# Supplementary material for: Reducing the WCET and analysis time of systems with simple lockable instruction caches
Source: PLoS One. 2020 Mar 19;15(3):e0229980. doi: 10.1371/journal.pone.0229980 (PMC7082033; doi:10.1371/journal.pone.0229980)
Supplement: S1 File — (ZIP) [file pone.0229980.s001.zip]

Archive with 2,401 entries (2,401 files):
- ILPS/audiobeam_O0_L32_C0_A0_CM10_NM_compact.ilp
- ILPS/audiobeam_O0_L32_C0_A0_CM10_NM_phases.ilp
- ILPS/audiobeam_O0_L32_C1024_A1_CM10_NM_compact.ilp
- ILPS/audiobeam_O0_L32_C1024_A1_CM10_NM_phases.ilp
- ILPS/audiobeam_O0_L32_C1024_A2_CM10_NM_compact.ilp
- ILPS/audiobeam_O0_L32_C1024_A2_CM10_NM_phases.ilp
- ILPS/audiobeam_O0_L32_C128_A1_CM10_NM_compact.ilp
- ILPS/audiobeam_O0_L32_C128_A1_CM10_NM_phases.ilp
- ILPS/audiobeam_O0_L32_C128_A2_CM10_NM_compact.ilp
- ILPS/audiobeam_O0_L32_C128_A2_CM10_NM_phases.ilp
- ILPS/audiobeam_O0_L32_C256_A1_CM10_NM_compact.ilp
- ILPS/audiobeam_O0_L32_C256_A1_CM10_NM_phases.ilp
- ILPS/audiobeam_O0_L32_C256_A2_CM10_NM_compact.ilp
- ILPS/audiobeam_O0_L32_C256_A2_CM10_NM_phases.ilp
- ILPS/audiobeam_O0_L32_C512_A1_CM10_NM_compact.ilp
- ILPS/audiobeam_O0_L32_C512_A1_CM10_NM_phases.ilp
- ILPS/audiobeam_O0_L32_C512_A2_CM10_NM_compact.ilp
- ILPS/audiobeam_O0_L32_C512_A2_CM10_NM_phases.ilp
- ILPS/audiobeam_O0_L32_Cideal_A0_CM0_NM_compact.ilp
- ILPS/audiobeam_O0_L32_Cideal_A0_CM0_NM_phases.ilp
- ILPS/audiobeam_O1_L32_C0_A0_CM10_NM_compact.ilp
- ILPS/audiobeam_O1_L32_C0_A0_CM10_NM_phases.ilp
- ILPS/audiobeam_O1_L32_C1024_A1_CM10_NM_compact.ilp
- ILPS/audiobeam_O1_L32_C1024_A1_CM10_NM_phases.ilp
- ILPS/audiobeam_O1_L32_C1024_A2_CM10_NM_compact.ilp
- ILPS/audiobeam_O1_L32_C1024_A2_CM10_NM_phases.ilp
- ILPS/audiobeam_O1_L32_C128_A1_CM10_NM_compact.ilp
- ILPS/audiobeam_O1_L32_C128_A1_CM10_NM_phases.ilp
- ILPS/audiobeam_O1_L32_C128_A2_CM10_NM_compact.ilp
- ILPS/audiobeam_O1_L32_C128_A2_CM10_NM_phases.ilp
- ILPS/audiobeam_O1_L32_C256_A1_CM10_NM_compact.ilp
- ILPS/audiobeam_O1_L32_C256_A1_CM10_NM_phases.ilp
- ILPS/audiobeam_O1_L32_C256_A2_CM10_NM_compact.ilp
- ILPS/audiobeam_O1_L32_C256_A2_CM10_NM_phases.ilp
- ILPS/audiobeam_O1_L32_C512_A1_CM10_NM_compact.ilp
- ILPS/audiobeam_O1_L32_C512_A1_CM10_NM_phases.ilp
- ILPS/audiobeam_O1_L32_C512_A2_CM10_NM_compact.ilp
- ILPS/audiobeam_O1_L32_C512_A2_CM10_NM_phases.ilp
- ILPS/audiobeam_O1_L32_Cideal_A0_CM0_NM_compact.ilp
- ILPS/audiobeam_O1_L32_Cideal_A0_CM0_NM_phases.ilp
- ILPS/audiobeam_O2_L32_C0_A0_CM10_NM_compact.ilp
- ILPS/audiobeam_O2_L32_C0_A0_CM10_NM_phases.ilp
- ILPS/audiobeam_O2_L32_C1024_A1_CM10_NM_compact.ilp
- ILPS/audiobeam_O2_L32_C1024_A1_CM10_NM_phases.ilp
- ILPS/audiobeam_O2_L32_C1024_A2_CM10_NM_compact.ilp
- ILPS/audiobeam_O2_L32_C1024_A2_CM10_NM_phases.ilp
- ILPS/audiobeam_O2_L32_C128_A1_CM10_NM_compact.ilp
- ILPS/audiobeam_O2_L32_C128_A1_CM10_NM_phases.ilp
- ILPS/audiobeam_O2_L32_C128_A2_CM10_NM_compact.ilp
- ILPS/audiobeam_O2_L32_C128_A2_CM10_NM_phases.ilp
- ILPS/audiobeam_O2_L32_C256_A1_CM10_NM_compact.ilp
- ILPS/audiobeam_O2_L32_C256_A1_CM10_NM_phases.ilp
- ILPS/audiobeam_O2_L32_C256_A2_CM10_NM_compact.ilp
- ILPS/audiobeam_O2_L32_C256_A2_CM10_NM_phases.ilp
- ILPS/audiobeam_O2_L32_C512_A1_CM10_NM_compact.ilp
- ILPS/audiobeam_O2_L32_C512_A1_CM10_NM_phases.ilp
- ILPS/audiobeam_O2_L32_C512_A2_CM10_NM_compact.ilp
- ILPS/audiobeam_O2_L32_C512_A2_CM10_NM_phases.ilp
- ILPS/audiobeam_O2_L32_Cideal_A0_CM0_NM_compact.ilp
- ILPS/audiobeam_O2_L32_Cideal_A0_CM0_NM_phases.ilp
- ILPS/audiobeam_O3_L32_C0_A0_CM10_NM_compact.ilp
- ILPS/audiobeam_O3_L32_C0_A0_CM10_NM_phases.ilp
- ILPS/audiobeam_O3_L32_C1024_A1_CM10_NM_compact.ilp
- ILPS/audiobeam_O3_L32_C1024_A1_CM10_NM_phases.ilp
- ILPS/audiobeam_O3_L32_C1024_A2_CM10_NM_compact.ilp
- ILPS/audiobeam_O3_L32_C1024_A2_CM10_NM_phases.ilp
- ILPS/audiobeam_O3_L32_C128_A1_CM10_NM_compact.ilp
- ILPS/audiobeam_O3_L32_C128_A1_CM10_NM_phases.ilp
- ILPS/audiobeam_O3_L32_C128_A2_CM10_NM_compact.ilp
- ILPS/audiobeam_O3_L32_C128_A2_CM10_NM_phases.ilp
- ILPS/audiobeam_O3_L32_C256_A1_CM10_NM_compact.ilp
- ILPS/audiobeam_O3_L32_C256_A1_CM10_NM_phases.ilp
- ILPS/audiobeam_O3_L32_C256_A2_CM10_NM_compact.ilp
- ILPS/audiobeam_O3_L32_C256_A2_CM10_NM_phases.ilp
- ILPS/audiobeam_O3_L32_C512_A1_CM10_NM_compact.ilp
- ILPS/audiobeam_O3_L32_C512_A1_CM10_NM_phases.ilp
- ILPS/audiobeam_O3_L32_C512_A2_CM10_NM_compact.ilp
- ILPS/audiobeam_O3_L32_C512_A2_CM10_NM_phases.ilp
- ILPS/audiobeam_O3_L32_Cideal_A0_CM0_NM_compact.ilp
- ILPS/audiobeam_O3_L32_Cideal_A0_CM0_NM_phases.ilp
- ILPS/basicmath_O0_L32_C0_A0_CM10_NM_compact.ilp
- ILPS/basicmath_O0_L32_C0_A0_CM10_NM_phases.ilp
- ILPS/basicmath_O0_L32_C1024_A1_CM10_NM_compact.ilp
- ILPS/basicmath_O0_L32_C1024_A1_CM10_NM_phases.ilp
- ILPS/basicmath_O0_L32_C1024_A2_CM10_NM_compact.ilp
- ILPS/basicmath_O0_L32_C1024_A2_CM10_NM_phases.ilp
- ILPS/basicmath_O0_L32_C128_A1_CM10_NM_compact.ilp
- ILPS/basicmath_O0_L32_C128_A1_CM10_NM_phases.ilp
- ILPS/basicmath_O0_L32_C128_A2_CM10_NM_compact.ilp
- ILPS/basicmath_O0_L32_C128_A2_CM10_NM_phases.ilp
- ILPS/basicmath_O0_L32_C256_A1_CM10_NM_compact.ilp
- ILPS/basicmath_O0_L32_C256_A1_CM10_NM_phases.ilp
- ILPS/basicmath_O0_L32_C256_A2_CM10_NM_compact.ilp
- ILPS/basicmath_O0_L32_C256_A2_CM10_NM_phases.ilp
- ILPS/basicmath_O0_L32_C512_A1_CM10_NM_compact.ilp
- ILPS/basicmath_O0_L32_C512_A1_CM10_NM_phases.ilp
- ILPS/basicmath_O0_L32_C512_A2_CM10_NM_compact.ilp
- ILPS/basicmath_O0_L32_C512_A2_CM10_NM_phases.ilp
- ILPS/basicmath_O0_L32_Cideal_A0_CM0_NM_compact.ilp
- ILPS/basicmath_O0_L32_Cideal_A0_CM0_NM_phases.ilp
- ILPS/basicmath_O1_L32_C0_A0_CM10_NM_compact.ilp
- ILPS/basicmath_O1_L32_C0_A0_CM10_NM_phases.ilp
- ILPS/basicmath_O1_L32_C1024_A1_CM10_NM_compact.ilp
- ILPS/basicmath_O1_L32_C1024_A1_CM10_NM_phases.ilp
- ILPS/basicmath_O1_L32_C1024_A2_CM10_NM_compact.ilp
- ILPS/basicmath_O1_L32_C1024_A2_CM10_NM_phases.ilp
- ILPS/basicmath_O1_L32_C128_A1_CM10_NM_compact.ilp
- ILPS/basicmath_O1_L32_C128_A1_CM10_NM_phases.ilp
- ILPS/basicmath_O1_L32_C128_A2_CM10_NM_compact.ilp
- ILPS/basicmath_O1_L32_C128_A2_CM10_NM_phases.ilp
- ILPS/basicmath_O1_L32_C256_A1_CM10_NM_compact.ilp
- ILPS/basicmath_O1_L32_C256_A1_CM10_NM_phases.ilp
- ILPS/basicmath_O1_L32_C256_A2_CM10_NM_compact.ilp
- ILPS/basicmath_O1_L32_C256_A2_CM10_NM_phases.ilp
- ILPS/basicmath_O1_L32_C512_A1_CM10_NM_compact.ilp
- ILPS/basicmath_O1_L32_C512_A1_CM10_NM_phases.ilp
- ILPS/basicmath_O1_L32_C512_A2_CM10_NM_compact.ilp
- ILPS/basicmath_O1_L32_C512_A2_CM10_NM_phases.ilp
- ILPS/basicmath_O1_L32_Cideal_A0_CM0_NM_compact.ilp
- ILPS/basicmath_O1_L32_Cideal_A0_CM0_NM_phases.ilp
- ILPS/basicmath_O2_L32_C0_A0_CM10_NM_compact.ilp
- ILPS/basicmath_O2_L32_C0_A0_CM10_NM_phases.ilp
- ILPS/basicmath_O2_L32_C1024_A1_CM10_NM_compact.ilp
- ILPS/basicmath_O2_L32_C1024_A1_CM10_NM_phases.ilp
- ILPS/basicmath_O2_L32_C1024_A2_CM10_NM_compact.ilp
- ILPS/basicmath_O2_L32_C1024_A2_CM10_NM_phases.ilp
- ILPS/basicmath_O2_L32_C128_A1_CM10_NM_compact.ilp
- ILPS/basicmath_O2_L32_C128_A1_CM10_NM_phases.ilp
- ILPS/basicmath_O2_L32_C128_A2_CM10_NM_compact.ilp
- ILPS/basicmath_O2_L32_C128_A2_CM10_NM_phases.ilp
- ILPS/basicmath_O2_L32_C256_A1_CM10_NM_compact.ilp
- ILPS/basicmath_O2_L32_C256_A1_CM10_NM_phases.ilp
- ILPS/basicmath_O2_L32_C256_A2_CM10_NM_compact.ilp
- ILPS/basicmath_O2_L32_C256_A2_CM10_NM_phases.ilp
- ILPS/basicmath_O2_L32_C512_A1_CM10_NM_compact.ilp
- ILPS/basicmath_O2_L32_C512_A1_CM10_NM_phases.ilp
- ILPS/basicmath_O2_L32_C512_A2_CM10_NM_compact.ilp
- ILPS/basicmath_O2_L32_C512_A2_CM10_NM_phases.ilp
- ILPS/basicmath_O2_L32_Cideal_A0_CM0_NM_compact.ilp
- ILPS/basicmath_O2_L32_Cideal_A0_CM0_NM_phases.ilp
- ILPS/basicmath_O3_L32_C0_A0_CM10_NM_compact.ilp
- ILPS/basicmath_O3_L32_C0_A0_CM10_NM_phases.ilp
- ILPS/basicmath_O3_L32_C1024_A1_CM10_NM_compact.ilp
- ILPS/basicmath_O3_L32_C1024_A1_CM10_NM_phases.ilp
- ILPS/basicmath_O3_L32_C1024_A2_CM10_NM_compact.ilp
- ILPS/basicmath_O3_L32_C1024_A2_CM10_NM_phases.ilp
- ILPS/basicmath_O3_L32_C128_A1_CM10_NM_compact.ilp
- ILPS/basicmath_O3_L32_C128_A1_CM10_NM_phases.ilp
- ILPS/basicmath_O3_L32_C128_A2_CM10_NM_compact.ilp
- ILPS/basicmath_O3_L32_C128_A2_CM10_NM_phases.ilp
- ILPS/basicmath_O3_L32_C256_A1_CM10_NM_compact.ilp
- ILPS/basicmath_O3_L32_C256_A1_CM10_NM_phases.ilp
- ILPS/basicmath_O3_L32_C256_A2_CM10_NM_compact.ilp
- ILPS/basicmath_O3_L32_C256_A2_CM10_NM_phases.ilp
- ILPS/basicmath_O3_L32_C512_A1_CM10_NM_compact.ilp
- ILPS/basicmath_O3_L32_C512_A1_CM10_NM_phases.ilp
- ILPS/basicmath_O3_L32_C512_A2_CM10_NM_compact.ilp
- ILPS/basicmath_O3_L32_C512_A2_CM10_NM_phases.ilp
- ILPS/basicmath_O3_L32_Cideal_A0_CM0_NM_compact.ilp
- ILPS/basicmath_O3_L32_Cideal_A0_CM0_NM_phases.ilp
- ILPS/binarysearch_O0_L32_C0_A0_CM10_NM_compact.ilp
- ILPS/binarysearch_O0_L32_C0_A0_CM10_NM_phases.ilp
- ILPS/binarysearch_O0_L32_C1024_A1_CM10_NM_compact.ilp
- ILPS/binarysearch_O0_L32_C1024_A1_CM10_NM_phases.ilp
- ILPS/binarysearch_O0_L32_C1024_A2_CM10_NM_compact.ilp
- ILPS/binarysearch_O0_L32_C1024_A2_CM10_NM_phases.ilp
- ILPS/binarysearch_O0_L32_C128_A1_CM10_NM_compact.ilp
- ILPS/binarysearch_O0_L32_C128_A1_CM10_NM_phases.ilp
- ILPS/binarysearch_O0_L32_C128_A2_CM10_NM_compact.ilp
- ILPS/binarysearch_O0_L32_C128_A2_CM10_NM_phases.ilp
- ILPS/binarysearch_O0_L32_C256_A1_CM10_NM_compact.ilp
- ILPS/binarysearch_O0_L32_C256_A1_CM10_NM_phases.ilp
- ILPS/binarysearch_O0_L32_C256_A2_CM10_NM_compact.ilp
- ILPS/binarysearch_O0_L32_C256_A2_CM10_NM_phases.ilp
- ILPS/binarysearch_O0_L32_C512_A1_CM10_NM_compact.ilp
- ILPS/binarysearch_O0_L32_C512_A1_CM10_NM_phases.ilp
- ILPS/binarysearch_O0_L32_C512_A2_CM10_NM_compact.ilp
- ILPS/binarysearch_O0_L32_C512_A2_CM10_NM_phases.ilp
- ILPS/binarysearch_O0_L32_Cideal_A0_CM0_NM_compact.ilp
- ILPS/binarysearch_O0_L32_Cideal_A0_CM0_NM_phases.ilp
- ILPS/binarysearch_O1_L32_C0_A0_CM10_NM_compact.ilp
- ILPS/binarysearch_O1_L32_C0_A0_CM10_NM_phases.ilp
- ILPS/binarysearch_O1_L32_C1024_A1_CM10_NM_compact.ilp
- ILPS/binarysearch_O1_L32_C1024_A1_CM10_NM_phases.ilp
- ILPS/binarysearch_O1_L32_C1024_A2_CM10_NM_compact.ilp
- ILPS/binarysearch_O1_L32_C1024_A2_CM10_NM_phases.ilp
- ILPS/binarysearch_O1_L32_C128_A1_CM10_NM_compact.ilp
- ILPS/binarysearch_O1_L32_C128_A1_CM10_NM_phases.ilp
- ILPS/binarysearch_O1_L32_C128_A2_CM10_NM_compact.ilp
- ILPS/binarysearch_O1_L32_C128_A2_CM10_NM_phases.ilp
- ILPS/binarysearch_O1_L32_C256_A1_CM10_NM_compact.ilp
- ILPS/binarysearch_O1_L32_C256_A1_CM10_NM_phases.ilp
- ILPS/binarysearch_O1_L32_C256_A2_CM10_NM_compact.ilp
- ILPS/binarysearch_O1_L32_C256_A2_CM10_NM_phases.ilp
- ILPS/binarysearch_O1_L32_C512_A1_CM10_NM_compact.ilp
- ILPS/binarysearch_O1_L32_C512_A1_CM10_NM_phases.ilp
- ILPS/binarysearch_O1_L32_C512_A2_CM10_NM_compact.ilp
- ILPS/binarysearch_O1_L32_C512_A2_CM10_NM_phases.ilp
- ILPS/binarysearch_O1_L32_Cideal_A0_CM0_NM_compact.ilp
- ILPS/binarysearch_O1_L32_Cideal_A0_CM0_NM_phases.ilp
- ILPS/binarysearch_O2_L32_C0_A0_CM10_NM_compact.ilp
- ILPS/binarysearch_O2_L32_C0_A0_CM10_NM_phases.ilp
- ILPS/binarysearch_O2_L32_C1024_A1_CM10_NM_compact.ilp
- ILPS/binarysearch_O2_L32_C1024_A1_CM10_NM_phases.ilp
- ILPS/binarysearch_O2_L32_C1024_A2_CM10_NM_compact.ilp
- ILPS/binarysearch_O2_L32_C1024_A2_CM10_NM_phases.ilp
- ILPS/binarysearch_O2_L32_C128_A1_CM10_NM_compact.ilp
- ILPS/binarysearch_O2_L32_C128_A1_CM10_NM_phases.ilp
- ILPS/binarysearch_O2_L32_C128_A2_CM10_NM_compact.ilp
- ILPS/binarysearch_O2_L32_C128_A2_CM10_NM_phases.ilp
- ILPS/binarysearch_O2_L32_C256_A1_CM10_NM_compact.ilp
- ILPS/binarysearch_O2_L32_C256_A1_CM10_NM_phases.ilp
- ILPS/binarysearch_O2_L32_C256_A2_CM10_NM_compact.ilp
- ILPS/binarysearch_O2_L32_C256_A2_CM10_NM_phases.ilp
- ILPS/binarysearch_O2_L32_C512_A1_CM10_NM_compact.ilp
- ILPS/binarysearch_O2_L32_C512_A1_CM10_NM_phases.ilp
- ILPS/binarysearch_O2_L32_C512_A2_CM10_NM_compact.ilp
- ILPS/binarysearch_O2_L32_C512_A2_CM10_NM_phases.ilp
- ILPS/binarysearch_O2_L32_Cideal_A0_CM0_NM_compact.ilp
- ILPS/binarysearch_O2_L32_Cideal_A0_CM0_NM_phases.ilp
- ILPS/binarysearch_O3_L32_C0_A0_CM10_NM_compact.ilp
- ILPS/binarysearch_O3_L32_C0_A0_CM10_NM_phases.ilp
- ILPS/binarysearch_O3_L32_C1024_A1_CM10_NM_compact.ilp
- ILPS/binarysearch_O3_L32_C1024_A1_CM10_NM_phases.ilp
- ILPS/binarysearch_O3_L32_C1024_A2_CM10_NM_compact.ilp
- ILPS/binarysearch_O3_L32_C1024_A2_CM10_NM_phases.ilp
- ILPS/binarysearch_O3_L32_C128_A1_CM10_NM_compact.ilp
- ILPS/binarysearch_O3_L32_C128_A1_CM10_NM_phases.ilp
- ILPS/binarysearch_O3_L32_C128_A2_CM10_NM_compact.ilp
- ILPS/binarysearch_O3_L32_C128_A2_CM10_NM_phases.ilp
- ILPS/binarysearch_O3_L32_C256_A1_CM10_NM_compact.ilp
- ILPS/binarysearch_O3_L32_C256_A1_CM10_NM_phases.ilp
- ILPS/binarysearch_O3_L32_C256_A2_CM10_NM_compact.ilp
- ILPS/binarysearch_O3_L32_C256_A2_CM10_NM_phases.ilp
- ILPS/binarysearch_O3_L32_C512_A1_CM10_NM_compact.ilp
- ILPS/binarysearch_O3_L32_C512_A1_CM10_NM_phases.ilp
- ILPS/binarysearch_O3_L32_C512_A2_CM10_NM_compact.ilp
- ILPS/binarysearch_O3_L32_C512_A2_CM10_NM_phases.ilp
- ILPS/binarysearch_O3_L32_Cideal_A0_CM0_NM_compact.ilp
- ILPS/binarysearch_O3_L32_Cideal_A0_CM0_NM_phases.ilp
- ILPS/bsort_O0_L32_C0_A0_CM10_NM_compact.ilp
- ILPS/bsort_O0_L32_C0_A0_CM10_NM_phases.ilp
- ILPS/bsort_O0_L32_C1024_A1_CM10_NM_compact.ilp
- ILPS/bsort_O0_L32_C1024_A1_CM10_NM_phases.ilp
- ILPS/bsort_O0_L32_C1024_A2_CM10_NM_compact.ilp
- ILPS/bsort_O0_L32_C1024_A2_CM10_NM_phases.ilp
- ILPS/bsort_O0_L32_C128_A1_CM10_NM_compact.ilp
- ILPS/bsort_O0_L32_C128_A1_CM10_NM_phases.ilp
- ILPS/bsort_O0_L32_C128_A2_CM10_NM_compact.ilp
- ILPS/bsort_O0_L32_C128_A2_CM10_NM_phases.ilp
- ILPS/bsort_O0_L32_C256_A1_CM10_NM_compact.ilp
- ILPS/bsort_O0_L32_C256_A1_CM10_NM_phases.ilp
- ILPS/bsort_O0_L32_C256_A2_CM10_NM_compact.ilp
- ILPS/bsort_O0_L32_C256_A2_CM10_NM_phases.ilp
- ILPS/bsort_O0_L32_C512_A1_CM10_NM_compact.ilp
- ILPS/bsort_O0_L32_C512_A1_CM10_NM_phases.ilp
- ILPS/bsort_O0_L32_C512_A2_CM10_NM_compact.ilp
- ILPS/bsort_O0_L32_C512_A2_CM10_NM_phases.ilp
- ILPS/bsort_O0_L32_Cideal_A0_CM0_NM_compact.ilp
- ILPS/bsort_O0_L32_Cideal_A0_CM0_NM_phases.ilp
- ILPS/bsort_O1_L32_C0_A0_CM10_NM_compact.ilp
- ILPS/bsort_O1_L32_C0_A0_CM10_NM_phases.ilp
- ILPS/bsort_O1_L32_C1024_A1_CM10_NM_compact.ilp
- ILPS/bsort_O1_L32_C1024_A1_CM10_NM_phases.ilp
- ILPS/bsort_O1_L32_C1024_A2_CM10_NM_compact.ilp
- ILPS/bsort_O1_L32_C1024_A2_CM10_NM_phases.ilp
- ILPS/bsort_O1_L32_C128_A1_CM10_NM_compact.ilp
- ILPS/bsort_O1_L32_C128_A1_CM10_NM_phases.ilp
- ILPS/bsort_O1_L32_C128_A2_CM10_NM_compact.ilp
- ILPS/bsort_O1_L32_C128_A2_CM10_NM_phases.ilp
- ILPS/bsort_O1_L32_C256_A1_CM10_NM_compact.ilp
- ILPS/bsort_O1_L32_C256_A1_CM10_NM_phases.ilp
- ILPS/bsort_O1_L32_C256_A2_CM10_NM_compact.ilp
- ILPS/bsort_O1_L32_C256_A2_CM10_NM_phases.ilp
- ILPS/bsort_O1_L32_C512_A1_CM10_NM_compact.ilp
- ILPS/bsort_O1_L32_C512_A1_CM10_NM_phases.ilp
- ILPS/bsort_O1_L32_C512_A2_CM10_NM_compact.ilp
- ILPS/bsort_O1_L32_C512_A2_CM10_NM_phases.ilp
- ILPS/bsort_O1_L32_Cideal_A0_CM0_NM_compact.ilp
- ILPS/bsort_O1_L32_Cideal_A0_CM0_NM_phases.ilp
- ILPS/bsort_O2_L32_C0_A0_CM10_NM_compact.ilp
- ILPS/bsort_O2_L32_C0_A0_CM10_NM_phases.ilp
- ILPS/bsort_O2_L32_C1024_A1_CM10_NM_compact.ilp
- ILPS/bsort_O2_L32_C1024_A1_CM10_NM_phases.ilp
- ILPS/bsort_O2_L32_C1024_A2_CM10_NM_compact.ilp
- ILPS/bsort_O2_L32_C1024_A2_CM10_NM_phases.ilp
- ILPS/bsort_O2_L32_C128_A1_CM10_NM_compact.ilp
- ILPS/bsort_O2_L32_C128_A1_CM10_NM_phases.ilp
- ILPS/bsort_O2_L32_C128_A2_CM10_NM_compact.ilp
- ILPS/bsort_O2_L32_C128_A2_CM10_NM_phases.ilp
- ILPS/bsort_O2_L32_C256_A1_CM10_NM_compact.ilp
- ILPS/bsort_O2_L32_C256_A1_CM10_NM_phases.ilp
- ILPS/bsort_O2_L32_C256_A2_CM10_NM_compact.ilp
- ILPS/bsort_O2_L32_C256_A2_CM10_NM_phases.ilp
- ILPS/bsort_O2_L32_C512_A1_CM10_NM_compact.ilp
- ILPS/bsort_O2_L32_C512_A1_CM10_NM_phases.ilp
- ILPS/bsort_O2_L32_C512_A2_CM10_NM_compact.ilp
- ILPS/bsort_O2_L32_C512_A2_CM10_NM_phases.ilp
- ILPS/bsort_O2_L32_Cideal_A0_CM0_NM_compact.ilp
- ILPS/bsort_O2_L32_Cideal_A0_CM0_NM_phases.ilp
[truncated: 2,101 more entries]
