# Supplementary material for: Reducing the WCET and analysis time of systems with simple lockable instruction caches
Source: PLoS One. 2020 Mar 19;15(3):e0229980. doi: 10.1371/journal.pone.0229980 (PMC7082033; doi:10.1371/journal.pone.0229980)
Supplement: S1 File — (ZIP) [file pone.0229980.s001.zip › ILPS/audiobeam_O0_L32_C256_A1_CM10_NM_phases.ilp]

/* IPET system */
max:  -1 wcet_fin;
1 wcetloop_281 + 11 numlines_Phase_281 + -1 wcet_Phase_281 = 0; /*Phase_281.*/
1 wcetloop_259 + 11 numlines_Phase_259 + -1 wcet_Phase_259 = 0; /*Phase_259.*/
1 wcetloop_256 + 11 numlines_Phase_256 + -1 wcet_Phase_256 = 0; /*Phase_256.*/
1 wcetloop_159 + 11 numlines_Phase_159 + -1 wcet_Phase_159 = 0; /*Phase_159.*/
1 wcetloop_154 + 11 numlines_Phase_154 + -1 wcet_Phase_154 = 0; /*Phase_154.*/
1 wcetloop_137 + 11 numlines_Phase_137 + -1 wcet_Phase_137 = 0; /*Phase_137.*/
1 wcetloop_110 + 11 numlines_Phase_110 + -1 wcet_Phase_110 = 0; /*Phase_110.*/
1 wcetloop_85 + 11 numlines_Phase_85 + -1 wcet_Phase_85 = 0; /*Phase_85.*/
1 wcetloop_81 + 11 numlines_Phase_81 + -1 wcet_Phase_81 = 0; /*Phase_81.*/
1 wcetloop_76 + 11 numlines_Phase_76 + -1 wcet_Phase_76 = 0; /*Phase_76.*/
1 wcetloop_45 + 11 numlines_Phase_45 + -1 wcet_Phase_45 = 0; /*Phase_45.*/
1 wcetloop_34 + 11 numlines_Phase_34 + -1 wcet_Phase_34 = 0; /*Phase_34.*/
1 wcetloop_15 + 11 numlines_Phase_15 + -1 wcet_Phase_15 = 0; /*Phase_15.*/
1 wcetloop_12 + 11 numlines_Phase_12 + -1 wcet_Phase_12 = 0; /*Phase_12.*/
1 wcetloop_9 + 11 numlines_Phase_9 + -1 wcet_Phase_9 = 0; /*Phase_9.*/
1 wcetloop_6 + 11 numlines_Phase_6 + -1 wcet_Phase_6 = 0; /*Phase_6.*/
-1 C_bb4 + -1 Wcet_audiobeam_return_bb363 + -1 C_bb3 + -1 Wcet_audiobeam_main_bb18 + -1 C_bb2 + -1 Wcet_audiobeam_init_bb5 + -1 C_bb1 + 1 Wcet_main_bb1 = 8; /*Phase_0.Phase_0.*/
-1 C_bb363 + 1 Wcet_audiobeam_return_bb363 = 2; /*Phase_0.*/
-1 C_bb19 + -1 Wcet_audiobeam_calc_single_pos_bb20 + -1 C_bb18 + 1 Wcet_audiobeam_main_bb18 = 4; /*Phase_0.Phase_0.*/
-23040 C_bb8 + -23041 C_bb6 + 1 wcet_bb6_bb8 = 46080; /*Phase_6.*/
-1 wcet_bb6_bb8 + 1 wcetloop_6 >= 0; /*Phase_6.*/
-180 C_bb11 + -181 C_bb9 + 1 wcet_bb9_bb11 = 360; /*Phase_9.*/
-1 wcet_bb9_bb11 + 1 wcetloop_9 >= 0; /*Phase_9.*/
-12 C_bb14 + -13 C_bb12 + 1 wcet_bb12_bb14 = 24; /*Phase_12.*/
-1 wcet_bb12_bb14 + 1 wcetloop_12 >= 0; /*Phase_12.*/
-12 C_bb17 + -13 C_bb15 + 1 wcet_bb15_bb17 = 24; /*Phase_15.*/
-1 wcet_bb15_bb17 + 1 wcetloop_15 >= 0; /*Phase_15.*/
-10 L_420 + -1 C_bb16 + -120 L_420_Pbb15 + -1 wcetloop_15 + -10 L_41e + -1 C_bb13 + -120 L_41d_Pbb12 + -1 wcetloop_12 + -10 L_41b + -1 C_bb10 + -1 wcetloop_9 + -10 L_418 + -1 C_bb7 + -230400 L_418_Pbb6 + -1 wcetloop_6 + -1 C_bb5 + 1 Wcet_audiobeam_init_bb5 = -230670; /*Phase_0.Phase_0., DFM BB 6 Line L_418_Pbb6(23040*(11-1)), DAH BB 7 Line L_418(1*(11-1)), DAH BB 10 Line L_41b(1*(11-1)), DFM BB 12 Line L_41d_Pbb12(12*(11-1)), DAH BB 13 Line L_41e(1*(11-1)), DFM BB 15 Line L_420_Pbb15(12*(11-1)), DAH BB 16 Line L_420(1*(11-1))*/
-1 C_bb30 + -1 Wcet_audiobeam_calc_beamforming_result_bb147 + -1 C_bb29 + -1 Wcet_audiobeam_init_data_queue_bb134 + -1 C_bb28 + -1 Wcet_audiobeam_find_max_in_arr_bb109 + -1 C_bb27 + -1 Wcet_audiobeam_adjust_delays_bb79 + -1 C_bb26 + -1 Wcet_audiobeam_calc_delays_bb75 + -1 C_bb25 + -1 Wcet_audiobeam_calc_distances_bb44 + -1 C_bb24 + -1 Wcet_audiobeam_malloc_bb43 + -1 C_bb23 + -1 Wcet_audiobeam_malloc_bb42 + -1 C_bb22 + -1 Wcet_audiobeam_malloc_bb41 + -1 C_bb21 + -1 Wcet_audiobeam_init_delays_bb31 + -1 C_bb20 + 1 Wcet_audiobeam_calc_single_pos_bb20 = 22; /*Phase_0.Phase_0.*/
-1 C_bb156 + -1 Wcet_audiobeam_calculate_energy_bb359 + -1 C_bb155 + -2 C_bb154 + 1 wcet_bb154_bb155 = 4; /*Phase_154.*/
-1 wcet_bb154_bb155 + 1 wcetloop_154 >= 0; /*Phase_154.*/
-1 wcet_bb151 + -10 L_4aa + -1 Wcet_audiobeam_process_signal_bb254 + -1 C_bb149 + -1 C_bb147 + 1 wcet_bb147_bb149 = -6; /*Phase_0., DAH BB 149 Line L_4aa(1*(11-1))*/
-1 wcet_bb147_bb149 + 1 wcet_bb147 >= 0; /*Phase_0.*/
-1 wcet_bb151 + -1 Wcet_audiobeam_process_signal_bb254 + -1 C_bb149 + -1 C_bb150 + -20 L_4aa + -1 Wcet_audiobeam_calc_weights_left_only_bb157 + -1 C_bb148 + -1 C_bb147 + 1 wcet_bb147_bb148 = -16; /*Phase_0., DAH BB 148 Line L_4aa(1*(11-1)), DAH BB 149 Line L_4aa(1*(11-1))*/
-1 wcet_bb147_bb148 + 1 wcet_bb147 >= 0; /*Phase_0.*/
-1 C_bb153 + -1 C_bb151 + 1 wcet_bb151_bb153 = 2; /*Phase_0.*/
-1 wcet_bb151_bb153 + 1 wcet_bb151 >= 0; /*Phase_0.*/
-10 L_4af + -1 C_bb153 + -10 L_4af_Pbb154 + -1 wcetloop_154 + -10 L_4ac + -1 C_bb152 + -1 C_bb151 + 1 wcet_bb151_bb152 = -28; /*Phase_0., DAH BB 152 Line L_4ac(1*(11-1)), DFM BB 154 Line L_4af_Pbb154(1*(11-1)), DAH BB 153 Line L_4af(1*(11-1))*/
-1 wcet_bb151_bb152 + 1 wcet_bb151 >= 0; /*Phase_0.*/
-1 wcet_bb147 + 1 Wcet_audiobeam_calc_beamforming_result_bb147 = 2; /*Phase_0.*/
-225 C_bb143 + -240 C_bb141 + 1 wcet_bb141_bb143 = 450; /*Phase_137.*/
-1 wcet_bb141_bb143 + 1 wcetloop_141 >= 0; /*Phase_137.*/
-15 C_bb142 + -2400 L_44b_Pbb137 + -1 wcetloop_141 + -15 C_bb140 + -1 Wcet_audiobeam_malloc_bb146 + -15 C_bb139 + -16 C_bb137 + 1 wcet_bb137_bb139 = -2310; /*Phase_137., DFM BB 141 Line L_44b_Pbb137(225*(11-1)), DAH BB 142 Line L_44b_Pbb137(15*(11-1))*/
-1 wcet_bb137_bb139 + 1 wcetloop_137 >= 0; /*Phase_137.*/
-10 L_44c + -1 C_bb138 + -150 L_44c_Pbb137 + -1 wcetloop_137 + -1 C_bb136 + -1 Wcet_audiobeam_malloc_bb145 + -1 C_bb135 + -1 Wcet_audiobeam_malloc_bb144 + -1 C_bb134 + 1 Wcet_audiobeam_init_data_queue_bb134 = -152; /*Phase_0.Phase_0., DFM BB 137 Line L_44c_Pbb137(15*(11-1)), DAH BB 138 Line L_44c(1*(11-1))*/
-1 wcet_bb112 + -16 C_bb110 + 1 wcet_bb110_bb112 = 30; /*Phase_110.*/
-1 wcet_bb110_bb112 + 1 wcetloop_110 >= 0; /*Phase_110.*/
-15 C_bb115 + -15 C_bb112 + 1 wcet_bb112_bb115 = 30; /*Phase_110.*/
-1 wcet_bb112_bb115 + 1 wcet_bb112 >= 0; /*Phase_110.*/
-150 L_434_Pbb110 + -15 C_bb115 + -15 C_bb114 + -15 C_bb112 + 1 wcet_bb112_bb114 = -150; /*Phase_110., DAH BB 115 Line L_434_Pbb110(15*(11-1))*/
-1 wcet_bb112_bb114 + 1 wcet_bb112 >= 0; /*Phase_110.*/
-1 C_bb113 + -10 L_435 + -1 Wcet_audiobeam___ceilf_bb116 + -1 C_bb111 + -150 L_435_Pbb110 + -1 wcetloop_110 + -1 C_bb109 + 1 Wcet_audiobeam_find_max_in_arr_bb109 = -154; /*Phase_0.Phase_0., DFM BB 110 Line L_435_Pbb110(15*(11-1)), DAH BB 111 Line L_435(1*(11-1))*/
-15 C_bb83 + -16 C_bb81 + 1 wcet_bb81_bb83 = 30; /*Phase_81.*/
-1 wcet_bb81_bb83 + 1 wcetloop_81 >= 0; /*Phase_81.*/
-10 L_46a + -1 C_bb82 + -150 L_469_Pbb81 + -1 wcetloop_81 + -1 C_bb80 + -1 Wcet_audiobeam_find_min_in_arr_bb84 + -1 C_bb79 + 1 Wcet_audiobeam_adjust_delays_bb79 = -154; /*Phase_0.Phase_0., DFM BB 81 Line L_469_Pbb81(15*(11-1)), DAH BB 82 Line L_46a(1*(11-1))*/
-15 C_bb78 + -16 C_bb76 + 1 wcet_bb76_bb78 = 30; /*Phase_76.*/
-1 wcet_bb76_bb78 + 1 wcetloop_76 >= 0; /*Phase_76.*/
-10 L_465 + -1 C_bb77 + -150 L_464_Pbb76 + -1 wcetloop_76 + -1 C_bb75 + 1 Wcet_audiobeam_calc_delays_bb75 = -156; /*Phase_0.Phase_0., DFM BB 76 Line L_464_Pbb76(15*(11-1)), DAH BB 77 Line L_465(1*(11-1))*/
-15 C_bb48 + -1 Wcet_audiobeam___ieee754_sqrtf_bb49 + -15 C_bb47 + -16 C_bb45 + 1 wcet_bb45_bb47 = 60; /*Phase_45.*/
-1 wcet_bb45_bb47 + 1 wcetloop_45 >= 0; /*Phase_45.*/
-10 L_460 + -1 C_bb46 + -150 L_460_Pbb45 + -1 wcetloop_45 + -1 C_bb44 + 1 Wcet_audiobeam_calc_distances_bb44 = -156; /*Phase_0.Phase_0., DFM BB 45 Line L_460_Pbb45(15*(11-1)), DAH BB 46 Line L_460(1*(11-1))*/
-1 C_bb43 + 1 Wcet_audiobeam_malloc_bb43 = 2; /*Phase_0.*/
-1 C_bb42 + 1 Wcet_audiobeam_malloc_bb42 = 2; /*Phase_0.*/
-1 C_bb41 + 1 Wcet_audiobeam_malloc_bb41 = 2; /*Phase_0.*/
-1 C_bb37 + -1 Wcet_audiobeam_malloc_bb40 + -1 C_bb36 + -2 C_bb34 + 1 wcet_bb34_bb36 = 4; /*Phase_34.*/
-1 wcet_bb34_bb36 + 1 wcetloop_34 >= 0; /*Phase_34.*/
-10 L_452 + -1 C_bb35 + -10 L_452_Pbb34 + -1 wcetloop_34 + -1 C_bb33 + -1 Wcet_audiobeam_malloc_bb39 + -1 C_bb32 + -1 Wcet_audiobeam_malloc_bb38 + -1 C_bb31 + 1 Wcet_audiobeam_init_delays_bb31 = -12; /*Phase_0.Phase_0., DFM BB 34 Line L_452_Pbb34(1*(11-1)), DAH BB 35 Line L_452(1*(11-1))*/
-1 C_bb362 + -2 C_bb360 + 1 wcet_bb360_bb362 = 2; /*Phase_154.*/
-1 wcet_bb360_bb362 + 1 wcetloop_360 >= 0; /*Phase_154.*/
-1 C_bb361 + -20 L_484_Pbb154 + -1 wcetloop_360 + -1 C_bb359 + 1 Wcet_audiobeam_calculate_energy_bb359 = -16; /*Phase_154.Phase_154., DFM BB 360 Line L_484_Pbb154(1*(11-1)), DAH BB 361 Line L_484_Pbb154(1*(11-1))*/
-1 wcet_bb258 + -14 C_bb256 + 1 wcet_bb256_bb258 = 26; /*Phase_256.*/
-1 wcet_bb256_bb258 + 1 wcetloop_256 >= 0; /*Phase_256.*/
-13 C_bb271 + -130 L_499_Pbb256 + -1 Wcet_audiobeam_wrapped_inc_bb330 + -13 C_bb269 + -13 C_bb264 + -130 L_497_Pbb256 + -1 Wcet_audiobeam_parse_line_bb322 + -13 C_bb260 + -13 C_bb258 + 1 wcet_bb258_bb260 = -182; /*Phase_256., DAH BB 260 Line L_497_Pbb256(13*(11-1)), DAH BB 269 Line L_499_Pbb256(13*(11-1))*/
-1 wcet_bb258_bb260 + 1 wcet_bb258 >= 0; /*Phase_256.*/
-1 wcet_bb277 + -1 Wcet_audiobeam_do_beamforming_bb348 + -372 C_bb276 + -1 Wcet_audiobeam_wrapped_inc_bb342 + -372 C_bb274 + -744 C_bb272 + 1 wcet_bb272_bb274 = 2232; /*Phase_259.*/
-1 wcet_bb272_bb274 + 1 wcetloop_272 >= 0; /*Phase_259.*/
-372 C_bb279 + -372 C_bb277 + 1 wcet_bb277_bb279 = 744; /*Phase_259.*/
-1 wcet_bb277_bb279 + 1 wcet_bb277 >= 0; /*Phase_259.*/
-3720 L_4a3_Pbb259 + -372 C_bb279 + -3720 L_4a2_Pbb259 + -372 C_bb278 + -372 C_bb277 + 1 wcet_bb277_bb278 = -7440; /*Phase_259., DAH BB 278 Line L_4a2_Pbb259(372*(11-1)), DAH BB 279 Line L_4a3_Pbb259(372*(11-1))*/
-1 wcet_bb277_bb278 + 1 wcet_bb277 >= 0; /*Phase_259.*/
-1 wcet_bb263 + -372 C_bb259 + 1 wcet_bb259_bb263 = 744; /*Phase_259.*/
-1 wcet_bb259_bb263 + 1 wcetloop_259 >= 0; /*Phase_259.*/
-3720 L_4a7_Pbb259 + -1 wcet_bb262 + -372 C_bb259 + 1 wcet_bb259_bb262 = -3720; /*Phase_259., DAH BB 262 Line L_4a7_Pbb259(372*(11-1))*/
-1 wcet_bb259_bb262 + 1 wcetloop_259 >= 0; /*Phase_259.*/
-1 wcet_bb263 + -372 C_bb262 + 1 wcet_bb262_bb263 = 744; /*Phase_259.*/
-1 wcet_bb262_bb263 + 1 wcet_bb262 >= 0; /*Phase_259.*/
-372 C_bb275 + -1 Wcet_audiobeam_wrapped_inc_bb336 + -372 C_bb273 + -7440 L_4a4_Pbb259 + -1 wcetloop_272 + -372 C_bb270 + -3720 L_49c_Pbb259 + -1 Wcet_audiobeam_parse_line_bb326 + -372 C_bb267 + -372 C_bb263 + 1 wcet_bb263_bb267 = -8928; /*Phase_259., DAH BB 267 Line L_49c_Pbb259(372*(11-1)), DFM BB 272 Line L_4a4_Pbb259(372*(11-1)), DAH BB 273 Line L_4a4_Pbb259(372*(11-1))*/
-1 wcet_bb263_bb267 + 1 wcet_bb263 >= 0; /*Phase_259.*/
-1 C_bb265 + -1 C_bb261 + -1 wcetloop_256 + 1 wcet_bb256_bb261 = 4; /*Phase_0.*/
-1 wcet_bb256_bb261 + 1 wcet_bb256 >= 0; /*Phase_0.*/
-3710 L_4a7_Pbb259 + -1 wcet_bb259 + -10 L_49b + -1 C_bb257 + -1 wcetloop_256 + 1 wcet_bb256_bb257 = -3718; /*Phase_0., DAH BB 257 Line L_49b(1*(11-1)), DFM BB 259 Line L_4a7_Pbb259(371*(11-1))*/
-1 wcet_bb256_bb257 + 1 wcet_bb256 >= 0; /*Phase_0.*/
-10 L_4a8 + -1 C_bb265 + -1 C_bb266 + -1 C_bb268 + -1 wcetloop_259 + 1 wcet_bb259_bb268 = -6; /*Phase_0., DAH BB 265 Line L_4a8(1*(11-1))*/
-1 wcet_bb259_bb268 + 1 wcet_bb259 >= 0; /*Phase_0.*/
-10 L_4a8 + -1 C_bb265 + -1 C_bb266 + -1 wcetloop_259 + 1 wcet_bb259_bb266 = -8; /*Phase_0., DAH BB 265 Line L_4a8(1*(11-1))*/
-1 wcet_bb259_bb266 + 1 wcet_bb259 >= 0; /*Phase_0.*/
-1 wcet_bb256 + -1 C_bb255 + -1 Wcet_audiobeam_preprocess_delays_bb280 + -1 C_bb254 + 1 Wcet_audiobeam_process_signal_bb254 = 6; /*Phase_0.Phase_0.*/
-15 C_bb162 + -1 Wcet_audiobeam___cosf_bb164 + -15 C_bb161 + -16 C_bb159 + 1 wcet_bb159_bb161 = 60; /*Phase_159.*/
-1 wcet_bb159_bb161 + 1 wcetloop_159 >= 0; /*Phase_159.*/
-10 L_47f + -1 C_bb160 + -1 wcetloop_159 + -1 C_bb158 + -1 Wcet_audiobeam_malloc_bb163 + -1 C_bb157 + 1 Wcet_audiobeam_calc_weights_left_only_bb157 = -4; /*Phase_0.Phase_0., DAH BB 160 Line L_47f(1*(11-1))*/
-15 C_bb146 + 1 Wcet_audiobeam_malloc_bb146 = 30; /*Phase_137.*/
-1 C_bb145 + 1 Wcet_audiobeam_malloc_bb145 = 2; /*Phase_0.*/
-1 C_bb144 + 1 Wcet_audiobeam_malloc_bb144 = 2; /*Phase_0.*/
-1 wcet_bb118 + -1 C_bb116 + 1 wcet_bb116_bb118 = 2; /*Phase_0.*/
-1 wcet_bb116_bb118 + 1 wcet_bb116 >= 0; /*Phase_0.*/
-10 L_52f + -1 wcet_bb117 + -1 C_bb116 + 1 wcet_bb116_bb117 = -10; /*Phase_0., DAH BB 117 Line L_52f(1*(11-1))*/
-1 wcet_bb116_bb117 + 1 wcet_bb116 >= 0; /*Phase_0.*/
-10 L_537 + -1 C_bb127 + -1 C_bb122 + -1 C_bb118 + 1 wcet_bb118_bb122 = -6; /*Phase_0., DAH BB 127 Line L_537(1*(11-1))*/
-1 wcet_bb118_bb122 + 1 wcet_bb118 >= 0; /*Phase_0.*/
-1 C_bb127 + -10 L_536 + -1 C_bb121 + -1 C_bb118 + 1 wcet_bb118_bb121 = -8; /*Phase_0., DAH BB 121 Line L_536(1*(11-1))*/
-1 wcet_bb118_bb121 + 1 wcet_bb118 >= 0; /*Phase_0.*/
-1 wcet_bb120 + -1 C_bb117 + 1 wcet_bb117_bb120 = 2; /*Phase_0.*/
-1 wcet_bb117_bb120 + 1 wcet_bb117 >= 0; /*Phase_0.*/
-1 wcet_bb119 + -1 C_bb117 + 1 wcet_bb117_bb119 = 0; /*Phase_0.*/
-1 wcet_bb117_bb119 + 1 wcet_bb117 >= 0; /*Phase_0.*/
-10 L_533 + -1 wcet_bb126 + -1 C_bb120 + 1 wcet_bb120_bb126 = -8; /*Phase_0., DAH BB 126 Line L_533(1*(11-1))*/
-1 wcet_bb120_bb126 + 1 wcet_bb120 >= 0; /*Phase_0.*/
-1 C_bb127 + -10 L_533 + -1 C_bb125 + -1 C_bb120 + 1 wcet_bb120_bb125 = -8; /*Phase_0., DAH BB 125 Line L_533(1*(11-1))*/
-1 wcet_bb120_bb125 + 1 wcet_bb120 >= 0; /*Phase_0.*/
-10 L_537 + -1 C_bb127 + -1 C_bb124 + -1 C_bb126 + 1 wcet_bb126_bb124 = -8; /*Phase_0., DAH BB 127 Line L_537(1*(11-1))*/
-1 wcet_bb126_bb124 + 1 wcet_bb126 >= 0; /*Phase_0.*/
-10 L_534 + -1 wcet_bb130 + -1 C_bb126 + 1 wcet_bb126_bb130 = -10; /*Phase_0., DAH BB 130 Line L_534(1*(11-1))*/
-1 wcet_bb126_bb130 + 1 wcet_bb126 >= 0; /*Phase_0.*/
-10 L_537 + -1 C_bb127 + -1 C_bb124 + -1 C_bb133 + -1 C_bb130 + 1 wcet_bb130_bb133 = -6; /*Phase_0., DAH BB 127 Line L_537(1*(11-1))*/
-1 wcet_bb130_bb133 + 1 wcet_bb130 >= 0; /*Phase_0.*/
-10 L_537 + -1 C_bb127 + -1 C_bb124 + -10 L_535 + -1 C_bb133 + -10 L_534 + -1 C_bb132 + -1 C_bb130 + 1 wcet_bb130_bb132 = -28; /*Phase_0., DAH BB 132 Line L_534(1*(11-1)), DAH BB 133 Line L_535(1*(11-1)), DAH BB 127 Line L_537(1*(11-1))*/
-1 wcet_bb130_bb132 + 1 wcet_bb130 >= 0; /*Phase_0.*/
-10 L_537 + -1 C_bb127 + -1 C_bb124 + -1 C_bb119 + 1 wcet_bb119_bb124 = -8; /*Phase_0., DAH BB 127 Line L_537(1*(11-1))*/
-1 wcet_bb119_bb124 + 1 wcet_bb119 >= 0; /*Phase_0.*/
-10 L_530 + -1 wcet_bb123 + -1 C_bb119 + 1 wcet_bb119_bb123 = -10; /*Phase_0., DAH BB 123 Line L_530(1*(11-1))*/
-1 wcet_bb119_bb123 + 1 wcet_bb119 >= 0; /*Phase_0.*/
-10 L_531 + -1 wcet_bb129 + -1 C_bb123 + 1 wcet_bb123_bb129 = -8; /*Phase_0., DAH BB 129 Line L_531(1*(11-1))*/
-1 wcet_bb123_bb129 + 1 wcet_bb123 >= 0; /*Phase_0.*/
-10 L_537 + -1 C_bb127 + -1 C_bb124 + -10 L_531 + -1 C_bb128 + -1 C_bb123 + 1 wcet_bb123_bb128 = -18; /*Phase_0., DAH BB 128 Line L_531(1*(11-1)), DAH BB 127 Line L_537(1*(11-1))*/
-1 wcet_bb123_bb128 + 1 wcet_bb123 >= 0; /*Phase_0.*/
-10 L_537 + -1 C_bb127 + -1 C_bb124 + -1 C_bb129 + 1 wcet_bb129_bb124 = -8; /*Phase_0., DAH BB 127 Line L_537(1*(11-1))*/
-1 wcet_bb129_bb124 + 1 wcet_bb129 >= 0; /*Phase_0.*/
-10 L_537 + -1 C_bb127 + -1 C_bb124 + -10 L_531 + -1 C_bb131 + -1 C_bb129 + 1 wcet_bb129_bb131 = -18; /*Phase_0., DAH BB 131 Line L_531(1*(11-1)), DAH BB 127 Line L_537(1*(11-1))*/
-1 wcet_bb129_bb131 + 1 wcet_bb129 >= 0; /*Phase_0.*/
-1 wcet_bb116 + 1 Wcet_audiobeam___ceilf_bb116 = 2; /*Phase_0.*/
-1 wcet_bb87 + -16 C_bb85 + 1 wcet_bb85_bb87 = 30; /*Phase_85.*/
-1 wcet_bb85_bb87 + 1 wcetloop_85 >= 0; /*Phase_85.*/
-150 L_439_Pbb85 + -15 C_bb90 + -15 C_bb87 + 1 wcet_bb87_bb90 = -120; /*Phase_85., DAH BB 90 Line L_439_Pbb85(15*(11-1))*/
-1 wcet_bb87_bb90 + 1 wcet_bb87 >= 0; /*Phase_85.*/
-15 C_bb90 + -300 L_439_Pbb85 + -15 C_bb89 + -15 C_bb87 + 1 wcet_bb87_bb89 = -300; /*Phase_85., DAH BB 89 Line L_439_Pbb85(15*(11-1)), DAH BB 90 Line L_439_Pbb85(15*(11-1))*/
-1 wcet_bb87_bb89 + 1 wcet_bb87 >= 0; /*Phase_85.*/
-1 C_bb88 + -10 L_43a + -1 Wcet_audiobeam___floorf_bb91 + -1 C_bb86 + -150 L_43a_Pbb85 + -1 wcetloop_85 + -1 C_bb84 + 1 Wcet_audiobeam_find_min_in_arr_bb84 = -154; /*Phase_0.Phase_0., DFM BB 85 Line L_43a_Pbb85(15*(11-1)), DAH BB 86 Line L_43a(1*(11-1))*/
-15 C_bb64 + -30 C_bb60 + 1 wcet_bb60_bb64 = 30; /*Phase_45.*/
-1 wcet_bb60_bb64 + 1 wcetloop_60 >= 0; /*Phase_45.*/
-1 wcet_bb67 + -390 C_bb65 + 1 wcet_bb65_bb67 = 750; /*Phase_45.*/
-1 wcet_bb65_bb67 + 1 wcetloop_65 >= 0; /*Phase_45.*/
-375 C_bb71 + -375 C_bb67 + 1 wcet_bb67_bb71 = 750; /*Phase_45.*/
-1 wcet_bb67_bb71 + 1 wcet_bb67 >= 0; /*Phase_45.*/
-3750 L_547_Pbb45 + -375 C_bb71 + -3750 L_545_Pbb45 + -375 C_bb70 + -375 C_bb67 + 1 wcet_bb67_bb70 = -7500; /*Phase_45., DAH BB 70 Line L_545_Pbb45(375*(11-1)), DAH BB 71 Line L_547_Pbb45(375*(11-1))*/
-1 wcet_bb67_bb70 + 1 wcet_bb67 >= 0; /*Phase_45.*/
-1 wcet_bb51 + -15 C_bb49 + 1 wcet_bb49_bb51 = 30; /*Phase_45.*/
-1 wcet_bb49_bb51 + 1 wcet_bb49 >= 0; /*Phase_45.*/
-15 C_bb52 + -150 L_53a_Pbb45 + -15 C_bb50 + -15 C_bb49 + 1 wcet_bb49_bb50 = -120; /*Phase_45., DAH BB 50 Line L_53a_Pbb45(15*(11-1))*/
-1 wcet_bb49_bb50 + 1 wcet_bb49 >= 0; /*Phase_45.*/
-1 wcet_bb54 + -15 C_bb51 + 1 wcet_bb51_bb54 = 30; /*Phase_45.*/
-1 wcet_bb51_bb54 + 1 wcet_bb51 >= 0; /*Phase_45.*/
-150 L_53b_Pbb45 + -1 wcet_bb53 + -15 C_bb51 + 1 wcet_bb51_bb53 = -150; /*Phase_45., DAH BB 53 Line L_53b_Pbb45(15*(11-1))*/
-1 wcet_bb51_bb53 + 1 wcet_bb51 >= 0; /*Phase_45.*/
-150 L_53c_Pbb45 + -1 wcet_bb56 + -15 C_bb53 + 1 wcet_bb53_bb56 = -120; /*Phase_45., DAH BB 56 Line L_53c_Pbb45(15*(11-1))*/
-1 wcet_bb53_bb56 + 1 wcet_bb53 >= 0; /*Phase_45.*/
-15 C_bb52 + -150 L_53c_Pbb45 + -15 C_bb55 + -15 C_bb53 + 1 wcet_bb53_bb55 = -120; /*Phase_45., DAH BB 55 Line L_53c_Pbb45(15*(11-1))*/
-1 wcet_bb53_bb55 + 1 wcet_bb53 >= 0; /*Phase_45.*/
-1 wcet_bb54 + -15 C_bb56 + 1 wcet_bb56_bb54 = 30; /*Phase_45.*/
-1 wcet_bb56_bb54 + 1 wcet_bb56 >= 0; /*Phase_45.*/
-15 C_bb52 + -150 L_53d_Pbb45 + -15 C_bb59 + -15 C_bb56 + 1 wcet_bb56_bb59 = -120; /*Phase_45., DAH BB 59 Line L_53d_Pbb45(15*(11-1))*/
-1 wcet_bb56_bb59 + 1 wcet_bb56 >= 0; /*Phase_45.*/
-1 wcet_bb58 + -15 C_bb54 + 1 wcet_bb54_bb58 = 30; /*Phase_45.*/
-1 wcet_bb54_bb58 + 1 wcet_bb54 >= 0; /*Phase_45.*/
-150 L_541_Pbb45 + -1 wcet_bb58 + -150 L_540_Pbb45 + -15 C_bb63 + -1 wcetloop_60 + -150 L_53e_Pbb45 + -15 C_bb57 + -15 C_bb54 + 1 wcet_bb54_bb57 = -420; /*Phase_45., DAH BB 57 Line L_53e_Pbb45(15*(11-1)), DAH BB 63 Line L_540_Pbb45(15*(11-1)), DAH BB 58 Line L_541_Pbb45(15*(11-1))*/
-1 wcet_bb54_bb57 + 1 wcet_bb54 >= 0; /*Phase_45.*/
-1 wcet_bb66 + -3900 L_548_Pbb45 + -1 wcetloop_65 + -15 C_bb62 + -15 C_bb58 + 1 wcet_bb58_bb62 = -3840; /*Phase_45., DFM BB 65 Line L_548_Pbb45(375*(11-1)), DAH BB 66 Line L_548_Pbb45(15*(11-1))*/
-1 wcet_bb58_bb62 + 1 wcet_bb58 >= 0; /*Phase_45.*/
-1 wcet_bb66 + -3900 L_548_Pbb45 + -1 wcetloop_65 + -150 L_543_Pbb45 + -15 C_bb62 + -150 L_542_Pbb45 + -15 C_bb61 + -15 C_bb58 + 1 wcet_bb58_bb61 = -4170; /*Phase_45., DAH BB 61 Line L_542_Pbb45(15*(11-1)), DAH BB 62 Line L_543_Pbb45(15*(11-1)), DFM BB 65 Line L_548_Pbb45(375*(11-1)), DAH BB 66 Line L_548_Pbb45(15*(11-1))*/
-1 wcet_bb58_bb61 + 1 wcet_bb58 >= 0; /*Phase_45.*/
-15 C_bb52 + -15 C_bb69 + -15 C_bb66 + 1 wcet_bb66_bb69 = 30; /*Phase_45.*/
-1 wcet_bb66_bb69 + 1 wcet_bb66 >= 0; /*Phase_45.*/
-1 wcet_bb68 + -15 C_bb66 + 1 wcet_bb66_bb68 = 0; /*Phase_45.*/
-1 wcet_bb66_bb68 + 1 wcet_bb66 >= 0; /*Phase_45.*/
-15 C_bb52 + -15 C_bb69 + -15 C_bb68 + 1 wcet_bb68_bb69 = 30; /*Phase_45.*/
-1 wcet_bb68_bb69 + 1 wcet_bb68 >= 0; /*Phase_45.*/
-150 L_54a_Pbb45 + -1 wcet_bb72 + -15 C_bb68 + 1 wcet_bb68_bb72 = -150; /*Phase_45., DAH BB 72 Line L_54a_Pbb45(15*(11-1))*/
-1 wcet_bb68_bb72 + 1 wcet_bb68 >= 0; /*Phase_45.*/
-15 C_bb52 + -150 L_54c_Pbb45 + -15 C_bb69 + -150 L_54b_Pbb45 + -15 C_bb74 + -15 C_bb72 + 1 wcet_bb72_bb74 = -270; /*Phase_45., DAH BB 74 Line L_54b_Pbb45(15*(11-1)), DAH BB 69 Line L_54c_Pbb45(15*(11-1))*/
-1 wcet_bb72_bb74 + 1 wcet_bb72 >= 0; /*Phase_45.*/
-15 C_bb52 + -15 C_bb69 + -150 L_54b_Pbb45 + -15 C_bb73 + -15 C_bb72 + 1 wcet_bb72_bb73 = -120; /*Phase_45., DAH BB 73 Line L_54b_Pbb45(15*(11-1))*/
-1 wcet_bb72_bb73 + 1 wcet_bb72 >= 0; /*Phase_45.*/
-1 wcet_bb49 + 1 Wcet_audiobeam___ieee754_sqrtf_bb49 = 30; /*Phase_45.*/
-1 C_bb40 + 1 Wcet_audiobeam_malloc_bb40 = 2; /*Phase_34.*/
-1 C_bb39 + 1 Wcet_audiobeam_malloc_bb39 = 2; /*Phase_0.*/
-1 C_bb38 + 1 Wcet_audiobeam_malloc_bb38 = 2; /*Phase_0.*/
-1 wcet_bb351 + -5952 C_bb349 + 1 wcet_bb349_bb351 = 11160; /*Phase_259.*/
-1 wcet_bb349_bb351 + 1 wcetloop_349 >= 0; /*Phase_259.*/
-1 wcet_bb353 + -5580 C_bb351 + 1 wcet_bb351_bb353 = 11160; /*Phase_259.*/
-1 wcet_bb351_bb353 + 1 wcet_bb351 >= 0; /*Phase_259.*/
-1 wcet_bb353 + -55800 L_489_Pbb259 + -5580 C_bb352 + -5580 C_bb351 + 1 wcet_bb351_bb352 = -55800; /*Phase_259., DAH BB 352 Line L_489_Pbb259(5580*(11-1))*/
-1 wcet_bb351_bb352 + 1 wcet_bb351 >= 0; /*Phase_259.*/
-1 wcet_bb355 + -5580 C_bb353 + 1 wcet_bb353_bb355 = 11160; /*Phase_259.*/
-1 wcet_bb353_bb355 + 1 wcet_bb353 >= 0; /*Phase_259.*/
-55800 L_48b_Pbb259 + -1 wcet_bb355 + -5580 C_bb354 + -5580 C_bb353 + 1 wcet_bb353_bb354 = -55800; /*Phase_259., DAH BB 355 Line L_48b_Pbb259(5580*(11-1))*/
-1 wcet_bb353_bb354 + 1 wcet_bb353 >= 0; /*Phase_259.*/
-55800 L_492_Pbb259 + -5580 C_bb358 + -5580 C_bb357 + -5580 C_bb355 + 1 wcet_bb355_bb357 = -44640; /*Phase_259., DAH BB 358 Line L_492_Pbb259(5580*(11-1))*/
-1 wcet_bb355_bb357 + 1 wcet_bb355 >= 0; /*Phase_259.*/
-5580 C_bb358 + -55800 L_490_Pbb259 + -5580 C_bb356 + -5580 C_bb355 + 1 wcet_bb355_bb356 = -44640; /*Phase_259., DAH BB 356 Line L_490_Pbb259(5580*(11-1))*/
-1 wcet_bb355_bb356 + 1 wcet_bb355 >= 0; /*Phase_259.*/
-3720 L_493_Pbb259 + -372 C_bb350 + -55800 L_492_Pbb259 + -1 wcetloop_349 + -372 C_bb348 + 1 Wcet_audiobeam_do_beamforming_bb348 = -58032; /*Phase_259.Phase_259., DFM BB 349 Line L_492_Pbb259(5580*(11-1)), DAH BB 350 Line L_493_Pbb259(372*(11-1))*/
-372 C_bb343 + -1 Wcet_audiobeam_wrapped_inc_offset_bb344 + -372 C_bb342 + 1 Wcet_audiobeam_wrapped_inc_bb342 = 1488; /*Phase_259.Phase_259.*/
-372 C_bb337 + -1 Wcet_audiobeam_wrapped_inc_offset_bb338 + -372 C_bb336 + 1 Wcet_audiobeam_wrapped_inc_bb336 = 1488; /*Phase_259.Phase_259.*/
-13 C_bb331 + -1 Wcet_audiobeam_wrapped_inc_offset_bb332 + -13 C_bb330 + 1 Wcet_audiobeam_wrapped_inc_bb330 = 52; /*Phase_256.Phase_256.*/
-5580 C_bb329 + -5952 C_bb327 + 1 wcet_bb327_bb329 = 11160; /*Phase_259.*/
-1 wcet_bb327_bb329 + 1 wcetloop_327 >= 0; /*Phase_259.*/
-372 C_bb328 + -59520 L_430_Pbb259 + -1 wcetloop_327 + -372 C_bb326 + 1 Wcet_audiobeam_parse_line_bb326 = -58032; /*Phase_259.Phase_259., DFM BB 327 Line L_430_Pbb259(5580*(11-1)), DAH BB 328 Line L_430_Pbb259(372*(11-1))*/
-195 C_bb325 + -208 C_bb323 + 1 wcet_bb323_bb325 = 390; /*Phase_256.*/
-1 wcet_bb323_bb325 + 1 wcetloop_323 >= 0; /*Phase_256.*/
-13 C_bb324 + -2080 L_430_Pbb256 + -1 wcetloop_323 + -13 C_bb322 + 1 Wcet_audiobeam_parse_line_bb322 = -2028; /*Phase_256.Phase_256., DFM BB 323 Line L_430_Pbb256(195*(11-1)), DAH BB 324 Line L_430_Pbb256(13*(11-1))*/
-15 C_bb285 + -1 Wcet_audiobeam___floorf_bb304 + -15 C_bb284 + -1 Wcet_audiobeam___ceilf_bb286 + -15 C_bb283 + -16 C_bb281 + 1 wcet_bb281_bb283 = 90; /*Phase_281.*/
-1 wcet_bb281_bb283 + 1 wcetloop_281 >= 0; /*Phase_281.*/
-10 L_42c + -1 C_bb282 + -150 L_42c_Pbb281 + -1 wcetloop_281 + -1 C_bb280 + 1 Wcet_audiobeam_preprocess_delays_bb280 = -156; /*Phase_0.Phase_0., DFM BB 281 Line L_42c_Pbb281(15*(11-1)), DAH BB 282 Line L_42c(1*(11-1))*/
-1 wcet_bb166 + -15 C_bb164 + 1 wcet_bb164_bb166 = 30; /*Phase_159.*/
-1 wcet_bb164_bb166 + 1 wcet_bb164 >= 0; /*Phase_159.*/
-15 C_bb170 + -15 C_bb167 + -150 L_504_Pbb159 + -1 Wcet_audiobeam___kernel_cosf_bb182 + -15 C_bb165 + -15 C_bb164 + 1 wcet_bb164_bb165 = -90; /*Phase_159., DAH BB 165 Line L_504_Pbb159(15*(11-1))*/
-1 wcet_bb164_bb165 + 1 wcet_bb164 >= 0; /*Phase_159.*/
-1 wcet_bb171 + -1 Wcet_audiobeam___ieee754_rem_pio2f_bb192 + -15 C_bb169 + -15 C_bb166 + 1 wcet_bb166_bb169 = 60; /*Phase_159.*/
-1 wcet_bb166_bb169 + 1 wcet_bb166 >= 0; /*Phase_159.*/
-15 C_bb170 + -15 C_bb168 + -15 C_bb166 + 1 wcet_bb166_bb168 = 30; /*Phase_159.*/
-1 wcet_bb166_bb168 + 1 wcet_bb166 >= 0; /*Phase_159.*/
-15 C_bb170 + -15 C_bb176 + -1 Wcet_audiobeam___kernel_sinf_bb220 + -15 C_bb173 + -15 C_bb171 + 1 wcet_bb171_bb173 = 90; /*Phase_159.*/
-1 wcet_bb171_bb173 + 1 wcet_bb171 >= 0; /*Phase_159.*/
-150 L_508_Pbb159 + -1 wcet_bb172 + -15 C_bb171 + 1 wcet_bb171_bb172 = -150; /*Phase_159., DAH BB 172 Line L_508_Pbb159(15*(11-1))*/
-1 wcet_bb171_bb172 + 1 wcet_bb171 >= 0; /*Phase_159.*/
-15 C_bb170 + -15 C_bb179 + -1 Wcet_audiobeam___kernel_cosf_bb227 + -15 C_bb175 + -15 C_bb172 + 1 wcet_bb172_bb175 = 90; /*Phase_159.*/
-1 wcet_bb172_bb175 + 1 wcet_bb172 >= 0; /*Phase_159.*/
-150 L_508_Pbb159 + -1 wcet_bb174 + -15 C_bb172 + 1 wcet_bb172_bb174 = -150; /*Phase_159., DAH BB 174 Line L_508_Pbb159(15*(11-1))*/
-1 wcet_bb172_bb174 + 1 wcet_bb172 >= 0; /*Phase_159.*/
-150 L_50c_Pbb159 + -15 C_bb170 + -15 C_bb181 + -1 Wcet_audiobeam___kernel_sinf_bb247 + -15 C_bb178 + -15 C_bb174 + 1 wcet_bb174_bb178 = -90; /*Phase_159., DAH BB 170 Line L_50c_Pbb159(15*(11-1))*/
-1 wcet_bb174_bb178 + 1 wcet_bb174 >= 0; /*Phase_159.*/
-15 C_bb170 + -15 C_bb180 + -150 L_508_Pbb159 + -1 Wcet_audiobeam___kernel_cosf_bb237 + -15 C_bb177 + -15 C_bb174 + 1 wcet_bb174_bb177 = -90; /*Phase_159., DAH BB 177 Line L_508_Pbb159(15*(11-1))*/
-1 wcet_bb174_bb177 + 1 wcet_bb174 >= 0; /*Phase_159.*/
-1 wcet_bb164 + 1 Wcet_audiobeam___cosf_bb164 = 30; /*Phase_159.*/
-1 C_bb163 + 1 Wcet_audiobeam_malloc_bb163 = 2; /*Phase_0.*/
-1 wcet_bb93 + -1 C_bb91 + 1 wcet_bb91_bb93 = 2; /*Phase_0.*/
-1 wcet_bb91_bb93 + 1 wcet_bb91 >= 0; /*Phase_0.*/
-10 L_511 + -1 wcet_bb92 + -1 C_bb91 + 1 wcet_bb91_bb92 = -10; /*Phase_0., DAH BB 92 Line L_511(1*(11-1))*/
-1 wcet_bb91_bb92 + 1 wcet_bb91 >= 0; /*Phase_0.*/
-10 L_519 + -1 C_bb102 + -1 C_bb97 + -1 C_bb93 + 1 wcet_bb93_bb97 = -6; /*Phase_0., DAH BB 102 Line L_519(1*(11-1))*/
-1 wcet_bb93_bb97 + 1 wcet_bb93 >= 0; /*Phase_0.*/
-1 C_bb102 + -10 L_518 + -1 C_bb96 + -1 C_bb93 + 1 wcet_bb93_bb96 = -8; /*Phase_0., DAH BB 96 Line L_518(1*(11-1))*/
-1 wcet_bb93_bb96 + 1 wcet_bb93 >= 0; /*Phase_0.*/
-1 wcet_bb95 + -1 C_bb92 + 1 wcet_bb92_bb95 = 2; /*Phase_0.*/
-1 wcet_bb92_bb95 + 1 wcet_bb92 >= 0; /*Phase_0.*/
-10 L_511 + -1 wcet_bb94 + -1 C_bb92 + 1 wcet_bb92_bb94 = -10; /*Phase_0., DAH BB 94 Line L_511(1*(11-1))*/
-1 wcet_bb92_bb94 + 1 wcet_bb92 >= 0; /*Phase_0.*/
-10 L_515 + -1 wcet_bb101 + -1 C_bb95 + 1 wcet_bb95_bb101 = -8; /*Phase_0., DAH BB 101 Line L_515(1*(11-1))*/
-1 wcet_bb95_bb101 + 1 wcet_bb95 >= 0; /*Phase_0.*/
-1 C_bb102 + -10 L_515 + -1 C_bb100 + -1 C_bb95 + 1 wcet_bb95_bb100 = -8; /*Phase_0., DAH BB 100 Line L_515(1*(11-1))*/
-1 wcet_bb95_bb100 + 1 wcet_bb95 >= 0; /*Phase_0.*/
-10 L_519 + -1 C_bb102 + -1 C_bb99 + -1 C_bb101 + 1 wcet_bb101_bb99 = -8; /*Phase_0., DAH BB 102 Line L_519(1*(11-1))*/
-1 wcet_bb101_bb99 + 1 wcet_bb101 >= 0; /*Phase_0.*/
-10 L_516 + -1 wcet_bb105 + -1 C_bb101 + 1 wcet_bb101_bb105 = -10; /*Phase_0., DAH BB 105 Line L_516(1*(11-1))*/
-1 wcet_bb101_bb105 + 1 wcet_bb101 >= 0; /*Phase_0.*/
-10 L_519 + -1 C_bb102 + -1 C_bb99 + -1 C_bb108 + -1 C_bb105 + 1 wcet_bb105_bb108 = -6; /*Phase_0., DAH BB 102 Line L_519(1*(11-1))*/
-1 wcet_bb105_bb108 + 1 wcet_bb105 >= 0; /*Phase_0.*/
-10 L_519 + -1 C_bb102 + -1 C_bb99 + -10 L_517 + -1 C_bb108 + -10 L_516 + -1 C_bb107 + -1 C_bb105 + 1 wcet_bb105_bb107 = -28; /*Phase_0., DAH BB 107 Line L_516(1*(11-1)), DAH BB 108 Line L_517(1*(11-1)), DAH BB 102 Line L_519(1*(11-1))*/
-1 wcet_bb105_bb107 + 1 wcet_bb105 >= 0; /*Phase_0.*/
-10 L_519 + -1 C_bb102 + -1 C_bb99 + -1 C_bb94 + 1 wcet_bb94_bb99 = -8; /*Phase_0., DAH BB 102 Line L_519(1*(11-1))*/
-1 wcet_bb94_bb99 + 1 wcet_bb94 >= 0; /*Phase_0.*/
-10 L_512 + -1 wcet_bb98 + -1 C_bb94 + 1 wcet_bb94_bb98 = -10; /*Phase_0., DAH BB 98 Line L_512(1*(11-1))*/
-1 wcet_bb94_bb98 + 1 wcet_bb94 >= 0; /*Phase_0.*/
-1 wcet_bb104 + -1 C_bb98 + 1 wcet_bb98_bb104 = 2; /*Phase_0.*/
-1 wcet_bb98_bb104 + 1 wcet_bb98 >= 0; /*Phase_0.*/
-10 L_519 + -1 C_bb102 + -1 C_bb99 + -1 C_bb103 + -1 C_bb98 + 1 wcet_bb98_bb103 = -8; /*Phase_0., DAH BB 102 Line L_519(1*(11-1))*/
-1 wcet_bb98_bb103 + 1 wcet_bb98 >= 0; /*Phase_0.*/
-10 L_519 + -1 C_bb102 + -1 C_bb99 + -1 C_bb104 + 1 wcet_bb104_bb99 = -8; /*Phase_0., DAH BB 102 Line L_519(1*(11-1))*/
-1 wcet_bb104_bb99 + 1 wcet_bb104 >= 0; /*Phase_0.*/
-10 L_519 + -1 C_bb102 + -1 C_bb99 + -10 L_513 + -1 C_bb106 + -1 C_bb104 + 1 wcet_bb104_bb106 = -18; /*Phase_0., DAH BB 106 Line L_513(1*(11-1)), DAH BB 102 Line L_519(1*(11-1))*/
-1 wcet_bb104_bb106 + 1 wcet_bb104 >= 0; /*Phase_0.*/
-1 wcet_bb91 + 1 Wcet_audiobeam___floorf_bb91 = 2; /*Phase_0.*/
-3720 L_43e_Pbb259 + -372 C_bb347 + -372 C_bb346 + -372 C_bb344 + 1 wcet_bb344_bb346 = -2976; /*Phase_259., DAH BB 347 Line L_43e_Pbb259(372*(11-1))*/
-1 wcet_bb344_bb346 + 1 wcet_bb344 >= 0; /*Phase_259.*/
-3720 L_43e_Pbb259 + -372 C_bb347 + -3720 L_43d_Pbb259 + -372 C_bb345 + -372 C_bb344 + 1 wcet_bb344_bb345 = -6696; /*Phase_259., DAH BB 345 Line L_43d_Pbb259(372*(11-1)), DAH BB 347 Line L_43e_Pbb259(372*(11-1))*/
-1 wcet_bb344_bb345 + 1 wcet_bb344 >= 0; /*Phase_259.*/
-1 wcet_bb344 + 1 Wcet_audiobeam_wrapped_inc_offset_bb344 = 744; /*Phase_259.*/
-3720 L_43e_Pbb259 + -372 C_bb341 + -372 C_bb340 + -372 C_bb338 + 1 wcet_bb338_bb340 = -2976; /*Phase_259., DAH BB 341 Line L_43e_Pbb259(372*(11-1))*/
-1 wcet_bb338_bb340 + 1 wcet_bb338 >= 0; /*Phase_259.*/
-3720 L_43e_Pbb259 + -372 C_bb341 + -3720 L_43d_Pbb259 + -372 C_bb339 + -372 C_bb338 + 1 wcet_bb338_bb339 = -6696; /*Phase_259., DAH BB 339 Line L_43d_Pbb259(372*(11-1)), DAH BB 341 Line L_43e_Pbb259(372*(11-1))*/
-1 wcet_bb338_bb339 + 1 wcet_bb338 >= 0; /*Phase_259.*/
-1 wcet_bb338 + 1 Wcet_audiobeam_wrapped_inc_offset_bb338 = 744; /*Phase_259.*/
-130 L_43e_Pbb256 + -13 C_bb335 + -13 C_bb334 + -13 C_bb332 + 1 wcet_bb332_bb334 = -104; /*Phase_256., DAH BB 335 Line L_43e_Pbb256(13*(11-1))*/
-1 wcet_bb332_bb334 + 1 wcet_bb332 >= 0; /*Phase_256.*/
-130 L_43e_Pbb256 + -13 C_bb335 + -130 L_43d_Pbb256 + -13 C_bb333 + -13 C_bb332 + 1 wcet_bb332_bb333 = -234; /*Phase_256., DAH BB 333 Line L_43d_Pbb256(13*(11-1)), DAH BB 335 Line L_43e_Pbb256(13*(11-1))*/
-1 wcet_bb332_bb333 + 1 wcet_bb332 >= 0; /*Phase_256.*/
-1 wcet_bb332 + 1 Wcet_audiobeam_wrapped_inc_offset_bb332 = 26; /*Phase_256.*/
-1 wcet_bb306 + -15 C_bb304 + 1 wcet_bb304_bb306 = 30; /*Phase_281.*/
-1 wcet_bb304_bb306 + 1 wcet_bb304 >= 0; /*Phase_281.*/
-150 L_511_Pbb281 + -1 wcet_bb305 + -15 C_bb304 + 1 wcet_bb304_bb305 = -150; /*Phase_281., DAH BB 305 Line L_511_Pbb281(15*(11-1))*/
-1 wcet_bb304_bb305 + 1 wcet_bb304 >= 0; /*Phase_281.*/
-150 L_519_Pbb281 + -15 C_bb315 + -15 C_bb310 + -15 C_bb306 + 1 wcet_bb306_bb310 = -90; /*Phase_281., DAH BB 315 Line L_519_Pbb281(15*(11-1))*/
-1 wcet_bb306_bb310 + 1 wcet_bb306 >= 0; /*Phase_281.*/
-15 C_bb315 + -150 L_518_Pbb281 + -15 C_bb309 + -15 C_bb306 + 1 wcet_bb306_bb309 = -120; /*Phase_281., DAH BB 309 Line L_518_Pbb281(15*(11-1))*/
-1 wcet_bb306_bb309 + 1 wcet_bb306 >= 0; /*Phase_281.*/
-1 wcet_bb308 + -15 C_bb305 + 1 wcet_bb305_bb308 = 30; /*Phase_281.*/
-1 wcet_bb305_bb308 + 1 wcet_bb305 >= 0; /*Phase_281.*/
-150 L_511_Pbb281 + -1 wcet_bb307 + -15 C_bb305 + 1 wcet_bb305_bb307 = -150; /*Phase_281., DAH BB 307 Line L_511_Pbb281(15*(11-1))*/
-1 wcet_bb305_bb307 + 1 wcet_bb305 >= 0; /*Phase_281.*/
-150 L_515_Pbb281 + -1 wcet_bb314 + -15 C_bb308 + 1 wcet_bb308_bb314 = -120; /*Phase_281., DAH BB 314 Line L_515_Pbb281(15*(11-1))*/
-1 wcet_bb308_bb314 + 1 wcet_bb308 >= 0; /*Phase_281.*/
-15 C_bb315 + -150 L_515_Pbb281 + -15 C_bb313 + -15 C_bb308 + 1 wcet_bb308_bb313 = -120; /*Phase_281., DAH BB 313 Line L_515_Pbb281(15*(11-1))*/
-1 wcet_bb308_bb313 + 1 wcet_bb308 >= 0; /*Phase_281.*/
-150 L_519_Pbb281 + -15 C_bb315 + -15 C_bb312 + -15 C_bb314 + 1 wcet_bb314_bb312 = -120; /*Phase_281., DAH BB 315 Line L_519_Pbb281(15*(11-1))*/
-1 wcet_bb314_bb312 + 1 wcet_bb314 >= 0; /*Phase_281.*/
-150 L_516_Pbb281 + -1 wcet_bb318 + -15 C_bb314 + 1 wcet_bb314_bb318 = -150; /*Phase_281., DAH BB 318 Line L_516_Pbb281(15*(11-1))*/
-1 wcet_bb314_bb318 + 1 wcet_bb314 >= 0; /*Phase_281.*/
-150 L_519_Pbb281 + -15 C_bb315 + -15 C_bb312 + -15 C_bb321 + -15 C_bb318 + 1 wcet_bb318_bb321 = -90; /*Phase_281., DAH BB 315 Line L_519_Pbb281(15*(11-1))*/
-1 wcet_bb318_bb321 + 1 wcet_bb318 >= 0; /*Phase_281.*/
-150 L_519_Pbb281 + -15 C_bb315 + -15 C_bb312 + -150 L_517_Pbb281 + -15 C_bb321 + -150 L_516_Pbb281 + -15 C_bb320 + -15 C_bb318 + 1 wcet_bb318_bb320 = -420; /*Phase_281., DAH BB 320 Line L_516_Pbb281(15*(11-1)), DAH BB 321 Line L_517_Pbb281(15*(11-1)), DAH BB 315 Line L_519_Pbb281(15*(11-1))*/
-1 wcet_bb318_bb320 + 1 wcet_bb318 >= 0; /*Phase_281.*/
-150 L_519_Pbb281 + -15 C_bb315 + -15 C_bb312 + -15 C_bb307 + 1 wcet_bb307_bb312 = -120; /*Phase_281., DAH BB 315 Line L_519_Pbb281(15*(11-1))*/
-1 wcet_bb307_bb312 + 1 wcet_bb307 >= 0; /*Phase_281.*/
-150 L_512_Pbb281 + -1 wcet_bb311 + -15 C_bb307 + 1 wcet_bb307_bb311 = -150; /*Phase_281., DAH BB 311 Line L_512_Pbb281(15*(11-1))*/
-1 wcet_bb307_bb311 + 1 wcet_bb307 >= 0; /*Phase_281.*/
-1 wcet_bb317 + -15 C_bb311 + 1 wcet_bb311_bb317 = 30; /*Phase_281.*/
-1 wcet_bb311_bb317 + 1 wcet_bb311 >= 0; /*Phase_281.*/
-150 L_519_Pbb281 + -15 C_bb315 + -15 C_bb312 + -15 C_bb316 + -15 C_bb311 + 1 wcet_bb311_bb316 = -120; /*Phase_281., DAH BB 315 Line L_519_Pbb281(15*(11-1))*/
-1 wcet_bb311_bb316 + 1 wcet_bb311 >= 0; /*Phase_281.*/
-150 L_519_Pbb281 + -15 C_bb315 + -15 C_bb312 + -15 C_bb317 + 1 wcet_bb317_bb312 = -120; /*Phase_281., DAH BB 315 Line L_519_Pbb281(15*(11-1))*/
-1 wcet_bb317_bb312 + 1 wcet_bb317 >= 0; /*Phase_281.*/
-150 L_519_Pbb281 + -15 C_bb315 + -15 C_bb312 + -150 L_513_Pbb281 + -15 C_bb319 + -15 C_bb317 + 1 wcet_bb317_bb319 = -270; /*Phase_281., DAH BB 319 Line L_513_Pbb281(15*(11-1)), DAH BB 315 Line L_519_Pbb281(15*(11-1))*/
-1 wcet_bb317_bb319 + 1 wcet_bb317 >= 0; /*Phase_281.*/
-1 wcet_bb304 + 1 Wcet_audiobeam___floorf_bb304 = 30; /*Phase_281.*/
-1 wcet_bb288 + -15 C_bb286 + 1 wcet_bb286_bb288 = 30; /*Phase_281.*/
-1 wcet_bb286_bb288 + 1 wcet_bb286 >= 0; /*Phase_281.*/
-150 L_52f_Pbb281 + -1 wcet_bb287 + -15 C_bb286 + 1 wcet_bb286_bb287 = -150; /*Phase_281., DAH BB 287 Line L_52f_Pbb281(15*(11-1))*/
-1 wcet_bb286_bb287 + 1 wcet_bb286 >= 0; /*Phase_281.*/
-150 L_537_Pbb281 + -15 C_bb297 + -15 C_bb292 + -15 C_bb288 + 1 wcet_bb288_bb292 = -90; /*Phase_281., DAH BB 297 Line L_537_Pbb281(15*(11-1))*/
-1 wcet_bb288_bb292 + 1 wcet_bb288 >= 0; /*Phase_281.*/
-15 C_bb297 + -150 L_536_Pbb281 + -15 C_bb291 + -15 C_bb288 + 1 wcet_bb288_bb291 = -120; /*Phase_281., DAH BB 291 Line L_536_Pbb281(15*(11-1))*/
-1 wcet_bb288_bb291 + 1 wcet_bb288 >= 0; /*Phase_281.*/
-1 wcet_bb290 + -15 C_bb287 + 1 wcet_bb287_bb290 = 30; /*Phase_281.*/
-1 wcet_bb287_bb290 + 1 wcet_bb287 >= 0; /*Phase_281.*/
-1 wcet_bb289 + -15 C_bb287 + 1 wcet_bb287_bb289 = 0; /*Phase_281.*/
-1 wcet_bb287_bb289 + 1 wcet_bb287 >= 0; /*Phase_281.*/
-150 L_533_Pbb281 + -1 wcet_bb296 + -15 C_bb290 + 1 wcet_bb290_bb296 = -120; /*Phase_281., DAH BB 296 Line L_533_Pbb281(15*(11-1))*/
-1 wcet_bb290_bb296 + 1 wcet_bb290 >= 0; /*Phase_281.*/
-15 C_bb297 + -150 L_533_Pbb281 + -15 C_bb295 + -15 C_bb290 + 1 wcet_bb290_bb295 = -120; /*Phase_281., DAH BB 295 Line L_533_Pbb281(15*(11-1))*/
-1 wcet_bb290_bb295 + 1 wcet_bb290 >= 0; /*Phase_281.*/
-150 L_537_Pbb281 + -15 C_bb297 + -15 C_bb294 + -15 C_bb296 + 1 wcet_bb296_bb294 = -120; /*Phase_281., DAH BB 297 Line L_537_Pbb281(15*(11-1))*/
-1 wcet_bb296_bb294 + 1 wcet_bb296 >= 0; /*Phase_281.*/
-150 L_534_Pbb281 + -1 wcet_bb300 + -15 C_bb296 + 1 wcet_bb296_bb300 = -150; /*Phase_281., DAH BB 300 Line L_534_Pbb281(15*(11-1))*/
-1 wcet_bb296_bb300 + 1 wcet_bb296 >= 0; /*Phase_281.*/
-150 L_537_Pbb281 + -15 C_bb297 + -15 C_bb294 + -15 C_bb303 + -15 C_bb300 + 1 wcet_bb300_bb303 = -90; /*Phase_281., DAH BB 297 Line L_537_Pbb281(15*(11-1))*/
-1 wcet_bb300_bb303 + 1 wcet_bb300 >= 0; /*Phase_281.*/
-150 L_537_Pbb281 + -15 C_bb297 + -15 C_bb294 + -150 L_535_Pbb281 + -15 C_bb303 + -150 L_534_Pbb281 + -15 C_bb302 + -15 C_bb300 + 1 wcet_bb300_bb302 = -420; /*Phase_281., DAH BB 302 Line L_534_Pbb281(15*(11-1)), DAH BB 303 Line L_535_Pbb281(15*(11-1)), DAH BB 297 Line L_537_Pbb281(15*(11-1))*/
-1 wcet_bb300_bb302 + 1 wcet_bb300 >= 0; /*Phase_281.*/
-150 L_537_Pbb281 + -15 C_bb297 + -15 C_bb294 + -15 C_bb289 + 1 wcet_bb289_bb294 = -120; /*Phase_281., DAH BB 297 Line L_537_Pbb281(15*(11-1))*/
-1 wcet_bb289_bb294 + 1 wcet_bb289 >= 0; /*Phase_281.*/
-150 L_530_Pbb281 + -1 wcet_bb293 + -15 C_bb289 + 1 wcet_bb289_bb293 = -150; /*Phase_281., DAH BB 293 Line L_530_Pbb281(15*(11-1))*/
-1 wcet_bb289_bb293 + 1 wcet_bb289 >= 0; /*Phase_281.*/
-150 L_531_Pbb281 + -1 wcet_bb299 + -15 C_bb293 + 1 wcet_bb293_bb299 = -120; /*Phase_281., DAH BB 299 Line L_531_Pbb281(15*(11-1))*/
-1 wcet_bb293_bb299 + 1 wcet_bb293 >= 0; /*Phase_281.*/
-150 L_537_Pbb281 + -15 C_bb297 + -15 C_bb294 + -150 L_531_Pbb281 + -15 C_bb298 + -15 C_bb293 + 1 wcet_bb293_bb298 = -270; /*Phase_281., DAH BB 298 Line L_531_Pbb281(15*(11-1)), DAH BB 297 Line L_537_Pbb281(15*(11-1))*/
-1 wcet_bb293_bb298 + 1 wcet_bb293 >= 0; /*Phase_281.*/
-150 L_537_Pbb281 + -15 C_bb297 + -15 C_bb294 + -15 C_bb299 + 1 wcet_bb299_bb294 = -120; /*Phase_281., DAH BB 297 Line L_537_Pbb281(15*(11-1))*/
-1 wcet_bb299_bb294 + 1 wcet_bb299 >= 0; /*Phase_281.*/
-150 L_537_Pbb281 + -15 C_bb297 + -15 C_bb294 + -150 L_531_Pbb281 + -15 C_bb301 + -15 C_bb299 + 1 wcet_bb299_bb301 = -270; /*Phase_281., DAH BB 301 Line L_531_Pbb281(15*(11-1)), DAH BB 297 Line L_537_Pbb281(15*(11-1))*/
-1 wcet_bb299_bb301 + 1 wcet_bb299 >= 0; /*Phase_281.*/
-1 wcet_bb286 + 1 Wcet_audiobeam___ceilf_bb286 = 30; /*Phase_281.*/
-1 wcet_bb249 + -15 C_bb247 + 1 wcet_bb247_bb249 = 30; /*Phase_159.*/
-1 wcet_bb247_bb249 + 1 wcet_bb247 >= 0; /*Phase_159.*/
-150 L_4f6_Pbb159 + -1 wcet_bb248 + -15 C_bb247 + 1 wcet_bb247_bb248 = -150; /*Phase_159., DAH BB 248 Line L_4f6_Pbb159(15*(11-1))*/
-1 wcet_bb247_bb248 + 1 wcet_bb247 >= 0; /*Phase_159.*/
-1 wcet_bb249 + -15 C_bb248 + 1 wcet_bb248_bb249 = 30; /*Phase_159.*/
-1 wcet_bb248_bb249 + 1 wcet_bb248 >= 0; /*Phase_159.*/
-15 C_bb253 + -150 L_4f6_Pbb159 + -15 C_bb250 + -15 C_bb248 + 1 wcet_bb248_bb250 = -120; /*Phase_159., DAH BB 250 Line L_4f6_Pbb159(15*(11-1))*/
-1 wcet_bb248_bb250 + 1 wcet_bb248 >= 0; /*Phase_159.*/
-15 C_bb253 + -15 C_bb252 + -15 C_bb249 + 1 wcet_bb249_bb252 = 30; /*Phase_159.*/
-1 wcet_bb249_bb252 + 1 wcet_bb249 >= 0; /*Phase_159.*/
-15 C_bb253 + -150 L_4fa_Pbb159 + -15 C_bb251 + -15 C_bb249 + 1 wcet_bb249_bb251 = -120; /*Phase_159., DAH BB 251 Line L_4fa_Pbb159(15*(11-1))*/
-1 wcet_bb249_bb251 + 1 wcet_bb249 >= 0; /*Phase_159.*/
-1 wcet_bb247 + 1 Wcet_audiobeam___kernel_sinf_bb247 = 30; /*Phase_159.*/
-1 wcet_bb239 + -15 C_bb237 + 1 wcet_bb237_bb239 = 30; /*Phase_159.*/
-1 wcet_bb237_bb239 + 1 wcet_bb237 >= 0; /*Phase_159.*/
-150 L_4e7_Pbb159 + -1 wcet_bb238 + -15 C_bb237 + 1 wcet_bb237_bb238 = -150; /*Phase_159., DAH BB 238 Line L_4e7_Pbb159(15*(11-1))*/
-1 wcet_bb237_bb238 + 1 wcet_bb237 >= 0; /*Phase_159.*/
-150 L_4e8_Pbb159 + -1 wcet_bb239 + -15 C_bb238 + 1 wcet_bb238_bb239 = -120; /*Phase_159., DAH BB 239 Line L_4e8_Pbb159(15*(11-1))*/
-1 wcet_bb238_bb239 + 1 wcet_bb238 >= 0; /*Phase_159.*/
-15 C_bb243 + -150 L_4e8_Pbb159 + -15 C_bb240 + -15 C_bb238 + 1 wcet_bb238_bb240 = -120; /*Phase_159., DAH BB 240 Line L_4e8_Pbb159(15*(11-1))*/
-1 wcet_bb238_bb240 + 1 wcet_bb238 >= 0; /*Phase_159.*/
-1 wcet_bb242 + -15 C_bb239 + 1 wcet_bb239_bb242 = 30; /*Phase_159.*/
-1 wcet_bb239_bb242 + 1 wcet_bb239 >= 0; /*Phase_159.*/
-15 C_bb243 + -150 L_4ec_Pbb159 + -15 C_bb241 + -15 C_bb239 + 1 wcet_bb239_bb241 = -120; /*Phase_159., DAH BB 241 Line L_4ec_Pbb159(15*(11-1))*/
-1 wcet_bb239_bb241 + 1 wcet_bb239 >= 0; /*Phase_159.*/
-150 L_4f2_Pbb159 + -15 C_bb243 + -150 L_4ef_Pbb159 + -15 C_bb246 + -15 C_bb245 + -15 C_bb242 + 1 wcet_bb242_bb245 = -270; /*Phase_159., DAH BB 246 Line L_4ef_Pbb159(15*(11-1)), DAH BB 243 Line L_4f2_Pbb159(15*(11-1))*/
-1 wcet_bb242_bb245 + 1 wcet_bb242 >= 0; /*Phase_159.*/
-150 L_4f2_Pbb159 + -15 C_bb243 + -15 C_bb246 + -150 L_4ee_Pbb159 + -15 C_bb244 + -15 C_bb242 + 1 wcet_bb242_bb244 = -270; /*Phase_159., DAH BB 244 Line L_4ee_Pbb159(15*(11-1)), DAH BB 243 Line L_4f2_Pbb159(15*(11-1))*/
-1 wcet_bb242_bb244 + 1 wcet_bb242 >= 0; /*Phase_159.*/
-1 wcet_bb237 + 1 Wcet_audiobeam___kernel_cosf_bb237 = 30; /*Phase_159.*/
-1 wcet_bb229 + -15 C_bb227 + 1 wcet_bb227_bb229 = 30; /*Phase_159.*/
-1 wcet_bb227_bb229 + 1 wcet_bb227 >= 0; /*Phase_159.*/
-150 L_4e7_Pbb159 + -1 wcet_bb228 + -15 C_bb227 + 1 wcet_bb227_bb228 = -150; /*Phase_159., DAH BB 228 Line L_4e7_Pbb159(15*(11-1))*/
-1 wcet_bb227_bb228 + 1 wcet_bb227 >= 0; /*Phase_159.*/
-150 L_4e8_Pbb159 + -1 wcet_bb229 + -15 C_bb228 + 1 wcet_bb228_bb229 = -120; /*Phase_159., DAH BB 229 Line L_4e8_Pbb159(15*(11-1))*/
-1 wcet_bb228_bb229 + 1 wcet_bb228 >= 0; /*Phase_159.*/
-15 C_bb233 + -150 L_4e8_Pbb159 + -15 C_bb230 + -15 C_bb228 + 1 wcet_bb228_bb230 = -120; /*Phase_159., DAH BB 230 Line L_4e8_Pbb159(15*(11-1))*/
-1 wcet_bb228_bb230 + 1 wcet_bb228 >= 0; /*Phase_159.*/
-1 wcet_bb232 + -15 C_bb229 + 1 wcet_bb229_bb232 = 30; /*Phase_159.*/
-1 wcet_bb229_bb232 + 1 wcet_bb229 >= 0; /*Phase_159.*/
-15 C_bb233 + -150 L_4ec_Pbb159 + -15 C_bb231 + -15 C_bb229 + 1 wcet_bb229_bb231 = -120; /*Phase_159., DAH BB 231 Line L_4ec_Pbb159(15*(11-1))*/
-1 wcet_bb229_bb231 + 1 wcet_bb229 >= 0; /*Phase_159.*/
-150 L_4f2_Pbb159 + -15 C_bb233 + -150 L_4ef_Pbb159 + -15 C_bb236 + -15 C_bb235 + -15 C_bb232 + 1 wcet_bb232_bb235 = -270; /*Phase_159., DAH BB 236 Line L_4ef_Pbb159(15*(11-1)), DAH BB 233 Line L_4f2_Pbb159(15*(11-1))*/
-1 wcet_bb232_bb235 + 1 wcet_bb232 >= 0; /*Phase_159.*/
-150 L_4f2_Pbb159 + -15 C_bb233 + -15 C_bb236 + -150 L_4ee_Pbb159 + -15 C_bb234 + -15 C_bb232 + 1 wcet_bb232_bb234 = -270; /*Phase_159., DAH BB 234 Line L_4ee_Pbb159(15*(11-1)), DAH BB 233 Line L_4f2_Pbb159(15*(11-1))*/
-1 wcet_bb232_bb234 + 1 wcet_bb232 >= 0; /*Phase_159.*/
-1 wcet_bb227 + 1 Wcet_audiobeam___kernel_cosf_bb227 = 30; /*Phase_159.*/
-1 wcet_bb222 + -15 C_bb220 + 1 wcet_bb220_bb222 = 30; /*Phase_159.*/
-1 wcet_bb220_bb222 + 1 wcet_bb220 >= 0; /*Phase_159.*/
-150 L_4f6_Pbb159 + -1 wcet_bb221 + -15 C_bb220 + 1 wcet_bb220_bb221 = -150; /*Phase_159., DAH BB 221 Line L_4f6_Pbb159(15*(11-1))*/
-1 wcet_bb220_bb221 + 1 wcet_bb220 >= 0; /*Phase_159.*/
-1 wcet_bb222 + -15 C_bb221 + 1 wcet_bb221_bb222 = 30; /*Phase_159.*/
-1 wcet_bb221_bb222 + 1 wcet_bb221 >= 0; /*Phase_159.*/
-15 C_bb226 + -150 L_4f6_Pbb159 + -15 C_bb223 + -15 C_bb221 + 1 wcet_bb221_bb223 = -120; /*Phase_159., DAH BB 223 Line L_4f6_Pbb159(15*(11-1))*/
-1 wcet_bb221_bb223 + 1 wcet_bb221 >= 0; /*Phase_159.*/
-15 C_bb226 + -15 C_bb225 + -15 C_bb222 + 1 wcet_bb222_bb225 = 30; /*Phase_159.*/
-1 wcet_bb222_bb225 + 1 wcet_bb222 >= 0; /*Phase_159.*/
-15 C_bb226 + -150 L_4fa_Pbb159 + -15 C_bb224 + -15 C_bb222 + 1 wcet_bb222_bb224 = -120; /*Phase_159., DAH BB 224 Line L_4fa_Pbb159(15*(11-1))*/
-1 wcet_bb222_bb224 + 1 wcet_bb222 >= 0; /*Phase_159.*/
-1 wcet_bb220 + 1 Wcet_audiobeam___kernel_sinf_bb220 = 30; /*Phase_159.*/
-1 wcet_bb194 + -15 C_bb192 + 1 wcet_bb192_bb194 = 30; /*Phase_159.*/
-1 wcet_bb192_bb194 + 1 wcet_bb192 >= 0; /*Phase_159.*/
-15 C_bb195 + -150 L_4c0_Pbb159 + -15 C_bb193 + -15 C_bb192 + 1 wcet_bb192_bb193 = -120; /*Phase_159., DAH BB 193 Line L_4c0_Pbb159(15*(11-1))*/
-1 wcet_bb192_bb193 + 1 wcet_bb192 >= 0; /*Phase_159.*/
-1 wcet_bb197 + -15 C_bb194 + 1 wcet_bb194_bb197 = 30; /*Phase_159.*/
-1 wcet_bb194_bb197 + 1 wcet_bb194 >= 0; /*Phase_159.*/
-1 wcet_bb196 + -15 C_bb194 + 1 wcet_bb194_bb196 = 0; /*Phase_159.*/
-1 wcet_bb194_bb196 + 1 wcet_bb194 >= 0; /*Phase_159.*/
-1 wcet_bb201 + -15 C_bb197 + 1 wcet_bb197_bb201 = 30; /*Phase_159.*/
-1 wcet_bb197_bb201 + 1 wcet_bb197 >= 0; /*Phase_159.*/
-1 wcet_bb206 + -150 L_4cd_Pbb159 + -1 Wcet_audiobeam___fabsf_bb219 + -15 C_bb200 + -15 C_bb197 + 1 wcet_bb197_bb200 = -120; /*Phase_159., DAH BB 200 Line L_4cd_Pbb159(15*(11-1))*/
-1 wcet_bb197_bb200 + 1 wcet_bb197 >= 0; /*Phase_159.*/
-150 L_4e5_Pbb159 + -15 C_bb195 + -15 C_bb208 + -15 C_bb201 + 1 wcet_bb201_bb208 = -120; /*Phase_159., DAH BB 195 Line L_4e5_Pbb159(15*(11-1))*/
-1 wcet_bb201_bb208 + 1 wcet_bb201 >= 0; /*Phase_159.*/
-150 L_4e5_Pbb159 + -15 C_bb195 + -150 L_4e3_Pbb159 + -15 C_bb207 + -15 C_bb201 + 1 wcet_bb201_bb207 = -270; /*Phase_159., DAH BB 207 Line L_4e3_Pbb159(15*(11-1)), DAH BB 195 Line L_4e5_Pbb159(15*(11-1))*/
-1 wcet_bb201_bb207 + 1 wcet_bb201 >= 0; /*Phase_159.*/
-1 wcet_bb212 + -15 C_bb206 + 1 wcet_bb206_bb212 = 30; /*Phase_159.*/
-1 wcet_bb206_bb212 + 1 wcet_bb206 >= 0; /*Phase_159.*/
-150 L_4d1_Pbb159 + -1 wcet_bb211 + -15 C_bb206 + 1 wcet_bb206_bb211 = -150; /*Phase_159., DAH BB 211 Line L_4d1_Pbb159(15*(11-1))*/
-1 wcet_bb206_bb211 + 1 wcet_bb206 >= 0; /*Phase_159.*/
-1 wcet_bb212 + -15 C_bb211 + 1 wcet_bb211_bb212 = 30; /*Phase_159.*/
-1 wcet_bb211_bb212 + 1 wcet_bb211 >= 0; /*Phase_159.*/
-1 wcet_bb215 + -150 L_4d2_Pbb159 + -15 C_bb213 + -15 C_bb211 + 1 wcet_bb211_bb213 = -120; /*Phase_159., DAH BB 213 Line L_4d2_Pbb159(15*(11-1))*/
-1 wcet_bb211_bb213 + 1 wcet_bb211 >= 0; /*Phase_159.*/
-1 wcet_bb215 + -15 C_bb212 + 1 wcet_bb212_bb215 = 30; /*Phase_159.*/
-1 wcet_bb212_bb215 + 1 wcet_bb212 >= 0; /*Phase_159.*/
-150 L_4d5_Pbb159 + -1 wcet_bb214 + -15 C_bb212 + 1 wcet_bb212_bb214 = -150; /*Phase_159., DAH BB 214 Line L_4d5_Pbb159(15*(11-1))*/
-1 wcet_bb212_bb214 + 1 wcet_bb212 >= 0; /*Phase_159.*/
-1 wcet_bb215 + -15 C_bb214 + 1 wcet_bb214_bb215 = 30; /*Phase_159.*/
-1 wcet_bb214_bb215 + 1 wcet_bb214 >= 0; /*Phase_159.*/
-150 L_4dd_Pbb159 + -1 wcet_bb215 + -150 L_4da_Pbb159 + -15 C_bb216 + -15 C_bb214 + 1 wcet_bb214_bb216 = -300; /*Phase_159., DAH BB 216 Line L_4da_Pbb159(15*(11-1)), DAH BB 215 Line L_4dd_Pbb159(15*(11-1))*/
-1 wcet_bb214_bb216 + 1 wcet_bb214 >= 0; /*Phase_159.*/
-15 C_bb195 + -15 C_bb218 + -15 C_bb215 + 1 wcet_bb215_bb218 = 60; /*Phase_159.*/
-1 wcet_bb215_bb218 + 1 wcet_bb215 >= 0; /*Phase_159.*/
-15 C_bb195 + -150 L_4df_Pbb159 + -15 C_bb217 + -15 C_bb215 + 1 wcet_bb215_bb217 = -120; /*Phase_159., DAH BB 217 Line L_4df_Pbb159(15*(11-1))*/
-1 wcet_bb215_bb217 + 1 wcet_bb215 >= 0; /*Phase_159.*/
-1 wcet_bb199 + -15 C_bb196 + 1 wcet_bb196_bb199 = 30; /*Phase_159.*/
-1 wcet_bb196_bb199 + 1 wcet_bb196 >= 0; /*Phase_159.*/
-150 L_4c2_Pbb159 + -1 wcet_bb198 + -15 C_bb196 + 1 wcet_bb196_bb198 = -150; /*Phase_159., DAH BB 198 Line L_4c2_Pbb159(15*(11-1))*/
-1 wcet_bb196_bb198 + 1 wcet_bb196 >= 0; /*Phase_159.*/
-15 C_bb195 + -150 L_4cd_Pbb159 + -15 C_bb210 + -15 C_bb205 + -15 C_bb199 + 1 wcet_bb199_bb205 = -90; /*Phase_159., DAH BB 210 Line L_4cd_Pbb159(15*(11-1))*/
-1 wcet_bb199_bb205 + 1 wcet_bb199 >= 0; /*Phase_159.*/
-15 C_bb195 + -15 C_bb210 + -15 C_bb204 + -15 C_bb199 + 1 wcet_bb199_bb204 = 60; /*Phase_159.*/
-1 wcet_bb199_bb204 + 1 wcet_bb199 >= 0; /*Phase_159.*/
-15 C_bb195 + -150 L_4c7_Pbb159 + -15 C_bb209 + -15 C_bb203 + -15 C_bb198 + 1 wcet_bb198_bb203 = -90; /*Phase_159., DAH BB 209 Line L_4c7_Pbb159(15*(11-1))*/
-1 wcet_bb198_bb203 + 1 wcet_bb198 >= 0; /*Phase_159.*/
-15 C_bb195 + -15 C_bb209 + -150 L_4c3_Pbb159 + -15 C_bb202 + -15 C_bb198 + 1 wcet_bb198_bb202 = -90; /*Phase_159., DAH BB 202 Line L_4c3_Pbb159(15*(11-1))*/
-1 wcet_bb198_bb202 + 1 wcet_bb198 >= 0; /*Phase_159.*/
-1 wcet_bb192 + 1 Wcet_audiobeam___ieee754_rem_pio2f_bb192 = 30; /*Phase_159.*/
-1 wcet_bb184 + -15 C_bb182 + 1 wcet_bb182_bb184 = 30; /*Phase_159.*/
-1 wcet_bb182_bb184 + 1 wcet_bb182 >= 0; /*Phase_159.*/
-150 L_4e7_Pbb159 + -1 wcet_bb183 + -15 C_bb182 + 1 wcet_bb182_bb183 = -150; /*Phase_159., DAH BB 183 Line L_4e7_Pbb159(15*(11-1))*/
-1 wcet_bb182_bb183 + 1 wcet_bb182 >= 0; /*Phase_159.*/
-150 L_4e8_Pbb159 + -1 wcet_bb184 + -15 C_bb183 + 1 wcet_bb183_bb184 = -120; /*Phase_159., DAH BB 184 Line L_4e8_Pbb159(15*(11-1))*/
-1 wcet_bb183_bb184 + 1 wcet_bb183 >= 0; /*Phase_159.*/
-15 C_bb188 + -150 L_4e8_Pbb159 + -15 C_bb185 + -15 C_bb183 + 1 wcet_bb183_bb185 = -120; /*Phase_159., DAH BB 185 Line L_4e8_Pbb159(15*(11-1))*/
-1 wcet_bb183_bb185 + 1 wcet_bb183 >= 0; /*Phase_159.*/
-1 wcet_bb187 + -15 C_bb184 + 1 wcet_bb184_bb187 = 30; /*Phase_159.*/
-1 wcet_bb184_bb187 + 1 wcet_bb184 >= 0; /*Phase_159.*/
-15 C_bb188 + -150 L_4ec_Pbb159 + -15 C_bb186 + -15 C_bb184 + 1 wcet_bb184_bb186 = -120; /*Phase_159., DAH BB 186 Line L_4ec_Pbb159(15*(11-1))*/
-1 wcet_bb184_bb186 + 1 wcet_bb184 >= 0; /*Phase_159.*/
-150 L_4f2_Pbb159 + -15 C_bb188 + -150 L_4ef_Pbb159 + -15 C_bb191 + -15 C_bb190 + -15 C_bb187 + 1 wcet_bb187_bb190 = -270; /*Phase_159., DAH BB 191 Line L_4ef_Pbb159(15*(11-1)), DAH BB 188 Line L_4f2_Pbb159(15*(11-1))*/
-1 wcet_bb187_bb190 + 1 wcet_bb187 >= 0; /*Phase_159.*/
-150 L_4f2_Pbb159 + -15 C_bb188 + -15 C_bb191 + -150 L_4ee_Pbb159 + -15 C_bb189 + -15 C_bb187 + 1 wcet_bb187_bb189 = -270; /*Phase_159., DAH BB 189 Line L_4ee_Pbb159(15*(11-1)), DAH BB 188 Line L_4f2_Pbb159(15*(11-1))*/
-1 wcet_bb187_bb189 + 1 wcet_bb187 >= 0; /*Phase_159.*/
-1 wcet_bb182 + 1 Wcet_audiobeam___kernel_cosf_bb182 = 30; /*Phase_159.*/
-15 C_bb219 + 1 Wcet_audiobeam___fabsf_bb219 = 30; /*Phase_159.*/
-1 C_bb364 = 0; /*Phase_0.*/
-10 L_423 + -10 L_422 + -1 C_bb363 = -32; /*Phase_0.7 Inst in Line 422; 5 Inst in Line 423; */
-10 L_484_Pbb154 + -10 L_483_Pbb154 + -10 L_482_Pbb154 + -1 C_bb362 = -47; /*Phase_154.8 Inst in Line 482; 8 Inst in Line 483; 1 Inst in Line 484; */
-10 L_485_Pbb154 + -10 L_484_Pbb154 + -1 C_bb361 = -26; /*Phase_154.3 Inst in Line 484; 3 Inst in Line 485; */
-10 L_484_Pbb154 + -1 C_bb360 = -14; /*Phase_154.4 Inst in Line 484; */
-10 L_481_Pbb154 + -10 L_480_Pbb154 + -1 C_bb359 = -30; /*Phase_154.2 Inst in Line 480; 8 Inst in Line 481; */
-10 L_492_Pbb259 + -1 C_bb358 = -13; /*Phase_259.3 Inst in Line 492; */
-10 L_492_Pbb259 + -10 L_491_Pbb259 + -1 C_bb357 = -24; /*Phase_259.1 Inst in Line 491; 3 Inst in Line 492; */
-10 L_491_Pbb259 + -10 L_490_Pbb259 + -1 C_bb356 = -31; /*Phase_259.4 Inst in Line 490; 7 Inst in Line 491; */
-10 L_490_Pbb259 + -10 L_48f_Pbb259 + -10 L_48e_Pbb259 + -10 L_48d_Pbb259 + -10 L_48c_Pbb259 + -10 L_48b_Pbb259 + -1 C_bb355 = -99; /*Phase_259.3 Inst in Line 48b; 8 Inst in Line 48c; 8 Inst in Line 48d; 8 Inst in Line 48e; 8 Inst in Line 48f; 4 Inst in Line 490; */
-10 L_48b_Pbb259 + -1 C_bb354 = -15; /*Phase_259.5 Inst in Line 48b; */
-10 L_48a_Pbb259 + -1 C_bb353 = -18; /*Phase_259.8 Inst in Line 48a; */
-10 L_489_Pbb259 + -1 C_bb352 = -15; /*Phase_259.5 Inst in Line 489; */
-10 L_489_Pbb259 + -10 L_488_Pbb259 + -10 L_487_Pbb259 + -10 L_486_Pbb259 + -1 C_bb351 = -60; /*Phase_259.1 Inst in Line 486; 8 Inst in Line 487; 8 Inst in Line 488; 3 Inst in Line 489; */
-10 L_493_Pbb259 + -1 C_bb350 = -16; /*Phase_259.6 Inst in Line 493; */
-10 L_493_Pbb259 + -10 L_492_Pbb259 + -1 C_bb349 = -24; /*Phase_259.2 Inst in Line 492; 2 Inst in Line 493; */
-10 L_486_Pbb259 + -10 L_485_Pbb259 + -1 C_bb348 = -32; /*Phase_259.5 Inst in Line 485; 7 Inst in Line 486; */
-10 L_43e_Pbb259 + -1 C_bb347 = -14; /*Phase_259.4 Inst in Line 43e; */
-10 L_43e_Pbb259 + -1 C_bb346 = -13; /*Phase_259.3 Inst in Line 43e; */
-10 L_43e_Pbb259 + -10 L_43d_Pbb259 + -1 C_bb345 = -27; /*Phase_259.6 Inst in Line 43d; 1 Inst in Line 43e; */
-10 L_43d_Pbb259 + -10 L_43c_Pbb259 + -10 L_43b_Pbb259 + -1 C_bb344 = -42; /*Phase_259.2 Inst in Line 43b; 8 Inst in Line 43c; 2 Inst in Line 43d; */
-10 L_443_Pbb259 + -1 C_bb343 = -14; /*Phase_259.4 Inst in Line 443; */
-10 L_443_Pbb259 + -10 L_442_Pbb259 + -1 C_bb342 = -29; /*Phase_259.7 Inst in Line 442; 2 Inst in Line 443; */
-10 L_43e_Pbb259 + -1 C_bb341 = -14; /*Phase_259.4 Inst in Line 43e; */
-10 L_43e_Pbb259 + -1 C_bb340 = -13; /*Phase_259.3 Inst in Line 43e; */
-10 L_43e_Pbb259 + -10 L_43d_Pbb259 + -1 C_bb339 = -27; /*Phase_259.6 Inst in Line 43d; 1 Inst in Line 43e; */
-10 L_43d_Pbb259 + -10 L_43c_Pbb259 + -10 L_43b_Pbb259 + -1 C_bb338 = -42; /*Phase_259.2 Inst in Line 43b; 8 Inst in Line 43c; 2 Inst in Line 43d; */
-10 L_443_Pbb259 + -1 C_bb337 = -14; /*Phase_259.4 Inst in Line 443; */
-10 L_443_Pbb259 + -10 L_442_Pbb259 + -1 C_bb336 = -29; /*Phase_259.7 Inst in Line 442; 2 Inst in Line 443; */
-10 L_43e_Pbb256 + -1 C_bb335 = -14; /*Phase_256.4 Inst in Line 43e; */
-10 L_43e_Pbb256 + -1 C_bb334 = -13; /*Phase_256.3 Inst in Line 43e; */
-10 L_43e_Pbb256 + -10 L_43d_Pbb256 + -1 C_bb333 = -27; /*Phase_256.6 Inst in Line 43d; 1 Inst in Line 43e; */
-10 L_43d_Pbb256 + -10 L_43c_Pbb256 + -10 L_43b_Pbb256 + -1 C_bb332 = -42; /*Phase_256.2 Inst in Line 43b; 8 Inst in Line 43c; 2 Inst in Line 43d; */
-10 L_443_Pbb256 + -1 C_bb331 = -14; /*Phase_256.4 Inst in Line 443; */
-10 L_443_Pbb256 + -10 L_442_Pbb256 + -1 C_bb330 = -29; /*Phase_256.7 Inst in Line 442; 2 Inst in Line 443; */
-10 L_430_Pbb259 + -10 L_42f_Pbb259 + -10 L_42e_Pbb259 + -1 C_bb329 = -47; /*Phase_259.7 Inst in Line 42e; 8 Inst in Line 42f; 2 Inst in Line 430; */
-10 L_431_Pbb259 + -10 L_430_Pbb259 + -1 C_bb328 = -25; /*Phase_259.2 Inst in Line 430; 3 Inst in Line 431; */
-10 L_430_Pbb259 + -1 C_bb327 = -14; /*Phase_259.4 Inst in Line 430; */
-10 L_42e_Pbb259 + -10 L_42d_Pbb259 + -1 C_bb326 = -28; /*Phase_259.7 Inst in Line 42d; 1 Inst in Line 42e; */
-10 L_430_Pbb256 + -10 L_42f_Pbb256 + -10 L_42e_Pbb256 + -1 C_bb325 = -47; /*Phase_256.7 Inst in Line 42e; 8 Inst in Line 42f; 2 Inst in Line 430; */
-10 L_431_Pbb256 + -10 L_430_Pbb256 + -1 C_bb324 = -25; /*Phase_256.2 Inst in Line 430; 3 Inst in Line 431; */
-10 L_430_Pbb256 + -1 C_bb323 = -14; /*Phase_256.4 Inst in Line 430; */
-10 L_42e_Pbb256 + -10 L_42d_Pbb256 + -1 C_bb322 = -28; /*Phase_256.7 Inst in Line 42d; 1 Inst in Line 42e; */
-10 L_518_Pbb281 + -10 L_517_Pbb281 + -1 C_bb321 = -26; /*Phase_281.4 Inst in Line 517; 2 Inst in Line 518; */
-10 L_517_Pbb281 + -10 L_516_Pbb281 + -1 C_bb320 = -26; /*Phase_281.2 Inst in Line 516; 4 Inst in Line 517; */
-10 L_514_Pbb281 + -10 L_513_Pbb281 + -1 C_bb319 = -23; /*Phase_281.1 Inst in Line 513; 2 Inst in Line 514; */
-10 L_516_Pbb281 + -1 C_bb318 = -13; /*Phase_281.3 Inst in Line 516; */
-10 L_513_Pbb281 + -1 C_bb317 = -14; /*Phase_281.4 Inst in Line 513; */
-10 L_513_Pbb281 + -1 C_bb316 = -13; /*Phase_281.3 Inst in Line 513; */
-10 L_51a_Pbb281 + -10 L_519_Pbb281 + -1 C_bb315 = -24; /*Phase_281.1 Inst in Line 519; 3 Inst in Line 51a; */
-10 L_516_Pbb281 + -10 L_515_Pbb281 + -1 C_bb314 = -26; /*Phase_281.3 Inst in Line 515; 3 Inst in Line 516; */
-10 L_515_Pbb281 + -1 C_bb313 = -12; /*Phase_281.2 Inst in Line 515; */
-10 L_519_Pbb281 + -1 C_bb312 = -15; /*Phase_281.5 Inst in Line 519; */
-10 L_512_Pbb281 + -1 C_bb311 = -13; /*Phase_281.3 Inst in Line 512; */
-10 L_519_Pbb281 + -1 C_bb310 = -12; /*Phase_281.2 Inst in Line 519; */
-10 L_518_Pbb281 + -1 C_bb309 = -13; /*Phase_281.3 Inst in Line 518; */
-10 L_515_Pbb281 + -10 L_514_Pbb281 + -1 C_bb308 = -29; /*Phase_281.6 Inst in Line 514; 3 Inst in Line 515; */
-10 L_512_Pbb281 + -10 L_511_Pbb281 + -1 C_bb307 = -26; /*Phase_281.1 Inst in Line 511; 5 Inst in Line 512; */
-10 L_518_Pbb281 + -1 C_bb306 = -13; /*Phase_281.3 Inst in Line 518; */
-10 L_511_Pbb281 + -1 C_bb305 = -13; /*Phase_281.3 Inst in Line 511; */
-10 L_511_Pbb281 + -10 L_510_Pbb281 + -10 L_50f_Pbb281 + -1 C_bb304 = -46; /*Phase_281.4 Inst in Line 50f; 8 Inst in Line 510; 4 Inst in Line 511; */
-10 L_536_Pbb281 + -10 L_535_Pbb281 + -1 C_bb303 = -26; /*Phase_281.4 Inst in Line 535; 2 Inst in Line 536; */
-10 L_535_Pbb281 + -10 L_534_Pbb281 + -1 C_bb302 = -26; /*Phase_281.2 Inst in Line 534; 4 Inst in Line 535; */
-10 L_532_Pbb281 + -10 L_531_Pbb281 + -1 C_bb301 = -23; /*Phase_281.1 Inst in Line 531; 2 Inst in Line 532; */
-10 L_534_Pbb281 + -1 C_bb300 = -13; /*Phase_281.3 Inst in Line 534; */
-10 L_531_Pbb281 + -1 C_bb299 = -13; /*Phase_281.3 Inst in Line 531; */
-10 L_531_Pbb281 + -1 C_bb298 = -13; /*Phase_281.3 Inst in Line 531; */
-10 L_538_Pbb281 + -10 L_537_Pbb281 + -1 C_bb297 = -24; /*Phase_281.1 Inst in Line 537; 3 Inst in Line 538; */
-10 L_534_Pbb281 + -10 L_533_Pbb281 + -1 C_bb296 = -26; /*Phase_281.3 Inst in Line 533; 3 Inst in Line 534; */
-10 L_533_Pbb281 + -1 C_bb295 = -12; /*Phase_281.2 Inst in Line 533; */
-10 L_537_Pbb281 + -1 C_bb294 = -15; /*Phase_281.5 Inst in Line 537; */
-10 L_531_Pbb281 + -10 L_530_Pbb281 + -1 C_bb293 = -23; /*Phase_281.2 Inst in Line 530; 1 Inst in Line 531; */
-10 L_537_Pbb281 + -1 C_bb292 = -12; /*Phase_281.2 Inst in Line 537; */
-10 L_536_Pbb281 + -1 C_bb291 = -13; /*Phase_281.3 Inst in Line 536; */
-10 L_533_Pbb281 + -10 L_532_Pbb281 + -1 C_bb290 = -29; /*Phase_281.6 Inst in Line 532; 3 Inst in Line 533; */
-10 L_530_Pbb281 + -1 C_bb289 = -16; /*Phase_281.6 Inst in Line 530; */
-10 L_536_Pbb281 + -1 C_bb288 = -13; /*Phase_281.3 Inst in Line 536; */
-10 L_52f_Pbb281 + -1 C_bb287 = -13; /*Phase_281.3 Inst in Line 52f; */
-10 L_52f_Pbb281 + -10 L_52e_Pbb281 + -10 L_52d_Pbb281 + -1 C_bb286 = -46; /*Phase_281.3 Inst in Line 52d; 8 Inst in Line 52e; 5 Inst in Line 52f; */
-10 L_42c_Pbb281 + -10 L_42b_Pbb281 + -10 L_42a_Pbb281 + -10 L_429_Pbb281 + -1 C_bb285 = -65; /*Phase_281.6 Inst in Line 429; 8 Inst in Line 42a; 8 Inst in Line 42b; 3 Inst in Line 42c; */
-10 L_429_Pbb281 + -10 L_428_Pbb281 + -10 L_427_Pbb281 + -1 C_bb284 = -45; /*Phase_281.5 Inst in Line 427; 8 Inst in Line 428; 2 Inst in Line 429; */
-10 L_427_Pbb281 + -10 L_426_Pbb281 + -10 L_425_Pbb281 + -10 L_424_Pbb281 + -1 C_bb283 = -61; /*Phase_281.2 Inst in Line 424; 8 Inst in Line 425; 8 Inst in Line 426; 3 Inst in Line 427; */
-10 L_42d + -10 L_42c + -1 C_bb282 = -23; /*Phase_0.2 Inst in Line 42c; 1 Inst in Line 42d; */
-10 L_42c_Pbb281 + -1 C_bb281 = -13; /*Phase_281.3 Inst in Line 42c; */
-10 L_424 + -10 L_423 + -1 C_bb280 = -28; /*Phase_0.2 Inst in Line 423; 6 Inst in Line 424; */
-10 L_4a4_Pbb259 + -10 L_4a3_Pbb259 + -1 C_bb279 = -23; /*Phase_259.2 Inst in Line 4a3; 1 Inst in Line 4a4; */
-10 L_4a3_Pbb259 + -10 L_4a2_Pbb259 + -1 C_bb278 = -30; /*Phase_259.4 Inst in Line 4a2; 6 Inst in Line 4a3; */
-10 L_4a2_Pbb259 + -10 L_4a1_Pbb259 + -1 C_bb277 = -30; /*Phase_259.6 Inst in Line 4a1; 4 Inst in Line 4a2; */
-10 L_4a1_Pbb259 + -10 L_4a0_Pbb259 + -10 L_49f_Pbb259 + -1 C_bb276 = -42; /*Phase_259.2 Inst in Line 49f; 8 Inst in Line 4a0; 2 Inst in Line 4a1; */
-10 L_4a7_Pbb259 + -10 L_4a6_Pbb259 + -1 C_bb275 = -30; /*Phase_259.8 Inst in Line 4a6; 2 Inst in Line 4a7; */
-10 L_49f_Pbb259 + -10 L_49e_Pbb259 + -1 C_bb274 = -29; /*Phase_259.3 Inst in Line 49e; 6 Inst in Line 49f; */
-10 L_4a5_Pbb259 + -10 L_4a4_Pbb259 + -1 C_bb273 = -31; /*Phase_259.3 Inst in Line 4a4; 8 Inst in Line 4a5; */
-10 L_4a4_Pbb259 + -1 C_bb272 = -14; /*Phase_259.4 Inst in Line 4a4; */
-10 L_49a_Pbb256 + -1 C_bb271 = -16; /*Phase_256.6 Inst in Line 49a; */
-10 L_49e_Pbb259 + -10 L_49d_Pbb259 + -1 C_bb270 = -23; /*Phase_259.1 Inst in Line 49d; 2 Inst in Line 49e; */
-10 L_49a_Pbb256 + -10 L_499_Pbb256 + -1 C_bb269 = -27; /*Phase_256.5 Inst in Line 499; 2 Inst in Line 49a; */
-10 L_49e + -1 C_bb268 = -13; /*Phase_0.3 Inst in Line 49e; */
-10 L_49d_Pbb259 + -10 L_49c_Pbb259 + -1 C_bb267 = -30; /*Phase_259.3 Inst in Line 49c; 7 Inst in Line 49d; */
-10 L_4a8 + -1 C_bb266 = -11; /*Phase_0.1 Inst in Line 4a8; */
-10 L_4a8 + -1 C_bb265 = -13; /*Phase_0.3 Inst in Line 4a8; */
-10 L_499_Pbb256 + -1 C_bb264 = -11; /*Phase_256.1 Inst in Line 499; */
-10 L_49c_Pbb259 + -1 C_bb263 = -14; /*Phase_259.4 Inst in Line 49c; */
-10 L_4a8_Pbb259 + -10 L_4a7_Pbb259 + -1 C_bb262 = -23; /*Phase_259.2 Inst in Line 4a7; 1 Inst in Line 4a8; */
-10 L_499 + -1 C_bb261 = -12; /*Phase_0.2 Inst in Line 499; */
-10 L_498_Pbb256 + -10 L_497_Pbb256 + -1 C_bb260 = -30; /*Phase_256.2 Inst in Line 497; 8 Inst in Line 498; */
-10 L_4a7_Pbb259 + -1 C_bb259 = -14; /*Phase_259.4 Inst in Line 4a7; */
-10 L_497_Pbb256 + -1 C_bb258 = -14; /*Phase_256.4 Inst in Line 497; */
-10 L_49c + -10 L_49b + -1 C_bb257 = -23; /*Phase_0.2 Inst in Line 49b; 1 Inst in Line 49c; */
-10 L_49b_Pbb256 + -1 C_bb256 = -16; /*Phase_256.6 Inst in Line 49b; */
-10 L_497 + -10 L_496 + -1 C_bb255 = -23; /*Phase_0.1 Inst in Line 496; 2 Inst in Line 497; */
-10 L_496 + -10 L_495 + -10 L_494 + -1 C_bb254 = -53; /*Phase_0.8 Inst in Line 494; 8 Inst in Line 495; 7 Inst in Line 496; */
-10 L_4fe_Pbb159 + -1 C_bb253 = -14; /*Phase_159.4 Inst in Line 4fe; */
-10 L_4fd_Pbb159 + -10 L_4fc_Pbb159 + -10 L_4fb_Pbb159 + -1 C_bb252 = -47; /*Phase_159.1 Inst in Line 4fb; 8 Inst in Line 4fc; 8 Inst in Line 4fd; */
-10 L_4fb_Pbb159 + -10 L_4fa_Pbb159 + -1 C_bb251 = -30; /*Phase_159.3 Inst in Line 4fa; 7 Inst in Line 4fb; */
-10 L_4f6_Pbb159 + -1 C_bb250 = -12; /*Phase_159.2 Inst in Line 4f6; */
-10 L_4fa_Pbb159 + -10 L_4f9_Pbb159 + -10 L_4f8_Pbb159 + -10 L_4f7_Pbb159 + -1 C_bb249 = -69; /*Phase_159.8 Inst in Line 4f7; 8 Inst in Line 4f8; 8 Inst in Line 4f9; 5 Inst in Line 4fa; */
-10 L_4f6_Pbb159 + -1 C_bb248 = -15; /*Phase_159.5 Inst in Line 4f6; */
-10 L_4f6_Pbb159 + -10 L_4f5_Pbb159 + -10 L_4f4_Pbb159 + -1 C_bb247 = -46; /*Phase_159.7 Inst in Line 4f4; 8 Inst in Line 4f5; 1 Inst in Line 4f6; */
-10 L_4f2_Pbb159 + -10 L_4f1_Pbb159 + -10 L_4f0_Pbb159 + -10 L_4ef_Pbb159 + -1 C_bb246 = -61; /*Phase_159.3 Inst in Line 4ef; 8 Inst in Line 4f0; 8 Inst in Line 4f1; 2 Inst in Line 4f2; */
-10 L_4ef_Pbb159 + -1 C_bb245 = -15; /*Phase_159.5 Inst in Line 4ef; */
-10 L_4ee_Pbb159 + -1 C_bb244 = -13; /*Phase_159.3 Inst in Line 4ee; */
-10 L_4f2_Pbb159 + -1 C_bb243 = -14; /*Phase_159.4 Inst in Line 4f2; */
-10 L_4ee_Pbb159 + -1 C_bb242 = -14; /*Phase_159.4 Inst in Line 4ee; */
-10 L_4ee_Pbb159 + -10 L_4ed_Pbb159 + -10 L_4ec_Pbb159 + -1 C_bb241 = -44; /*Phase_159.5 Inst in Line 4ec; 8 Inst in Line 4ed; 1 Inst in Line 4ee; */
-10 L_4e8_Pbb159 + -1 C_bb240 = -12; /*Phase_159.2 Inst in Line 4e8; */
-10 L_4ec_Pbb159 + -10 L_4eb_Pbb159 + -10 L_4ea_Pbb159 + -10 L_4e9_Pbb159 + -10 L_4e8_Pbb159 + -1 C_bb239 = -82; /*Phase_159.5 Inst in Line 4e8; 8 Inst in Line 4e9; 8 Inst in Line 4ea; 8 Inst in Line 4eb; 3 Inst in Line 4ec; */
-10 L_4e8_Pbb159 + -10 L_4e7_Pbb159 + -1 C_bb238 = -25; /*Phase_159.4 Inst in Line 4e7; 1 Inst in Line 4e8; */
-10 L_4e7_Pbb159 + -10 L_4e6_Pbb159 + -10 L_4e5_Pbb159 + -1 C_bb237 = -45; /*Phase_159.3 Inst in Line 4e5; 8 Inst in Line 4e6; 4 Inst in Line 4e7; */
-10 L_4f2_Pbb159 + -10 L_4f1_Pbb159 + -10 L_4f0_Pbb159 + -10 L_4ef_Pbb159 + -1 C_bb236 = -61; /*Phase_159.3 Inst in Line 4ef; 8 Inst in Line 4f0; 8 Inst in Line 4f1; 2 Inst in Line 4f2; */
-10 L_4ef_Pbb159 + -1 C_bb235 = -15; /*Phase_159.5 Inst in Line 4ef; */
-10 L_4ee_Pbb159 + -1 C_bb234 = -13; /*Phase_159.3 Inst in Line 4ee; */
-10 L_4f2_Pbb159 + -1 C_bb233 = -14; /*Phase_159.4 Inst in Line 4f2; */
-10 L_4ee_Pbb159 + -1 C_bb232 = -14; /*Phase_159.4 Inst in Line 4ee; */
-10 L_4ee_Pbb159 + -10 L_4ed_Pbb159 + -10 L_4ec_Pbb159 + -1 C_bb231 = -44; /*Phase_159.5 Inst in Line 4ec; 8 Inst in Line 4ed; 1 Inst in Line 4ee; */
-10 L_4e8_Pbb159 + -1 C_bb230 = -12; /*Phase_159.2 Inst in Line 4e8; */
-10 L_4ec_Pbb159 + -10 L_4eb_Pbb159 + -10 L_4ea_Pbb159 + -10 L_4e9_Pbb159 + -10 L_4e8_Pbb159 + -1 C_bb229 = -82; /*Phase_159.5 Inst in Line 4e8; 8 Inst in Line 4e9; 8 Inst in Line 4ea; 8 Inst in Line 4eb; 3 Inst in Line 4ec; */
-10 L_4e8_Pbb159 + -10 L_4e7_Pbb159 + -1 C_bb228 = -25; /*Phase_159.4 Inst in Line 4e7; 1 Inst in Line 4e8; */
-10 L_4e7_Pbb159 + -10 L_4e6_Pbb159 + -10 L_4e5_Pbb159 + -1 C_bb227 = -45; /*Phase_159.3 Inst in Line 4e5; 8 Inst in Line 4e6; 4 Inst in Line 4e7; */
-10 L_4fe_Pbb159 + -1 C_bb226 = -14; /*Phase_159.4 Inst in Line 4fe; */
-10 L_4fd_Pbb159 + -10 L_4fc_Pbb159 + -10 L_4fb_Pbb159 + -1 C_bb225 = -47; /*Phase_159.1 Inst in Line 4fb; 8 Inst in Line 4fc; 8 Inst in Line 4fd; */
-10 L_4fb_Pbb159 + -10 L_4fa_Pbb159 + -1 C_bb224 = -30; /*Phase_159.3 Inst in Line 4fa; 7 Inst in Line 4fb; */
-10 L_4f6_Pbb159 + -1 C_bb223 = -12; /*Phase_159.2 Inst in Line 4f6; */
-10 L_4fa_Pbb159 + -10 L_4f9_Pbb159 + -10 L_4f8_Pbb159 + -10 L_4f7_Pbb159 + -1 C_bb222 = -69; /*Phase_159.8 Inst in Line 4f7; 8 Inst in Line 4f8; 8 Inst in Line 4f9; 5 Inst in Line 4fa; */
-10 L_4f6_Pbb159 + -1 C_bb221 = -15; /*Phase_159.5 Inst in Line 4f6; */
-10 L_4f6_Pbb159 + -10 L_4f5_Pbb159 + -10 L_4f4_Pbb159 + -1 C_bb220 = -46; /*Phase_159.7 Inst in Line 4f4; 8 Inst in Line 4f5; 1 Inst in Line 4f6; */
-10 L_50f_Pbb159 + -10 L_50e_Pbb159 + -10 L_50d_Pbb159 + -1 C_bb219 = -49; /*Phase_159.7 Inst in Line 50d; 8 Inst in Line 50e; 4 Inst in Line 50f; */
-10 L_4e1_Pbb159 + -1 C_bb218 = -12; /*Phase_159.2 Inst in Line 4e1; */
-10 L_4e1_Pbb159 + -10 L_4e0_Pbb159 + -10 L_4df_Pbb159 + -1 C_bb217 = -45; /*Phase_159.5 Inst in Line 4df; 8 Inst in Line 4e0; 2 Inst in Line 4e1; */
-10 L_4dd_Pbb159 + -10 L_4dc_Pbb159 + -10 L_4db_Pbb159 + -10 L_4da_Pbb159 + -1 C_bb216 = -65; /*Phase_159.2 Inst in Line 4da; 8 Inst in Line 4db; 8 Inst in Line 4dc; 7 Inst in Line 4dd; */
-10 L_4df_Pbb159 + -10 L_4de_Pbb159 + -10 L_4dd_Pbb159 + -1 C_bb215 = -42; /*Phase_159.1 Inst in Line 4dd; 8 Inst in Line 4de; 3 Inst in Line 4df; */
-10 L_4da_Pbb159 + -10 L_4d9_Pbb159 + -10 L_4d8_Pbb159 + -10 L_4d7_Pbb159 + -10 L_4d6_Pbb159 + -10 L_4d5_Pbb159 + -1 C_bb214 = -99; /*Phase_159.1 Inst in Line 4d5; 8 Inst in Line 4d6; 8 Inst in Line 4d7; 8 Inst in Line 4d8; 8 Inst in Line 4d9; 6 Inst in Line 4da; */
-10 L_4d3_Pbb159 + -10 L_4d2_Pbb159 + -1 C_bb213 = -26; /*Phase_159.5 Inst in Line 4d2; 1 Inst in Line 4d3; */
-10 L_4d5_Pbb159 + -10 L_4d4_Pbb159 + -10 L_4d3_Pbb159 + -1 C_bb212 = -52; /*Phase_159.7 Inst in Line 4d3; 8 Inst in Line 4d4; 7 Inst in Line 4d5; */
-10 L_4d2_Pbb159 + -10 L_4d1_Pbb159 + -1 C_bb211 = -28; /*Phase_159.5 Inst in Line 4d1; 3 Inst in Line 4d2; */
-10 L_4cd_Pbb159 + -1 C_bb210 = -12; /*Phase_159.2 Inst in Line 4cd; */
-10 L_4c7_Pbb159 + -1 C_bb209 = -12; /*Phase_159.2 Inst in Line 4c7; */
-10 L_4e5_Pbb159 + -1 C_bb208 = -11; /*Phase_159.1 Inst in Line 4e5; */
-10 L_4e5_Pbb159 + -10 L_4e4_Pbb159 + -10 L_4e3_Pbb159 + -1 C_bb207 = -41; /*Phase_159.2 Inst in Line 4e3; 8 Inst in Line 4e4; 1 Inst in Line 4e5; */
-10 L_4d1_Pbb159 + -10 L_4d0_Pbb159 + -10 L_4cf_Pbb159 + -10 L_4ce_Pbb159 + -1 C_bb206 = -66; /*Phase_159.7 Inst in Line 4ce; 8 Inst in Line 4cf; 8 Inst in Line 4d0; 3 Inst in Line 4d1; */
-10 L_4cd_Pbb159 + -10 L_4cc_Pbb159 + -10 L_4cb_Pbb159 + -10 L_4ca_Pbb159 + -1 C_bb205 = -58; /*Phase_159.1 Inst in Line 4ca; 8 Inst in Line 4cb; 8 Inst in Line 4cc; 1 Inst in Line 4cd; */
-10 L_4ca_Pbb159 + -10 L_4c9_Pbb159 + -1 C_bb204 = -35; /*Phase_159.8 Inst in Line 4c9; 7 Inst in Line 4ca; */
-10 L_4c7_Pbb159 + -10 L_4c6_Pbb159 + -10 L_4c5_Pbb159 + -1 C_bb203 = -48; /*Phase_159.5 Inst in Line 4c5; 8 Inst in Line 4c6; 5 Inst in Line 4c7; */
-10 L_4c5_Pbb159 + -10 L_4c4_Pbb159 + -10 L_4c3_Pbb159 + -1 C_bb202 = -45; /*Phase_159.4 Inst in Line 4c3; 8 Inst in Line 4c4; 3 Inst in Line 4c5; */
-10 L_4e3_Pbb159 + -1 C_bb201 = -14; /*Phase_159.4 Inst in Line 4e3; */
-10 L_4ce_Pbb159 + -10 L_4cd_Pbb159 + -1 C_bb200 = -22; /*Phase_159.1 Inst in Line 4cd; 1 Inst in Line 4ce; */
-10 L_4c8_Pbb159 + -10 L_4c7_Pbb159 + -1 C_bb199 = -29; /*Phase_159.1 Inst in Line 4c7; 8 Inst in Line 4c8; */
-10 L_4c3_Pbb159 + -10 L_4c2_Pbb159 + -1 C_bb198 = -29; /*Phase_159.5 Inst in Line 4c2; 4 Inst in Line 4c3; */
-10 L_4cd_Pbb159 + -1 C_bb197 = -14; /*Phase_159.4 Inst in Line 4cd; */
-10 L_4c2_Pbb159 + -1 C_bb196 = -13; /*Phase_159.3 Inst in Line 4c2; */
-10 L_4e5_Pbb159 + -1 C_bb195 = -13; /*Phase_159.3 Inst in Line 4e5; */
-10 L_4c1_Pbb159 + -1 C_bb194 = -14; /*Phase_159.4 Inst in Line 4c1; */
-10 L_4c1_Pbb159 + -10 L_4c0_Pbb159 + -1 C_bb193 = -29; /*Phase_159.5 Inst in Line 4c0; 4 Inst in Line 4c1; */
-10 L_4c0_Pbb159 + -10 L_4bf_Pbb159 + -10 L_4be_Pbb159 + -1 C_bb192 = -48; /*Phase_159.7 Inst in Line 4be; 8 Inst in Line 4bf; 3 Inst in Line 4c0; */
-10 L_4f2_Pbb159 + -10 L_4f1_Pbb159 + -10 L_4f0_Pbb159 + -10 L_4ef_Pbb159 + -1 C_bb191 = -61; /*Phase_159.3 Inst in Line 4ef; 8 Inst in Line 4f0; 8 Inst in Line 4f1; 2 Inst in Line 4f2; */
-10 L_4ef_Pbb159 + -1 C_bb190 = -15; /*Phase_159.5 Inst in Line 4ef; */
-10 L_4ee_Pbb159 + -1 C_bb189 = -13; /*Phase_159.3 Inst in Line 4ee; */
-10 L_4f2_Pbb159 + -1 C_bb188 = -14; /*Phase_159.4 Inst in Line 4f2; */
-10 L_4ee_Pbb159 + -1 C_bb187 = -14; /*Phase_159.4 Inst in Line 4ee; */
-10 L_4ee_Pbb159 + -10 L_4ed_Pbb159 + -10 L_4ec_Pbb159 + -1 C_bb186 = -44; /*Phase_159.5 Inst in Line 4ec; 8 Inst in Line 4ed; 1 Inst in Line 4ee; */
-10 L_4e8_Pbb159 + -1 C_bb185 = -12; /*Phase_159.2 Inst in Line 4e8; */
-10 L_4ec_Pbb159 + -10 L_4eb_Pbb159 + -10 L_4ea_Pbb159 + -10 L_4e9_Pbb159 + -10 L_4e8_Pbb159 + -1 C_bb184 = -82; /*Phase_159.5 Inst in Line 4e8; 8 Inst in Line 4e9; 8 Inst in Line 4ea; 8 Inst in Line 4eb; 3 Inst in Line 4ec; */
-10 L_4e8_Pbb159 + -10 L_4e7_Pbb159 + -1 C_bb183 = -25; /*Phase_159.4 Inst in Line 4e7; 1 Inst in Line 4e8; */
-10 L_4e7_Pbb159 + -10 L_4e6_Pbb159 + -10 L_4e5_Pbb159 + -1 C_bb182 = -45; /*Phase_159.3 Inst in Line 4e5; 8 Inst in Line 4e6; 4 Inst in Line 4e7; */
-10 L_50c_Pbb159 + -1 C_bb181 = -11; /*Phase_159.1 Inst in Line 50c; */
-10 L_509_Pbb159 + -1 C_bb180 = -12; /*Phase_159.2 Inst in Line 509; */
-10 L_50b_Pbb159 + -1 C_bb179 = -13; /*Phase_159.3 Inst in Line 50b; */
-10 L_50c_Pbb159 + -10 L_50b_Pbb159 + -1 C_bb178 = -26; /*Phase_159.3 Inst in Line 50b; 3 Inst in Line 50c; */
-10 L_509_Pbb159 + -10 L_508_Pbb159 + -1 C_bb177 = -25; /*Phase_159.3 Inst in Line 508; 2 Inst in Line 509; */
-10 L_50a_Pbb159 + -1 C_bb176 = -13; /*Phase_159.3 Inst in Line 50a; */
-10 L_50b_Pbb159 + -10 L_50a_Pbb159 + -1 C_bb175 = -25; /*Phase_159.3 Inst in Line 50a; 2 Inst in Line 50b; */
-10 L_508_Pbb159 + -1 C_bb174 = -12; /*Phase_159.2 Inst in Line 508; */
-10 L_50a_Pbb159 + -10 L_509_Pbb159 + -1 C_bb173 = -26; /*Phase_159.4 Inst in Line 509; 2 Inst in Line 50a; */
-10 L_508_Pbb159 + -1 C_bb172 = -12; /*Phase_159.2 Inst in Line 508; */
-10 L_508_Pbb159 + -10 L_507_Pbb159 + -1 C_bb171 = -25; /*Phase_159.4 Inst in Line 507; 1 Inst in Line 508; */
-10 L_50c_Pbb159 + -1 C_bb170 = -13; /*Phase_159.3 Inst in Line 50c; */
-10 L_507_Pbb159 + -10 L_506_Pbb159 + -1 C_bb169 = -28; /*Phase_159.4 Inst in Line 506; 4 Inst in Line 507; */
-10 L_506_Pbb159 + -1 C_bb168 = -14; /*Phase_159.4 Inst in Line 506; */
-10 L_505_Pbb159 + -1 C_bb167 = -12; /*Phase_159.2 Inst in Line 505; */
-10 L_505_Pbb159 + -1 C_bb166 = -14; /*Phase_159.4 Inst in Line 505; */
-10 L_505_Pbb159 + -10 L_504_Pbb159 + -1 C_bb165 = -23; /*Phase_159.1 Inst in Line 504; 2 Inst in Line 505; */
-10 L_504_Pbb159 + -10 L_503_Pbb159 + -10 L_502_Pbb159 + -1 C_bb164 = -47; /*Phase_159.2 Inst in Line 502; 8 Inst in Line 503; 7 Inst in Line 504; */
-10 L_551 + -10 L_550 + -10 L_54f + -10 L_54e + -1 C_bb163 = -62; /*Phase_0.1 Inst in Line 54e; 8 Inst in Line 54f; 8 Inst in Line 550; 5 Inst in Line 551; */
-10 L_47e_Pbb159 + -10 L_47d_Pbb159 + -1 C_bb162 = -34; /*Phase_159.6 Inst in Line 47d; 8 Inst in Line 47e; */
-10 L_47d_Pbb159 + -10 L_47c_Pbb159 + -10 L_47b_Pbb159 + -1 C_bb161 = -46; /*Phase_159.6 Inst in Line 47b; 8 Inst in Line 47c; 2 Inst in Line 47d; */
-10 L_47f + -1 C_bb160 = -14; /*Phase_0.4 Inst in Line 47f; */
-10 L_47f_Pbb159 + -1 C_bb159 = -14; /*Phase_159.4 Inst in Line 47f; */
-10 L_47b + -10 L_47a + -10 L_479 + -1 C_bb158 = -42; /*Phase_0.2 Inst in Line 479; 8 Inst in Line 47a; 2 Inst in Line 47b; */
-10 L_479 + -10 L_478 + -1 C_bb157 = -28; /*Phase_0.2 Inst in Line 478; 6 Inst in Line 479; */
-10 L_4af_Pbb154 + -10 L_4ae_Pbb154 + -1 C_bb156 = -25; /*Phase_154.3 Inst in Line 4ae; 2 Inst in Line 4af; */
-10 L_4ae_Pbb154 + -10 L_4ad_Pbb154 + -1 C_bb155 = -32; /*Phase_154.7 Inst in Line 4ad; 5 Inst in Line 4ae; */
-10 L_4af_Pbb154 + -1 C_bb154 = -14; /*Phase_154.4 Inst in Line 4af; */
-10 L_4b0 + -10 L_4af + -1 C_bb153 = -24; /*Phase_0.2 Inst in Line 4af; 2 Inst in Line 4b0; */
-10 L_4ad + -10 L_4ac + -1 C_bb152 = -23; /*Phase_0.2 Inst in Line 4ac; 1 Inst in Line 4ad; */
-10 L_4ac + -1 C_bb151 = -14; /*Phase_0.4 Inst in Line 4ac; */
-10 L_4aa + -1 C_bb150 = -11; /*Phase_0.1 Inst in Line 4aa; */
-10 L_4ac + -10 L_4ab + -10 L_4aa + -1 C_bb149 = -42; /*Phase_0.2 Inst in Line 4aa; 8 Inst in Line 4ab; 2 Inst in Line 4ac; */
-10 L_4aa + -1 C_bb148 = -12; /*Phase_0.2 Inst in Line 4aa; */
-10 L_4aa + -10 L_4a9 + -10 L_4a8 + -1 C_bb147 = -42; /*Phase_0.1 Inst in Line 4a8; 8 Inst in Line 4a9; 3 Inst in Line 4aa; */
-10 L_551_Pbb137 + -10 L_550_Pbb137 + -10 L_54f_Pbb137 + -10 L_54e_Pbb137 + -1 C_bb146 = -62; /*Phase_137.1 Inst in Line 54e; 8 Inst in Line 54f; 8 Inst in Line 550; 5 Inst in Line 551; */
-10 L_551 + -10 L_550 + -10 L_54f + -10 L_54e + -1 C_bb145 = -62; /*Phase_0.1 Inst in Line 54e; 8 Inst in Line 54f; 8 Inst in Line 550; 5 Inst in Line 551; */
-10 L_551 + -10 L_550 + -10 L_54f + -10 L_54e + -1 C_bb144 = -62; /*Phase_0.1 Inst in Line 54e; 8 Inst in Line 54f; 8 Inst in Line 550; 5 Inst in Line 551; */
-10 L_44b_Pbb137 + -10 L_44a_Pbb137 + -10 L_449_Pbb137 + -1 C_bb143 = -44; /*Phase_137.4 Inst in Line 449; 8 Inst in Line 44a; 2 Inst in Line 44b; */
-10 L_44c_Pbb137 + -10 L_44b_Pbb137 + -1 C_bb142 = -23; /*Phase_137.2 Inst in Line 44b; 1 Inst in Line 44c; */
-10 L_44b_Pbb137 + -1 C_bb141 = -14; /*Phase_137.4 Inst in Line 44b; */
-10 L_449_Pbb137 + -10 L_448_Pbb137 + -1 C_bb140 = -25; /*Phase_137.1 Inst in Line 448; 4 Inst in Line 449; */
-10 L_448_Pbb137 + -10 L_447_Pbb137 + -1 C_bb139 = -29; /*Phase_137.2 Inst in Line 447; 7 Inst in Line 448; */
-10 L_44e + -10 L_44d + -10 L_44c + -1 C_bb138 = -43; /*Phase_0.2 Inst in Line 44c; 8 Inst in Line 44d; 3 Inst in Line 44e; */
-10 L_44c_Pbb137 + -1 C_bb137 = -15; /*Phase_137.5 Inst in Line 44c; */
-10 L_447 + -1 C_bb136 = -16; /*Phase_0.6 Inst in Line 447; */
-10 L_446 + -1 C_bb135 = -16; /*Phase_0.6 Inst in Line 446; */
-10 L_446 + -10 L_445 + -1 C_bb134 = -27; /*Phase_0.5 Inst in Line 445; 2 Inst in Line 446; */
-10 L_536 + -10 L_535 + -1 C_bb133 = -26; /*Phase_0.4 Inst in Line 535; 2 Inst in Line 536; */
-10 L_535 + -10 L_534 + -1 C_bb132 = -26; /*Phase_0.2 Inst in Line 534; 4 Inst in Line 535; */
-10 L_532 + -10 L_531 + -1 C_bb131 = -23; /*Phase_0.1 Inst in Line 531; 2 Inst in Line 532; */
-10 L_534 + -1 C_bb130 = -13; /*Phase_0.3 Inst in Line 534; */
-10 L_531 + -1 C_bb129 = -13; /*Phase_0.3 Inst in Line 531; */
-10 L_531 + -1 C_bb128 = -13; /*Phase_0.3 Inst in Line 531; */
-10 L_538 + -10 L_537 + -1 C_bb127 = -24; /*Phase_0.1 Inst in Line 537; 3 Inst in Line 538; */
-10 L_534 + -10 L_533 + -1 C_bb126 = -26; /*Phase_0.3 Inst in Line 533; 3 Inst in Line 534; */
-10 L_533 + -1 C_bb125 = -12; /*Phase_0.2 Inst in Line 533; */
-10 L_537 + -1 C_bb124 = -15; /*Phase_0.5 Inst in Line 537; */
-10 L_531 + -10 L_530 + -1 C_bb123 = -23; /*Phase_0.2 Inst in Line 530; 1 Inst in Line 531; */
-10 L_537 + -1 C_bb122 = -12; /*Phase_0.2 Inst in Line 537; */
-10 L_536 + -1 C_bb121 = -13; /*Phase_0.3 Inst in Line 536; */
-10 L_533 + -10 L_532 + -1 C_bb120 = -29; /*Phase_0.6 Inst in Line 532; 3 Inst in Line 533; */
-10 L_530 + -1 C_bb119 = -16; /*Phase_0.6 Inst in Line 530; */
-10 L_536 + -1 C_bb118 = -13; /*Phase_0.3 Inst in Line 536; */
-10 L_52f + -1 C_bb117 = -13; /*Phase_0.3 Inst in Line 52f; */
-10 L_52f + -10 L_52e + -10 L_52d + -1 C_bb116 = -46; /*Phase_0.3 Inst in Line 52d; 8 Inst in Line 52e; 5 Inst in Line 52f; */
-10 L_435_Pbb110 + -10 L_434_Pbb110 + -1 C_bb115 = -23; /*Phase_110.2 Inst in Line 434; 1 Inst in Line 435; */
-10 L_434_Pbb110 + -1 C_bb114 = -16; /*Phase_110.6 Inst in Line 434; */
-10 L_436 + -10 L_435 + -1 C_bb113 = -26; /*Phase_0.1 Inst in Line 435; 5 Inst in Line 436; */
-10 L_433_Pbb110 + -10 L_432_Pbb110 + -1 C_bb112 = -29; /*Phase_110.1 Inst in Line 432; 8 Inst in Line 433; */
-10 L_435 + -1 C_bb111 = -12; /*Phase_0.2 Inst in Line 435; */
-10 L_435_Pbb110 + -1 C_bb110 = -14; /*Phase_110.4 Inst in Line 435; */
-10 L_432 + -10 L_431 + -1 C_bb109 = -30; /*Phase_0.3 Inst in Line 431; 7 Inst in Line 432; */
-10 L_518 + -10 L_517 + -1 C_bb108 = -26; /*Phase_0.4 Inst in Line 517; 2 Inst in Line 518; */
-10 L_517 + -10 L_516 + -1 C_bb107 = -26; /*Phase_0.2 Inst in Line 516; 4 Inst in Line 517; */
-10 L_514 + -10 L_513 + -1 C_bb106 = -23; /*Phase_0.1 Inst in Line 513; 2 Inst in Line 514; */
-10 L_516 + -1 C_bb105 = -13; /*Phase_0.3 Inst in Line 516; */
-10 L_513 + -1 C_bb104 = -14; /*Phase_0.4 Inst in Line 513; */
-10 L_513 + -1 C_bb103 = -13; /*Phase_0.3 Inst in Line 513; */
-10 L_51a + -10 L_519 + -1 C_bb102 = -24; /*Phase_0.1 Inst in Line 519; 3 Inst in Line 51a; */
-10 L_516 + -10 L_515 + -1 C_bb101 = -26; /*Phase_0.3 Inst in Line 515; 3 Inst in Line 516; */
-10 L_515 + -1 C_bb100 = -12; /*Phase_0.2 Inst in Line 515; */
-10 L_519 + -1 C_bb99 = -15; /*Phase_0.5 Inst in Line 519; */
-10 L_512 + -1 C_bb98 = -13; /*Phase_0.3 Inst in Line 512; */
-10 L_519 + -1 C_bb97 = -12; /*Phase_0.2 Inst in Line 519; */
-10 L_518 + -1 C_bb96 = -13; /*Phase_0.3 Inst in Line 518; */
-10 L_515 + -10 L_514 + -1 C_bb95 = -29; /*Phase_0.6 Inst in Line 514; 3 Inst in Line 515; */
-10 L_512 + -10 L_511 + -1 C_bb94 = -26; /*Phase_0.1 Inst in Line 511; 5 Inst in Line 512; */
-10 L_518 + -1 C_bb93 = -13; /*Phase_0.3 Inst in Line 518; */
-10 L_511 + -1 C_bb92 = -13; /*Phase_0.3 Inst in Line 511; */
-10 L_511 + -10 L_510 + -10 L_50f + -1 C_bb91 = -46; /*Phase_0.4 Inst in Line 50f; 8 Inst in Line 510; 4 Inst in Line 511; */
-10 L_43a_Pbb85 + -10 L_439_Pbb85 + -1 C_bb90 = -23; /*Phase_85.1 Inst in Line 439; 2 Inst in Line 43a; */
-10 L_439_Pbb85 + -1 C_bb89 = -16; /*Phase_85.6 Inst in Line 439; */
-10 L_43b + -1 C_bb88 = -16; /*Phase_0.6 Inst in Line 43b; */
-10 L_439_Pbb85 + -10 L_438_Pbb85 + -1 C_bb87 = -29; /*Phase_85.8 Inst in Line 438; 1 Inst in Line 439; */
-10 L_43a + -1 C_bb86 = -12; /*Phase_0.2 Inst in Line 43a; */
-10 L_43a_Pbb85 + -1 C_bb85 = -14; /*Phase_85.4 Inst in Line 43a; */
-10 L_437 + -10 L_436 + -1 C_bb84 = -31; /*Phase_0.3 Inst in Line 436; 8 Inst in Line 437; */
-10 L_469_Pbb81 + -10 L_468_Pbb81 + -10 L_467_Pbb81 + -1 C_bb83 = -47; /*Phase_81.3 Inst in Line 467; 8 Inst in Line 468; 6 Inst in Line 469; */
-10 L_46a + -1 C_bb82 = -13; /*Phase_0.3 Inst in Line 46a; */
-10 L_46a_Pbb81 + -10 L_469_Pbb81 + -1 C_bb81 = -24; /*Phase_81.2 Inst in Line 469; 2 Inst in Line 46a; */
-10 L_467 + -10 L_466 + -1 C_bb80 = -26; /*Phase_0.1 Inst in Line 466; 5 Inst in Line 467; */
-10 L_466 + -10 L_465 + -1 C_bb79 = -28; /*Phase_0.1 Inst in Line 465; 7 Inst in Line 466; */
-10 L_464_Pbb76 + -10 L_463_Pbb76 + -10 L_462_Pbb76 + -1 C_bb78 = -51; /*Phase_76.6 Inst in Line 462; 8 Inst in Line 463; 7 Inst in Line 464; */
-10 L_465 + -1 C_bb77 = -14; /*Phase_0.4 Inst in Line 465; */
-10 L_465_Pbb76 + -10 L_464_Pbb76 + -1 C_bb76 = -24; /*Phase_76.1 Inst in Line 464; 3 Inst in Line 465; */
-10 L_462 + -10 L_461 + -1 C_bb75 = -30; /*Phase_0.8 Inst in Line 461; 2 Inst in Line 462; */
-10 L_54c_Pbb45 + -10 L_54b_Pbb45 + -1 C_bb74 = -24; /*Phase_45.2 Inst in Line 54b; 2 Inst in Line 54c; */
-10 L_54b_Pbb45 + -1 C_bb73 = -14; /*Phase_45.4 Inst in Line 54b; */
-10 L_54b_Pbb45 + -10 L_54a_Pbb45 + -1 C_bb72 = -29; /*Phase_45.7 Inst in Line 54a; 2 Inst in Line 54b; */
-10 L_548_Pbb45 + -10 L_547_Pbb45 + -1 C_bb71 = -27; /*Phase_45.5 Inst in Line 547; 2 Inst in Line 548; */
-10 L_547_Pbb45 + -10 L_546_Pbb45 + -10 L_545_Pbb45 + -1 C_bb70 = -42; /*Phase_45.1 Inst in Line 545; 8 Inst in Line 546; 3 Inst in Line 547; */
-10 L_54d_Pbb45 + -10 L_54c_Pbb45 + -1 C_bb69 = -34; /*Phase_45.6 Inst in Line 54c; 8 Inst in Line 54d; */
-10 L_54a_Pbb45 + -10 L_549_Pbb45 + -1 C_bb68 = -29; /*Phase_45.8 Inst in Line 549; 1 Inst in Line 54a; */
-10 L_545_Pbb45 + -10 L_544_Pbb45 + -1 C_bb67 = -28; /*Phase_45.1 Inst in Line 544; 7 Inst in Line 545; */
-10 L_548_Pbb45 + -1 C_bb66 = -13; /*Phase_45.3 Inst in Line 548; */
-10 L_548_Pbb45 + -1 C_bb65 = -13; /*Phase_45.3 Inst in Line 548; */
-10 L_53f_Pbb45 + -1 C_bb64 = -16; /*Phase_45.6 Inst in Line 53f; */
-10 L_541_Pbb45 + -10 L_540_Pbb45 + -1 C_bb63 = -25; /*Phase_45.4 Inst in Line 540; 1 Inst in Line 541; */
-10 L_544_Pbb45 + -10 L_543_Pbb45 + -1 C_bb62 = -34; /*Phase_45.7 Inst in Line 543; 7 Inst in Line 544; */
-10 L_543_Pbb45 + -10 L_542_Pbb45 + -1 C_bb61 = -24; /*Phase_45.3 Inst in Line 542; 1 Inst in Line 543; */
-10 L_540_Pbb45 + -1 C_bb60 = -14; /*Phase_45.4 Inst in Line 540; */
-10 L_53e_Pbb45 + -10 L_53d_Pbb45 + -1 C_bb59 = -28; /*Phase_45.7 Inst in Line 53d; 1 Inst in Line 53e; */
-10 L_542_Pbb45 + -10 L_541_Pbb45 + -1 C_bb58 = -32; /*Phase_45.7 Inst in Line 541; 5 Inst in Line 542; */
-10 L_53f_Pbb45 + -10 L_53e_Pbb45 + -1 C_bb57 = -23; /*Phase_45.1 Inst in Line 53e; 2 Inst in Line 53f; */
-10 L_53d_Pbb45 + -10 L_53c_Pbb45 + -1 C_bb56 = -23; /*Phase_45.2 Inst in Line 53c; 1 Inst in Line 53d; */
-10 L_53c_Pbb45 + -1 C_bb55 = -12; /*Phase_45.2 Inst in Line 53c; */
-10 L_53e_Pbb45 + -1 C_bb54 = -16; /*Phase_45.6 Inst in Line 53e; */
-10 L_53c_Pbb45 + -10 L_53b_Pbb45 + -1 C_bb53 = -26; /*Phase_45.2 Inst in Line 53b; 4 Inst in Line 53c; */
-10 L_54e_Pbb45 + -1 C_bb52 = -14; /*Phase_45.4 Inst in Line 54e; */
-10 L_53b_Pbb45 + -1 C_bb51 = -13; /*Phase_45.3 Inst in Line 53b; */
-10 L_53b_Pbb45 + -10 L_53a_Pbb45 + -1 C_bb50 = -26; /*Phase_45.3 Inst in Line 53a; 3 Inst in Line 53b; */
-10 L_53a_Pbb45 + -10 L_539_Pbb45 + -10 L_538_Pbb45 + -1 C_bb49 = -46; /*Phase_45.3 Inst in Line 538; 8 Inst in Line 539; 5 Inst in Line 53a; */
-10 L_460_Pbb45 + -10 L_45f_Pbb45 + -1 C_bb48 = -25; /*Phase_45.4 Inst in Line 45f; 1 Inst in Line 460; */
-10 L_45f_Pbb45 + -10 L_45e_Pbb45 + -10 L_45d_Pbb45 + -10 L_45c_Pbb45 + -10 L_45b_Pbb45 + -10 L_45a_Pbb45 + -10 L_459_Pbb45 + -10 L_458_Pbb45 + -10 L_457_Pbb45 + -10 L_456_Pbb45 + -10 L_455_Pbb45 + -10 L_454_Pbb45 + -1 C_bb47 = -207; /*Phase_45.3 Inst in Line 454; 8 Inst in Line 455; 8 Inst in Line 456; 8 Inst in Line 457; 8 Inst in Line 458; 8 Inst in Line 459; 8 Inst in Line 45a; 8 Inst in Line 45b; 8 Inst in Line 45c; 8 Inst in Line 45d; 8 Inst in Line 45e; 4 Inst in Line 45f; */
-10 L_460 + -1 C_bb46 = -13; /*Phase_0.3 Inst in Line 460; */
-10 L_460_Pbb45 + -1 C_bb45 = -14; /*Phase_45.4 Inst in Line 460; */
-10 L_454 + -10 L_453 + -1 C_bb44 = -30; /*Phase_0.5 Inst in Line 453; 5 Inst in Line 454; */
-10 L_551 + -10 L_550 + -10 L_54f + -10 L_54e + -1 C_bb43 = -62; /*Phase_0.1 Inst in Line 54e; 8 Inst in Line 54f; 8 Inst in Line 550; 5 Inst in Line 551; */
-10 L_551 + -10 L_550 + -10 L_54f + -10 L_54e + -1 C_bb42 = -62; /*Phase_0.1 Inst in Line 54e; 8 Inst in Line 54f; 8 Inst in Line 550; 5 Inst in Line 551; */
-10 L_551 + -10 L_550 + -10 L_54f + -10 L_54e + -1 C_bb41 = -62; /*Phase_0.1 Inst in Line 54e; 8 Inst in Line 54f; 8 Inst in Line 550; 5 Inst in Line 551; */
-10 L_551_Pbb34 + -10 L_550_Pbb34 + -10 L_54f_Pbb34 + -10 L_54e_Pbb34 + -1 C_bb40 = -62; /*Phase_34.1 Inst in Line 54e; 8 Inst in Line 54f; 8 Inst in Line 550; 5 Inst in Line 551; */
-10 L_551 + -10 L_550 + -10 L_54f + -10 L_54e + -1 C_bb39 = -62; /*Phase_0.1 Inst in Line 54e; 8 Inst in Line 54f; 8 Inst in Line 550; 5 Inst in Line 551; */
-10 L_551 + -10 L_550 + -10 L_54f + -10 L_54e + -1 C_bb38 = -62; /*Phase_0.1 Inst in Line 54e; 8 Inst in Line 54f; 8 Inst in Line 550; 5 Inst in Line 551; */
-10 L_452_Pbb34 + -10 L_451_Pbb34 + -1 C_bb37 = -25; /*Phase_34.2 Inst in Line 451; 3 Inst in Line 452; */
-10 L_451_Pbb34 + -10 L_450_Pbb34 + -1 C_bb36 = -29; /*Phase_34.3 Inst in Line 450; 6 Inst in Line 451; */
-10 L_453 + -10 L_452 + -1 C_bb35 = -24; /*Phase_0.1 Inst in Line 452; 3 Inst in Line 453; */
-10 L_452_Pbb34 + -1 C_bb34 = -14; /*Phase_34.4 Inst in Line 452; */
-10 L_450 + -10 L_44f + -1 C_bb33 = -26; /*Phase_0.1 Inst in Line 44f; 5 Inst in Line 450; */
-10 L_44f + -1 C_bb32 = -15; /*Phase_0.5 Inst in Line 44f; */
-10 L_44f + -10 L_44e + -1 C_bb31 = -27; /*Phase_0.5 Inst in Line 44e; 2 Inst in Line 44f; */
-10 L_4ba + -10 L_4b9 + -10 L_4b8 + -1 C_bb30 = -47; /*Phase_0.2 Inst in Line 4b8; 8 Inst in Line 4b9; 7 Inst in Line 4ba; */
-10 L_4b8 + -10 L_4b7 + -1 C_bb29 = -32; /*Phase_0.6 Inst in Line 4b7; 6 Inst in Line 4b8; */
-10 L_4b7 + -10 L_4b6 + -1 C_bb28 = -28; /*Phase_0.6 Inst in Line 4b6; 2 Inst in Line 4b7; */
-10 L_4b6 + -10 L_4b5 + -1 C_bb27 = -26; /*Phase_0.4 Inst in Line 4b5; 2 Inst in Line 4b6; */
-10 L_4b5 + -10 L_4b4 + -1 C_bb26 = -26; /*Phase_0.2 Inst in Line 4b4; 4 Inst in Line 4b5; */
-10 L_4b4 + -10 L_4b3 + -1 C_bb25 = -29; /*Phase_0.3 Inst in Line 4b3; 6 Inst in Line 4b4; */
-10 L_4b3 + -10 L_4b2 + -1 C_bb24 = -26; /*Phase_0.1 Inst in Line 4b2; 5 Inst in Line 4b3; */
-10 L_4b2 + -1 C_bb23 = -15; /*Phase_0.5 Inst in Line 4b2; */
-10 L_4b2 + -10 L_4b1 + -1 C_bb22 = -23; /*Phase_0.1 Inst in Line 4b1; 2 Inst in Line 4b2; */
-10 L_4b1 + -1 C_bb21 = -13; /*Phase_0.3 Inst in Line 4b1; */
-10 L_4b1 + -10 L_4b0 + -1 C_bb20 = -29; /*Phase_0.5 Inst in Line 4b0; 4 Inst in Line 4b1; */
-10 L_4bc + -1 C_bb19 = -13; /*Phase_0.3 Inst in Line 4bc; */
-10 L_4bc + -10 L_4bb + -1 C_bb18 = -30; /*Phase_0.6 Inst in Line 4bb; 4 Inst in Line 4bc; */
-10 L_420_Pbb15 + -10 L_41f_Pbb15 + -10 L_41e_Pbb15 + -1 C_bb17 = -44; /*Phase_15.2 Inst in Line 41e; 8 Inst in Line 41f; 4 Inst in Line 420; */
-10 L_421 + -10 L_420 + -1 C_bb16 = -24; /*Phase_0.1 Inst in Line 420; 3 Inst in Line 421; */
-10 L_420_Pbb15 + -1 C_bb15 = -13; /*Phase_15.3 Inst in Line 420; */
-10 L_41d_Pbb12 + -10 L_41c_Pbb12 + -1 C_bb14 = -34; /*Phase_12.8 Inst in Line 41c; 6 Inst in Line 41d; */
-10 L_41e + -1 C_bb13 = -15; /*Phase_0.5 Inst in Line 41e; */
-10 L_41e_Pbb12 + -10 L_41d_Pbb12 + -1 C_bb12 = -23; /*Phase_12.2 Inst in Line 41d; 1 Inst in Line 41e; */
-10 L_41a_Pbb9 + -10 L_419_Pbb9 + -1 C_bb11 = -34; /*Phase_9.6 Inst in Line 419; 8 Inst in Line 41a; */
-10 L_41b + -1 C_bb10 = -15; /*Phase_0.5 Inst in Line 41b; */
-10 L_41b_Pbb9 + -1 C_bb9 = -13; /*Phase_9.3 Inst in Line 41b; */
-10 L_418_Pbb6 + -10 L_417_Pbb6 + -10 L_416_Pbb6 + -1 C_bb8 = -44; /*Phase_6.4 Inst in Line 416; 8 Inst in Line 417; 2 Inst in Line 418; */
-10 L_419 + -10 L_418 + -1 C_bb7 = -25; /*Phase_0.3 Inst in Line 418; 2 Inst in Line 419; */
-10 L_418_Pbb6 + -1 C_bb6 = -13; /*Phase_6.3 Inst in Line 418; */
-10 L_416 + -10 L_415 + -10 L_414 + -1 C_bb5 = -46; /*Phase_0.4 Inst in Line 414; 8 Inst in Line 415; 4 Inst in Line 416; */
-10 L_4be + -10 L_4bd + -1 C_bb4 = -23; /*Phase_0.2 Inst in Line 4bd; 1 Inst in Line 4be; */
-10 L_4bd + -1 C_bb3 = -11; /*Phase_0.1 Inst in Line 4bd; */
-10 L_4bd + -1 C_bb2 = -11; /*Phase_0.1 Inst in Line 4bd; */
-10 L_4bd + -1 C_bb1 = -13; /*Phase_0.3 Inst in Line 4bd; */
-1 C_bb0 = 0; /*Phase_0.*/
1 Wcet_main_bb1 + -1 wcet_Phase_0 <= 0; /*Phase_0.*/
1 wcet_Phase_0 + -1 wcet_fin = 0; /**/
1 L_422 >= 0; /*Phase_0.*/
1 L_422 <= 0; /*Phase_0.*/
1 L_483_Pbb154 >= 0; /*Phase_154.*/
1 L_483_Pbb154 <= 1; /*Phase_154.*/
1 L_482_Pbb154 >= 0; /*Phase_154.*/
1 L_482_Pbb154 <= 1; /*Phase_154.*/
1 L_485_Pbb154 >= 0; /*Phase_154.*/
1 L_485_Pbb154 <= 1; /*Phase_154.*/
1 L_484_Pbb154 >= 0; /*Phase_154.*/
1 L_484_Pbb154 <= 1; /*Phase_154.*/
1 L_481_Pbb154 >= 0; /*Phase_154.*/
1 L_481_Pbb154 <= 1; /*Phase_154.*/
1 L_480_Pbb154 >= 0; /*Phase_154.*/
1 L_480_Pbb154 <= 1; /*Phase_154.*/
1 L_491_Pbb259 >= 0; /*Phase_259.*/
1 L_491_Pbb259 <= 1; /*Phase_259.*/
1 L_490_Pbb259 >= 0; /*Phase_259.*/
1 L_490_Pbb259 <= 1; /*Phase_259.*/
1 L_48f_Pbb259 >= 0; /*Phase_259.*/
1 L_48f_Pbb259 <= 1; /*Phase_259.*/
1 L_48e_Pbb259 >= 0; /*Phase_259.*/
1 L_48e_Pbb259 <= 1; /*Phase_259.*/
1 L_48d_Pbb259 >= 0; /*Phase_259.*/
1 L_48d_Pbb259 <= 1; /*Phase_259.*/
1 L_48c_Pbb259 >= 0; /*Phase_259.*/
1 L_48c_Pbb259 <= 1; /*Phase_259.*/
1 L_48b_Pbb259 >= 0; /*Phase_259.*/
1 L_48b_Pbb259 <= 1; /*Phase_259.*/
1 L_48a_Pbb259 >= 0; /*Phase_259.*/
1 L_48a_Pbb259 <= 1; /*Phase_259.*/
1 L_489_Pbb259 >= 0; /*Phase_259.*/
1 L_489_Pbb259 <= 1; /*Phase_259.*/
1 L_488_Pbb259 >= 0; /*Phase_259.*/
1 L_488_Pbb259 <= 1; /*Phase_259.*/
1 L_487_Pbb259 >= 0; /*Phase_259.*/
1 L_487_Pbb259 <= 1; /*Phase_259.*/
1 L_493_Pbb259 >= 0; /*Phase_259.*/
1 L_493_Pbb259 <= 1; /*Phase_259.*/
1 L_492_Pbb259 >= 0; /*Phase_259.*/
1 L_492_Pbb259 <= 1; /*Phase_259.*/
1 L_486_Pbb259 >= 0; /*Phase_259.*/
1 L_486_Pbb259 <= 1; /*Phase_259.*/
1 L_485_Pbb259 >= 0; /*Phase_259.*/
1 L_485_Pbb259 <= 1; /*Phase_259.*/
1 L_43e_Pbb259 >= 0; /*Phase_259.*/
1 L_43e_Pbb259 <= 1; /*Phase_259.*/
1 L_43d_Pbb259 >= 0; /*Phase_259.*/
1 L_43d_Pbb259 <= 1; /*Phase_259.*/
1 L_43c_Pbb259 >= 0; /*Phase_259.*/
1 L_43c_Pbb259 <= 1; /*Phase_259.*/
1 L_43b_Pbb259 >= 0; /*Phase_259.*/
1 L_43b_Pbb259 <= 1; /*Phase_259.*/
1 L_443_Pbb259 >= 0; /*Phase_259.*/
1 L_443_Pbb259 <= 1; /*Phase_259.*/
1 L_442_Pbb259 >= 0; /*Phase_259.*/
1 L_442_Pbb259 <= 1; /*Phase_259.*/
1 L_43e_Pbb256 >= 0; /*Phase_256.*/
1 L_43e_Pbb256 <= 1; /*Phase_256.*/
1 L_43d_Pbb256 >= 0; /*Phase_256.*/
1 L_43d_Pbb256 <= 1; /*Phase_256.*/
1 L_43c_Pbb256 >= 0; /*Phase_256.*/
1 L_43c_Pbb256 <= 1; /*Phase_256.*/
1 L_43b_Pbb256 >= 0; /*Phase_256.*/
1 L_43b_Pbb256 <= 1; /*Phase_256.*/
1 L_443_Pbb256 >= 0; /*Phase_256.*/
1 L_443_Pbb256 <= 1; /*Phase_256.*/
1 L_442_Pbb256 >= 0; /*Phase_256.*/
1 L_442_Pbb256 <= 1; /*Phase_256.*/
1 L_42f_Pbb259 >= 0; /*Phase_259.*/
1 L_42f_Pbb259 <= 1; /*Phase_259.*/
1 L_431_Pbb259 >= 0; /*Phase_259.*/
1 L_431_Pbb259 <= 1; /*Phase_259.*/
1 L_430_Pbb259 >= 0; /*Phase_259.*/
1 L_430_Pbb259 <= 1; /*Phase_259.*/
1 L_42e_Pbb259 >= 0; /*Phase_259.*/
1 L_42e_Pbb259 <= 1; /*Phase_259.*/
1 L_42d_Pbb259 >= 0; /*Phase_259.*/
1 L_42d_Pbb259 <= 1; /*Phase_259.*/
1 L_42f_Pbb256 >= 0; /*Phase_256.*/
1 L_42f_Pbb256 <= 1; /*Phase_256.*/
1 L_431_Pbb256 >= 0; /*Phase_256.*/
1 L_431_Pbb256 <= 1; /*Phase_256.*/
1 L_430_Pbb256 >= 0; /*Phase_256.*/
1 L_430_Pbb256 <= 1; /*Phase_256.*/
1 L_42e_Pbb256 >= 0; /*Phase_256.*/
1 L_42e_Pbb256 <= 1; /*Phase_256.*/
1 L_42d_Pbb256 >= 0; /*Phase_256.*/
1 L_42d_Pbb256 <= 1; /*Phase_256.*/
1 L_517_Pbb281 >= 0; /*Phase_281.*/
1 L_517_Pbb281 <= 1; /*Phase_281.*/
1 L_513_Pbb281 >= 0; /*Phase_281.*/
1 L_513_Pbb281 <= 1; /*Phase_281.*/
1 L_51a_Pbb281 >= 0; /*Phase_281.*/
1 L_51a_Pbb281 <= 1; /*Phase_281.*/
1 L_516_Pbb281 >= 0; /*Phase_281.*/
1 L_516_Pbb281 <= 1; /*Phase_281.*/
1 L_519_Pbb281 >= 0; /*Phase_281.*/
1 L_519_Pbb281 <= 1; /*Phase_281.*/
1 L_515_Pbb281 >= 0; /*Phase_281.*/
1 L_515_Pbb281 <= 1; /*Phase_281.*/
1 L_514_Pbb281 >= 0; /*Phase_281.*/
1 L_514_Pbb281 <= 1; /*Phase_281.*/
1 L_512_Pbb281 >= 0; /*Phase_281.*/
1 L_512_Pbb281 <= 1; /*Phase_281.*/
1 L_518_Pbb281 >= 0; /*Phase_281.*/
1 L_518_Pbb281 <= 1; /*Phase_281.*/
1 L_511_Pbb281 >= 0; /*Phase_281.*/
1 L_511_Pbb281 <= 1; /*Phase_281.*/
1 L_510_Pbb281 >= 0; /*Phase_281.*/
1 L_510_Pbb281 <= 1; /*Phase_281.*/
1 L_50f_Pbb281 >= 0; /*Phase_281.*/
1 L_50f_Pbb281 <= 1; /*Phase_281.*/
1 L_535_Pbb281 >= 0; /*Phase_281.*/
1 L_535_Pbb281 <= 1; /*Phase_281.*/
1 L_538_Pbb281 >= 0; /*Phase_281.*/
1 L_538_Pbb281 <= 1; /*Phase_281.*/
1 L_534_Pbb281 >= 0; /*Phase_281.*/
1 L_534_Pbb281 <= 1; /*Phase_281.*/
1 L_531_Pbb281 >= 0; /*Phase_281.*/
1 L_531_Pbb281 <= 1; /*Phase_281.*/
1 L_537_Pbb281 >= 0; /*Phase_281.*/
1 L_537_Pbb281 <= 1; /*Phase_281.*/
1 L_533_Pbb281 >= 0; /*Phase_281.*/
1 L_533_Pbb281 <= 1; /*Phase_281.*/
1 L_532_Pbb281 >= 0; /*Phase_281.*/
1 L_532_Pbb281 <= 1; /*Phase_281.*/
1 L_530_Pbb281 >= 0; /*Phase_281.*/
1 L_530_Pbb281 <= 1; /*Phase_281.*/
1 L_536_Pbb281 >= 0; /*Phase_281.*/
1 L_536_Pbb281 <= 1; /*Phase_281.*/
1 L_52f_Pbb281 >= 0; /*Phase_281.*/
1 L_52f_Pbb281 <= 1; /*Phase_281.*/
1 L_52e_Pbb281 >= 0; /*Phase_281.*/
1 L_52e_Pbb281 <= 1; /*Phase_281.*/
1 L_52d_Pbb281 >= 0; /*Phase_281.*/
1 L_52d_Pbb281 <= 1; /*Phase_281.*/
1 L_42b_Pbb281 >= 0; /*Phase_281.*/
1 L_42b_Pbb281 <= 1; /*Phase_281.*/
1 L_42a_Pbb281 >= 0; /*Phase_281.*/
1 L_42a_Pbb281 <= 1; /*Phase_281.*/
1 L_429_Pbb281 >= 0; /*Phase_281.*/
1 L_429_Pbb281 <= 1; /*Phase_281.*/
1 L_428_Pbb281 >= 0; /*Phase_281.*/
1 L_428_Pbb281 <= 1; /*Phase_281.*/
1 L_427_Pbb281 >= 0; /*Phase_281.*/
1 L_427_Pbb281 <= 1; /*Phase_281.*/
1 L_426_Pbb281 >= 0; /*Phase_281.*/
1 L_426_Pbb281 <= 1; /*Phase_281.*/
1 L_425_Pbb281 >= 0; /*Phase_281.*/
1 L_425_Pbb281 <= 1; /*Phase_281.*/
1 L_424_Pbb281 >= 0; /*Phase_281.*/
1 L_424_Pbb281 <= 1; /*Phase_281.*/
1 L_42d >= 0; /*Phase_0.*/
1 L_42d <= 0; /*Phase_0.*/
1 L_42c >= 0; /*Phase_0.*/
1 L_42c <= 0; /*Phase_0.*/
1 L_42c_Pbb281 >= 0; /*Phase_281.*/
1 L_42c_Pbb281 <= 1; /*Phase_281.*/
1 L_424 >= 0; /*Phase_0.*/
1 L_424 <= 0; /*Phase_0.*/
1 L_423 >= 0; /*Phase_0.*/
1 L_423 <= 0; /*Phase_0.*/
1 L_4a3_Pbb259 >= 0; /*Phase_259.*/
1 L_4a3_Pbb259 <= 1; /*Phase_259.*/
1 L_4a2_Pbb259 >= 0; /*Phase_259.*/
1 L_4a2_Pbb259 <= 1; /*Phase_259.*/
1 L_4a1_Pbb259 >= 0; /*Phase_259.*/
1 L_4a1_Pbb259 <= 1; /*Phase_259.*/
1 L_4a0_Pbb259 >= 0; /*Phase_259.*/
1 L_4a0_Pbb259 <= 1; /*Phase_259.*/
1 L_4a6_Pbb259 >= 0; /*Phase_259.*/
1 L_4a6_Pbb259 <= 1; /*Phase_259.*/
1 L_49f_Pbb259 >= 0; /*Phase_259.*/
1 L_49f_Pbb259 <= 1; /*Phase_259.*/
1 L_4a5_Pbb259 >= 0; /*Phase_259.*/
1 L_4a5_Pbb259 <= 1; /*Phase_259.*/
1 L_4a4_Pbb259 >= 0; /*Phase_259.*/
1 L_4a4_Pbb259 <= 1; /*Phase_259.*/
1 L_49e_Pbb259 >= 0; /*Phase_259.*/
1 L_49e_Pbb259 <= 1; /*Phase_259.*/
1 L_49a_Pbb256 >= 0; /*Phase_256.*/
1 L_49a_Pbb256 <= 1; /*Phase_256.*/
1 L_49e >= 0; /*Phase_0.*/
1 L_49e <= 0; /*Phase_0.*/
1 L_49d_Pbb259 >= 0; /*Phase_259.*/
1 L_49d_Pbb259 <= 1; /*Phase_259.*/
1 L_499_Pbb256 >= 0; /*Phase_256.*/
1 L_499_Pbb256 <= 1; /*Phase_256.*/
1 L_49c_Pbb259 >= 0; /*Phase_259.*/
1 L_49c_Pbb259 <= 1; /*Phase_259.*/
1 L_4a8_Pbb259 >= 0; /*Phase_259.*/
1 L_4a8_Pbb259 <= 1; /*Phase_259.*/
1 L_499 >= 0; /*Phase_0.*/
1 L_499 <= 0; /*Phase_0.*/
1 L_498_Pbb256 >= 0; /*Phase_256.*/
1 L_498_Pbb256 <= 1; /*Phase_256.*/
1 L_4a7_Pbb259 >= 0; /*Phase_259.*/
1 L_4a7_Pbb259 <= 1; /*Phase_259.*/
1 L_497_Pbb256 >= 0; /*Phase_256.*/
1 L_497_Pbb256 <= 1; /*Phase_256.*/
1 L_49c >= 0; /*Phase_0.*/
1 L_49c <= 0; /*Phase_0.*/
1 L_49b >= 0; /*Phase_0.*/
1 L_49b <= 0; /*Phase_0.*/
1 L_49b_Pbb256 >= 0; /*Phase_256.*/
1 L_49b_Pbb256 <= 1; /*Phase_256.*/
1 L_497 >= 0; /*Phase_0.*/
1 L_497 <= 0; /*Phase_0.*/
1 L_496 >= 0; /*Phase_0.*/
1 L_496 <= 0; /*Phase_0.*/
1 L_495 >= 0; /*Phase_0.*/
1 L_495 <= 0; /*Phase_0.*/
1 L_494 >= 0; /*Phase_0.*/
1 L_494 <= 0; /*Phase_0.*/
1 L_4fe_Pbb159 >= 0; /*Phase_159.*/
1 L_4fe_Pbb159 <= 1; /*Phase_159.*/
1 L_4fd_Pbb159 >= 0; /*Phase_159.*/
1 L_4fd_Pbb159 <= 1; /*Phase_159.*/
1 L_4fc_Pbb159 >= 0; /*Phase_159.*/
1 L_4fc_Pbb159 <= 1; /*Phase_159.*/
1 L_4fb_Pbb159 >= 0; /*Phase_159.*/
1 L_4fb_Pbb159 <= 1; /*Phase_159.*/
1 L_4fa_Pbb159 >= 0; /*Phase_159.*/
1 L_4fa_Pbb159 <= 1; /*Phase_159.*/
1 L_4f9_Pbb159 >= 0; /*Phase_159.*/
1 L_4f9_Pbb159 <= 1; /*Phase_159.*/
1 L_4f8_Pbb159 >= 0; /*Phase_159.*/
1 L_4f8_Pbb159 <= 1; /*Phase_159.*/
1 L_4f7_Pbb159 >= 0; /*Phase_159.*/
1 L_4f7_Pbb159 <= 1; /*Phase_159.*/
1 L_4f6_Pbb159 >= 0; /*Phase_159.*/
1 L_4f6_Pbb159 <= 1; /*Phase_159.*/
1 L_4f5_Pbb159 >= 0; /*Phase_159.*/
1 L_4f5_Pbb159 <= 1; /*Phase_159.*/
1 L_4f4_Pbb159 >= 0; /*Phase_159.*/
1 L_4f4_Pbb159 <= 1; /*Phase_159.*/
1 L_50f_Pbb159 >= 0; /*Phase_159.*/
1 L_50f_Pbb159 <= 1; /*Phase_159.*/
1 L_50e_Pbb159 >= 0; /*Phase_159.*/
1 L_50e_Pbb159 <= 1; /*Phase_159.*/
1 L_50d_Pbb159 >= 0; /*Phase_159.*/
1 L_50d_Pbb159 <= 1; /*Phase_159.*/
1 L_4e1_Pbb159 >= 0; /*Phase_159.*/
1 L_4e1_Pbb159 <= 1; /*Phase_159.*/
1 L_4e0_Pbb159 >= 0; /*Phase_159.*/
1 L_4e0_Pbb159 <= 1; /*Phase_159.*/
1 L_4dc_Pbb159 >= 0; /*Phase_159.*/
1 L_4dc_Pbb159 <= 1; /*Phase_159.*/
1 L_4db_Pbb159 >= 0; /*Phase_159.*/
1 L_4db_Pbb159 <= 1; /*Phase_159.*/
1 L_4df_Pbb159 >= 0; /*Phase_159.*/
1 L_4df_Pbb159 <= 1; /*Phase_159.*/
1 L_4de_Pbb159 >= 0; /*Phase_159.*/
1 L_4de_Pbb159 <= 1; /*Phase_159.*/
1 L_4dd_Pbb159 >= 0; /*Phase_159.*/
1 L_4dd_Pbb159 <= 1; /*Phase_159.*/
1 L_4da_Pbb159 >= 0; /*Phase_159.*/
1 L_4da_Pbb159 <= 1; /*Phase_159.*/
1 L_4d9_Pbb159 >= 0; /*Phase_159.*/
1 L_4d9_Pbb159 <= 1; /*Phase_159.*/
1 L_4d8_Pbb159 >= 0; /*Phase_159.*/
1 L_4d8_Pbb159 <= 1; /*Phase_159.*/
1 L_4d7_Pbb159 >= 0; /*Phase_159.*/
1 L_4d7_Pbb159 <= 1; /*Phase_159.*/
1 L_4d6_Pbb159 >= 0; /*Phase_159.*/
1 L_4d6_Pbb159 <= 1; /*Phase_159.*/
1 L_4d5_Pbb159 >= 0; /*Phase_159.*/
1 L_4d5_Pbb159 <= 1; /*Phase_159.*/
1 L_4d4_Pbb159 >= 0; /*Phase_159.*/
1 L_4d4_Pbb159 <= 1; /*Phase_159.*/
1 L_4d3_Pbb159 >= 0; /*Phase_159.*/
1 L_4d3_Pbb159 <= 1; /*Phase_159.*/
1 L_4d2_Pbb159 >= 0; /*Phase_159.*/
1 L_4d2_Pbb159 <= 1; /*Phase_159.*/
1 L_4e4_Pbb159 >= 0; /*Phase_159.*/
1 L_4e4_Pbb159 <= 1; /*Phase_159.*/
1 L_4d1_Pbb159 >= 0; /*Phase_159.*/
1 L_4d1_Pbb159 <= 1; /*Phase_159.*/
1 L_4d0_Pbb159 >= 0; /*Phase_159.*/
1 L_4d0_Pbb159 <= 1; /*Phase_159.*/
1 L_4cf_Pbb159 >= 0; /*Phase_159.*/
1 L_4cf_Pbb159 <= 1; /*Phase_159.*/
1 L_4cc_Pbb159 >= 0; /*Phase_159.*/
1 L_4cc_Pbb159 <= 1; /*Phase_159.*/
1 L_4cb_Pbb159 >= 0; /*Phase_159.*/
1 L_4cb_Pbb159 <= 1; /*Phase_159.*/
1 L_4ca_Pbb159 >= 0; /*Phase_159.*/
1 L_4ca_Pbb159 <= 1; /*Phase_159.*/
1 L_4c9_Pbb159 >= 0; /*Phase_159.*/
1 L_4c9_Pbb159 <= 1; /*Phase_159.*/
1 L_4c6_Pbb159 >= 0; /*Phase_159.*/
1 L_4c6_Pbb159 <= 1; /*Phase_159.*/
1 L_4c5_Pbb159 >= 0; /*Phase_159.*/
1 L_4c5_Pbb159 <= 1; /*Phase_159.*/
1 L_4c4_Pbb159 >= 0; /*Phase_159.*/
1 L_4c4_Pbb159 <= 1; /*Phase_159.*/
1 L_4e3_Pbb159 >= 0; /*Phase_159.*/
1 L_4e3_Pbb159 <= 1; /*Phase_159.*/
1 L_4ce_Pbb159 >= 0; /*Phase_159.*/
1 L_4ce_Pbb159 <= 1; /*Phase_159.*/
1 L_4c8_Pbb159 >= 0; /*Phase_159.*/
1 L_4c8_Pbb159 <= 1; /*Phase_159.*/
1 L_4c7_Pbb159 >= 0; /*Phase_159.*/
1 L_4c7_Pbb159 <= 1; /*Phase_159.*/
1 L_4c3_Pbb159 >= 0; /*Phase_159.*/
1 L_4c3_Pbb159 <= 1; /*Phase_159.*/
1 L_4cd_Pbb159 >= 0; /*Phase_159.*/
1 L_4cd_Pbb159 <= 1; /*Phase_159.*/
1 L_4c2_Pbb159 >= 0; /*Phase_159.*/
1 L_4c2_Pbb159 <= 1; /*Phase_159.*/
1 L_4c1_Pbb159 >= 0; /*Phase_159.*/
1 L_4c1_Pbb159 <= 1; /*Phase_159.*/
1 L_4c0_Pbb159 >= 0; /*Phase_159.*/
1 L_4c0_Pbb159 <= 1; /*Phase_159.*/
1 L_4bf_Pbb159 >= 0; /*Phase_159.*/
1 L_4bf_Pbb159 <= 1; /*Phase_159.*/
1 L_4be_Pbb159 >= 0; /*Phase_159.*/
1 L_4be_Pbb159 <= 1; /*Phase_159.*/
1 L_4f1_Pbb159 >= 0; /*Phase_159.*/
1 L_4f1_Pbb159 <= 1; /*Phase_159.*/
1 L_4f0_Pbb159 >= 0; /*Phase_159.*/
1 L_4f0_Pbb159 <= 1; /*Phase_159.*/
1 L_4ef_Pbb159 >= 0; /*Phase_159.*/
1 L_4ef_Pbb159 <= 1; /*Phase_159.*/
1 L_4f2_Pbb159 >= 0; /*Phase_159.*/
1 L_4f2_Pbb159 <= 1; /*Phase_159.*/
1 L_4ee_Pbb159 >= 0; /*Phase_159.*/
1 L_4ee_Pbb159 <= 1; /*Phase_159.*/
1 L_4ed_Pbb159 >= 0; /*Phase_159.*/
1 L_4ed_Pbb159 <= 1; /*Phase_159.*/
1 L_4ec_Pbb159 >= 0; /*Phase_159.*/
1 L_4ec_Pbb159 <= 1; /*Phase_159.*/
1 L_4eb_Pbb159 >= 0; /*Phase_159.*/
1 L_4eb_Pbb159 <= 1; /*Phase_159.*/
1 L_4ea_Pbb159 >= 0; /*Phase_159.*/
1 L_4ea_Pbb159 <= 1; /*Phase_159.*/
1 L_4e9_Pbb159 >= 0; /*Phase_159.*/
1 L_4e9_Pbb159 <= 1; /*Phase_159.*/
1 L_4e8_Pbb159 >= 0; /*Phase_159.*/
1 L_4e8_Pbb159 <= 1; /*Phase_159.*/
1 L_4e7_Pbb159 >= 0; /*Phase_159.*/
1 L_4e7_Pbb159 <= 1; /*Phase_159.*/
1 L_4e6_Pbb159 >= 0; /*Phase_159.*/
1 L_4e6_Pbb159 <= 1; /*Phase_159.*/
1 L_4e5_Pbb159 >= 0; /*Phase_159.*/
1 L_4e5_Pbb159 <= 1; /*Phase_159.*/
1 L_50b_Pbb159 >= 0; /*Phase_159.*/
1 L_50b_Pbb159 <= 1; /*Phase_159.*/
1 L_50a_Pbb159 >= 0; /*Phase_159.*/
1 L_50a_Pbb159 <= 1; /*Phase_159.*/
1 L_509_Pbb159 >= 0; /*Phase_159.*/
1 L_509_Pbb159 <= 1; /*Phase_159.*/
1 L_508_Pbb159 >= 0; /*Phase_159.*/
1 L_508_Pbb159 <= 1; /*Phase_159.*/
1 L_50c_Pbb159 >= 0; /*Phase_159.*/
1 L_50c_Pbb159 <= 1; /*Phase_159.*/
1 L_507_Pbb159 >= 0; /*Phase_159.*/
1 L_507_Pbb159 <= 1; /*Phase_159.*/
1 L_506_Pbb159 >= 0; /*Phase_159.*/
1 L_506_Pbb159 <= 1; /*Phase_159.*/
1 L_505_Pbb159 >= 0; /*Phase_159.*/
1 L_505_Pbb159 <= 1; /*Phase_159.*/
1 L_504_Pbb159 >= 0; /*Phase_159.*/
1 L_504_Pbb159 <= 1; /*Phase_159.*/
1 L_503_Pbb159 >= 0; /*Phase_159.*/
1 L_503_Pbb159 <= 1; /*Phase_159.*/
1 L_502_Pbb159 >= 0; /*Phase_159.*/
1 L_502_Pbb159 <= 1; /*Phase_159.*/
1 L_47e_Pbb159 >= 0; /*Phase_159.*/
1 L_47e_Pbb159 <= 1; /*Phase_159.*/
1 L_47d_Pbb159 >= 0; /*Phase_159.*/
1 L_47d_Pbb159 <= 1; /*Phase_159.*/
1 L_47c_Pbb159 >= 0; /*Phase_159.*/
1 L_47c_Pbb159 <= 1; /*Phase_159.*/
1 L_47b_Pbb159 >= 0; /*Phase_159.*/
1 L_47b_Pbb159 <= 1; /*Phase_159.*/
1 L_47f >= 0; /*Phase_0.*/
1 L_47f <= 0; /*Phase_0.*/
1 L_47f_Pbb159 >= 0; /*Phase_159.*/
1 L_47f_Pbb159 <= 1; /*Phase_159.*/
1 L_47b >= 0; /*Phase_0.*/
1 L_47b <= 0; /*Phase_0.*/
1 L_47a >= 0; /*Phase_0.*/
1 L_47a <= 0; /*Phase_0.*/
1 L_479 >= 0; /*Phase_0.*/
1 L_479 <= 0; /*Phase_0.*/
1 L_478 >= 0; /*Phase_0.*/
1 L_478 <= 0; /*Phase_0.*/
1 L_4ae_Pbb154 >= 0; /*Phase_154.*/
1 L_4ae_Pbb154 <= 1; /*Phase_154.*/
1 L_4ad_Pbb154 >= 0; /*Phase_154.*/
1 L_4ad_Pbb154 <= 1; /*Phase_154.*/
1 L_4af_Pbb154 >= 0; /*Phase_154.*/
1 L_4af_Pbb154 <= 1; /*Phase_154.*/
1 L_4af >= 0; /*Phase_0.*/
1 L_4af <= 0; /*Phase_0.*/
1 L_4ad >= 0; /*Phase_0.*/
1 L_4ad <= 0; /*Phase_0.*/
1 L_4ac >= 0; /*Phase_0.*/
1 L_4ac <= 0; /*Phase_0.*/
1 L_4ab >= 0; /*Phase_0.*/
1 L_4ab <= 0; /*Phase_0.*/
1 L_4aa >= 0; /*Phase_0.*/
1 L_4aa <= 0; /*Phase_0.*/
1 L_4a9 >= 0; /*Phase_0.*/
1 L_4a9 <= 0; /*Phase_0.*/
1 L_4a8 >= 0; /*Phase_0.*/
1 L_4a8 <= 0; /*Phase_0.*/
1 L_551_Pbb137 >= 0; /*Phase_137.*/
1 L_551_Pbb137 <= 1; /*Phase_137.*/
1 L_550_Pbb137 >= 0; /*Phase_137.*/
1 L_550_Pbb137 <= 1; /*Phase_137.*/
1 L_54f_Pbb137 >= 0; /*Phase_137.*/
1 L_54f_Pbb137 <= 1; /*Phase_137.*/
1 L_54e_Pbb137 >= 0; /*Phase_137.*/
1 L_54e_Pbb137 <= 1; /*Phase_137.*/
1 L_44a_Pbb137 >= 0; /*Phase_137.*/
1 L_44a_Pbb137 <= 1; /*Phase_137.*/
1 L_44b_Pbb137 >= 0; /*Phase_137.*/
1 L_44b_Pbb137 <= 1; /*Phase_137.*/
1 L_449_Pbb137 >= 0; /*Phase_137.*/
1 L_449_Pbb137 <= 1; /*Phase_137.*/
1 L_448_Pbb137 >= 0; /*Phase_137.*/
1 L_448_Pbb137 <= 1; /*Phase_137.*/
1 L_447_Pbb137 >= 0; /*Phase_137.*/
1 L_447_Pbb137 <= 1; /*Phase_137.*/
1 L_44d >= 0; /*Phase_0.*/
1 L_44d <= 0; /*Phase_0.*/
1 L_44c >= 0; /*Phase_0.*/
1 L_44c <= 0; /*Phase_0.*/
1 L_44c_Pbb137 >= 0; /*Phase_137.*/
1 L_44c_Pbb137 <= 1; /*Phase_137.*/
1 L_447 >= 0; /*Phase_0.*/
1 L_447 <= 0; /*Phase_0.*/
1 L_446 >= 0; /*Phase_0.*/
1 L_446 <= 0; /*Phase_0.*/
1 L_445 >= 0; /*Phase_0.*/
1 L_445 <= 0; /*Phase_0.*/
1 L_535 >= 0; /*Phase_0.*/
1 L_535 <= 0; /*Phase_0.*/
1 L_538 >= 0; /*Phase_0.*/
1 L_538 <= 0; /*Phase_0.*/
1 L_534 >= 0; /*Phase_0.*/
1 L_534 <= 0; /*Phase_0.*/
1 L_531 >= 0; /*Phase_0.*/
1 L_531 <= 0; /*Phase_0.*/
1 L_537 >= 0; /*Phase_0.*/
1 L_537 <= 0; /*Phase_0.*/
1 L_533 >= 0; /*Phase_0.*/
1 L_533 <= 0; /*Phase_0.*/
1 L_532 >= 0; /*Phase_0.*/
1 L_532 <= 0; /*Phase_0.*/
1 L_530 >= 0; /*Phase_0.*/
1 L_530 <= 0; /*Phase_0.*/
1 L_536 >= 0; /*Phase_0.*/
1 L_536 <= 0; /*Phase_0.*/
1 L_52f >= 0; /*Phase_0.*/
1 L_52f <= 0; /*Phase_0.*/
1 L_52e >= 0; /*Phase_0.*/
1 L_52e <= 0; /*Phase_0.*/
1 L_52d >= 0; /*Phase_0.*/
1 L_52d <= 0; /*Phase_0.*/
1 L_434_Pbb110 >= 0; /*Phase_110.*/
1 L_434_Pbb110 <= 1; /*Phase_110.*/
1 L_433_Pbb110 >= 0; /*Phase_110.*/
1 L_433_Pbb110 <= 1; /*Phase_110.*/
1 L_432_Pbb110 >= 0; /*Phase_110.*/
1 L_432_Pbb110 <= 1; /*Phase_110.*/
1 L_435 >= 0; /*Phase_0.*/
1 L_435 <= 0; /*Phase_0.*/
1 L_435_Pbb110 >= 0; /*Phase_110.*/
1 L_435_Pbb110 <= 1; /*Phase_110.*/
1 L_432 >= 0; /*Phase_0.*/
1 L_432 <= 0; /*Phase_0.*/
1 L_431 >= 0; /*Phase_0.*/
1 L_431 <= 0; /*Phase_0.*/
1 L_517 >= 0; /*Phase_0.*/
1 L_517 <= 0; /*Phase_0.*/
1 L_513 >= 0; /*Phase_0.*/
1 L_513 <= 0; /*Phase_0.*/
1 L_51a >= 0; /*Phase_0.*/
1 L_51a <= 0; /*Phase_0.*/
1 L_516 >= 0; /*Phase_0.*/
1 L_516 <= 0; /*Phase_0.*/
1 L_519 >= 0; /*Phase_0.*/
1 L_519 <= 0; /*Phase_0.*/
1 L_515 >= 0; /*Phase_0.*/
1 L_515 <= 0; /*Phase_0.*/
1 L_514 >= 0; /*Phase_0.*/
1 L_514 <= 0; /*Phase_0.*/
1 L_512 >= 0; /*Phase_0.*/
1 L_512 <= 0; /*Phase_0.*/
1 L_518 >= 0; /*Phase_0.*/
1 L_518 <= 0; /*Phase_0.*/
1 L_511 >= 0; /*Phase_0.*/
1 L_511 <= 0; /*Phase_0.*/
1 L_510 >= 0; /*Phase_0.*/
1 L_510 <= 0; /*Phase_0.*/
1 L_50f >= 0; /*Phase_0.*/
1 L_50f <= 0; /*Phase_0.*/
1 L_43b >= 0; /*Phase_0.*/
1 L_43b <= 0; /*Phase_0.*/
1 L_439_Pbb85 >= 0; /*Phase_85.*/
1 L_439_Pbb85 <= 1; /*Phase_85.*/
1 L_438_Pbb85 >= 0; /*Phase_85.*/
1 L_438_Pbb85 <= 1; /*Phase_85.*/
1 L_43a >= 0; /*Phase_0.*/
1 L_43a <= 0; /*Phase_0.*/
1 L_43a_Pbb85 >= 0; /*Phase_85.*/
1 L_43a_Pbb85 <= 1; /*Phase_85.*/
1 L_437 >= 0; /*Phase_0.*/
1 L_437 <= 0; /*Phase_0.*/
1 L_436 >= 0; /*Phase_0.*/
1 L_436 <= 0; /*Phase_0.*/
1 L_468_Pbb81 >= 0; /*Phase_81.*/
1 L_468_Pbb81 <= 1; /*Phase_81.*/
1 L_467_Pbb81 >= 0; /*Phase_81.*/
1 L_467_Pbb81 <= 1; /*Phase_81.*/
1 L_46a >= 0; /*Phase_0.*/
1 L_46a <= 0; /*Phase_0.*/
1 L_46a_Pbb81 >= 0; /*Phase_81.*/
1 L_46a_Pbb81 <= 1; /*Phase_81.*/
1 L_469_Pbb81 >= 0; /*Phase_81.*/
1 L_469_Pbb81 <= 1; /*Phase_81.*/
1 L_467 >= 0; /*Phase_0.*/
1 L_467 <= 0; /*Phase_0.*/
1 L_466 >= 0; /*Phase_0.*/
1 L_466 <= 0; /*Phase_0.*/
1 L_463_Pbb76 >= 0; /*Phase_76.*/
1 L_463_Pbb76 <= 1; /*Phase_76.*/
1 L_462_Pbb76 >= 0; /*Phase_76.*/
1 L_462_Pbb76 <= 1; /*Phase_76.*/
1 L_465 >= 0; /*Phase_0.*/
1 L_465 <= 0; /*Phase_0.*/
1 L_465_Pbb76 >= 0; /*Phase_76.*/
1 L_465_Pbb76 <= 1; /*Phase_76.*/
1 L_464_Pbb76 >= 0; /*Phase_76.*/
1 L_464_Pbb76 <= 1; /*Phase_76.*/
1 L_462 >= 0; /*Phase_0.*/
1 L_462 <= 0; /*Phase_0.*/
1 L_461 >= 0; /*Phase_0.*/
1 L_461 <= 0; /*Phase_0.*/
1 L_54b_Pbb45 >= 0; /*Phase_45.*/
1 L_54b_Pbb45 <= 1; /*Phase_45.*/
1 L_547_Pbb45 >= 0; /*Phase_45.*/
1 L_547_Pbb45 <= 1; /*Phase_45.*/
1 L_546_Pbb45 >= 0; /*Phase_45.*/
1 L_546_Pbb45 <= 1; /*Phase_45.*/
1 L_54d_Pbb45 >= 0; /*Phase_45.*/
1 L_54d_Pbb45 <= 1; /*Phase_45.*/
1 L_54c_Pbb45 >= 0; /*Phase_45.*/
1 L_54c_Pbb45 <= 1; /*Phase_45.*/
1 L_54a_Pbb45 >= 0; /*Phase_45.*/
1 L_54a_Pbb45 <= 1; /*Phase_45.*/
1 L_549_Pbb45 >= 0; /*Phase_45.*/
1 L_549_Pbb45 <= 1; /*Phase_45.*/
1 L_545_Pbb45 >= 0; /*Phase_45.*/
1 L_545_Pbb45 <= 1; /*Phase_45.*/
1 L_548_Pbb45 >= 0; /*Phase_45.*/
1 L_548_Pbb45 <= 1; /*Phase_45.*/
1 L_544_Pbb45 >= 0; /*Phase_45.*/
1 L_544_Pbb45 <= 1; /*Phase_45.*/
1 L_543_Pbb45 >= 0; /*Phase_45.*/
1 L_543_Pbb45 <= 1; /*Phase_45.*/
1 L_540_Pbb45 >= 0; /*Phase_45.*/
1 L_540_Pbb45 <= 1; /*Phase_45.*/
1 L_542_Pbb45 >= 0; /*Phase_45.*/
1 L_542_Pbb45 <= 1; /*Phase_45.*/
1 L_541_Pbb45 >= 0; /*Phase_45.*/
1 L_541_Pbb45 <= 1; /*Phase_45.*/
1 L_53f_Pbb45 >= 0; /*Phase_45.*/
1 L_53f_Pbb45 <= 1; /*Phase_45.*/
1 L_53d_Pbb45 >= 0; /*Phase_45.*/
1 L_53d_Pbb45 <= 1; /*Phase_45.*/
1 L_53e_Pbb45 >= 0; /*Phase_45.*/
1 L_53e_Pbb45 <= 1; /*Phase_45.*/
1 L_53c_Pbb45 >= 0; /*Phase_45.*/
1 L_53c_Pbb45 <= 1; /*Phase_45.*/
1 L_54e_Pbb45 >= 0; /*Phase_45.*/
1 L_54e_Pbb45 <= 1; /*Phase_45.*/
1 L_53b_Pbb45 >= 0; /*Phase_45.*/
1 L_53b_Pbb45 <= 1; /*Phase_45.*/
1 L_53a_Pbb45 >= 0; /*Phase_45.*/
1 L_53a_Pbb45 <= 1; /*Phase_45.*/
1 L_539_Pbb45 >= 0; /*Phase_45.*/
1 L_539_Pbb45 <= 1; /*Phase_45.*/
1 L_538_Pbb45 >= 0; /*Phase_45.*/
1 L_538_Pbb45 <= 1; /*Phase_45.*/
1 L_45f_Pbb45 >= 0; /*Phase_45.*/
1 L_45f_Pbb45 <= 1; /*Phase_45.*/
1 L_45e_Pbb45 >= 0; /*Phase_45.*/
1 L_45e_Pbb45 <= 1; /*Phase_45.*/
1 L_45d_Pbb45 >= 0; /*Phase_45.*/
1 L_45d_Pbb45 <= 1; /*Phase_45.*/
1 L_45c_Pbb45 >= 0; /*Phase_45.*/
1 L_45c_Pbb45 <= 1; /*Phase_45.*/
1 L_45b_Pbb45 >= 0; /*Phase_45.*/
1 L_45b_Pbb45 <= 1; /*Phase_45.*/
1 L_45a_Pbb45 >= 0; /*Phase_45.*/
1 L_45a_Pbb45 <= 1; /*Phase_45.*/
1 L_459_Pbb45 >= 0; /*Phase_45.*/
1 L_459_Pbb45 <= 1; /*Phase_45.*/
1 L_458_Pbb45 >= 0; /*Phase_45.*/
1 L_458_Pbb45 <= 1; /*Phase_45.*/
1 L_457_Pbb45 >= 0; /*Phase_45.*/
1 L_457_Pbb45 <= 1; /*Phase_45.*/
1 L_456_Pbb45 >= 0; /*Phase_45.*/
1 L_456_Pbb45 <= 1; /*Phase_45.*/
1 L_455_Pbb45 >= 0; /*Phase_45.*/
1 L_455_Pbb45 <= 1; /*Phase_45.*/
1 L_454_Pbb45 >= 0; /*Phase_45.*/
1 L_454_Pbb45 <= 1; /*Phase_45.*/
1 L_460 >= 0; /*Phase_0.*/
1 L_460 <= 0; /*Phase_0.*/
1 L_460_Pbb45 >= 0; /*Phase_45.*/
1 L_460_Pbb45 <= 1; /*Phase_45.*/
1 L_454 >= 0; /*Phase_0.*/
1 L_454 <= 0; /*Phase_0.*/
1 L_551_Pbb34 >= 0; /*Phase_34.*/
1 L_551_Pbb34 <= 1; /*Phase_34.*/
1 L_550_Pbb34 >= 0; /*Phase_34.*/
1 L_550_Pbb34 <= 1; /*Phase_34.*/
1 L_54f_Pbb34 >= 0; /*Phase_34.*/
1 L_54f_Pbb34 <= 1; /*Phase_34.*/
1 L_54e_Pbb34 >= 0; /*Phase_34.*/
1 L_54e_Pbb34 <= 1; /*Phase_34.*/
1 L_551 >= 0; /*Phase_0.*/
1 L_551 <= 0; /*Phase_0.*/
1 L_550 >= 0; /*Phase_0.*/
1 L_550 <= 0; /*Phase_0.*/
1 L_54f >= 0; /*Phase_0.*/
1 L_54f <= 0; /*Phase_0.*/
1 L_54e >= 0; /*Phase_0.*/
1 L_54e <= 0; /*Phase_0.*/
1 L_451_Pbb34 >= 0; /*Phase_34.*/
1 L_451_Pbb34 <= 1; /*Phase_34.*/
1 L_450_Pbb34 >= 0; /*Phase_34.*/
1 L_450_Pbb34 <= 1; /*Phase_34.*/
1 L_453 >= 0; /*Phase_0.*/
1 L_453 <= 0; /*Phase_0.*/
1 L_452 >= 0; /*Phase_0.*/
1 L_452 <= 0; /*Phase_0.*/
1 L_452_Pbb34 >= 0; /*Phase_34.*/
1 L_452_Pbb34 <= 1; /*Phase_34.*/
1 L_450 >= 0; /*Phase_0.*/
1 L_450 <= 0; /*Phase_0.*/
1 L_44f >= 0; /*Phase_0.*/
1 L_44f <= 0; /*Phase_0.*/
1 L_44e >= 0; /*Phase_0.*/
1 L_44e <= 0; /*Phase_0.*/
1 L_4ba >= 0; /*Phase_0.*/
1 L_4ba <= 0; /*Phase_0.*/
1 L_4b9 >= 0; /*Phase_0.*/
1 L_4b9 <= 0; /*Phase_0.*/
1 L_4b8 >= 0; /*Phase_0.*/
1 L_4b8 <= 0; /*Phase_0.*/
1 L_4b7 >= 0; /*Phase_0.*/
1 L_4b7 <= 0; /*Phase_0.*/
1 L_4b6 >= 0; /*Phase_0.*/
1 L_4b6 <= 0; /*Phase_0.*/
1 L_4b5 >= 0; /*Phase_0.*/
1 L_4b5 <= 0; /*Phase_0.*/
1 L_4b4 >= 0; /*Phase_0.*/
1 L_4b4 <= 0; /*Phase_0.*/
1 L_4b3 >= 0; /*Phase_0.*/
1 L_4b3 <= 0; /*Phase_0.*/
1 L_4b2 >= 0; /*Phase_0.*/
1 L_4b2 <= 0; /*Phase_0.*/
1 L_4b1 >= 0; /*Phase_0.*/
1 L_4b1 <= 0; /*Phase_0.*/
1 L_4b0 >= 0; /*Phase_0.*/
1 L_4b0 <= 0; /*Phase_0.*/
1 L_4bc >= 0; /*Phase_0.*/
1 L_4bc <= 0; /*Phase_0.*/
1 L_4bb >= 0; /*Phase_0.*/
1 L_4bb <= 0; /*Phase_0.*/
1 L_41f_Pbb15 >= 0; /*Phase_15.*/
1 L_41f_Pbb15 <= 1; /*Phase_15.*/
1 L_41e_Pbb15 >= 0; /*Phase_15.*/
1 L_41e_Pbb15 <= 1; /*Phase_15.*/
1 L_421 >= 0; /*Phase_0.*/
1 L_421 <= 0; /*Phase_0.*/
1 L_420 >= 0; /*Phase_0.*/
1 L_420 <= 0; /*Phase_0.*/
1 L_420_Pbb15 >= 0; /*Phase_15.*/
1 L_420_Pbb15 <= 1; /*Phase_15.*/
1 L_41c_Pbb12 >= 0; /*Phase_12.*/
1 L_41c_Pbb12 <= 1; /*Phase_12.*/
1 L_41e >= 0; /*Phase_0.*/
1 L_41e <= 0; /*Phase_0.*/
1 L_41e_Pbb12 >= 0; /*Phase_12.*/
1 L_41e_Pbb12 <= 1; /*Phase_12.*/
1 L_41d_Pbb12 >= 0; /*Phase_12.*/
1 L_41d_Pbb12 <= 1; /*Phase_12.*/
1 L_41a_Pbb9 >= 0; /*Phase_9.*/
1 L_41a_Pbb9 <= 1; /*Phase_9.*/
1 L_419_Pbb9 >= 0; /*Phase_9.*/
1 L_419_Pbb9 <= 1; /*Phase_9.*/
1 L_41b >= 0; /*Phase_0.*/
1 L_41b <= 0; /*Phase_0.*/
1 L_41b_Pbb9 >= 0; /*Phase_9.*/
1 L_41b_Pbb9 <= 1; /*Phase_9.*/
1 L_417_Pbb6 >= 0; /*Phase_6.*/
1 L_417_Pbb6 <= 1; /*Phase_6.*/
1 L_416_Pbb6 >= 0; /*Phase_6.*/
1 L_416_Pbb6 <= 1; /*Phase_6.*/
1 L_419 >= 0; /*Phase_0.*/
1 L_419 <= 0; /*Phase_0.*/
1 L_418 >= 0; /*Phase_0.*/
1 L_418 <= 0; /*Phase_0.*/
1 L_418_Pbb6 >= 0; /*Phase_6.*/
1 L_418_Pbb6 <= 1; /*Phase_6.*/
1 L_416 >= 0; /*Phase_0.*/
1 L_416 <= 0; /*Phase_0.*/
1 L_415 >= 0; /*Phase_0.*/
1 L_415 <= 0; /*Phase_0.*/
1 L_414 >= 0; /*Phase_0.*/
1 L_414 <= 0; /*Phase_0.*/
1 L_4be >= 0; /*Phase_0.*/
1 L_4be <= 0; /*Phase_0.*/
1 L_4bd >= 0; /*Phase_0.*/
1 L_4bd <= 0; /*Phase_0.*/
1 L_517_Pbb281 + 1 L_50f_Pbb281 + 1 L_537_Pbb281 + 1 L_52f_Pbb281 + 1 L_427_Pbb281 + -1 p_bb281_set7 = 0; /*Phase_281.*/
1 p_bb281_set7 <= 1; /*Phase_281.*/
1 L_516_Pbb281 + 1 L_536_Pbb281 + 1 L_52e_Pbb281 + 1 L_426_Pbb281 + -1 p_bb281_set6 = 0; /*Phase_281.*/
1 p_bb281_set6 <= 1; /*Phase_281.*/
1 L_515_Pbb281 + 1 L_535_Pbb281 + 1 L_52d_Pbb281 + 1 L_425_Pbb281 + -1 p_bb281_set5 = 0; /*Phase_281.*/
1 p_bb281_set5 <= 1; /*Phase_281.*/
1 L_514_Pbb281 + 1 L_534_Pbb281 + 1 L_424_Pbb281 + 1 L_42c_Pbb281 + -1 p_bb281_set4 = 0; /*Phase_281.*/
1 p_bb281_set4 <= 1; /*Phase_281.*/
1 L_513_Pbb281 + 1 L_533_Pbb281 + 1 L_42b_Pbb281 + -1 p_bb281_set3 = 0; /*Phase_281.*/
1 p_bb281_set3 <= 1; /*Phase_281.*/
1 L_51a_Pbb281 + 1 L_512_Pbb281 + 1 L_532_Pbb281 + 1 L_42a_Pbb281 + -1 p_bb281_set2 = 0; /*Phase_281.*/
1 p_bb281_set2 <= 1; /*Phase_281.*/
1 L_519_Pbb281 + 1 L_511_Pbb281 + 1 L_531_Pbb281 + 1 L_429_Pbb281 + -1 p_bb281_set1 = 0; /*Phase_281.*/
1 p_bb281_set1 <= 1; /*Phase_281.*/
1 L_518_Pbb281 + 1 L_510_Pbb281 + 1 L_538_Pbb281 + 1 L_530_Pbb281 + 1 L_428_Pbb281 + -1 p_bb281_set0 = 0; /*Phase_281.*/
1 p_bb281_set0 <= 1; /*Phase_281.*/
1 L_517_Pbb281 + 1 L_50f_Pbb281 + 1 L_537_Pbb281 + 1 L_52f_Pbb281 + 1 L_427_Pbb281 + 1 L_516_Pbb281 + 1 L_536_Pbb281 + 1 L_52e_Pbb281 + 1 L_426_Pbb281 + 1 L_515_Pbb281 + 1 L_535_Pbb281 + 1 L_52d_Pbb281 + 1 L_425_Pbb281 + 1 L_514_Pbb281 + 1 L_534_Pbb281 + 1 L_424_Pbb281 + 1 L_42c_Pbb281 + 1 L_513_Pbb281 + 1 L_533_Pbb281 + 1 L_42b_Pbb281 + 1 L_51a_Pbb281 + 1 L_512_Pbb281 + 1 L_532_Pbb281 + 1 L_42a_Pbb281 + 1 L_519_Pbb281 + 1 L_511_Pbb281 + 1 L_531_Pbb281 + 1 L_429_Pbb281 + 1 L_518_Pbb281 + 1 L_510_Pbb281 + 1 L_538_Pbb281 + 1 L_530_Pbb281 + 1 L_428_Pbb281 + -1 numlines_Phase_281 = 0; /*Phase_281.*/
1 L_48f_Pbb259 + 1 L_487_Pbb259 + 1 L_42f_Pbb259 + 1 L_49f_Pbb259 + 1 L_4a7_Pbb259 + -1 p_bb259_set7 = 0; /*Phase_259.*/
1 p_bb259_set7 <= 1; /*Phase_259.*/
1 L_48e_Pbb259 + 1 L_486_Pbb259 + 1 L_43e_Pbb259 + 1 L_42e_Pbb259 + 1 L_4a6_Pbb259 + 1 L_49e_Pbb259 + -1 p_bb259_set6 = 0; /*Phase_259.*/
1 p_bb259_set6 <= 1; /*Phase_259.*/
1 L_48d_Pbb259 + 1 L_485_Pbb259 + 1 L_43d_Pbb259 + 1 L_42d_Pbb259 + 1 L_4a5_Pbb259 + 1 L_49d_Pbb259 + -1 p_bb259_set5 = 0; /*Phase_259.*/
1 p_bb259_set5 <= 1; /*Phase_259.*/
1 L_48c_Pbb259 + 1 L_43c_Pbb259 + 1 L_4a4_Pbb259 + 1 L_49c_Pbb259 + -1 p_bb259_set4 = 0; /*Phase_259.*/
1 p_bb259_set4 <= 1; /*Phase_259.*/
1 L_48b_Pbb259 + 1 L_493_Pbb259 + 1 L_43b_Pbb259 + 1 L_443_Pbb259 + 1 L_4a3_Pbb259 + -1 p_bb259_set3 = 0; /*Phase_259.*/
1 p_bb259_set3 <= 1; /*Phase_259.*/
1 L_48a_Pbb259 + 1 L_492_Pbb259 + 1 L_442_Pbb259 + 1 L_4a2_Pbb259 + -1 p_bb259_set2 = 0; /*Phase_259.*/
1 p_bb259_set2 <= 1; /*Phase_259.*/
1 L_491_Pbb259 + 1 L_489_Pbb259 + 1 L_431_Pbb259 + 1 L_4a1_Pbb259 + -1 p_bb259_set1 = 0; /*Phase_259.*/
1 p_bb259_set1 <= 1; /*Phase_259.*/
1 L_490_Pbb259 + 1 L_488_Pbb259 + 1 L_430_Pbb259 + 1 L_4a0_Pbb259 + 1 L_4a8_Pbb259 + -1 p_bb259_set0 = 0; /*Phase_259.*/
1 p_bb259_set0 <= 1; /*Phase_259.*/
1 L_48f_Pbb259 + 1 L_487_Pbb259 + 1 L_42f_Pbb259 + 1 L_49f_Pbb259 + 1 L_4a7_Pbb259 + 1 L_48e_Pbb259 + 1 L_486_Pbb259 + 1 L_43e_Pbb259 + 1 L_42e_Pbb259 + 1 L_4a6_Pbb259 + 1 L_49e_Pbb259 + 1 L_48d_Pbb259 + 1 L_485_Pbb259 + 1 L_43d_Pbb259 + 1 L_42d_Pbb259 + 1 L_4a5_Pbb259 + 1 L_49d_Pbb259 + 1 L_48c_Pbb259 + 1 L_43c_Pbb259 + 1 L_4a4_Pbb259 + 1 L_49c_Pbb259 + 1 L_48b_Pbb259 + 1 L_493_Pbb259 + 1 L_43b_Pbb259 + 1 L_443_Pbb259 + 1 L_4a3_Pbb259 + 1 L_48a_Pbb259 + 1 L_492_Pbb259 + 1 L_442_Pbb259 + 1 L_4a2_Pbb259 + 1 L_491_Pbb259 + 1 L_489_Pbb259 + 1 L_431_Pbb259 + 1 L_4a1_Pbb259 + 1 L_490_Pbb259 + 1 L_488_Pbb259 + 1 L_430_Pbb259 + 1 L_4a0_Pbb259 + 1 L_4a8_Pbb259 + -1 numlines_Phase_259 = 0; /*Phase_259.*/
1 L_42f_Pbb256 + 1 L_497_Pbb256 + -1 p_bb256_set7 = 0; /*Phase_256.*/
1 p_bb256_set7 <= 1; /*Phase_256.*/
1 L_43e_Pbb256 + 1 L_42e_Pbb256 + -1 p_bb256_set6 = 0; /*Phase_256.*/
1 p_bb256_set6 <= 1; /*Phase_256.*/
1 L_43d_Pbb256 + 1 L_42d_Pbb256 + -1 p_bb256_set5 = 0; /*Phase_256.*/
1 p_bb256_set5 <= 1; /*Phase_256.*/
1 L_43c_Pbb256 + -1 p_bb256_set4 = 0; /*Phase_256.*/
1 p_bb256_set4 <= 1; /*Phase_256.*/
1 L_43b_Pbb256 + 1 L_443_Pbb256 + 1 L_49b_Pbb256 + -1 p_bb256_set3 = 0; /*Phase_256.*/
1 p_bb256_set3 <= 1; /*Phase_256.*/
1 L_442_Pbb256 + 1 L_49a_Pbb256 + -1 p_bb256_set2 = 0; /*Phase_256.*/
1 p_bb256_set2 <= 1; /*Phase_256.*/
1 L_431_Pbb256 + 1 L_499_Pbb256 + -1 p_bb256_set1 = 0; /*Phase_256.*/
1 p_bb256_set1 <= 1; /*Phase_256.*/
1 L_430_Pbb256 + 1 L_498_Pbb256 + -1 p_bb256_set0 = 0; /*Phase_256.*/
1 p_bb256_set0 <= 1; /*Phase_256.*/
1 L_42f_Pbb256 + 1 L_497_Pbb256 + 1 L_43e_Pbb256 + 1 L_42e_Pbb256 + 1 L_43d_Pbb256 + 1 L_42d_Pbb256 + 1 L_43c_Pbb256 + 1 L_43b_Pbb256 + 1 L_443_Pbb256 + 1 L_49b_Pbb256 + 1 L_442_Pbb256 + 1 L_49a_Pbb256 + 1 L_431_Pbb256 + 1 L_499_Pbb256 + 1 L_430_Pbb256 + 1 L_498_Pbb256 + -1 numlines_Phase_256 = 0; /*Phase_256.*/
1 L_4f7_Pbb159 + 1 L_50f_Pbb159 + 1 L_4df_Pbb159 + 1 L_4d7_Pbb159 + 1 L_4cf_Pbb159 + 1 L_4c7_Pbb159 + 1 L_4bf_Pbb159 + 1 L_4ef_Pbb159 + 1 L_4e7_Pbb159 + 1 L_507_Pbb159 + 1 L_47f_Pbb159 + -1 p_bb159_set7 = 0; /*Phase_159.*/
1 p_bb159_set7 <= 1; /*Phase_159.*/
1 L_4fe_Pbb159 + 1 L_4f6_Pbb159 + 1 L_50e_Pbb159 + 1 L_4de_Pbb159 + 1 L_4d6_Pbb159 + 1 L_4c6_Pbb159 + 1 L_4ce_Pbb159 + 1 L_4be_Pbb159 + 1 L_4ee_Pbb159 + 1 L_4e6_Pbb159 + 1 L_506_Pbb159 + 1 L_47e_Pbb159 + -1 p_bb159_set6 = 0; /*Phase_159.*/
1 p_bb159_set6 <= 1; /*Phase_159.*/
1 L_4fd_Pbb159 + 1 L_4f5_Pbb159 + 1 L_50d_Pbb159 + 1 L_4dd_Pbb159 + 1 L_4d5_Pbb159 + 1 L_4c5_Pbb159 + 1 L_4cd_Pbb159 + 1 L_4ed_Pbb159 + 1 L_4e5_Pbb159 + 1 L_505_Pbb159 + 1 L_47d_Pbb159 + -1 p_bb159_set5 = 0; /*Phase_159.*/
1 p_bb159_set5 <= 1; /*Phase_159.*/
1 L_4fc_Pbb159 + 1 L_4f4_Pbb159 + 1 L_4dc_Pbb159 + 1 L_4d4_Pbb159 + 1 L_4e4_Pbb159 + 1 L_4cc_Pbb159 + 1 L_4c4_Pbb159 + 1 L_4ec_Pbb159 + 1 L_50c_Pbb159 + 1 L_504_Pbb159 + 1 L_47c_Pbb159 + -1 p_bb159_set4 = 0; /*Phase_159.*/
1 p_bb159_set4 <= 1; /*Phase_159.*/
1 L_4fb_Pbb159 + 1 L_4db_Pbb159 + 1 L_4d3_Pbb159 + 1 L_4cb_Pbb159 + 1 L_4e3_Pbb159 + 1 L_4c3_Pbb159 + 1 L_4eb_Pbb159 + 1 L_50b_Pbb159 + 1 L_503_Pbb159 + 1 L_47b_Pbb159 + -1 p_bb159_set3 = 0; /*Phase_159.*/
1 p_bb159_set3 <= 1; /*Phase_159.*/
1 L_4fa_Pbb159 + 1 L_4da_Pbb159 + 1 L_4d2_Pbb159 + 1 L_4ca_Pbb159 + 1 L_4c2_Pbb159 + 1 L_4f2_Pbb159 + 1 L_4ea_Pbb159 + 1 L_50a_Pbb159 + 1 L_502_Pbb159 + -1 p_bb159_set2 = 0; /*Phase_159.*/
1 p_bb159_set2 <= 1; /*Phase_159.*/
1 L_4f9_Pbb159 + 1 L_4e1_Pbb159 + 1 L_4d9_Pbb159 + 1 L_4d1_Pbb159 + 1 L_4c9_Pbb159 + 1 L_4c1_Pbb159 + 1 L_4f1_Pbb159 + 1 L_4e9_Pbb159 + 1 L_509_Pbb159 + -1 p_bb159_set1 = 0; /*Phase_159.*/
1 p_bb159_set1 <= 1; /*Phase_159.*/
1 L_4f8_Pbb159 + 1 L_4e0_Pbb159 + 1 L_4d8_Pbb159 + 1 L_4d0_Pbb159 + 1 L_4c8_Pbb159 + 1 L_4c0_Pbb159 + 1 L_4f0_Pbb159 + 1 L_4e8_Pbb159 + 1 L_508_Pbb159 + -1 p_bb159_set0 = 0; /*Phase_159.*/
1 p_bb159_set0 <= 1; /*Phase_159.*/
1 L_4f7_Pbb159 + 1 L_50f_Pbb159 + 1 L_4df_Pbb159 + 1 L_4d7_Pbb159 + 1 L_4cf_Pbb159 + 1 L_4c7_Pbb159 + 1 L_4bf_Pbb159 + 1 L_4ef_Pbb159 + 1 L_4e7_Pbb159 + 1 L_507_Pbb159 + 1 L_47f_Pbb159 + 1 L_4fe_Pbb159 + 1 L_4f6_Pbb159 + 1 L_50e_Pbb159 + 1 L_4de_Pbb159 + 1 L_4d6_Pbb159 + 1 L_4c6_Pbb159 + 1 L_4ce_Pbb159 + 1 L_4be_Pbb159 + 1 L_4ee_Pbb159 + 1 L_4e6_Pbb159 + 1 L_506_Pbb159 + 1 L_47e_Pbb159 + 1 L_4fd_Pbb159 + 1 L_4f5_Pbb159 + 1 L_50d_Pbb159 + 1 L_4dd_Pbb159 + 1 L_4d5_Pbb159 + 1 L_4c5_Pbb159 + 1 L_4cd_Pbb159 + 1 L_4ed_Pbb159 + 1 L_4e5_Pbb159 + 1 L_505_Pbb159 + 1 L_47d_Pbb159 + 1 L_4fc_Pbb159 + 1 L_4f4_Pbb159 + 1 L_4dc_Pbb159 + 1 L_4d4_Pbb159 + 1 L_4e4_Pbb159 + 1 L_4cc_Pbb159 + 1 L_4c4_Pbb159 + 1 L_4ec_Pbb159 + 1 L_50c_Pbb159 + 1 L_504_Pbb159 + 1 L_47c_Pbb159 + 1 L_4fb_Pbb159 + 1 L_4db_Pbb159 + 1 L_4d3_Pbb159 + 1 L_4cb_Pbb159 + 1 L_4e3_Pbb159 + 1 L_4c3_Pbb159 + 1 L_4eb_Pbb159 + 1 L_50b_Pbb159 + 1 L_503_Pbb159 + 1 L_47b_Pbb159 + 1 L_4fa_Pbb159 + 1 L_4da_Pbb159 + 1 L_4d2_Pbb159 + 1 L_4ca_Pbb159 + 1 L_4c2_Pbb159 + 1 L_4f2_Pbb159 + 1 L_4ea_Pbb159 + 1 L_50a_Pbb159 + 1 L_502_Pbb159 + 1 L_4f9_Pbb159 + 1 L_4e1_Pbb159 + 1 L_4d9_Pbb159 + 1 L_4d1_Pbb159 + 1 L_4c9_Pbb159 + 1 L_4c1_Pbb159 + 1 L_4f1_Pbb159 + 1 L_4e9_Pbb159 + 1 L_509_Pbb159 + 1 L_4f8_Pbb159 + 1 L_4e0_Pbb159 + 1 L_4d8_Pbb159 + 1 L_4d0_Pbb159 + 1 L_4c8_Pbb159 + 1 L_4c0_Pbb159 + 1 L_4f0_Pbb159 + 1 L_4e8_Pbb159 + 1 L_508_Pbb159 + -1 numlines_Phase_159 = 0; /*Phase_159.*/
1 L_4af_Pbb154 + -1 p_bb154_set7 = 0; /*Phase_154.*/
1 p_bb154_set7 <= 1; /*Phase_154.*/
1 L_4ae_Pbb154 + -1 p_bb154_set6 = 0; /*Phase_154.*/
1 p_bb154_set6 <= 1; /*Phase_154.*/
1 L_485_Pbb154 + 1 L_4ad_Pbb154 + -1 p_bb154_set5 = 0; /*Phase_154.*/
1 p_bb154_set5 <= 1; /*Phase_154.*/
1 L_484_Pbb154 + -1 p_bb154_set4 = 0; /*Phase_154.*/
1 p_bb154_set4 <= 1; /*Phase_154.*/
1 L_483_Pbb154 + -1 p_bb154_set3 = 0; /*Phase_154.*/
1 p_bb154_set3 <= 1; /*Phase_154.*/
1 L_482_Pbb154 + -1 p_bb154_set2 = 0; /*Phase_154.*/
1 p_bb154_set2 <= 1; /*Phase_154.*/
1 L_481_Pbb154 + -1 p_bb154_set1 = 0; /*Phase_154.*/
1 p_bb154_set1 <= 1; /*Phase_154.*/
1 L_480_Pbb154 + -1 p_bb154_set0 = 0; /*Phase_154.*/
1 p_bb154_set0 <= 1; /*Phase_154.*/
1 L_4af_Pbb154 + 1 L_4ae_Pbb154 + 1 L_485_Pbb154 + 1 L_4ad_Pbb154 + 1 L_484_Pbb154 + 1 L_483_Pbb154 + 1 L_482_Pbb154 + 1 L_481_Pbb154 + 1 L_480_Pbb154 + -1 numlines_Phase_154 = 0; /*Phase_154.*/
1 L_54f_Pbb137 + 1 L_447_Pbb137 + -1 p_bb137_set7 = 0; /*Phase_137.*/
1 p_bb137_set7 <= 1; /*Phase_137.*/
1 L_54e_Pbb137 + -1 p_bb137_set6 = 0; /*Phase_137.*/
1 p_bb137_set6 <= 1; /*Phase_137.*/
-1 p_bb137_set5 = 0; /*Phase_137.*/
1 p_bb137_set5 <= 1; /*Phase_137.*/
1 L_44c_Pbb137 + -1 p_bb137_set4 = 0; /*Phase_137.*/
1 p_bb137_set4 <= 1; /*Phase_137.*/
1 L_44b_Pbb137 + -1 p_bb137_set3 = 0; /*Phase_137.*/
1 p_bb137_set3 <= 1; /*Phase_137.*/
1 L_44a_Pbb137 + -1 p_bb137_set2 = 0; /*Phase_137.*/
1 p_bb137_set2 <= 1; /*Phase_137.*/
1 L_551_Pbb137 + 1 L_449_Pbb137 + -1 p_bb137_set1 = 0; /*Phase_137.*/
1 p_bb137_set1 <= 1; /*Phase_137.*/
1 L_550_Pbb137 + 1 L_448_Pbb137 + -1 p_bb137_set0 = 0; /*Phase_137.*/
1 p_bb137_set0 <= 1; /*Phase_137.*/
1 L_54f_Pbb137 + 1 L_447_Pbb137 + 1 L_54e_Pbb137 + 1 L_44c_Pbb137 + 1 L_44b_Pbb137 + 1 L_44a_Pbb137 + 1 L_551_Pbb137 + 1 L_449_Pbb137 + 1 L_550_Pbb137 + 1 L_448_Pbb137 + -1 numlines_Phase_137 = 0; /*Phase_137.*/
-1 p_bb110_set7 = 0; /*Phase_110.*/
1 p_bb110_set7 <= 1; /*Phase_110.*/
-1 p_bb110_set6 = 0; /*Phase_110.*/
1 p_bb110_set6 <= 1; /*Phase_110.*/
1 L_435_Pbb110 + -1 p_bb110_set5 = 0; /*Phase_110.*/
1 p_bb110_set5 <= 1; /*Phase_110.*/
1 L_434_Pbb110 + -1 p_bb110_set4 = 0; /*Phase_110.*/
1 p_bb110_set4 <= 1; /*Phase_110.*/
1 L_433_Pbb110 + -1 p_bb110_set3 = 0; /*Phase_110.*/
1 p_bb110_set3 <= 1; /*Phase_110.*/
1 L_432_Pbb110 + -1 p_bb110_set2 = 0; /*Phase_110.*/
1 p_bb110_set2 <= 1; /*Phase_110.*/
-1 p_bb110_set1 = 0; /*Phase_110.*/
1 p_bb110_set1 <= 1; /*Phase_110.*/
-1 p_bb110_set0 = 0; /*Phase_110.*/
1 p_bb110_set0 <= 1; /*Phase_110.*/
1 L_435_Pbb110 + 1 L_434_Pbb110 + 1 L_433_Pbb110 + 1 L_432_Pbb110 + -1 numlines_Phase_110 = 0; /*Phase_110.*/
-1 p_bb85_set7 = 0; /*Phase_85.*/
1 p_bb85_set7 <= 1; /*Phase_85.*/
-1 p_bb85_set6 = 0; /*Phase_85.*/
1 p_bb85_set6 <= 1; /*Phase_85.*/
-1 p_bb85_set5 = 0; /*Phase_85.*/
1 p_bb85_set5 <= 1; /*Phase_85.*/
-1 p_bb85_set4 = 0; /*Phase_85.*/
1 p_bb85_set4 <= 1; /*Phase_85.*/
-1 p_bb85_set3 = 0; /*Phase_85.*/
1 p_bb85_set3 <= 1; /*Phase_85.*/
1 L_43a_Pbb85 + -1 p_bb85_set2 = 0; /*Phase_85.*/
1 p_bb85_set2 <= 1; /*Phase_85.*/
1 L_439_Pbb85 + -1 p_bb85_set1 = 0; /*Phase_85.*/
1 p_bb85_set1 <= 1; /*Phase_85.*/
1 L_438_Pbb85 + -1 p_bb85_set0 = 0; /*Phase_85.*/
1 p_bb85_set0 <= 1; /*Phase_85.*/
1 L_43a_Pbb85 + 1 L_439_Pbb85 + 1 L_438_Pbb85 + -1 numlines_Phase_85 = 0; /*Phase_85.*/
1 L_467_Pbb81 + -1 p_bb81_set7 = 0; /*Phase_81.*/
1 p_bb81_set7 <= 1; /*Phase_81.*/
-1 p_bb81_set6 = 0; /*Phase_81.*/
1 p_bb81_set6 <= 1; /*Phase_81.*/
-1 p_bb81_set5 = 0; /*Phase_81.*/
1 p_bb81_set5 <= 1; /*Phase_81.*/
-1 p_bb81_set4 = 0; /*Phase_81.*/
1 p_bb81_set4 <= 1; /*Phase_81.*/
-1 p_bb81_set3 = 0; /*Phase_81.*/
1 p_bb81_set3 <= 1; /*Phase_81.*/
1 L_46a_Pbb81 + -1 p_bb81_set2 = 0; /*Phase_81.*/
1 p_bb81_set2 <= 1; /*Phase_81.*/
1 L_469_Pbb81 + -1 p_bb81_set1 = 0; /*Phase_81.*/
1 p_bb81_set1 <= 1; /*Phase_81.*/
1 L_468_Pbb81 + -1 p_bb81_set0 = 0; /*Phase_81.*/
1 p_bb81_set0 <= 1; /*Phase_81.*/
1 L_467_Pbb81 + 1 L_46a_Pbb81 + 1 L_469_Pbb81 + 1 L_468_Pbb81 + -1 numlines_Phase_81 = 0; /*Phase_81.*/
-1 p_bb76_set7 = 0; /*Phase_76.*/
1 p_bb76_set7 <= 1; /*Phase_76.*/
-1 p_bb76_set6 = 0; /*Phase_76.*/
1 p_bb76_set6 <= 1; /*Phase_76.*/
1 L_465_Pbb76 + -1 p_bb76_set5 = 0; /*Phase_76.*/
1 p_bb76_set5 <= 1; /*Phase_76.*/
1 L_464_Pbb76 + -1 p_bb76_set4 = 0; /*Phase_76.*/
1 p_bb76_set4 <= 1; /*Phase_76.*/
1 L_463_Pbb76 + -1 p_bb76_set3 = 0; /*Phase_76.*/
1 p_bb76_set3 <= 1; /*Phase_76.*/
1 L_462_Pbb76 + -1 p_bb76_set2 = 0; /*Phase_76.*/
1 p_bb76_set2 <= 1; /*Phase_76.*/
-1 p_bb76_set1 = 0; /*Phase_76.*/
1 p_bb76_set1 <= 1; /*Phase_76.*/
-1 p_bb76_set0 = 0; /*Phase_76.*/
1 p_bb76_set0 <= 1; /*Phase_76.*/
1 L_465_Pbb76 + 1 L_464_Pbb76 + 1 L_463_Pbb76 + 1 L_462_Pbb76 + -1 numlines_Phase_76 = 0; /*Phase_76.*/
1 L_547_Pbb45 + 1 L_53f_Pbb45 + 1 L_45f_Pbb45 + 1 L_457_Pbb45 + -1 p_bb45_set7 = 0; /*Phase_45.*/
1 p_bb45_set7 <= 1; /*Phase_45.*/
1 L_546_Pbb45 + 1 L_53e_Pbb45 + 1 L_54e_Pbb45 + 1 L_45e_Pbb45 + 1 L_456_Pbb45 + -1 p_bb45_set6 = 0; /*Phase_45.*/
1 p_bb45_set6 <= 1; /*Phase_45.*/
1 L_54d_Pbb45 + 1 L_545_Pbb45 + 1 L_53d_Pbb45 + 1 L_45d_Pbb45 + 1 L_455_Pbb45 + -1 p_bb45_set5 = 0; /*Phase_45.*/
1 p_bb45_set5 <= 1; /*Phase_45.*/
1 L_54c_Pbb45 + 1 L_544_Pbb45 + 1 L_53c_Pbb45 + 1 L_45c_Pbb45 + 1 L_454_Pbb45 + -1 p_bb45_set4 = 0; /*Phase_45.*/
1 p_bb45_set4 <= 1; /*Phase_45.*/
1 L_54b_Pbb45 + 1 L_543_Pbb45 + 1 L_53b_Pbb45 + 1 L_45b_Pbb45 + -1 p_bb45_set3 = 0; /*Phase_45.*/
1 p_bb45_set3 <= 1; /*Phase_45.*/
1 L_54a_Pbb45 + 1 L_542_Pbb45 + 1 L_53a_Pbb45 + 1 L_45a_Pbb45 + -1 p_bb45_set2 = 0; /*Phase_45.*/
1 p_bb45_set2 <= 1; /*Phase_45.*/
1 L_549_Pbb45 + 1 L_541_Pbb45 + 1 L_539_Pbb45 + 1 L_459_Pbb45 + -1 p_bb45_set1 = 0; /*Phase_45.*/
1 p_bb45_set1 <= 1; /*Phase_45.*/
1 L_548_Pbb45 + 1 L_540_Pbb45 + 1 L_538_Pbb45 + 1 L_458_Pbb45 + 1 L_460_Pbb45 + -1 p_bb45_set0 = 0; /*Phase_45.*/
1 p_bb45_set0 <= 1; /*Phase_45.*/
1 L_547_Pbb45 + 1 L_53f_Pbb45 + 1 L_45f_Pbb45 + 1 L_457_Pbb45 + 1 L_546_Pbb45 + 1 L_53e_Pbb45 + 1 L_54e_Pbb45 + 1 L_45e_Pbb45 + 1 L_456_Pbb45 + 1 L_54d_Pbb45 + 1 L_545_Pbb45 + 1 L_53d_Pbb45 + 1 L_45d_Pbb45 + 1 L_455_Pbb45 + 1 L_54c_Pbb45 + 1 L_544_Pbb45 + 1 L_53c_Pbb45 + 1 L_45c_Pbb45 + 1 L_454_Pbb45 + 1 L_54b_Pbb45 + 1 L_543_Pbb45 + 1 L_53b_Pbb45 + 1 L_45b_Pbb45 + 1 L_54a_Pbb45 + 1 L_542_Pbb45 + 1 L_53a_Pbb45 + 1 L_45a_Pbb45 + 1 L_549_Pbb45 + 1 L_541_Pbb45 + 1 L_539_Pbb45 + 1 L_459_Pbb45 + 1 L_548_Pbb45 + 1 L_540_Pbb45 + 1 L_538_Pbb45 + 1 L_458_Pbb45 + 1 L_460_Pbb45 + -1 numlines_Phase_45 = 0; /*Phase_45.*/
1 L_54f_Pbb34 + -1 p_bb34_set7 = 0; /*Phase_34.*/
1 p_bb34_set7 <= 1; /*Phase_34.*/
1 L_54e_Pbb34 + -1 p_bb34_set6 = 0; /*Phase_34.*/
1 p_bb34_set6 <= 1; /*Phase_34.*/
-1 p_bb34_set5 = 0; /*Phase_34.*/
1 p_bb34_set5 <= 1; /*Phase_34.*/
-1 p_bb34_set4 = 0; /*Phase_34.*/
1 p_bb34_set4 <= 1; /*Phase_34.*/
-1 p_bb34_set3 = 0; /*Phase_34.*/
1 p_bb34_set3 <= 1; /*Phase_34.*/
1 L_452_Pbb34 + -1 p_bb34_set2 = 0; /*Phase_34.*/
1 p_bb34_set2 <= 1; /*Phase_34.*/
1 L_551_Pbb34 + 1 L_451_Pbb34 + -1 p_bb34_set1 = 0; /*Phase_34.*/
1 p_bb34_set1 <= 1; /*Phase_34.*/
1 L_550_Pbb34 + 1 L_450_Pbb34 + -1 p_bb34_set0 = 0; /*Phase_34.*/
1 p_bb34_set0 <= 1; /*Phase_34.*/
1 L_54f_Pbb34 + 1 L_54e_Pbb34 + 1 L_452_Pbb34 + 1 L_551_Pbb34 + 1 L_451_Pbb34 + 1 L_550_Pbb34 + 1 L_450_Pbb34 + -1 numlines_Phase_34 = 0; /*Phase_34.*/
1 L_41f_Pbb15 + -1 p_bb15_set7 = 0; /*Phase_15.*/
1 p_bb15_set7 <= 1; /*Phase_15.*/
1 L_41e_Pbb15 + -1 p_bb15_set6 = 0; /*Phase_15.*/
1 p_bb15_set6 <= 1; /*Phase_15.*/
-1 p_bb15_set5 = 0; /*Phase_15.*/
1 p_bb15_set5 <= 1; /*Phase_15.*/
-1 p_bb15_set4 = 0; /*Phase_15.*/
1 p_bb15_set4 <= 1; /*Phase_15.*/
-1 p_bb15_set3 = 0; /*Phase_15.*/
1 p_bb15_set3 <= 1; /*Phase_15.*/
-1 p_bb15_set2 = 0; /*Phase_15.*/
1 p_bb15_set2 <= 1; /*Phase_15.*/
-1 p_bb15_set1 = 0; /*Phase_15.*/
1 p_bb15_set1 <= 1; /*Phase_15.*/
1 L_420_Pbb15 + -1 p_bb15_set0 = 0; /*Phase_15.*/
1 p_bb15_set0 <= 1; /*Phase_15.*/
1 L_41f_Pbb15 + 1 L_41e_Pbb15 + 1 L_420_Pbb15 + -1 numlines_Phase_15 = 0; /*Phase_15.*/
-1 p_bb12_set7 = 0; /*Phase_12.*/
1 p_bb12_set7 <= 1; /*Phase_12.*/
1 L_41e_Pbb12 + -1 p_bb12_set6 = 0; /*Phase_12.*/
1 p_bb12_set6 <= 1; /*Phase_12.*/
1 L_41d_Pbb12 + -1 p_bb12_set5 = 0; /*Phase_12.*/
1 p_bb12_set5 <= 1; /*Phase_12.*/
1 L_41c_Pbb12 + -1 p_bb12_set4 = 0; /*Phase_12.*/
1 p_bb12_set4 <= 1; /*Phase_12.*/
-1 p_bb12_set3 = 0; /*Phase_12.*/
1 p_bb12_set3 <= 1; /*Phase_12.*/
-1 p_bb12_set2 = 0; /*Phase_12.*/
1 p_bb12_set2 <= 1; /*Phase_12.*/
-1 p_bb12_set1 = 0; /*Phase_12.*/
1 p_bb12_set1 <= 1; /*Phase_12.*/
-1 p_bb12_set0 = 0; /*Phase_12.*/
1 p_bb12_set0 <= 1; /*Phase_12.*/
1 L_41e_Pbb12 + 1 L_41d_Pbb12 + 1 L_41c_Pbb12 + -1 numlines_Phase_12 = 0; /*Phase_12.*/
-1 p_bb9_set7 = 0; /*Phase_9.*/
1 p_bb9_set7 <= 1; /*Phase_9.*/
-1 p_bb9_set6 = 0; /*Phase_9.*/
1 p_bb9_set6 <= 1; /*Phase_9.*/
-1 p_bb9_set5 = 0; /*Phase_9.*/
1 p_bb9_set5 <= 1; /*Phase_9.*/
-1 p_bb9_set4 = 0; /*Phase_9.*/
1 p_bb9_set4 <= 1; /*Phase_9.*/
1 L_41b_Pbb9 + -1 p_bb9_set3 = 0; /*Phase_9.*/
1 p_bb9_set3 <= 1; /*Phase_9.*/
1 L_41a_Pbb9 + -1 p_bb9_set2 = 0; /*Phase_9.*/
1 p_bb9_set2 <= 1; /*Phase_9.*/
1 L_419_Pbb9 + -1 p_bb9_set1 = 0; /*Phase_9.*/
1 p_bb9_set1 <= 1; /*Phase_9.*/
-1 p_bb9_set0 = 0; /*Phase_9.*/
1 p_bb9_set0 <= 1; /*Phase_9.*/
1 L_41b_Pbb9 + 1 L_41a_Pbb9 + 1 L_419_Pbb9 + -1 numlines_Phase_9 = 0; /*Phase_9.*/
1 L_417_Pbb6 + -1 p_bb6_set7 = 0; /*Phase_6.*/
1 p_bb6_set7 <= 1; /*Phase_6.*/
1 L_416_Pbb6 + -1 p_bb6_set6 = 0; /*Phase_6.*/
1 p_bb6_set6 <= 1; /*Phase_6.*/
-1 p_bb6_set5 = 0; /*Phase_6.*/
1 p_bb6_set5 <= 1; /*Phase_6.*/
-1 p_bb6_set4 = 0; /*Phase_6.*/
1 p_bb6_set4 <= 1; /*Phase_6.*/
-1 p_bb6_set3 = 0; /*Phase_6.*/
1 p_bb6_set3 <= 1; /*Phase_6.*/
-1 p_bb6_set2 = 0; /*Phase_6.*/
1 p_bb6_set2 <= 1; /*Phase_6.*/
-1 p_bb6_set1 = 0; /*Phase_6.*/
1 p_bb6_set1 <= 1; /*Phase_6.*/
1 L_418_Pbb6 + -1 p_bb6_set0 = 0; /*Phase_6.*/
1 p_bb6_set0 <= 1; /*Phase_6.*/
1 L_417_Pbb6 + 1 L_416_Pbb6 + 1 L_418_Pbb6 + -1 numlines_Phase_6 = 0; /*Phase_6.*/
1 numlines_Phase_281 + 1 numlines_Phase_259 + 1 numlines_Phase_256 + 1 numlines_Phase_159 + 1 numlines_Phase_154 + 1 numlines_Phase_137 + 1 numlines_Phase_110 + 1 numlines_Phase_85 + 1 numlines_Phase_81 + 1 numlines_Phase_76 + 1 numlines_Phase_45 + 1 numlines_Phase_34 + 1 numlines_Phase_15 + 1 numlines_Phase_12 + 1 numlines_Phase_9 + 1 numlines_Phase_6 + -1 numlines = 0; /*Phase_0*/
int wcet_Phase_281;
int wcet_Phase_259;
int wcet_Phase_256;
int wcet_Phase_159;
int wcet_Phase_154;
int wcet_Phase_137;
int wcet_Phase_110;
int wcet_Phase_85;
int wcet_Phase_81;
int wcet_Phase_76;
int wcet_Phase_45;
int wcet_Phase_34;
int wcet_Phase_15;
int wcet_Phase_12;
int wcet_Phase_9;
int wcet_Phase_6;
int Wcet_main_bb1;
int Wcet_audiobeam_return_bb363;
int Wcet_audiobeam_main_bb18;
int wcet_bb6_bb8;
int wcet_bb9_bb11;
int wcet_bb12_bb14;
int wcet_bb15_bb17;
int Wcet_audiobeam_init_bb5;
int Wcet_audiobeam_calc_single_pos_bb20;
int wcet_bb154_bb155;
int wcet_bb147_bb149;
int wcet_bb147_bb148;
int wcet_bb147;
int wcet_bb151_bb153;
int wcet_bb151_bb152;
int wcet_bb151;
int Wcet_audiobeam_calc_beamforming_result_bb147;
int wcet_bb141_bb143;
int wcet_bb137_bb139;
int Wcet_audiobeam_init_data_queue_bb134;
int wcet_bb110_bb112;
int wcet_bb112_bb115;
int wcet_bb112_bb114;
int wcet_bb112;
int Wcet_audiobeam_find_max_in_arr_bb109;
int wcet_bb81_bb83;
int Wcet_audiobeam_adjust_delays_bb79;
int wcet_bb76_bb78;
int Wcet_audiobeam_calc_delays_bb75;
int wcet_bb45_bb47;
int Wcet_audiobeam_calc_distances_bb44;
int Wcet_audiobeam_malloc_bb43;
int Wcet_audiobeam_malloc_bb42;
int Wcet_audiobeam_malloc_bb41;
int wcet_bb34_bb36;
int Wcet_audiobeam_init_delays_bb31;
int wcet_bb360_bb362;
int Wcet_audiobeam_calculate_energy_bb359;
int wcet_bb256_bb258;
int wcet_bb258_bb260;
int wcet_bb258;
int wcet_bb272_bb274;
int wcet_bb277_bb279;
int wcet_bb277_bb278;
int wcet_bb277;
int wcet_bb259_bb263;
int wcet_bb259_bb262;
int wcet_bb262_bb263;
int wcet_bb262;
int wcet_bb263_bb267;
int wcet_bb263;
int wcet_bb256_bb261;
int wcet_bb256_bb257;
int wcet_bb256;
int wcet_bb259_bb268;
int wcet_bb259_bb266;
int wcet_bb259;
int Wcet_audiobeam_process_signal_bb254;
int wcet_bb159_bb161;
int Wcet_audiobeam_calc_weights_left_only_bb157;
int Wcet_audiobeam_malloc_bb146;
int Wcet_audiobeam_malloc_bb145;
int Wcet_audiobeam_malloc_bb144;
int wcet_bb116_bb118;
int wcet_bb116_bb117;
int wcet_bb116;
int wcet_bb118_bb122;
int wcet_bb118_bb121;
int wcet_bb118;
int wcet_bb117_bb120;
int wcet_bb117_bb119;
int wcet_bb117;
int wcet_bb120_bb126;
int wcet_bb120_bb125;
int wcet_bb120;
int wcet_bb126_bb124;
int wcet_bb126_bb130;
int wcet_bb126;
int wcet_bb130_bb133;
int wcet_bb130_bb132;
int wcet_bb130;
int wcet_bb119_bb124;
int wcet_bb119_bb123;
int wcet_bb119;
int wcet_bb123_bb129;
int wcet_bb123_bb128;
int wcet_bb123;
int wcet_bb129_bb124;
int wcet_bb129_bb131;
int wcet_bb129;
int Wcet_audiobeam___ceilf_bb116;
int wcet_bb85_bb87;
int wcet_bb87_bb90;
int wcet_bb87_bb89;
int wcet_bb87;
int Wcet_audiobeam_find_min_in_arr_bb84;
int wcet_bb60_bb64;
int wcet_bb65_bb67;
int wcet_bb67_bb71;
int wcet_bb67_bb70;
int wcet_bb67;
int wcet_bb49_bb51;
int wcet_bb49_bb50;
int wcet_bb49;
int wcet_bb51_bb54;
int wcet_bb51_bb53;
int wcet_bb51;
int wcet_bb53_bb56;
int wcet_bb53_bb55;
int wcet_bb53;
int wcet_bb56_bb54;
int wcet_bb56_bb59;
int wcet_bb56;
int wcet_bb54_bb58;
int wcet_bb54_bb57;
int wcet_bb54;
int wcet_bb58_bb62;
int wcet_bb58_bb61;
int wcet_bb58;
int wcet_bb66_bb69;
int wcet_bb66_bb68;
int wcet_bb66;
int wcet_bb68_bb69;
int wcet_bb68_bb72;
int wcet_bb68;
int wcet_bb72_bb74;
int wcet_bb72_bb73;
int wcet_bb72;
int Wcet_audiobeam___ieee754_sqrtf_bb49;
int Wcet_audiobeam_malloc_bb40;
int Wcet_audiobeam_malloc_bb39;
int Wcet_audiobeam_malloc_bb38;
int wcet_bb349_bb351;
int wcet_bb351_bb353;
int wcet_bb351_bb352;
int wcet_bb351;
int wcet_bb353_bb355;
int wcet_bb353_bb354;
int wcet_bb353;
int wcet_bb355_bb357;
int wcet_bb355_bb356;
int wcet_bb355;
int Wcet_audiobeam_do_beamforming_bb348;
int Wcet_audiobeam_wrapped_inc_bb342;
int Wcet_audiobeam_wrapped_inc_bb336;
int Wcet_audiobeam_wrapped_inc_bb330;
int wcet_bb327_bb329;
int Wcet_audiobeam_parse_line_bb326;
int wcet_bb323_bb325;
int Wcet_audiobeam_parse_line_bb322;
int wcet_bb281_bb283;
int Wcet_audiobeam_preprocess_delays_bb280;
int wcet_bb164_bb166;
int wcet_bb164_bb165;
int wcet_bb164;
int wcet_bb166_bb169;
int wcet_bb166_bb168;
int wcet_bb166;
int wcet_bb171_bb173;
int wcet_bb171_bb172;
int wcet_bb171;
int wcet_bb172_bb175;
int wcet_bb172_bb174;
int wcet_bb172;
int wcet_bb174_bb178;
int wcet_bb174_bb177;
int wcet_bb174;
int Wcet_audiobeam___cosf_bb164;
int Wcet_audiobeam_malloc_bb163;
int wcet_bb91_bb93;
int wcet_bb91_bb92;
int wcet_bb91;
int wcet_bb93_bb97;
int wcet_bb93_bb96;
int wcet_bb93;
int wcet_bb92_bb95;
int wcet_bb92_bb94;
int wcet_bb92;
int wcet_bb95_bb101;
int wcet_bb95_bb100;
int wcet_bb95;
int wcet_bb101_bb99;
int wcet_bb101_bb105;
int wcet_bb101;
int wcet_bb105_bb108;
int wcet_bb105_bb107;
int wcet_bb105;
int wcet_bb94_bb99;
int wcet_bb94_bb98;
int wcet_bb94;
int wcet_bb98_bb104;
int wcet_bb98_bb103;
int wcet_bb98;
int wcet_bb104_bb99;
int wcet_bb104_bb106;
int wcet_bb104;
int Wcet_audiobeam___floorf_bb91;
int wcet_bb344_bb346;
int wcet_bb344_bb345;
int wcet_bb344;
int Wcet_audiobeam_wrapped_inc_offset_bb344;
int wcet_bb338_bb340;
int wcet_bb338_bb339;
int wcet_bb338;
int Wcet_audiobeam_wrapped_inc_offset_bb338;
int wcet_bb332_bb334;
int wcet_bb332_bb333;
int wcet_bb332;
int Wcet_audiobeam_wrapped_inc_offset_bb332;
int wcet_bb304_bb306;
int wcet_bb304_bb305;
int wcet_bb304;
int wcet_bb306_bb310;
int wcet_bb306_bb309;
int wcet_bb306;
int wcet_bb305_bb308;
int wcet_bb305_bb307;
int wcet_bb305;
int wcet_bb308_bb314;
int wcet_bb308_bb313;
int wcet_bb308;
int wcet_bb314_bb312;
int wcet_bb314_bb318;
int wcet_bb314;
int wcet_bb318_bb321;
int wcet_bb318_bb320;
int wcet_bb318;
int wcet_bb307_bb312;
int wcet_bb307_bb311;
int wcet_bb307;
int wcet_bb311_bb317;
int wcet_bb311_bb316;
int wcet_bb311;
int wcet_bb317_bb312;
int wcet_bb317_bb319;
int wcet_bb317;
int Wcet_audiobeam___floorf_bb304;
int wcet_bb286_bb288;
int wcet_bb286_bb287;
int wcet_bb286;
int wcet_bb288_bb292;
int wcet_bb288_bb291;
int wcet_bb288;
int wcet_bb287_bb290;
int wcet_bb287_bb289;
int wcet_bb287;
int wcet_bb290_bb296;
int wcet_bb290_bb295;
int wcet_bb290;
int wcet_bb296_bb294;
int wcet_bb296_bb300;
int wcet_bb296;
int wcet_bb300_bb303;
int wcet_bb300_bb302;
int wcet_bb300;
int wcet_bb289_bb294;
int wcet_bb289_bb293;
int wcet_bb289;
int wcet_bb293_bb299;
int wcet_bb293_bb298;
int wcet_bb293;
int wcet_bb299_bb294;
int wcet_bb299_bb301;
int wcet_bb299;
int Wcet_audiobeam___ceilf_bb286;
int wcet_bb247_bb249;
int wcet_bb247_bb248;
int wcet_bb247;
int wcet_bb248_bb249;
int wcet_bb248_bb250;
int wcet_bb248;
int wcet_bb249_bb252;
int wcet_bb249_bb251;
int wcet_bb249;
int Wcet_audiobeam___kernel_sinf_bb247;
int wcet_bb237_bb239;
int wcet_bb237_bb238;
int wcet_bb237;
int wcet_bb238_bb239;
int wcet_bb238_bb240;
int wcet_bb238;
int wcet_bb239_bb242;
int wcet_bb239_bb241;
int wcet_bb239;
int wcet_bb242_bb245;
int wcet_bb242_bb244;
int wcet_bb242;
int Wcet_audiobeam___kernel_cosf_bb237;
int wcet_bb227_bb229;
int wcet_bb227_bb228;
int wcet_bb227;
int wcet_bb228_bb229;
int wcet_bb228_bb230;
int wcet_bb228;
int wcet_bb229_bb232;
int wcet_bb229_bb231;
int wcet_bb229;
int wcet_bb232_bb235;
int wcet_bb232_bb234;
int wcet_bb232;
int Wcet_audiobeam___kernel_cosf_bb227;
int wcet_bb220_bb222;
int wcet_bb220_bb221;
int wcet_bb220;
int wcet_bb221_bb222;
int wcet_bb221_bb223;
int wcet_bb221;
int wcet_bb222_bb225;
int wcet_bb222_bb224;
int wcet_bb222;
int Wcet_audiobeam___kernel_sinf_bb220;
int wcet_bb192_bb194;
int wcet_bb192_bb193;
int wcet_bb192;
int wcet_bb194_bb197;
int wcet_bb194_bb196;
int wcet_bb194;
int wcet_bb197_bb201;
int wcet_bb197_bb200;
int wcet_bb197;
int wcet_bb201_bb208;
int wcet_bb201_bb207;
int wcet_bb201;
int wcet_bb206_bb212;
int wcet_bb206_bb211;
int wcet_bb206;
int wcet_bb211_bb212;
int wcet_bb211_bb213;
int wcet_bb211;
int wcet_bb212_bb215;
int wcet_bb212_bb214;
int wcet_bb212;
int wcet_bb214_bb215;
int wcet_bb214_bb216;
int wcet_bb214;
int wcet_bb215_bb218;
int wcet_bb215_bb217;
int wcet_bb215;
int wcet_bb196_bb199;
int wcet_bb196_bb198;
int wcet_bb196;
int wcet_bb199_bb205;
int wcet_bb199_bb204;
int wcet_bb199;
int wcet_bb198_bb203;
int wcet_bb198_bb202;
int wcet_bb198;
int Wcet_audiobeam___ieee754_rem_pio2f_bb192;
int wcet_bb182_bb184;
int wcet_bb182_bb183;
int wcet_bb182;
int wcet_bb183_bb184;
int wcet_bb183_bb185;
int wcet_bb183;
int wcet_bb184_bb187;
int wcet_bb184_bb186;
int wcet_bb184;
int wcet_bb187_bb190;
int wcet_bb187_bb189;
int wcet_bb187;
int Wcet_audiobeam___kernel_cosf_bb182;
int Wcet_audiobeam___fabsf_bb219;
int C_bb364;
int C_bb363;
int C_bb362;
int C_bb361;
int wcetloop_360;
int C_bb360;
int C_bb359;
int C_bb358;
int C_bb357;
int C_bb356;
int C_bb355;
int C_bb354;
int C_bb353;
int C_bb352;
int C_bb351;
int C_bb350;
int wcetloop_349;
int C_bb349;
int C_bb348;
int C_bb347;
int C_bb346;
int C_bb345;
int C_bb344;
int C_bb343;
int C_bb342;
int C_bb341;
int C_bb340;
int C_bb339;
int C_bb338;
int C_bb337;
int C_bb336;
int C_bb335;
int C_bb334;
int C_bb333;
int C_bb332;
int C_bb331;
int C_bb330;
int C_bb329;
int C_bb328;
int wcetloop_327;
int C_bb327;
int C_bb326;
int C_bb325;
int C_bb324;
int wcetloop_323;
int C_bb323;
int C_bb322;
int C_bb321;
int C_bb320;
int C_bb319;
int C_bb318;
int C_bb317;
int C_bb316;
int C_bb315;
int C_bb314;
int C_bb313;
int C_bb312;
int C_bb311;
int C_bb310;
int C_bb309;
int C_bb308;
int C_bb307;
int C_bb306;
int C_bb305;
int C_bb304;
int C_bb303;
int C_bb302;
int C_bb301;
int C_bb300;
int C_bb299;
int C_bb298;
int C_bb297;
int C_bb296;
int C_bb295;
int C_bb294;
int C_bb293;
int C_bb292;
int C_bb291;
int C_bb290;
int C_bb289;
int C_bb288;
int C_bb287;
int C_bb286;
int C_bb285;
int C_bb284;
int C_bb283;
int C_bb282;
int wcetloop_281;
int C_bb281;
int C_bb280;
int C_bb279;
int C_bb278;
int C_bb277;
int C_bb276;
int C_bb275;
int C_bb274;
int C_bb273;
int wcetloop_272;
int C_bb272;
int C_bb271;
int C_bb270;
int C_bb269;
int C_bb268;
int C_bb267;
int C_bb266;
int C_bb265;
int C_bb264;
int C_bb263;
int C_bb262;
int C_bb261;
int C_bb260;
int wcetloop_259;
int C_bb259;
int C_bb258;
int C_bb257;
int wcetloop_256;
int C_bb256;
int C_bb255;
int C_bb254;
int C_bb253;
int C_bb252;
int C_bb251;
int C_bb250;
int C_bb249;
int C_bb248;
int C_bb247;
int C_bb246;
int C_bb245;
int C_bb244;
int C_bb243;
int C_bb242;
int C_bb241;
int C_bb240;
int C_bb239;
int C_bb238;
int C_bb237;
int C_bb236;
int C_bb235;
int C_bb234;
int C_bb233;
int C_bb232;
int C_bb231;
int C_bb230;
int C_bb229;
int C_bb228;
int C_bb227;
int C_bb226;
int C_bb225;
int C_bb224;
int C_bb223;
int C_bb222;
int C_bb221;
int C_bb220;
int C_bb219;
int C_bb218;
int C_bb217;
int C_bb216;
int C_bb215;
int C_bb214;
int C_bb213;
int C_bb212;
int C_bb211;
int C_bb210;
int C_bb209;
int C_bb208;
int C_bb207;
int C_bb206;
int C_bb205;
int C_bb204;
int C_bb203;
int C_bb202;
int C_bb201;
int C_bb200;
int C_bb199;
int C_bb198;
int C_bb197;
int C_bb196;
int C_bb195;
int C_bb194;
int C_bb193;
int C_bb192;
int C_bb191;
int C_bb190;
int C_bb189;
int C_bb188;
int C_bb187;
int C_bb186;
int C_bb185;
int C_bb184;
int C_bb183;
int C_bb182;
int C_bb181;
int C_bb180;
int C_bb179;
int C_bb178;
int C_bb177;
int C_bb176;
int C_bb175;
int C_bb174;
int C_bb173;
int C_bb172;
int C_bb171;
int C_bb170;
int C_bb169;
int C_bb168;
int C_bb167;
int C_bb166;
int C_bb165;
int C_bb164;
int C_bb163;
int C_bb162;
int C_bb161;
int C_bb160;
int wcetloop_159;
int C_bb159;
int C_bb158;
int C_bb157;
int C_bb156;
int C_bb155;
int wcetloop_154;
int C_bb154;
int C_bb153;
int C_bb152;
int C_bb151;
int C_bb150;
int C_bb149;
int C_bb148;
int C_bb147;
int C_bb146;
int C_bb145;
int C_bb144;
int C_bb143;
int C_bb142;
int wcetloop_141;
int C_bb141;
int C_bb140;
int C_bb139;
int C_bb138;
int wcetloop_137;
int C_bb137;
int C_bb136;
int C_bb135;
int C_bb134;
int C_bb133;
int C_bb132;
int C_bb131;
int C_bb130;
int C_bb129;
int C_bb128;
int C_bb127;
int C_bb126;
int C_bb125;
int C_bb124;
int C_bb123;
int C_bb122;
int C_bb121;
int C_bb120;
int C_bb119;
int C_bb118;
int C_bb117;
int C_bb116;
int C_bb115;
int C_bb114;
int C_bb113;
int C_bb112;
int C_bb111;
int wcetloop_110;
int C_bb110;
int C_bb109;
int C_bb108;
int C_bb107;
int C_bb106;
int C_bb105;
int C_bb104;
int C_bb103;
int C_bb102;
int C_bb101;
int C_bb100;
int C_bb99;
int C_bb98;
int C_bb97;
int C_bb96;
int C_bb95;
int C_bb94;
int C_bb93;
int C_bb92;
int C_bb91;
int C_bb90;
int C_bb89;
int C_bb88;
int C_bb87;
int C_bb86;
int wcetloop_85;
int C_bb85;
int C_bb84;
int C_bb83;
int C_bb82;
int wcetloop_81;
int C_bb81;
int C_bb80;
int C_bb79;
int C_bb78;
int C_bb77;
int wcetloop_76;
int C_bb76;
int C_bb75;
int C_bb74;
int C_bb73;
int C_bb72;
int C_bb71;
int C_bb70;
int C_bb69;
int C_bb68;
int C_bb67;
int C_bb66;
int wcetloop_65;
int C_bb65;
int C_bb64;
int C_bb63;
int C_bb62;
int C_bb61;
int wcetloop_60;
int C_bb60;
int C_bb59;
int C_bb58;
int C_bb57;
int C_bb56;
int C_bb55;
int C_bb54;
int C_bb53;
int C_bb52;
int C_bb51;
int C_bb50;
int C_bb49;
int C_bb48;
int C_bb47;
int C_bb46;
int wcetloop_45;
int C_bb45;
int C_bb44;
int C_bb43;
int C_bb42;
int C_bb41;
int C_bb40;
int C_bb39;
int C_bb38;
int C_bb37;
int C_bb36;
int C_bb35;
int wcetloop_34;
int C_bb34;
int C_bb33;
int C_bb32;
int C_bb31;
int C_bb30;
int C_bb29;
int C_bb28;
int C_bb27;
int C_bb26;
int C_bb25;
int C_bb24;
int C_bb23;
int C_bb22;
int C_bb21;
int C_bb20;
int C_bb19;
int C_bb18;
int C_bb17;
int C_bb16;
int wcetloop_15;
int C_bb15;
int C_bb14;
int C_bb13;
int wcetloop_12;
int C_bb12;
int C_bb11;
int C_bb10;
int wcetloop_9;
int C_bb9;
int C_bb8;
int C_bb7;
int wcetloop_6;
int C_bb6;
int C_bb5;
int C_bb4;
int C_bb3;
int C_bb2;
int C_bb1;
int C_bb0;
int wcet_Phase_0;
int wcet_fin;
int p_bb281_set7;
int p_bb281_set6;
int p_bb281_set5;
int p_bb281_set4;
int p_bb281_set3;
int p_bb281_set2;
int p_bb281_set1;
int p_bb281_set0;
int numlines_Phase_281;
int p_bb259_set7;
int p_bb259_set6;
int p_bb259_set5;
int p_bb259_set4;
int p_bb259_set3;
int p_bb259_set2;
int p_bb259_set1;
int p_bb259_set0;
int numlines_Phase_259;
int p_bb256_set7;
int p_bb256_set6;
int p_bb256_set5;
int p_bb256_set4;
int p_bb256_set3;
int p_bb256_set2;
int p_bb256_set1;
int p_bb256_set0;
int numlines_Phase_256;
int p_bb159_set7;
int p_bb159_set6;
int p_bb159_set5;
int p_bb159_set4;
int p_bb159_set3;
int p_bb159_set2;
int p_bb159_set1;
int p_bb159_set0;
int numlines_Phase_159;
int p_bb154_set7;
int p_bb154_set6;
int p_bb154_set5;
int p_bb154_set4;
int p_bb154_set3;
int p_bb154_set2;
int p_bb154_set1;
int p_bb154_set0;
int numlines_Phase_154;
int p_bb137_set7;
int p_bb137_set6;
int p_bb137_set5;
int p_bb137_set4;
int p_bb137_set3;
int p_bb137_set2;
int p_bb137_set1;
int p_bb137_set0;
int numlines_Phase_137;
int p_bb110_set7;
int p_bb110_set6;
int p_bb110_set5;
int p_bb110_set4;
int p_bb110_set3;
int p_bb110_set2;
int p_bb110_set1;
int p_bb110_set0;
int numlines_Phase_110;
int p_bb85_set7;
int p_bb85_set6;
int p_bb85_set5;
int p_bb85_set4;
int p_bb85_set3;
int p_bb85_set2;
int p_bb85_set1;
int p_bb85_set0;
int numlines_Phase_85;
int p_bb81_set7;
int p_bb81_set6;
int p_bb81_set5;
int p_bb81_set4;
int p_bb81_set3;
int p_bb81_set2;
int p_bb81_set1;
int p_bb81_set0;
int numlines_Phase_81;
int p_bb76_set7;
int p_bb76_set6;
int p_bb76_set5;
int p_bb76_set4;
int p_bb76_set3;
int p_bb76_set2;
int p_bb76_set1;
int p_bb76_set0;
int numlines_Phase_76;
int p_bb45_set7;
int p_bb45_set6;
int p_bb45_set5;
int p_bb45_set4;
int p_bb45_set3;
int p_bb45_set2;
int p_bb45_set1;
int p_bb45_set0;
int numlines_Phase_45;
int p_bb34_set7;
int p_bb34_set6;
int p_bb34_set5;
int p_bb34_set4;
int p_bb34_set3;
int p_bb34_set2;
int p_bb34_set1;
int p_bb34_set0;
int numlines_Phase_34;
int p_bb15_set7;
int p_bb15_set6;
int p_bb15_set5;
int p_bb15_set4;
int p_bb15_set3;
int p_bb15_set2;
int p_bb15_set1;
int p_bb15_set0;
int numlines_Phase_15;
int p_bb12_set7;
int p_bb12_set6;
int p_bb12_set5;
int p_bb12_set4;
int p_bb12_set3;
int p_bb12_set2;
int p_bb12_set1;
int p_bb12_set0;
int numlines_Phase_12;
int p_bb9_set7;
int p_bb9_set6;
int p_bb9_set5;
int p_bb9_set4;
int p_bb9_set3;
int p_bb9_set2;
int p_bb9_set1;
int p_bb9_set0;
int numlines_Phase_9;
int p_bb6_set7;
int p_bb6_set6;
int p_bb6_set5;
int p_bb6_set4;
int p_bb6_set3;
int p_bb6_set2;
int p_bb6_set1;
int p_bb6_set0;
int numlines_Phase_6;
int numlines;
int L_422;
int L_483_Pbb154;
int L_482_Pbb154;
int L_485_Pbb154;
int L_484_Pbb154;
int L_481_Pbb154;
int L_480_Pbb154;
int L_491_Pbb259;
int L_490_Pbb259;
int L_48f_Pbb259;
int L_48e_Pbb259;
int L_48d_Pbb259;
int L_48c_Pbb259;
int L_48b_Pbb259;
int L_48a_Pbb259;
int L_489_Pbb259;
int L_488_Pbb259;
int L_487_Pbb259;
int L_493_Pbb259;
int L_492_Pbb259;
int L_486_Pbb259;
int L_485_Pbb259;
int L_43e_Pbb259;
int L_43d_Pbb259;
int L_43c_Pbb259;
int L_43b_Pbb259;
int L_443_Pbb259;
int L_442_Pbb259;
int L_43e_Pbb256;
int L_43d_Pbb256;
int L_43c_Pbb256;
int L_43b_Pbb256;
int L_443_Pbb256;
int L_442_Pbb256;
int L_42f_Pbb259;
int L_431_Pbb259;
int L_430_Pbb259;
int L_42e_Pbb259;
int L_42d_Pbb259;
int L_42f_Pbb256;
int L_431_Pbb256;
int L_430_Pbb256;
int L_42e_Pbb256;
int L_42d_Pbb256;
int L_517_Pbb281;
int L_513_Pbb281;
int L_51a_Pbb281;
int L_516_Pbb281;
int L_519_Pbb281;
int L_515_Pbb281;
int L_514_Pbb281;
int L_512_Pbb281;
int L_518_Pbb281;
int L_511_Pbb281;
int L_510_Pbb281;
int L_50f_Pbb281;
int L_535_Pbb281;
int L_538_Pbb281;
int L_534_Pbb281;
int L_531_Pbb281;
int L_537_Pbb281;
int L_533_Pbb281;
int L_532_Pbb281;
int L_530_Pbb281;
int L_536_Pbb281;
int L_52f_Pbb281;
int L_52e_Pbb281;
int L_52d_Pbb281;
int L_42b_Pbb281;
int L_42a_Pbb281;
int L_429_Pbb281;
int L_428_Pbb281;
int L_427_Pbb281;
int L_426_Pbb281;
int L_425_Pbb281;
int L_424_Pbb281;
int L_42d;
int L_42c;
int L_42c_Pbb281;
int L_424;
int L_423;
int L_4a3_Pbb259;
int L_4a2_Pbb259;
int L_4a1_Pbb259;
int L_4a0_Pbb259;
int L_4a6_Pbb259;
int L_49f_Pbb259;
int L_4a5_Pbb259;
int L_4a4_Pbb259;
int L_49e_Pbb259;
int L_49a_Pbb256;
int L_49e;
int L_49d_Pbb259;
int L_499_Pbb256;
int L_49c_Pbb259;
int L_4a8_Pbb259;
int L_499;
int L_498_Pbb256;
int L_4a7_Pbb259;
int L_497_Pbb256;
int L_49c;
int L_49b;
int L_49b_Pbb256;
int L_497;
int L_496;
int L_495;
int L_494;
int L_4fe_Pbb159;
int L_4fd_Pbb159;
int L_4fc_Pbb159;
int L_4fb_Pbb159;
int L_4fa_Pbb159;
int L_4f9_Pbb159;
int L_4f8_Pbb159;
int L_4f7_Pbb159;
int L_4f6_Pbb159;
int L_4f5_Pbb159;
int L_4f4_Pbb159;
int L_50f_Pbb159;
int L_50e_Pbb159;
int L_50d_Pbb159;
int L_4e1_Pbb159;
int L_4e0_Pbb159;
int L_4dc_Pbb159;
int L_4db_Pbb159;
int L_4df_Pbb159;
int L_4de_Pbb159;
int L_4dd_Pbb159;
int L_4da_Pbb159;
int L_4d9_Pbb159;
int L_4d8_Pbb159;
int L_4d7_Pbb159;
int L_4d6_Pbb159;
int L_4d5_Pbb159;
int L_4d4_Pbb159;
int L_4d3_Pbb159;
int L_4d2_Pbb159;
int L_4e4_Pbb159;
int L_4d1_Pbb159;
int L_4d0_Pbb159;
int L_4cf_Pbb159;
int L_4cc_Pbb159;
int L_4cb_Pbb159;
int L_4ca_Pbb159;
int L_4c9_Pbb159;
int L_4c6_Pbb159;
int L_4c5_Pbb159;
int L_4c4_Pbb159;
int L_4e3_Pbb159;
int L_4ce_Pbb159;
int L_4c8_Pbb159;
int L_4c7_Pbb159;
int L_4c3_Pbb159;
int L_4cd_Pbb159;
int L_4c2_Pbb159;
int L_4c1_Pbb159;
int L_4c0_Pbb159;
int L_4bf_Pbb159;
int L_4be_Pbb159;
int L_4f1_Pbb159;
int L_4f0_Pbb159;
int L_4ef_Pbb159;
int L_4f2_Pbb159;
int L_4ee_Pbb159;
int L_4ed_Pbb159;
int L_4ec_Pbb159;
int L_4eb_Pbb159;
int L_4ea_Pbb159;
int L_4e9_Pbb159;
int L_4e8_Pbb159;
int L_4e7_Pbb159;
int L_4e6_Pbb159;
int L_4e5_Pbb159;
int L_50b_Pbb159;
int L_50a_Pbb159;
int L_509_Pbb159;
int L_508_Pbb159;
int L_50c_Pbb159;
int L_507_Pbb159;
int L_506_Pbb159;
int L_505_Pbb159;
int L_504_Pbb159;
int L_503_Pbb159;
int L_502_Pbb159;
int L_47e_Pbb159;
int L_47d_Pbb159;
int L_47c_Pbb159;
int L_47b_Pbb159;
int L_47f;
int L_47f_Pbb159;
int L_47b;
int L_47a;
int L_479;
int L_478;
int L_4ae_Pbb154;
int L_4ad_Pbb154;
int L_4af_Pbb154;
int L_4af;
int L_4ad;
int L_4ac;
int L_4ab;
int L_4aa;
int L_4a9;
int L_4a8;
int L_551_Pbb137;
int L_550_Pbb137;
int L_54f_Pbb137;
int L_54e_Pbb137;
int L_44a_Pbb137;
int L_44b_Pbb137;
int L_449_Pbb137;
int L_448_Pbb137;
int L_447_Pbb137;
int L_44d;
int L_44c;
int L_44c_Pbb137;
int L_447;
int L_446;
int L_445;
int L_535;
int L_538;
int L_534;
int L_531;
int L_537;
int L_533;
int L_532;
int L_530;
int L_536;
int L_52f;
int L_52e;
int L_52d;
int L_434_Pbb110;
int L_433_Pbb110;
int L_432_Pbb110;
int L_435;
int L_435_Pbb110;
int L_432;
int L_431;
int L_517;
int L_513;
int L_51a;
int L_516;
int L_519;
int L_515;
int L_514;
int L_512;
int L_518;
int L_511;
int L_510;
int L_50f;
int L_43b;
int L_439_Pbb85;
int L_438_Pbb85;
int L_43a;
int L_43a_Pbb85;
int L_437;
int L_436;
int L_468_Pbb81;
int L_467_Pbb81;
int L_46a;
int L_46a_Pbb81;
int L_469_Pbb81;
int L_467;
int L_466;
int L_463_Pbb76;
int L_462_Pbb76;
int L_465;
int L_465_Pbb76;
int L_464_Pbb76;
int L_462;
int L_461;
int L_54b_Pbb45;
int L_547_Pbb45;
int L_546_Pbb45;
int L_54d_Pbb45;
int L_54c_Pbb45;
int L_54a_Pbb45;
int L_549_Pbb45;
int L_545_Pbb45;
int L_548_Pbb45;
int L_544_Pbb45;
int L_543_Pbb45;
int L_540_Pbb45;
int L_542_Pbb45;
int L_541_Pbb45;
int L_53f_Pbb45;
int L_53d_Pbb45;
int L_53e_Pbb45;
int L_53c_Pbb45;
int L_54e_Pbb45;
int L_53b_Pbb45;
int L_53a_Pbb45;
int L_539_Pbb45;
int L_538_Pbb45;
int L_45f_Pbb45;
int L_45e_Pbb45;
int L_45d_Pbb45;
int L_45c_Pbb45;
int L_45b_Pbb45;
int L_45a_Pbb45;
int L_459_Pbb45;
int L_458_Pbb45;
int L_457_Pbb45;
int L_456_Pbb45;
int L_455_Pbb45;
int L_454_Pbb45;
int L_460;
int L_460_Pbb45;
int L_454;
int L_551_Pbb34;
int L_550_Pbb34;
int L_54f_Pbb34;
int L_54e_Pbb34;
int L_551;
int L_550;
int L_54f;
int L_54e;
int L_451_Pbb34;
int L_450_Pbb34;
int L_453;
int L_452;
int L_452_Pbb34;
int L_450;
int L_44f;
int L_44e;
int L_4ba;
int L_4b9;
int L_4b8;
int L_4b7;
int L_4b6;
int L_4b5;
int L_4b4;
int L_4b3;
int L_4b2;
int L_4b1;
int L_4b0;
int L_4bc;
int L_4bb;
int L_41f_Pbb15;
int L_41e_Pbb15;
int L_421;
int L_420;
int L_420_Pbb15;
int L_41c_Pbb12;
int L_41e;
int L_41e_Pbb12;
int L_41d_Pbb12;
int L_41a_Pbb9;
int L_419_Pbb9;
int L_41b;
int L_41b_Pbb9;
int L_417_Pbb6;
int L_416_Pbb6;
int L_419;
int L_418;
int L_418_Pbb6;
int L_416;
int L_415;
int L_414;
int L_4be;
int L_4bd;
