# Supplementary material for: Reducing the WCET and analysis time of systems with simple lockable instruction caches
Source: PLoS One. 2020 Mar 19;15(3):e0229980. doi: 10.1371/journal.pone.0229980 (PMC7082033; doi:10.1371/journal.pone.0229980)
Supplement: S1 File — (ZIP) [file pone.0229980.s001.zip › ILPS/audiobeam_O0_L32_Cideal_A0_CM0_NM_compact.ilp]

/* IPET system */
max:  -1 wcet_fin;
-1 C_bb4 + -1 Wcet_audiobeam_return + -1 C_bb3 + -1 Wcet_audiobeam_main + -1 C_bb2 + -1 Wcet_audiobeam_init + -1 C_bb1 + 1 Wcet_main = 8; /**/
-1 C_bb363 + 1 Wcet_audiobeam_return = 2; /**/
-1 C_bb19 + -1 Wcet_audiobeam_calc_single_pos + -1 C_bb18 + 1 Wcet_audiobeam_main = 4; /**/
-23040 C_bb8 + -23041 C_bb6 + 1 wcet_bb6_bb8 = 46080; /**/
-1 wcet_bb6_bb8 + 1 wcetloop_6 >= 0; /**/
-180 C_bb11 + -181 C_bb9 + 1 wcet_bb9_bb11 = 360; /**/
-1 wcet_bb9_bb11 + 1 wcetloop_9 >= 0; /**/
-12 C_bb14 + -13 C_bb12 + 1 wcet_bb12_bb14 = 24; /**/
-1 wcet_bb12_bb14 + 1 wcetloop_12 >= 0; /**/
-12 C_bb17 + -13 C_bb15 + 1 wcet_bb15_bb17 = 24; /**/
-1 wcet_bb15_bb17 + 1 wcetloop_15 >= 0; /**/
-1 C_bb16 + 0 L_420 + -1 wcetloop_15 + 0 L_41e + -1 C_bb13 + 0 L_41d + -1 wcetloop_12 + 0 L_41b + -1 C_bb10 + -1 wcetloop_9 + -1 C_bb7 + 0 L_418 + -1 wcetloop_6 + -1 C_bb5 + 1 Wcet_audiobeam_init = 10; /*, DFM BB 6 Line L_418(23040*(1-1)), DAH BB 7 Line L_418(1*(1-1)), DAH BB 10 Line L_41b(1*(1-1)), DFM BB 12 Line L_41d(12*(1-1)), DAH BB 13 Line L_41e(1*(1-1)), DFM BB 15 Line L_420(12*(1-1)), DAH BB 16 Line L_420(1*(1-1))*/
-1 C_bb30 + -1 Wcet_audiobeam_calc_beamforming_result + -1 C_bb29 + -1 Wcet_audiobeam_init_data_queue + -1 C_bb28 + -1 Wcet_audiobeam_find_max_in_arr + -1 C_bb27 + -1 Wcet_audiobeam_adjust_delays + -1 C_bb26 + -1 Wcet_audiobeam_calc_delays + -1 C_bb25 + -1 Wcet_audiobeam_calc_distances + -1 C_bb24 + -1 C_bb23 + -1 C_bb22 + -3 Wcet_audiobeam_malloc + -1 C_bb21 + -1 Wcet_audiobeam_init_delays + -1 C_bb20 + 1 Wcet_audiobeam_calc_single_pos = 22; /**/
-1 C_bb156 + -1 Wcet_audiobeam_calculate_energy + -1 C_bb155 + -2 C_bb154 + 1 wcet_bb154_bb155 = 4; /**/
-1 wcet_bb154_bb155 + 1 wcetloop_154 >= 0; /**/
-1 wcet_bb151 + 0 L_4aa + -1 Wcet_audiobeam_process_signal + -1 C_bb149 + -1 C_bb147 + 1 wcet_bb147_bb149 = 4; /*, DAH BB 149 Line L_4aa(1*(1-1))*/
-1 wcet_bb147_bb149 + 1 wcet_bb147 >= 0; /**/
-1 wcet_bb151 + -1 Wcet_audiobeam_process_signal + -1 C_bb149 + -1 C_bb150 + 0 L_4aa + -1 Wcet_audiobeam_calc_weights_left_only + -1 C_bb148 + -1 C_bb147 + 1 wcet_bb147_bb148 = 4; /*, DAH BB 148 Line L_4aa(1*(1-1)), DAH BB 149 Line L_4aa(1*(1-1))*/
-1 wcet_bb147_bb148 + 1 wcet_bb147 >= 0; /**/
-1 C_bb153 + -1 C_bb151 + 1 wcet_bb151_bb153 = 2; /**/
-1 wcet_bb151_bb153 + 1 wcet_bb151 >= 0; /**/
-1 C_bb153 + 0 L_4af + -1 wcetloop_154 + 0 L_4ac + -1 C_bb152 + -1 C_bb151 + 1 wcet_bb151_bb152 = 2; /*, DAH BB 152 Line L_4ac(1*(1-1)), DFM BB 154 Line L_4af(1*(1-1)), DAH BB 153 Line L_4af(1*(1-1))*/
-1 wcet_bb151_bb152 + 1 wcet_bb151 >= 0; /**/
-1 wcet_bb147 + 1 Wcet_audiobeam_calc_beamforming_result = 2; /**/
-225 C_bb143 + -240 C_bb141 + 1 wcet_bb141_bb143 = 450; /**/
-1 wcet_bb141_bb143 + 1 wcetloop_141 >= 0; /**/
-15 C_bb142 + 0 L_44b + -1 wcetloop_141 + -15 C_bb140 + -15 Wcet_audiobeam_malloc + -15 C_bb139 + -16 C_bb137 + 1 wcet_bb137_bb139 = 90; /*, DFM BB 141 Line L_44b(225*(1-1)), DAH BB 142 Line L_44b(15*(1-1))*/
-1 wcet_bb137_bb139 + 1 wcetloop_137 >= 0; /**/
-1 C_bb138 + 0 L_44c + -1 wcetloop_137 + -1 C_bb136 + -1 C_bb135 + -2 Wcet_audiobeam_malloc + -1 C_bb134 + 1 Wcet_audiobeam_init_data_queue = 8; /*, DFM BB 137 Line L_44c(15*(1-1)), DAH BB 138 Line L_44c(1*(1-1))*/
-1 wcet_bb112 + -16 C_bb110 + 1 wcet_bb110_bb112 = 30; /**/
-1 wcet_bb110_bb112 + 1 wcetloop_110 >= 0; /**/
-15 C_bb115 + -15 C_bb112 + 1 wcet_bb112_bb115 = 30; /**/
-1 wcet_bb112_bb115 + 1 wcet_bb112 >= 0; /**/
0 L_434 + -15 C_bb115 + -15 C_bb114 + -15 C_bb112 + 1 wcet_bb112_bb114 = 0; /*, DAH BB 115 Line L_434(15*(1-1))*/
-1 wcet_bb112_bb114 + 1 wcet_bb112 >= 0; /**/
-1 Wcet_audiobeam___ceilf + 15 wcet_audiobeam___ceilf_bb116 >= 0; /**/
-1 C_bb113 + -1 wcet_audiobeam___ceilf_bb116 + -1 C_bb111 + 0 L_435 + -1 wcetloop_110 + -1 C_bb109 + 1 Wcet_audiobeam_find_max_in_arr = 6; /*, DFM BB 110 Line L_435(15*(1-1)), DAH BB 111 Line L_435(1*(1-1))*/
-15 C_bb83 + -16 C_bb81 + 1 wcet_bb81_bb83 = 30; /**/
-1 wcet_bb81_bb83 + 1 wcetloop_81 >= 0; /**/
0 L_46a + -1 C_bb82 + 0 L_469 + -1 wcetloop_81 + -1 C_bb80 + -1 Wcet_audiobeam_find_min_in_arr + -1 C_bb79 + 1 Wcet_audiobeam_adjust_delays = 6; /*, DFM BB 81 Line L_469(15*(1-1)), DAH BB 82 Line L_46a(1*(1-1))*/
-15 C_bb78 + -16 C_bb76 + 1 wcet_bb76_bb78 = 30; /**/
-1 wcet_bb76_bb78 + 1 wcetloop_76 >= 0; /**/
0 L_465 + -1 C_bb77 + 0 L_464 + -1 wcetloop_76 + -1 C_bb75 + 1 Wcet_audiobeam_calc_delays = 4; /*, DFM BB 76 Line L_464(15*(1-1)), DAH BB 77 Line L_465(1*(1-1))*/
-15 C_bb48 + -1 Wcet_audiobeam___ieee754_sqrtf + -15 C_bb47 + -16 C_bb45 + 1 wcet_bb45_bb47 = 60; /**/
-1 wcet_bb45_bb47 + 1 wcetloop_45 >= 0; /**/
-1 C_bb46 + 0 L_460 + -1 wcetloop_45 + -1 C_bb44 + 1 Wcet_audiobeam_calc_distances = 4; /*, DFM BB 45 Line L_460(15*(1-1)), DAH BB 46 Line L_460(1*(1-1))*/
-1 C_bb37 + -1 Wcet_audiobeam_malloc + -1 C_bb36 + -2 C_bb34 + 1 wcet_bb34_bb36 = 4; /**/
-1 wcet_bb34_bb36 + 1 wcetloop_34 >= 0; /**/
-1 C_bb35 + 0 L_452 + -1 wcetloop_34 + -1 C_bb33 + -1 C_bb32 + -2 Wcet_audiobeam_malloc + -1 C_bb31 + 1 Wcet_audiobeam_init_delays = 8; /*, DFM BB 34 Line L_452(1*(1-1)), DAH BB 35 Line L_452(1*(1-1))*/
-1 C_bb362 + -2 C_bb360 + 1 wcet_bb360_bb362 = 2; /**/
-1 wcet_bb360_bb362 + 1 wcetloop_360 >= 0; /**/
-1 C_bb361 + 0 L_484 + -1 wcetloop_360 + -1 C_bb359 + 1 Wcet_audiobeam_calculate_energy = 4; /*, DFM BB 360 Line L_484(1*(1-1)), DAH BB 361 Line L_484(1*(1-1))*/
-1 wcet_bb258 + -14 C_bb256 + 1 wcet_bb256_bb258 = 26; /**/
-1 wcet_bb256_bb258 + 1 wcetloop_256 >= 0; /**/
-13 C_bb271 + 0 L_499 + -1 Wcet_audiobeam_wrapped_inc + -13 C_bb269 + -13 C_bb264 + 0 L_497 + -1 Wcet_audiobeam_parse_line + -13 C_bb260 + -13 C_bb258 + 1 wcet_bb258_bb260 = 78; /*, DAH BB 260 Line L_497(13*(1-1)), DAH BB 269 Line L_499(13*(1-1))*/
-1 wcet_bb258_bb260 + 1 wcet_bb258 >= 0; /**/
-1 wcet_bb277 + -1 Wcet_audiobeam_do_beamforming + -372 C_bb276 + -29 Wcet_audiobeam_wrapped_inc + -372 C_bb274 + -744 C_bb272 + 1 wcet_bb272_bb274 = 2232; /**/
-1 wcet_bb272_bb274 + 1 wcetloop_272 >= 0; /**/
-372 C_bb279 + -372 C_bb277 + 1 wcet_bb277_bb279 = 744; /**/
-1 wcet_bb277_bb279 + 1 wcet_bb277 >= 0; /**/
0 L_4a3 + -372 C_bb279 + 0 L_4a2 + -372 C_bb278 + -372 C_bb277 + 1 wcet_bb277_bb278 = 0; /*, DAH BB 278 Line L_4a2(372*(1-1)), DAH BB 279 Line L_4a3(372*(1-1))*/
-1 wcet_bb277_bb278 + 1 wcet_bb277 >= 0; /**/
-1 wcet_bb263 + -372 C_bb259 + 1 wcet_bb259_bb263 = 744; /**/
-1 wcet_bb259_bb263 + 1 wcetloop_259 >= 0; /**/
0 L_4a7 + -1 wcet_bb262 + -372 C_bb259 + 1 wcet_bb259_bb262 = 0; /*, DAH BB 262 Line L_4a7(372*(1-1))*/
-1 wcet_bb259_bb262 + 1 wcetloop_259 >= 0; /**/
-1 wcet_bb263 + -372 C_bb262 + 1 wcet_bb262_bb263 = 744; /**/
-1 wcet_bb262_bb263 + 1 wcet_bb262 >= 0; /**/
-372 C_bb275 + -29 Wcet_audiobeam_wrapped_inc + -372 C_bb273 + 0 L_4a4 + -1 wcetloop_272 + -372 C_bb270 + 0 L_49c + -29 Wcet_audiobeam_parse_line + -372 C_bb267 + -372 C_bb263 + 1 wcet_bb263_bb267 = 2232; /*, DAH BB 267 Line L_49c(372*(1-1)), DFM BB 272 Line L_4a4(372*(1-1)), DAH BB 273 Line L_4a4(372*(1-1))*/
-1 wcet_bb263_bb267 + 1 wcet_bb263 >= 0; /**/
-1 C_bb265 + -1 C_bb261 + -1 wcetloop_256 + 1 wcet_bb256_bb261 = 4; /**/
-1 wcet_bb256_bb261 + 1 wcet_bb256 >= 0; /**/
0 L_4a7 + -1 wcet_bb259 + 0 L_49b + -1 C_bb257 + -1 wcetloop_256 + 1 wcet_bb256_bb257 = 2; /*, DAH BB 257 Line L_49b(1*(1-1)), DFM BB 259 Line L_4a7(371*(1-1))*/
-1 wcet_bb256_bb257 + 1 wcet_bb256 >= 0; /**/
0 L_4a8 + -1 C_bb265 + -1 C_bb266 + -1 C_bb268 + -1 wcetloop_259 + 1 wcet_bb259_bb268 = 4; /*, DAH BB 265 Line L_4a8(1*(1-1))*/
-1 wcet_bb259_bb268 + 1 wcet_bb259 >= 0; /**/
0 L_4a8 + -1 C_bb265 + -1 C_bb266 + -1 wcetloop_259 + 1 wcet_bb259_bb266 = 2; /*, DAH BB 265 Line L_4a8(1*(1-1))*/
-1 wcet_bb259_bb266 + 1 wcet_bb259 >= 0; /**/
-1 wcet_bb256 + -1 C_bb255 + -1 Wcet_audiobeam_preprocess_delays + -1 C_bb254 + 1 Wcet_audiobeam_process_signal = 6; /**/
-15 C_bb162 + -1 Wcet_audiobeam___cosf + -15 C_bb161 + -16 C_bb159 + 1 wcet_bb159_bb161 = 60; /**/
-1 wcet_bb159_bb161 + 1 wcetloop_159 >= 0; /**/
0 L_47f + -1 C_bb160 + -1 wcetloop_159 + -1 C_bb158 + -1 Wcet_audiobeam_malloc + -1 C_bb157 + 1 Wcet_audiobeam_calc_weights_left_only = 6; /*, DAH BB 160 Line L_47f(1*(1-1))*/
-1 wcet_bb87 + -16 C_bb85 + 1 wcet_bb85_bb87 = 30; /**/
-1 wcet_bb85_bb87 + 1 wcetloop_85 >= 0; /**/
0 L_439 + -15 C_bb90 + -15 C_bb87 + 1 wcet_bb87_bb90 = 30; /*, DAH BB 90 Line L_439(15*(1-1))*/
-1 wcet_bb87_bb90 + 1 wcet_bb87 >= 0; /**/
-15 C_bb90 + 0 L_439 + -15 C_bb89 + -15 C_bb87 + 1 wcet_bb87_bb89 = 0; /*, DAH BB 89 Line L_439(15*(1-1)), DAH BB 90 Line L_439(15*(1-1))*/
-1 wcet_bb87_bb89 + 1 wcet_bb87 >= 0; /**/
-1 Wcet_audiobeam___floorf + 15 wcet_audiobeam___floorf_bb91 >= 0; /**/
-1 C_bb88 + -1 wcet_audiobeam___floorf_bb91 + -1 C_bb86 + 0 L_43a + -1 wcetloop_85 + -1 C_bb84 + 1 Wcet_audiobeam_find_min_in_arr = 6; /*, DFM BB 85 Line L_43a(15*(1-1)), DAH BB 86 Line L_43a(1*(1-1))*/
-15 C_bb64 + -30 C_bb60 + 1 wcet_bb60_bb64 = 30; /**/
-1 wcet_bb60_bb64 + 1 wcetloop_60 >= 0; /**/
-1 wcet_bb67 + -390 C_bb65 + 1 wcet_bb65_bb67 = 750; /**/
-1 wcet_bb65_bb67 + 1 wcetloop_65 >= 0; /**/
-375 C_bb71 + -375 C_bb67 + 1 wcet_bb67_bb71 = 750; /**/
-1 wcet_bb67_bb71 + 1 wcet_bb67 >= 0; /**/
0 L_547 + -375 C_bb71 + 0 L_545 + -375 C_bb70 + -375 C_bb67 + 1 wcet_bb67_bb70 = 0; /*, DAH BB 70 Line L_545(375*(1-1)), DAH BB 71 Line L_547(375*(1-1))*/
-1 wcet_bb67_bb70 + 1 wcet_bb67 >= 0; /**/
-1 wcet_bb51 + -15 C_bb49 + 1 wcet_bb49_bb51 = 30; /**/
-1 wcet_bb49_bb51 + 1 wcet_bb49 >= 0; /**/
-15 C_bb52 + 0 L_53a + -15 C_bb50 + -15 C_bb49 + 1 wcet_bb49_bb50 = 30; /*, DAH BB 50 Line L_53a(15*(1-1))*/
-1 wcet_bb49_bb50 + 1 wcet_bb49 >= 0; /**/
-1 wcet_bb54 + -15 C_bb51 + 1 wcet_bb51_bb54 = 30; /**/
-1 wcet_bb51_bb54 + 1 wcet_bb51 >= 0; /**/
0 L_53b + -1 wcet_bb53 + -15 C_bb51 + 1 wcet_bb51_bb53 = 0; /*, DAH BB 53 Line L_53b(15*(1-1))*/
-1 wcet_bb51_bb53 + 1 wcet_bb51 >= 0; /**/
0 L_53c + -1 wcet_bb56 + -15 C_bb53 + 1 wcet_bb53_bb56 = 30; /*, DAH BB 56 Line L_53c(15*(1-1))*/
-1 wcet_bb53_bb56 + 1 wcet_bb53 >= 0; /**/
-15 C_bb52 + 0 L_53c + -15 C_bb55 + -15 C_bb53 + 1 wcet_bb53_bb55 = 30; /*, DAH BB 55 Line L_53c(15*(1-1))*/
-1 wcet_bb53_bb55 + 1 wcet_bb53 >= 0; /**/
-1 wcet_bb54 + -15 C_bb56 + 1 wcet_bb56_bb54 = 30; /**/
-1 wcet_bb56_bb54 + 1 wcet_bb56 >= 0; /**/
-15 C_bb52 + 0 L_53d + -15 C_bb59 + -15 C_bb56 + 1 wcet_bb56_bb59 = 30; /*, DAH BB 59 Line L_53d(15*(1-1))*/
-1 wcet_bb56_bb59 + 1 wcet_bb56 >= 0; /**/
-1 wcet_bb58 + -15 C_bb54 + 1 wcet_bb54_bb58 = 30; /**/
-1 wcet_bb54_bb58 + 1 wcet_bb54 >= 0; /**/
0 L_541 + -1 wcet_bb58 + 0 L_540 + -15 C_bb63 + -1 wcetloop_60 + 0 L_53e + -15 C_bb57 + -15 C_bb54 + 1 wcet_bb54_bb57 = 30; /*, DAH BB 57 Line L_53e(15*(1-1)), DAH BB 63 Line L_540(15*(1-1)), DAH BB 58 Line L_541(15*(1-1))*/
-1 wcet_bb54_bb57 + 1 wcet_bb54 >= 0; /**/
-1 wcet_bb66 + 0 L_548 + -1 wcetloop_65 + -15 C_bb62 + -15 C_bb58 + 1 wcet_bb58_bb62 = 60; /*, DFM BB 65 Line L_548(375*(1-1)), DAH BB 66 Line L_548(15*(1-1))*/
-1 wcet_bb58_bb62 + 1 wcet_bb58 >= 0; /**/
-1 wcet_bb66 + 0 L_548 + -1 wcetloop_65 + 0 L_543 + -15 C_bb62 + 0 L_542 + -15 C_bb61 + -15 C_bb58 + 1 wcet_bb58_bb61 = 30; /*, DAH BB 61 Line L_542(15*(1-1)), DAH BB 62 Line L_543(15*(1-1)), DFM BB 65 Line L_548(375*(1-1)), DAH BB 66 Line L_548(15*(1-1))*/
-1 wcet_bb58_bb61 + 1 wcet_bb58 >= 0; /**/
-15 C_bb52 + -15 C_bb69 + -15 C_bb66 + 1 wcet_bb66_bb69 = 30; /**/
-1 wcet_bb66_bb69 + 1 wcet_bb66 >= 0; /**/
-1 wcet_bb68 + -15 C_bb66 + 1 wcet_bb66_bb68 = 0; /**/
-1 wcet_bb66_bb68 + 1 wcet_bb66 >= 0; /**/
-15 C_bb52 + -15 C_bb69 + -15 C_bb68 + 1 wcet_bb68_bb69 = 30; /**/
-1 wcet_bb68_bb69 + 1 wcet_bb68 >= 0; /**/
0 L_54a + -1 wcet_bb72 + -15 C_bb68 + 1 wcet_bb68_bb72 = 0; /*, DAH BB 72 Line L_54a(15*(1-1))*/
-1 wcet_bb68_bb72 + 1 wcet_bb68 >= 0; /**/
-15 C_bb52 + 0 L_54c + -15 C_bb69 + 0 L_54b + -15 C_bb74 + -15 C_bb72 + 1 wcet_bb72_bb74 = 30; /*, DAH BB 74 Line L_54b(15*(1-1)), DAH BB 69 Line L_54c(15*(1-1))*/
-1 wcet_bb72_bb74 + 1 wcet_bb72 >= 0; /**/
-15 C_bb52 + -15 C_bb69 + 0 L_54b + -15 C_bb73 + -15 C_bb72 + 1 wcet_bb72_bb73 = 30; /*, DAH BB 73 Line L_54b(15*(1-1))*/
-1 wcet_bb72_bb73 + 1 wcet_bb72 >= 0; /**/
-1 wcet_bb49 + 1 Wcet_audiobeam___ieee754_sqrtf = 30; /**/
-1 wcet_bb351 + -5952 C_bb349 + 1 wcet_bb349_bb351 = 11160; /**/
-1 wcet_bb349_bb351 + 1 wcetloop_349 >= 0; /**/
-1 wcet_bb353 + -5580 C_bb351 + 1 wcet_bb351_bb353 = 11160; /**/
-1 wcet_bb351_bb353 + 1 wcet_bb351 >= 0; /**/
-1 wcet_bb353 + 0 L_489 + -5580 C_bb352 + -5580 C_bb351 + 1 wcet_bb351_bb352 = 0; /*, DAH BB 352 Line L_489(5580*(1-1))*/
-1 wcet_bb351_bb352 + 1 wcet_bb351 >= 0; /**/
-1 wcet_bb355 + -5580 C_bb353 + 1 wcet_bb353_bb355 = 11160; /**/
-1 wcet_bb353_bb355 + 1 wcet_bb353 >= 0; /**/
0 L_48b + -1 wcet_bb355 + -5580 C_bb354 + -5580 C_bb353 + 1 wcet_bb353_bb354 = 0; /*, DAH BB 355 Line L_48b(5580*(1-1))*/
-1 wcet_bb353_bb354 + 1 wcet_bb353 >= 0; /**/
0 L_492 + -5580 C_bb358 + -5580 C_bb357 + -5580 C_bb355 + 1 wcet_bb355_bb357 = 11160; /*, DAH BB 358 Line L_492(5580*(1-1))*/
-1 wcet_bb355_bb357 + 1 wcet_bb355 >= 0; /**/
-5580 C_bb358 + 0 L_490 + -5580 C_bb356 + -5580 C_bb355 + 1 wcet_bb355_bb356 = 11160; /*, DAH BB 356 Line L_490(5580*(1-1))*/
-1 wcet_bb355_bb356 + 1 wcet_bb355 >= 0; /**/
0 L_493 + -372 C_bb350 + 0 L_492 + -1 wcetloop_349 + -372 C_bb348 + 1 Wcet_audiobeam_do_beamforming = 1488; /*, DFM BB 349 Line L_492(5580*(1-1)), DAH BB 350 Line L_493(372*(1-1))*/
-13 C_bb331 + -1 Wcet_audiobeam_wrapped_inc_offset + -13 C_bb330 + 1 Wcet_audiobeam_wrapped_inc = 52; /**/
-195 C_bb325 + -208 C_bb323 + 1 wcet_bb323_bb325 = 390; /**/
-1 wcet_bb323_bb325 + 1 wcetloop_323 >= 0; /**/
-13 C_bb324 + 0 L_430 + -1 wcetloop_323 + -13 C_bb322 + 1 Wcet_audiobeam_parse_line = 52; /*, DFM BB 323 Line L_430(195*(1-1)), DAH BB 324 Line L_430(13*(1-1))*/
-15 C_bb285 + -1 Wcet_audiobeam___floorf + -15 C_bb284 + -1 Wcet_audiobeam___ceilf + -15 C_bb283 + -16 C_bb281 + 1 wcet_bb281_bb283 = 90; /**/
-1 wcet_bb281_bb283 + 1 wcetloop_281 >= 0; /**/
-1 C_bb282 + 0 L_42c + -1 wcetloop_281 + -1 C_bb280 + 1 Wcet_audiobeam_preprocess_delays = 4; /*, DFM BB 281 Line L_42c(15*(1-1)), DAH BB 282 Line L_42c(1*(1-1))*/
-1 wcet_bb166 + -15 C_bb164 + 1 wcet_bb164_bb166 = 30; /**/
-1 wcet_bb164_bb166 + 1 wcet_bb164 >= 0; /**/
-15 C_bb170 + -15 C_bb167 + 0 L_504 + -1 Wcet_audiobeam___kernel_cosf + -15 C_bb165 + -15 C_bb164 + 1 wcet_bb164_bb165 = 60; /*, DAH BB 165 Line L_504(15*(1-1))*/
-1 wcet_bb164_bb165 + 1 wcet_bb164 >= 0; /**/
-1 wcet_bb171 + -1 Wcet_audiobeam___ieee754_rem_pio2f + -15 C_bb169 + -15 C_bb166 + 1 wcet_bb166_bb169 = 60; /**/
-1 wcet_bb166_bb169 + 1 wcet_bb166 >= 0; /**/
-15 C_bb170 + -15 C_bb168 + -15 C_bb166 + 1 wcet_bb166_bb168 = 30; /**/
-1 wcet_bb166_bb168 + 1 wcet_bb166 >= 0; /**/
-15 C_bb170 + -15 C_bb176 + -1 Wcet_audiobeam___kernel_sinf + -15 C_bb173 + -15 C_bb171 + 1 wcet_bb171_bb173 = 90; /**/
-1 wcet_bb171_bb173 + 1 wcet_bb171 >= 0; /**/
0 L_508 + -1 wcet_bb172 + -15 C_bb171 + 1 wcet_bb171_bb172 = 0; /*, DAH BB 172 Line L_508(15*(1-1))*/
-1 wcet_bb171_bb172 + 1 wcet_bb171 >= 0; /**/
-15 C_bb170 + -15 C_bb179 + -1 Wcet_audiobeam___kernel_cosf + -15 C_bb175 + -15 C_bb172 + 1 wcet_bb172_bb175 = 90; /**/
-1 wcet_bb172_bb175 + 1 wcet_bb172 >= 0; /**/
0 L_508 + -1 wcet_bb174 + -15 C_bb172 + 1 wcet_bb172_bb174 = 0; /*, DAH BB 174 Line L_508(15*(1-1))*/
-1 wcet_bb172_bb174 + 1 wcet_bb172 >= 0; /**/
0 L_50c + -15 C_bb170 + -15 C_bb181 + -1 Wcet_audiobeam___kernel_sinf + -15 C_bb178 + -15 C_bb174 + 1 wcet_bb174_bb178 = 60; /*, DAH BB 170 Line L_50c(15*(1-1))*/
-1 wcet_bb174_bb178 + 1 wcet_bb174 >= 0; /**/
-15 C_bb170 + -15 C_bb180 + 0 L_508 + -1 Wcet_audiobeam___kernel_cosf + -15 C_bb177 + -15 C_bb174 + 1 wcet_bb174_bb177 = 60; /*, DAH BB 177 Line L_508(15*(1-1))*/
-1 wcet_bb174_bb177 + 1 wcet_bb174 >= 0; /**/
-1 wcet_bb164 + 1 Wcet_audiobeam___cosf = 30; /**/
-1 C_bb163 + 1 Wcet_audiobeam_malloc = 2; /**/
0 L_43e + -13 C_bb335 + -13 C_bb334 + -13 C_bb332 + 1 wcet_bb332_bb334 = 26; /*, DAH BB 335 Line L_43e(13*(1-1))*/
-1 wcet_bb332_bb334 + 1 wcet_bb332 >= 0; /**/
0 L_43e + -13 C_bb335 + 0 L_43d + -13 C_bb333 + -13 C_bb332 + 1 wcet_bb332_bb333 = 26; /*, DAH BB 333 Line L_43d(13*(1-1)), DAH BB 335 Line L_43e(13*(1-1))*/
-1 wcet_bb332_bb333 + 1 wcet_bb332 >= 0; /**/
-1 wcet_bb332 + 1 Wcet_audiobeam_wrapped_inc_offset = 26; /**/
-1 wcet_bb306 + -15 C_bb304 + 1 wcet_bb304_bb306 = 30; /**/
-1 wcet_bb304_bb306 + 1 wcet_bb304 >= 0; /**/
0 L_511 + -1 wcet_bb305 + -15 C_bb304 + 1 wcet_bb304_bb305 = 0; /*, DAH BB 305 Line L_511(15*(1-1))*/
-1 wcet_bb304_bb305 + 1 wcet_bb304 >= 0; /**/
0 L_519 + -15 C_bb315 + -15 C_bb310 + -15 C_bb306 + 1 wcet_bb306_bb310 = 60; /*, DAH BB 315 Line L_519(15*(1-1))*/
-1 wcet_bb306_bb310 + 1 wcet_bb306 >= 0; /**/
-15 C_bb315 + 0 L_518 + -15 C_bb309 + -15 C_bb306 + 1 wcet_bb306_bb309 = 30; /*, DAH BB 309 Line L_518(15*(1-1))*/
-1 wcet_bb306_bb309 + 1 wcet_bb306 >= 0; /**/
-1 wcet_bb308 + -15 C_bb305 + 1 wcet_bb305_bb308 = 30; /**/
-1 wcet_bb305_bb308 + 1 wcet_bb305 >= 0; /**/
0 L_511 + -1 wcet_bb307 + -15 C_bb305 + 1 wcet_bb305_bb307 = 0; /*, DAH BB 307 Line L_511(15*(1-1))*/
-1 wcet_bb305_bb307 + 1 wcet_bb305 >= 0; /**/
0 L_515 + -1 wcet_bb314 + -15 C_bb308 + 1 wcet_bb308_bb314 = 30; /*, DAH BB 314 Line L_515(15*(1-1))*/
-1 wcet_bb308_bb314 + 1 wcet_bb308 >= 0; /**/
-15 C_bb315 + 0 L_515 + -15 C_bb313 + -15 C_bb308 + 1 wcet_bb308_bb313 = 30; /*, DAH BB 313 Line L_515(15*(1-1))*/
-1 wcet_bb308_bb313 + 1 wcet_bb308 >= 0; /**/
0 L_519 + -15 C_bb315 + -15 C_bb312 + -15 C_bb314 + 1 wcet_bb314_bb312 = 30; /*, DAH BB 315 Line L_519(15*(1-1))*/
-1 wcet_bb314_bb312 + 1 wcet_bb314 >= 0; /**/
0 L_516 + -1 wcet_bb318 + -15 C_bb314 + 1 wcet_bb314_bb318 = 0; /*, DAH BB 318 Line L_516(15*(1-1))*/
-1 wcet_bb314_bb318 + 1 wcet_bb314 >= 0; /**/
0 L_519 + -15 C_bb315 + -15 C_bb312 + -15 C_bb321 + -15 C_bb318 + 1 wcet_bb318_bb321 = 60; /*, DAH BB 315 Line L_519(15*(1-1))*/
-1 wcet_bb318_bb321 + 1 wcet_bb318 >= 0; /**/
0 L_519 + -15 C_bb315 + -15 C_bb312 + 0 L_517 + -15 C_bb321 + 0 L_516 + -15 C_bb320 + -15 C_bb318 + 1 wcet_bb318_bb320 = 30; /*, DAH BB 320 Line L_516(15*(1-1)), DAH BB 321 Line L_517(15*(1-1)), DAH BB 315 Line L_519(15*(1-1))*/
-1 wcet_bb318_bb320 + 1 wcet_bb318 >= 0; /**/
0 L_519 + -15 C_bb315 + -15 C_bb312 + -15 C_bb307 + 1 wcet_bb307_bb312 = 30; /*, DAH BB 315 Line L_519(15*(1-1))*/
-1 wcet_bb307_bb312 + 1 wcet_bb307 >= 0; /**/
0 L_512 + -1 wcet_bb311 + -15 C_bb307 + 1 wcet_bb307_bb311 = 0; /*, DAH BB 311 Line L_512(15*(1-1))*/
-1 wcet_bb307_bb311 + 1 wcet_bb307 >= 0; /**/
-1 wcet_bb317 + -15 C_bb311 + 1 wcet_bb311_bb317 = 30; /**/
-1 wcet_bb311_bb317 + 1 wcet_bb311 >= 0; /**/
0 L_519 + -15 C_bb315 + -15 C_bb312 + -15 C_bb316 + -15 C_bb311 + 1 wcet_bb311_bb316 = 30; /*, DAH BB 315 Line L_519(15*(1-1))*/
-1 wcet_bb311_bb316 + 1 wcet_bb311 >= 0; /**/
0 L_519 + -15 C_bb315 + -15 C_bb312 + -15 C_bb317 + 1 wcet_bb317_bb312 = 30; /*, DAH BB 315 Line L_519(15*(1-1))*/
-1 wcet_bb317_bb312 + 1 wcet_bb317 >= 0; /**/
0 L_519 + -15 C_bb315 + -15 C_bb312 + 0 L_513 + -15 C_bb319 + -15 C_bb317 + 1 wcet_bb317_bb319 = 30; /*, DAH BB 319 Line L_513(15*(1-1)), DAH BB 315 Line L_519(15*(1-1))*/
-1 wcet_bb317_bb319 + 1 wcet_bb317 >= 0; /**/
-1 wcet_bb304 + 1 Wcet_audiobeam___floorf = 30; /**/
-1 wcet_bb288 + -15 C_bb286 + 1 wcet_bb286_bb288 = 30; /**/
-1 wcet_bb286_bb288 + 1 wcet_bb286 >= 0; /**/
0 L_52f + -1 wcet_bb287 + -15 C_bb286 + 1 wcet_bb286_bb287 = 0; /*, DAH BB 287 Line L_52f(15*(1-1))*/
-1 wcet_bb286_bb287 + 1 wcet_bb286 >= 0; /**/
0 L_537 + -15 C_bb297 + -15 C_bb292 + -15 C_bb288 + 1 wcet_bb288_bb292 = 60; /*, DAH BB 297 Line L_537(15*(1-1))*/
-1 wcet_bb288_bb292 + 1 wcet_bb288 >= 0; /**/
-15 C_bb297 + 0 L_536 + -15 C_bb291 + -15 C_bb288 + 1 wcet_bb288_bb291 = 30; /*, DAH BB 291 Line L_536(15*(1-1))*/
-1 wcet_bb288_bb291 + 1 wcet_bb288 >= 0; /**/
-1 wcet_bb290 + -15 C_bb287 + 1 wcet_bb287_bb290 = 30; /**/
-1 wcet_bb287_bb290 + 1 wcet_bb287 >= 0; /**/
-1 wcet_bb289 + -15 C_bb287 + 1 wcet_bb287_bb289 = 0; /**/
-1 wcet_bb287_bb289 + 1 wcet_bb287 >= 0; /**/
0 L_533 + -1 wcet_bb296 + -15 C_bb290 + 1 wcet_bb290_bb296 = 30; /*, DAH BB 296 Line L_533(15*(1-1))*/
-1 wcet_bb290_bb296 + 1 wcet_bb290 >= 0; /**/
-15 C_bb297 + 0 L_533 + -15 C_bb295 + -15 C_bb290 + 1 wcet_bb290_bb295 = 30; /*, DAH BB 295 Line L_533(15*(1-1))*/
-1 wcet_bb290_bb295 + 1 wcet_bb290 >= 0; /**/
0 L_537 + -15 C_bb297 + -15 C_bb294 + -15 C_bb296 + 1 wcet_bb296_bb294 = 30; /*, DAH BB 297 Line L_537(15*(1-1))*/
-1 wcet_bb296_bb294 + 1 wcet_bb296 >= 0; /**/
0 L_534 + -1 wcet_bb300 + -15 C_bb296 + 1 wcet_bb296_bb300 = 0; /*, DAH BB 300 Line L_534(15*(1-1))*/
-1 wcet_bb296_bb300 + 1 wcet_bb296 >= 0; /**/
0 L_537 + -15 C_bb297 + -15 C_bb294 + -15 C_bb303 + -15 C_bb300 + 1 wcet_bb300_bb303 = 60; /*, DAH BB 297 Line L_537(15*(1-1))*/
-1 wcet_bb300_bb303 + 1 wcet_bb300 >= 0; /**/
0 L_537 + -15 C_bb297 + -15 C_bb294 + 0 L_535 + -15 C_bb303 + 0 L_534 + -15 C_bb302 + -15 C_bb300 + 1 wcet_bb300_bb302 = 30; /*, DAH BB 302 Line L_534(15*(1-1)), DAH BB 303 Line L_535(15*(1-1)), DAH BB 297 Line L_537(15*(1-1))*/
-1 wcet_bb300_bb302 + 1 wcet_bb300 >= 0; /**/
0 L_537 + -15 C_bb297 + -15 C_bb294 + -15 C_bb289 + 1 wcet_bb289_bb294 = 30; /*, DAH BB 297 Line L_537(15*(1-1))*/
-1 wcet_bb289_bb294 + 1 wcet_bb289 >= 0; /**/
0 L_530 + -1 wcet_bb293 + -15 C_bb289 + 1 wcet_bb289_bb293 = 0; /*, DAH BB 293 Line L_530(15*(1-1))*/
-1 wcet_bb289_bb293 + 1 wcet_bb289 >= 0; /**/
0 L_531 + -1 wcet_bb299 + -15 C_bb293 + 1 wcet_bb293_bb299 = 30; /*, DAH BB 299 Line L_531(15*(1-1))*/
-1 wcet_bb293_bb299 + 1 wcet_bb293 >= 0; /**/
0 L_537 + -15 C_bb297 + -15 C_bb294 + 0 L_531 + -15 C_bb298 + -15 C_bb293 + 1 wcet_bb293_bb298 = 30; /*, DAH BB 298 Line L_531(15*(1-1)), DAH BB 297 Line L_537(15*(1-1))*/
-1 wcet_bb293_bb298 + 1 wcet_bb293 >= 0; /**/
0 L_537 + -15 C_bb297 + -15 C_bb294 + -15 C_bb299 + 1 wcet_bb299_bb294 = 30; /*, DAH BB 297 Line L_537(15*(1-1))*/
-1 wcet_bb299_bb294 + 1 wcet_bb299 >= 0; /**/
0 L_537 + -15 C_bb297 + -15 C_bb294 + 0 L_531 + -15 C_bb301 + -15 C_bb299 + 1 wcet_bb299_bb301 = 30; /*, DAH BB 301 Line L_531(15*(1-1)), DAH BB 297 Line L_537(15*(1-1))*/
-1 wcet_bb299_bb301 + 1 wcet_bb299 >= 0; /**/
-1 wcet_bb286 + 1 Wcet_audiobeam___ceilf = 30; /**/
-1 wcet_bb222 + -15 C_bb220 + 1 wcet_bb220_bb222 = 30; /**/
-1 wcet_bb220_bb222 + 1 wcet_bb220 >= 0; /**/
0 L_4f6 + -1 wcet_bb221 + -15 C_bb220 + 1 wcet_bb220_bb221 = 0; /*, DAH BB 221 Line L_4f6(15*(1-1))*/
-1 wcet_bb220_bb221 + 1 wcet_bb220 >= 0; /**/
-1 wcet_bb222 + -15 C_bb221 + 1 wcet_bb221_bb222 = 30; /**/
-1 wcet_bb221_bb222 + 1 wcet_bb221 >= 0; /**/
-15 C_bb226 + 0 L_4f6 + -15 C_bb223 + -15 C_bb221 + 1 wcet_bb221_bb223 = 30; /*, DAH BB 223 Line L_4f6(15*(1-1))*/
-1 wcet_bb221_bb223 + 1 wcet_bb221 >= 0; /**/
-15 C_bb226 + -15 C_bb225 + -15 C_bb222 + 1 wcet_bb222_bb225 = 30; /**/
-1 wcet_bb222_bb225 + 1 wcet_bb222 >= 0; /**/
-15 C_bb226 + 0 L_4fa + -15 C_bb224 + -15 C_bb222 + 1 wcet_bb222_bb224 = 30; /*, DAH BB 224 Line L_4fa(15*(1-1))*/
-1 wcet_bb222_bb224 + 1 wcet_bb222 >= 0; /**/
-1 wcet_bb220 + 1 Wcet_audiobeam___kernel_sinf = 30; /**/
-1 wcet_bb194 + -15 C_bb192 + 1 wcet_bb192_bb194 = 30; /**/
-1 wcet_bb192_bb194 + 1 wcet_bb192 >= 0; /**/
-15 C_bb195 + 0 L_4c0 + -15 C_bb193 + -15 C_bb192 + 1 wcet_bb192_bb193 = 30; /*, DAH BB 193 Line L_4c0(15*(1-1))*/
-1 wcet_bb192_bb193 + 1 wcet_bb192 >= 0; /**/
-1 wcet_bb197 + -15 C_bb194 + 1 wcet_bb194_bb197 = 30; /**/
-1 wcet_bb194_bb197 + 1 wcet_bb194 >= 0; /**/
-1 wcet_bb196 + -15 C_bb194 + 1 wcet_bb194_bb196 = 0; /**/
-1 wcet_bb194_bb196 + 1 wcet_bb194 >= 0; /**/
-1 wcet_bb201 + -15 C_bb197 + 1 wcet_bb197_bb201 = 30; /**/
-1 wcet_bb197_bb201 + 1 wcet_bb197 >= 0; /**/
-1 wcet_bb206 + 0 L_4cd + -1 Wcet_audiobeam___fabsf + -15 C_bb200 + -15 C_bb197 + 1 wcet_bb197_bb200 = 30; /*, DAH BB 200 Line L_4cd(15*(1-1))*/
-1 wcet_bb197_bb200 + 1 wcet_bb197 >= 0; /**/
0 L_4e5 + -15 C_bb195 + -15 C_bb208 + -15 C_bb201 + 1 wcet_bb201_bb208 = 30; /*, DAH BB 195 Line L_4e5(15*(1-1))*/
-1 wcet_bb201_bb208 + 1 wcet_bb201 >= 0; /**/
0 L_4e5 + -15 C_bb195 + 0 L_4e3 + -15 C_bb207 + -15 C_bb201 + 1 wcet_bb201_bb207 = 30; /*, DAH BB 207 Line L_4e3(15*(1-1)), DAH BB 195 Line L_4e5(15*(1-1))*/
-1 wcet_bb201_bb207 + 1 wcet_bb201 >= 0; /**/
-1 wcet_bb212 + -15 C_bb206 + 1 wcet_bb206_bb212 = 30; /**/
-1 wcet_bb206_bb212 + 1 wcet_bb206 >= 0; /**/
0 L_4d1 + -1 wcet_bb211 + -15 C_bb206 + 1 wcet_bb206_bb211 = 0; /*, DAH BB 211 Line L_4d1(15*(1-1))*/
-1 wcet_bb206_bb211 + 1 wcet_bb206 >= 0; /**/
-1 wcet_bb212 + -15 C_bb211 + 1 wcet_bb211_bb212 = 30; /**/
-1 wcet_bb211_bb212 + 1 wcet_bb211 >= 0; /**/
-1 wcet_bb215 + 0 L_4d2 + -15 C_bb213 + -15 C_bb211 + 1 wcet_bb211_bb213 = 30; /*, DAH BB 213 Line L_4d2(15*(1-1))*/
-1 wcet_bb211_bb213 + 1 wcet_bb211 >= 0; /**/
-1 wcet_bb215 + -15 C_bb212 + 1 wcet_bb212_bb215 = 30; /**/
-1 wcet_bb212_bb215 + 1 wcet_bb212 >= 0; /**/
0 L_4d5 + -1 wcet_bb214 + -15 C_bb212 + 1 wcet_bb212_bb214 = 0; /*, DAH BB 214 Line L_4d5(15*(1-1))*/
-1 wcet_bb212_bb214 + 1 wcet_bb212 >= 0; /**/
-1 wcet_bb215 + -15 C_bb214 + 1 wcet_bb214_bb215 = 30; /**/
-1 wcet_bb214_bb215 + 1 wcet_bb214 >= 0; /**/
0 L_4dd + -1 wcet_bb215 + 0 L_4da + -15 C_bb216 + -15 C_bb214 + 1 wcet_bb214_bb216 = 0; /*, DAH BB 216 Line L_4da(15*(1-1)), DAH BB 215 Line L_4dd(15*(1-1))*/
-1 wcet_bb214_bb216 + 1 wcet_bb214 >= 0; /**/
-15 C_bb195 + -15 C_bb218 + -15 C_bb215 + 1 wcet_bb215_bb218 = 60; /**/
-1 wcet_bb215_bb218 + 1 wcet_bb215 >= 0; /**/
-15 C_bb195 + 0 L_4df + -15 C_bb217 + -15 C_bb215 + 1 wcet_bb215_bb217 = 30; /*, DAH BB 217 Line L_4df(15*(1-1))*/
-1 wcet_bb215_bb217 + 1 wcet_bb215 >= 0; /**/
-1 wcet_bb199 + -15 C_bb196 + 1 wcet_bb196_bb199 = 30; /**/
-1 wcet_bb196_bb199 + 1 wcet_bb196 >= 0; /**/
0 L_4c2 + -1 wcet_bb198 + -15 C_bb196 + 1 wcet_bb196_bb198 = 0; /*, DAH BB 198 Line L_4c2(15*(1-1))*/
-1 wcet_bb196_bb198 + 1 wcet_bb196 >= 0; /**/
-15 C_bb195 + 0 L_4cd + -15 C_bb210 + -15 C_bb205 + -15 C_bb199 + 1 wcet_bb199_bb205 = 60; /*, DAH BB 210 Line L_4cd(15*(1-1))*/
-1 wcet_bb199_bb205 + 1 wcet_bb199 >= 0; /**/
-15 C_bb195 + -15 C_bb210 + -15 C_bb204 + -15 C_bb199 + 1 wcet_bb199_bb204 = 60; /**/
-1 wcet_bb199_bb204 + 1 wcet_bb199 >= 0; /**/
-15 C_bb195 + 0 L_4c7 + -15 C_bb209 + -15 C_bb203 + -15 C_bb198 + 1 wcet_bb198_bb203 = 60; /*, DAH BB 209 Line L_4c7(15*(1-1))*/
-1 wcet_bb198_bb203 + 1 wcet_bb198 >= 0; /**/
-15 C_bb195 + -15 C_bb209 + 0 L_4c3 + -15 C_bb202 + -15 C_bb198 + 1 wcet_bb198_bb202 = 60; /*, DAH BB 202 Line L_4c3(15*(1-1))*/
-1 wcet_bb198_bb202 + 1 wcet_bb198 >= 0; /**/
-1 wcet_bb192 + 1 Wcet_audiobeam___ieee754_rem_pio2f = 30; /**/
-1 wcet_bb184 + -15 C_bb182 + 1 wcet_bb182_bb184 = 30; /**/
-1 wcet_bb182_bb184 + 1 wcet_bb182 >= 0; /**/
0 L_4e7 + -1 wcet_bb183 + -15 C_bb182 + 1 wcet_bb182_bb183 = 0; /*, DAH BB 183 Line L_4e7(15*(1-1))*/
-1 wcet_bb182_bb183 + 1 wcet_bb182 >= 0; /**/
0 L_4e8 + -1 wcet_bb184 + -15 C_bb183 + 1 wcet_bb183_bb184 = 30; /*, DAH BB 184 Line L_4e8(15*(1-1))*/
-1 wcet_bb183_bb184 + 1 wcet_bb183 >= 0; /**/
-15 C_bb188 + 0 L_4e8 + -15 C_bb185 + -15 C_bb183 + 1 wcet_bb183_bb185 = 30; /*, DAH BB 185 Line L_4e8(15*(1-1))*/
-1 wcet_bb183_bb185 + 1 wcet_bb183 >= 0; /**/
-1 wcet_bb187 + -15 C_bb184 + 1 wcet_bb184_bb187 = 30; /**/
-1 wcet_bb184_bb187 + 1 wcet_bb184 >= 0; /**/
-15 C_bb188 + 0 L_4ec + -15 C_bb186 + -15 C_bb184 + 1 wcet_bb184_bb186 = 30; /*, DAH BB 186 Line L_4ec(15*(1-1))*/
-1 wcet_bb184_bb186 + 1 wcet_bb184 >= 0; /**/
0 L_4f2 + -15 C_bb188 + 0 L_4ef + -15 C_bb191 + -15 C_bb190 + -15 C_bb187 + 1 wcet_bb187_bb190 = 30; /*, DAH BB 191 Line L_4ef(15*(1-1)), DAH BB 188 Line L_4f2(15*(1-1))*/
-1 wcet_bb187_bb190 + 1 wcet_bb187 >= 0; /**/
0 L_4f2 + -15 C_bb188 + -15 C_bb191 + 0 L_4ee + -15 C_bb189 + -15 C_bb187 + 1 wcet_bb187_bb189 = 30; /*, DAH BB 189 Line L_4ee(15*(1-1)), DAH BB 188 Line L_4f2(15*(1-1))*/
-1 wcet_bb187_bb189 + 1 wcet_bb187 >= 0; /**/
-1 wcet_bb182 + 1 Wcet_audiobeam___kernel_cosf = 30; /**/
-15 C_bb219 + 1 Wcet_audiobeam___fabsf = 30; /**/
-1 C_bb364 = 0; /**/
0 L_423 + 0 L_422 + -1 C_bb363 = -12; /*7 Inst in Line 422; 5 Inst in Line 423; */
0 L_484 + 0 L_483 + 0 L_482 + -1 C_bb362 = -17; /*8 Inst in Line 482; 8 Inst in Line 483; 1 Inst in Line 484; */
0 L_485 + 0 L_484 + -1 C_bb361 = -6; /*3 Inst in Line 484; 3 Inst in Line 485; */
0 L_484 + -1 C_bb360 = -4; /*4 Inst in Line 484; */
0 L_481 + 0 L_480 + -1 C_bb359 = -10; /*2 Inst in Line 480; 8 Inst in Line 481; */
0 L_492 + -1 C_bb358 = -3; /*3 Inst in Line 492; */
0 L_492 + 0 L_491 + -1 C_bb357 = -4; /*1 Inst in Line 491; 3 Inst in Line 492; */
0 L_491 + 0 L_490 + -1 C_bb356 = -11; /*4 Inst in Line 490; 7 Inst in Line 491; */
0 L_490 + 0 L_48f + 0 L_48e + 0 L_48d + 0 L_48c + 0 L_48b + -1 C_bb355 = -39; /*3 Inst in Line 48b; 8 Inst in Line 48c; 8 Inst in Line 48d; 8 Inst in Line 48e; 8 Inst in Line 48f; 4 Inst in Line 490; */
0 L_48b + -1 C_bb354 = -5; /*5 Inst in Line 48b; */
0 L_48a + -1 C_bb353 = -8; /*8 Inst in Line 48a; */
0 L_489 + -1 C_bb352 = -5; /*5 Inst in Line 489; */
0 L_489 + 0 L_488 + 0 L_487 + 0 L_486 + -1 C_bb351 = -20; /*1 Inst in Line 486; 8 Inst in Line 487; 8 Inst in Line 488; 3 Inst in Line 489; */
0 L_493 + -1 C_bb350 = -6; /*6 Inst in Line 493; */
0 L_493 + 0 L_492 + -1 C_bb349 = -4; /*2 Inst in Line 492; 2 Inst in Line 493; */
0 L_486 + 0 L_485 + -1 C_bb348 = -12; /*5 Inst in Line 485; 7 Inst in Line 486; */
0 L_43e + -1 C_bb347 = -4; /*4 Inst in Line 43e; */
0 L_43e + -1 C_bb346 = -3; /*3 Inst in Line 43e; */
0 L_43e + 0 L_43d + -1 C_bb345 = -7; /*6 Inst in Line 43d; 1 Inst in Line 43e; */
0 L_43d + 0 L_43c + 0 L_43b + -1 C_bb344 = -12; /*2 Inst in Line 43b; 8 Inst in Line 43c; 2 Inst in Line 43d; */
0 L_443 + -1 C_bb343 = -4; /*4 Inst in Line 443; */
0 L_443 + 0 L_442 + -1 C_bb342 = -9; /*7 Inst in Line 442; 2 Inst in Line 443; */
0 L_43e + -1 C_bb341 = -4; /*4 Inst in Line 43e; */
0 L_43e + -1 C_bb340 = -3; /*3 Inst in Line 43e; */
0 L_43e + 0 L_43d + -1 C_bb339 = -7; /*6 Inst in Line 43d; 1 Inst in Line 43e; */
0 L_43d + 0 L_43c + 0 L_43b + -1 C_bb338 = -12; /*2 Inst in Line 43b; 8 Inst in Line 43c; 2 Inst in Line 43d; */
0 L_443 + -1 C_bb337 = -4; /*4 Inst in Line 443; */
0 L_443 + 0 L_442 + -1 C_bb336 = -9; /*7 Inst in Line 442; 2 Inst in Line 443; */
0 L_43e + -1 C_bb335 = -4; /*4 Inst in Line 43e; */
0 L_43e + -1 C_bb334 = -3; /*3 Inst in Line 43e; */
0 L_43e + 0 L_43d + -1 C_bb333 = -7; /*6 Inst in Line 43d; 1 Inst in Line 43e; */
0 L_43d + 0 L_43c + 0 L_43b + -1 C_bb332 = -12; /*2 Inst in Line 43b; 8 Inst in Line 43c; 2 Inst in Line 43d; */
0 L_443 + -1 C_bb331 = -4; /*4 Inst in Line 443; */
0 L_443 + 0 L_442 + -1 C_bb330 = -9; /*7 Inst in Line 442; 2 Inst in Line 443; */
0 L_430 + 0 L_42f + 0 L_42e + -1 C_bb329 = -17; /*7 Inst in Line 42e; 8 Inst in Line 42f; 2 Inst in Line 430; */
0 L_431 + 0 L_430 + -1 C_bb328 = -5; /*2 Inst in Line 430; 3 Inst in Line 431; */
0 L_430 + -1 C_bb327 = -4; /*4 Inst in Line 430; */
0 L_42e + 0 L_42d + -1 C_bb326 = -8; /*7 Inst in Line 42d; 1 Inst in Line 42e; */
0 L_430 + 0 L_42f + 0 L_42e + -1 C_bb325 = -17; /*7 Inst in Line 42e; 8 Inst in Line 42f; 2 Inst in Line 430; */
0 L_431 + 0 L_430 + -1 C_bb324 = -5; /*2 Inst in Line 430; 3 Inst in Line 431; */
0 L_430 + -1 C_bb323 = -4; /*4 Inst in Line 430; */
0 L_42e + 0 L_42d + -1 C_bb322 = -8; /*7 Inst in Line 42d; 1 Inst in Line 42e; */
0 L_518 + 0 L_517 + -1 C_bb321 = -6; /*4 Inst in Line 517; 2 Inst in Line 518; */
0 L_517 + 0 L_516 + -1 C_bb320 = -6; /*2 Inst in Line 516; 4 Inst in Line 517; */
0 L_514 + 0 L_513 + -1 C_bb319 = -3; /*1 Inst in Line 513; 2 Inst in Line 514; */
0 L_516 + -1 C_bb318 = -3; /*3 Inst in Line 516; */
0 L_513 + -1 C_bb317 = -4; /*4 Inst in Line 513; */
0 L_513 + -1 C_bb316 = -3; /*3 Inst in Line 513; */
0 L_51a + 0 L_519 + -1 C_bb315 = -4; /*1 Inst in Line 519; 3 Inst in Line 51a; */
0 L_516 + 0 L_515 + -1 C_bb314 = -6; /*3 Inst in Line 515; 3 Inst in Line 516; */
0 L_515 + -1 C_bb313 = -2; /*2 Inst in Line 515; */
0 L_519 + -1 C_bb312 = -5; /*5 Inst in Line 519; */
0 L_512 + -1 C_bb311 = -3; /*3 Inst in Line 512; */
0 L_519 + -1 C_bb310 = -2; /*2 Inst in Line 519; */
0 L_518 + -1 C_bb309 = -3; /*3 Inst in Line 518; */
0 L_515 + 0 L_514 + -1 C_bb308 = -9; /*6 Inst in Line 514; 3 Inst in Line 515; */
0 L_512 + 0 L_511 + -1 C_bb307 = -6; /*1 Inst in Line 511; 5 Inst in Line 512; */
0 L_518 + -1 C_bb306 = -3; /*3 Inst in Line 518; */
0 L_511 + -1 C_bb305 = -3; /*3 Inst in Line 511; */
0 L_511 + 0 L_510 + 0 L_50f + -1 C_bb304 = -16; /*4 Inst in Line 50f; 8 Inst in Line 510; 4 Inst in Line 511; */
0 L_536 + 0 L_535 + -1 C_bb303 = -6; /*4 Inst in Line 535; 2 Inst in Line 536; */
0 L_535 + 0 L_534 + -1 C_bb302 = -6; /*2 Inst in Line 534; 4 Inst in Line 535; */
0 L_532 + 0 L_531 + -1 C_bb301 = -3; /*1 Inst in Line 531; 2 Inst in Line 532; */
0 L_534 + -1 C_bb300 = -3; /*3 Inst in Line 534; */
0 L_531 + -1 C_bb299 = -3; /*3 Inst in Line 531; */
0 L_531 + -1 C_bb298 = -3; /*3 Inst in Line 531; */
0 L_538 + 0 L_537 + -1 C_bb297 = -4; /*1 Inst in Line 537; 3 Inst in Line 538; */
0 L_534 + 0 L_533 + -1 C_bb296 = -6; /*3 Inst in Line 533; 3 Inst in Line 534; */
0 L_533 + -1 C_bb295 = -2; /*2 Inst in Line 533; */
0 L_537 + -1 C_bb294 = -5; /*5 Inst in Line 537; */
0 L_531 + 0 L_530 + -1 C_bb293 = -3; /*2 Inst in Line 530; 1 Inst in Line 531; */
0 L_537 + -1 C_bb292 = -2; /*2 Inst in Line 537; */
0 L_536 + -1 C_bb291 = -3; /*3 Inst in Line 536; */
0 L_533 + 0 L_532 + -1 C_bb290 = -9; /*6 Inst in Line 532; 3 Inst in Line 533; */
0 L_530 + -1 C_bb289 = -6; /*6 Inst in Line 530; */
0 L_536 + -1 C_bb288 = -3; /*3 Inst in Line 536; */
0 L_52f + -1 C_bb287 = -3; /*3 Inst in Line 52f; */
0 L_52f + 0 L_52e + 0 L_52d + -1 C_bb286 = -16; /*3 Inst in Line 52d; 8 Inst in Line 52e; 5 Inst in Line 52f; */
0 L_42c + 0 L_42b + 0 L_42a + 0 L_429 + -1 C_bb285 = -25; /*6 Inst in Line 429; 8 Inst in Line 42a; 8 Inst in Line 42b; 3 Inst in Line 42c; */
0 L_429 + 0 L_428 + 0 L_427 + -1 C_bb284 = -15; /*5 Inst in Line 427; 8 Inst in Line 428; 2 Inst in Line 429; */
0 L_427 + 0 L_426 + 0 L_425 + 0 L_424 + -1 C_bb283 = -21; /*2 Inst in Line 424; 8 Inst in Line 425; 8 Inst in Line 426; 3 Inst in Line 427; */
0 L_42d + 0 L_42c + -1 C_bb282 = -3; /*2 Inst in Line 42c; 1 Inst in Line 42d; */
0 L_42c + -1 C_bb281 = -3; /*3 Inst in Line 42c; */
0 L_424 + 0 L_423 + -1 C_bb280 = -8; /*2 Inst in Line 423; 6 Inst in Line 424; */
0 L_4a4 + 0 L_4a3 + -1 C_bb279 = -3; /*2 Inst in Line 4a3; 1 Inst in Line 4a4; */
0 L_4a3 + 0 L_4a2 + -1 C_bb278 = -10; /*4 Inst in Line 4a2; 6 Inst in Line 4a3; */
0 L_4a2 + 0 L_4a1 + -1 C_bb277 = -10; /*6 Inst in Line 4a1; 4 Inst in Line 4a2; */
0 L_4a1 + 0 L_4a0 + 0 L_49f + -1 C_bb276 = -12; /*2 Inst in Line 49f; 8 Inst in Line 4a0; 2 Inst in Line 4a1; */
0 L_4a7 + 0 L_4a6 + -1 C_bb275 = -10; /*8 Inst in Line 4a6; 2 Inst in Line 4a7; */
0 L_49f + 0 L_49e + -1 C_bb274 = -9; /*3 Inst in Line 49e; 6 Inst in Line 49f; */
0 L_4a5 + 0 L_4a4 + -1 C_bb273 = -11; /*3 Inst in Line 4a4; 8 Inst in Line 4a5; */
0 L_4a4 + -1 C_bb272 = -4; /*4 Inst in Line 4a4; */
0 L_49a + -1 C_bb271 = -6; /*6 Inst in Line 49a; */
0 L_49e + 0 L_49d + -1 C_bb270 = -3; /*1 Inst in Line 49d; 2 Inst in Line 49e; */
0 L_49a + 0 L_499 + -1 C_bb269 = -7; /*5 Inst in Line 499; 2 Inst in Line 49a; */
0 L_49e + -1 C_bb268 = -3; /*3 Inst in Line 49e; */
0 L_49d + 0 L_49c + -1 C_bb267 = -10; /*3 Inst in Line 49c; 7 Inst in Line 49d; */
0 L_4a8 + -1 C_bb266 = -1; /*1 Inst in Line 4a8; */
0 L_4a8 + -1 C_bb265 = -3; /*3 Inst in Line 4a8; */
0 L_499 + -1 C_bb264 = -1; /*1 Inst in Line 499; */
0 L_49c + -1 C_bb263 = -4; /*4 Inst in Line 49c; */
0 L_4a8 + 0 L_4a7 + -1 C_bb262 = -3; /*2 Inst in Line 4a7; 1 Inst in Line 4a8; */
0 L_499 + -1 C_bb261 = -2; /*2 Inst in Line 499; */
0 L_498 + 0 L_497 + -1 C_bb260 = -10; /*2 Inst in Line 497; 8 Inst in Line 498; */
0 L_4a7 + -1 C_bb259 = -4; /*4 Inst in Line 4a7; */
0 L_497 + -1 C_bb258 = -4; /*4 Inst in Line 497; */
0 L_49c + 0 L_49b + -1 C_bb257 = -3; /*2 Inst in Line 49b; 1 Inst in Line 49c; */
0 L_49b + -1 C_bb256 = -6; /*6 Inst in Line 49b; */
0 L_497 + 0 L_496 + -1 C_bb255 = -3; /*1 Inst in Line 496; 2 Inst in Line 497; */
0 L_496 + 0 L_495 + 0 L_494 + -1 C_bb254 = -23; /*8 Inst in Line 494; 8 Inst in Line 495; 7 Inst in Line 496; */
0 L_4fe + -1 C_bb253 = -4; /*4 Inst in Line 4fe; */
0 L_4fd + 0 L_4fc + 0 L_4fb + -1 C_bb252 = -17; /*1 Inst in Line 4fb; 8 Inst in Line 4fc; 8 Inst in Line 4fd; */
0 L_4fb + 0 L_4fa + -1 C_bb251 = -10; /*3 Inst in Line 4fa; 7 Inst in Line 4fb; */
0 L_4f6 + -1 C_bb250 = -2; /*2 Inst in Line 4f6; */
0 L_4fa + 0 L_4f9 + 0 L_4f8 + 0 L_4f7 + -1 C_bb249 = -29; /*8 Inst in Line 4f7; 8 Inst in Line 4f8; 8 Inst in Line 4f9; 5 Inst in Line 4fa; */
0 L_4f6 + -1 C_bb248 = -5; /*5 Inst in Line 4f6; */
0 L_4f6 + 0 L_4f5 + 0 L_4f4 + -1 C_bb247 = -16; /*7 Inst in Line 4f4; 8 Inst in Line 4f5; 1 Inst in Line 4f6; */
0 L_4f2 + 0 L_4f1 + 0 L_4f0 + 0 L_4ef + -1 C_bb246 = -21; /*3 Inst in Line 4ef; 8 Inst in Line 4f0; 8 Inst in Line 4f1; 2 Inst in Line 4f2; */
0 L_4ef + -1 C_bb245 = -5; /*5 Inst in Line 4ef; */
0 L_4ee + -1 C_bb244 = -3; /*3 Inst in Line 4ee; */
0 L_4f2 + -1 C_bb243 = -4; /*4 Inst in Line 4f2; */
0 L_4ee + -1 C_bb242 = -4; /*4 Inst in Line 4ee; */
0 L_4ee + 0 L_4ed + 0 L_4ec + -1 C_bb241 = -14; /*5 Inst in Line 4ec; 8 Inst in Line 4ed; 1 Inst in Line 4ee; */
0 L_4e8 + -1 C_bb240 = -2; /*2 Inst in Line 4e8; */
0 L_4ec + 0 L_4eb + 0 L_4ea + 0 L_4e9 + 0 L_4e8 + -1 C_bb239 = -32; /*5 Inst in Line 4e8; 8 Inst in Line 4e9; 8 Inst in Line 4ea; 8 Inst in Line 4eb; 3 Inst in Line 4ec; */
0 L_4e8 + 0 L_4e7 + -1 C_bb238 = -5; /*4 Inst in Line 4e7; 1 Inst in Line 4e8; */
0 L_4e7 + 0 L_4e6 + 0 L_4e5 + -1 C_bb237 = -15; /*3 Inst in Line 4e5; 8 Inst in Line 4e6; 4 Inst in Line 4e7; */
0 L_4f2 + 0 L_4f1 + 0 L_4f0 + 0 L_4ef + -1 C_bb236 = -21; /*3 Inst in Line 4ef; 8 Inst in Line 4f0; 8 Inst in Line 4f1; 2 Inst in Line 4f2; */
0 L_4ef + -1 C_bb235 = -5; /*5 Inst in Line 4ef; */
0 L_4ee + -1 C_bb234 = -3; /*3 Inst in Line 4ee; */
0 L_4f2 + -1 C_bb233 = -4; /*4 Inst in Line 4f2; */
0 L_4ee + -1 C_bb232 = -4; /*4 Inst in Line 4ee; */
0 L_4ee + 0 L_4ed + 0 L_4ec + -1 C_bb231 = -14; /*5 Inst in Line 4ec; 8 Inst in Line 4ed; 1 Inst in Line 4ee; */
0 L_4e8 + -1 C_bb230 = -2; /*2 Inst in Line 4e8; */
0 L_4ec + 0 L_4eb + 0 L_4ea + 0 L_4e9 + 0 L_4e8 + -1 C_bb229 = -32; /*5 Inst in Line 4e8; 8 Inst in Line 4e9; 8 Inst in Line 4ea; 8 Inst in Line 4eb; 3 Inst in Line 4ec; */
0 L_4e8 + 0 L_4e7 + -1 C_bb228 = -5; /*4 Inst in Line 4e7; 1 Inst in Line 4e8; */
0 L_4e7 + 0 L_4e6 + 0 L_4e5 + -1 C_bb227 = -15; /*3 Inst in Line 4e5; 8 Inst in Line 4e6; 4 Inst in Line 4e7; */
0 L_4fe + -1 C_bb226 = -4; /*4 Inst in Line 4fe; */
0 L_4fd + 0 L_4fc + 0 L_4fb + -1 C_bb225 = -17; /*1 Inst in Line 4fb; 8 Inst in Line 4fc; 8 Inst in Line 4fd; */
0 L_4fb + 0 L_4fa + -1 C_bb224 = -10; /*3 Inst in Line 4fa; 7 Inst in Line 4fb; */
0 L_4f6 + -1 C_bb223 = -2; /*2 Inst in Line 4f6; */
0 L_4fa + 0 L_4f9 + 0 L_4f8 + 0 L_4f7 + -1 C_bb222 = -29; /*8 Inst in Line 4f7; 8 Inst in Line 4f8; 8 Inst in Line 4f9; 5 Inst in Line 4fa; */
0 L_4f6 + -1 C_bb221 = -5; /*5 Inst in Line 4f6; */
0 L_4f6 + 0 L_4f5 + 0 L_4f4 + -1 C_bb220 = -16; /*7 Inst in Line 4f4; 8 Inst in Line 4f5; 1 Inst in Line 4f6; */
0 L_50f + 0 L_50e + 0 L_50d + -1 C_bb219 = -19; /*7 Inst in Line 50d; 8 Inst in Line 50e; 4 Inst in Line 50f; */
0 L_4e1 + -1 C_bb218 = -2; /*2 Inst in Line 4e1; */
0 L_4e1 + 0 L_4e0 + 0 L_4df + -1 C_bb217 = -15; /*5 Inst in Line 4df; 8 Inst in Line 4e0; 2 Inst in Line 4e1; */
0 L_4dd + 0 L_4dc + 0 L_4db + 0 L_4da + -1 C_bb216 = -25; /*2 Inst in Line 4da; 8 Inst in Line 4db; 8 Inst in Line 4dc; 7 Inst in Line 4dd; */
0 L_4df + 0 L_4de + 0 L_4dd + -1 C_bb215 = -12; /*1 Inst in Line 4dd; 8 Inst in Line 4de; 3 Inst in Line 4df; */
0 L_4da + 0 L_4d9 + 0 L_4d8 + 0 L_4d7 + 0 L_4d6 + 0 L_4d5 + -1 C_bb214 = -39; /*1 Inst in Line 4d5; 8 Inst in Line 4d6; 8 Inst in Line 4d7; 8 Inst in Line 4d8; 8 Inst in Line 4d9; 6 Inst in Line 4da; */
0 L_4d3 + 0 L_4d2 + -1 C_bb213 = -6; /*5 Inst in Line 4d2; 1 Inst in Line 4d3; */
0 L_4d5 + 0 L_4d4 + 0 L_4d3 + -1 C_bb212 = -22; /*7 Inst in Line 4d3; 8 Inst in Line 4d4; 7 Inst in Line 4d5; */
0 L_4d2 + 0 L_4d1 + -1 C_bb211 = -8; /*5 Inst in Line 4d1; 3 Inst in Line 4d2; */
0 L_4cd + -1 C_bb210 = -2; /*2 Inst in Line 4cd; */
0 L_4c7 + -1 C_bb209 = -2; /*2 Inst in Line 4c7; */
0 L_4e5 + -1 C_bb208 = -1; /*1 Inst in Line 4e5; */
0 L_4e5 + 0 L_4e4 + 0 L_4e3 + -1 C_bb207 = -11; /*2 Inst in Line 4e3; 8 Inst in Line 4e4; 1 Inst in Line 4e5; */
0 L_4d1 + 0 L_4d0 + 0 L_4cf + 0 L_4ce + -1 C_bb206 = -26; /*7 Inst in Line 4ce; 8 Inst in Line 4cf; 8 Inst in Line 4d0; 3 Inst in Line 4d1; */
0 L_4cd + 0 L_4cc + 0 L_4cb + 0 L_4ca + -1 C_bb205 = -18; /*1 Inst in Line 4ca; 8 Inst in Line 4cb; 8 Inst in Line 4cc; 1 Inst in Line 4cd; */
0 L_4ca + 0 L_4c9 + -1 C_bb204 = -15; /*8 Inst in Line 4c9; 7 Inst in Line 4ca; */
0 L_4c7 + 0 L_4c6 + 0 L_4c5 + -1 C_bb203 = -18; /*5 Inst in Line 4c5; 8 Inst in Line 4c6; 5 Inst in Line 4c7; */
0 L_4c5 + 0 L_4c4 + 0 L_4c3 + -1 C_bb202 = -15; /*4 Inst in Line 4c3; 8 Inst in Line 4c4; 3 Inst in Line 4c5; */
0 L_4e3 + -1 C_bb201 = -4; /*4 Inst in Line 4e3; */
0 L_4ce + 0 L_4cd + -1 C_bb200 = -2; /*1 Inst in Line 4cd; 1 Inst in Line 4ce; */
0 L_4c8 + 0 L_4c7 + -1 C_bb199 = -9; /*1 Inst in Line 4c7; 8 Inst in Line 4c8; */
0 L_4c3 + 0 L_4c2 + -1 C_bb198 = -9; /*5 Inst in Line 4c2; 4 Inst in Line 4c3; */
0 L_4cd + -1 C_bb197 = -4; /*4 Inst in Line 4cd; */
0 L_4c2 + -1 C_bb196 = -3; /*3 Inst in Line 4c2; */
0 L_4e5 + -1 C_bb195 = -3; /*3 Inst in Line 4e5; */
0 L_4c1 + -1 C_bb194 = -4; /*4 Inst in Line 4c1; */
0 L_4c1 + 0 L_4c0 + -1 C_bb193 = -9; /*5 Inst in Line 4c0; 4 Inst in Line 4c1; */
0 L_4c0 + 0 L_4bf + 0 L_4be + -1 C_bb192 = -18; /*7 Inst in Line 4be; 8 Inst in Line 4bf; 3 Inst in Line 4c0; */
0 L_4f2 + 0 L_4f1 + 0 L_4f0 + 0 L_4ef + -1 C_bb191 = -21; /*3 Inst in Line 4ef; 8 Inst in Line 4f0; 8 Inst in Line 4f1; 2 Inst in Line 4f2; */
0 L_4ef + -1 C_bb190 = -5; /*5 Inst in Line 4ef; */
0 L_4ee + -1 C_bb189 = -3; /*3 Inst in Line 4ee; */
0 L_4f2 + -1 C_bb188 = -4; /*4 Inst in Line 4f2; */
0 L_4ee + -1 C_bb187 = -4; /*4 Inst in Line 4ee; */
0 L_4ee + 0 L_4ed + 0 L_4ec + -1 C_bb186 = -14; /*5 Inst in Line 4ec; 8 Inst in Line 4ed; 1 Inst in Line 4ee; */
0 L_4e8 + -1 C_bb185 = -2; /*2 Inst in Line 4e8; */
0 L_4ec + 0 L_4eb + 0 L_4ea + 0 L_4e9 + 0 L_4e8 + -1 C_bb184 = -32; /*5 Inst in Line 4e8; 8 Inst in Line 4e9; 8 Inst in Line 4ea; 8 Inst in Line 4eb; 3 Inst in Line 4ec; */
0 L_4e8 + 0 L_4e7 + -1 C_bb183 = -5; /*4 Inst in Line 4e7; 1 Inst in Line 4e8; */
0 L_4e7 + 0 L_4e6 + 0 L_4e5 + -1 C_bb182 = -15; /*3 Inst in Line 4e5; 8 Inst in Line 4e6; 4 Inst in Line 4e7; */
0 L_50c + -1 C_bb181 = -1; /*1 Inst in Line 50c; */
0 L_509 + -1 C_bb180 = -2; /*2 Inst in Line 509; */
0 L_50b + -1 C_bb179 = -3; /*3 Inst in Line 50b; */
0 L_50c + 0 L_50b + -1 C_bb178 = -6; /*3 Inst in Line 50b; 3 Inst in Line 50c; */
0 L_509 + 0 L_508 + -1 C_bb177 = -5; /*3 Inst in Line 508; 2 Inst in Line 509; */
0 L_50a + -1 C_bb176 = -3; /*3 Inst in Line 50a; */
0 L_50b + 0 L_50a + -1 C_bb175 = -5; /*3 Inst in Line 50a; 2 Inst in Line 50b; */
0 L_508 + -1 C_bb174 = -2; /*2 Inst in Line 508; */
0 L_50a + 0 L_509 + -1 C_bb173 = -6; /*4 Inst in Line 509; 2 Inst in Line 50a; */
0 L_508 + -1 C_bb172 = -2; /*2 Inst in Line 508; */
0 L_508 + 0 L_507 + -1 C_bb171 = -5; /*4 Inst in Line 507; 1 Inst in Line 508; */
0 L_50c + -1 C_bb170 = -3; /*3 Inst in Line 50c; */
0 L_507 + 0 L_506 + -1 C_bb169 = -8; /*4 Inst in Line 506; 4 Inst in Line 507; */
0 L_506 + -1 C_bb168 = -4; /*4 Inst in Line 506; */
0 L_505 + -1 C_bb167 = -2; /*2 Inst in Line 505; */
0 L_505 + -1 C_bb166 = -4; /*4 Inst in Line 505; */
0 L_505 + 0 L_504 + -1 C_bb165 = -3; /*1 Inst in Line 504; 2 Inst in Line 505; */
0 L_504 + 0 L_503 + 0 L_502 + -1 C_bb164 = -17; /*2 Inst in Line 502; 8 Inst in Line 503; 7 Inst in Line 504; */
0 L_551 + 0 L_550 + 0 L_54f + 0 L_54e + -1 C_bb163 = -22; /*1 Inst in Line 54e; 8 Inst in Line 54f; 8 Inst in Line 550; 5 Inst in Line 551; */
0 L_47e + 0 L_47d + -1 C_bb162 = -14; /*6 Inst in Line 47d; 8 Inst in Line 47e; */
0 L_47d + 0 L_47c + 0 L_47b + -1 C_bb161 = -16; /*6 Inst in Line 47b; 8 Inst in Line 47c; 2 Inst in Line 47d; */
0 L_47f + -1 C_bb160 = -4; /*4 Inst in Line 47f; */
0 L_47f + -1 C_bb159 = -4; /*4 Inst in Line 47f; */
0 L_47b + 0 L_47a + 0 L_479 + -1 C_bb158 = -12; /*2 Inst in Line 479; 8 Inst in Line 47a; 2 Inst in Line 47b; */
0 L_479 + 0 L_478 + -1 C_bb157 = -8; /*2 Inst in Line 478; 6 Inst in Line 479; */
0 L_4af + 0 L_4ae + -1 C_bb156 = -5; /*3 Inst in Line 4ae; 2 Inst in Line 4af; */
0 L_4ae + 0 L_4ad + -1 C_bb155 = -12; /*7 Inst in Line 4ad; 5 Inst in Line 4ae; */
0 L_4af + -1 C_bb154 = -4; /*4 Inst in Line 4af; */
0 L_4b0 + 0 L_4af + -1 C_bb153 = -4; /*2 Inst in Line 4af; 2 Inst in Line 4b0; */
0 L_4ad + 0 L_4ac + -1 C_bb152 = -3; /*2 Inst in Line 4ac; 1 Inst in Line 4ad; */
0 L_4ac + -1 C_bb151 = -4; /*4 Inst in Line 4ac; */
0 L_4aa + -1 C_bb150 = -1; /*1 Inst in Line 4aa; */
0 L_4ac + 0 L_4ab + 0 L_4aa + -1 C_bb149 = -12; /*2 Inst in Line 4aa; 8 Inst in Line 4ab; 2 Inst in Line 4ac; */
0 L_4aa + -1 C_bb148 = -2; /*2 Inst in Line 4aa; */
0 L_4aa + 0 L_4a9 + 0 L_4a8 + -1 C_bb147 = -12; /*1 Inst in Line 4a8; 8 Inst in Line 4a9; 3 Inst in Line 4aa; */
0 L_551 + 0 L_550 + 0 L_54f + 0 L_54e + -1 C_bb146 = -22; /*1 Inst in Line 54e; 8 Inst in Line 54f; 8 Inst in Line 550; 5 Inst in Line 551; */
0 L_551 + 0 L_550 + 0 L_54f + 0 L_54e + -1 C_bb145 = -22; /*1 Inst in Line 54e; 8 Inst in Line 54f; 8 Inst in Line 550; 5 Inst in Line 551; */
0 L_551 + 0 L_550 + 0 L_54f + 0 L_54e + -1 C_bb144 = -22; /*1 Inst in Line 54e; 8 Inst in Line 54f; 8 Inst in Line 550; 5 Inst in Line 551; */
0 L_44b + 0 L_44a + 0 L_449 + -1 C_bb143 = -14; /*4 Inst in Line 449; 8 Inst in Line 44a; 2 Inst in Line 44b; */
0 L_44c + 0 L_44b + -1 C_bb142 = -3; /*2 Inst in Line 44b; 1 Inst in Line 44c; */
0 L_44b + -1 C_bb141 = -4; /*4 Inst in Line 44b; */
0 L_449 + 0 L_448 + -1 C_bb140 = -5; /*1 Inst in Line 448; 4 Inst in Line 449; */
0 L_448 + 0 L_447 + -1 C_bb139 = -9; /*2 Inst in Line 447; 7 Inst in Line 448; */
0 L_44e + 0 L_44d + 0 L_44c + -1 C_bb138 = -13; /*2 Inst in Line 44c; 8 Inst in Line 44d; 3 Inst in Line 44e; */
0 L_44c + -1 C_bb137 = -5; /*5 Inst in Line 44c; */
0 L_447 + -1 C_bb136 = -6; /*6 Inst in Line 447; */
0 L_446 + -1 C_bb135 = -6; /*6 Inst in Line 446; */
0 L_446 + 0 L_445 + -1 C_bb134 = -7; /*5 Inst in Line 445; 2 Inst in Line 446; */
0 L_536 + 0 L_535 + -1 C_bb133 = -6; /*4 Inst in Line 535; 2 Inst in Line 536; */
0 L_535 + 0 L_534 + -1 C_bb132 = -6; /*2 Inst in Line 534; 4 Inst in Line 535; */
0 L_532 + 0 L_531 + -1 C_bb131 = -3; /*1 Inst in Line 531; 2 Inst in Line 532; */
0 L_534 + -1 C_bb130 = -3; /*3 Inst in Line 534; */
0 L_531 + -1 C_bb129 = -3; /*3 Inst in Line 531; */
0 L_531 + -1 C_bb128 = -3; /*3 Inst in Line 531; */
0 L_538 + 0 L_537 + -1 C_bb127 = -4; /*1 Inst in Line 537; 3 Inst in Line 538; */
0 L_534 + 0 L_533 + -1 C_bb126 = -6; /*3 Inst in Line 533; 3 Inst in Line 534; */
0 L_533 + -1 C_bb125 = -2; /*2 Inst in Line 533; */
0 L_537 + -1 C_bb124 = -5; /*5 Inst in Line 537; */
0 L_531 + 0 L_530 + -1 C_bb123 = -3; /*2 Inst in Line 530; 1 Inst in Line 531; */
0 L_537 + -1 C_bb122 = -2; /*2 Inst in Line 537; */
0 L_536 + -1 C_bb121 = -3; /*3 Inst in Line 536; */
0 L_533 + 0 L_532 + -1 C_bb120 = -9; /*6 Inst in Line 532; 3 Inst in Line 533; */
0 L_530 + -1 C_bb119 = -6; /*6 Inst in Line 530; */
0 L_536 + -1 C_bb118 = -3; /*3 Inst in Line 536; */
0 L_52f + -1 C_bb117 = -3; /*3 Inst in Line 52f; */
0 L_52f + 0 L_52e + 0 L_52d + -1 C_bb116 = -16; /*3 Inst in Line 52d; 8 Inst in Line 52e; 5 Inst in Line 52f; */
0 L_435 + 0 L_434 + -1 C_bb115 = -3; /*2 Inst in Line 434; 1 Inst in Line 435; */
0 L_434 + -1 C_bb114 = -6; /*6 Inst in Line 434; */
0 L_436 + 0 L_435 + -1 C_bb113 = -6; /*1 Inst in Line 435; 5 Inst in Line 436; */
0 L_433 + 0 L_432 + -1 C_bb112 = -9; /*1 Inst in Line 432; 8 Inst in Line 433; */
0 L_435 + -1 C_bb111 = -2; /*2 Inst in Line 435; */
0 L_435 + -1 C_bb110 = -4; /*4 Inst in Line 435; */
0 L_432 + 0 L_431 + -1 C_bb109 = -10; /*3 Inst in Line 431; 7 Inst in Line 432; */
0 L_518 + 0 L_517 + -1 C_bb108 = -6; /*4 Inst in Line 517; 2 Inst in Line 518; */
0 L_517 + 0 L_516 + -1 C_bb107 = -6; /*2 Inst in Line 516; 4 Inst in Line 517; */
0 L_514 + 0 L_513 + -1 C_bb106 = -3; /*1 Inst in Line 513; 2 Inst in Line 514; */
0 L_516 + -1 C_bb105 = -3; /*3 Inst in Line 516; */
0 L_513 + -1 C_bb104 = -4; /*4 Inst in Line 513; */
0 L_513 + -1 C_bb103 = -3; /*3 Inst in Line 513; */
0 L_51a + 0 L_519 + -1 C_bb102 = -4; /*1 Inst in Line 519; 3 Inst in Line 51a; */
0 L_516 + 0 L_515 + -1 C_bb101 = -6; /*3 Inst in Line 515; 3 Inst in Line 516; */
0 L_515 + -1 C_bb100 = -2; /*2 Inst in Line 515; */
0 L_519 + -1 C_bb99 = -5; /*5 Inst in Line 519; */
0 L_512 + -1 C_bb98 = -3; /*3 Inst in Line 512; */
0 L_519 + -1 C_bb97 = -2; /*2 Inst in Line 519; */
0 L_518 + -1 C_bb96 = -3; /*3 Inst in Line 518; */
0 L_515 + 0 L_514 + -1 C_bb95 = -9; /*6 Inst in Line 514; 3 Inst in Line 515; */
0 L_512 + 0 L_511 + -1 C_bb94 = -6; /*1 Inst in Line 511; 5 Inst in Line 512; */
0 L_518 + -1 C_bb93 = -3; /*3 Inst in Line 518; */
0 L_511 + -1 C_bb92 = -3; /*3 Inst in Line 511; */
0 L_511 + 0 L_510 + 0 L_50f + -1 C_bb91 = -16; /*4 Inst in Line 50f; 8 Inst in Line 510; 4 Inst in Line 511; */
0 L_43a + 0 L_439 + -1 C_bb90 = -3; /*1 Inst in Line 439; 2 Inst in Line 43a; */
0 L_439 + -1 C_bb89 = -6; /*6 Inst in Line 439; */
0 L_43b + -1 C_bb88 = -6; /*6 Inst in Line 43b; */
0 L_439 + 0 L_438 + -1 C_bb87 = -9; /*8 Inst in Line 438; 1 Inst in Line 439; */
0 L_43a + -1 C_bb86 = -2; /*2 Inst in Line 43a; */
0 L_43a + -1 C_bb85 = -4; /*4 Inst in Line 43a; */
0 L_437 + 0 L_436 + -1 C_bb84 = -11; /*3 Inst in Line 436; 8 Inst in Line 437; */
0 L_469 + 0 L_468 + 0 L_467 + -1 C_bb83 = -17; /*3 Inst in Line 467; 8 Inst in Line 468; 6 Inst in Line 469; */
0 L_46a + -1 C_bb82 = -3; /*3 Inst in Line 46a; */
0 L_46a + 0 L_469 + -1 C_bb81 = -4; /*2 Inst in Line 469; 2 Inst in Line 46a; */
0 L_467 + 0 L_466 + -1 C_bb80 = -6; /*1 Inst in Line 466; 5 Inst in Line 467; */
0 L_466 + 0 L_465 + -1 C_bb79 = -8; /*1 Inst in Line 465; 7 Inst in Line 466; */
0 L_464 + 0 L_463 + 0 L_462 + -1 C_bb78 = -21; /*6 Inst in Line 462; 8 Inst in Line 463; 7 Inst in Line 464; */
0 L_465 + -1 C_bb77 = -4; /*4 Inst in Line 465; */
0 L_465 + 0 L_464 + -1 C_bb76 = -4; /*1 Inst in Line 464; 3 Inst in Line 465; */
0 L_462 + 0 L_461 + -1 C_bb75 = -10; /*8 Inst in Line 461; 2 Inst in Line 462; */
0 L_54c + 0 L_54b + -1 C_bb74 = -4; /*2 Inst in Line 54b; 2 Inst in Line 54c; */
0 L_54b + -1 C_bb73 = -4; /*4 Inst in Line 54b; */
0 L_54b + 0 L_54a + -1 C_bb72 = -9; /*7 Inst in Line 54a; 2 Inst in Line 54b; */
0 L_548 + 0 L_547 + -1 C_bb71 = -7; /*5 Inst in Line 547; 2 Inst in Line 548; */
0 L_547 + 0 L_546 + 0 L_545 + -1 C_bb70 = -12; /*1 Inst in Line 545; 8 Inst in Line 546; 3 Inst in Line 547; */
0 L_54d + 0 L_54c + -1 C_bb69 = -14; /*6 Inst in Line 54c; 8 Inst in Line 54d; */
0 L_54a + 0 L_549 + -1 C_bb68 = -9; /*8 Inst in Line 549; 1 Inst in Line 54a; */
0 L_545 + 0 L_544 + -1 C_bb67 = -8; /*1 Inst in Line 544; 7 Inst in Line 545; */
0 L_548 + -1 C_bb66 = -3; /*3 Inst in Line 548; */
0 L_548 + -1 C_bb65 = -3; /*3 Inst in Line 548; */
0 L_53f + -1 C_bb64 = -6; /*6 Inst in Line 53f; */
0 L_541 + 0 L_540 + -1 C_bb63 = -5; /*4 Inst in Line 540; 1 Inst in Line 541; */
0 L_544 + 0 L_543 + -1 C_bb62 = -14; /*7 Inst in Line 543; 7 Inst in Line 544; */
0 L_543 + 0 L_542 + -1 C_bb61 = -4; /*3 Inst in Line 542; 1 Inst in Line 543; */
0 L_540 + -1 C_bb60 = -4; /*4 Inst in Line 540; */
0 L_53e + 0 L_53d + -1 C_bb59 = -8; /*7 Inst in Line 53d; 1 Inst in Line 53e; */
0 L_542 + 0 L_541 + -1 C_bb58 = -12; /*7 Inst in Line 541; 5 Inst in Line 542; */
0 L_53f + 0 L_53e + -1 C_bb57 = -3; /*1 Inst in Line 53e; 2 Inst in Line 53f; */
0 L_53d + 0 L_53c + -1 C_bb56 = -3; /*2 Inst in Line 53c; 1 Inst in Line 53d; */
0 L_53c + -1 C_bb55 = -2; /*2 Inst in Line 53c; */
0 L_53e + -1 C_bb54 = -6; /*6 Inst in Line 53e; */
0 L_53c + 0 L_53b + -1 C_bb53 = -6; /*2 Inst in Line 53b; 4 Inst in Line 53c; */
0 L_54e + -1 C_bb52 = -4; /*4 Inst in Line 54e; */
0 L_53b + -1 C_bb51 = -3; /*3 Inst in Line 53b; */
0 L_53b + 0 L_53a + -1 C_bb50 = -6; /*3 Inst in Line 53a; 3 Inst in Line 53b; */
0 L_53a + 0 L_539 + 0 L_538 + -1 C_bb49 = -16; /*3 Inst in Line 538; 8 Inst in Line 539; 5 Inst in Line 53a; */
0 L_460 + 0 L_45f + -1 C_bb48 = -5; /*4 Inst in Line 45f; 1 Inst in Line 460; */
0 L_45f + 0 L_45e + 0 L_45d + 0 L_45c + 0 L_45b + 0 L_45a + 0 L_459 + 0 L_458 + 0 L_457 + 0 L_456 + 0 L_455 + 0 L_454 + -1 C_bb47 = -87; /*3 Inst in Line 454; 8 Inst in Line 455; 8 Inst in Line 456; 8 Inst in Line 457; 8 Inst in Line 458; 8 Inst in Line 459; 8 Inst in Line 45a; 8 Inst in Line 45b; 8 Inst in Line 45c; 8 Inst in Line 45d; 8 Inst in Line 45e; 4 Inst in Line 45f; */
0 L_460 + -1 C_bb46 = -3; /*3 Inst in Line 460; */
0 L_460 + -1 C_bb45 = -4; /*4 Inst in Line 460; */
0 L_454 + 0 L_453 + -1 C_bb44 = -10; /*5 Inst in Line 453; 5 Inst in Line 454; */
0 L_551 + 0 L_550 + 0 L_54f + 0 L_54e + -1 C_bb43 = -22; /*1 Inst in Line 54e; 8 Inst in Line 54f; 8 Inst in Line 550; 5 Inst in Line 551; */
0 L_551 + 0 L_550 + 0 L_54f + 0 L_54e + -1 C_bb42 = -22; /*1 Inst in Line 54e; 8 Inst in Line 54f; 8 Inst in Line 550; 5 Inst in Line 551; */
0 L_551 + 0 L_550 + 0 L_54f + 0 L_54e + -1 C_bb41 = -22; /*1 Inst in Line 54e; 8 Inst in Line 54f; 8 Inst in Line 550; 5 Inst in Line 551; */
0 L_551 + 0 L_550 + 0 L_54f + 0 L_54e + -1 C_bb40 = -22; /*1 Inst in Line 54e; 8 Inst in Line 54f; 8 Inst in Line 550; 5 Inst in Line 551; */
0 L_551 + 0 L_550 + 0 L_54f + 0 L_54e + -1 C_bb39 = -22; /*1 Inst in Line 54e; 8 Inst in Line 54f; 8 Inst in Line 550; 5 Inst in Line 551; */
0 L_551 + 0 L_550 + 0 L_54f + 0 L_54e + -1 C_bb38 = -22; /*1 Inst in Line 54e; 8 Inst in Line 54f; 8 Inst in Line 550; 5 Inst in Line 551; */
0 L_452 + 0 L_451 + -1 C_bb37 = -5; /*2 Inst in Line 451; 3 Inst in Line 452; */
0 L_451 + 0 L_450 + -1 C_bb36 = -9; /*3 Inst in Line 450; 6 Inst in Line 451; */
0 L_453 + 0 L_452 + -1 C_bb35 = -4; /*1 Inst in Line 452; 3 Inst in Line 453; */
0 L_452 + -1 C_bb34 = -4; /*4 Inst in Line 452; */
0 L_450 + 0 L_44f + -1 C_bb33 = -6; /*1 Inst in Line 44f; 5 Inst in Line 450; */
0 L_44f + -1 C_bb32 = -5; /*5 Inst in Line 44f; */
0 L_44f + 0 L_44e + -1 C_bb31 = -7; /*5 Inst in Line 44e; 2 Inst in Line 44f; */
0 L_4ba + 0 L_4b9 + 0 L_4b8 + -1 C_bb30 = -17; /*2 Inst in Line 4b8; 8 Inst in Line 4b9; 7 Inst in Line 4ba; */
0 L_4b8 + 0 L_4b7 + -1 C_bb29 = -12; /*6 Inst in Line 4b7; 6 Inst in Line 4b8; */
0 L_4b7 + 0 L_4b6 + -1 C_bb28 = -8; /*6 Inst in Line 4b6; 2 Inst in Line 4b7; */
0 L_4b6 + 0 L_4b5 + -1 C_bb27 = -6; /*4 Inst in Line 4b5; 2 Inst in Line 4b6; */
0 L_4b5 + 0 L_4b4 + -1 C_bb26 = -6; /*2 Inst in Line 4b4; 4 Inst in Line 4b5; */
0 L_4b4 + 0 L_4b3 + -1 C_bb25 = -9; /*3 Inst in Line 4b3; 6 Inst in Line 4b4; */
0 L_4b3 + 0 L_4b2 + -1 C_bb24 = -6; /*1 Inst in Line 4b2; 5 Inst in Line 4b3; */
0 L_4b2 + -1 C_bb23 = -5; /*5 Inst in Line 4b2; */
0 L_4b2 + 0 L_4b1 + -1 C_bb22 = -3; /*1 Inst in Line 4b1; 2 Inst in Line 4b2; */
0 L_4b1 + -1 C_bb21 = -3; /*3 Inst in Line 4b1; */
0 L_4b1 + 0 L_4b0 + -1 C_bb20 = -9; /*5 Inst in Line 4b0; 4 Inst in Line 4b1; */
0 L_4bc + -1 C_bb19 = -3; /*3 Inst in Line 4bc; */
0 L_4bc + 0 L_4bb + -1 C_bb18 = -10; /*6 Inst in Line 4bb; 4 Inst in Line 4bc; */
0 L_420 + 0 L_41f + 0 L_41e + -1 C_bb17 = -14; /*2 Inst in Line 41e; 8 Inst in Line 41f; 4 Inst in Line 420; */
0 L_421 + 0 L_420 + -1 C_bb16 = -4; /*1 Inst in Line 420; 3 Inst in Line 421; */
0 L_420 + -1 C_bb15 = -3; /*3 Inst in Line 420; */
0 L_41d + 0 L_41c + -1 C_bb14 = -14; /*8 Inst in Line 41c; 6 Inst in Line 41d; */
0 L_41e + -1 C_bb13 = -5; /*5 Inst in Line 41e; */
0 L_41e + 0 L_41d + -1 C_bb12 = -3; /*2 Inst in Line 41d; 1 Inst in Line 41e; */
0 L_41a + 0 L_419 + -1 C_bb11 = -14; /*6 Inst in Line 419; 8 Inst in Line 41a; */
0 L_41b + -1 C_bb10 = -5; /*5 Inst in Line 41b; */
0 L_41b + -1 C_bb9 = -3; /*3 Inst in Line 41b; */
0 L_418 + 0 L_417 + 0 L_416 + -1 C_bb8 = -14; /*4 Inst in Line 416; 8 Inst in Line 417; 2 Inst in Line 418; */
0 L_419 + 0 L_418 + -1 C_bb7 = -5; /*3 Inst in Line 418; 2 Inst in Line 419; */
0 L_418 + -1 C_bb6 = -3; /*3 Inst in Line 418; */
0 L_416 + 0 L_415 + 0 L_414 + -1 C_bb5 = -16; /*4 Inst in Line 414; 8 Inst in Line 415; 4 Inst in Line 416; */
0 L_4be + 0 L_4bd + -1 C_bb4 = -3; /*2 Inst in Line 4bd; 1 Inst in Line 4be; */
0 L_4bd + -1 C_bb3 = -1; /*1 Inst in Line 4bd; */
0 L_4bd + -1 C_bb2 = -1; /*1 Inst in Line 4bd; */
0 L_4bd + -1 C_bb1 = -3; /*3 Inst in Line 4bd; */
-1 C_bb0 = 0; /**/
1 Wcet_main + -1 wcet <= 0; /**/
1 wcet + -1 wcet_fin = 0; /**/
1 L_422 = 0; /**/
1 L_483 = 0; /**/
1 L_482 = 0; /**/
1 L_484 = 0; /**/
1 L_481 = 0; /**/
1 L_480 = 0; /**/
1 L_491 = 0; /**/
1 L_490 = 0; /**/
1 L_48f = 0; /**/
1 L_48e = 0; /**/
1 L_48d = 0; /**/
1 L_48c = 0; /**/
1 L_48b = 0; /**/
1 L_48a = 0; /**/
1 L_489 = 0; /**/
1 L_488 = 0; /**/
1 L_487 = 0; /**/
1 L_493 = 0; /**/
1 L_492 = 0; /**/
1 L_486 = 0; /**/
1 L_485 = 0; /**/
1 L_43e = 0; /**/
1 L_43d = 0; /**/
1 L_43c = 0; /**/
1 L_443 = 0; /**/
1 L_442 = 0; /**/
1 L_42f = 0; /**/
1 L_430 = 0; /**/
1 L_42e = 0; /**/
1 L_42b = 0; /**/
1 L_42a = 0; /**/
1 L_429 = 0; /**/
1 L_428 = 0; /**/
1 L_427 = 0; /**/
1 L_426 = 0; /**/
1 L_425 = 0; /**/
1 L_42d = 0; /**/
1 L_42c = 0; /**/
1 L_424 = 0; /**/
1 L_423 = 0; /**/
1 L_4a3 = 0; /**/
1 L_4a2 = 0; /**/
1 L_4a1 = 0; /**/
1 L_4a0 = 0; /**/
1 L_4a6 = 0; /**/
1 L_49f = 0; /**/
1 L_4a5 = 0; /**/
1 L_4a4 = 0; /**/
1 L_49a = 0; /**/
1 L_49e = 0; /**/
1 L_49d = 0; /**/
1 L_499 = 0; /**/
1 L_498 = 0; /**/
1 L_4a7 = 0; /**/
1 L_49c = 0; /**/
1 L_49b = 0; /**/
1 L_497 = 0; /**/
1 L_496 = 0; /**/
1 L_495 = 0; /**/
1 L_494 = 0; /**/
1 L_4fe = 0; /**/
1 L_4fd = 0; /**/
1 L_4fc = 0; /**/
1 L_4fb = 0; /**/
1 L_4fa = 0; /**/
1 L_4f9 = 0; /**/
1 L_4f8 = 0; /**/
1 L_4f7 = 0; /**/
1 L_4f6 = 0; /**/
1 L_4f5 = 0; /**/
1 L_4f4 = 0; /**/
1 L_50e = 0; /**/
1 L_50d = 0; /**/
1 L_4e1 = 0; /**/
1 L_4e0 = 0; /**/
1 L_4dc = 0; /**/
1 L_4db = 0; /**/
1 L_4df = 0; /**/
1 L_4de = 0; /**/
1 L_4dd = 0; /**/
1 L_4da = 0; /**/
1 L_4d9 = 0; /**/
1 L_4d8 = 0; /**/
1 L_4d7 = 0; /**/
1 L_4d6 = 0; /**/
1 L_4d5 = 0; /**/
1 L_4d4 = 0; /**/
1 L_4d3 = 0; /**/
1 L_4d2 = 0; /**/
1 L_4e4 = 0; /**/
1 L_4d1 = 0; /**/
1 L_4d0 = 0; /**/
1 L_4cf = 0; /**/
1 L_4cc = 0; /**/
1 L_4cb = 0; /**/
1 L_4ca = 0; /**/
1 L_4c9 = 0; /**/
1 L_4c6 = 0; /**/
1 L_4c5 = 0; /**/
1 L_4c4 = 0; /**/
1 L_4e3 = 0; /**/
1 L_4ce = 0; /**/
1 L_4c8 = 0; /**/
1 L_4c7 = 0; /**/
1 L_4c3 = 0; /**/
1 L_4cd = 0; /**/
1 L_4c2 = 0; /**/
1 L_4c1 = 0; /**/
1 L_4c0 = 0; /**/
1 L_4bf = 0; /**/
1 L_4f1 = 0; /**/
1 L_4f0 = 0; /**/
1 L_4ef = 0; /**/
1 L_4f2 = 0; /**/
1 L_4ee = 0; /**/
1 L_4ed = 0; /**/
1 L_4ec = 0; /**/
1 L_4eb = 0; /**/
1 L_4ea = 0; /**/
1 L_4e9 = 0; /**/
1 L_4e8 = 0; /**/
1 L_4e7 = 0; /**/
1 L_4e6 = 0; /**/
1 L_4e5 = 0; /**/
1 L_50b = 0; /**/
1 L_50a = 0; /**/
1 L_509 = 0; /**/
1 L_508 = 0; /**/
1 L_50c = 0; /**/
1 L_507 = 0; /**/
1 L_506 = 0; /**/
1 L_505 = 0; /**/
1 L_504 = 0; /**/
1 L_503 = 0; /**/
1 L_502 = 0; /**/
1 L_47e = 0; /**/
1 L_47d = 0; /**/
1 L_47c = 0; /**/
1 L_47f = 0; /**/
1 L_47b = 0; /**/
1 L_47a = 0; /**/
1 L_479 = 0; /**/
1 L_478 = 0; /**/
1 L_4ae = 0; /**/
1 L_4af = 0; /**/
1 L_4ad = 0; /**/
1 L_4ac = 0; /**/
1 L_4ab = 0; /**/
1 L_4aa = 0; /**/
1 L_4a9 = 0; /**/
1 L_4a8 = 0; /**/
1 L_44a = 0; /**/
1 L_44b = 0; /**/
1 L_449 = 0; /**/
1 L_448 = 0; /**/
1 L_44d = 0; /**/
1 L_44c = 0; /**/
1 L_447 = 0; /**/
1 L_446 = 0; /**/
1 L_445 = 0; /**/
1 L_535 = 0; /**/
1 L_534 = 0; /**/
1 L_531 = 0; /**/
1 L_537 = 0; /**/
1 L_533 = 0; /**/
1 L_532 = 0; /**/
1 L_530 = 0; /**/
1 L_536 = 0; /**/
1 L_52f = 0; /**/
1 L_52e = 0; /**/
1 L_52d = 0; /**/
1 L_434 = 0; /**/
1 L_433 = 0; /**/
1 L_435 = 0; /**/
1 L_432 = 0; /**/
1 L_431 = 0; /**/
1 L_517 = 0; /**/
1 L_513 = 0; /**/
1 L_51a = 0; /**/
1 L_516 = 0; /**/
1 L_519 = 0; /**/
1 L_515 = 0; /**/
1 L_514 = 0; /**/
1 L_512 = 0; /**/
1 L_518 = 0; /**/
1 L_511 = 0; /**/
1 L_510 = 0; /**/
1 L_50f = 0; /**/
1 L_43b = 0; /**/
1 L_439 = 0; /**/
1 L_438 = 0; /**/
1 L_43a = 0; /**/
1 L_437 = 0; /**/
1 L_436 = 0; /**/
1 L_468 = 0; /**/
1 L_46a = 0; /**/
1 L_469 = 0; /**/
1 L_467 = 0; /**/
1 L_466 = 0; /**/
1 L_463 = 0; /**/
1 L_465 = 0; /**/
1 L_464 = 0; /**/
1 L_462 = 0; /**/
1 L_461 = 0; /**/
1 L_54b = 0; /**/
1 L_547 = 0; /**/
1 L_546 = 0; /**/
1 L_54d = 0; /**/
1 L_54c = 0; /**/
1 L_54a = 0; /**/
1 L_549 = 0; /**/
1 L_545 = 0; /**/
1 L_548 = 0; /**/
1 L_544 = 0; /**/
1 L_543 = 0; /**/
1 L_540 = 0; /**/
1 L_542 = 0; /**/
1 L_541 = 0; /**/
1 L_53f = 0; /**/
1 L_53d = 0; /**/
1 L_53e = 0; /**/
1 L_53c = 0; /**/
1 L_53b = 0; /**/
1 L_53a = 0; /**/
1 L_539 = 0; /**/
1 L_538 = 0; /**/
1 L_45f = 0; /**/
1 L_45e = 0; /**/
1 L_45d = 0; /**/
1 L_45c = 0; /**/
1 L_45b = 0; /**/
1 L_45a = 0; /**/
1 L_459 = 0; /**/
1 L_458 = 0; /**/
1 L_457 = 0; /**/
1 L_456 = 0; /**/
1 L_455 = 0; /**/
1 L_460 = 0; /**/
1 L_454 = 0; /**/
1 L_551 = 0; /**/
1 L_550 = 0; /**/
1 L_54f = 0; /**/
1 L_54e = 0; /**/
1 L_451 = 0; /**/
1 L_453 = 0; /**/
1 L_452 = 0; /**/
1 L_450 = 0; /**/
1 L_44f = 0; /**/
1 L_44e = 0; /**/
1 L_4ba = 0; /**/
1 L_4b9 = 0; /**/
1 L_4b8 = 0; /**/
1 L_4b7 = 0; /**/
1 L_4b6 = 0; /**/
1 L_4b5 = 0; /**/
1 L_4b4 = 0; /**/
1 L_4b3 = 0; /**/
1 L_4b2 = 0; /**/
1 L_4b1 = 0; /**/
1 L_4b0 = 0; /**/
1 L_4bc = 0; /**/
1 L_4bb = 0; /**/
1 L_41f = 0; /**/
1 L_421 = 0; /**/
1 L_420 = 0; /**/
1 L_41c = 0; /**/
1 L_41e = 0; /**/
1 L_41d = 0; /**/
1 L_41a = 0; /**/
1 L_41b = 0; /**/
1 L_417 = 0; /**/
1 L_419 = 0; /**/
1 L_418 = 0; /**/
1 L_416 = 0; /**/
1 L_415 = 0; /**/
1 L_414 = 0; /**/
1 L_4be = 0; /**/
1 L_4bd = 0; /**/
-1 numlines = 0; /**/
int Wcet_main;
int Wcet_audiobeam_return;
int Wcet_audiobeam_main;
int wcet_bb6_bb8;
int wcet_bb9_bb11;
int wcet_bb12_bb14;
int wcet_bb15_bb17;
int Wcet_audiobeam_init;
int Wcet_audiobeam_calc_single_pos;
int wcet_bb154_bb155;
int wcet_bb147_bb149;
int wcet_bb147_bb148;
int wcet_bb147;
int wcet_bb151_bb153;
int wcet_bb151_bb152;
int wcet_bb151;
int Wcet_audiobeam_calc_beamforming_result;
int wcet_bb141_bb143;
int wcet_bb137_bb139;
int Wcet_audiobeam_init_data_queue;
int wcet_bb110_bb112;
int wcet_bb112_bb115;
int wcet_bb112_bb114;
int wcet_bb112;
int wcet_audiobeam___ceilf_bb116;
int Wcet_audiobeam_find_max_in_arr;
int wcet_bb81_bb83;
int Wcet_audiobeam_adjust_delays;
int wcet_bb76_bb78;
int Wcet_audiobeam_calc_delays;
int wcet_bb45_bb47;
int Wcet_audiobeam_calc_distances;
int wcet_bb34_bb36;
int Wcet_audiobeam_init_delays;
int wcet_bb360_bb362;
int Wcet_audiobeam_calculate_energy;
int wcet_bb256_bb258;
int wcet_bb258_bb260;
int wcet_bb258;
int wcet_bb272_bb274;
int wcet_bb277_bb279;
int wcet_bb277_bb278;
int wcet_bb277;
int wcet_bb259_bb263;
int wcet_bb259_bb262;
int wcet_bb262_bb263;
int wcet_bb262;
int wcet_bb263_bb267;
int wcet_bb263;
int wcet_bb256_bb261;
int wcet_bb256_bb257;
int wcet_bb256;
int wcet_bb259_bb268;
int wcet_bb259_bb266;
int wcet_bb259;
int Wcet_audiobeam_process_signal;
int wcet_bb159_bb161;
int Wcet_audiobeam_calc_weights_left_only;
int wcet_bb85_bb87;
int wcet_bb87_bb90;
int wcet_bb87_bb89;
int wcet_bb87;
int wcet_audiobeam___floorf_bb91;
int Wcet_audiobeam_find_min_in_arr;
int wcet_bb60_bb64;
int wcet_bb65_bb67;
int wcet_bb67_bb71;
int wcet_bb67_bb70;
int wcet_bb67;
int wcet_bb49_bb51;
int wcet_bb49_bb50;
int wcet_bb49;
int wcet_bb51_bb54;
int wcet_bb51_bb53;
int wcet_bb51;
int wcet_bb53_bb56;
int wcet_bb53_bb55;
int wcet_bb53;
int wcet_bb56_bb54;
int wcet_bb56_bb59;
int wcet_bb56;
int wcet_bb54_bb58;
int wcet_bb54_bb57;
int wcet_bb54;
int wcet_bb58_bb62;
int wcet_bb58_bb61;
int wcet_bb58;
int wcet_bb66_bb69;
int wcet_bb66_bb68;
int wcet_bb66;
int wcet_bb68_bb69;
int wcet_bb68_bb72;
int wcet_bb68;
int wcet_bb72_bb74;
int wcet_bb72_bb73;
int wcet_bb72;
int Wcet_audiobeam___ieee754_sqrtf;
int wcet_bb349_bb351;
int wcet_bb351_bb353;
int wcet_bb351_bb352;
int wcet_bb351;
int wcet_bb353_bb355;
int wcet_bb353_bb354;
int wcet_bb353;
int wcet_bb355_bb357;
int wcet_bb355_bb356;
int wcet_bb355;
int Wcet_audiobeam_do_beamforming;
int Wcet_audiobeam_wrapped_inc;
int wcet_bb323_bb325;
int Wcet_audiobeam_parse_line;
int wcet_bb281_bb283;
int Wcet_audiobeam_preprocess_delays;
int wcet_bb164_bb166;
int wcet_bb164_bb165;
int wcet_bb164;
int wcet_bb166_bb169;
int wcet_bb166_bb168;
int wcet_bb166;
int wcet_bb171_bb173;
int wcet_bb171_bb172;
int wcet_bb171;
int wcet_bb172_bb175;
int wcet_bb172_bb174;
int wcet_bb172;
int wcet_bb174_bb178;
int wcet_bb174_bb177;
int wcet_bb174;
int Wcet_audiobeam___cosf;
int Wcet_audiobeam_malloc;
int wcet_bb332_bb334;
int wcet_bb332_bb333;
int wcet_bb332;
int Wcet_audiobeam_wrapped_inc_offset;
int wcet_bb304_bb306;
int wcet_bb304_bb305;
int wcet_bb304;
int wcet_bb306_bb310;
int wcet_bb306_bb309;
int wcet_bb306;
int wcet_bb305_bb308;
int wcet_bb305_bb307;
int wcet_bb305;
int wcet_bb308_bb314;
int wcet_bb308_bb313;
int wcet_bb308;
int wcet_bb314_bb312;
int wcet_bb314_bb318;
int wcet_bb314;
int wcet_bb318_bb321;
int wcet_bb318_bb320;
int wcet_bb318;
int wcet_bb307_bb312;
int wcet_bb307_bb311;
int wcet_bb307;
int wcet_bb311_bb317;
int wcet_bb311_bb316;
int wcet_bb311;
int wcet_bb317_bb312;
int wcet_bb317_bb319;
int wcet_bb317;
int Wcet_audiobeam___floorf;
int wcet_bb286_bb288;
int wcet_bb286_bb287;
int wcet_bb286;
int wcet_bb288_bb292;
int wcet_bb288_bb291;
int wcet_bb288;
int wcet_bb287_bb290;
int wcet_bb287_bb289;
int wcet_bb287;
int wcet_bb290_bb296;
int wcet_bb290_bb295;
int wcet_bb290;
int wcet_bb296_bb294;
int wcet_bb296_bb300;
int wcet_bb296;
int wcet_bb300_bb303;
int wcet_bb300_bb302;
int wcet_bb300;
int wcet_bb289_bb294;
int wcet_bb289_bb293;
int wcet_bb289;
int wcet_bb293_bb299;
int wcet_bb293_bb298;
int wcet_bb293;
int wcet_bb299_bb294;
int wcet_bb299_bb301;
int wcet_bb299;
int Wcet_audiobeam___ceilf;
int wcet_bb220_bb222;
int wcet_bb220_bb221;
int wcet_bb220;
int wcet_bb221_bb222;
int wcet_bb221_bb223;
int wcet_bb221;
int wcet_bb222_bb225;
int wcet_bb222_bb224;
int wcet_bb222;
int Wcet_audiobeam___kernel_sinf;
int wcet_bb192_bb194;
int wcet_bb192_bb193;
int wcet_bb192;
int wcet_bb194_bb197;
int wcet_bb194_bb196;
int wcet_bb194;
int wcet_bb197_bb201;
int wcet_bb197_bb200;
int wcet_bb197;
int wcet_bb201_bb208;
int wcet_bb201_bb207;
int wcet_bb201;
int wcet_bb206_bb212;
int wcet_bb206_bb211;
int wcet_bb206;
int wcet_bb211_bb212;
int wcet_bb211_bb213;
int wcet_bb211;
int wcet_bb212_bb215;
int wcet_bb212_bb214;
int wcet_bb212;
int wcet_bb214_bb215;
int wcet_bb214_bb216;
int wcet_bb214;
int wcet_bb215_bb218;
int wcet_bb215_bb217;
int wcet_bb215;
int wcet_bb196_bb199;
int wcet_bb196_bb198;
int wcet_bb196;
int wcet_bb199_bb205;
int wcet_bb199_bb204;
int wcet_bb199;
int wcet_bb198_bb203;
int wcet_bb198_bb202;
int wcet_bb198;
int Wcet_audiobeam___ieee754_rem_pio2f;
int wcet_bb182_bb184;
int wcet_bb182_bb183;
int wcet_bb182;
int wcet_bb183_bb184;
int wcet_bb183_bb185;
int wcet_bb183;
int wcet_bb184_bb187;
int wcet_bb184_bb186;
int wcet_bb184;
int wcet_bb187_bb190;
int wcet_bb187_bb189;
int wcet_bb187;
int Wcet_audiobeam___kernel_cosf;
int Wcet_audiobeam___fabsf;
int C_bb364;
int C_bb363;
int C_bb362;
int C_bb361;
int wcetloop_360;
int C_bb360;
int C_bb359;
int C_bb358;
int C_bb357;
int C_bb356;
int C_bb355;
int C_bb354;
int C_bb353;
int C_bb352;
int C_bb351;
int C_bb350;
int wcetloop_349;
int C_bb349;
int C_bb348;
int C_bb347;
int C_bb346;
int C_bb345;
int C_bb344;
int C_bb343;
int C_bb342;
int C_bb341;
int C_bb340;
int C_bb339;
int C_bb338;
int C_bb337;
int C_bb336;
int C_bb335;
int C_bb334;
int C_bb333;
int C_bb332;
int C_bb331;
int C_bb330;
int C_bb329;
int C_bb328;
int wcetloop_327;
int C_bb327;
int C_bb326;
int C_bb325;
int C_bb324;
int wcetloop_323;
int C_bb323;
int C_bb322;
int C_bb321;
int C_bb320;
int C_bb319;
int C_bb318;
int C_bb317;
int C_bb316;
int C_bb315;
int C_bb314;
int C_bb313;
int C_bb312;
int C_bb311;
int C_bb310;
int C_bb309;
int C_bb308;
int C_bb307;
int C_bb306;
int C_bb305;
int C_bb304;
int C_bb303;
int C_bb302;
int C_bb301;
int C_bb300;
int C_bb299;
int C_bb298;
int C_bb297;
int C_bb296;
int C_bb295;
int C_bb294;
int C_bb293;
int C_bb292;
int C_bb291;
int C_bb290;
int C_bb289;
int C_bb288;
int C_bb287;
int C_bb286;
int C_bb285;
int C_bb284;
int C_bb283;
int C_bb282;
int wcetloop_281;
int C_bb281;
int C_bb280;
int C_bb279;
int C_bb278;
int C_bb277;
int C_bb276;
int C_bb275;
int C_bb274;
int C_bb273;
int wcetloop_272;
int C_bb272;
int C_bb271;
int C_bb270;
int C_bb269;
int C_bb268;
int C_bb267;
int C_bb266;
int C_bb265;
int C_bb264;
int C_bb263;
int C_bb262;
int C_bb261;
int C_bb260;
int wcetloop_259;
int C_bb259;
int C_bb258;
int C_bb257;
int wcetloop_256;
int C_bb256;
int C_bb255;
int C_bb254;
int C_bb253;
int C_bb252;
int C_bb251;
int C_bb250;
int C_bb249;
int C_bb248;
int C_bb247;
int C_bb246;
int C_bb245;
int C_bb244;
int C_bb243;
int C_bb242;
int C_bb241;
int C_bb240;
int C_bb239;
int C_bb238;
int C_bb237;
int C_bb236;
int C_bb235;
int C_bb234;
int C_bb233;
int C_bb232;
int C_bb231;
int C_bb230;
int C_bb229;
int C_bb228;
int C_bb227;
int C_bb226;
int C_bb225;
int C_bb224;
int C_bb223;
int C_bb222;
int C_bb221;
int C_bb220;
int C_bb219;
int C_bb218;
int C_bb217;
int C_bb216;
int C_bb215;
int C_bb214;
int C_bb213;
int C_bb212;
int C_bb211;
int C_bb210;
int C_bb209;
int C_bb208;
int C_bb207;
int C_bb206;
int C_bb205;
int C_bb204;
int C_bb203;
int C_bb202;
int C_bb201;
int C_bb200;
int C_bb199;
int C_bb198;
int C_bb197;
int C_bb196;
int C_bb195;
int C_bb194;
int C_bb193;
int C_bb192;
int C_bb191;
int C_bb190;
int C_bb189;
int C_bb188;
int C_bb187;
int C_bb186;
int C_bb185;
int C_bb184;
int C_bb183;
int C_bb182;
int C_bb181;
int C_bb180;
int C_bb179;
int C_bb178;
int C_bb177;
int C_bb176;
int C_bb175;
int C_bb174;
int C_bb173;
int C_bb172;
int C_bb171;
int C_bb170;
int C_bb169;
int C_bb168;
int C_bb167;
int C_bb166;
int C_bb165;
int C_bb164;
int C_bb163;
int C_bb162;
int C_bb161;
int C_bb160;
int wcetloop_159;
int C_bb159;
int C_bb158;
int C_bb157;
int C_bb156;
int C_bb155;
int wcetloop_154;
int C_bb154;
int C_bb153;
int C_bb152;
int C_bb151;
int C_bb150;
int C_bb149;
int C_bb148;
int C_bb147;
int C_bb146;
int C_bb145;
int C_bb144;
int C_bb143;
int C_bb142;
int wcetloop_141;
int C_bb141;
int C_bb140;
int C_bb139;
int C_bb138;
int wcetloop_137;
int C_bb137;
int C_bb136;
int C_bb135;
int C_bb134;
int C_bb133;
int C_bb132;
int C_bb131;
int C_bb130;
int C_bb129;
int C_bb128;
int C_bb127;
int C_bb126;
int C_bb125;
int C_bb124;
int C_bb123;
int C_bb122;
int C_bb121;
int C_bb120;
int C_bb119;
int C_bb118;
int C_bb117;
int C_bb116;
int C_bb115;
int C_bb114;
int C_bb113;
int C_bb112;
int C_bb111;
int wcetloop_110;
int C_bb110;
int C_bb109;
int C_bb108;
int C_bb107;
int C_bb106;
int C_bb105;
int C_bb104;
int C_bb103;
int C_bb102;
int C_bb101;
int C_bb100;
int C_bb99;
int C_bb98;
int C_bb97;
int C_bb96;
int C_bb95;
int C_bb94;
int C_bb93;
int C_bb92;
int C_bb91;
int C_bb90;
int C_bb89;
int C_bb88;
int C_bb87;
int C_bb86;
int wcetloop_85;
int C_bb85;
int C_bb84;
int C_bb83;
int C_bb82;
int wcetloop_81;
int C_bb81;
int C_bb80;
int C_bb79;
int C_bb78;
int C_bb77;
int wcetloop_76;
int C_bb76;
int C_bb75;
int C_bb74;
int C_bb73;
int C_bb72;
int C_bb71;
int C_bb70;
int C_bb69;
int C_bb68;
int C_bb67;
int C_bb66;
int wcetloop_65;
int C_bb65;
int C_bb64;
int C_bb63;
int C_bb62;
int C_bb61;
int wcetloop_60;
int C_bb60;
int C_bb59;
int C_bb58;
int C_bb57;
int C_bb56;
int C_bb55;
int C_bb54;
int C_bb53;
int C_bb52;
int C_bb51;
int C_bb50;
int C_bb49;
int C_bb48;
int C_bb47;
int C_bb46;
int wcetloop_45;
int C_bb45;
int C_bb44;
int C_bb43;
int C_bb42;
int C_bb41;
int C_bb40;
int C_bb39;
int C_bb38;
int C_bb37;
int C_bb36;
int C_bb35;
int wcetloop_34;
int C_bb34;
int C_bb33;
int C_bb32;
int C_bb31;
int C_bb30;
int C_bb29;
int C_bb28;
int C_bb27;
int C_bb26;
int C_bb25;
int C_bb24;
int C_bb23;
int C_bb22;
int C_bb21;
int C_bb20;
int C_bb19;
int C_bb18;
int C_bb17;
int C_bb16;
int wcetloop_15;
int C_bb15;
int C_bb14;
int C_bb13;
int wcetloop_12;
int C_bb12;
int C_bb11;
int C_bb10;
int wcetloop_9;
int C_bb9;
int C_bb8;
int C_bb7;
int wcetloop_6;
int C_bb6;
int C_bb5;
int C_bb4;
int C_bb3;
int C_bb2;
int C_bb1;
int C_bb0;
int wcet;
int wcet_fin;
int numlines;
int L_422;
int L_483;
int L_482;
int L_484;
int L_481;
int L_480;
int L_491;
int L_490;
int L_48f;
int L_48e;
int L_48d;
int L_48c;
int L_48b;
int L_48a;
int L_489;
int L_488;
int L_487;
int L_493;
int L_492;
int L_486;
int L_485;
int L_43e;
int L_43d;
int L_43c;
int L_443;
int L_442;
int L_42f;
int L_430;
int L_42e;
int L_42b;
int L_42a;
int L_429;
int L_428;
int L_427;
int L_426;
int L_425;
int L_42d;
int L_42c;
int L_424;
int L_423;
int L_4a3;
int L_4a2;
int L_4a1;
int L_4a0;
int L_4a6;
int L_49f;
int L_4a5;
int L_4a4;
int L_49a;
int L_49e;
int L_49d;
int L_499;
int L_498;
int L_4a7;
int L_49c;
int L_49b;
int L_497;
int L_496;
int L_495;
int L_494;
int L_4fe;
int L_4fd;
int L_4fc;
int L_4fb;
int L_4fa;
int L_4f9;
int L_4f8;
int L_4f7;
int L_4f6;
int L_4f5;
int L_4f4;
int L_50e;
int L_50d;
int L_4e1;
int L_4e0;
int L_4dc;
int L_4db;
int L_4df;
int L_4de;
int L_4dd;
int L_4da;
int L_4d9;
int L_4d8;
int L_4d7;
int L_4d6;
int L_4d5;
int L_4d4;
int L_4d3;
int L_4d2;
int L_4e4;
int L_4d1;
int L_4d0;
int L_4cf;
int L_4cc;
int L_4cb;
int L_4ca;
int L_4c9;
int L_4c6;
int L_4c5;
int L_4c4;
int L_4e3;
int L_4ce;
int L_4c8;
int L_4c7;
int L_4c3;
int L_4cd;
int L_4c2;
int L_4c1;
int L_4c0;
int L_4bf;
int L_4f1;
int L_4f0;
int L_4ef;
int L_4f2;
int L_4ee;
int L_4ed;
int L_4ec;
int L_4eb;
int L_4ea;
int L_4e9;
int L_4e8;
int L_4e7;
int L_4e6;
int L_4e5;
int L_50b;
int L_50a;
int L_509;
int L_508;
int L_50c;
int L_507;
int L_506;
int L_505;
int L_504;
int L_503;
int L_502;
int L_47e;
int L_47d;
int L_47c;
int L_47f;
int L_47b;
int L_47a;
int L_479;
int L_478;
int L_4ae;
int L_4af;
int L_4ad;
int L_4ac;
int L_4ab;
int L_4aa;
int L_4a9;
int L_4a8;
int L_44a;
int L_44b;
int L_449;
int L_448;
int L_44d;
int L_44c;
int L_447;
int L_446;
int L_445;
int L_535;
int L_534;
int L_531;
int L_537;
int L_533;
int L_532;
int L_530;
int L_536;
int L_52f;
int L_52e;
int L_52d;
int L_434;
int L_433;
int L_435;
int L_432;
int L_431;
int L_517;
int L_513;
int L_51a;
int L_516;
int L_519;
int L_515;
int L_514;
int L_512;
int L_518;
int L_511;
int L_510;
int L_50f;
int L_43b;
int L_439;
int L_438;
int L_43a;
int L_437;
int L_436;
int L_468;
int L_46a;
int L_469;
int L_467;
int L_466;
int L_463;
int L_465;
int L_464;
int L_462;
int L_461;
int L_54b;
int L_547;
int L_546;
int L_54d;
int L_54c;
int L_54a;
int L_549;
int L_545;
int L_548;
int L_544;
int L_543;
int L_540;
int L_542;
int L_541;
int L_53f;
int L_53d;
int L_53e;
int L_53c;
int L_53b;
int L_53a;
int L_539;
int L_538;
int L_45f;
int L_45e;
int L_45d;
int L_45c;
int L_45b;
int L_45a;
int L_459;
int L_458;
int L_457;
int L_456;
int L_455;
int L_460;
int L_454;
int L_551;
int L_550;
int L_54f;
int L_54e;
int L_451;
int L_453;
int L_452;
int L_450;
int L_44f;
int L_44e;
int L_4ba;
int L_4b9;
int L_4b8;
int L_4b7;
int L_4b6;
int L_4b5;
int L_4b4;
int L_4b3;
int L_4b2;
int L_4b1;
int L_4b0;
int L_4bc;
int L_4bb;
int L_41f;
int L_421;
int L_420;
int L_41c;
int L_41e;
int L_41d;
int L_41a;
int L_41b;
int L_417;
int L_419;
int L_418;
int L_416;
int L_415;
int L_414;
int L_4be;
int L_4bd;
