# Supplementary material for: Reducing the WCET and analysis time of systems with simple lockable instruction caches
Source: PLoS One. 2020 Mar 19;15(3):e0229980. doi: 10.1371/journal.pone.0229980 (PMC7082033; doi:10.1371/journal.pone.0229980)
Supplement: S1 File — (ZIP) [file pone.0229980.s001.zip › ILPS/audiobeam_O1_L32_C256_A2_CM10_NM_phases.ilp]

/* IPET system */
max:  -1 wcet_fin;
1 wcetloop_194 + 11 numlines_Phase_194 + -1 wcet_Phase_194 = 0; /*Phase_194.*/
1 wcetloop_150 + 11 numlines_Phase_150 + -1 wcet_Phase_150 = 0; /*Phase_150.*/
1 wcetloop_134 + 11 numlines_Phase_134 + -1 wcet_Phase_134 = 0; /*Phase_134.*/
1 wcetloop_131 + 11 numlines_Phase_131 + -1 wcet_Phase_131 = 0; /*Phase_131.*/
1 wcetloop_121 + 11 numlines_Phase_121 + -1 wcet_Phase_121 = 0; /*Phase_121.*/
1 wcetloop_105 + 11 numlines_Phase_105 + -1 wcet_Phase_105 = 0; /*Phase_105.*/
-1 auxSL_87 = 0; /*Phase_0.*/
16 C_bb87 + 11 numlines_Phase_87 + -1 wcet_Phase_87 = 0; /*Phase_87.*/
1 wcetloop_71 + 11 numlines_Phase_71 + -1 wcet_Phase_71 = 0; /*Phase_71.*/
-1 auxSL_66 = 0; /*Phase_0.*/
16 C_bb66 + 11 numlines_Phase_66 + -1 wcet_Phase_66 = 0; /*Phase_66.*/
-1 auxSL_61 = 0; /*Phase_0.*/
16 C_bb61 + 11 numlines_Phase_61 + -1 wcet_Phase_61 = 0; /*Phase_61.*/
1 wcetloop_41 + 11 numlines_Phase_41 + -1 wcet_Phase_41 = 0; /*Phase_41.*/
1 wcetloop_31 + 11 numlines_Phase_31 + -1 wcet_Phase_31 = 0; /*Phase_31.*/
-1 auxSL_11 = 0; /*Phase_0.*/
13 C_bb11 + 11 numlines_Phase_11 + -1 wcet_Phase_11 = 0; /*Phase_11.*/
-1 auxSL_9 = 0; /*Phase_0.*/
13 C_bb9 + 11 numlines_Phase_9 + -1 wcet_Phase_9 = 0; /*Phase_9.*/
-1 auxSL_7 = 0; /*Phase_0.*/
181 C_bb7 + 11 numlines_Phase_7 + -1 wcet_Phase_7 = 0; /*Phase_7.*/
-1 auxSL_5 = 0; /*Phase_0.*/
23041 C_bb5 + 11 numlines_Phase_5 + -1 wcet_Phase_5 = 0; /*Phase_5.*/
-1 C_bb3 + -1 Wcet_audiobeam_main_bb13 + -1 C_bb2 + -1 Wcet_audiobeam_init_bb4 + -1 C_bb1 + 1 Wcet_main_bb1 = 6; /*Phase_0.Phase_0.*/
-1 C_bb14 + -1 Wcet_audiobeam_calc_single_pos_bb15 + -1 C_bb13 + 1 Wcet_audiobeam_main_bb13 = 4; /*Phase_0.Phase_0.*/
-10 L_419 + -1 C_bb12 + -10 L_418_Pbb11 + -13 C_bb11 + -10 L_418 + -1 C_bb10 + -10 L_417_Pbb9 + -13 C_bb9 + -10 L_417 + -1 C_bb8 + -10 L_416_Pbb7 + -181 C_bb7 + -10 L_416 + -1 C_bb6 + -10 L_415_Pbb5 + -23041 C_bb5 + -1 C_bb4 + 1 Wcet_audiobeam_init_bb4 = 46410; /*Phase_0.Phase_0., DFH BB 5 Line L_415_Pbb5(1* (11-1)), DAH BB 6 Line L_416(1*(11-1)), DFH BB 7 Line L_416_Pbb7(1* (11-1)), DAH BB 8 Line L_417(1*(11-1)), DFH BB 9 Line L_417_Pbb9(1* (11-1)), DAH BB 10 Line L_418(1*(11-1)), DFH BB 11 Line L_418_Pbb11(1* (11-1)), DAH BB 12 Line L_419(1*(11-1))*/
-1 C_bb25 + -1 Wcet_audiobeam_calc_beamforming_result_bb113 + -1 C_bb24 + -1 Wcet_audiobeam_init_data_queue_bb100 + -1 C_bb23 + -1 Wcet_audiobeam_find_max_in_arr_bb84 + -1 C_bb22 + -1 Wcet_audiobeam_adjust_delays_bb63 + -1 C_bb21 + -1 Wcet_audiobeam_calc_delays_bb59 + -1 C_bb20 + -1 Wcet_audiobeam_calc_distances_bb39 + -1 C_bb19 + -1 Wcet_audiobeam_malloc_bb38 + -1 C_bb18 + -1 Wcet_audiobeam_malloc_bb37 + -1 C_bb17 + -1 Wcet_audiobeam_malloc_bb36 + -1 C_bb16 + -1 Wcet_audiobeam_init_delays_bb26 + -1 C_bb15 + 1 Wcet_audiobeam_calc_single_pos_bb15 = 22; /*Phase_0.Phase_0.*/
-1 C_bb122 + -1 Wcet_audiobeam_calculate_energy_bb256 + -1 C_bb121 + 1 wcet_bb121_bb122 = 2; /*Phase_121.*/
-1 wcet_bb121_bb122 + 1 wcetloop_121 >= 0; /*Phase_121.*/
-1 wcet_bb116 + -1 Wcet_audiobeam_process_signal_bb123 + -1 C_bb114 + -1 C_bb117 + -1 Wcet_audiobeam_calc_weights_left_only_bb190 + -1 C_bb115 + -1 C_bb113 + 1 wcet_bb113_bb115 = 8; /*Phase_0.*/
-1 wcet_bb113_bb115 + 1 wcet_bb113 >= 0; /*Phase_0.*/
-1 wcet_bb116 + -10 L_45c + -1 Wcet_audiobeam_process_signal_bb123 + -1 C_bb114 + -1 C_bb113 + 1 wcet_bb113_bb114 = -8; /*Phase_0., DAH BB 114 Line L_45c(1*(11-1))*/
-1 wcet_bb113_bb114 + 1 wcet_bb113 >= 0; /*Phase_0.*/
-1 C_bb119 + -1 C_bb116 + 1 wcet_bb116_bb119 = 2; /*Phase_0.*/
-1 wcet_bb116_bb119 + 1 wcet_bb116 >= 0; /*Phase_0.*/
-10 L_45d + -1 wcet_bb118 + -1 C_bb116 + 1 wcet_bb116_bb118 = -10; /*Phase_0., DAH BB 118 Line L_45d(1*(11-1))*/
-1 wcet_bb116_bb118 + 1 wcet_bb116 >= 0; /*Phase_0.*/
-1 C_bb119 + -1 C_bb118 + 1 wcet_bb118_bb119 = 2; /*Phase_0.*/
-1 wcet_bb118_bb119 + 1 wcet_bb118 >= 0; /*Phase_0.*/
-1 C_bb119 + -10 L_45e_Pbb121 + -1 wcetloop_121 + -10 L_45d + -1 C_bb120 + -1 C_bb118 + 1 wcet_bb118_bb120 = -18; /*Phase_0., DAH BB 120 Line L_45d(1*(11-1)), DAH BB 121 Line L_45e_Pbb121(1*(11-1))*/
-1 wcet_bb118_bb120 + 1 wcet_bb118 >= 0; /*Phase_0.*/
-1 wcet_bb113 + 1 Wcet_audiobeam_calc_beamforming_result_bb113 = 2; /*Phase_0.*/
-1 wcet_bb106 + -1 Wcet_audiobeam_malloc_bb112 + -15 C_bb105 + 1 wcet_bb105_bb106 = 30; /*Phase_105.*/
-1 wcet_bb105_bb106 + 1 wcetloop_105 >= 0; /*Phase_105.*/
-15 C_bb108 + -15 C_bb106 + 1 wcet_bb106_bb108 = 30; /*Phase_105.*/
-1 wcet_bb106_bb108 + 1 wcet_bb106 >= 0; /*Phase_105.*/
-150 L_42b_Pbb105 + -15 C_bb108 + -240 C_bb109 + -300 L_42a_Pbb105 + -15 C_bb107 + -15 C_bb106 + 1 wcet_bb106_bb107 = -2; /*Phase_105., DAH BB 107 Line L_42a_Pbb105(15*(11-1)), DFH BB 109 Line L_42a_Pbb105(15* (11-1)), DAH BB 108 Line L_42b_Pbb105(15*(11-1))*/
-1 wcet_bb106_bb107 + 1 wcet_bb106 >= 0; /*Phase_105.*/
-1 C_bb104 + -1 C_bb102 + 1 wcet_bb102_bb104 = 2; /*Phase_0.*/
-1 wcet_bb102_bb104 + 1 wcet_bb102 >= 0; /*Phase_0.*/
-1 C_bb104 + -10 L_429_Pbb105 + -1 wcetloop_105 + -10 L_428 + -1 C_bb103 + -1 C_bb102 + 1 wcet_bb102_bb103 = -18; /*Phase_0., DAH BB 103 Line L_428(1*(11-1)), DFH BB 105 Line L_429_Pbb105(1*(11-1))*/
-1 wcet_bb102_bb103 + 1 wcet_bb102 >= 0; /*Phase_0.*/
-1 wcet_bb102 + -1 Wcet_audiobeam_malloc_bb111 + -1 C_bb101 + -1 Wcet_audiobeam_malloc_bb110 + -1 C_bb100 + 1 Wcet_audiobeam_init_data_queue_bb100 = 6; /*Phase_0.Phase_0.*/
-1 C_bb89 + -1 Wcet_audiobeam___ceilf_bb90 + -1 C_bb88 + -1 C_bb86 + -1 C_bb84 + 1 wcet_bb84_bb86 = 6; /*Phase_0.*/
-1 wcet_bb84_bb86 + 1 wcet_bb84 >= 0; /*Phase_0.*/
-1 C_bb89 + -10 L_421 + -1 Wcet_audiobeam___ceilf_bb90 + -1 C_bb88 + -150 L_421_Pbb87 + -16 C_bb87 + -10 L_420 + -1 C_bb85 + -1 C_bb84 + 1 wcet_bb84_bb85 = -138; /*Phase_0., DAH BB 85 Line L_420(1*(11-1)), DFM BB 87 Line L_421_Pbb87(15*(11-1)), DAH BB 88 Line L_421(1*(11-1))*/
-1 wcet_bb84_bb85 + 1 wcet_bb84 >= 0; /*Phase_0.*/
-1 wcet_bb84 + 1 Wcet_audiobeam_find_max_in_arr_bb84 = 2; /*Phase_0.*/
-10 L_436 + -1 C_bb67 + -10 L_435_Pbb66 + -16 C_bb66 + -10 L_435 + -1 C_bb65 + -1 C_bb64 + 1 wcet_bb64_bb65 = 0; /*Phase_0., DAH BB 65 Line L_435(1*(11-1)), DFH BB 66 Line L_435_Pbb66(1* (11-1)), DAH BB 67 Line L_436(1*(11-1))*/
-1 wcet_bb64_bb65 + 1 wcet_bb64 >= 0; /*Phase_0.*/
-1 wcet_bb64 + -1 Wcet_audiobeam_find_min_in_arr_bb68 + -1 C_bb63 + 1 Wcet_audiobeam_adjust_delays_bb63 = 4; /*Phase_0.Phase_0.*/
-10 L_434 + -1 C_bb62 + -10 L_433_Pbb61 + -16 C_bb61 + -1 C_bb60 + -1 C_bb59 + 1 wcet_bb59_bb60 = 10; /*Phase_0., DFH BB 61 Line L_433_Pbb61(1* (11-1)), DAH BB 62 Line L_434(1*(11-1))*/
-1 wcet_bb59_bb60 + 1 wcet_bb59 >= 0; /*Phase_0.*/
-1 wcet_bb59 + 1 Wcet_audiobeam_calc_delays_bb59 = 2; /*Phase_0.*/
-15 C_bb42 + -1 Wcet_audiobeam___ieee754_sqrtf_bb44 + -15 C_bb41 + 1 wcet_bb41_bb42 = 30; /*Phase_41.*/
-1 wcet_bb41_bb42 + 1 wcetloop_41 >= 0; /*Phase_41.*/
-10 L_432 + -1 C_bb43 + -1 wcetloop_41 + -10 L_42f + -1 C_bb40 + -1 C_bb39 + 1 wcet_bb39_bb40 = -20; /*Phase_0., DAH BB 40 Line L_42f(1*(11-1)), DAH BB 43 Line L_432(1*(11-1))*/
-1 wcet_bb39_bb40 + 1 wcet_bb39 >= 0; /*Phase_0.*/
-1 wcet_bb39 + 1 Wcet_audiobeam_calc_distances_bb39 = 2; /*Phase_0.*/
-1 C_bb38 + 1 Wcet_audiobeam_malloc_bb38 = 2; /*Phase_0.*/
-1 C_bb37 + 1 Wcet_audiobeam_malloc_bb37 = 2; /*Phase_0.*/
-1 C_bb36 + 1 Wcet_audiobeam_malloc_bb36 = 2; /*Phase_0.*/
-1 C_bb32 + -1 Wcet_audiobeam_malloc_bb35 + -1 C_bb31 + 1 wcet_bb31_bb32 = 2; /*Phase_31.*/
-1 wcet_bb31_bb32 + 1 wcetloop_31 >= 0; /*Phase_31.*/
-1 C_bb30 + -1 C_bb28 + 1 wcet_bb28_bb30 = 2; /*Phase_0.*/
-1 wcet_bb28_bb30 + 1 wcet_bb28 >= 0; /*Phase_0.*/
-1 C_bb30 + 0 L_42e_Pbb31 + -1 wcetloop_31 + -10 L_42d + -1 C_bb29 + -1 C_bb28 + 1 wcet_bb28_bb29 = -8; /*Phase_0., DAH BB 29 Line L_42d(1*(11-1)), DFM BB 31 Line L_42e_Pbb31(0*(11-1))*/
-1 wcet_bb28_bb29 + 1 wcet_bb28 >= 0; /*Phase_0.*/
-1 wcet_bb28 + -1 Wcet_audiobeam_malloc_bb34 + -1 C_bb27 + -1 Wcet_audiobeam_malloc_bb33 + -1 C_bb26 + 1 Wcet_audiobeam_init_delays_bb26 = 6; /*Phase_0.Phase_0.*/
-1 C_bb258 + -1 C_bb256 + 1 wcet_bb256_bb258 = 2; /*Phase_121.*/
-1 wcet_bb256_bb258 + 1 wcet_bb256 >= 0; /*Phase_121.*/
-1 C_bb260 + -30 L_445_Pbb121 + -2 C_bb259 + -10 L_444_Pbb121 + -1 C_bb257 + -1 C_bb256 + 1 wcet_bb256_bb257 = -40; /*Phase_121., DAH BB 257 Line L_444_Pbb121(1*(11-1)), DAH BB 259 Line L_445_Pbb121(2*(11-1)), DAH BB 260 Line L_445_Pbb121(1*(11-1))*/
-1 wcet_bb256_bb257 + 1 wcet_bb256 >= 0; /*Phase_121.*/
-1 wcet_bb256 + 1 Wcet_audiobeam_calculate_energy_bb256 = 2; /*Phase_121.*/
-15 C_bb195 + -1 Wcet_audiobeam___cosf_bb197 + -15 C_bb194 + 1 wcet_bb194_bb195 = 30; /*Phase_194.*/
-1 wcet_bb194_bb195 + 1 wcetloop_194 >= 0; /*Phase_194.*/
-1 C_bb193 + -1 C_bb191 + 1 wcet_bb191_bb193 = 2; /*Phase_0.*/
-1 wcet_bb191_bb193 + 1 wcet_bb191 >= 0; /*Phase_0.*/
-1 C_bb193 + -10 L_441_Pbb194 + -1 wcetloop_194 + -10 L_440 + -1 C_bb192 + -1 C_bb191 + 1 wcet_bb191_bb192 = -18; /*Phase_0., DAH BB 192 Line L_440(1*(11-1)), DFH BB 194 Line L_441_Pbb194(1*(11-1))*/
-1 wcet_bb191_bb192 + 1 wcet_bb191 >= 0; /*Phase_0.*/
-1 wcet_bb191 + -1 Wcet_audiobeam_malloc_bb196 + -1 C_bb190 + 1 Wcet_audiobeam_calc_weights_left_only_bb190 = 4; /*Phase_0.Phase_0.*/
-1 wcet_bb135 + -1 Wcet_audiobeam_wrapped_inc_bb178 + -14 C_bb133 + -1 Wcet_audiobeam_parse_line_bb174 + -14 C_bb131 + 1 wcet_bb131_bb133 = 56; /*Phase_131.*/
-1 wcet_bb131_bb133 + 1 wcetloop_131 >= 0; /*Phase_131.*/
-14 C_bb137 + -14 C_bb135 + 1 wcet_bb135_bb137 = 0; /*Phase_131.*/
-1 wcet_bb135_bb137 + 1 wcet_bb135 >= 0; /*Phase_131.*/
-372 C_bb146 + -1 Wcet_audiobeam_do_beamforming_bb185 + -372 C_bb143 + -1 Wcet_audiobeam_wrapped_inc_bb184 + -372 C_bb141 + 1 wcet_bb141_bb143 = 1488; /*Phase_134.*/
-1 wcet_bb141_bb143 + 1 wcetloop_141 >= 0; /*Phase_134.*/
-1 wcet_bb136 + -1 Wcet_audiobeam_parse_line_bb179 + -372 C_bb134 + 1 wcet_bb134_bb136 = 744; /*Phase_134.*/
-1 wcet_bb134_bb136 + 1 wcetloop_134 >= 0; /*Phase_134.*/
-1 wcet_bb142 + -1 Wcet_audiobeam_wrapped_inc_bb183 + -372 C_bb139 + -372 C_bb136 + 1 wcet_bb136_bb139 = 1488; /*Phase_134.*/
-1 wcet_bb136_bb139 + 1 wcet_bb136 >= 0; /*Phase_134.*/
-1 wcet_bb142 + -1 Wcet_audiobeam_wrapped_inc_bb183 + -372 C_bb139 + -3720 L_459_Pbb134 + -372 C_bb148 + -1 wcetloop_141 + -3720 L_456_Pbb134 + -372 C_bb138 + -372 C_bb136 + 1 wcet_bb136_bb138 = -5952; /*Phase_134., DAH BB 138 Line L_456_Pbb134(372*(11-1)), DAH BB 148 Line L_459_Pbb134(372*(11-1))*/
-1 wcet_bb136_bb138 + 1 wcet_bb136 >= 0; /*Phase_134.*/
-3720 L_454_Pbb134 + -372 C_bb144 + -372 C_bb142 + 1 wcet_bb142_bb144 = -3720; /*Phase_134., DAH BB 144 Line L_454_Pbb134(372*(11-1))*/
-1 wcet_bb142_bb144 + 1 wcet_bb142 >= 0; /*Phase_134.*/
-1 wcet_bb126 + -1 C_bb124 + 1 wcet_bb124_bb126 = 2; /*Phase_0.*/
-1 wcet_bb124_bb126 + 1 wcet_bb124 >= 0; /*Phase_0.*/
-10 L_44d + -1 wcet_bb125 + -1 C_bb124 + 1 wcet_bb124_bb125 = -10; /*Phase_0., DAH BB 125 Line L_44d(1*(11-1))*/
-1 wcet_bb124_bb125 + 1 wcet_bb124 >= 0; /*Phase_0.*/
-1 C_bb128 + -1 C_bb125 + 1 wcet_bb125_bb128 = 2; /*Phase_0.*/
-1 wcet_bb125_bb128 + 1 wcet_bb125 >= 0; /*Phase_0.*/
-10 L_44e_Pbb131 + -1 wcet_bb131 + -10 L_44d + -1 C_bb127 + -1 C_bb125 + 1 wcet_bb125_bb127 = -20; /*Phase_0., DAH BB 127 Line L_44d(1*(11-1)), DFH BB 131 Line L_44e_Pbb131(1* (11-1))*/
-1 wcet_bb125_bb127 + 1 wcet_bb125 >= 0; /*Phase_0.*/
-1 C_bb128 + -20 L_450 + -1 C_bb140 + -1 wcetloop_131 + 1 wcet_bb131_bb140 = -20; /*Phase_0., DAH BB 140 Line L_450(1*(11-1)), DAH BB 128 Line L_450(1*(11-1))*/
-1 wcet_bb131_bb140 + 1 wcet_bb131 >= 0; /*Phase_0.*/
-1 wcet_bb126 + -1 wcetloop_131 + 1 wcet_bb131_bb126 = 2; /*Phase_0.*/
-1 wcet_bb131_bb126 + 1 wcet_bb131 >= 0; /*Phase_0.*/
-1 C_bb128 + -1 C_bb130 + -1 C_bb126 + 1 wcet_bb126_bb130 = 4; /*Phase_0.*/
-1 wcet_bb126_bb130 + 1 wcet_bb126 >= 0; /*Phase_0.*/
-10 L_451 + -1 wcet_bb129 + -1 C_bb126 + 1 wcet_bb126_bb129 = -10; /*Phase_0., DAH BB 129 Line L_451(1*(11-1))*/
-1 wcet_bb126_bb129 + 1 wcet_bb126 >= 0; /*Phase_0.*/
-1 C_bb128 + -1 C_bb129 + 1 wcet_bb129_bb128 = 2; /*Phase_0.*/
-1 wcet_bb129_bb128 + 1 wcet_bb129 >= 0; /*Phase_0.*/
-3710 L_455_Pbb134 + -1 wcet_bb134 + -10 L_452 + -1 C_bb132 + -1 C_bb129 + 1 wcet_bb129_bb132 = -3718; /*Phase_0., DAH BB 132 Line L_452(1*(11-1)), DFM BB 134 Line L_455_Pbb134(371*(11-1))*/
-1 wcet_bb129_bb132 + 1 wcet_bb129 >= 0; /*Phase_0.*/
-1 C_bb128 + -1 C_bb147 + -1 wcetloop_134 + 1 wcet_bb134_bb147 = 4; /*Phase_0.*/
-1 wcet_bb134_bb147 + 1 wcet_bb134 >= 0; /*Phase_0.*/
-1 C_bb128 + -1 C_bb145 + -1 wcetloop_134 + 1 wcet_bb134_bb145 = 4; /*Phase_0.*/
-1 wcet_bb134_bb145 + 1 wcet_bb134 >= 0; /*Phase_0.*/
-1 wcet_bb124 + -1 Wcet_audiobeam_preprocess_delays_bb149 + -1 C_bb123 + 1 Wcet_audiobeam_process_signal_bb123 = 4; /*Phase_0.Phase_0.*/
-15 C_bb112 + 1 Wcet_audiobeam_malloc_bb112 = 30; /*Phase_105.*/
-1 C_bb111 + 1 Wcet_audiobeam_malloc_bb111 = 2; /*Phase_0.*/
-1 C_bb110 + 1 Wcet_audiobeam_malloc_bb110 = 2; /*Phase_0.*/
-1 C_bb92 + -1 C_bb90 + 1 wcet_bb90_bb92 = 2; /*Phase_0.*/
-1 wcet_bb90_bb92 + 1 wcet_bb90 >= 0; /*Phase_0.*/
-10 L_4a0 + -1 wcet_bb91 + -1 C_bb90 + 1 wcet_bb90_bb91 = -10; /*Phase_0., DAH BB 91 Line L_4a0(1*(11-1))*/
-1 wcet_bb90_bb91 + 1 wcet_bb90 >= 0; /*Phase_0.*/
-1 wcet_bb94 + -1 C_bb91 + 1 wcet_bb91_bb94 = 2; /*Phase_0.*/
-1 wcet_bb91_bb94 + 1 wcet_bb91 >= 0; /*Phase_0.*/
-10 L_4a0 + -1 wcet_bb93 + -1 C_bb91 + 1 wcet_bb91_bb93 = -10; /*Phase_0., DAH BB 93 Line L_4a0(1*(11-1))*/
-1 wcet_bb91_bb93 + 1 wcet_bb91 >= 0; /*Phase_0.*/
-10 L_4a2 + -1 C_bb97 + -1 C_bb94 + 1 wcet_bb94_bb97 = -8; /*Phase_0., DAH BB 97 Line L_4a2(1*(11-1))*/
-1 wcet_bb94_bb97 + 1 wcet_bb94 >= 0; /*Phase_0.*/
-1 wcet_bb96 + -1 C_bb94 + 1 wcet_bb94_bb96 = 0; /*Phase_0.*/
-1 wcet_bb94_bb96 + 1 wcet_bb94 >= 0; /*Phase_0.*/
-1 C_bb97 + -1 C_bb96 + 1 wcet_bb96_bb97 = 2; /*Phase_0.*/
-1 wcet_bb96_bb97 + 1 wcet_bb96 >= 0; /*Phase_0.*/
-1 C_bb97 + -10 L_4a3 + -1 C_bb99 + -1 C_bb96 + 1 wcet_bb96_bb99 = -8; /*Phase_0., DAH BB 99 Line L_4a3(1*(11-1))*/
-1 wcet_bb96_bb99 + 1 wcet_bb96 >= 0; /*Phase_0.*/
-1 wcet_bb95 + -1 C_bb93 + 1 wcet_bb93_bb95 = 0; /*Phase_0.*/
-1 wcet_bb93_bb95 + 1 wcet_bb93 >= 0; /*Phase_0.*/
-1 C_bb97 + -1 C_bb95 + 1 wcet_bb95_bb97 = 2; /*Phase_0.*/
-1 wcet_bb95_bb97 + 1 wcet_bb95 >= 0; /*Phase_0.*/
-10 L_4a2 + -1 C_bb97 + -10 L_4a1 + -1 C_bb98 + -1 C_bb95 + 1 wcet_bb95_bb98 = -20; /*Phase_0., DAH BB 98 Line L_4a1(1*(11-1)), DAH BB 97 Line L_4a2(1*(11-1))*/
-1 wcet_bb95_bb98 + 1 wcet_bb95 >= 0; /*Phase_0.*/
-1 wcet_bb90 + 1 Wcet_audiobeam___ceilf_bb90 = 2; /*Phase_0.*/
-15 C_bb73 + -16 C_bb71 + 1 wcet_bb71_bb73 = 30; /*Phase_71.*/
-1 wcet_bb71_bb73 + 1 wcetloop_71 >= 0; /*Phase_71.*/
-1 C_bb72 + -1 Wcet_audiobeam___floorf_bb74 + -1 C_bb70 + -1 C_bb68 + 1 wcet_bb68_bb70 = 4; /*Phase_0.*/
-1 wcet_bb68_bb70 + 1 wcet_bb68 >= 0; /*Phase_0.*/
-1 C_bb72 + -10 L_424 + -1 Wcet_audiobeam___floorf_bb74 + -1 C_bb70 + -1 wcetloop_71 + -10 L_423 + -1 C_bb69 + -1 C_bb68 + 1 wcet_bb68_bb69 = -16; /*Phase_0., DAH BB 69 Line L_423(1*(11-1)), DAH BB 70 Line L_424(1*(11-1))*/
-1 wcet_bb68_bb69 + 1 wcet_bb68 >= 0; /*Phase_0.*/
-1 wcet_bb68 + 1 Wcet_audiobeam_find_min_in_arr_bb68 = 2; /*Phase_0.*/
-15 C_bb46 + -15 C_bb44 + 1 wcet_bb44_bb46 = 30; /*Phase_41.*/
-1 wcet_bb44_bb46 + 1 wcet_bb44 >= 0; /*Phase_41.*/
-150 L_4a5_Pbb41 + -1 wcet_bb45 + -15 C_bb44 + 1 wcet_bb44_bb45 = -150; /*Phase_41., DAH BB 45 Line L_4a5_Pbb41(15*(11-1))*/
-1 wcet_bb44_bb45 + 1 wcet_bb44 >= 0; /*Phase_41.*/
-1 wcet_bb48 + -15 C_bb45 + 1 wcet_bb45_bb48 = 30; /*Phase_41.*/
-1 wcet_bb45_bb48 + 1 wcet_bb45 >= 0; /*Phase_41.*/
-150 L_4a5_Pbb41 + -1 wcet_bb47 + -15 C_bb45 + 1 wcet_bb45_bb47 = -150; /*Phase_41., DAH BB 47 Line L_4a5_Pbb41(15*(11-1))*/
-1 wcet_bb45_bb47 + 1 wcet_bb45 >= 0; /*Phase_41.*/
-15 C_bb46 + -15 C_bb52 + -15 C_bb48 + 1 wcet_bb48_bb52 = 60; /*Phase_41.*/
-1 wcet_bb48_bb52 + 1 wcet_bb48 >= 0; /*Phase_41.*/
-150 L_4aa_Pbb41 + -1 wcet_bb51 + -15 C_bb48 + 1 wcet_bb48_bb51 = -150; /*Phase_41., DAH BB 51 Line L_4aa_Pbb41(15*(11-1))*/
-1 wcet_bb48_bb51 + 1 wcet_bb48 >= 0; /*Phase_41.*/
-1 wcet_bb47 + -15 C_bb51 + 1 wcet_bb51_bb47 = 30; /*Phase_41.*/
-1 wcet_bb51_bb47 + 1 wcet_bb51 >= 0; /*Phase_41.*/
-15 C_bb46 + -150 L_4ab_Pbb41 + -15 C_bb56 + -15 C_bb51 + 1 wcet_bb51_bb56 = -120; /*Phase_41., DAH BB 56 Line L_4ab_Pbb41(15*(11-1))*/
-1 wcet_bb51_bb56 + 1 wcet_bb51 >= 0; /*Phase_41.*/
-150 L_4aa_Pbb41 + -15 C_bb46 + -150 L_4a9_Pbb41 + -15 C_bb58 + -150 L_4a8_Pbb41 + -30 C_bb55 + -15 C_bb50 + -15 C_bb47 + 1 wcet_bb47_bb50 = -420; /*Phase_41., DFH BB 55 Line L_4a8_Pbb41(15* (11-1)), DAH BB 58 Line L_4a9_Pbb41(15*(11-1)), DAH BB 46 Line L_4aa_Pbb41(15*(11-1))*/
-1 wcet_bb47_bb50 + 1 wcet_bb47 >= 0; /*Phase_41.*/
-150 L_4a6_Pbb41 + -1 wcet_bb49 + -15 C_bb47 + 1 wcet_bb47_bb49 = -150; /*Phase_41., DAH BB 49 Line L_4a6_Pbb41(15*(11-1))*/
-1 wcet_bb47_bb49 + 1 wcet_bb47 >= 0; /*Phase_41.*/
-150 L_4aa_Pbb41 + -15 C_bb46 + -150 L_4a9_Pbb41 + -15 C_bb58 + -150 L_4a8_Pbb41 + -30 C_bb55 + -15 C_bb50 + -15 C_bb57 + -15 C_bb54 + -15 C_bb49 + 1 wcet_bb49_bb54 = -390; /*Phase_41., DFH BB 55 Line L_4a8_Pbb41(15* (11-1)), DAH BB 58 Line L_4a9_Pbb41(15*(11-1)), DAH BB 46 Line L_4aa_Pbb41(15*(11-1))*/
-1 wcet_bb49_bb54 + 1 wcet_bb49 >= 0; /*Phase_41.*/
-150 L_4aa_Pbb41 + -15 C_bb46 + -150 L_4a9_Pbb41 + -15 C_bb58 + -150 L_4a8_Pbb41 + -30 C_bb55 + -15 C_bb50 + -15 C_bb57 + -4050 L_4a6_Pbb41 + -390 C_bb53 + -15 C_bb49 + 1 wcet_bb49_bb53 = -3750; /*Phase_41., DAH BB 53 Line L_4a6_Pbb41(390*(11-1)), DAH BB 57 Line L_4a6_Pbb41(15*(11-1)), DFH BB 55 Line L_4a8_Pbb41(15* (11-1)), DAH BB 58 Line L_4a9_Pbb41(15*(11-1)), DAH BB 46 Line L_4aa_Pbb41(15*(11-1))*/
-1 wcet_bb49_bb53 + 1 wcet_bb49 >= 0; /*Phase_41.*/
-1 wcet_bb44 + 1 Wcet_audiobeam___ieee754_sqrtf_bb44 = 30; /*Phase_41.*/
-1 C_bb35 + 1 Wcet_audiobeam_malloc_bb35 = 2; /*Phase_31.*/
-1 C_bb34 + 1 Wcet_audiobeam_malloc_bb34 = 2; /*Phase_0.*/
-1 C_bb33 + 1 Wcet_audiobeam_malloc_bb33 = 2; /*Phase_0.*/
-15 C_bb201 + -1 Wcet_audiobeam___kernel_cosf_bb213 + -15 C_bb199 + -15 C_bb197 + 1 wcet_bb197_bb199 = 60; /*Phase_194.*/
-1 wcet_bb197_bb199 + 1 wcet_bb197 >= 0; /*Phase_194.*/
-1 wcet_bb198 + -15 C_bb197 + 1 wcet_bb197_bb198 = 0; /*Phase_194.*/
-1 wcet_bb197_bb198 + 1 wcet_bb197 >= 0; /*Phase_194.*/
-15 C_bb201 + -15 C_bb198 + 1 wcet_bb198_bb201 = 30; /*Phase_194.*/
-1 wcet_bb198_bb201 + 1 wcet_bb198 >= 0; /*Phase_194.*/
-1 wcet_bb202 + -150 L_48a_Pbb194 + -1 Wcet_audiobeam___ieee754_rem_pio2f_bb219 + -15 C_bb200 + -15 C_bb198 + 1 wcet_bb198_bb200 = -120; /*Phase_194., DAH BB 200 Line L_48a_Pbb194(15*(11-1))*/
-1 wcet_bb198_bb200 + 1 wcet_bb198 >= 0; /*Phase_194.*/
-15 C_bb201 + -15 C_bb207 + -1 Wcet_audiobeam___kernel_sinf_bb234 + -15 C_bb204 + -15 C_bb202 + 1 wcet_bb202_bb204 = 90; /*Phase_194.*/
-1 wcet_bb202_bb204 + 1 wcet_bb202 >= 0; /*Phase_194.*/
-150 L_48b_Pbb194 + -1 wcet_bb203 + -15 C_bb202 + 1 wcet_bb202_bb203 = -150; /*Phase_194., DAH BB 203 Line L_48b_Pbb194(15*(11-1))*/
-1 wcet_bb202_bb203 + 1 wcet_bb202 >= 0; /*Phase_194.*/
-15 C_bb201 + -15 C_bb210 + -1 Wcet_audiobeam___kernel_cosf_bb239 + -15 C_bb206 + -15 C_bb203 + 1 wcet_bb203_bb206 = 90; /*Phase_194.*/
-1 wcet_bb203_bb206 + 1 wcet_bb203 >= 0; /*Phase_194.*/
-150 L_48b_Pbb194 + -1 wcet_bb205 + -15 C_bb203 + 1 wcet_bb203_bb205 = -150; /*Phase_194., DAH BB 205 Line L_48b_Pbb194(15*(11-1))*/
-1 wcet_bb203_bb205 + 1 wcet_bb203 >= 0; /*Phase_194.*/
-15 C_bb201 + -15 C_bb212 + -1 Wcet_audiobeam___kernel_cosf_bb250 + -15 C_bb209 + -15 C_bb205 + 1 wcet_bb205_bb209 = 90; /*Phase_194.*/
-1 wcet_bb205_bb209 + 1 wcet_bb205 >= 0; /*Phase_194.*/
-150 L_48c_Pbb194 + -15 C_bb201 + -15 C_bb211 + -1 Wcet_audiobeam___kernel_sinf_bb245 + -15 C_bb208 + -15 C_bb205 + 1 wcet_bb205_bb208 = -90; /*Phase_194., DAH BB 201 Line L_48c_Pbb194(15*(11-1))*/
-1 wcet_bb205_bb208 + 1 wcet_bb205 >= 0; /*Phase_194.*/
-1 wcet_bb197 + 1 Wcet_audiobeam___cosf_bb197 = 30; /*Phase_194.*/
-1 C_bb196 + 1 Wcet_audiobeam_malloc_bb196 = 2; /*Phase_0.*/
-372 C_bb187 + -372 C_bb185 + 1 wcet_bb185_bb187 = 744; /*Phase_134.*/
-1 wcet_bb185_bb187 + 1 wcet_bb185 >= 0; /*Phase_134.*/
-3720 L_44a_Pbb134 + -372 C_bb189 + -3720 L_447_Pbb134 + -5952 C_bb188 + -3720 L_446_Pbb134 + -372 C_bb186 + -372 C_bb185 + 1 wcet_bb185_bb186 = -48; /*Phase_134., DAH BB 186 Line L_446_Pbb134(372*(11-1)), DFH BB 188 Line L_447_Pbb134(372* (11-1)), DAH BB 189 Line L_44a_Pbb134(372*(11-1))*/
-1 wcet_bb185_bb186 + 1 wcet_bb185 >= 0; /*Phase_134.*/
-1 wcet_bb185 + 1 Wcet_audiobeam_do_beamforming_bb185 = 744; /*Phase_134.*/
-372 C_bb184 + 1 Wcet_audiobeam_wrapped_inc_bb184 = 744; /*Phase_134.*/
-372 C_bb183 + 1 Wcet_audiobeam_wrapped_inc_bb183 = 744; /*Phase_134.*/
-3720 L_41f_Pbb134 + -372 C_bb182 + -5952 C_bb181 + -7440 L_41e_Pbb134 + -372 C_bb180 + -372 C_bb179 + 1 wcet_bb179_bb180 = -48; /*Phase_134., DAH BB 180 Line L_41e_Pbb134(372*(11-1)), DFH BB 181 Line L_41e_Pbb134(372* (11-1)), DAH BB 182 Line L_41f_Pbb134(372*(11-1))*/
-1 wcet_bb179_bb180 + 1 wcet_bb179 >= 0; /*Phase_134.*/
-1 wcet_bb179 + 1 Wcet_audiobeam_parse_line_bb179 = 744; /*Phase_134.*/
-14 C_bb178 + 1 Wcet_audiobeam_wrapped_inc_bb178 = 28; /*Phase_131.*/
-140 L_41f_Pbb131 + -14 C_bb177 + -224 C_bb176 + -280 L_41e_Pbb131 + -14 C_bb175 + -14 C_bb174 + 1 wcet_bb174_bb175 = 0; /*Phase_131., DAH BB 175 Line L_41e_Pbb131(14*(11-1)), DFH BB 176 Line L_41e_Pbb131(14* (11-1)), DAH BB 177 Line L_41f_Pbb131(14*(11-1))*/
-1 wcet_bb174_bb175 + 1 wcet_bb174 >= 0; /*Phase_131.*/
-1 wcet_bb174 + 1 Wcet_audiobeam_parse_line_bb174 = 28; /*Phase_131.*/
-15 C_bb152 + -1 Wcet_audiobeam___floorf_bb164 + -15 C_bb151 + -1 Wcet_audiobeam___ceilf_bb154 + -15 C_bb150 + 1 wcet_bb150_bb151 = 60; /*Phase_150.*/
-1 wcet_bb150_bb151 + 1 wcetloop_150 >= 0; /*Phase_150.*/
-10 L_41d + -1 C_bb153 + -10 L_41b_Pbb150 + -1 wcetloop_150 + -1 C_bb149 + 1 Wcet_audiobeam_preprocess_delays_bb149 = -18; /*Phase_0.Phase_0., DFH BB 150 Line L_41b_Pbb150(1*(11-1)), DAH BB 153 Line L_41d(1*(11-1))*/
-1 C_bb76 + -1 C_bb74 + 1 wcet_bb74_bb76 = 2; /*Phase_0.*/
-1 wcet_bb74_bb76 + 1 wcet_bb74 >= 0; /*Phase_0.*/
-10 L_490 + -1 wcet_bb75 + -1 C_bb74 + 1 wcet_bb74_bb75 = -10; /*Phase_0., DAH BB 75 Line L_490(1*(11-1))*/
-1 wcet_bb74_bb75 + 1 wcet_bb74 >= 0; /*Phase_0.*/
-1 wcet_bb78 + -1 C_bb75 + 1 wcet_bb75_bb78 = 2; /*Phase_0.*/
-1 wcet_bb75_bb78 + 1 wcet_bb75 >= 0; /*Phase_0.*/
-1 wcet_bb77 + -1 C_bb75 + 1 wcet_bb75_bb77 = 0; /*Phase_0.*/
-1 wcet_bb75_bb77 + 1 wcet_bb75 >= 0; /*Phase_0.*/
-1 C_bb81 + -1 C_bb78 + 1 wcet_bb78_bb81 = 2; /*Phase_0.*/
-1 wcet_bb78_bb81 + 1 wcet_bb78 >= 0; /*Phase_0.*/
-10 L_493 + -1 wcet_bb80 + -1 C_bb78 + 1 wcet_bb78_bb80 = -10; /*Phase_0., DAH BB 80 Line L_493(1*(11-1))*/
-1 wcet_bb78_bb80 + 1 wcet_bb78 >= 0; /*Phase_0.*/
-1 C_bb81 + -1 C_bb80 + 1 wcet_bb80_bb81 = 2; /*Phase_0.*/
-1 wcet_bb80_bb81 + 1 wcet_bb80 >= 0; /*Phase_0.*/
-1 C_bb81 + -10 L_493 + -1 C_bb83 + -1 C_bb80 + 1 wcet_bb80_bb83 = -8; /*Phase_0., DAH BB 83 Line L_493(1*(11-1))*/
-1 wcet_bb80_bb83 + 1 wcet_bb80 >= 0; /*Phase_0.*/
-10 L_491 + -1 wcet_bb79 + -1 C_bb77 + 1 wcet_bb77_bb79 = -10; /*Phase_0., DAH BB 79 Line L_491(1*(11-1))*/
-1 wcet_bb77_bb79 + 1 wcet_bb77 >= 0; /*Phase_0.*/
-10 L_492 + -1 C_bb81 + -1 C_bb79 + 1 wcet_bb79_bb81 = -8; /*Phase_0., DAH BB 81 Line L_492(1*(11-1))*/
-1 wcet_bb79_bb81 + 1 wcet_bb79 >= 0; /*Phase_0.*/
-1 C_bb81 + -20 L_492 + -1 C_bb82 + -1 C_bb79 + 1 wcet_bb79_bb82 = -20; /*Phase_0., DAH BB 82 Line L_492(1*(11-1)), DAH BB 81 Line L_492(1*(11-1))*/
-1 wcet_bb79_bb82 + 1 wcet_bb79 >= 0; /*Phase_0.*/
-1 wcet_bb74 + 1 Wcet_audiobeam___floorf_bb74 = 2; /*Phase_0.*/
-1 wcet_bb252 + -15 C_bb250 + 1 wcet_bb250_bb252 = 30; /*Phase_194.*/
-1 wcet_bb250_bb252 + 1 wcet_bb250 >= 0; /*Phase_194.*/
-150 L_47c_Pbb194 + -1 wcet_bb251 + -15 C_bb250 + 1 wcet_bb250_bb251 = -150; /*Phase_194., DAH BB 251 Line L_47c_Pbb194(15*(11-1))*/
-1 wcet_bb250_bb251 + 1 wcet_bb250 >= 0; /*Phase_194.*/
-15 C_bb253 + -15 C_bb251 + 1 wcet_bb251_bb253 = 30; /*Phase_194.*/
-1 wcet_bb251_bb253 + 1 wcet_bb251 >= 0; /*Phase_194.*/
-1 wcet_bb252 + -15 C_bb251 + 1 wcet_bb251_bb252 = 0; /*Phase_194.*/
-1 wcet_bb251_bb252 + 1 wcet_bb251 >= 0; /*Phase_194.*/
-15 C_bb255 + -15 C_bb252 + 1 wcet_bb252_bb255 = 30; /*Phase_194.*/
-1 wcet_bb252_bb255 + 1 wcet_bb252 >= 0; /*Phase_194.*/
-15 C_bb254 + -15 C_bb252 + 1 wcet_bb252_bb254 = 0; /*Phase_194.*/
-1 wcet_bb252_bb254 + 1 wcet_bb252 >= 0; /*Phase_194.*/
-1 wcet_bb250 + 1 Wcet_audiobeam___kernel_cosf_bb250 = 30; /*Phase_194.*/
-1 wcet_bb247 + -15 C_bb245 + 1 wcet_bb245_bb247 = 30; /*Phase_194.*/
-1 wcet_bb245_bb247 + 1 wcet_bb245 >= 0; /*Phase_194.*/
-150 L_483_Pbb194 + -1 wcet_bb246 + -15 C_bb245 + 1 wcet_bb245_bb246 = -150; /*Phase_194., DAH BB 246 Line L_483_Pbb194(15*(11-1))*/
-1 wcet_bb245_bb246 + 1 wcet_bb245 >= 0; /*Phase_194.*/
-150 L_484_Pbb194 + -1 wcet_bb247 + -15 C_bb246 + 1 wcet_bb246_bb247 = -150; /*Phase_194., DAH BB 247 Line L_484_Pbb194(15*(11-1))*/
-1 wcet_bb246_bb247 + 1 wcet_bb246 >= 0; /*Phase_194.*/
-15 C_bb249 + -15 C_bb247 + 1 wcet_bb247_bb249 = 30; /*Phase_194.*/
-1 wcet_bb247_bb249 + 1 wcet_bb247 >= 0; /*Phase_194.*/
-150 L_485_Pbb194 + -15 C_bb248 + -15 C_bb247 + 1 wcet_bb247_bb248 = -150; /*Phase_194., DAH BB 248 Line L_485_Pbb194(15*(11-1))*/
-1 wcet_bb247_bb248 + 1 wcet_bb247 >= 0; /*Phase_194.*/
-1 wcet_bb245 + 1 Wcet_audiobeam___kernel_sinf_bb245 = 30; /*Phase_194.*/
-1 wcet_bb241 + -15 C_bb239 + 1 wcet_bb239_bb241 = 30; /*Phase_194.*/
-1 wcet_bb239_bb241 + 1 wcet_bb239 >= 0; /*Phase_194.*/
-150 L_47c_Pbb194 + -1 wcet_bb240 + -15 C_bb239 + 1 wcet_bb239_bb240 = -150; /*Phase_194., DAH BB 240 Line L_47c_Pbb194(15*(11-1))*/
-1 wcet_bb239_bb240 + 1 wcet_bb239 >= 0; /*Phase_194.*/
-15 C_bb242 + -15 C_bb240 + 1 wcet_bb240_bb242 = 30; /*Phase_194.*/
-1 wcet_bb240_bb242 + 1 wcet_bb240 >= 0; /*Phase_194.*/
-1 wcet_bb241 + -15 C_bb240 + 1 wcet_bb240_bb241 = 0; /*Phase_194.*/
-1 wcet_bb240_bb241 + 1 wcet_bb240 >= 0; /*Phase_194.*/
-15 C_bb244 + -15 C_bb241 + 1 wcet_bb241_bb244 = 30; /*Phase_194.*/
-1 wcet_bb241_bb244 + 1 wcet_bb241 >= 0; /*Phase_194.*/
-15 C_bb243 + -15 C_bb241 + 1 wcet_bb241_bb243 = 0; /*Phase_194.*/
-1 wcet_bb241_bb243 + 1 wcet_bb241 >= 0; /*Phase_194.*/
-1 wcet_bb239 + 1 Wcet_audiobeam___kernel_cosf_bb239 = 30; /*Phase_194.*/
-1 wcet_bb236 + -15 C_bb234 + 1 wcet_bb234_bb236 = 30; /*Phase_194.*/
-1 wcet_bb234_bb236 + 1 wcet_bb234 >= 0; /*Phase_194.*/
-150 L_483_Pbb194 + -1 wcet_bb235 + -15 C_bb234 + 1 wcet_bb234_bb235 = -150; /*Phase_194., DAH BB 235 Line L_483_Pbb194(15*(11-1))*/
-1 wcet_bb234_bb235 + 1 wcet_bb234 >= 0; /*Phase_194.*/
-150 L_484_Pbb194 + -1 wcet_bb236 + -15 C_bb235 + 1 wcet_bb235_bb236 = -150; /*Phase_194., DAH BB 236 Line L_484_Pbb194(15*(11-1))*/
-1 wcet_bb235_bb236 + 1 wcet_bb235 >= 0; /*Phase_194.*/
-15 C_bb238 + -15 C_bb236 + 1 wcet_bb236_bb238 = 30; /*Phase_194.*/
-1 wcet_bb236_bb238 + 1 wcet_bb236 >= 0; /*Phase_194.*/
-150 L_485_Pbb194 + -15 C_bb237 + -15 C_bb236 + 1 wcet_bb236_bb237 = -150; /*Phase_194., DAH BB 237 Line L_485_Pbb194(15*(11-1))*/
-1 wcet_bb236_bb237 + 1 wcet_bb236 >= 0; /*Phase_194.*/
-1 wcet_bb234 + 1 Wcet_audiobeam___kernel_sinf_bb234 = 30; /*Phase_194.*/
-15 C_bb221 + -15 C_bb219 + 1 wcet_bb219_bb221 = 30; /*Phase_194.*/
-1 wcet_bb219_bb221 + 1 wcet_bb219 >= 0; /*Phase_194.*/
-1 wcet_bb220 + -15 C_bb219 + 1 wcet_bb219_bb220 = 0; /*Phase_194.*/
-1 wcet_bb219_bb220 + 1 wcet_bb219 >= 0; /*Phase_194.*/
-1 wcet_bb223 + -15 C_bb220 + 1 wcet_bb220_bb223 = 30; /*Phase_194.*/
-1 wcet_bb220_bb223 + 1 wcet_bb220 >= 0; /*Phase_194.*/
-150 L_46b_Pbb194 + -1 wcet_bb222 + -15 C_bb220 + 1 wcet_bb220_bb222 = -150; /*Phase_194., DAH BB 222 Line L_46b_Pbb194(15*(11-1))*/
-1 wcet_bb220_bb222 + 1 wcet_bb220 >= 0; /*Phase_194.*/
-15 C_bb227 + -15 C_bb223 + 1 wcet_bb223_bb227 = 30; /*Phase_194.*/
-1 wcet_bb223_bb227 + 1 wcet_bb223 >= 0; /*Phase_194.*/
-150 L_470_Pbb194 + -1 wcet_bb226 + -15 C_bb223 + 1 wcet_bb223_bb226 = -150; /*Phase_194., DAH BB 226 Line L_470_Pbb194(15*(11-1))*/
-1 wcet_bb223_bb226 + 1 wcet_bb223 >= 0; /*Phase_194.*/
-1 wcet_bb229 + -15 C_bb226 + 1 wcet_bb226_bb229 = 30; /*Phase_194.*/
-1 wcet_bb226_bb229 + 1 wcet_bb226 >= 0; /*Phase_194.*/
-150 L_472_Pbb194 + -1 wcet_bb228 + -15 C_bb226 + 1 wcet_bb226_bb228 = -150; /*Phase_194., DAH BB 228 Line L_472_Pbb194(15*(11-1))*/
-1 wcet_bb226_bb228 + 1 wcet_bb226 >= 0; /*Phase_194.*/
-1 wcet_bb229 + -15 C_bb228 + 1 wcet_bb228_bb229 = 30; /*Phase_194.*/
-1 wcet_bb228_bb229 + 1 wcet_bb228 >= 0; /*Phase_194.*/
-15 C_bb232 + -300 L_473_Pbb194 + -15 C_bb230 + -15 C_bb228 + 1 wcet_bb228_bb230 = -300; /*Phase_194., DAH BB 230 Line L_473_Pbb194(15*(11-1)), DAH BB 232 Line L_473_Pbb194(15*(11-1))*/
-1 wcet_bb228_bb230 + 1 wcet_bb228 >= 0; /*Phase_194.*/
-15 C_bb232 + -15 C_bb229 + 1 wcet_bb229_bb232 = 30; /*Phase_194.*/
-1 wcet_bb229_bb232 + 1 wcet_bb229 >= 0; /*Phase_194.*/
-1 wcet_bb231 + -15 C_bb229 + 1 wcet_bb229_bb231 = 0; /*Phase_194.*/
-1 wcet_bb229_bb231 + 1 wcet_bb229 >= 0; /*Phase_194.*/
-15 C_bb232 + -15 C_bb231 + 1 wcet_bb231_bb232 = 30; /*Phase_194.*/
-1 wcet_bb231_bb232 + 1 wcet_bb231 >= 0; /*Phase_194.*/
-15 C_bb232 + -150 L_478_Pbb194 + -15 C_bb233 + -15 C_bb231 + 1 wcet_bb231_bb233 = -120; /*Phase_194., DAH BB 233 Line L_478_Pbb194(15*(11-1))*/
-1 wcet_bb231_bb233 + 1 wcet_bb231 >= 0; /*Phase_194.*/
-15 C_bb225 + -15 C_bb222 + 1 wcet_bb222_bb225 = 30; /*Phase_194.*/
-1 wcet_bb222_bb225 + 1 wcet_bb222 >= 0; /*Phase_194.*/
-150 L_46b_Pbb194 + -15 C_bb224 + -15 C_bb222 + 1 wcet_bb222_bb224 = -150; /*Phase_194., DAH BB 224 Line L_46b_Pbb194(15*(11-1))*/
-1 wcet_bb222_bb224 + 1 wcet_bb222 >= 0; /*Phase_194.*/
-1 wcet_bb219 + 1 Wcet_audiobeam___ieee754_rem_pio2f_bb219 = 30; /*Phase_194.*/
-1 wcet_bb215 + -15 C_bb213 + 1 wcet_bb213_bb215 = 30; /*Phase_194.*/
-1 wcet_bb213_bb215 + 1 wcet_bb213 >= 0; /*Phase_194.*/
-150 L_47c_Pbb194 + -1 wcet_bb214 + -15 C_bb213 + 1 wcet_bb213_bb214 = -150; /*Phase_194., DAH BB 214 Line L_47c_Pbb194(15*(11-1))*/
-1 wcet_bb213_bb214 + 1 wcet_bb213 >= 0; /*Phase_194.*/
-15 C_bb216 + -15 C_bb214 + 1 wcet_bb214_bb216 = 30; /*Phase_194.*/
-1 wcet_bb214_bb216 + 1 wcet_bb214 >= 0; /*Phase_194.*/
-1 wcet_bb215 + -15 C_bb214 + 1 wcet_bb214_bb215 = 0; /*Phase_194.*/
-1 wcet_bb214_bb215 + 1 wcet_bb214 >= 0; /*Phase_194.*/
-15 C_bb218 + -15 C_bb215 + 1 wcet_bb215_bb218 = 30; /*Phase_194.*/
-1 wcet_bb215_bb218 + 1 wcet_bb215 >= 0; /*Phase_194.*/
-15 C_bb217 + -15 C_bb215 + 1 wcet_bb215_bb217 = 0; /*Phase_194.*/
-1 wcet_bb215_bb217 + 1 wcet_bb215 >= 0; /*Phase_194.*/
-1 wcet_bb213 + 1 Wcet_audiobeam___kernel_cosf_bb213 = 30; /*Phase_194.*/
-15 C_bb166 + -15 C_bb164 + 1 wcet_bb164_bb166 = 30; /*Phase_150.*/
-1 wcet_bb164_bb166 + 1 wcet_bb164 >= 0; /*Phase_150.*/
-150 L_490_Pbb150 + -1 wcet_bb165 + -15 C_bb164 + 1 wcet_bb164_bb165 = -150; /*Phase_150., DAH BB 165 Line L_490_Pbb150(15*(11-1))*/
-1 wcet_bb164_bb165 + 1 wcet_bb164 >= 0; /*Phase_150.*/
-1 wcet_bb168 + -15 C_bb165 + 1 wcet_bb165_bb168 = 30; /*Phase_150.*/
-1 wcet_bb165_bb168 + 1 wcet_bb165 >= 0; /*Phase_150.*/
-1 wcet_bb167 + -15 C_bb165 + 1 wcet_bb165_bb167 = 0; /*Phase_150.*/
-1 wcet_bb165_bb167 + 1 wcet_bb165 >= 0; /*Phase_150.*/
-15 C_bb171 + -15 C_bb168 + 1 wcet_bb168_bb171 = 30; /*Phase_150.*/
-1 wcet_bb168_bb171 + 1 wcet_bb168 >= 0; /*Phase_150.*/
-150 L_493_Pbb150 + -1 wcet_bb170 + -15 C_bb168 + 1 wcet_bb168_bb170 = -150; /*Phase_150., DAH BB 170 Line L_493_Pbb150(15*(11-1))*/
-1 wcet_bb168_bb170 + 1 wcet_bb168 >= 0; /*Phase_150.*/
-15 C_bb171 + -15 C_bb170 + 1 wcet_bb170_bb171 = 30; /*Phase_150.*/
-1 wcet_bb170_bb171 + 1 wcet_bb170 >= 0; /*Phase_150.*/
-15 C_bb171 + -150 L_493_Pbb150 + -15 C_bb173 + -15 C_bb170 + 1 wcet_bb170_bb173 = -120; /*Phase_150., DAH BB 173 Line L_493_Pbb150(15*(11-1))*/
-1 wcet_bb170_bb173 + 1 wcet_bb170 >= 0; /*Phase_150.*/
-150 L_491_Pbb150 + -1 wcet_bb169 + -15 C_bb167 + 1 wcet_bb167_bb169 = -150; /*Phase_150., DAH BB 169 Line L_491_Pbb150(15*(11-1))*/
-1 wcet_bb167_bb169 + 1 wcet_bb167 >= 0; /*Phase_150.*/
-150 L_492_Pbb150 + -15 C_bb171 + -15 C_bb169 + 1 wcet_bb169_bb171 = -120; /*Phase_150., DAH BB 171 Line L_492_Pbb150(15*(11-1))*/
-1 wcet_bb169_bb171 + 1 wcet_bb169 >= 0; /*Phase_150.*/
-15 C_bb171 + -300 L_492_Pbb150 + -15 C_bb172 + -15 C_bb169 + 1 wcet_bb169_bb172 = -300; /*Phase_150., DAH BB 172 Line L_492_Pbb150(15*(11-1)), DAH BB 171 Line L_492_Pbb150(15*(11-1))*/
-1 wcet_bb169_bb172 + 1 wcet_bb169 >= 0; /*Phase_150.*/
-1 wcet_bb164 + 1 Wcet_audiobeam___floorf_bb164 = 30; /*Phase_150.*/
-15 C_bb156 + -15 C_bb154 + 1 wcet_bb154_bb156 = 30; /*Phase_150.*/
-1 wcet_bb154_bb156 + 1 wcet_bb154 >= 0; /*Phase_150.*/
-150 L_4a0_Pbb150 + -1 wcet_bb155 + -15 C_bb154 + 1 wcet_bb154_bb155 = -150; /*Phase_150., DAH BB 155 Line L_4a0_Pbb150(15*(11-1))*/
-1 wcet_bb154_bb155 + 1 wcet_bb154 >= 0; /*Phase_150.*/
-1 wcet_bb158 + -15 C_bb155 + 1 wcet_bb155_bb158 = 30; /*Phase_150.*/
-1 wcet_bb155_bb158 + 1 wcet_bb155 >= 0; /*Phase_150.*/
-150 L_4a0_Pbb150 + -1 wcet_bb157 + -15 C_bb155 + 1 wcet_bb155_bb157 = -150; /*Phase_150., DAH BB 157 Line L_4a0_Pbb150(15*(11-1))*/
-1 wcet_bb155_bb157 + 1 wcet_bb155 >= 0; /*Phase_150.*/
-150 L_4a2_Pbb150 + -15 C_bb161 + -15 C_bb158 + 1 wcet_bb158_bb161 = -120; /*Phase_150., DAH BB 161 Line L_4a2_Pbb150(15*(11-1))*/
-1 wcet_bb158_bb161 + 1 wcet_bb158 >= 0; /*Phase_150.*/
-1 wcet_bb160 + -15 C_bb158 + 1 wcet_bb158_bb160 = 0; /*Phase_150.*/
-1 wcet_bb158_bb160 + 1 wcet_bb158 >= 0; /*Phase_150.*/
-15 C_bb161 + -15 C_bb160 + 1 wcet_bb160_bb161 = 30; /*Phase_150.*/
-1 wcet_bb160_bb161 + 1 wcet_bb160 >= 0; /*Phase_150.*/
-15 C_bb161 + -150 L_4a3_Pbb150 + -15 C_bb163 + -15 C_bb160 + 1 wcet_bb160_bb163 = -120; /*Phase_150., DAH BB 163 Line L_4a3_Pbb150(15*(11-1))*/
-1 wcet_bb160_bb163 + 1 wcet_bb160 >= 0; /*Phase_150.*/
-1 wcet_bb159 + -15 C_bb157 + 1 wcet_bb157_bb159 = 0; /*Phase_150.*/
-1 wcet_bb157_bb159 + 1 wcet_bb157 >= 0; /*Phase_150.*/
-15 C_bb161 + -15 C_bb159 + 1 wcet_bb159_bb161 = 30; /*Phase_150.*/
-1 wcet_bb159_bb161 + 1 wcet_bb159 >= 0; /*Phase_150.*/
-150 L_4a2_Pbb150 + -15 C_bb161 + -150 L_4a1_Pbb150 + -15 C_bb162 + -15 C_bb159 + 1 wcet_bb159_bb162 = -300; /*Phase_150., DAH BB 162 Line L_4a1_Pbb150(15*(11-1)), DAH BB 161 Line L_4a2_Pbb150(15*(11-1))*/
-1 wcet_bb159_bb162 + 1 wcet_bb159 >= 0; /*Phase_150.*/
-1 wcet_bb154 + 1 Wcet_audiobeam___ceilf_bb154 = 30; /*Phase_150.*/
-1 C_bb261 = 0; /*Phase_0.*/
-10 L_445_Pbb121 + -1 C_bb260 = -11; /*Phase_121.1 Inst in Line 445; */
-10 L_445_Pbb121 + -1 C_bb259 = -14; /*Phase_121.4 Inst in Line 445; */
-10 L_445_Pbb121 + -1 C_bb258 = -12; /*Phase_121.2 Inst in Line 445; */
-10 L_445_Pbb121 + -10 L_444_Pbb121 + -1 C_bb257 = -23; /*Phase_121.2 Inst in Line 444; 1 Inst in Line 445; */
-10 L_444_Pbb121 + -1 C_bb256 = -12; /*Phase_121.2 Inst in Line 444; */
-10 L_481_Pbb194 + -10 L_480_Pbb194 + -1 C_bb255 = -27; /*Phase_194.2 Inst in Line 480; 5 Inst in Line 481; */
-10 L_480_Pbb194 + -10 L_47f_Pbb194 + -1 C_bb254 = -34; /*Phase_194.8 Inst in Line 47f; 6 Inst in Line 480; */
-10 L_481_Pbb194 + -1 C_bb253 = -12; /*Phase_194.2 Inst in Line 481; */
-10 L_47e_Pbb194 + -10 L_47d_Pbb194 + -1 C_bb252 = -36; /*Phase_194.8 Inst in Line 47d; 8 Inst in Line 47e; */
-10 L_47c_Pbb194 + -1 C_bb251 = -14; /*Phase_194.4 Inst in Line 47c; */
-10 L_47c_Pbb194 + -1 C_bb250 = -14; /*Phase_194.4 Inst in Line 47c; */
-10 L_487_Pbb194 + -10 L_486_Pbb194 + -1 C_bb249 = -24; /*Phase_194.1 Inst in Line 486; 3 Inst in Line 487; */
-10 L_486_Pbb194 + -10 L_485_Pbb194 + -1 C_bb248 = -28; /*Phase_194.1 Inst in Line 485; 7 Inst in Line 486; */
-10 L_485_Pbb194 + -10 L_484_Pbb194 + -1 C_bb247 = -33; /*Phase_194.6 Inst in Line 484; 7 Inst in Line 485; */
-10 L_484_Pbb194 + -10 L_483_Pbb194 + -1 C_bb246 = -24; /*Phase_194.2 Inst in Line 483; 2 Inst in Line 484; */
-10 L_483_Pbb194 + -1 C_bb245 = -14; /*Phase_194.4 Inst in Line 483; */
-10 L_481_Pbb194 + -10 L_480_Pbb194 + -1 C_bb244 = -27; /*Phase_194.2 Inst in Line 480; 5 Inst in Line 481; */
-10 L_480_Pbb194 + -10 L_47f_Pbb194 + -1 C_bb243 = -34; /*Phase_194.8 Inst in Line 47f; 6 Inst in Line 480; */
-10 L_481_Pbb194 + -1 C_bb242 = -12; /*Phase_194.2 Inst in Line 481; */
-10 L_47e_Pbb194 + -10 L_47d_Pbb194 + -1 C_bb241 = -36; /*Phase_194.8 Inst in Line 47d; 8 Inst in Line 47e; */
-10 L_47c_Pbb194 + -1 C_bb240 = -14; /*Phase_194.4 Inst in Line 47c; */
-10 L_47c_Pbb194 + -1 C_bb239 = -14; /*Phase_194.4 Inst in Line 47c; */
-10 L_487_Pbb194 + -10 L_486_Pbb194 + -1 C_bb238 = -24; /*Phase_194.1 Inst in Line 486; 3 Inst in Line 487; */
-10 L_486_Pbb194 + -10 L_485_Pbb194 + -1 C_bb237 = -28; /*Phase_194.1 Inst in Line 485; 7 Inst in Line 486; */
-10 L_485_Pbb194 + -10 L_484_Pbb194 + -1 C_bb236 = -33; /*Phase_194.6 Inst in Line 484; 7 Inst in Line 485; */
-10 L_484_Pbb194 + -10 L_483_Pbb194 + -1 C_bb235 = -24; /*Phase_194.2 Inst in Line 483; 2 Inst in Line 484; */
-10 L_483_Pbb194 + -1 C_bb234 = -14; /*Phase_194.4 Inst in Line 483; */
-10 L_479_Pbb194 + -10 L_478_Pbb194 + -1 C_bb233 = -30; /*Phase_194.7 Inst in Line 478; 3 Inst in Line 479; */
-10 L_474_Pbb194 + -10 L_473_Pbb194 + -1 C_bb232 = -31; /*Phase_194.4 Inst in Line 473; 7 Inst in Line 474; */
-10 L_478_Pbb194 + -10 L_477_Pbb194 + -10 L_476_Pbb194 + -1 C_bb231 = -47; /*Phase_194.8 Inst in Line 476; 8 Inst in Line 477; 1 Inst in Line 478; */
-10 L_473_Pbb194 + -1 C_bb230 = -12; /*Phase_194.2 Inst in Line 473; */
-10 L_475_Pbb194 + -10 L_474_Pbb194 + -1 C_bb229 = -29; /*Phase_194.1 Inst in Line 474; 8 Inst in Line 475; */
-10 L_473_Pbb194 + -10 L_472_Pbb194 + -1 C_bb228 = -26; /*Phase_194.4 Inst in Line 472; 2 Inst in Line 473; */
-10 L_47a_Pbb194 + -10 L_479_Pbb194 + -1 C_bb227 = -27; /*Phase_194.5 Inst in Line 479; 2 Inst in Line 47a; */
-10 L_472_Pbb194 + -10 L_471_Pbb194 + -10 L_470_Pbb194 + -1 C_bb226 = -45; /*Phase_194.3 Inst in Line 470; 8 Inst in Line 471; 4 Inst in Line 472; */
-10 L_470_Pbb194 + -10 L_46f_Pbb194 + -10 L_46e_Pbb194 + -1 C_bb225 = -46; /*Phase_194.6 Inst in Line 46e; 8 Inst in Line 46f; 2 Inst in Line 470; */
-10 L_46d_Pbb194 + -10 L_46c_Pbb194 + -10 L_46b_Pbb194 + -1 C_bb224 = -46; /*Phase_194.3 Inst in Line 46b; 8 Inst in Line 46c; 5 Inst in Line 46d; */
-10 L_470_Pbb194 + -1 C_bb223 = -13; /*Phase_194.3 Inst in Line 470; */
-10 L_46b_Pbb194 + -1 C_bb222 = -12; /*Phase_194.2 Inst in Line 46b; */
-10 L_46e_Pbb194 + -10 L_46d_Pbb194 + -1 C_bb221 = -25; /*Phase_194.3 Inst in Line 46d; 2 Inst in Line 46e; */
-10 L_46b_Pbb194 + -1 C_bb220 = -13; /*Phase_194.3 Inst in Line 46b; */
-10 L_46a_Pbb194 + -1 C_bb219 = -16; /*Phase_194.6 Inst in Line 46a; */
-10 L_481_Pbb194 + -10 L_480_Pbb194 + -1 C_bb218 = -27; /*Phase_194.2 Inst in Line 480; 5 Inst in Line 481; */
-10 L_480_Pbb194 + -10 L_47f_Pbb194 + -1 C_bb217 = -34; /*Phase_194.8 Inst in Line 47f; 6 Inst in Line 480; */
-10 L_481_Pbb194 + -1 C_bb216 = -12; /*Phase_194.2 Inst in Line 481; */
-10 L_47e_Pbb194 + -10 L_47d_Pbb194 + -1 C_bb215 = -36; /*Phase_194.8 Inst in Line 47d; 8 Inst in Line 47e; */
-10 L_47c_Pbb194 + -1 C_bb214 = -14; /*Phase_194.4 Inst in Line 47c; */
-10 L_47c_Pbb194 + -1 C_bb213 = -14; /*Phase_194.4 Inst in Line 47c; */
-10 L_48d_Pbb194 + -1 C_bb212 = -11; /*Phase_194.1 Inst in Line 48d; */
-10 L_48c_Pbb194 + -1 C_bb211 = -11; /*Phase_194.1 Inst in Line 48c; */
-10 L_48e_Pbb194 + -1 C_bb210 = -12; /*Phase_194.2 Inst in Line 48e; */
-10 L_48d_Pbb194 + -1 C_bb209 = -13; /*Phase_194.3 Inst in Line 48d; */
-10 L_48c_Pbb194 + -1 C_bb208 = -14; /*Phase_194.4 Inst in Line 48c; */
-10 L_48e_Pbb194 + -1 C_bb207 = -12; /*Phase_194.2 Inst in Line 48e; */
-10 L_48e_Pbb194 + -1 C_bb206 = -13; /*Phase_194.3 Inst in Line 48e; */
-10 L_48b_Pbb194 + -1 C_bb205 = -12; /*Phase_194.2 Inst in Line 48b; */
-10 L_48e_Pbb194 + -10 L_48d_Pbb194 + -1 C_bb204 = -24; /*Phase_194.3 Inst in Line 48d; 1 Inst in Line 48e; */
-10 L_48b_Pbb194 + -1 C_bb203 = -12; /*Phase_194.2 Inst in Line 48b; */
-10 L_48b_Pbb194 + -1 C_bb202 = -13; /*Phase_194.3 Inst in Line 48b; */
-10 L_48d_Pbb194 + -10 L_48c_Pbb194 + -1 C_bb201 = -22; /*Phase_194.1 Inst in Line 48c; 1 Inst in Line 48d; */
-10 L_48b_Pbb194 + -10 L_48a_Pbb194 + -1 C_bb200 = -25; /*Phase_194.4 Inst in Line 48a; 1 Inst in Line 48b; */
-10 L_48c_Pbb194 + -1 C_bb199 = -12; /*Phase_194.2 Inst in Line 48c; */
-10 L_48a_Pbb194 + -1 C_bb198 = -14; /*Phase_194.4 Inst in Line 48a; */
-10 L_489_Pbb194 + -1 C_bb197 = -17; /*Phase_194.7 Inst in Line 489; */
-10 L_4ad + -10 L_4ac + -1 C_bb196 = -28; /*Phase_0.5 Inst in Line 4ac; 3 Inst in Line 4ad; */
-10 L_443_Pbb194 + -10 L_442_Pbb194 + -1 C_bb195 = -28; /*Phase_194.5 Inst in Line 442; 3 Inst in Line 443; */
-10 L_442_Pbb194 + -10 L_441_Pbb194 + -1 C_bb194 = -26; /*Phase_194.3 Inst in Line 441; 3 Inst in Line 442; */
-10 L_443 + -1 C_bb193 = -13; /*Phase_0.3 Inst in Line 443; */
-10 L_441 + -10 L_440 + -1 C_bb192 = -26; /*Phase_0.1 Inst in Line 440; 5 Inst in Line 441; */
-10 L_440 + -1 C_bb191 = -16; /*Phase_0.6 Inst in Line 440; */
-10 L_440 + -10 L_43f + -1 C_bb190 = -25; /*Phase_0.4 Inst in Line 43f; 1 Inst in Line 440; */
-10 L_44a_Pbb134 + -1 C_bb189 = -11; /*Phase_134.1 Inst in Line 44a; */
-10 L_44a_Pbb134 + -10 L_449_Pbb134 + -10 L_448_Pbb134 + -10 L_447_Pbb134 + -1 C_bb188 = -67; /*Phase_134.5 Inst in Line 447; 8 Inst in Line 448; 8 Inst in Line 449; 6 Inst in Line 44a; */
-10 L_44b_Pbb134 + -10 L_44a_Pbb134 + -1 C_bb187 = -22; /*Phase_134.1 Inst in Line 44a; 1 Inst in Line 44b; */
-10 L_447_Pbb134 + -10 L_446_Pbb134 + -1 C_bb186 = -25; /*Phase_134.2 Inst in Line 446; 3 Inst in Line 447; */
-10 L_446_Pbb134 + -1 C_bb185 = -15; /*Phase_134.5 Inst in Line 446; */
-10 L_426_Pbb134 + -1 C_bb184 = -15; /*Phase_134.5 Inst in Line 426; */
-10 L_426_Pbb134 + -1 C_bb183 = -15; /*Phase_134.5 Inst in Line 426; */
-10 L_41f_Pbb134 + -1 C_bb182 = -11; /*Phase_134.1 Inst in Line 41f; */
-10 L_41f_Pbb134 + -10 L_41e_Pbb134 + -1 C_bb181 = -28; /*Phase_134.1 Inst in Line 41e; 7 Inst in Line 41f; */
-10 L_41e_Pbb134 + -1 C_bb180 = -15; /*Phase_134.5 Inst in Line 41e; */
-10 L_41e_Pbb134 + -1 C_bb179 = -12; /*Phase_134.2 Inst in Line 41e; */
-10 L_426_Pbb131 + -1 C_bb178 = -15; /*Phase_131.5 Inst in Line 426; */
-10 L_41f_Pbb131 + -1 C_bb177 = -11; /*Phase_131.1 Inst in Line 41f; */
-10 L_41f_Pbb131 + -10 L_41e_Pbb131 + -1 C_bb176 = -28; /*Phase_131.1 Inst in Line 41e; 7 Inst in Line 41f; */
-10 L_41e_Pbb131 + -1 C_bb175 = -15; /*Phase_131.5 Inst in Line 41e; */
-10 L_41e_Pbb131 + -1 C_bb174 = -12; /*Phase_131.2 Inst in Line 41e; */
-10 L_494_Pbb150 + -10 L_493_Pbb150 + -1 C_bb173 = -25; /*Phase_150.1 Inst in Line 493; 4 Inst in Line 494; */
-10 L_492_Pbb150 + -1 C_bb172 = -14; /*Phase_150.4 Inst in Line 492; */
-10 L_492_Pbb150 + -1 C_bb171 = -12; /*Phase_150.2 Inst in Line 492; */
-10 L_493_Pbb150 + -1 C_bb170 = -13; /*Phase_150.3 Inst in Line 493; */
-10 L_492_Pbb150 + -10 L_491_Pbb150 + -1 C_bb169 = -25; /*Phase_150.4 Inst in Line 491; 1 Inst in Line 492; */
-10 L_493_Pbb150 + -10 L_492_Pbb150 + -1 C_bb168 = -25; /*Phase_150.1 Inst in Line 492; 4 Inst in Line 493; */
-10 L_491_Pbb150 + -1 C_bb167 = -14; /*Phase_150.4 Inst in Line 491; */
-10 L_494_Pbb150 + -1 C_bb166 = -13; /*Phase_150.3 Inst in Line 494; */
-10 L_490_Pbb150 + -1 C_bb165 = -12; /*Phase_150.2 Inst in Line 490; */
-10 L_490_Pbb150 + -10 L_48f_Pbb150 + -1 C_bb164 = -27; /*Phase_150.1 Inst in Line 48f; 6 Inst in Line 490; */
-10 L_4a3_Pbb150 + -1 C_bb163 = -13; /*Phase_150.3 Inst in Line 4a3; */
-10 L_4a2_Pbb150 + -10 L_4a1_Pbb150 + -1 C_bb162 = -24; /*Phase_150.3 Inst in Line 4a1; 1 Inst in Line 4a2; */
-10 L_4a2_Pbb150 + -1 C_bb161 = -12; /*Phase_150.2 Inst in Line 4a2; */
-10 L_4a3_Pbb150 + -1 C_bb160 = -13; /*Phase_150.3 Inst in Line 4a3; */
-10 L_4a1_Pbb150 + -1 C_bb159 = -15; /*Phase_150.5 Inst in Line 4a1; */
-10 L_4a2_Pbb150 + -1 C_bb158 = -15; /*Phase_150.5 Inst in Line 4a2; */
-10 L_4a0_Pbb150 + -1 C_bb157 = -14; /*Phase_150.4 Inst in Line 4a0; */
-10 L_4a4_Pbb150 + -10 L_4a3_Pbb150 + -1 C_bb156 = -23; /*Phase_150.2 Inst in Line 4a3; 1 Inst in Line 4a4; */
-10 L_4a0_Pbb150 + -1 C_bb155 = -12; /*Phase_150.2 Inst in Line 4a0; */
-10 L_4a0_Pbb150 + -10 L_49f_Pbb150 + -1 C_bb154 = -27; /*Phase_150.5 Inst in Line 49f; 2 Inst in Line 4a0; */
-10 L_41d + -1 C_bb153 = -11; /*Phase_0.1 Inst in Line 41d; */
-10 L_41d_Pbb150 + -10 L_41c_Pbb150 + -1 C_bb152 = -29; /*Phase_150.2 Inst in Line 41c; 7 Inst in Line 41d; */
-10 L_41c_Pbb150 + -1 C_bb151 = -14; /*Phase_150.4 Inst in Line 41c; */
-10 L_41c_Pbb150 + -10 L_41b_Pbb150 + -1 C_bb150 = -25; /*Phase_150.3 Inst in Line 41b; 2 Inst in Line 41c; */
-10 L_41b + -1 C_bb149 = -14; /*Phase_0.4 Inst in Line 41b; */
-10 L_459_Pbb134 + -1 C_bb148 = -11; /*Phase_134.1 Inst in Line 459; */
-10 L_45a + -1 C_bb147 = -12; /*Phase_0.2 Inst in Line 45a; */
-10 L_459_Pbb134 + -10 L_458_Pbb134 + -1 C_bb146 = -29; /*Phase_134.5 Inst in Line 458; 4 Inst in Line 459; */
-10 L_459 + -1 C_bb145 = -12; /*Phase_0.2 Inst in Line 459; */
-10 L_455_Pbb134 + -10 L_454_Pbb134 + -1 C_bb144 = -25; /*Phase_134.2 Inst in Line 454; 3 Inst in Line 455; */
-10 L_458_Pbb134 + -10 L_457_Pbb134 + -1 C_bb143 = -27; /*Phase_134.4 Inst in Line 457; 3 Inst in Line 458; */
-10 L_454_Pbb134 + -10 L_453_Pbb134 + -1 C_bb142 = -31; /*Phase_134.5 Inst in Line 453; 6 Inst in Line 454; */
-10 L_457_Pbb134 + -1 C_bb141 = -14; /*Phase_134.4 Inst in Line 457; */
-10 L_450 + -1 C_bb140 = -11; /*Phase_0.1 Inst in Line 450; */
-10 L_453_Pbb134 + -10 L_452_Pbb134 + -1 C_bb139 = -24; /*Phase_134.1 Inst in Line 452; 3 Inst in Line 453; */
-10 L_456_Pbb134 + -1 C_bb138 = -16; /*Phase_134.6 Inst in Line 456; */
-10 L_450_Pbb131 + -1 C_bb137 = -13; /*Phase_131.3 Inst in Line 450; */
-10 L_456_Pbb134 + -1 C_bb136 = -12; /*Phase_134.2 Inst in Line 456; */
-10 L_44f_Pbb131 + -1 C_bb135 = -16; /*Phase_131.6 Inst in Line 44f; */
-10 L_455_Pbb134 + -1 C_bb134 = -15; /*Phase_134.5 Inst in Line 455; */
-10 L_44f_Pbb131 + -10 L_44e_Pbb131 + -1 C_bb133 = -23; /*Phase_131.1 Inst in Line 44e; 2 Inst in Line 44f; */
-10 L_452 + -1 C_bb132 = -15; /*Phase_0.5 Inst in Line 452; */
-10 L_44e_Pbb131 + -1 C_bb131 = -15; /*Phase_131.5 Inst in Line 44e; */
-10 L_45a + -10 L_459 + -1 C_bb130 = -22; /*Phase_0.1 Inst in Line 459; 1 Inst in Line 45a; */
-10 L_452 + -10 L_451 + -1 C_bb129 = -25; /*Phase_0.3 Inst in Line 451; 2 Inst in Line 452; */
-10 L_450 + -1 C_bb128 = -13; /*Phase_0.3 Inst in Line 450; */
-10 L_44e + -10 L_44d + -1 C_bb127 = -23; /*Phase_0.1 Inst in Line 44d; 2 Inst in Line 44e; */
-10 L_451 + -10 L_450 + -1 C_bb126 = -26; /*Phase_0.1 Inst in Line 450; 5 Inst in Line 451; */
-10 L_44d + -1 C_bb125 = -15; /*Phase_0.5 Inst in Line 44d; */
-10 L_44d + -10 L_44c + -1 C_bb124 = -24; /*Phase_0.2 Inst in Line 44c; 2 Inst in Line 44d; */
-10 L_44c + -10 L_44b + -1 C_bb123 = -32; /*Phase_0.6 Inst in Line 44b; 6 Inst in Line 44c; */
-10 L_45e_Pbb121 + -1 C_bb122 = -13; /*Phase_121.3 Inst in Line 45e; */
-10 L_45e_Pbb121 + -1 C_bb121 = -13; /*Phase_121.3 Inst in Line 45e; */
-10 L_45e + -10 L_45d + -1 C_bb120 = -23; /*Phase_0.1 Inst in Line 45d; 2 Inst in Line 45e; */
-10 L_45f + -1 C_bb119 = -13; /*Phase_0.3 Inst in Line 45f; */
-10 L_45d + -1 C_bb118 = -12; /*Phase_0.2 Inst in Line 45d; */
-10 L_45f + -1 C_bb117 = -11; /*Phase_0.1 Inst in Line 45f; */
-10 L_45d + -1 C_bb116 = -13; /*Phase_0.3 Inst in Line 45d; */
-10 L_45f + -1 C_bb115 = -12; /*Phase_0.2 Inst in Line 45f; */
-10 L_45d + -10 L_45c + -1 C_bb114 = -29; /*Phase_0.7 Inst in Line 45c; 2 Inst in Line 45d; */
-10 L_45c + -10 L_45b + -10 L_45a + -1 C_bb113 = -42; /*Phase_0.3 Inst in Line 45a; 8 Inst in Line 45b; 1 Inst in Line 45c; */
-10 L_4ad_Pbb105 + -10 L_4ac_Pbb105 + -1 C_bb112 = -28; /*Phase_105.5 Inst in Line 4ac; 3 Inst in Line 4ad; */
-10 L_4ad + -10 L_4ac + -1 C_bb111 = -28; /*Phase_0.5 Inst in Line 4ac; 3 Inst in Line 4ad; */
-10 L_4ad + -10 L_4ac + -1 C_bb110 = -28; /*Phase_0.5 Inst in Line 4ac; 3 Inst in Line 4ad; */
-10 L_42b_Pbb105 + -10 L_42a_Pbb105 + -1 C_bb109 = -27; /*Phase_105.5 Inst in Line 42a; 2 Inst in Line 42b; */
-10 L_42b_Pbb105 + -1 C_bb108 = -13; /*Phase_105.3 Inst in Line 42b; */
-10 L_42a_Pbb105 + -1 C_bb107 = -11; /*Phase_105.1 Inst in Line 42a; */
-10 L_42a_Pbb105 + -10 L_429_Pbb105 + -1 C_bb106 = -23; /*Phase_105.1 Inst in Line 429; 2 Inst in Line 42a; */
-10 L_429_Pbb105 + -1 C_bb105 = -14; /*Phase_105.4 Inst in Line 429; */
-10 L_42c + -10 L_42b + -1 C_bb104 = -26; /*Phase_0.3 Inst in Line 42b; 3 Inst in Line 42c; */
-10 L_429 + -10 L_428 + -1 C_bb103 = -24; /*Phase_0.1 Inst in Line 428; 3 Inst in Line 429; */
-10 L_428 + -1 C_bb102 = -13; /*Phase_0.3 Inst in Line 428; */
-10 L_428 + -1 C_bb101 = -14; /*Phase_0.4 Inst in Line 428; */
-10 L_427 + -1 C_bb100 = -15; /*Phase_0.5 Inst in Line 427; */
-10 L_4a3 + -1 C_bb99 = -13; /*Phase_0.3 Inst in Line 4a3; */
-10 L_4a2 + -10 L_4a1 + -1 C_bb98 = -24; /*Phase_0.3 Inst in Line 4a1; 1 Inst in Line 4a2; */
-10 L_4a2 + -1 C_bb97 = -12; /*Phase_0.2 Inst in Line 4a2; */
-10 L_4a3 + -1 C_bb96 = -13; /*Phase_0.3 Inst in Line 4a3; */
-10 L_4a1 + -1 C_bb95 = -15; /*Phase_0.5 Inst in Line 4a1; */
-10 L_4a2 + -1 C_bb94 = -15; /*Phase_0.5 Inst in Line 4a2; */
-10 L_4a0 + -1 C_bb93 = -14; /*Phase_0.4 Inst in Line 4a0; */
-10 L_4a4 + -10 L_4a3 + -1 C_bb92 = -23; /*Phase_0.2 Inst in Line 4a3; 1 Inst in Line 4a4; */
-10 L_4a0 + -1 C_bb91 = -12; /*Phase_0.2 Inst in Line 4a0; */
-10 L_4a0 + -10 L_49f + -1 C_bb90 = -27; /*Phase_0.5 Inst in Line 49f; 2 Inst in Line 4a0; */
-10 L_422 + -10 L_421 + -1 C_bb89 = -23; /*Phase_0.1 Inst in Line 421; 2 Inst in Line 422; */
-10 L_421 + -1 C_bb88 = -11; /*Phase_0.1 Inst in Line 421; */
-10 L_421_Pbb87 + -1 C_bb87 = -16; /*Phase_87.6 Inst in Line 421; */
-10 L_422 + -1 C_bb86 = -12; /*Phase_0.2 Inst in Line 422; */
-10 L_420 + -1 C_bb85 = -13; /*Phase_0.3 Inst in Line 420; */
-10 L_420 + -1 C_bb84 = -13; /*Phase_0.3 Inst in Line 420; */
-10 L_494 + -10 L_493 + -1 C_bb83 = -25; /*Phase_0.1 Inst in Line 493; 4 Inst in Line 494; */
-10 L_492 + -1 C_bb82 = -14; /*Phase_0.4 Inst in Line 492; */
-10 L_492 + -1 C_bb81 = -12; /*Phase_0.2 Inst in Line 492; */
-10 L_493 + -1 C_bb80 = -13; /*Phase_0.3 Inst in Line 493; */
-10 L_492 + -10 L_491 + -1 C_bb79 = -25; /*Phase_0.4 Inst in Line 491; 1 Inst in Line 492; */
-10 L_493 + -10 L_492 + -1 C_bb78 = -25; /*Phase_0.1 Inst in Line 492; 4 Inst in Line 493; */
-10 L_491 + -1 C_bb77 = -14; /*Phase_0.4 Inst in Line 491; */
-10 L_494 + -1 C_bb76 = -13; /*Phase_0.3 Inst in Line 494; */
-10 L_490 + -1 C_bb75 = -12; /*Phase_0.2 Inst in Line 490; */
-10 L_490 + -10 L_48f + -1 C_bb74 = -27; /*Phase_0.1 Inst in Line 48f; 6 Inst in Line 490; */
-10 L_423_Pbb71 + -1 C_bb73 = -14; /*Phase_71.4 Inst in Line 423; */
-10 L_424 + -1 C_bb72 = -13; /*Phase_0.3 Inst in Line 424; */
-10 L_424_Pbb71 + -1 C_bb71 = -12; /*Phase_71.2 Inst in Line 424; */
-10 L_424 + -1 C_bb70 = -11; /*Phase_0.1 Inst in Line 424; */
-10 L_423 + -1 C_bb69 = -13; /*Phase_0.3 Inst in Line 423; */
-10 L_423 + -10 L_422 + -1 C_bb68 = -24; /*Phase_0.3 Inst in Line 422; 1 Inst in Line 423; */
-10 L_436 + -1 C_bb67 = -11; /*Phase_0.1 Inst in Line 436; */
-10 L_436_Pbb66 + -10 L_435_Pbb66 + -1 C_bb66 = -25; /*Phase_66.2 Inst in Line 435; 3 Inst in Line 436; */
-10 L_435 + -1 C_bb65 = -15; /*Phase_0.5 Inst in Line 435; */
-10 L_435 + -10 L_434 + -1 C_bb64 = -22; /*Phase_0.1 Inst in Line 434; 1 Inst in Line 435; */
-10 L_434 + -1 C_bb63 = -14; /*Phase_0.4 Inst in Line 434; */
-10 L_434 + -1 C_bb62 = -11; /*Phase_0.1 Inst in Line 434; */
-10 L_434_Pbb61 + -10 L_433_Pbb61 + -1 C_bb61 = -26; /*Phase_61.4 Inst in Line 433; 2 Inst in Line 434; */
-10 L_433 + -1 C_bb60 = -14; /*Phase_0.4 Inst in Line 433; */
-10 L_432 + -1 C_bb59 = -15; /*Phase_0.5 Inst in Line 432; */
-10 L_4aa_Pbb41 + -10 L_4a9_Pbb41 + -1 C_bb58 = -26; /*Phase_41.4 Inst in Line 4a9; 2 Inst in Line 4aa; */
-10 L_4a6_Pbb41 + -1 C_bb57 = -11; /*Phase_41.1 Inst in Line 4a6; */
-10 L_4ab_Pbb41 + -1 C_bb56 = -15; /*Phase_41.5 Inst in Line 4ab; */
-10 L_4a9_Pbb41 + -10 L_4a8_Pbb41 + -1 C_bb55 = -29; /*Phase_41.5 Inst in Line 4a8; 4 Inst in Line 4a9; */
-10 L_4ab_Pbb41 + -1 C_bb54 = -12; /*Phase_41.2 Inst in Line 4ab; */
-10 L_4a6_Pbb41 + -1 C_bb53 = -14; /*Phase_41.4 Inst in Line 4a6; */
-10 L_4ac_Pbb41 + -1 C_bb52 = -12; /*Phase_41.2 Inst in Line 4ac; */
-10 L_4ab_Pbb41 + -10 L_4aa_Pbb41 + -1 C_bb51 = -22; /*Phase_41.1 Inst in Line 4aa; 1 Inst in Line 4ab; */
-10 L_4a8_Pbb41 + -10 L_4a7_Pbb41 + -1 C_bb50 = -31; /*Phase_41.8 Inst in Line 4a7; 3 Inst in Line 4a8; */
-10 L_4a6_Pbb41 + -1 C_bb49 = -12; /*Phase_41.2 Inst in Line 4a6; */
-10 L_4aa_Pbb41 + -1 C_bb48 = -12; /*Phase_41.2 Inst in Line 4aa; */
-10 L_4a6_Pbb41 + -10 L_4a5_Pbb41 + -1 C_bb47 = -22; /*Phase_41.1 Inst in Line 4a5; 1 Inst in Line 4a6; */
-10 L_4aa_Pbb41 + -1 C_bb46 = -13; /*Phase_41.3 Inst in Line 4aa; */
-10 L_4a5_Pbb41 + -1 C_bb45 = -12; /*Phase_41.2 Inst in Line 4a5; */
-10 L_4a5_Pbb41 + -10 L_4a4_Pbb41 + -1 C_bb44 = -30; /*Phase_41.5 Inst in Line 4a4; 5 Inst in Line 4a5; */
-10 L_432 + -1 C_bb43 = -11; /*Phase_0.1 Inst in Line 432; */
-10 L_432_Pbb41 + -10 L_431_Pbb41 + -1 C_bb42 = -25; /*Phase_41.3 Inst in Line 431; 2 Inst in Line 432; */
-10 L_431_Pbb41 + -10 L_430_Pbb41 + -1 C_bb41 = -33; /*Phase_41.8 Inst in Line 430; 5 Inst in Line 431; */
-10 L_42f + -1 C_bb40 = -14; /*Phase_0.4 Inst in Line 42f; */
-10 L_42f + -1 C_bb39 = -13; /*Phase_0.3 Inst in Line 42f; */
-10 L_4ad + -10 L_4ac + -1 C_bb38 = -28; /*Phase_0.5 Inst in Line 4ac; 3 Inst in Line 4ad; */
-10 L_4ad + -10 L_4ac + -1 C_bb37 = -28; /*Phase_0.5 Inst in Line 4ac; 3 Inst in Line 4ad; */
-10 L_4ad + -10 L_4ac + -1 C_bb36 = -28; /*Phase_0.5 Inst in Line 4ac; 3 Inst in Line 4ad; */
-10 L_4ad_Pbb31 + -10 L_4ac_Pbb31 + -1 C_bb35 = -28; /*Phase_31.5 Inst in Line 4ac; 3 Inst in Line 4ad; */
-10 L_4ad + -10 L_4ac + -1 C_bb34 = -28; /*Phase_0.5 Inst in Line 4ac; 3 Inst in Line 4ad; */
-10 L_4ad + -10 L_4ac + -1 C_bb33 = -28; /*Phase_0.5 Inst in Line 4ac; 3 Inst in Line 4ad; */
-10 L_42e_Pbb31 + -1 C_bb32 = -14; /*Phase_31.4 Inst in Line 42e; */
-10 L_42e_Pbb31 + -1 C_bb31 = -13; /*Phase_31.3 Inst in Line 42e; */
-10 L_42f + -10 L_42e + -1 C_bb30 = -22; /*Phase_0.1 Inst in Line 42e; 1 Inst in Line 42f; */
-10 L_42d + -1 C_bb29 = -12; /*Phase_0.2 Inst in Line 42d; */
-10 L_42d + -1 C_bb28 = -13; /*Phase_0.3 Inst in Line 42d; */
-10 L_42d + -1 C_bb27 = -13; /*Phase_0.3 Inst in Line 42d; */
-10 L_42c + -1 C_bb26 = -15; /*Phase_0.5 Inst in Line 42c; */
-10 L_467 + -10 L_466 + -1 C_bb25 = -31; /*Phase_0.5 Inst in Line 466; 6 Inst in Line 467; */
-10 L_466 + -10 L_465 + -1 C_bb24 = -30; /*Phase_0.7 Inst in Line 465; 3 Inst in Line 466; */
-10 L_465 + -10 L_464 + -1 C_bb23 = -23; /*Phase_0.2 Inst in Line 464; 1 Inst in Line 465; */
-10 L_464 + -1 C_bb22 = -14; /*Phase_0.4 Inst in Line 464; */
-10 L_464 + -10 L_463 + -1 C_bb21 = -24; /*Phase_0.2 Inst in Line 463; 2 Inst in Line 464; */
-10 L_463 + -10 L_462 + -1 C_bb20 = -28; /*Phase_0.2 Inst in Line 462; 6 Inst in Line 463; */
-10 L_462 + -1 C_bb19 = -16; /*Phase_0.6 Inst in Line 462; */
-10 L_461 + -1 C_bb18 = -13; /*Phase_0.3 Inst in Line 461; */
-10 L_461 + -1 C_bb17 = -13; /*Phase_0.3 Inst in Line 461; */
-10 L_461 + -10 L_460 + -1 C_bb16 = -23; /*Phase_0.1 Inst in Line 460; 2 Inst in Line 461; */
-10 L_460 + -10 L_45f + -1 C_bb15 = -28; /*Phase_0.1 Inst in Line 45f; 7 Inst in Line 460; */
-10 L_468 + -1 C_bb14 = -11; /*Phase_0.1 Inst in Line 468; */
-10 L_468 + -1 C_bb13 = -15; /*Phase_0.5 Inst in Line 468; */
-10 L_419 + -1 C_bb12 = -12; /*Phase_0.2 Inst in Line 419; */
-10 L_419_Pbb11 + -10 L_418_Pbb11 + -1 C_bb11 = -26; /*Phase_11.3 Inst in Line 418; 3 Inst in Line 419; */
-10 L_418 + -1 C_bb10 = -12; /*Phase_0.2 Inst in Line 418; */
-10 L_418_Pbb9 + -10 L_417_Pbb9 + -1 C_bb9 = -26; /*Phase_9.3 Inst in Line 417; 3 Inst in Line 418; */
-10 L_417 + -1 C_bb8 = -12; /*Phase_0.2 Inst in Line 417; */
-10 L_417_Pbb7 + -10 L_416_Pbb7 + -1 C_bb7 = -26; /*Phase_7.3 Inst in Line 416; 3 Inst in Line 417; */
-10 L_416 + -1 C_bb6 = -12; /*Phase_0.2 Inst in Line 416; */
-10 L_416_Pbb5 + -10 L_415_Pbb5 + -1 C_bb5 = -26; /*Phase_5.3 Inst in Line 415; 3 Inst in Line 416; */
-10 L_415 + -10 L_414 + -1 C_bb4 = -29; /*Phase_0.4 Inst in Line 414; 5 Inst in Line 415; */
-10 L_46a + -10 L_469 + -1 C_bb3 = -25; /*Phase_0.4 Inst in Line 469; 1 Inst in Line 46a; */
-10 L_469 + -1 C_bb2 = -11; /*Phase_0.1 Inst in Line 469; */
-10 L_469 + -1 C_bb1 = -12; /*Phase_0.2 Inst in Line 469; */
-1 C_bb0 = 0; /*Phase_0.*/
1 Wcet_main_bb1 + -1 wcet_Phase_0 <= 0; /*Phase_0.*/
1 wcet_Phase_0 + -1 wcet_fin = 0; /**/
1 L_445_Pbb121 >= 0; /*Phase_121.*/
1 L_445_Pbb121 <= 1; /*Phase_121.*/
1 L_444_Pbb121 >= 0; /*Phase_121.*/
1 L_444_Pbb121 <= 1; /*Phase_121.*/
1 L_487_Pbb194 >= 0; /*Phase_194.*/
1 L_487_Pbb194 <= 1; /*Phase_194.*/
1 L_486_Pbb194 >= 0; /*Phase_194.*/
1 L_486_Pbb194 <= 1; /*Phase_194.*/
1 L_485_Pbb194 >= 0; /*Phase_194.*/
1 L_485_Pbb194 <= 1; /*Phase_194.*/
1 L_484_Pbb194 >= 0; /*Phase_194.*/
1 L_484_Pbb194 <= 1; /*Phase_194.*/
1 L_483_Pbb194 >= 0; /*Phase_194.*/
1 L_483_Pbb194 <= 1; /*Phase_194.*/
1 L_478_Pbb194 >= 0; /*Phase_194.*/
1 L_478_Pbb194 <= 1; /*Phase_194.*/
1 L_477_Pbb194 >= 0; /*Phase_194.*/
1 L_477_Pbb194 <= 1; /*Phase_194.*/
1 L_476_Pbb194 >= 0; /*Phase_194.*/
1 L_476_Pbb194 <= 1; /*Phase_194.*/
1 L_475_Pbb194 >= 0; /*Phase_194.*/
1 L_475_Pbb194 <= 1; /*Phase_194.*/
1 L_474_Pbb194 >= 0; /*Phase_194.*/
1 L_474_Pbb194 <= 1; /*Phase_194.*/
1 L_473_Pbb194 >= 0; /*Phase_194.*/
1 L_473_Pbb194 <= 1; /*Phase_194.*/
1 L_47a_Pbb194 >= 0; /*Phase_194.*/
1 L_47a_Pbb194 <= 1; /*Phase_194.*/
1 L_479_Pbb194 >= 0; /*Phase_194.*/
1 L_479_Pbb194 <= 1; /*Phase_194.*/
1 L_472_Pbb194 >= 0; /*Phase_194.*/
1 L_472_Pbb194 <= 1; /*Phase_194.*/
1 L_471_Pbb194 >= 0; /*Phase_194.*/
1 L_471_Pbb194 <= 1; /*Phase_194.*/
1 L_46f_Pbb194 >= 0; /*Phase_194.*/
1 L_46f_Pbb194 <= 1; /*Phase_194.*/
1 L_46c_Pbb194 >= 0; /*Phase_194.*/
1 L_46c_Pbb194 <= 1; /*Phase_194.*/
1 L_470_Pbb194 >= 0; /*Phase_194.*/
1 L_470_Pbb194 <= 1; /*Phase_194.*/
1 L_46e_Pbb194 >= 0; /*Phase_194.*/
1 L_46e_Pbb194 <= 1; /*Phase_194.*/
1 L_46d_Pbb194 >= 0; /*Phase_194.*/
1 L_46d_Pbb194 <= 1; /*Phase_194.*/
1 L_46b_Pbb194 >= 0; /*Phase_194.*/
1 L_46b_Pbb194 <= 1; /*Phase_194.*/
1 L_46a_Pbb194 >= 0; /*Phase_194.*/
1 L_46a_Pbb194 <= 1; /*Phase_194.*/
1 L_480_Pbb194 >= 0; /*Phase_194.*/
1 L_480_Pbb194 <= 1; /*Phase_194.*/
1 L_47f_Pbb194 >= 0; /*Phase_194.*/
1 L_47f_Pbb194 <= 1; /*Phase_194.*/
1 L_481_Pbb194 >= 0; /*Phase_194.*/
1 L_481_Pbb194 <= 1; /*Phase_194.*/
1 L_47e_Pbb194 >= 0; /*Phase_194.*/
1 L_47e_Pbb194 <= 1; /*Phase_194.*/
1 L_47d_Pbb194 >= 0; /*Phase_194.*/
1 L_47d_Pbb194 <= 1; /*Phase_194.*/
1 L_47c_Pbb194 >= 0; /*Phase_194.*/
1 L_47c_Pbb194 <= 1; /*Phase_194.*/
1 L_48e_Pbb194 >= 0; /*Phase_194.*/
1 L_48e_Pbb194 <= 1; /*Phase_194.*/
1 L_48d_Pbb194 >= 0; /*Phase_194.*/
1 L_48d_Pbb194 <= 1; /*Phase_194.*/
1 L_48b_Pbb194 >= 0; /*Phase_194.*/
1 L_48b_Pbb194 <= 1; /*Phase_194.*/
1 L_48c_Pbb194 >= 0; /*Phase_194.*/
1 L_48c_Pbb194 <= 1; /*Phase_194.*/
1 L_48a_Pbb194 >= 0; /*Phase_194.*/
1 L_48a_Pbb194 <= 1; /*Phase_194.*/
1 L_489_Pbb194 >= 0; /*Phase_194.*/
1 L_489_Pbb194 <= 1; /*Phase_194.*/
1 L_443_Pbb194 >= 0; /*Phase_194.*/
1 L_443_Pbb194 <= 1; /*Phase_194.*/
1 L_442_Pbb194 >= 0; /*Phase_194.*/
1 L_442_Pbb194 <= 1; /*Phase_194.*/
1 L_441_Pbb194 >= 0; /*Phase_194.*/
1 L_441_Pbb194 <= 1; /*Phase_194.*/
1 L_443 >= 0; /*Phase_0.*/
1 L_443 <= 0; /*Phase_0.*/
1 L_441 >= 0; /*Phase_0.*/
1 L_441 <= 0; /*Phase_0.*/
1 L_440 >= 0; /*Phase_0.*/
1 L_440 <= 0; /*Phase_0.*/
1 L_43f >= 0; /*Phase_0.*/
1 L_43f <= 0; /*Phase_0.*/
1 L_449_Pbb134 >= 0; /*Phase_134.*/
1 L_449_Pbb134 <= 1; /*Phase_134.*/
1 L_448_Pbb134 >= 0; /*Phase_134.*/
1 L_448_Pbb134 <= 1; /*Phase_134.*/
1 L_44b_Pbb134 >= 0; /*Phase_134.*/
1 L_44b_Pbb134 <= 1; /*Phase_134.*/
1 L_44a_Pbb134 >= 0; /*Phase_134.*/
1 L_44a_Pbb134 <= 1; /*Phase_134.*/
1 L_447_Pbb134 >= 0; /*Phase_134.*/
1 L_447_Pbb134 <= 1; /*Phase_134.*/
1 L_446_Pbb134 >= 0; /*Phase_134.*/
1 L_446_Pbb134 <= 1; /*Phase_134.*/
1 L_426_Pbb134 >= 0; /*Phase_134.*/
1 L_426_Pbb134 <= 1; /*Phase_134.*/
1 L_41f_Pbb134 >= 0; /*Phase_134.*/
1 L_41f_Pbb134 <= 1; /*Phase_134.*/
1 L_41e_Pbb134 >= 0; /*Phase_134.*/
1 L_41e_Pbb134 <= 1; /*Phase_134.*/
1 L_426_Pbb131 >= 0; /*Phase_131.*/
1 L_426_Pbb131 <= 1; /*Phase_131.*/
1 L_41f_Pbb131 >= 0; /*Phase_131.*/
1 L_41f_Pbb131 <= 1; /*Phase_131.*/
1 L_41e_Pbb131 >= 0; /*Phase_131.*/
1 L_41e_Pbb131 <= 1; /*Phase_131.*/
1 L_493_Pbb150 >= 0; /*Phase_150.*/
1 L_493_Pbb150 <= 1; /*Phase_150.*/
1 L_492_Pbb150 >= 0; /*Phase_150.*/
1 L_492_Pbb150 <= 1; /*Phase_150.*/
1 L_491_Pbb150 >= 0; /*Phase_150.*/
1 L_491_Pbb150 <= 1; /*Phase_150.*/
1 L_494_Pbb150 >= 0; /*Phase_150.*/
1 L_494_Pbb150 <= 1; /*Phase_150.*/
1 L_490_Pbb150 >= 0; /*Phase_150.*/
1 L_490_Pbb150 <= 1; /*Phase_150.*/
1 L_48f_Pbb150 >= 0; /*Phase_150.*/
1 L_48f_Pbb150 <= 1; /*Phase_150.*/
1 L_4a1_Pbb150 >= 0; /*Phase_150.*/
1 L_4a1_Pbb150 <= 1; /*Phase_150.*/
1 L_4a2_Pbb150 >= 0; /*Phase_150.*/
1 L_4a2_Pbb150 <= 1; /*Phase_150.*/
1 L_4a4_Pbb150 >= 0; /*Phase_150.*/
1 L_4a4_Pbb150 <= 1; /*Phase_150.*/
1 L_4a3_Pbb150 >= 0; /*Phase_150.*/
1 L_4a3_Pbb150 <= 1; /*Phase_150.*/
1 L_4a0_Pbb150 >= 0; /*Phase_150.*/
1 L_4a0_Pbb150 <= 1; /*Phase_150.*/
1 L_49f_Pbb150 >= 0; /*Phase_150.*/
1 L_49f_Pbb150 <= 1; /*Phase_150.*/
1 L_41d >= 0; /*Phase_0.*/
1 L_41d <= 0; /*Phase_0.*/
1 L_41d_Pbb150 >= 0; /*Phase_150.*/
1 L_41d_Pbb150 <= 1; /*Phase_150.*/
1 L_41c_Pbb150 >= 0; /*Phase_150.*/
1 L_41c_Pbb150 <= 1; /*Phase_150.*/
1 L_41b_Pbb150 >= 0; /*Phase_150.*/
1 L_41b_Pbb150 <= 1; /*Phase_150.*/
1 L_41b >= 0; /*Phase_0.*/
1 L_41b <= 0; /*Phase_0.*/
1 L_459_Pbb134 >= 0; /*Phase_134.*/
1 L_459_Pbb134 <= 1; /*Phase_134.*/
1 L_458_Pbb134 >= 0; /*Phase_134.*/
1 L_458_Pbb134 <= 1; /*Phase_134.*/
1 L_454_Pbb134 >= 0; /*Phase_134.*/
1 L_454_Pbb134 <= 1; /*Phase_134.*/
1 L_457_Pbb134 >= 0; /*Phase_134.*/
1 L_457_Pbb134 <= 1; /*Phase_134.*/
1 L_453_Pbb134 >= 0; /*Phase_134.*/
1 L_453_Pbb134 <= 1; /*Phase_134.*/
1 L_452_Pbb134 >= 0; /*Phase_134.*/
1 L_452_Pbb134 <= 1; /*Phase_134.*/
1 L_450_Pbb131 >= 0; /*Phase_131.*/
1 L_450_Pbb131 <= 1; /*Phase_131.*/
1 L_456_Pbb134 >= 0; /*Phase_134.*/
1 L_456_Pbb134 <= 1; /*Phase_134.*/
1 L_455_Pbb134 >= 0; /*Phase_134.*/
1 L_455_Pbb134 <= 1; /*Phase_134.*/
1 L_44f_Pbb131 >= 0; /*Phase_131.*/
1 L_44f_Pbb131 <= 1; /*Phase_131.*/
1 L_44e_Pbb131 >= 0; /*Phase_131.*/
1 L_44e_Pbb131 <= 1; /*Phase_131.*/
1 L_459 >= 0; /*Phase_0.*/
1 L_459 <= 0; /*Phase_0.*/
1 L_452 >= 0; /*Phase_0.*/
1 L_452 <= 0; /*Phase_0.*/
1 L_44e >= 0; /*Phase_0.*/
1 L_44e <= 0; /*Phase_0.*/
1 L_451 >= 0; /*Phase_0.*/
1 L_451 <= 0; /*Phase_0.*/
1 L_450 >= 0; /*Phase_0.*/
1 L_450 <= 0; /*Phase_0.*/
1 L_44d >= 0; /*Phase_0.*/
1 L_44d <= 0; /*Phase_0.*/
1 L_44c >= 0; /*Phase_0.*/
1 L_44c <= 0; /*Phase_0.*/
1 L_44b >= 0; /*Phase_0.*/
1 L_44b <= 0; /*Phase_0.*/
1 L_45e_Pbb121 >= 0; /*Phase_121.*/
1 L_45e_Pbb121 <= 1; /*Phase_121.*/
1 L_45e >= 0; /*Phase_0.*/
1 L_45e <= 0; /*Phase_0.*/
1 L_45d >= 0; /*Phase_0.*/
1 L_45d <= 0; /*Phase_0.*/
1 L_45c >= 0; /*Phase_0.*/
1 L_45c <= 0; /*Phase_0.*/
1 L_45b >= 0; /*Phase_0.*/
1 L_45b <= 0; /*Phase_0.*/
1 L_45a >= 0; /*Phase_0.*/
1 L_45a <= 0; /*Phase_0.*/
1 L_4ad_Pbb105 >= 0; /*Phase_105.*/
1 L_4ad_Pbb105 <= 1; /*Phase_105.*/
1 L_4ac_Pbb105 >= 0; /*Phase_105.*/
1 L_4ac_Pbb105 <= 1; /*Phase_105.*/
1 L_42b_Pbb105 >= 0; /*Phase_105.*/
1 L_42b_Pbb105 <= 1; /*Phase_105.*/
1 L_42a_Pbb105 >= 0; /*Phase_105.*/
1 L_42a_Pbb105 <= 1; /*Phase_105.*/
1 L_429_Pbb105 >= 0; /*Phase_105.*/
1 L_429_Pbb105 <= 1; /*Phase_105.*/
1 L_42b >= 0; /*Phase_0.*/
1 L_42b <= 0; /*Phase_0.*/
1 L_429 >= 0; /*Phase_0.*/
1 L_429 <= 0; /*Phase_0.*/
1 L_428 >= 0; /*Phase_0.*/
1 L_428 <= 0; /*Phase_0.*/
1 L_427 >= 0; /*Phase_0.*/
1 L_427 <= 0; /*Phase_0.*/
1 L_4a1 >= 0; /*Phase_0.*/
1 L_4a1 <= 0; /*Phase_0.*/
1 L_4a2 >= 0; /*Phase_0.*/
1 L_4a2 <= 0; /*Phase_0.*/
1 L_4a4 >= 0; /*Phase_0.*/
1 L_4a4 <= 0; /*Phase_0.*/
1 L_4a3 >= 0; /*Phase_0.*/
1 L_4a3 <= 0; /*Phase_0.*/
1 L_4a0 >= 0; /*Phase_0.*/
1 L_4a0 <= 0; /*Phase_0.*/
1 L_49f >= 0; /*Phase_0.*/
1 L_49f <= 0; /*Phase_0.*/
1 L_421 >= 0; /*Phase_0.*/
1 L_421 <= 0; /*Phase_0.*/
1 L_421_Pbb87 >= 0; /*Phase_87.*/
1 L_421_Pbb87 <= 1; /*Phase_87.*/
1 L_420 >= 0; /*Phase_0.*/
1 L_420 <= 0; /*Phase_0.*/
1 L_493 >= 0; /*Phase_0.*/
1 L_493 <= 0; /*Phase_0.*/
1 L_492 >= 0; /*Phase_0.*/
1 L_492 <= 0; /*Phase_0.*/
1 L_491 >= 0; /*Phase_0.*/
1 L_491 <= 0; /*Phase_0.*/
1 L_494 >= 0; /*Phase_0.*/
1 L_494 <= 0; /*Phase_0.*/
1 L_490 >= 0; /*Phase_0.*/
1 L_490 <= 0; /*Phase_0.*/
1 L_48f >= 0; /*Phase_0.*/
1 L_48f <= 0; /*Phase_0.*/
1 L_423_Pbb71 >= 0; /*Phase_71.*/
1 L_423_Pbb71 <= 1; /*Phase_71.*/
1 L_424_Pbb71 >= 0; /*Phase_71.*/
1 L_424_Pbb71 <= 1; /*Phase_71.*/
1 L_424 >= 0; /*Phase_0.*/
1 L_424 <= 0; /*Phase_0.*/
1 L_423 >= 0; /*Phase_0.*/
1 L_423 <= 0; /*Phase_0.*/
1 L_422 >= 0; /*Phase_0.*/
1 L_422 <= 0; /*Phase_0.*/
1 L_436 >= 0; /*Phase_0.*/
1 L_436 <= 0; /*Phase_0.*/
1 L_436_Pbb66 >= 0; /*Phase_66.*/
1 L_436_Pbb66 <= 1; /*Phase_66.*/
1 L_435_Pbb66 >= 0; /*Phase_66.*/
1 L_435_Pbb66 <= 1; /*Phase_66.*/
1 L_435 >= 0; /*Phase_0.*/
1 L_435 <= 0; /*Phase_0.*/
1 L_434 >= 0; /*Phase_0.*/
1 L_434 <= 0; /*Phase_0.*/
1 L_434_Pbb61 >= 0; /*Phase_61.*/
1 L_434_Pbb61 <= 1; /*Phase_61.*/
1 L_433_Pbb61 >= 0; /*Phase_61.*/
1 L_433_Pbb61 <= 1; /*Phase_61.*/
1 L_433 >= 0; /*Phase_0.*/
1 L_433 <= 0; /*Phase_0.*/
1 L_4a9_Pbb41 >= 0; /*Phase_41.*/
1 L_4a9_Pbb41 <= 1; /*Phase_41.*/
1 L_4ac_Pbb41 >= 0; /*Phase_41.*/
1 L_4ac_Pbb41 <= 1; /*Phase_41.*/
1 L_4ab_Pbb41 >= 0; /*Phase_41.*/
1 L_4ab_Pbb41 <= 1; /*Phase_41.*/
1 L_4a8_Pbb41 >= 0; /*Phase_41.*/
1 L_4a8_Pbb41 <= 1; /*Phase_41.*/
1 L_4a7_Pbb41 >= 0; /*Phase_41.*/
1 L_4a7_Pbb41 <= 1; /*Phase_41.*/
1 L_4a6_Pbb41 >= 0; /*Phase_41.*/
1 L_4a6_Pbb41 <= 1; /*Phase_41.*/
1 L_4aa_Pbb41 >= 0; /*Phase_41.*/
1 L_4aa_Pbb41 <= 1; /*Phase_41.*/
1 L_4a5_Pbb41 >= 0; /*Phase_41.*/
1 L_4a5_Pbb41 <= 1; /*Phase_41.*/
1 L_4a4_Pbb41 >= 0; /*Phase_41.*/
1 L_4a4_Pbb41 <= 1; /*Phase_41.*/
1 L_432 >= 0; /*Phase_0.*/
1 L_432 <= 0; /*Phase_0.*/
1 L_432_Pbb41 >= 0; /*Phase_41.*/
1 L_432_Pbb41 <= 1; /*Phase_41.*/
1 L_431_Pbb41 >= 0; /*Phase_41.*/
1 L_431_Pbb41 <= 1; /*Phase_41.*/
1 L_430_Pbb41 >= 0; /*Phase_41.*/
1 L_430_Pbb41 <= 1; /*Phase_41.*/
1 L_4ad_Pbb31 >= 0; /*Phase_31.*/
1 L_4ad_Pbb31 <= 1; /*Phase_31.*/
1 L_4ac_Pbb31 >= 0; /*Phase_31.*/
1 L_4ac_Pbb31 <= 1; /*Phase_31.*/
1 L_4ad >= 0; /*Phase_0.*/
1 L_4ad <= 0; /*Phase_0.*/
1 L_4ac >= 0; /*Phase_0.*/
1 L_4ac <= 0; /*Phase_0.*/
1 L_42e_Pbb31 >= 0; /*Phase_31.*/
1 L_42e_Pbb31 <= 1; /*Phase_31.*/
1 L_42f >= 0; /*Phase_0.*/
1 L_42f <= 0; /*Phase_0.*/
1 L_42e >= 0; /*Phase_0.*/
1 L_42e <= 0; /*Phase_0.*/
1 L_42d >= 0; /*Phase_0.*/
1 L_42d <= 0; /*Phase_0.*/
1 L_42c >= 0; /*Phase_0.*/
1 L_42c <= 0; /*Phase_0.*/
1 L_467 >= 0; /*Phase_0.*/
1 L_467 <= 0; /*Phase_0.*/
1 L_466 >= 0; /*Phase_0.*/
1 L_466 <= 0; /*Phase_0.*/
1 L_465 >= 0; /*Phase_0.*/
1 L_465 <= 0; /*Phase_0.*/
1 L_464 >= 0; /*Phase_0.*/
1 L_464 <= 0; /*Phase_0.*/
1 L_463 >= 0; /*Phase_0.*/
1 L_463 <= 0; /*Phase_0.*/
1 L_462 >= 0; /*Phase_0.*/
1 L_462 <= 0; /*Phase_0.*/
1 L_461 >= 0; /*Phase_0.*/
1 L_461 <= 0; /*Phase_0.*/
1 L_460 >= 0; /*Phase_0.*/
1 L_460 <= 0; /*Phase_0.*/
1 L_45f >= 0; /*Phase_0.*/
1 L_45f <= 0; /*Phase_0.*/
1 L_468 >= 0; /*Phase_0.*/
1 L_468 <= 0; /*Phase_0.*/
1 L_419 >= 0; /*Phase_0.*/
1 L_419 <= 0; /*Phase_0.*/
1 L_419_Pbb11 >= 0; /*Phase_11.*/
1 L_419_Pbb11 <= 1; /*Phase_11.*/
1 L_418_Pbb11 >= 0; /*Phase_11.*/
1 L_418_Pbb11 <= 1; /*Phase_11.*/
1 L_418 >= 0; /*Phase_0.*/
1 L_418 <= 0; /*Phase_0.*/
1 L_418_Pbb9 >= 0; /*Phase_9.*/
1 L_418_Pbb9 <= 1; /*Phase_9.*/
1 L_417_Pbb9 >= 0; /*Phase_9.*/
1 L_417_Pbb9 <= 1; /*Phase_9.*/
1 L_417 >= 0; /*Phase_0.*/
1 L_417 <= 0; /*Phase_0.*/
1 L_417_Pbb7 >= 0; /*Phase_7.*/
1 L_417_Pbb7 <= 1; /*Phase_7.*/
1 L_416_Pbb7 >= 0; /*Phase_7.*/
1 L_416_Pbb7 <= 1; /*Phase_7.*/
1 L_416 >= 0; /*Phase_0.*/
1 L_416 <= 0; /*Phase_0.*/
1 L_416_Pbb5 >= 0; /*Phase_5.*/
1 L_416_Pbb5 <= 1; /*Phase_5.*/
1 L_415_Pbb5 >= 0; /*Phase_5.*/
1 L_415_Pbb5 <= 1; /*Phase_5.*/
1 L_415 >= 0; /*Phase_0.*/
1 L_415 <= 0; /*Phase_0.*/
1 L_414 >= 0; /*Phase_0.*/
1 L_414 <= 0; /*Phase_0.*/
1 L_46a >= 0; /*Phase_0.*/
1 L_46a <= 0; /*Phase_0.*/
1 L_469 >= 0; /*Phase_0.*/
1 L_469 <= 0; /*Phase_0.*/
1 L_487_Pbb194 + 1 L_483_Pbb194 + 1 L_477_Pbb194 + 1 L_473_Pbb194 + 1 L_46f_Pbb194 + 1 L_46b_Pbb194 + 1 L_47f_Pbb194 + 1 L_48b_Pbb194 + 1 L_443_Pbb194 + -1 p_bb194_set3 = 0; /*Phase_194.*/
1 p_bb194_set3 <= 2; /*Phase_194.*/
1 L_486_Pbb194 + 1 L_476_Pbb194 + 1 L_47a_Pbb194 + 1 L_472_Pbb194 + 1 L_46e_Pbb194 + 1 L_46a_Pbb194 + 1 L_47e_Pbb194 + 1 L_48e_Pbb194 + 1 L_48a_Pbb194 + 1 L_442_Pbb194 + -1 p_bb194_set2 = 0; /*Phase_194.*/
1 p_bb194_set2 <= 2; /*Phase_194.*/
1 L_485_Pbb194 + 1 L_475_Pbb194 + 1 L_479_Pbb194 + 1 L_471_Pbb194 + 1 L_46d_Pbb194 + 1 L_481_Pbb194 + 1 L_47d_Pbb194 + 1 L_48d_Pbb194 + 1 L_489_Pbb194 + 1 L_441_Pbb194 + -1 p_bb194_set1 = 0; /*Phase_194.*/
1 p_bb194_set1 <= 2; /*Phase_194.*/
1 L_484_Pbb194 + 1 L_478_Pbb194 + 1 L_474_Pbb194 + 1 L_46c_Pbb194 + 1 L_470_Pbb194 + 1 L_480_Pbb194 + 1 L_47c_Pbb194 + 1 L_48c_Pbb194 + -1 p_bb194_set0 = 0; /*Phase_194.*/
1 p_bb194_set0 <= 2; /*Phase_194.*/
1 L_487_Pbb194 + 1 L_483_Pbb194 + 1 L_477_Pbb194 + 1 L_473_Pbb194 + 1 L_46f_Pbb194 + 1 L_46b_Pbb194 + 1 L_47f_Pbb194 + 1 L_48b_Pbb194 + 1 L_443_Pbb194 + 1 L_486_Pbb194 + 1 L_476_Pbb194 + 1 L_47a_Pbb194 + 1 L_472_Pbb194 + 1 L_46e_Pbb194 + 1 L_46a_Pbb194 + 1 L_47e_Pbb194 + 1 L_48e_Pbb194 + 1 L_48a_Pbb194 + 1 L_442_Pbb194 + 1 L_485_Pbb194 + 1 L_475_Pbb194 + 1 L_479_Pbb194 + 1 L_471_Pbb194 + 1 L_46d_Pbb194 + 1 L_481_Pbb194 + 1 L_47d_Pbb194 + 1 L_48d_Pbb194 + 1 L_489_Pbb194 + 1 L_441_Pbb194 + 1 L_484_Pbb194 + 1 L_478_Pbb194 + 1 L_474_Pbb194 + 1 L_46c_Pbb194 + 1 L_470_Pbb194 + 1 L_480_Pbb194 + 1 L_47c_Pbb194 + 1 L_48c_Pbb194 + -1 numlines_Phase_194 = 0; /*Phase_194.*/
1 L_493_Pbb150 + 1 L_48f_Pbb150 + 1 L_4a3_Pbb150 + 1 L_49f_Pbb150 + 1 L_41b_Pbb150 + -1 p_bb150_set3 = 0; /*Phase_150.*/
1 p_bb150_set3 <= 2; /*Phase_150.*/
1 L_492_Pbb150 + 1 L_4a2_Pbb150 + -1 p_bb150_set2 = 0; /*Phase_150.*/
1 p_bb150_set2 <= 2; /*Phase_150.*/
1 L_491_Pbb150 + 1 L_4a1_Pbb150 + 1 L_41d_Pbb150 + -1 p_bb150_set1 = 0; /*Phase_150.*/
1 p_bb150_set1 <= 2; /*Phase_150.*/
1 L_494_Pbb150 + 1 L_490_Pbb150 + 1 L_4a4_Pbb150 + 1 L_4a0_Pbb150 + 1 L_41c_Pbb150 + -1 p_bb150_set0 = 0; /*Phase_150.*/
1 p_bb150_set0 <= 2; /*Phase_150.*/
1 L_493_Pbb150 + 1 L_48f_Pbb150 + 1 L_4a3_Pbb150 + 1 L_49f_Pbb150 + 1 L_41b_Pbb150 + 1 L_492_Pbb150 + 1 L_4a2_Pbb150 + 1 L_491_Pbb150 + 1 L_4a1_Pbb150 + 1 L_41d_Pbb150 + 1 L_494_Pbb150 + 1 L_490_Pbb150 + 1 L_4a4_Pbb150 + 1 L_4a0_Pbb150 + 1 L_41c_Pbb150 + -1 numlines_Phase_150 = 0; /*Phase_150.*/
1 L_44b_Pbb134 + 1 L_447_Pbb134 + 1 L_41f_Pbb134 + 1 L_457_Pbb134 + 1 L_453_Pbb134 + -1 p_bb134_set3 = 0; /*Phase_134.*/
1 p_bb134_set3 <= 2; /*Phase_134.*/
1 L_44a_Pbb134 + 1 L_446_Pbb134 + 1 L_426_Pbb134 + 1 L_41e_Pbb134 + 1 L_452_Pbb134 + 1 L_456_Pbb134 + -1 p_bb134_set2 = 0; /*Phase_134.*/
1 p_bb134_set2 <= 2; /*Phase_134.*/
1 L_449_Pbb134 + 1 L_459_Pbb134 + 1 L_455_Pbb134 + -1 p_bb134_set1 = 0; /*Phase_134.*/
1 p_bb134_set1 <= 2; /*Phase_134.*/
1 L_448_Pbb134 + 1 L_458_Pbb134 + 1 L_454_Pbb134 + -1 p_bb134_set0 = 0; /*Phase_134.*/
1 p_bb134_set0 <= 2; /*Phase_134.*/
1 L_44b_Pbb134 + 1 L_447_Pbb134 + 1 L_41f_Pbb134 + 1 L_457_Pbb134 + 1 L_453_Pbb134 + 1 L_44a_Pbb134 + 1 L_446_Pbb134 + 1 L_426_Pbb134 + 1 L_41e_Pbb134 + 1 L_452_Pbb134 + 1 L_456_Pbb134 + 1 L_449_Pbb134 + 1 L_459_Pbb134 + 1 L_455_Pbb134 + 1 L_448_Pbb134 + 1 L_458_Pbb134 + 1 L_454_Pbb134 + -1 numlines_Phase_134 = 0; /*Phase_134.*/
1 L_41f_Pbb131 + 1 L_44f_Pbb131 + -1 p_bb131_set3 = 0; /*Phase_131.*/
1 p_bb131_set3 <= 2; /*Phase_131.*/
1 L_426_Pbb131 + 1 L_41e_Pbb131 + 1 L_44e_Pbb131 + -1 p_bb131_set2 = 0; /*Phase_131.*/
1 p_bb131_set2 <= 2; /*Phase_131.*/
-1 p_bb131_set1 = 0; /*Phase_131.*/
1 p_bb131_set1 <= 2; /*Phase_131.*/
1 L_450_Pbb131 + -1 p_bb131_set0 = 0; /*Phase_131.*/
1 p_bb131_set0 <= 2; /*Phase_131.*/
1 L_41f_Pbb131 + 1 L_44f_Pbb131 + 1 L_426_Pbb131 + 1 L_41e_Pbb131 + 1 L_44e_Pbb131 + 1 L_450_Pbb131 + -1 numlines_Phase_131 = 0; /*Phase_131.*/
-1 p_bb121_set3 = 0; /*Phase_121.*/
1 p_bb121_set3 <= 2; /*Phase_121.*/
1 L_45e_Pbb121 + -1 p_bb121_set2 = 0; /*Phase_121.*/
1 p_bb121_set2 <= 2; /*Phase_121.*/
1 L_445_Pbb121 + -1 p_bb121_set1 = 0; /*Phase_121.*/
1 p_bb121_set1 <= 2; /*Phase_121.*/
1 L_444_Pbb121 + -1 p_bb121_set0 = 0; /*Phase_121.*/
1 p_bb121_set0 <= 2; /*Phase_121.*/
1 L_45e_Pbb121 + 1 L_445_Pbb121 + 1 L_444_Pbb121 + -1 numlines_Phase_121 = 0; /*Phase_121.*/
1 L_42b_Pbb105 + -1 p_bb105_set3 = 0; /*Phase_105.*/
1 p_bb105_set3 <= 2; /*Phase_105.*/
1 L_42a_Pbb105 + -1 p_bb105_set2 = 0; /*Phase_105.*/
1 p_bb105_set2 <= 2; /*Phase_105.*/
1 L_4ad_Pbb105 + 1 L_429_Pbb105 + -1 p_bb105_set1 = 0; /*Phase_105.*/
1 p_bb105_set1 <= 2; /*Phase_105.*/
1 L_4ac_Pbb105 + -1 p_bb105_set0 = 0; /*Phase_105.*/
1 p_bb105_set0 <= 2; /*Phase_105.*/
1 L_42b_Pbb105 + 1 L_42a_Pbb105 + 1 L_4ad_Pbb105 + 1 L_429_Pbb105 + 1 L_4ac_Pbb105 + -1 numlines_Phase_105 = 0; /*Phase_105.*/
-1 p_bb87_set3 = 0; /*Phase_87.*/
1 p_bb87_set3 <= 2; /*Phase_87.*/
-1 p_bb87_set2 = 0; /*Phase_87.*/
1 p_bb87_set2 <= 2; /*Phase_87.*/
1 L_421_Pbb87 + -1 p_bb87_set1 = 0; /*Phase_87.*/
1 p_bb87_set1 <= 2; /*Phase_87.*/
-1 p_bb87_set0 = 0; /*Phase_87.*/
1 p_bb87_set0 <= 2; /*Phase_87.*/
1 L_421_Pbb87 + -1 numlines_Phase_87 = 0; /*Phase_87.*/
1 L_423_Pbb71 + -1 p_bb71_set3 = 0; /*Phase_71.*/
1 p_bb71_set3 <= 2; /*Phase_71.*/
-1 p_bb71_set2 = 0; /*Phase_71.*/
1 p_bb71_set2 <= 2; /*Phase_71.*/
-1 p_bb71_set1 = 0; /*Phase_71.*/
1 p_bb71_set1 <= 2; /*Phase_71.*/
1 L_424_Pbb71 + -1 p_bb71_set0 = 0; /*Phase_71.*/
1 p_bb71_set0 <= 2; /*Phase_71.*/
1 L_423_Pbb71 + 1 L_424_Pbb71 + -1 numlines_Phase_71 = 0; /*Phase_71.*/
-1 p_bb66_set3 = 0; /*Phase_66.*/
1 p_bb66_set3 <= 2; /*Phase_66.*/
1 L_436_Pbb66 + -1 p_bb66_set2 = 0; /*Phase_66.*/
1 p_bb66_set2 <= 2; /*Phase_66.*/
1 L_435_Pbb66 + -1 p_bb66_set1 = 0; /*Phase_66.*/
1 p_bb66_set1 <= 2; /*Phase_66.*/
-1 p_bb66_set0 = 0; /*Phase_66.*/
1 p_bb66_set0 <= 2; /*Phase_66.*/
1 L_436_Pbb66 + 1 L_435_Pbb66 + -1 numlines_Phase_66 = 0; /*Phase_66.*/
1 L_433_Pbb61 + -1 p_bb61_set3 = 0; /*Phase_61.*/
1 p_bb61_set3 <= 2; /*Phase_61.*/
-1 p_bb61_set2 = 0; /*Phase_61.*/
1 p_bb61_set2 <= 2; /*Phase_61.*/
-1 p_bb61_set1 = 0; /*Phase_61.*/
1 p_bb61_set1 <= 2; /*Phase_61.*/
1 L_434_Pbb61 + -1 p_bb61_set0 = 0; /*Phase_61.*/
1 p_bb61_set0 <= 2; /*Phase_61.*/
1 L_433_Pbb61 + 1 L_434_Pbb61 + -1 numlines_Phase_61 = 0; /*Phase_61.*/
1 L_4ab_Pbb41 + 1 L_4a7_Pbb41 + -1 p_bb41_set3 = 0; /*Phase_41.*/
1 p_bb41_set3 <= 2; /*Phase_41.*/
1 L_4a6_Pbb41 + 1 L_4aa_Pbb41 + 1 L_432_Pbb41 + -1 p_bb41_set2 = 0; /*Phase_41.*/
1 p_bb41_set2 <= 2; /*Phase_41.*/
1 L_4a9_Pbb41 + 1 L_4a5_Pbb41 + 1 L_431_Pbb41 + -1 p_bb41_set1 = 0; /*Phase_41.*/
1 p_bb41_set1 <= 2; /*Phase_41.*/
1 L_4ac_Pbb41 + 1 L_4a8_Pbb41 + 1 L_4a4_Pbb41 + 1 L_430_Pbb41 + -1 p_bb41_set0 = 0; /*Phase_41.*/
1 p_bb41_set0 <= 2; /*Phase_41.*/
1 L_4ab_Pbb41 + 1 L_4a7_Pbb41 + 1 L_4a6_Pbb41 + 1 L_4aa_Pbb41 + 1 L_432_Pbb41 + 1 L_4a9_Pbb41 + 1 L_4a5_Pbb41 + 1 L_431_Pbb41 + 1 L_4ac_Pbb41 + 1 L_4a8_Pbb41 + 1 L_4a4_Pbb41 + 1 L_430_Pbb41 + -1 numlines_Phase_41 = 0; /*Phase_41.*/
-1 p_bb31_set3 = 0; /*Phase_31.*/
1 p_bb31_set3 <= 2; /*Phase_31.*/
1 L_42e_Pbb31 + -1 p_bb31_set2 = 0; /*Phase_31.*/
1 p_bb31_set2 <= 2; /*Phase_31.*/
1 L_4ad_Pbb31 + -1 p_bb31_set1 = 0; /*Phase_31.*/
1 p_bb31_set1 <= 2; /*Phase_31.*/
1 L_4ac_Pbb31 + -1 p_bb31_set0 = 0; /*Phase_31.*/
1 p_bb31_set0 <= 2; /*Phase_31.*/
1 L_42e_Pbb31 + 1 L_4ad_Pbb31 + 1 L_4ac_Pbb31 + -1 numlines_Phase_31 = 0; /*Phase_31.*/
-1 p_bb11_set3 = 0; /*Phase_11.*/
1 p_bb11_set3 <= 2; /*Phase_11.*/
-1 p_bb11_set2 = 0; /*Phase_11.*/
1 p_bb11_set2 <= 2; /*Phase_11.*/
1 L_419_Pbb11 + -1 p_bb11_set1 = 0; /*Phase_11.*/
1 p_bb11_set1 <= 2; /*Phase_11.*/
1 L_418_Pbb11 + -1 p_bb11_set0 = 0; /*Phase_11.*/
1 p_bb11_set0 <= 2; /*Phase_11.*/
1 L_419_Pbb11 + 1 L_418_Pbb11 + -1 numlines_Phase_11 = 0; /*Phase_11.*/
1 L_417_Pbb9 + -1 p_bb9_set3 = 0; /*Phase_9.*/
1 p_bb9_set3 <= 2; /*Phase_9.*/
-1 p_bb9_set2 = 0; /*Phase_9.*/
1 p_bb9_set2 <= 2; /*Phase_9.*/
-1 p_bb9_set1 = 0; /*Phase_9.*/
1 p_bb9_set1 <= 2; /*Phase_9.*/
1 L_418_Pbb9 + -1 p_bb9_set0 = 0; /*Phase_9.*/
1 p_bb9_set0 <= 2; /*Phase_9.*/
1 L_417_Pbb9 + 1 L_418_Pbb9 + -1 numlines_Phase_9 = 0; /*Phase_9.*/
1 L_417_Pbb7 + -1 p_bb7_set3 = 0; /*Phase_7.*/
1 p_bb7_set3 <= 2; /*Phase_7.*/
1 L_416_Pbb7 + -1 p_bb7_set2 = 0; /*Phase_7.*/
1 p_bb7_set2 <= 2; /*Phase_7.*/
-1 p_bb7_set1 = 0; /*Phase_7.*/
1 p_bb7_set1 <= 2; /*Phase_7.*/
-1 p_bb7_set0 = 0; /*Phase_7.*/
1 p_bb7_set0 <= 2; /*Phase_7.*/
1 L_417_Pbb7 + 1 L_416_Pbb7 + -1 numlines_Phase_7 = 0; /*Phase_7.*/
-1 p_bb5_set3 = 0; /*Phase_5.*/
1 p_bb5_set3 <= 2; /*Phase_5.*/
1 L_416_Pbb5 + -1 p_bb5_set2 = 0; /*Phase_5.*/
1 p_bb5_set2 <= 2; /*Phase_5.*/
1 L_415_Pbb5 + -1 p_bb5_set1 = 0; /*Phase_5.*/
1 p_bb5_set1 <= 2; /*Phase_5.*/
-1 p_bb5_set0 = 0; /*Phase_5.*/
1 p_bb5_set0 <= 2; /*Phase_5.*/
1 L_416_Pbb5 + 1 L_415_Pbb5 + -1 numlines_Phase_5 = 0; /*Phase_5.*/
1 numlines_Phase_194 + 1 numlines_Phase_150 + 1 numlines_Phase_134 + 1 numlines_Phase_131 + 1 numlines_Phase_121 + 1 numlines_Phase_105 + 1 numlines_Phase_87 + 1 numlines_Phase_71 + 1 numlines_Phase_66 + 1 numlines_Phase_61 + 1 numlines_Phase_41 + 1 numlines_Phase_31 + 1 numlines_Phase_11 + 1 numlines_Phase_9 + 1 numlines_Phase_7 + 1 numlines_Phase_5 + -1 numlines = 0; /*Phase_0*/
int wcet_Phase_194;
int wcet_Phase_150;
int wcet_Phase_134;
int wcet_Phase_131;
int wcet_Phase_121;
int wcet_Phase_105;
int auxSL_87;
int wcet_Phase_87;
int wcet_Phase_71;
int auxSL_66;
int wcet_Phase_66;
int auxSL_61;
int wcet_Phase_61;
int wcet_Phase_41;
int wcet_Phase_31;
int auxSL_11;
int wcet_Phase_11;
int auxSL_9;
int wcet_Phase_9;
int auxSL_7;
int wcet_Phase_7;
int auxSL_5;
int wcet_Phase_5;
int Wcet_main_bb1;
int Wcet_audiobeam_main_bb13;
int Wcet_audiobeam_init_bb4;
int Wcet_audiobeam_calc_single_pos_bb15;
int wcet_bb121_bb122;
int wcet_bb113_bb115;
int wcet_bb113_bb114;
int wcet_bb113;
int wcet_bb116_bb119;
int wcet_bb116_bb118;
int wcet_bb116;
int wcet_bb118_bb119;
int wcet_bb118_bb120;
int wcet_bb118;
int Wcet_audiobeam_calc_beamforming_result_bb113;
int wcet_bb105_bb106;
int wcet_bb106_bb108;
int wcet_bb106_bb107;
int wcet_bb106;
int wcet_bb102_bb104;
int wcet_bb102_bb103;
int wcet_bb102;
int Wcet_audiobeam_init_data_queue_bb100;
int wcet_bb84_bb86;
int wcet_bb84_bb85;
int wcet_bb84;
int Wcet_audiobeam_find_max_in_arr_bb84;
int wcet_bb64_bb65;
int wcet_bb64;
int Wcet_audiobeam_adjust_delays_bb63;
int wcet_bb59_bb60;
int wcet_bb59;
int Wcet_audiobeam_calc_delays_bb59;
int wcet_bb41_bb42;
int wcet_bb39_bb40;
int wcet_bb39;
int Wcet_audiobeam_calc_distances_bb39;
int Wcet_audiobeam_malloc_bb38;
int Wcet_audiobeam_malloc_bb37;
int Wcet_audiobeam_malloc_bb36;
int wcet_bb31_bb32;
int wcet_bb28_bb30;
int wcet_bb28_bb29;
int wcet_bb28;
int Wcet_audiobeam_init_delays_bb26;
int wcet_bb256_bb258;
int wcet_bb256_bb257;
int wcet_bb256;
int Wcet_audiobeam_calculate_energy_bb256;
int wcet_bb194_bb195;
int wcet_bb191_bb193;
int wcet_bb191_bb192;
int wcet_bb191;
int Wcet_audiobeam_calc_weights_left_only_bb190;
int wcet_bb131_bb133;
int wcet_bb135_bb137;
int wcet_bb135;
int wcet_bb141_bb143;
int wcet_bb134_bb136;
int wcet_bb136_bb139;
int wcet_bb136_bb138;
int wcet_bb136;
int wcet_bb142_bb144;
int wcet_bb142;
int wcet_bb124_bb126;
int wcet_bb124_bb125;
int wcet_bb124;
int wcet_bb125_bb128;
int wcet_bb125_bb127;
int wcet_bb125;
int wcet_bb131_bb140;
int wcet_bb131_bb126;
int wcet_bb131;
int wcet_bb126_bb130;
int wcet_bb126_bb129;
int wcet_bb126;
int wcet_bb129_bb128;
int wcet_bb129_bb132;
int wcet_bb129;
int wcet_bb134_bb147;
int wcet_bb134_bb145;
int wcet_bb134;
int Wcet_audiobeam_process_signal_bb123;
int Wcet_audiobeam_malloc_bb112;
int Wcet_audiobeam_malloc_bb111;
int Wcet_audiobeam_malloc_bb110;
int wcet_bb90_bb92;
int wcet_bb90_bb91;
int wcet_bb90;
int wcet_bb91_bb94;
int wcet_bb91_bb93;
int wcet_bb91;
int wcet_bb94_bb97;
int wcet_bb94_bb96;
int wcet_bb94;
int wcet_bb96_bb97;
int wcet_bb96_bb99;
int wcet_bb96;
int wcet_bb93_bb95;
int wcet_bb93;
int wcet_bb95_bb97;
int wcet_bb95_bb98;
int wcet_bb95;
int Wcet_audiobeam___ceilf_bb90;
int wcet_bb71_bb73;
int wcet_bb68_bb70;
int wcet_bb68_bb69;
int wcet_bb68;
int Wcet_audiobeam_find_min_in_arr_bb68;
int wcet_bb44_bb46;
int wcet_bb44_bb45;
int wcet_bb44;
int wcet_bb45_bb48;
int wcet_bb45_bb47;
int wcet_bb45;
int wcet_bb48_bb52;
int wcet_bb48_bb51;
int wcet_bb48;
int wcet_bb51_bb47;
int wcet_bb51_bb56;
int wcet_bb51;
int wcet_bb47_bb50;
int wcet_bb47_bb49;
int wcet_bb47;
int wcet_bb49_bb54;
int wcet_bb49_bb53;
int wcet_bb49;
int Wcet_audiobeam___ieee754_sqrtf_bb44;
int Wcet_audiobeam_malloc_bb35;
int Wcet_audiobeam_malloc_bb34;
int Wcet_audiobeam_malloc_bb33;
int wcet_bb197_bb199;
int wcet_bb197_bb198;
int wcet_bb197;
int wcet_bb198_bb201;
int wcet_bb198_bb200;
int wcet_bb198;
int wcet_bb202_bb204;
int wcet_bb202_bb203;
int wcet_bb202;
int wcet_bb203_bb206;
int wcet_bb203_bb205;
int wcet_bb203;
int wcet_bb205_bb209;
int wcet_bb205_bb208;
int wcet_bb205;
int Wcet_audiobeam___cosf_bb197;
int Wcet_audiobeam_malloc_bb196;
int wcet_bb185_bb187;
int wcet_bb185_bb186;
int wcet_bb185;
int Wcet_audiobeam_do_beamforming_bb185;
int Wcet_audiobeam_wrapped_inc_bb184;
int Wcet_audiobeam_wrapped_inc_bb183;
int wcet_bb179_bb180;
int wcet_bb179;
int Wcet_audiobeam_parse_line_bb179;
int Wcet_audiobeam_wrapped_inc_bb178;
int wcet_bb174_bb175;
int wcet_bb174;
int Wcet_audiobeam_parse_line_bb174;
int wcet_bb150_bb151;
int Wcet_audiobeam_preprocess_delays_bb149;
int wcet_bb74_bb76;
int wcet_bb74_bb75;
int wcet_bb74;
int wcet_bb75_bb78;
int wcet_bb75_bb77;
int wcet_bb75;
int wcet_bb78_bb81;
int wcet_bb78_bb80;
int wcet_bb78;
int wcet_bb80_bb81;
int wcet_bb80_bb83;
int wcet_bb80;
int wcet_bb77_bb79;
int wcet_bb77;
int wcet_bb79_bb81;
int wcet_bb79_bb82;
int wcet_bb79;
int Wcet_audiobeam___floorf_bb74;
int wcet_bb250_bb252;
int wcet_bb250_bb251;
int wcet_bb250;
int wcet_bb251_bb253;
int wcet_bb251_bb252;
int wcet_bb251;
int wcet_bb252_bb255;
int wcet_bb252_bb254;
int wcet_bb252;
int Wcet_audiobeam___kernel_cosf_bb250;
int wcet_bb245_bb247;
int wcet_bb245_bb246;
int wcet_bb245;
int wcet_bb246_bb247;
int wcet_bb246;
int wcet_bb247_bb249;
int wcet_bb247_bb248;
int wcet_bb247;
int Wcet_audiobeam___kernel_sinf_bb245;
int wcet_bb239_bb241;
int wcet_bb239_bb240;
int wcet_bb239;
int wcet_bb240_bb242;
int wcet_bb240_bb241;
int wcet_bb240;
int wcet_bb241_bb244;
int wcet_bb241_bb243;
int wcet_bb241;
int Wcet_audiobeam___kernel_cosf_bb239;
int wcet_bb234_bb236;
int wcet_bb234_bb235;
int wcet_bb234;
int wcet_bb235_bb236;
int wcet_bb235;
int wcet_bb236_bb238;
int wcet_bb236_bb237;
int wcet_bb236;
int Wcet_audiobeam___kernel_sinf_bb234;
int wcet_bb219_bb221;
int wcet_bb219_bb220;
int wcet_bb219;
int wcet_bb220_bb223;
int wcet_bb220_bb222;
int wcet_bb220;
int wcet_bb223_bb227;
int wcet_bb223_bb226;
int wcet_bb223;
int wcet_bb226_bb229;
int wcet_bb226_bb228;
int wcet_bb226;
int wcet_bb228_bb229;
int wcet_bb228_bb230;
int wcet_bb228;
int wcet_bb229_bb232;
int wcet_bb229_bb231;
int wcet_bb229;
int wcet_bb231_bb232;
int wcet_bb231_bb233;
int wcet_bb231;
int wcet_bb222_bb225;
int wcet_bb222_bb224;
int wcet_bb222;
int Wcet_audiobeam___ieee754_rem_pio2f_bb219;
int wcet_bb213_bb215;
int wcet_bb213_bb214;
int wcet_bb213;
int wcet_bb214_bb216;
int wcet_bb214_bb215;
int wcet_bb214;
int wcet_bb215_bb218;
int wcet_bb215_bb217;
int wcet_bb215;
int Wcet_audiobeam___kernel_cosf_bb213;
int wcet_bb164_bb166;
int wcet_bb164_bb165;
int wcet_bb164;
int wcet_bb165_bb168;
int wcet_bb165_bb167;
int wcet_bb165;
int wcet_bb168_bb171;
int wcet_bb168_bb170;
int wcet_bb168;
int wcet_bb170_bb171;
int wcet_bb170_bb173;
int wcet_bb170;
int wcet_bb167_bb169;
int wcet_bb167;
int wcet_bb169_bb171;
int wcet_bb169_bb172;
int wcet_bb169;
int Wcet_audiobeam___floorf_bb164;
int wcet_bb154_bb156;
int wcet_bb154_bb155;
int wcet_bb154;
int wcet_bb155_bb158;
int wcet_bb155_bb157;
int wcet_bb155;
int wcet_bb158_bb161;
int wcet_bb158_bb160;
int wcet_bb158;
int wcet_bb160_bb161;
int wcet_bb160_bb163;
int wcet_bb160;
int wcet_bb157_bb159;
int wcet_bb157;
int wcet_bb159_bb161;
int wcet_bb159_bb162;
int wcet_bb159;
int Wcet_audiobeam___ceilf_bb154;
int C_bb261;
int C_bb260;
int C_bb259;
int C_bb258;
int C_bb257;
int C_bb256;
int C_bb255;
int C_bb254;
int C_bb253;
int C_bb252;
int C_bb251;
int C_bb250;
int C_bb249;
int C_bb248;
int C_bb247;
int C_bb246;
int C_bb245;
int C_bb244;
int C_bb243;
int C_bb242;
int C_bb241;
int C_bb240;
int C_bb239;
int C_bb238;
int C_bb237;
int C_bb236;
int C_bb235;
int C_bb234;
int C_bb233;
int C_bb232;
int C_bb231;
int C_bb230;
int C_bb229;
int C_bb228;
int C_bb227;
int C_bb226;
int C_bb225;
int C_bb224;
int C_bb223;
int C_bb222;
int C_bb221;
int C_bb220;
int C_bb219;
int C_bb218;
int C_bb217;
int C_bb216;
int C_bb215;
int C_bb214;
int C_bb213;
int C_bb212;
int C_bb211;
int C_bb210;
int C_bb209;
int C_bb208;
int C_bb207;
int C_bb206;
int C_bb205;
int C_bb204;
int C_bb203;
int C_bb202;
int C_bb201;
int C_bb200;
int C_bb199;
int C_bb198;
int C_bb197;
int C_bb196;
int C_bb195;
int wcetloop_194;
int C_bb194;
int C_bb193;
int C_bb192;
int C_bb191;
int C_bb190;
int C_bb189;
int C_bb188;
int C_bb187;
int C_bb186;
int C_bb185;
int C_bb184;
int C_bb183;
int C_bb182;
int C_bb181;
int C_bb180;
int C_bb179;
int C_bb178;
int C_bb177;
int C_bb176;
int C_bb175;
int C_bb174;
int C_bb173;
int C_bb172;
int C_bb171;
int C_bb170;
int C_bb169;
int C_bb168;
int C_bb167;
int C_bb166;
int C_bb165;
int C_bb164;
int C_bb163;
int C_bb162;
int C_bb161;
int C_bb160;
int C_bb159;
int C_bb158;
int C_bb157;
int C_bb156;
int C_bb155;
int C_bb154;
int C_bb153;
int C_bb152;
int C_bb151;
int wcetloop_150;
int C_bb150;
int C_bb149;
int C_bb148;
int C_bb147;
int C_bb146;
int C_bb145;
int C_bb144;
int C_bb143;
int C_bb142;
int wcetloop_141;
int C_bb141;
int C_bb140;
int C_bb139;
int C_bb138;
int C_bb137;
int C_bb136;
int C_bb135;
int wcetloop_134;
int C_bb134;
int C_bb133;
int C_bb132;
int wcetloop_131;
int C_bb131;
int C_bb130;
int C_bb129;
int C_bb128;
int C_bb127;
int C_bb126;
int C_bb125;
int C_bb124;
int C_bb123;
int C_bb122;
int wcetloop_121;
int C_bb121;
int C_bb120;
int C_bb119;
int C_bb118;
int C_bb117;
int C_bb116;
int C_bb115;
int C_bb114;
int C_bb113;
int C_bb112;
int C_bb111;
int C_bb110;
int C_bb109;
int C_bb108;
int C_bb107;
int C_bb106;
int wcetloop_105;
int C_bb105;
int C_bb104;
int C_bb103;
int C_bb102;
int C_bb101;
int C_bb100;
int C_bb99;
int C_bb98;
int C_bb97;
int C_bb96;
int C_bb95;
int C_bb94;
int C_bb93;
int C_bb92;
int C_bb91;
int C_bb90;
int C_bb89;
int C_bb88;
int C_bb87;
int C_bb86;
int C_bb85;
int C_bb84;
int C_bb83;
int C_bb82;
int C_bb81;
int C_bb80;
int C_bb79;
int C_bb78;
int C_bb77;
int C_bb76;
int C_bb75;
int C_bb74;
int C_bb73;
int C_bb72;
int wcetloop_71;
int C_bb71;
int C_bb70;
int C_bb69;
int C_bb68;
int C_bb67;
int C_bb66;
int C_bb65;
int C_bb64;
int C_bb63;
int C_bb62;
int C_bb61;
int C_bb60;
int C_bb59;
int C_bb58;
int C_bb57;
int C_bb56;
int C_bb55;
int C_bb54;
int C_bb53;
int C_bb52;
int C_bb51;
int C_bb50;
int C_bb49;
int C_bb48;
int C_bb47;
int C_bb46;
int C_bb45;
int C_bb44;
int C_bb43;
int C_bb42;
int wcetloop_41;
int C_bb41;
int C_bb40;
int C_bb39;
int C_bb38;
int C_bb37;
int C_bb36;
int C_bb35;
int C_bb34;
int C_bb33;
int C_bb32;
int wcetloop_31;
int C_bb31;
int C_bb30;
int C_bb29;
int C_bb28;
int C_bb27;
int C_bb26;
int C_bb25;
int C_bb24;
int C_bb23;
int C_bb22;
int C_bb21;
int C_bb20;
int C_bb19;
int C_bb18;
int C_bb17;
int C_bb16;
int C_bb15;
int C_bb14;
int C_bb13;
int C_bb12;
int C_bb11;
int C_bb10;
int C_bb9;
int C_bb8;
int C_bb7;
int C_bb6;
int C_bb5;
int C_bb4;
int C_bb3;
int C_bb2;
int C_bb1;
int C_bb0;
int wcet_Phase_0;
int wcet_fin;
int p_bb194_set3;
int p_bb194_set2;
int p_bb194_set1;
int p_bb194_set0;
int numlines_Phase_194;
int p_bb150_set3;
int p_bb150_set2;
int p_bb150_set1;
int p_bb150_set0;
int numlines_Phase_150;
int p_bb134_set3;
int p_bb134_set2;
int p_bb134_set1;
int p_bb134_set0;
int numlines_Phase_134;
int p_bb131_set3;
int p_bb131_set2;
int p_bb131_set1;
int p_bb131_set0;
int numlines_Phase_131;
int p_bb121_set3;
int p_bb121_set2;
int p_bb121_set1;
int p_bb121_set0;
int numlines_Phase_121;
int p_bb105_set3;
int p_bb105_set2;
int p_bb105_set1;
int p_bb105_set0;
int numlines_Phase_105;
int p_bb87_set3;
int p_bb87_set2;
int p_bb87_set1;
int p_bb87_set0;
int numlines_Phase_87;
int p_bb71_set3;
int p_bb71_set2;
int p_bb71_set1;
int p_bb71_set0;
int numlines_Phase_71;
int p_bb66_set3;
int p_bb66_set2;
int p_bb66_set1;
int p_bb66_set0;
int numlines_Phase_66;
int p_bb61_set3;
int p_bb61_set2;
int p_bb61_set1;
int p_bb61_set0;
int numlines_Phase_61;
int p_bb41_set3;
int p_bb41_set2;
int p_bb41_set1;
int p_bb41_set0;
int numlines_Phase_41;
int p_bb31_set3;
int p_bb31_set2;
int p_bb31_set1;
int p_bb31_set0;
int numlines_Phase_31;
int p_bb11_set3;
int p_bb11_set2;
int p_bb11_set1;
int p_bb11_set0;
int numlines_Phase_11;
int p_bb9_set3;
int p_bb9_set2;
int p_bb9_set1;
int p_bb9_set0;
int numlines_Phase_9;
int p_bb7_set3;
int p_bb7_set2;
int p_bb7_set1;
int p_bb7_set0;
int numlines_Phase_7;
int p_bb5_set3;
int p_bb5_set2;
int p_bb5_set1;
int p_bb5_set0;
int numlines_Phase_5;
int numlines;
int L_445_Pbb121;
int L_444_Pbb121;
int L_487_Pbb194;
int L_486_Pbb194;
int L_485_Pbb194;
int L_484_Pbb194;
int L_483_Pbb194;
int L_478_Pbb194;
int L_477_Pbb194;
int L_476_Pbb194;
int L_475_Pbb194;
int L_474_Pbb194;
int L_473_Pbb194;
int L_47a_Pbb194;
int L_479_Pbb194;
int L_472_Pbb194;
int L_471_Pbb194;
int L_46f_Pbb194;
int L_46c_Pbb194;
int L_470_Pbb194;
int L_46e_Pbb194;
int L_46d_Pbb194;
int L_46b_Pbb194;
int L_46a_Pbb194;
int L_480_Pbb194;
int L_47f_Pbb194;
int L_481_Pbb194;
int L_47e_Pbb194;
int L_47d_Pbb194;
int L_47c_Pbb194;
int L_48e_Pbb194;
int L_48d_Pbb194;
int L_48b_Pbb194;
int L_48c_Pbb194;
int L_48a_Pbb194;
int L_489_Pbb194;
int L_443_Pbb194;
int L_442_Pbb194;
int L_441_Pbb194;
int L_443;
int L_441;
int L_440;
int L_43f;
int L_449_Pbb134;
int L_448_Pbb134;
int L_44b_Pbb134;
int L_44a_Pbb134;
int L_447_Pbb134;
int L_446_Pbb134;
int L_426_Pbb134;
int L_41f_Pbb134;
int L_41e_Pbb134;
int L_426_Pbb131;
int L_41f_Pbb131;
int L_41e_Pbb131;
int L_493_Pbb150;
int L_492_Pbb150;
int L_491_Pbb150;
int L_494_Pbb150;
int L_490_Pbb150;
int L_48f_Pbb150;
int L_4a1_Pbb150;
int L_4a2_Pbb150;
int L_4a4_Pbb150;
int L_4a3_Pbb150;
int L_4a0_Pbb150;
int L_49f_Pbb150;
int L_41d;
int L_41d_Pbb150;
int L_41c_Pbb150;
int L_41b_Pbb150;
int L_41b;
int L_459_Pbb134;
int L_458_Pbb134;
int L_454_Pbb134;
int L_457_Pbb134;
int L_453_Pbb134;
int L_452_Pbb134;
int L_450_Pbb131;
int L_456_Pbb134;
int L_455_Pbb134;
int L_44f_Pbb131;
int L_44e_Pbb131;
int L_459;
int L_452;
int L_44e;
int L_451;
int L_450;
int L_44d;
int L_44c;
int L_44b;
int L_45e_Pbb121;
int L_45e;
int L_45d;
int L_45c;
int L_45b;
int L_45a;
int L_4ad_Pbb105;
int L_4ac_Pbb105;
int L_42b_Pbb105;
int L_42a_Pbb105;
int L_429_Pbb105;
int L_42b;
int L_429;
int L_428;
int L_427;
int L_4a1;
int L_4a2;
int L_4a4;
int L_4a3;
int L_4a0;
int L_49f;
int L_421;
int L_421_Pbb87;
int L_420;
int L_493;
int L_492;
int L_491;
int L_494;
int L_490;
int L_48f;
int L_423_Pbb71;
int L_424_Pbb71;
int L_424;
int L_423;
int L_422;
int L_436;
int L_436_Pbb66;
int L_435_Pbb66;
int L_435;
int L_434;
int L_434_Pbb61;
int L_433_Pbb61;
int L_433;
int L_4a9_Pbb41;
int L_4ac_Pbb41;
int L_4ab_Pbb41;
int L_4a8_Pbb41;
int L_4a7_Pbb41;
int L_4a6_Pbb41;
int L_4aa_Pbb41;
int L_4a5_Pbb41;
int L_4a4_Pbb41;
int L_432;
int L_432_Pbb41;
int L_431_Pbb41;
int L_430_Pbb41;
int L_4ad_Pbb31;
int L_4ac_Pbb31;
int L_4ad;
int L_4ac;
int L_42e_Pbb31;
int L_42f;
int L_42e;
int L_42d;
int L_42c;
int L_467;
int L_466;
int L_465;
int L_464;
int L_463;
int L_462;
int L_461;
int L_460;
int L_45f;
int L_468;
int L_419;
int L_419_Pbb11;
int L_418_Pbb11;
int L_418;
int L_418_Pbb9;
int L_417_Pbb9;
int L_417;
int L_417_Pbb7;
int L_416_Pbb7;
int L_416;
int L_416_Pbb5;
int L_415_Pbb5;
int L_415;
int L_414;
int L_46a;
int L_469;
