# Supplementary material for: Reducing the WCET and analysis time of systems with simple lockable instruction caches
Source: PLoS One. 2020 Mar 19;15(3):e0229980. doi: 10.1371/journal.pone.0229980 (PMC7082033; doi:10.1371/journal.pone.0229980)
Supplement: S1 File — (ZIP) [file pone.0229980.s001.zip › ILPS/audiobeam_O2_L32_C128_A2_CM10_NM_phases.ilp]

/* IPET system */
max:  -1 wcet_fin;
1 wcetloop_181 + 11 numlines_Phase_181 + -1 wcet_Phase_181 = 0; /*Phase_181.*/
1 wcetloop_146 + 11 numlines_Phase_146 + -1 wcet_Phase_146 = 0; /*Phase_146.*/
1 wcetloop_133 + 11 numlines_Phase_133 + -1 wcet_Phase_133 = 0; /*Phase_133.*/
1 wcetloop_129 + 11 numlines_Phase_129 + -1 wcet_Phase_129 = 0; /*Phase_129.*/
1 wcetloop_117 + 11 numlines_Phase_117 + -1 wcet_Phase_117 = 0; /*Phase_117.*/
1 wcetloop_101 + 11 numlines_Phase_101 + -1 wcet_Phase_101 = 0; /*Phase_101.*/
-1 auxSL_82 = 0; /*Phase_0.*/
16 C_bb82 + 11 numlines_Phase_82 + -1 wcet_Phase_82 = 0; /*Phase_82.*/
1 wcetloop_66 + 11 numlines_Phase_66 + -1 wcet_Phase_66 = 0; /*Phase_66.*/
-1 auxSL_61 = 0; /*Phase_0.*/
16 C_bb61 + 11 numlines_Phase_61 + -1 wcet_Phase_61 = 0; /*Phase_61.*/
1 wcetloop_41 + 11 numlines_Phase_41 + -1 wcet_Phase_41 = 0; /*Phase_41.*/
1 wcetloop_30 + 11 numlines_Phase_30 + -1 wcet_Phase_30 = 0; /*Phase_30.*/
-1 auxSL_19 = 0; /*Phase_0.*/
2 C_bb19 + 11 numlines_Phase_19 + -1 wcet_Phase_19 = 0; /*Phase_19.*/
-1 auxSL_11 = 0; /*Phase_0.*/
13 C_bb11 + 11 numlines_Phase_11 + -1 wcet_Phase_11 = 0; /*Phase_11.*/
-1 auxSL_9 = 0; /*Phase_0.*/
13 C_bb9 + 11 numlines_Phase_9 + -1 wcet_Phase_9 = 0; /*Phase_9.*/
-1 auxSL_7 = 0; /*Phase_0.*/
181 C_bb7 + 11 numlines_Phase_7 + -1 wcet_Phase_7 = 0; /*Phase_7.*/
-1 auxSL_5 = 0; /*Phase_0.*/
23041 C_bb5 + 11 numlines_Phase_5 + -1 wcet_Phase_5 = 0; /*Phase_5.*/
-1 C_bb3 + -1 Wcet_audiobeam_calc_single_pos_bb13 + -1 C_bb2 + -1 Wcet_audiobeam_init_bb4 + -1 C_bb1 + 1 Wcet_main_bb1 = 6; /*Phase_0.Phase_0.*/
-1 C_bb24 + -1 Wcet_audiobeam_calc_beamforming_result_bb109 + -1 C_bb23 + -1 Wcet_audiobeam_init_data_queue_bb96 + -1 C_bb22 + -1 Wcet_audiobeam_find_max_in_arr_bb79 + -1 C_bb21 + -10 L_469 + -1 Wcet_audiobeam_adjust_delays_bb58 + -1 C_bb20 + -20 L_469_Pbb19 + -2 C_bb19 + -1 C_bb18 + -1 Wcet_audiobeam_calc_distances_bb39 + -1 C_bb17 + -1 Wcet_audiobeam_malloc_bb38 + -1 C_bb16 + -1 Wcet_audiobeam_malloc_bb37 + -1 C_bb15 + -1 Wcet_audiobeam_malloc_bb36 + -1 C_bb14 + -1 Wcet_audiobeam_init_delays_bb25 + -1 C_bb13 + 1 Wcet_audiobeam_calc_single_pos_bb13 = -10; /*Phase_0.Phase_0., DAH BB 19 Line L_469_Pbb19(2*(11-1)), DAH BB 20 Line L_469(1*(11-1))*/
-10 L_41b + -1 C_bb12 + -10 L_41a_Pbb11 + -13 C_bb11 + -10 L_41a + -1 C_bb10 + -10 L_419_Pbb9 + -13 C_bb9 + -10 L_419 + -1 C_bb8 + -10 L_418_Pbb7 + -181 C_bb7 + -10 L_418 + -1 C_bb6 + -10 L_417_Pbb5 + -23041 C_bb5 + -1 C_bb4 + 1 Wcet_audiobeam_init_bb4 = 46410; /*Phase_0.Phase_0., DFH BB 5 Line L_417_Pbb5(1* (11-1)), DAH BB 6 Line L_418(1*(11-1)), DFH BB 7 Line L_418_Pbb7(1* (11-1)), DAH BB 8 Line L_419(1*(11-1)), DFH BB 9 Line L_419_Pbb9(1* (11-1)), DAH BB 10 Line L_41a(1*(11-1)), DFH BB 11 Line L_41a_Pbb11(1* (11-1)), DAH BB 12 Line L_41b(1*(11-1))*/
-10 L_463_Pbb117 + -1 C_bb119 + -1 C_bb117 + 1 wcet_bb117_bb119 = -8; /*Phase_117., DAH BB 119 Line L_463_Pbb117(1*(11-1))*/
-1 wcet_bb117_bb119 + 1 wcetloop_117 >= 0; /*Phase_117.*/
-1 C_bb119 + -2 C_bb120 + -40 L_463_Pbb117 + -1 C_bb118 + -1 C_bb117 + 1 wcet_bb117_bb118 = -40; /*Phase_117., DAH BB 118 Line L_463_Pbb117(1*(11-1)), DAH BB 120 Line L_463_Pbb117(2*(11-1)), DAH BB 119 Line L_463_Pbb117(1*(11-1))*/
-1 wcet_bb117_bb118 + 1 wcetloop_117 >= 0; /*Phase_117.*/
-1 wcet_bb112 + -1 Wcet_audiobeam_process_signal_bb121 + -1 C_bb110 + -1 C_bb113 + -1 Wcet_audiobeam_calc_weights_left_only_bb177 + -1 C_bb111 + -1 C_bb109 + 1 wcet_bb109_bb111 = 8; /*Phase_0.*/
-1 wcet_bb109_bb111 + 1 wcet_bb109 >= 0; /*Phase_0.*/
-1 wcet_bb112 + -10 L_460 + -1 Wcet_audiobeam_process_signal_bb121 + -1 C_bb110 + -1 C_bb109 + 1 wcet_bb109_bb110 = -8; /*Phase_0., DAH BB 110 Line L_460(1*(11-1))*/
-1 wcet_bb109_bb110 + 1 wcet_bb109 >= 0; /*Phase_0.*/
-1 C_bb115 + -1 C_bb112 + 1 wcet_bb112_bb115 = 2; /*Phase_0.*/
-1 wcet_bb112_bb115 + 1 wcet_bb112 >= 0; /*Phase_0.*/
-10 L_461 + -1 wcet_bb114 + -1 C_bb112 + 1 wcet_bb112_bb114 = -10; /*Phase_0., DAH BB 114 Line L_461(1*(11-1))*/
-1 wcet_bb112_bb114 + 1 wcet_bb112 >= 0; /*Phase_0.*/
-1 C_bb115 + -1 C_bb114 + 1 wcet_bb114_bb115 = 2; /*Phase_0.*/
-1 wcet_bb114_bb115 + 1 wcet_bb114 >= 0; /*Phase_0.*/
-1 C_bb115 + -10 L_462_Pbb117 + -1 wcetloop_117 + -10 L_462 + -1 C_bb116 + -1 C_bb114 + 1 wcet_bb114_bb116 = -18; /*Phase_0., DAH BB 116 Line L_462(1*(11-1)), DFH BB 117 Line L_462_Pbb117(1*(11-1))*/
-1 wcet_bb114_bb116 + 1 wcet_bb114 >= 0; /*Phase_0.*/
-1 wcet_bb109 + 1 Wcet_audiobeam_calc_beamforming_result_bb109 = 2; /*Phase_0.*/
-1 wcet_bb102 + -1 Wcet_audiobeam_malloc_bb108 + -15 C_bb101 + 1 wcet_bb101_bb102 = 30; /*Phase_101.*/
-1 wcet_bb101_bb102 + 1 wcetloop_101 >= 0; /*Phase_101.*/
-15 C_bb104 + -15 C_bb102 + 1 wcet_bb102_bb104 = 30; /*Phase_101.*/
-1 wcet_bb102_bb104 + 1 wcet_bb102 >= 0; /*Phase_101.*/
-15 C_bb104 + -240 C_bb105 + -2550 L_42b_Pbb101 + -15 C_bb103 + -15 C_bb102 + 1 wcet_bb102_bb103 = -2102; /*Phase_101., DAH BB 103 Line L_42b_Pbb101(15*(11-1)), DAH BB 105 Line L_42b_Pbb101(240*(11-1))*/
-1 wcet_bb102_bb103 + 1 wcet_bb102 >= 0; /*Phase_101.*/
-1 C_bb100 + -1 C_bb98 + 1 wcet_bb98_bb100 = 2; /*Phase_0.*/
-1 wcet_bb98_bb100 + 1 wcet_bb98 >= 0; /*Phase_0.*/
-1 C_bb100 + -10 L_42a_Pbb101 + -1 wcetloop_101 + -10 L_42a + -1 C_bb99 + -1 C_bb98 + 1 wcet_bb98_bb99 = -18; /*Phase_0., DAH BB 99 Line L_42a(1*(11-1)), DFH BB 101 Line L_42a_Pbb101(1*(11-1))*/
-1 wcet_bb98_bb99 + 1 wcet_bb98 >= 0; /*Phase_0.*/
-1 wcet_bb98 + -1 Wcet_audiobeam_malloc_bb107 + -1 C_bb97 + -1 Wcet_audiobeam_malloc_bb106 + -1 C_bb96 + 1 Wcet_audiobeam_init_data_queue_bb96 = 6; /*Phase_0.Phase_0.*/
-1 C_bb83 + -1 Wcet_audiobeam___ceilf_bb84 + -1 C_bb81 + -1 C_bb79 + 1 wcet_bb79_bb81 = 4; /*Phase_0.*/
-1 wcet_bb79_bb81 + 1 wcet_bb79 >= 0; /*Phase_0.*/
-1 C_bb83 + -10 L_423 + -1 Wcet_audiobeam___ceilf_bb84 + -1 C_bb81 + -10 L_422_Pbb82 + -16 C_bb82 + -10 L_422 + -1 C_bb80 + -1 C_bb79 + 1 wcet_bb79_bb80 = 2; /*Phase_0., DAH BB 80 Line L_422(1*(11-1)), DFH BB 82 Line L_422_Pbb82(1* (11-1)), DAH BB 81 Line L_423(1*(11-1))*/
-1 wcet_bb79_bb80 + 1 wcet_bb79 >= 0; /*Phase_0.*/
-1 wcet_bb79 + 1 Wcet_audiobeam_find_max_in_arr_bb79 = 2; /*Phase_0.*/
-10 L_437 + -1 C_bb62 + -10 L_436_Pbb61 + -16 C_bb61 + -10 L_436 + -1 C_bb60 + -1 C_bb59 + 1 wcet_bb59_bb60 = 0; /*Phase_0., DAH BB 60 Line L_436(1*(11-1)), DFH BB 61 Line L_436_Pbb61(1* (11-1)), DAH BB 62 Line L_437(1*(11-1))*/
-1 wcet_bb59_bb60 + 1 wcet_bb59 >= 0; /*Phase_0.*/
-1 wcet_bb59 + -1 Wcet_audiobeam_find_min_in_arr_bb63 + -1 C_bb58 + 1 Wcet_audiobeam_adjust_delays_bb58 = 4; /*Phase_0.Phase_0.*/
-15 C_bb42 + -1 Wcet_audiobeam___ieee754_sqrtf_bb44 + -15 C_bb41 + 1 wcet_bb41_bb42 = 30; /*Phase_41.*/
-1 wcet_bb41_bb42 + 1 wcetloop_41 >= 0; /*Phase_41.*/
-10 L_433 + -1 C_bb43 + -10 L_431_Pbb41 + -1 wcetloop_41 + -10 L_430 + -1 C_bb40 + -1 C_bb39 + 1 wcet_bb39_bb40 = -30; /*Phase_0., DAH BB 40 Line L_430(1*(11-1)), DFH BB 41 Line L_431_Pbb41(1*(11-1)), DAH BB 43 Line L_433(1*(11-1))*/
-1 wcet_bb39_bb40 + 1 wcet_bb39 >= 0; /*Phase_0.*/
-1 wcet_bb39 + 1 Wcet_audiobeam_calc_distances_bb39 = 2; /*Phase_0.*/
-1 C_bb38 + 1 Wcet_audiobeam_malloc_bb38 = 2; /*Phase_0.*/
-1 C_bb37 + 1 Wcet_audiobeam_malloc_bb37 = 2; /*Phase_0.*/
-1 C_bb36 + 1 Wcet_audiobeam_malloc_bb36 = 2; /*Phase_0.*/
-1 wcet_bb31 + -1 Wcet_audiobeam_malloc_bb35 + -16 C_bb30 + 1 wcet_bb30_bb31 = 32; /*Phase_30.*/
-1 wcet_bb30_bb31 + 1 wcetloop_30 >= 0; /*Phase_30.*/
-160 L_42f_Pbb30 + -16 C_bb32 + -16 C_bb31 + 1 wcet_bb31_bb32 = -128; /*Phase_30., DAH BB 32 Line L_42f_Pbb30(16*(11-1))*/
-1 wcet_bb31_bb32 + 1 wcet_bb31 >= 0; /*Phase_30.*/
-1 C_bb29 + -1 C_bb27 + 1 wcet_bb27_bb29 = 2; /*Phase_0.*/
-1 wcet_bb27_bb29 + 1 wcet_bb27 >= 0; /*Phase_0.*/
-1 C_bb29 + -160 L_42f_Pbb30 + -1 wcetloop_30 + -10 L_42e + -1 C_bb28 + -1 C_bb27 + 1 wcet_bb27_bb28 = -166; /*Phase_0., DAH BB 28 Line L_42e(1*(11-1)), DAH BB 30 Line L_42f_Pbb30(16*(11-1))*/
-1 wcet_bb27_bb28 + 1 wcet_bb27 >= 0; /*Phase_0.*/
-1 wcet_bb27 + -1 Wcet_audiobeam_malloc_bb34 + -1 C_bb26 + -1 Wcet_audiobeam_malloc_bb33 + -1 C_bb25 + 1 Wcet_audiobeam_init_delays_bb25 = 6; /*Phase_0.Phase_0.*/
-15 C_bb182 + -1 Wcet_audiobeam___cosf_bb184 + -15 C_bb181 + 1 wcet_bb181_bb182 = 30; /*Phase_181.*/
-1 wcet_bb181_bb182 + 1 wcetloop_181 >= 0; /*Phase_181.*/
-1 C_bb180 + -1 C_bb178 + 1 wcet_bb178_bb180 = 2; /*Phase_0.*/
-1 wcet_bb178_bb180 + 1 wcet_bb178 >= 0; /*Phase_0.*/
-1 C_bb180 + -10 L_441_Pbb181 + -1 wcetloop_181 + -10 L_441 + -1 C_bb179 + -1 C_bb178 + 1 wcet_bb178_bb179 = -18; /*Phase_0., DAH BB 179 Line L_441(1*(11-1)), DFH BB 181 Line L_441_Pbb181(1*(11-1))*/
-1 wcet_bb178_bb179 + 1 wcet_bb178 >= 0; /*Phase_0.*/
-1 wcet_bb178 + -1 Wcet_audiobeam_malloc_bb183 + -1 C_bb177 + 1 Wcet_audiobeam_calc_weights_left_only_bb177 = 4; /*Phase_0.Phase_0.*/
-1 wcet_bb134 + -2240 L_44f_Pbb129 + -224 C_bb132 + -14 C_bb129 + 1 wcet_bb129_bb132 = -1820; /*Phase_129., DFM BB 132 Line L_44f_Pbb129(210*(11-1)), DAH BB 134 Line L_44f_Pbb129(14*(11-1))*/
-1 wcet_bb129_bb132 + 1 wcetloop_129 >= 26; /*Phase_129.*/
-140 L_450_Pbb129 + -14 C_bb136 + -14 C_bb134 + 1 wcet_bb134_bb136 = -140; /*Phase_129., DAH BB 136 Line L_450_Pbb129(14*(11-1))*/
-1 wcet_bb134_bb136 + 1 wcet_bb134 >= 0; /*Phase_129.*/
-372 C_bb144 + -1 Wcet_audiobeam_do_beamforming_bb172 + -372 C_bb142 + 1 wcet_bb142_bb144 = 744; /*Phase_133.*/
-1 wcet_bb142_bb144 + 1 wcetloop_142 >= 0; /*Phase_133.*/
-3720 L_456_Pbb133 + -1 wcet_bb138 + -3720 L_455_Pbb133 + -5952 C_bb135 + -372 C_bb133 + 1 wcet_bb133_bb135 = 3672; /*Phase_133., DFH BB 135 Line L_455_Pbb133(372* (11-1)), DAH BB 138 Line L_456_Pbb133(372*(11-1))*/
-1 wcet_bb133_bb135 + 1 wcetloop_133 >= 742; /*Phase_133.*/
-1 wcet_bb141 + -372 C_bb138 + 1 wcet_bb138_bb141 = 744; /*Phase_133.*/
-1 wcet_bb138_bb141 + 1 wcet_bb138 >= 0; /*Phase_133.*/
-1 wcet_bb141 + -3720 L_458_Pbb133 + -1 wcetloop_142 + -3720 L_457_Pbb133 + -372 C_bb140 + -372 C_bb138 + 1 wcet_bb138_bb140 = -6696; /*Phase_133., DAH BB 140 Line L_457_Pbb133(372*(11-1)), DFH BB 142 Line L_458_Pbb133(372*(11-1))*/
-1 wcet_bb138_bb140 + 1 wcet_bb138 >= 0; /*Phase_133.*/
-3720 L_45d_Pbb133 + -372 C_bb143 + -372 C_bb141 + 1 wcet_bb141_bb143 = -3720; /*Phase_133., DAH BB 143 Line L_45d_Pbb133(372*(11-1))*/
-1 wcet_bb141_bb143 + 1 wcet_bb141 >= 0; /*Phase_133.*/
-1 wcet_bb124 + -1 C_bb122 + 1 wcet_bb122_bb124 = 2; /*Phase_0.*/
-1 wcet_bb122_bb124 + 1 wcet_bb122 >= 0; /*Phase_0.*/
-10 L_44c + -1 wcet_bb123 + -1 C_bb122 + 1 wcet_bb122_bb123 = -10; /*Phase_0., DAH BB 123 Line L_44c(1*(11-1))*/
-1 wcet_bb122_bb123 + 1 wcet_bb122 >= 0; /*Phase_0.*/
-1 C_bb126 + -1 C_bb123 + 1 wcet_bb123_bb126 = 2; /*Phase_0.*/
-1 wcet_bb123_bb126 + 1 wcet_bb123 >= 0; /*Phase_0.*/
-10 L_44e_Pbb129 + -1 wcet_bb129 + -10 L_44d + -1 C_bb125 + -1 C_bb123 + 1 wcet_bb123_bb125 = -20; /*Phase_0., DAH BB 125 Line L_44d(1*(11-1)), DFH BB 129 Line L_44e_Pbb129(1* (11-1))*/
-1 wcet_bb123_bb125 + 1 wcet_bb123 >= 0; /*Phase_0.*/
-10 L_451 + -1 C_bb126 + -10 L_450 + -1 C_bb139 + -1 wcetloop_129 + 1 wcet_bb129_bb139 = -20; /*Phase_0., DAH BB 139 Line L_450(1*(11-1)), DAH BB 126 Line L_451(1*(11-1))*/
-1 wcet_bb129_bb139 + 1 wcet_bb129 >= 0; /*Phase_0.*/
-10 L_451 + -1 wcet_bb124 + -1 C_bb137 + -1 wcetloop_129 + 1 wcet_bb129_bb137 = -8; /*Phase_0., DAH BB 124 Line L_451(1*(11-1))*/
-1 wcet_bb129_bb137 + 1 wcet_bb129 >= 0; /*Phase_0.*/
-1 C_bb128 + -1 C_bb124 + 1 wcet_bb124_bb128 = 2; /*Phase_0.*/
-1 wcet_bb124_bb128 + 1 wcet_bb124 >= 0; /*Phase_0.*/
-10 L_452 + -1 wcet_bb127 + -1 C_bb124 + 1 wcet_bb124_bb127 = -10; /*Phase_0., DAH BB 127 Line L_452(1*(11-1))*/
-1 wcet_bb124_bb127 + 1 wcet_bb124 >= 0; /*Phase_0.*/
-1 C_bb131 + -1 C_bb127 + 1 wcet_bb127_bb131 = 2; /*Phase_0.*/
-1 wcet_bb127_bb131 + 1 wcet_bb127 >= 0; /*Phase_0.*/
-10 L_455_Pbb133 + -1 wcet_bb133 + -10 L_453 + -1 C_bb130 + -1 C_bb127 + 1 wcet_bb127_bb130 = -20; /*Phase_0., DAH BB 130 Line L_453(1*(11-1)), DFH BB 133 Line L_455_Pbb133(1* (11-1))*/
-1 wcet_bb127_bb130 + 1 wcet_bb127 >= 0; /*Phase_0.*/
-1 C_bb131 + -1 wcetloop_133 + 1 wcet_bb133_bb131 = 2; /*Phase_0.*/
-1 wcet_bb133_bb131 + 1 wcet_bb133 >= 0; /*Phase_0.*/
-1 C_bb128 + -1 wcetloop_133 + 1 wcet_bb133_bb128 = 2; /*Phase_0.*/
-1 wcet_bb133_bb128 + 1 wcet_bb133 >= 0; /*Phase_0.*/
-1 wcet_bb122 + -1 Wcet_audiobeam_preprocess_delays_bb145 + -1 C_bb121 + 1 Wcet_audiobeam_process_signal_bb121 = 4; /*Phase_0.Phase_0.*/
-15 C_bb108 + 1 Wcet_audiobeam_malloc_bb108 = 30; /*Phase_101.*/
-1 C_bb107 + 1 Wcet_audiobeam_malloc_bb107 = 2; /*Phase_0.*/
-1 C_bb106 + 1 Wcet_audiobeam_malloc_bb106 = 2; /*Phase_0.*/
-1 C_bb86 + -1 C_bb84 + 1 wcet_bb84_bb86 = 2; /*Phase_0.*/
-1 wcet_bb84_bb86 + 1 wcet_bb84 >= 0; /*Phase_0.*/
-10 L_4a6 + -1 wcet_bb85 + -1 C_bb84 + 1 wcet_bb84_bb85 = -10; /*Phase_0., DAH BB 85 Line L_4a6(1*(11-1))*/
-1 wcet_bb84_bb85 + 1 wcet_bb84 >= 0; /*Phase_0.*/
-1 wcet_bb88 + -1 C_bb85 + 1 wcet_bb85_bb88 = 2; /*Phase_0.*/
-1 wcet_bb85_bb88 + 1 wcet_bb85 >= 0; /*Phase_0.*/
-1 wcet_bb87 + -1 C_bb85 + 1 wcet_bb85_bb87 = 0; /*Phase_0.*/
-1 wcet_bb85_bb87 + 1 wcet_bb85 >= 0; /*Phase_0.*/
-1 wcet_bb90 + -1 C_bb88 + 1 wcet_bb88_bb90 = 0; /*Phase_0.*/
-1 wcet_bb88_bb90 + 1 wcet_bb88 >= 0; /*Phase_0.*/
-10 L_4aa + -1 C_bb93 + -1 C_bb90 + 1 wcet_bb90_bb93 = -8; /*Phase_0., DAH BB 93 Line L_4aa(1*(11-1))*/
-1 wcet_bb90_bb93 + 1 wcet_bb90 >= 0; /*Phase_0.*/
-10 L_4aa + -1 wcet_bb92 + -1 C_bb90 + 1 wcet_bb90_bb92 = -10; /*Phase_0., DAH BB 92 Line L_4aa(1*(11-1))*/
-1 wcet_bb90_bb92 + 1 wcet_bb90 >= 0; /*Phase_0.*/
-10 L_4aa + -1 C_bb95 + -1 C_bb92 + 1 wcet_bb92_bb95 = -8; /*Phase_0., DAH BB 95 Line L_4aa(1*(11-1))*/
-1 wcet_bb92_bb95 + 1 wcet_bb92 >= 0; /*Phase_0.*/
-10 L_4aa + -1 C_bb94 + -1 C_bb92 + 1 wcet_bb92_bb94 = -10; /*Phase_0., DAH BB 94 Line L_4aa(1*(11-1))*/
-1 wcet_bb92_bb94 + 1 wcet_bb92 >= 0; /*Phase_0.*/
-10 L_4a7 + -1 wcet_bb89 + -1 C_bb87 + 1 wcet_bb87_bb89 = -10; /*Phase_0., DAH BB 89 Line L_4a7(1*(11-1))*/
-1 wcet_bb87_bb89 + 1 wcet_bb87 >= 0; /*Phase_0.*/
-10 L_4a8 + -1 C_bb91 + -1 C_bb89 + 1 wcet_bb89_bb91 = -10; /*Phase_0., DAH BB 91 Line L_4a8(1*(11-1))*/
-1 wcet_bb89_bb91 + 1 wcet_bb89 >= 0; /*Phase_0.*/
-1 wcet_bb84 + 1 Wcet_audiobeam___ceilf_bb84 = 2; /*Phase_0.*/
-15 C_bb68 + -16 C_bb66 + 1 wcet_bb66_bb68 = 30; /*Phase_66.*/
-1 wcet_bb66_bb68 + 1 wcetloop_66 >= 0; /*Phase_66.*/
-1 C_bb67 + -1 Wcet_audiobeam___floorf_bb69 + -1 C_bb65 + -1 C_bb63 + 1 wcet_bb63_bb65 = 4; /*Phase_0.*/
-1 wcet_bb63_bb65 + 1 wcet_bb63 >= 0; /*Phase_0.*/
-1 C_bb67 + -10 L_425 + -1 Wcet_audiobeam___floorf_bb69 + -1 C_bb65 + -150 L_425_Pbb66 + -1 wcetloop_66 + -10 L_424 + -1 C_bb64 + -1 C_bb63 + 1 wcet_bb63_bb64 = -166; /*Phase_0., DAH BB 64 Line L_424(1*(11-1)), DFM BB 66 Line L_425_Pbb66(15*(11-1)), DAH BB 65 Line L_425(1*(11-1))*/
-1 wcet_bb63_bb64 + 1 wcet_bb63 >= 0; /*Phase_0.*/
-1 wcet_bb63 + 1 Wcet_audiobeam_find_min_in_arr_bb63 = 2; /*Phase_0.*/
-150 L_4b1_Pbb41 + -15 C_bb55 + -30 C_bb50 + 1 wcet_bb50_bb55 = -120; /*Phase_41., DAH BB 55 Line L_4b1_Pbb41(15*(11-1))*/
-1 wcet_bb50_bb55 + 1 wcetloop_50 >= 0; /*Phase_41.*/
-15 C_bb46 + -15 C_bb44 + 1 wcet_bb44_bb46 = 30; /*Phase_41.*/
-1 wcet_bb44_bb46 + 1 wcet_bb44 >= 0; /*Phase_41.*/
-1 wcet_bb45 + -15 C_bb44 + 1 wcet_bb44_bb45 = 0; /*Phase_41.*/
-1 wcet_bb44_bb45 + 1 wcet_bb44 >= 0; /*Phase_41.*/
-1 wcet_bb48 + -15 C_bb45 + 1 wcet_bb45_bb48 = 30; /*Phase_41.*/
-1 wcet_bb45_bb48 + 1 wcet_bb45 >= 0; /*Phase_41.*/
-150 L_4ad_Pbb41 + -1 wcet_bb47 + -15 C_bb45 + 1 wcet_bb45_bb47 = -150; /*Phase_41., DAH BB 47 Line L_4ad_Pbb41(15*(11-1))*/
-1 wcet_bb45_bb47 + 1 wcet_bb45 >= 0; /*Phase_41.*/
-15 C_bb46 + -15 C_bb52 + -15 C_bb48 + 1 wcet_bb48_bb52 = 60; /*Phase_41.*/
-1 wcet_bb48_bb52 + 1 wcet_bb48 >= 0; /*Phase_41.*/
-15 C_bb46 + -15 C_bb51 + -15 C_bb48 + 1 wcet_bb48_bb51 = 30; /*Phase_41.*/
-1 wcet_bb48_bb51 + 1 wcet_bb48 >= 0; /*Phase_41.*/
-15 C_bb46 + -150 L_4b0_Pbb41 + -15 C_bb57 + -150 L_4af_Pbb41 + -390 C_bb56 + -15 C_bb53 + -15 C_bb54 + -150 L_4b1_Pbb41 + -1 wcetloop_50 + -15 C_bb47 + 1 wcet_bb47_bb50 = 360; /*Phase_41., DFM BB 50 Line L_4b1_Pbb41(15*(11-1)), DFH BB 56 Line L_4af_Pbb41(15* (11-1)), DAH BB 57 Line L_4b0_Pbb41(15*(11-1))*/
-1 wcet_bb47_bb50 + 1 wcet_bb47 >= 0; /*Phase_41.*/
-15 C_bb46 + -150 L_4b0_Pbb41 + -15 C_bb57 + -150 L_4af_Pbb41 + -390 C_bb56 + -15 C_bb53 + -150 L_4ad_Pbb41 + -15 C_bb49 + -15 C_bb47 + 1 wcet_bb47_bb49 = 300; /*Phase_41., DAH BB 49 Line L_4ad_Pbb41(15*(11-1)), DFH BB 56 Line L_4af_Pbb41(15* (11-1)), DAH BB 57 Line L_4b0_Pbb41(15*(11-1))*/
-1 wcet_bb47_bb49 + 1 wcet_bb47 >= 0; /*Phase_41.*/
-1 wcet_bb44 + 1 Wcet_audiobeam___ieee754_sqrtf_bb44 = 30; /*Phase_41.*/
-16 C_bb35 + 1 Wcet_audiobeam_malloc_bb35 = 32; /*Phase_30.*/
-1 C_bb34 + 1 Wcet_audiobeam_malloc_bb34 = 2; /*Phase_0.*/
-1 C_bb33 + 1 Wcet_audiobeam_malloc_bb33 = 2; /*Phase_0.*/
-150 L_494_Pbb181 + -1 Wcet_audiobeam___kernel_cosf_bb219 + -15 C_bb189 + -15 C_bb186 + -15 C_bb184 + 1 wcet_bb184_bb186 = -120; /*Phase_181., DAH BB 189 Line L_494_Pbb181(15*(11-1))*/
-1 wcet_bb184_bb186 + 1 wcet_bb184 >= 0; /*Phase_181.*/
-150 L_490_Pbb181 + -1 wcet_bb185 + -15 C_bb184 + 1 wcet_bb184_bb185 = -150; /*Phase_181., DAH BB 185 Line L_490_Pbb181(15*(11-1))*/
-1 wcet_bb184_bb185 + 1 wcet_bb184 >= 0; /*Phase_181.*/
-1 wcet_bb191 + -150 L_491_Pbb181 + -1 Wcet_audiobeam___ieee754_rem_pio2f_bb200 + -15 C_bb188 + -15 C_bb185 + 1 wcet_bb185_bb188 = -90; /*Phase_181., DAH BB 188 Line L_491_Pbb181(15*(11-1))*/
-1 wcet_bb185_bb188 + 1 wcet_bb185 >= 0; /*Phase_181.*/
-15 C_bb190 + -300 L_491_Pbb181 + -15 C_bb187 + -15 C_bb185 + 1 wcet_bb185_bb187 = -300; /*Phase_181., DAH BB 187 Line L_491_Pbb181(15*(11-1)), DAH BB 190 Line L_491_Pbb181(15*(11-1))*/
-1 wcet_bb185_bb187 + 1 wcet_bb185 >= 0; /*Phase_181.*/
-15 C_bb190 + -15 C_bb196 + -1 Wcet_audiobeam___kernel_sinf_bb226 + -15 C_bb193 + -15 C_bb191 + 1 wcet_bb191_bb193 = 90; /*Phase_181.*/
-1 wcet_bb191_bb193 + 1 wcet_bb191 >= 0; /*Phase_181.*/
-150 L_492_Pbb181 + -1 wcet_bb192 + -15 C_bb191 + 1 wcet_bb191_bb192 = -150; /*Phase_181., DAH BB 192 Line L_492_Pbb181(15*(11-1))*/
-1 wcet_bb191_bb192 + 1 wcet_bb191 >= 0; /*Phase_181.*/
-15 C_bb190 + -15 C_bb199 + -1 Wcet_audiobeam___kernel_cosf_bb231 + -15 C_bb195 + -15 C_bb192 + 1 wcet_bb192_bb195 = 90; /*Phase_181.*/
-1 wcet_bb192_bb195 + 1 wcet_bb192 >= 0; /*Phase_181.*/
-1 wcet_bb194 + -15 C_bb192 + 1 wcet_bb192_bb194 = 0; /*Phase_181.*/
-1 wcet_bb192_bb194 + 1 wcet_bb192 >= 0; /*Phase_181.*/
-1 Wcet_audiobeam___kernel_cosf_bb219 + -15 C_bb189 + -15 C_bb198 + -15 C_bb194 + 1 wcet_bb194_bb198 = 60; /*Phase_181.*/
-1 wcet_bb194_bb198 + 1 wcet_bb194 >= 0; /*Phase_181.*/
-150 L_493_Pbb181 + -1 Wcet_audiobeam___kernel_sinf_bb238 + -15 C_bb197 + -15 C_bb194 + 1 wcet_bb194_bb197 = -150; /*Phase_181., DAH BB 197 Line L_493_Pbb181(15*(11-1))*/
-1 wcet_bb194_bb197 + 1 wcet_bb194 >= 0; /*Phase_181.*/
-1 wcet_bb184 + 1 Wcet_audiobeam___cosf_bb184 = 30; /*Phase_181.*/
-1 C_bb183 + 1 Wcet_audiobeam_malloc_bb183 = 2; /*Phase_0.*/
-372 C_bb174 + -372 C_bb172 + 1 wcet_bb172_bb174 = 744; /*Phase_133.*/
-1 wcet_bb172_bb174 + 1 wcet_bb172 >= 0; /*Phase_133.*/
-3720 L_44a_Pbb133 + -372 C_bb176 + -3720 L_447_Pbb133 + -5952 C_bb175 + -3720 L_446_Pbb133 + -372 C_bb173 + -372 C_bb172 + 1 wcet_bb172_bb173 = -48; /*Phase_133., DAH BB 173 Line L_446_Pbb133(372*(11-1)), DFH BB 175 Line L_447_Pbb133(372* (11-1)), DAH BB 176 Line L_44a_Pbb133(372*(11-1))*/
-1 wcet_bb172_bb173 + 1 wcet_bb172 >= 0; /*Phase_133.*/
-1 wcet_bb172 + 1 Wcet_audiobeam_do_beamforming_bb172 = 744; /*Phase_133.*/
-15 C_bb148 + -1 Wcet_audiobeam___floorf_bb162 + -15 C_bb147 + -1 Wcet_audiobeam___ceilf_bb150 + -15 C_bb146 + 1 wcet_bb146_bb147 = 60; /*Phase_146.*/
-1 wcet_bb146_bb147 + 1 wcetloop_146 >= 0; /*Phase_146.*/
-10 L_41f + -1 C_bb149 + -10 L_41d_Pbb146 + -1 wcetloop_146 + -1 C_bb145 + 1 Wcet_audiobeam_preprocess_delays_bb145 = -18; /*Phase_0.Phase_0., DFH BB 146 Line L_41d_Pbb146(1*(11-1)), DAH BB 149 Line L_41f(1*(11-1))*/
-1 C_bb71 + -1 C_bb69 + 1 wcet_bb69_bb71 = 2; /*Phase_0.*/
-1 wcet_bb69_bb71 + 1 wcet_bb69 >= 0; /*Phase_0.*/
-10 L_497 + -1 wcet_bb70 + -1 C_bb69 + 1 wcet_bb69_bb70 = -10; /*Phase_0., DAH BB 70 Line L_497(1*(11-1))*/
-1 wcet_bb69_bb70 + 1 wcet_bb69 >= 0; /*Phase_0.*/
-1 wcet_bb73 + -1 C_bb70 + 1 wcet_bb70_bb73 = 2; /*Phase_0.*/
-1 wcet_bb70_bb73 + 1 wcet_bb70 >= 0; /*Phase_0.*/
-1 wcet_bb72 + -1 C_bb70 + 1 wcet_bb70_bb72 = 0; /*Phase_0.*/
-1 wcet_bb70_bb72 + 1 wcet_bb70 >= 0; /*Phase_0.*/
-1 wcet_bb75 + -1 C_bb73 + 1 wcet_bb73_bb75 = 0; /*Phase_0.*/
-1 wcet_bb73_bb75 + 1 wcet_bb73 >= 0; /*Phase_0.*/
-10 L_49b + -1 C_bb78 + -1 C_bb75 + 1 wcet_bb75_bb78 = -8; /*Phase_0., DAH BB 78 Line L_49b(1*(11-1))*/
-1 wcet_bb75_bb78 + 1 wcet_bb75 >= 0; /*Phase_0.*/
-10 L_49b + -1 C_bb77 + -1 C_bb75 + 1 wcet_bb75_bb77 = -10; /*Phase_0., DAH BB 77 Line L_49b(1*(11-1))*/
-1 wcet_bb75_bb77 + 1 wcet_bb75 >= 0; /*Phase_0.*/
-10 L_498 + -1 wcet_bb74 + -1 C_bb72 + 1 wcet_bb72_bb74 = -10; /*Phase_0., DAH BB 74 Line L_498(1*(11-1))*/
-1 wcet_bb72_bb74 + 1 wcet_bb72 >= 0; /*Phase_0.*/
-10 L_499 + -1 C_bb76 + -1 C_bb74 + 1 wcet_bb74_bb76 = -10; /*Phase_0., DAH BB 76 Line L_499(1*(11-1))*/
-1 wcet_bb74_bb76 + 1 wcet_bb74 >= 0; /*Phase_0.*/
-1 wcet_bb69 + 1 Wcet_audiobeam___floorf_bb69 = 2; /*Phase_0.*/
-1 wcet_bb240 + -15 C_bb238 + 1 wcet_bb238_bb240 = 30; /*Phase_181.*/
-1 wcet_bb238_bb240 + 1 wcet_bb238 >= 0; /*Phase_181.*/
-150 L_48a_Pbb181 + -1 wcet_bb239 + -15 C_bb238 + 1 wcet_bb238_bb239 = -150; /*Phase_181., DAH BB 239 Line L_48a_Pbb181(15*(11-1))*/
-1 wcet_bb238_bb239 + 1 wcet_bb238 >= 0; /*Phase_181.*/
-1 wcet_bb240 + -15 C_bb239 + 1 wcet_bb239_bb240 = 0; /*Phase_181.*/
-1 wcet_bb239_bb240 + 1 wcet_bb239 >= 0; /*Phase_181.*/
-15 C_bb242 + -15 C_bb240 + 1 wcet_bb240_bb242 = 30; /*Phase_181.*/
-1 wcet_bb240_bb242 + 1 wcet_bb240 >= 0; /*Phase_181.*/
-150 L_48c_Pbb181 + -15 C_bb241 + -15 C_bb240 + 1 wcet_bb240_bb241 = -150; /*Phase_181., DAH BB 241 Line L_48c_Pbb181(15*(11-1))*/
-1 wcet_bb240_bb241 + 1 wcet_bb240 >= 0; /*Phase_181.*/
-1 wcet_bb238 + 1 Wcet_audiobeam___kernel_sinf_bb238 = 30; /*Phase_181.*/
-1 wcet_bb233 + -15 C_bb231 + 1 wcet_bb231_bb233 = 30; /*Phase_181.*/
-1 wcet_bb231_bb233 + 1 wcet_bb231 >= 0; /*Phase_181.*/
-150 L_481_Pbb181 + -1 wcet_bb232 + -15 C_bb231 + 1 wcet_bb231_bb232 = -150; /*Phase_181., DAH BB 232 Line L_481_Pbb181(15*(11-1))*/
-1 wcet_bb231_bb232 + 1 wcet_bb231 >= 0; /*Phase_181.*/
-15 C_bb237 + -15 C_bb233 + 1 wcet_bb233_bb237 = 30; /*Phase_181.*/
-1 wcet_bb233_bb237 + 1 wcet_bb233 >= 0; /*Phase_181.*/
-150 L_486_Pbb181 + -15 C_bb236 + -15 C_bb233 + 1 wcet_bb233_bb236 = -150; /*Phase_181., DAH BB 236 Line L_486_Pbb181(15*(11-1))*/
-1 wcet_bb233_bb236 + 1 wcet_bb233 >= 0; /*Phase_181.*/
-15 C_bb235 + -15 C_bb232 + 1 wcet_bb232_bb235 = 30; /*Phase_181.*/
-1 wcet_bb232_bb235 + 1 wcet_bb232 >= 0; /*Phase_181.*/
-150 L_483_Pbb181 + -15 C_bb237 + -150 L_481_Pbb181 + -15 C_bb234 + -15 C_bb232 + 1 wcet_bb232_bb234 = -300; /*Phase_181., DAH BB 234 Line L_481_Pbb181(15*(11-1)), DAH BB 237 Line L_483_Pbb181(15*(11-1))*/
-1 wcet_bb232_bb234 + 1 wcet_bb232 >= 0; /*Phase_181.*/
-1 wcet_bb231 + 1 Wcet_audiobeam___kernel_cosf_bb231 = 30; /*Phase_181.*/
-1 wcet_bb228 + -15 C_bb226 + 1 wcet_bb226_bb228 = 30; /*Phase_181.*/
-1 wcet_bb226_bb228 + 1 wcet_bb226 >= 0; /*Phase_181.*/
-150 L_48a_Pbb181 + -1 wcet_bb227 + -15 C_bb226 + 1 wcet_bb226_bb227 = -150; /*Phase_181., DAH BB 227 Line L_48a_Pbb181(15*(11-1))*/
-1 wcet_bb226_bb227 + 1 wcet_bb226 >= 0; /*Phase_181.*/
-1 wcet_bb228 + -15 C_bb227 + 1 wcet_bb227_bb228 = 0; /*Phase_181.*/
-1 wcet_bb227_bb228 + 1 wcet_bb227 >= 0; /*Phase_181.*/
-15 C_bb230 + -15 C_bb228 + 1 wcet_bb228_bb230 = 30; /*Phase_181.*/
-1 wcet_bb228_bb230 + 1 wcet_bb228 >= 0; /*Phase_181.*/
-150 L_48c_Pbb181 + -15 C_bb229 + -15 C_bb228 + 1 wcet_bb228_bb229 = -150; /*Phase_181., DAH BB 229 Line L_48c_Pbb181(15*(11-1))*/
-1 wcet_bb228_bb229 + 1 wcet_bb228 >= 0; /*Phase_181.*/
-1 wcet_bb226 + 1 Wcet_audiobeam___kernel_sinf_bb226 = 30; /*Phase_181.*/
-1 wcet_bb221 + -15 C_bb219 + 1 wcet_bb219_bb221 = 30; /*Phase_181.*/
-1 wcet_bb219_bb221 + 1 wcet_bb219 >= 0; /*Phase_181.*/
-150 L_481_Pbb181 + -1 wcet_bb220 + -15 C_bb219 + 1 wcet_bb219_bb220 = -150; /*Phase_181., DAH BB 220 Line L_481_Pbb181(15*(11-1))*/
-1 wcet_bb219_bb220 + 1 wcet_bb219 >= 0; /*Phase_181.*/
-15 C_bb225 + -15 C_bb221 + 1 wcet_bb221_bb225 = 30; /*Phase_181.*/
-1 wcet_bb221_bb225 + 1 wcet_bb221 >= 0; /*Phase_181.*/
-150 L_486_Pbb181 + -15 C_bb224 + -15 C_bb221 + 1 wcet_bb221_bb224 = -150; /*Phase_181., DAH BB 224 Line L_486_Pbb181(15*(11-1))*/
-1 wcet_bb221_bb224 + 1 wcet_bb221 >= 0; /*Phase_181.*/
-15 C_bb223 + -15 C_bb220 + 1 wcet_bb220_bb223 = 30; /*Phase_181.*/
-1 wcet_bb220_bb223 + 1 wcet_bb220 >= 0; /*Phase_181.*/
-150 L_483_Pbb181 + -15 C_bb225 + -150 L_481_Pbb181 + -15 C_bb222 + -15 C_bb220 + 1 wcet_bb220_bb222 = -300; /*Phase_181., DAH BB 222 Line L_481_Pbb181(15*(11-1)), DAH BB 225 Line L_483_Pbb181(15*(11-1))*/
-1 wcet_bb220_bb222 + 1 wcet_bb220 >= 0; /*Phase_181.*/
-1 wcet_bb219 + 1 Wcet_audiobeam___kernel_cosf_bb219 = 30; /*Phase_181.*/
-15 C_bb202 + -15 C_bb200 + 1 wcet_bb200_bb202 = 30; /*Phase_181.*/
-1 wcet_bb200_bb202 + 1 wcet_bb200 >= 0; /*Phase_181.*/
-150 L_46f_Pbb181 + -1 wcet_bb201 + -15 C_bb200 + 1 wcet_bb200_bb201 = -150; /*Phase_181., DAH BB 201 Line L_46f_Pbb181(15*(11-1))*/
-1 wcet_bb200_bb201 + 1 wcet_bb200 >= 0; /*Phase_181.*/
-1 wcet_bb204 + -15 C_bb201 + 1 wcet_bb201_bb204 = 30; /*Phase_181.*/
-1 wcet_bb201_bb204 + 1 wcet_bb201 >= 0; /*Phase_181.*/
-150 L_46f_Pbb181 + -1 wcet_bb203 + -15 C_bb201 + 1 wcet_bb201_bb203 = -150; /*Phase_181., DAH BB 203 Line L_46f_Pbb181(15*(11-1))*/
-1 wcet_bb201_bb203 + 1 wcet_bb201 >= 0; /*Phase_181.*/
-15 C_bb208 + -15 C_bb204 + 1 wcet_bb204_bb208 = 30; /*Phase_181.*/
-1 wcet_bb204_bb208 + 1 wcet_bb204 >= 0; /*Phase_181.*/
-150 L_472_Pbb181 + -1 wcet_bb207 + -15 C_bb204 + 1 wcet_bb204_bb207 = -150; /*Phase_181., DAH BB 207 Line L_472_Pbb181(15*(11-1))*/
-1 wcet_bb204_bb207 + 1 wcet_bb204 >= 0; /*Phase_181.*/
-1 wcet_bb211 + -15 C_bb207 + 1 wcet_bb207_bb211 = 30; /*Phase_181.*/
-1 wcet_bb207_bb211 + 1 wcet_bb207 >= 0; /*Phase_181.*/
-150 L_474_Pbb181 + -1 wcet_bb210 + -15 C_bb207 + 1 wcet_bb207_bb210 = -150; /*Phase_181., DAH BB 210 Line L_474_Pbb181(15*(11-1))*/
-1 wcet_bb207_bb210 + 1 wcet_bb207 >= 0; /*Phase_181.*/
-1 wcet_bb211 + -15 C_bb210 + 1 wcet_bb210_bb211 = 30; /*Phase_181.*/
-1 wcet_bb210_bb211 + 1 wcet_bb210 >= 0; /*Phase_181.*/
-1 wcet_bb216 + -15 C_bb214 + -450 L_475_Pbb181 + -15 C_bb212 + -15 C_bb210 + 1 wcet_bb210_bb212 = -450; /*Phase_181., DAH BB 212 Line L_475_Pbb181(15*(11-1)), DAH BB 214 Line L_475_Pbb181(15*(11-1)), DAH BB 216 Line L_475_Pbb181(15*(11-1))*/
-1 wcet_bb210_bb212 + 1 wcet_bb210 >= 0; /*Phase_181.*/
-150 L_475_Pbb181 + -1 wcet_bb216 + -15 C_bb214 + -15 C_bb211 + 1 wcet_bb211_bb214 = -120; /*Phase_181., DAH BB 216 Line L_475_Pbb181(15*(11-1))*/
-1 wcet_bb211_bb214 + 1 wcet_bb211 >= 0; /*Phase_181.*/
-150 L_479_Pbb181 + -1 wcet_bb213 + -15 C_bb211 + 1 wcet_bb211_bb213 = -150; /*Phase_181., DAH BB 213 Line L_479_Pbb181(15*(11-1))*/
-1 wcet_bb211_bb213 + 1 wcet_bb211 >= 0; /*Phase_181.*/
-1 wcet_bb216 + -15 C_bb213 + 1 wcet_bb213_bb216 = 30; /*Phase_181.*/
-1 wcet_bb213_bb216 + 1 wcet_bb213 >= 0; /*Phase_181.*/
-1 wcet_bb216 + -300 L_475_Pbb181 + -15 C_bb214 + -15 C_bb212 + -150 L_47b_Pbb181 + -15 C_bb215 + -15 C_bb213 + 1 wcet_bb213_bb215 = -420; /*Phase_181., DAH BB 215 Line L_47b_Pbb181(15*(11-1)), DAH BB 214 Line L_475_Pbb181(15*(11-1)), DAH BB 216 Line L_475_Pbb181(15*(11-1))*/
-1 wcet_bb213_bb215 + 1 wcet_bb213 >= 0; /*Phase_181.*/
-15 C_bb217 + -15 C_bb218 + -15 C_bb216 + 1 wcet_bb216_bb218 = 60; /*Phase_181.*/
-1 wcet_bb216_bb218 + 1 wcet_bb216 >= 0; /*Phase_181.*/
-150 L_476_Pbb181 + -15 C_bb217 + -15 C_bb216 + 1 wcet_bb216_bb217 = -150; /*Phase_181., DAH BB 217 Line L_476_Pbb181(15*(11-1))*/
-1 wcet_bb216_bb217 + 1 wcet_bb216 >= 0; /*Phase_181.*/
-15 C_bb209 + -15 C_bb206 + -15 C_bb203 + 1 wcet_bb203_bb206 = 60; /*Phase_181.*/
-1 wcet_bb203_bb206 + 1 wcet_bb203 >= 0; /*Phase_181.*/
-150 L_472_Pbb181 + -15 C_bb209 + -150 L_470_Pbb181 + -15 C_bb205 + -15 C_bb203 + 1 wcet_bb203_bb205 = -300; /*Phase_181., DAH BB 205 Line L_470_Pbb181(15*(11-1)), DAH BB 209 Line L_472_Pbb181(15*(11-1))*/
-1 wcet_bb203_bb205 + 1 wcet_bb203 >= 0; /*Phase_181.*/
-1 wcet_bb200 + 1 Wcet_audiobeam___ieee754_rem_pio2f_bb200 = 30; /*Phase_181.*/
-15 C_bb164 + -15 C_bb162 + 1 wcet_bb162_bb164 = 30; /*Phase_146.*/
-1 wcet_bb162_bb164 + 1 wcet_bb162 >= 0; /*Phase_146.*/
-150 L_497_Pbb146 + -1 wcet_bb163 + -15 C_bb162 + 1 wcet_bb162_bb163 = -150; /*Phase_146., DAH BB 163 Line L_497_Pbb146(15*(11-1))*/
-1 wcet_bb162_bb163 + 1 wcet_bb162 >= 0; /*Phase_146.*/
-1 wcet_bb166 + -15 C_bb163 + 1 wcet_bb163_bb166 = 30; /*Phase_146.*/
-1 wcet_bb163_bb166 + 1 wcet_bb163 >= 0; /*Phase_146.*/
-1 wcet_bb165 + -15 C_bb163 + 1 wcet_bb163_bb165 = 0; /*Phase_146.*/
-1 wcet_bb163_bb165 + 1 wcet_bb163 >= 0; /*Phase_146.*/
-1 wcet_bb168 + -15 C_bb166 + 1 wcet_bb166_bb168 = 0; /*Phase_146.*/
-1 wcet_bb166_bb168 + 1 wcet_bb166 >= 0; /*Phase_146.*/
-150 L_49b_Pbb146 + -15 C_bb171 + -15 C_bb168 + 1 wcet_bb168_bb171 = -120; /*Phase_146., DAH BB 171 Line L_49b_Pbb146(15*(11-1))*/
-1 wcet_bb168_bb171 + 1 wcet_bb168 >= 0; /*Phase_146.*/
-150 L_49b_Pbb146 + -15 C_bb170 + -15 C_bb168 + 1 wcet_bb168_bb170 = -150; /*Phase_146., DAH BB 170 Line L_49b_Pbb146(15*(11-1))*/
-1 wcet_bb168_bb170 + 1 wcet_bb168 >= 0; /*Phase_146.*/
-150 L_498_Pbb146 + -1 wcet_bb167 + -15 C_bb165 + 1 wcet_bb165_bb167 = -150; /*Phase_146., DAH BB 167 Line L_498_Pbb146(15*(11-1))*/
-1 wcet_bb165_bb167 + 1 wcet_bb165 >= 0; /*Phase_146.*/
-150 L_499_Pbb146 + -15 C_bb169 + -15 C_bb167 + 1 wcet_bb167_bb169 = -150; /*Phase_146., DAH BB 169 Line L_499_Pbb146(15*(11-1))*/
-1 wcet_bb167_bb169 + 1 wcet_bb167 >= 0; /*Phase_146.*/
-1 wcet_bb162 + 1 Wcet_audiobeam___floorf_bb162 = 30; /*Phase_146.*/
-15 C_bb152 + -15 C_bb150 + 1 wcet_bb150_bb152 = 30; /*Phase_146.*/
-1 wcet_bb150_bb152 + 1 wcet_bb150 >= 0; /*Phase_146.*/
-150 L_4a6_Pbb146 + -1 wcet_bb151 + -15 C_bb150 + 1 wcet_bb150_bb151 = -150; /*Phase_146., DAH BB 151 Line L_4a6_Pbb146(15*(11-1))*/
-1 wcet_bb150_bb151 + 1 wcet_bb150 >= 0; /*Phase_146.*/
-1 wcet_bb154 + -15 C_bb151 + 1 wcet_bb151_bb154 = 30; /*Phase_146.*/
-1 wcet_bb151_bb154 + 1 wcet_bb151 >= 0; /*Phase_146.*/
-1 wcet_bb153 + -15 C_bb151 + 1 wcet_bb151_bb153 = 0; /*Phase_146.*/
-1 wcet_bb151_bb153 + 1 wcet_bb151 >= 0; /*Phase_146.*/
-1 wcet_bb156 + -15 C_bb154 + 1 wcet_bb154_bb156 = 0; /*Phase_146.*/
-1 wcet_bb154_bb156 + 1 wcet_bb154 >= 0; /*Phase_146.*/
-150 L_4aa_Pbb146 + -15 C_bb159 + -15 C_bb156 + 1 wcet_bb156_bb159 = -120; /*Phase_146., DAH BB 159 Line L_4aa_Pbb146(15*(11-1))*/
-1 wcet_bb156_bb159 + 1 wcet_bb156 >= 0; /*Phase_146.*/
-150 L_4aa_Pbb146 + -1 wcet_bb158 + -15 C_bb156 + 1 wcet_bb156_bb158 = -150; /*Phase_146., DAH BB 158 Line L_4aa_Pbb146(15*(11-1))*/
-1 wcet_bb156_bb158 + 1 wcet_bb156 >= 0; /*Phase_146.*/
-150 L_4aa_Pbb146 + -15 C_bb161 + -15 C_bb158 + 1 wcet_bb158_bb161 = -120; /*Phase_146., DAH BB 161 Line L_4aa_Pbb146(15*(11-1))*/
-1 wcet_bb158_bb161 + 1 wcet_bb158 >= 0; /*Phase_146.*/
-150 L_4aa_Pbb146 + -15 C_bb160 + -15 C_bb158 + 1 wcet_bb158_bb160 = -150; /*Phase_146., DAH BB 160 Line L_4aa_Pbb146(15*(11-1))*/
-1 wcet_bb158_bb160 + 1 wcet_bb158 >= 0; /*Phase_146.*/
-150 L_4a7_Pbb146 + -1 wcet_bb155 + -15 C_bb153 + 1 wcet_bb153_bb155 = -150; /*Phase_146., DAH BB 155 Line L_4a7_Pbb146(15*(11-1))*/
-1 wcet_bb153_bb155 + 1 wcet_bb153 >= 0; /*Phase_146.*/
-150 L_4a8_Pbb146 + -15 C_bb157 + -15 C_bb155 + 1 wcet_bb155_bb157 = -150; /*Phase_146., DAH BB 157 Line L_4a8_Pbb146(15*(11-1))*/
-1 wcet_bb155_bb157 + 1 wcet_bb155 >= 0; /*Phase_146.*/
-1 wcet_bb150 + 1 Wcet_audiobeam___ceilf_bb150 = 30; /*Phase_146.*/
-1 C_bb243 = 0; /*Phase_0.*/
-10 L_48e_Pbb181 + -10 L_48d_Pbb181 + -1 C_bb242 = -24; /*Phase_181.3 Inst in Line 48d; 1 Inst in Line 48e; */
-10 L_48d_Pbb181 + -10 L_48c_Pbb181 + -1 C_bb241 = -28; /*Phase_181.3 Inst in Line 48c; 5 Inst in Line 48d; */
-10 L_48c_Pbb181 + -10 L_48b_Pbb181 + -1 C_bb240 = -33; /*Phase_181.8 Inst in Line 48b; 5 Inst in Line 48c; */
-10 L_48a_Pbb181 + -1 C_bb239 = -14; /*Phase_181.4 Inst in Line 48a; */
-10 L_48a_Pbb181 + -1 C_bb238 = -14; /*Phase_181.4 Inst in Line 48a; */
-10 L_484_Pbb181 + -10 L_483_Pbb181 + -1 C_bb237 = -27; /*Phase_181.4 Inst in Line 483; 3 Inst in Line 484; */
-10 L_488_Pbb181 + -10 L_487_Pbb181 + -10 L_486_Pbb181 + -1 C_bb236 = -45; /*Phase_181.5 Inst in Line 486; 8 Inst in Line 487; 2 Inst in Line 488; */
-10 L_488_Pbb181 + -1 C_bb235 = -12; /*Phase_181.2 Inst in Line 488; */
-10 L_483_Pbb181 + -10 L_482_Pbb181 + -10 L_481_Pbb181 + -1 C_bb234 = -43; /*Phase_181.1 Inst in Line 481; 8 Inst in Line 482; 4 Inst in Line 483; */
-10 L_486_Pbb181 + -10 L_485_Pbb181 + -10 L_484_Pbb181 + -1 C_bb233 = -46; /*Phase_181.5 Inst in Line 484; 8 Inst in Line 485; 3 Inst in Line 486; */
-10 L_481_Pbb181 + -1 C_bb232 = -14; /*Phase_181.4 Inst in Line 481; */
-10 L_481_Pbb181 + -10 L_480_Pbb181 + -1 C_bb231 = -24; /*Phase_181.1 Inst in Line 480; 3 Inst in Line 481; */
-10 L_48e_Pbb181 + -10 L_48d_Pbb181 + -1 C_bb230 = -24; /*Phase_181.3 Inst in Line 48d; 1 Inst in Line 48e; */
-10 L_48d_Pbb181 + -10 L_48c_Pbb181 + -1 C_bb229 = -28; /*Phase_181.3 Inst in Line 48c; 5 Inst in Line 48d; */
-10 L_48c_Pbb181 + -10 L_48b_Pbb181 + -1 C_bb228 = -33; /*Phase_181.8 Inst in Line 48b; 5 Inst in Line 48c; */
-10 L_48a_Pbb181 + -1 C_bb227 = -14; /*Phase_181.4 Inst in Line 48a; */
-10 L_48a_Pbb181 + -1 C_bb226 = -14; /*Phase_181.4 Inst in Line 48a; */
-10 L_484_Pbb181 + -10 L_483_Pbb181 + -1 C_bb225 = -27; /*Phase_181.4 Inst in Line 483; 3 Inst in Line 484; */
-10 L_488_Pbb181 + -10 L_487_Pbb181 + -10 L_486_Pbb181 + -1 C_bb224 = -45; /*Phase_181.5 Inst in Line 486; 8 Inst in Line 487; 2 Inst in Line 488; */
-10 L_488_Pbb181 + -1 C_bb223 = -12; /*Phase_181.2 Inst in Line 488; */
-10 L_483_Pbb181 + -10 L_482_Pbb181 + -10 L_481_Pbb181 + -1 C_bb222 = -43; /*Phase_181.1 Inst in Line 481; 8 Inst in Line 482; 4 Inst in Line 483; */
-10 L_486_Pbb181 + -10 L_485_Pbb181 + -10 L_484_Pbb181 + -1 C_bb221 = -46; /*Phase_181.5 Inst in Line 484; 8 Inst in Line 485; 3 Inst in Line 486; */
-10 L_481_Pbb181 + -1 C_bb220 = -14; /*Phase_181.4 Inst in Line 481; */
-10 L_481_Pbb181 + -10 L_480_Pbb181 + -1 C_bb219 = -24; /*Phase_181.1 Inst in Line 480; 3 Inst in Line 481; */
-10 L_47f_Pbb181 + -10 L_47e_Pbb181 + -1 C_bb218 = -26; /*Phase_181.5 Inst in Line 47e; 1 Inst in Line 47f; */
-10 L_476_Pbb181 + -1 C_bb217 = -12; /*Phase_181.2 Inst in Line 476; */
-10 L_476_Pbb181 + -10 L_475_Pbb181 + -1 C_bb216 = -25; /*Phase_181.3 Inst in Line 475; 2 Inst in Line 476; */
-10 L_47c_Pbb181 + -10 L_47b_Pbb181 + -1 C_bb215 = -28; /*Phase_181.3 Inst in Line 47b; 5 Inst in Line 47c; */
-10 L_475_Pbb181 + -1 C_bb214 = -11; /*Phase_181.1 Inst in Line 475; */
-10 L_47b_Pbb181 + -10 L_47a_Pbb181 + -10 L_479_Pbb181 + -1 C_bb213 = -47; /*Phase_181.4 Inst in Line 479; 8 Inst in Line 47a; 5 Inst in Line 47b; */
-10 L_475_Pbb181 + -1 C_bb212 = -11; /*Phase_181.1 Inst in Line 475; */
-10 L_479_Pbb181 + -10 L_478_Pbb181 + -1 C_bb211 = -28; /*Phase_181.4 Inst in Line 478; 4 Inst in Line 479; */
-10 L_475_Pbb181 + -10 L_474_Pbb181 + -1 C_bb210 = -27; /*Phase_181.4 Inst in Line 474; 3 Inst in Line 475; */
-10 L_472_Pbb181 + -1 C_bb209 = -12; /*Phase_181.2 Inst in Line 472; */
-10 L_478_Pbb181 + -10 L_477_Pbb181 + -1 C_bb208 = -30; /*Phase_181.6 Inst in Line 477; 4 Inst in Line 478; */
-10 L_474_Pbb181 + -10 L_473_Pbb181 + -10 L_472_Pbb181 + -1 C_bb207 = -44; /*Phase_181.2 Inst in Line 472; 8 Inst in Line 473; 4 Inst in Line 474; */
-10 L_47e_Pbb181 + -10 L_47d_Pbb181 + -10 L_47c_Pbb181 + -1 C_bb206 = -44; /*Phase_181.3 Inst in Line 47c; 8 Inst in Line 47d; 3 Inst in Line 47e; */
-10 L_472_Pbb181 + -10 L_471_Pbb181 + -10 L_470_Pbb181 + -1 C_bb205 = -43; /*Phase_181.4 Inst in Line 470; 8 Inst in Line 471; 1 Inst in Line 472; */
-10 L_472_Pbb181 + -1 C_bb204 = -13; /*Phase_181.3 Inst in Line 472; */
-10 L_470_Pbb181 + -10 L_46f_Pbb181 + -1 C_bb203 = -25; /*Phase_181.1 Inst in Line 46f; 4 Inst in Line 470; */
-10 L_477_Pbb181 + -10 L_476_Pbb181 + -1 C_bb202 = -26; /*Phase_181.4 Inst in Line 476; 2 Inst in Line 477; */
-10 L_46f_Pbb181 + -1 C_bb201 = -14; /*Phase_181.4 Inst in Line 46f; */
-10 L_46f_Pbb181 + -10 L_46e_Pbb181 + -1 C_bb200 = -25; /*Phase_181.2 Inst in Line 46e; 3 Inst in Line 46f; */
-10 L_496_Pbb181 + -10 L_495_Pbb181 + -1 C_bb199 = -22; /*Phase_181.1 Inst in Line 495; 1 Inst in Line 496; */
-10 L_495_Pbb181 + -1 C_bb198 = -13; /*Phase_181.3 Inst in Line 495; */
-10 L_493_Pbb181 + -1 C_bb197 = -16; /*Phase_181.6 Inst in Line 493; */
-10 L_495_Pbb181 + -10 L_494_Pbb181 + -1 C_bb196 = -22; /*Phase_181.1 Inst in Line 494; 1 Inst in Line 495; */
-10 L_495_Pbb181 + -1 C_bb195 = -13; /*Phase_181.3 Inst in Line 495; */
-10 L_493_Pbb181 + -1 C_bb194 = -12; /*Phase_181.2 Inst in Line 493; */
-10 L_494_Pbb181 + -1 C_bb193 = -13; /*Phase_181.3 Inst in Line 494; */
-10 L_492_Pbb181 + -1 C_bb192 = -12; /*Phase_181.2 Inst in Line 492; */
-10 L_492_Pbb181 + -1 C_bb191 = -13; /*Phase_181.3 Inst in Line 492; */
-10 L_491_Pbb181 + -1 C_bb190 = -12; /*Phase_181.2 Inst in Line 491; */
-10 L_494_Pbb181 + -1 C_bb189 = -13; /*Phase_181.3 Inst in Line 494; */
-10 L_492_Pbb181 + -10 L_491_Pbb181 + -1 C_bb188 = -25; /*Phase_181.2 Inst in Line 491; 3 Inst in Line 492; */
-10 L_491_Pbb181 + -1 C_bb187 = -12; /*Phase_181.2 Inst in Line 491; */
-10 L_494_Pbb181 + -1 C_bb186 = -11; /*Phase_181.1 Inst in Line 494; */
-10 L_491_Pbb181 + -10 L_490_Pbb181 + -1 C_bb185 = -23; /*Phase_181.1 Inst in Line 490; 2 Inst in Line 491; */
-10 L_490_Pbb181 + -10 L_48f_Pbb181 + -1 C_bb184 = -28; /*Phase_181.1 Inst in Line 48f; 7 Inst in Line 490; */
-10 L_4b5 + -10 L_4b4 + -1 C_bb183 = -29; /*Phase_0.8 Inst in Line 4b4; 1 Inst in Line 4b5; */
-10 L_443_Pbb181 + -10 L_442_Pbb181 + -1 C_bb182 = -28; /*Phase_181.3 Inst in Line 442; 5 Inst in Line 443; */
-10 L_442_Pbb181 + -10 L_441_Pbb181 + -1 C_bb181 = -26; /*Phase_181.1 Inst in Line 441; 5 Inst in Line 442; */
-10 L_443 + -1 C_bb180 = -13; /*Phase_0.3 Inst in Line 443; */
-10 L_441 + -1 C_bb179 = -16; /*Phase_0.6 Inst in Line 441; */
-10 L_441 + -10 L_440 + -1 C_bb178 = -26; /*Phase_0.5 Inst in Line 440; 1 Inst in Line 441; */
-10 L_440 + -10 L_43f + -1 C_bb177 = -25; /*Phase_0.2 Inst in Line 43f; 3 Inst in Line 440; */
-10 L_44a_Pbb133 + -1 C_bb176 = -11; /*Phase_133.1 Inst in Line 44a; */
-10 L_44a_Pbb133 + -10 L_449_Pbb133 + -10 L_448_Pbb133 + -10 L_447_Pbb133 + -1 C_bb175 = -66; /*Phase_133.6 Inst in Line 447; 8 Inst in Line 448; 8 Inst in Line 449; 4 Inst in Line 44a; */
-10 L_44a_Pbb133 + -1 C_bb174 = -12; /*Phase_133.2 Inst in Line 44a; */
-10 L_447_Pbb133 + -10 L_446_Pbb133 + -1 C_bb173 = -24; /*Phase_133.2 Inst in Line 446; 2 Inst in Line 447; */
-10 L_446_Pbb133 + -1 C_bb172 = -15; /*Phase_133.5 Inst in Line 446; */
-10 L_49c_Pbb146 + -10 L_49b_Pbb146 + -1 C_bb171 = -25; /*Phase_146.4 Inst in Line 49b; 1 Inst in Line 49c; */
-10 L_49b_Pbb146 + -1 C_bb170 = -12; /*Phase_146.2 Inst in Line 49b; */
-10 L_499_Pbb146 + -1 C_bb169 = -16; /*Phase_146.6 Inst in Line 499; */
-10 L_49b_Pbb146 + -1 C_bb168 = -12; /*Phase_146.2 Inst in Line 49b; */
-10 L_499_Pbb146 + -10 L_498_Pbb146 + -1 C_bb167 = -25; /*Phase_146.4 Inst in Line 498; 1 Inst in Line 499; */
-10 L_49a_Pbb146 + -1 C_bb166 = -16; /*Phase_146.6 Inst in Line 49a; */
-10 L_498_Pbb146 + -1 C_bb165 = -14; /*Phase_146.4 Inst in Line 498; */
-10 L_49a_Pbb146 + -10 L_499_Pbb146 + -1 C_bb164 = -23; /*Phase_146.1 Inst in Line 499; 2 Inst in Line 49a; */
-10 L_497_Pbb146 + -1 C_bb163 = -12; /*Phase_146.2 Inst in Line 497; */
-10 L_497_Pbb146 + -1 C_bb162 = -16; /*Phase_146.6 Inst in Line 497; */
-10 L_4aa_Pbb146 + -1 C_bb161 = -12; /*Phase_146.2 Inst in Line 4aa; */
-10 L_4aa_Pbb146 + -1 C_bb160 = -12; /*Phase_146.2 Inst in Line 4aa; */
-10 L_4ab_Pbb146 + -10 L_4aa_Pbb146 + -1 C_bb159 = -22; /*Phase_146.1 Inst in Line 4aa; 1 Inst in Line 4ab; */
-10 L_4aa_Pbb146 + -1 C_bb158 = -11; /*Phase_146.1 Inst in Line 4aa; */
-10 L_4a8_Pbb146 + -1 C_bb157 = -16; /*Phase_146.6 Inst in Line 4a8; */
-10 L_4aa_Pbb146 + -1 C_bb156 = -12; /*Phase_146.2 Inst in Line 4aa; */
-10 L_4a8_Pbb146 + -10 L_4a7_Pbb146 + -1 C_bb155 = -25; /*Phase_146.4 Inst in Line 4a7; 1 Inst in Line 4a8; */
-10 L_4a9_Pbb146 + -1 C_bb154 = -16; /*Phase_146.6 Inst in Line 4a9; */
-10 L_4a7_Pbb146 + -1 C_bb153 = -14; /*Phase_146.4 Inst in Line 4a7; */
-10 L_4a9_Pbb146 + -10 L_4a8_Pbb146 + -1 C_bb152 = -23; /*Phase_146.1 Inst in Line 4a8; 2 Inst in Line 4a9; */
-10 L_4a6_Pbb146 + -1 C_bb151 = -12; /*Phase_146.2 Inst in Line 4a6; */
-10 L_4a6_Pbb146 + -1 C_bb150 = -16; /*Phase_146.6 Inst in Line 4a6; */
-10 L_41f + -1 C_bb149 = -11; /*Phase_0.1 Inst in Line 41f; */
-10 L_41f_Pbb146 + -10 L_41e_Pbb146 + -1 C_bb148 = -29; /*Phase_146.4 Inst in Line 41e; 5 Inst in Line 41f; */
-10 L_41e_Pbb146 + -1 C_bb147 = -14; /*Phase_146.4 Inst in Line 41e; */
-10 L_41d_Pbb146 + -1 C_bb146 = -15; /*Phase_146.5 Inst in Line 41d; */
-10 L_41d + -10 L_41c + -1 C_bb145 = -24; /*Phase_0.1 Inst in Line 41c; 3 Inst in Line 41d; */
-10 L_45a_Pbb133 + -10 L_459_Pbb133 + -1 C_bb144 = -29; /*Phase_133.3 Inst in Line 459; 6 Inst in Line 45a; */
-10 L_45e_Pbb133 + -10 L_45d_Pbb133 + -1 C_bb143 = -27; /*Phase_133.4 Inst in Line 45d; 3 Inst in Line 45e; */
-10 L_459_Pbb133 + -10 L_458_Pbb133 + -1 C_bb142 = -27; /*Phase_133.2 Inst in Line 458; 5 Inst in Line 459; */
-10 L_45d_Pbb133 + -10 L_45c_Pbb133 + -10 L_45b_Pbb133 + -10 L_45a_Pbb133 + -1 C_bb141 = -62; /*Phase_133.2 Inst in Line 45a; 8 Inst in Line 45b; 8 Inst in Line 45c; 4 Inst in Line 45d; */
-10 L_458_Pbb133 + -10 L_457_Pbb133 + -1 C_bb140 = -30; /*Phase_133.4 Inst in Line 457; 6 Inst in Line 458; */
-10 L_451 + -10 L_450 + -1 C_bb139 = -22; /*Phase_0.1 Inst in Line 450; 1 Inst in Line 451; */
-10 L_457_Pbb133 + -10 L_456_Pbb133 + -1 C_bb138 = -30; /*Phase_133.6 Inst in Line 456; 4 Inst in Line 457; */
-10 L_451 + -1 C_bb137 = -12; /*Phase_0.2 Inst in Line 451; */
-10 L_450_Pbb129 + -1 C_bb136 = -13; /*Phase_129.3 Inst in Line 450; */
-10 L_456_Pbb133 + -10 L_455_Pbb133 + -1 C_bb135 = -24; /*Phase_133.2 Inst in Line 455; 2 Inst in Line 456; */
-10 L_450_Pbb129 + -10 L_44f_Pbb129 + -1 C_bb134 = -28; /*Phase_129.4 Inst in Line 44f; 4 Inst in Line 450; */
-10 L_455_Pbb133 + -1 C_bb133 = -14; /*Phase_133.4 Inst in Line 455; */
-10 L_44f_Pbb129 + -1 C_bb132 = -14; /*Phase_129.4 Inst in Line 44f; */
-10 L_45e + -1 C_bb131 = -13; /*Phase_0.3 Inst in Line 45e; */
-10 L_455 + -10 L_454 + -10 L_453 + -1 C_bb130 = -45; /*Phase_0.5 Inst in Line 453; 8 Inst in Line 454; 2 Inst in Line 455; */
-10 L_44e_Pbb129 + -1 C_bb129 = -13; /*Phase_129.3 Inst in Line 44e; */
-10 L_45f + -10 L_45e + -1 C_bb128 = -23; /*Phase_0.2 Inst in Line 45e; 1 Inst in Line 45f; */
-10 L_453 + -10 L_452 + -1 C_bb127 = -28; /*Phase_0.5 Inst in Line 452; 3 Inst in Line 453; */
-10 L_451 + -1 C_bb126 = -13; /*Phase_0.3 Inst in Line 451; */
-10 L_44e + -10 L_44d + -1 C_bb125 = -29; /*Phase_0.4 Inst in Line 44d; 5 Inst in Line 44e; */
-10 L_452 + -10 L_451 + -1 C_bb124 = -25; /*Phase_0.2 Inst in Line 451; 3 Inst in Line 452; */
-10 L_44d + -10 L_44c + -1 C_bb123 = -26; /*Phase_0.2 Inst in Line 44c; 4 Inst in Line 44d; */
-10 L_44c + -1 C_bb122 = -13; /*Phase_0.3 Inst in Line 44c; */
-10 L_44c + -10 L_44b + -1 C_bb121 = -31; /*Phase_0.8 Inst in Line 44b; 3 Inst in Line 44c; */
-10 L_463_Pbb117 + -1 C_bb120 = -14; /*Phase_117.4 Inst in Line 463; */
-10 L_464_Pbb117 + -10 L_463_Pbb117 + -1 C_bb119 = -23; /*Phase_117.2 Inst in Line 463; 1 Inst in Line 464; */
-10 L_463_Pbb117 + -1 C_bb118 = -11; /*Phase_117.1 Inst in Line 463; */
-10 L_463_Pbb117 + -10 L_462_Pbb117 + -1 C_bb117 = -24; /*Phase_117.3 Inst in Line 462; 1 Inst in Line 463; */
-10 L_462 + -1 C_bb116 = -14; /*Phase_0.4 Inst in Line 462; */
-10 L_464 + -1 C_bb115 = -12; /*Phase_0.2 Inst in Line 464; */
-10 L_462 + -10 L_461 + -1 C_bb114 = -22; /*Phase_0.1 Inst in Line 461; 1 Inst in Line 462; */
-10 L_465 + -10 L_464 + -1 C_bb113 = -23; /*Phase_0.2 Inst in Line 464; 1 Inst in Line 465; */
-10 L_461 + -1 C_bb112 = -12; /*Phase_0.2 Inst in Line 461; */
-10 L_464 + -1 C_bb111 = -13; /*Phase_0.3 Inst in Line 464; */
-10 L_461 + -10 L_460 + -1 C_bb110 = -27; /*Phase_0.2 Inst in Line 460; 5 Inst in Line 461; */
-10 L_460 + -10 L_45f + -1 C_bb109 = -30; /*Phase_0.4 Inst in Line 45f; 6 Inst in Line 460; */
-10 L_4b5_Pbb101 + -10 L_4b4_Pbb101 + -1 C_bb108 = -29; /*Phase_101.8 Inst in Line 4b4; 1 Inst in Line 4b5; */
-10 L_4b5 + -10 L_4b4 + -1 C_bb107 = -29; /*Phase_0.8 Inst in Line 4b4; 1 Inst in Line 4b5; */
-10 L_4b5 + -10 L_4b4 + -1 C_bb106 = -29; /*Phase_0.8 Inst in Line 4b4; 1 Inst in Line 4b5; */
-10 L_42b_Pbb101 + -1 C_bb105 = -13; /*Phase_101.3 Inst in Line 42b; */
-10 L_42c_Pbb101 + -1 C_bb104 = -14; /*Phase_101.4 Inst in Line 42c; */
-10 L_42b_Pbb101 + -1 C_bb103 = -13; /*Phase_101.3 Inst in Line 42b; */
-10 L_42b_Pbb101 + -10 L_42a_Pbb101 + -1 C_bb102 = -23; /*Phase_101.1 Inst in Line 42a; 2 Inst in Line 42b; */
-10 L_42a_Pbb101 + -1 C_bb101 = -12; /*Phase_101.2 Inst in Line 42a; */
-10 L_42d + -10 L_42c + -1 C_bb100 = -26; /*Phase_0.4 Inst in Line 42c; 2 Inst in Line 42d; */
-10 L_42a + -1 C_bb99 = -14; /*Phase_0.4 Inst in Line 42a; */
-10 L_42a + -10 L_429 + -1 C_bb98 = -23; /*Phase_0.2 Inst in Line 429; 1 Inst in Line 42a; */
-10 L_429 + -1 C_bb97 = -14; /*Phase_0.4 Inst in Line 429; */
-10 L_429 + -10 L_428 + -1 C_bb96 = -25; /*Phase_0.3 Inst in Line 428; 2 Inst in Line 429; */
-10 L_4aa + -1 C_bb95 = -12; /*Phase_0.2 Inst in Line 4aa; */
-10 L_4aa + -1 C_bb94 = -12; /*Phase_0.2 Inst in Line 4aa; */
-10 L_4ab + -10 L_4aa + -1 C_bb93 = -22; /*Phase_0.1 Inst in Line 4aa; 1 Inst in Line 4ab; */
-10 L_4aa + -1 C_bb92 = -11; /*Phase_0.1 Inst in Line 4aa; */
-10 L_4a8 + -1 C_bb91 = -16; /*Phase_0.6 Inst in Line 4a8; */
-10 L_4aa + -1 C_bb90 = -12; /*Phase_0.2 Inst in Line 4aa; */
-10 L_4a8 + -10 L_4a7 + -1 C_bb89 = -25; /*Phase_0.4 Inst in Line 4a7; 1 Inst in Line 4a8; */
-10 L_4a9 + -1 C_bb88 = -16; /*Phase_0.6 Inst in Line 4a9; */
-10 L_4a7 + -1 C_bb87 = -14; /*Phase_0.4 Inst in Line 4a7; */
-10 L_4a9 + -10 L_4a8 + -1 C_bb86 = -23; /*Phase_0.1 Inst in Line 4a8; 2 Inst in Line 4a9; */
-10 L_4a6 + -1 C_bb85 = -12; /*Phase_0.2 Inst in Line 4a6; */
-10 L_4a6 + -1 C_bb84 = -16; /*Phase_0.6 Inst in Line 4a6; */
-10 L_423 + -1 C_bb83 = -13; /*Phase_0.3 Inst in Line 423; */
-10 L_423_Pbb82 + -10 L_422_Pbb82 + -1 C_bb82 = -26; /*Phase_82.3 Inst in Line 422; 3 Inst in Line 423; */
-10 L_423 + -1 C_bb81 = -11; /*Phase_0.1 Inst in Line 423; */
-10 L_422 + -1 C_bb80 = -11; /*Phase_0.1 Inst in Line 422; */
-10 L_422 + -1 C_bb79 = -14; /*Phase_0.4 Inst in Line 422; */
-10 L_49c + -10 L_49b + -1 C_bb78 = -25; /*Phase_0.4 Inst in Line 49b; 1 Inst in Line 49c; */
-10 L_49b + -1 C_bb77 = -12; /*Phase_0.2 Inst in Line 49b; */
-10 L_499 + -1 C_bb76 = -16; /*Phase_0.6 Inst in Line 499; */
-10 L_49b + -1 C_bb75 = -12; /*Phase_0.2 Inst in Line 49b; */
-10 L_499 + -10 L_498 + -1 C_bb74 = -25; /*Phase_0.4 Inst in Line 498; 1 Inst in Line 499; */
-10 L_49a + -1 C_bb73 = -16; /*Phase_0.6 Inst in Line 49a; */
-10 L_498 + -1 C_bb72 = -14; /*Phase_0.4 Inst in Line 498; */
-10 L_49a + -10 L_499 + -1 C_bb71 = -23; /*Phase_0.1 Inst in Line 499; 2 Inst in Line 49a; */
-10 L_497 + -1 C_bb70 = -12; /*Phase_0.2 Inst in Line 497; */
-10 L_497 + -1 C_bb69 = -16; /*Phase_0.6 Inst in Line 497; */
-10 L_425_Pbb66 + -10 L_424_Pbb66 + -1 C_bb68 = -24; /*Phase_66.1 Inst in Line 424; 3 Inst in Line 425; */
-10 L_426 + -10 L_425 + -1 C_bb67 = -23; /*Phase_0.2 Inst in Line 425; 1 Inst in Line 426; */
-10 L_425_Pbb66 + -1 C_bb66 = -12; /*Phase_66.2 Inst in Line 425; */
-10 L_425 + -1 C_bb65 = -11; /*Phase_0.1 Inst in Line 425; */
-10 L_424 + -1 C_bb64 = -13; /*Phase_0.3 Inst in Line 424; */
-10 L_424 + -1 C_bb63 = -14; /*Phase_0.4 Inst in Line 424; */
-10 L_437 + -1 C_bb62 = -11; /*Phase_0.1 Inst in Line 437; */
-10 L_437_Pbb61 + -10 L_436_Pbb61 + -1 C_bb61 = -25; /*Phase_61.2 Inst in Line 436; 3 Inst in Line 437; */
-10 L_436 + -1 C_bb60 = -15; /*Phase_0.5 Inst in Line 436; */
-10 L_436 + -10 L_435 + -1 C_bb59 = -22; /*Phase_0.1 Inst in Line 435; 1 Inst in Line 436; */
-10 L_435 + -1 C_bb58 = -14; /*Phase_0.4 Inst in Line 435; */
-10 L_4b0_Pbb41 + -1 C_bb57 = -15; /*Phase_41.5 Inst in Line 4b0; */
-10 L_4b0_Pbb41 + -10 L_4af_Pbb41 + -1 C_bb56 = -29; /*Phase_41.6 Inst in Line 4af; 3 Inst in Line 4b0; */
-10 L_4b1_Pbb41 + -1 C_bb55 = -11; /*Phase_41.1 Inst in Line 4b1; */
-10 L_4b2_Pbb41 + -1 C_bb54 = -16; /*Phase_41.6 Inst in Line 4b2; */
-10 L_4af_Pbb41 + -10 L_4ae_Pbb41 + -1 C_bb53 = -30; /*Phase_41.8 Inst in Line 4ae; 2 Inst in Line 4af; */
-10 L_4b3_Pbb41 + -1 C_bb52 = -12; /*Phase_41.2 Inst in Line 4b3; */
-10 L_4b3_Pbb41 + -1 C_bb51 = -15; /*Phase_41.5 Inst in Line 4b3; */
-10 L_4b1_Pbb41 + -1 C_bb50 = -14; /*Phase_41.4 Inst in Line 4b1; */
-10 L_4ad_Pbb41 + -1 C_bb49 = -14; /*Phase_41.4 Inst in Line 4ad; */
-10 L_4b2_Pbb41 + -1 C_bb48 = -12; /*Phase_41.2 Inst in Line 4b2; */
-10 L_4ad_Pbb41 + -1 C_bb47 = -12; /*Phase_41.2 Inst in Line 4ad; */
-10 L_4b1_Pbb41 + -1 C_bb46 = -13; /*Phase_41.3 Inst in Line 4b1; */
-10 L_4ad_Pbb41 + -1 C_bb45 = -12; /*Phase_41.2 Inst in Line 4ad; */
-10 L_4ac_Pbb41 + -10 L_4ab_Pbb41 + -1 C_bb44 = -30; /*Phase_41.2 Inst in Line 4ab; 8 Inst in Line 4ac; */
-10 L_433 + -1 C_bb43 = -11; /*Phase_0.1 Inst in Line 433; */
-10 L_433_Pbb41 + -10 L_432_Pbb41 + -1 C_bb42 = -25; /*Phase_41.2 Inst in Line 432; 3 Inst in Line 433; */
-10 L_432_Pbb41 + -10 L_431_Pbb41 + -1 C_bb41 = -33; /*Phase_41.7 Inst in Line 431; 6 Inst in Line 432; */
-10 L_431 + -10 L_430 + -1 C_bb40 = -24; /*Phase_0.3 Inst in Line 430; 1 Inst in Line 431; */
-10 L_430 + -1 C_bb39 = -13; /*Phase_0.3 Inst in Line 430; */
-10 L_4b5 + -10 L_4b4 + -1 C_bb38 = -29; /*Phase_0.8 Inst in Line 4b4; 1 Inst in Line 4b5; */
-10 L_4b5 + -10 L_4b4 + -1 C_bb37 = -29; /*Phase_0.8 Inst in Line 4b4; 1 Inst in Line 4b5; */
-10 L_4b5 + -10 L_4b4 + -1 C_bb36 = -29; /*Phase_0.8 Inst in Line 4b4; 1 Inst in Line 4b5; */
-10 L_4b5_Pbb30 + -10 L_4b4_Pbb30 + -1 C_bb35 = -29; /*Phase_30.8 Inst in Line 4b4; 1 Inst in Line 4b5; */
-10 L_4b5 + -10 L_4b4 + -1 C_bb34 = -29; /*Phase_0.8 Inst in Line 4b4; 1 Inst in Line 4b5; */
-10 L_4b5 + -10 L_4b4 + -1 C_bb33 = -29; /*Phase_0.8 Inst in Line 4b4; 1 Inst in Line 4b5; */
-10 L_42f_Pbb30 + -1 C_bb32 = -11; /*Phase_30.1 Inst in Line 42f; */
-10 L_42f_Pbb30 + -1 C_bb31 = -14; /*Phase_30.4 Inst in Line 42f; */
-10 L_42f_Pbb30 + -1 C_bb30 = -12; /*Phase_30.2 Inst in Line 42f; */
-10 L_430 + -1 C_bb29 = -12; /*Phase_0.2 Inst in Line 430; */
-10 L_42f + -10 L_42e + -1 C_bb28 = -24; /*Phase_0.3 Inst in Line 42e; 1 Inst in Line 42f; */
-10 L_42e + -1 C_bb27 = -13; /*Phase_0.3 Inst in Line 42e; */
-10 L_42e + -10 L_42d + -1 C_bb26 = -23; /*Phase_0.1 Inst in Line 42d; 2 Inst in Line 42e; */
-10 L_42d + -1 C_bb25 = -15; /*Phase_0.5 Inst in Line 42d; */
-10 L_46d + -10 L_46c + -1 C_bb24 = -31; /*Phase_0.7 Inst in Line 46c; 4 Inst in Line 46d; */
-10 L_46c + -10 L_46b + -1 C_bb23 = -29; /*Phase_0.8 Inst in Line 46b; 1 Inst in Line 46c; */
-10 L_46a + -1 C_bb22 = -13; /*Phase_0.3 Inst in Line 46a; */
-10 L_46a + -1 C_bb21 = -14; /*Phase_0.4 Inst in Line 46a; */
-10 L_46a + -10 L_469 + -1 C_bb20 = -22; /*Phase_0.1 Inst in Line 469; 1 Inst in Line 46a; */
-10 L_469_Pbb19 + -1 C_bb19 = -16; /*Phase_19.6 Inst in Line 469; */
-10 L_469 + -10 L_468 + -1 C_bb18 = -27; /*Phase_0.6 Inst in Line 468; 1 Inst in Line 469; */
-10 L_468 + -10 L_467 + -1 C_bb17 = -26; /*Phase_0.4 Inst in Line 467; 2 Inst in Line 468; */
-10 L_467 + -1 C_bb16 = -13; /*Phase_0.3 Inst in Line 467; */
-10 L_467 + -10 L_466 + -1 C_bb15 = -23; /*Phase_0.2 Inst in Line 466; 1 Inst in Line 467; */
-10 L_466 + -1 C_bb14 = -13; /*Phase_0.3 Inst in Line 466; */
-10 L_466 + -10 L_465 + -1 C_bb13 = -28; /*Phase_0.5 Inst in Line 465; 3 Inst in Line 466; */
-10 L_41b + -1 C_bb12 = -12; /*Phase_0.2 Inst in Line 41b; */
-10 L_41b_Pbb11 + -10 L_41a_Pbb11 + -1 C_bb11 = -26; /*Phase_11.5 Inst in Line 41a; 1 Inst in Line 41b; */
-10 L_41a + -1 C_bb10 = -12; /*Phase_0.2 Inst in Line 41a; */
-10 L_41a_Pbb9 + -10 L_419_Pbb9 + -1 C_bb9 = -26; /*Phase_9.5 Inst in Line 419; 1 Inst in Line 41a; */
-10 L_419 + -1 C_bb8 = -12; /*Phase_0.2 Inst in Line 419; */
-10 L_419_Pbb7 + -10 L_418_Pbb7 + -1 C_bb7 = -26; /*Phase_7.5 Inst in Line 418; 1 Inst in Line 419; */
-10 L_418 + -1 C_bb6 = -12; /*Phase_0.2 Inst in Line 418; */
-10 L_418_Pbb5 + -10 L_417_Pbb5 + -1 C_bb5 = -26; /*Phase_5.5 Inst in Line 417; 1 Inst in Line 418; */
-10 L_417 + -10 L_416 + -1 C_bb4 = -29; /*Phase_0.6 Inst in Line 416; 3 Inst in Line 417; */
-10 L_403 + -1 C_bb3 = -15; /*Phase_0.5 Inst in Line 403; */
-10 L_403 + -10 L_402 + -1 C_bb2 = -24; /*Phase_0.3 Inst in Line 402; 1 Inst in Line 403; */
-10 L_402 + -1 C_bb1 = -12; /*Phase_0.2 Inst in Line 402; */
-1 C_bb0 = 0; /*Phase_0.*/
1 Wcet_main_bb1 + -1 wcet_Phase_0 <= 0; /*Phase_0.*/
1 wcet_Phase_0 + -1 wcet_fin = 0; /**/
1 L_48e_Pbb181 >= 0; /*Phase_181.*/
1 L_48e_Pbb181 <= 1; /*Phase_181.*/
1 L_48d_Pbb181 >= 0; /*Phase_181.*/
1 L_48d_Pbb181 <= 1; /*Phase_181.*/
1 L_48c_Pbb181 >= 0; /*Phase_181.*/
1 L_48c_Pbb181 <= 1; /*Phase_181.*/
1 L_48b_Pbb181 >= 0; /*Phase_181.*/
1 L_48b_Pbb181 <= 1; /*Phase_181.*/
1 L_48a_Pbb181 >= 0; /*Phase_181.*/
1 L_48a_Pbb181 <= 1; /*Phase_181.*/
1 L_487_Pbb181 >= 0; /*Phase_181.*/
1 L_487_Pbb181 <= 1; /*Phase_181.*/
1 L_488_Pbb181 >= 0; /*Phase_181.*/
1 L_488_Pbb181 <= 1; /*Phase_181.*/
1 L_483_Pbb181 >= 0; /*Phase_181.*/
1 L_483_Pbb181 <= 1; /*Phase_181.*/
1 L_482_Pbb181 >= 0; /*Phase_181.*/
1 L_482_Pbb181 <= 1; /*Phase_181.*/
1 L_486_Pbb181 >= 0; /*Phase_181.*/
1 L_486_Pbb181 <= 1; /*Phase_181.*/
1 L_485_Pbb181 >= 0; /*Phase_181.*/
1 L_485_Pbb181 <= 1; /*Phase_181.*/
1 L_484_Pbb181 >= 0; /*Phase_181.*/
1 L_484_Pbb181 <= 1; /*Phase_181.*/
1 L_481_Pbb181 >= 0; /*Phase_181.*/
1 L_481_Pbb181 <= 1; /*Phase_181.*/
1 L_480_Pbb181 >= 0; /*Phase_181.*/
1 L_480_Pbb181 <= 1; /*Phase_181.*/
1 L_47f_Pbb181 >= 0; /*Phase_181.*/
1 L_47f_Pbb181 <= 1; /*Phase_181.*/
1 L_47b_Pbb181 >= 0; /*Phase_181.*/
1 L_47b_Pbb181 <= 1; /*Phase_181.*/
1 L_47a_Pbb181 >= 0; /*Phase_181.*/
1 L_47a_Pbb181 <= 1; /*Phase_181.*/
1 L_479_Pbb181 >= 0; /*Phase_181.*/
1 L_479_Pbb181 <= 1; /*Phase_181.*/
1 L_475_Pbb181 >= 0; /*Phase_181.*/
1 L_475_Pbb181 <= 1; /*Phase_181.*/
1 L_478_Pbb181 >= 0; /*Phase_181.*/
1 L_478_Pbb181 <= 1; /*Phase_181.*/
1 L_474_Pbb181 >= 0; /*Phase_181.*/
1 L_474_Pbb181 <= 1; /*Phase_181.*/
1 L_473_Pbb181 >= 0; /*Phase_181.*/
1 L_473_Pbb181 <= 1; /*Phase_181.*/
1 L_47e_Pbb181 >= 0; /*Phase_181.*/
1 L_47e_Pbb181 <= 1; /*Phase_181.*/
1 L_47d_Pbb181 >= 0; /*Phase_181.*/
1 L_47d_Pbb181 <= 1; /*Phase_181.*/
1 L_47c_Pbb181 >= 0; /*Phase_181.*/
1 L_47c_Pbb181 <= 1; /*Phase_181.*/
1 L_471_Pbb181 >= 0; /*Phase_181.*/
1 L_471_Pbb181 <= 1; /*Phase_181.*/
1 L_472_Pbb181 >= 0; /*Phase_181.*/
1 L_472_Pbb181 <= 1; /*Phase_181.*/
1 L_470_Pbb181 >= 0; /*Phase_181.*/
1 L_470_Pbb181 <= 1; /*Phase_181.*/
1 L_477_Pbb181 >= 0; /*Phase_181.*/
1 L_477_Pbb181 <= 1; /*Phase_181.*/
1 L_476_Pbb181 >= 0; /*Phase_181.*/
1 L_476_Pbb181 <= 1; /*Phase_181.*/
1 L_46f_Pbb181 >= 0; /*Phase_181.*/
1 L_46f_Pbb181 <= 1; /*Phase_181.*/
1 L_46e_Pbb181 >= 0; /*Phase_181.*/
1 L_46e_Pbb181 <= 1; /*Phase_181.*/
1 L_496_Pbb181 >= 0; /*Phase_181.*/
1 L_496_Pbb181 <= 1; /*Phase_181.*/
1 L_495_Pbb181 >= 0; /*Phase_181.*/
1 L_495_Pbb181 <= 1; /*Phase_181.*/
1 L_493_Pbb181 >= 0; /*Phase_181.*/
1 L_493_Pbb181 <= 1; /*Phase_181.*/
1 L_492_Pbb181 >= 0; /*Phase_181.*/
1 L_492_Pbb181 <= 1; /*Phase_181.*/
1 L_494_Pbb181 >= 0; /*Phase_181.*/
1 L_494_Pbb181 <= 1; /*Phase_181.*/
1 L_491_Pbb181 >= 0; /*Phase_181.*/
1 L_491_Pbb181 <= 1; /*Phase_181.*/
1 L_490_Pbb181 >= 0; /*Phase_181.*/
1 L_490_Pbb181 <= 1; /*Phase_181.*/
1 L_48f_Pbb181 >= 0; /*Phase_181.*/
1 L_48f_Pbb181 <= 1; /*Phase_181.*/
1 L_443_Pbb181 >= 0; /*Phase_181.*/
1 L_443_Pbb181 <= 1; /*Phase_181.*/
1 L_442_Pbb181 >= 0; /*Phase_181.*/
1 L_442_Pbb181 <= 1; /*Phase_181.*/
1 L_441_Pbb181 >= 0; /*Phase_181.*/
1 L_441_Pbb181 <= 1; /*Phase_181.*/
1 L_443 >= 0; /*Phase_0.*/
1 L_443 <= 0; /*Phase_0.*/
1 L_441 >= 0; /*Phase_0.*/
1 L_441 <= 0; /*Phase_0.*/
1 L_440 >= 0; /*Phase_0.*/
1 L_440 <= 0; /*Phase_0.*/
1 L_43f >= 0; /*Phase_0.*/
1 L_43f <= 0; /*Phase_0.*/
1 L_449_Pbb133 >= 0; /*Phase_133.*/
1 L_449_Pbb133 <= 1; /*Phase_133.*/
1 L_448_Pbb133 >= 0; /*Phase_133.*/
1 L_448_Pbb133 <= 1; /*Phase_133.*/
1 L_44a_Pbb133 >= 0; /*Phase_133.*/
1 L_44a_Pbb133 <= 1; /*Phase_133.*/
1 L_447_Pbb133 >= 0; /*Phase_133.*/
1 L_447_Pbb133 <= 1; /*Phase_133.*/
1 L_446_Pbb133 >= 0; /*Phase_133.*/
1 L_446_Pbb133 <= 1; /*Phase_133.*/
1 L_49c_Pbb146 >= 0; /*Phase_146.*/
1 L_49c_Pbb146 <= 1; /*Phase_146.*/
1 L_49b_Pbb146 >= 0; /*Phase_146.*/
1 L_49b_Pbb146 <= 1; /*Phase_146.*/
1 L_498_Pbb146 >= 0; /*Phase_146.*/
1 L_498_Pbb146 <= 1; /*Phase_146.*/
1 L_49a_Pbb146 >= 0; /*Phase_146.*/
1 L_49a_Pbb146 <= 1; /*Phase_146.*/
1 L_499_Pbb146 >= 0; /*Phase_146.*/
1 L_499_Pbb146 <= 1; /*Phase_146.*/
1 L_497_Pbb146 >= 0; /*Phase_146.*/
1 L_497_Pbb146 <= 1; /*Phase_146.*/
1 L_4ab_Pbb146 >= 0; /*Phase_146.*/
1 L_4ab_Pbb146 <= 1; /*Phase_146.*/
1 L_4aa_Pbb146 >= 0; /*Phase_146.*/
1 L_4aa_Pbb146 <= 1; /*Phase_146.*/
1 L_4a7_Pbb146 >= 0; /*Phase_146.*/
1 L_4a7_Pbb146 <= 1; /*Phase_146.*/
1 L_4a9_Pbb146 >= 0; /*Phase_146.*/
1 L_4a9_Pbb146 <= 1; /*Phase_146.*/
1 L_4a8_Pbb146 >= 0; /*Phase_146.*/
1 L_4a8_Pbb146 <= 1; /*Phase_146.*/
1 L_4a6_Pbb146 >= 0; /*Phase_146.*/
1 L_4a6_Pbb146 <= 1; /*Phase_146.*/
1 L_41f >= 0; /*Phase_0.*/
1 L_41f <= 0; /*Phase_0.*/
1 L_41f_Pbb146 >= 0; /*Phase_146.*/
1 L_41f_Pbb146 <= 1; /*Phase_146.*/
1 L_41e_Pbb146 >= 0; /*Phase_146.*/
1 L_41e_Pbb146 <= 1; /*Phase_146.*/
1 L_41d_Pbb146 >= 0; /*Phase_146.*/
1 L_41d_Pbb146 <= 1; /*Phase_146.*/
1 L_41d >= 0; /*Phase_0.*/
1 L_41d <= 0; /*Phase_0.*/
1 L_41c >= 0; /*Phase_0.*/
1 L_41c <= 0; /*Phase_0.*/
1 L_45e_Pbb133 >= 0; /*Phase_133.*/
1 L_45e_Pbb133 <= 1; /*Phase_133.*/
1 L_459_Pbb133 >= 0; /*Phase_133.*/
1 L_459_Pbb133 <= 1; /*Phase_133.*/
1 L_45d_Pbb133 >= 0; /*Phase_133.*/
1 L_45d_Pbb133 <= 1; /*Phase_133.*/
1 L_45c_Pbb133 >= 0; /*Phase_133.*/
1 L_45c_Pbb133 <= 1; /*Phase_133.*/
1 L_45b_Pbb133 >= 0; /*Phase_133.*/
1 L_45b_Pbb133 <= 1; /*Phase_133.*/
1 L_45a_Pbb133 >= 0; /*Phase_133.*/
1 L_45a_Pbb133 <= 1; /*Phase_133.*/
1 L_458_Pbb133 >= 0; /*Phase_133.*/
1 L_458_Pbb133 <= 1; /*Phase_133.*/
1 L_450 >= 0; /*Phase_0.*/
1 L_450 <= 0; /*Phase_0.*/
1 L_457_Pbb133 >= 0; /*Phase_133.*/
1 L_457_Pbb133 <= 1; /*Phase_133.*/
1 L_456_Pbb133 >= 0; /*Phase_133.*/
1 L_456_Pbb133 <= 1; /*Phase_133.*/
1 L_450_Pbb129 >= 0; /*Phase_129.*/
1 L_450_Pbb129 <= 1; /*Phase_129.*/
1 L_455_Pbb133 >= 0; /*Phase_133.*/
1 L_455_Pbb133 <= 1; /*Phase_133.*/
1 L_44f_Pbb129 >= 0; /*Phase_129.*/
1 L_44f_Pbb129 <= 1; /*Phase_129.*/
1 L_455 >= 0; /*Phase_0.*/
1 L_455 <= 0; /*Phase_0.*/
1 L_454 >= 0; /*Phase_0.*/
1 L_454 <= 0; /*Phase_0.*/
1 L_44e_Pbb129 >= 0; /*Phase_129.*/
1 L_44e_Pbb129 <= 1; /*Phase_129.*/
1 L_45e >= 0; /*Phase_0.*/
1 L_45e <= 0; /*Phase_0.*/
1 L_453 >= 0; /*Phase_0.*/
1 L_453 <= 0; /*Phase_0.*/
1 L_44e >= 0; /*Phase_0.*/
1 L_44e <= 0; /*Phase_0.*/
1 L_452 >= 0; /*Phase_0.*/
1 L_452 <= 0; /*Phase_0.*/
1 L_451 >= 0; /*Phase_0.*/
1 L_451 <= 0; /*Phase_0.*/
1 L_44d >= 0; /*Phase_0.*/
1 L_44d <= 0; /*Phase_0.*/
1 L_44c >= 0; /*Phase_0.*/
1 L_44c <= 0; /*Phase_0.*/
1 L_44b >= 0; /*Phase_0.*/
1 L_44b <= 0; /*Phase_0.*/
1 L_464_Pbb117 >= 0; /*Phase_117.*/
1 L_464_Pbb117 <= 1; /*Phase_117.*/
1 L_463_Pbb117 >= 0; /*Phase_117.*/
1 L_463_Pbb117 <= 1; /*Phase_117.*/
1 L_462_Pbb117 >= 0; /*Phase_117.*/
1 L_462_Pbb117 <= 1; /*Phase_117.*/
1 L_462 >= 0; /*Phase_0.*/
1 L_462 <= 0; /*Phase_0.*/
1 L_464 >= 0; /*Phase_0.*/
1 L_464 <= 0; /*Phase_0.*/
1 L_461 >= 0; /*Phase_0.*/
1 L_461 <= 0; /*Phase_0.*/
1 L_460 >= 0; /*Phase_0.*/
1 L_460 <= 0; /*Phase_0.*/
1 L_45f >= 0; /*Phase_0.*/
1 L_45f <= 0; /*Phase_0.*/
1 L_4b5_Pbb101 >= 0; /*Phase_101.*/
1 L_4b5_Pbb101 <= 1; /*Phase_101.*/
1 L_4b4_Pbb101 >= 0; /*Phase_101.*/
1 L_4b4_Pbb101 <= 1; /*Phase_101.*/
1 L_42c_Pbb101 >= 0; /*Phase_101.*/
1 L_42c_Pbb101 <= 1; /*Phase_101.*/
1 L_42b_Pbb101 >= 0; /*Phase_101.*/
1 L_42b_Pbb101 <= 1; /*Phase_101.*/
1 L_42a_Pbb101 >= 0; /*Phase_101.*/
1 L_42a_Pbb101 <= 1; /*Phase_101.*/
1 L_42c >= 0; /*Phase_0.*/
1 L_42c <= 0; /*Phase_0.*/
1 L_42a >= 0; /*Phase_0.*/
1 L_42a <= 0; /*Phase_0.*/
1 L_429 >= 0; /*Phase_0.*/
1 L_429 <= 0; /*Phase_0.*/
1 L_428 >= 0; /*Phase_0.*/
1 L_428 <= 0; /*Phase_0.*/
1 L_4ab >= 0; /*Phase_0.*/
1 L_4ab <= 0; /*Phase_0.*/
1 L_4aa >= 0; /*Phase_0.*/
1 L_4aa <= 0; /*Phase_0.*/
1 L_4a7 >= 0; /*Phase_0.*/
1 L_4a7 <= 0; /*Phase_0.*/
1 L_4a9 >= 0; /*Phase_0.*/
1 L_4a9 <= 0; /*Phase_0.*/
1 L_4a8 >= 0; /*Phase_0.*/
1 L_4a8 <= 0; /*Phase_0.*/
1 L_4a6 >= 0; /*Phase_0.*/
1 L_4a6 <= 0; /*Phase_0.*/
1 L_423_Pbb82 >= 0; /*Phase_82.*/
1 L_423_Pbb82 <= 1; /*Phase_82.*/
1 L_422_Pbb82 >= 0; /*Phase_82.*/
1 L_422_Pbb82 <= 1; /*Phase_82.*/
1 L_423 >= 0; /*Phase_0.*/
1 L_423 <= 0; /*Phase_0.*/
1 L_422 >= 0; /*Phase_0.*/
1 L_422 <= 0; /*Phase_0.*/
1 L_49c >= 0; /*Phase_0.*/
1 L_49c <= 0; /*Phase_0.*/
1 L_49b >= 0; /*Phase_0.*/
1 L_49b <= 0; /*Phase_0.*/
1 L_498 >= 0; /*Phase_0.*/
1 L_498 <= 0; /*Phase_0.*/
1 L_49a >= 0; /*Phase_0.*/
1 L_49a <= 0; /*Phase_0.*/
1 L_499 >= 0; /*Phase_0.*/
1 L_499 <= 0; /*Phase_0.*/
1 L_497 >= 0; /*Phase_0.*/
1 L_497 <= 0; /*Phase_0.*/
1 L_424_Pbb66 >= 0; /*Phase_66.*/
1 L_424_Pbb66 <= 1; /*Phase_66.*/
1 L_426 >= 0; /*Phase_0.*/
1 L_426 <= 0; /*Phase_0.*/
1 L_425_Pbb66 >= 0; /*Phase_66.*/
1 L_425_Pbb66 <= 1; /*Phase_66.*/
1 L_425 >= 0; /*Phase_0.*/
1 L_425 <= 0; /*Phase_0.*/
1 L_424 >= 0; /*Phase_0.*/
1 L_424 <= 0; /*Phase_0.*/
1 L_437 >= 0; /*Phase_0.*/
1 L_437 <= 0; /*Phase_0.*/
1 L_437_Pbb61 >= 0; /*Phase_61.*/
1 L_437_Pbb61 <= 1; /*Phase_61.*/
1 L_436_Pbb61 >= 0; /*Phase_61.*/
1 L_436_Pbb61 <= 1; /*Phase_61.*/
1 L_436 >= 0; /*Phase_0.*/
1 L_436 <= 0; /*Phase_0.*/
1 L_435 >= 0; /*Phase_0.*/
1 L_435 <= 0; /*Phase_0.*/
1 L_4b0_Pbb41 >= 0; /*Phase_41.*/
1 L_4b0_Pbb41 <= 1; /*Phase_41.*/
1 L_4af_Pbb41 >= 0; /*Phase_41.*/
1 L_4af_Pbb41 <= 1; /*Phase_41.*/
1 L_4ae_Pbb41 >= 0; /*Phase_41.*/
1 L_4ae_Pbb41 <= 1; /*Phase_41.*/
1 L_4b3_Pbb41 >= 0; /*Phase_41.*/
1 L_4b3_Pbb41 <= 1; /*Phase_41.*/
1 L_4b2_Pbb41 >= 0; /*Phase_41.*/
1 L_4b2_Pbb41 <= 1; /*Phase_41.*/
1 L_4b1_Pbb41 >= 0; /*Phase_41.*/
1 L_4b1_Pbb41 <= 1; /*Phase_41.*/
1 L_4ad_Pbb41 >= 0; /*Phase_41.*/
1 L_4ad_Pbb41 <= 1; /*Phase_41.*/
1 L_4ac_Pbb41 >= 0; /*Phase_41.*/
1 L_4ac_Pbb41 <= 1; /*Phase_41.*/
1 L_4ab_Pbb41 >= 0; /*Phase_41.*/
1 L_4ab_Pbb41 <= 1; /*Phase_41.*/
1 L_433 >= 0; /*Phase_0.*/
1 L_433 <= 0; /*Phase_0.*/
1 L_433_Pbb41 >= 0; /*Phase_41.*/
1 L_433_Pbb41 <= 1; /*Phase_41.*/
1 L_432_Pbb41 >= 0; /*Phase_41.*/
1 L_432_Pbb41 <= 1; /*Phase_41.*/
1 L_431_Pbb41 >= 0; /*Phase_41.*/
1 L_431_Pbb41 <= 1; /*Phase_41.*/
1 L_431 >= 0; /*Phase_0.*/
1 L_431 <= 0; /*Phase_0.*/
1 L_4b5_Pbb30 >= 0; /*Phase_30.*/
1 L_4b5_Pbb30 <= 1; /*Phase_30.*/
1 L_4b4_Pbb30 >= 0; /*Phase_30.*/
1 L_4b4_Pbb30 <= 1; /*Phase_30.*/
1 L_4b5 >= 0; /*Phase_0.*/
1 L_4b5 <= 0; /*Phase_0.*/
1 L_4b4 >= 0; /*Phase_0.*/
1 L_4b4 <= 0; /*Phase_0.*/
1 L_42f_Pbb30 >= 0; /*Phase_30.*/
1 L_42f_Pbb30 <= 1; /*Phase_30.*/
1 L_430 >= 0; /*Phase_0.*/
1 L_430 <= 0; /*Phase_0.*/
1 L_42f >= 0; /*Phase_0.*/
1 L_42f <= 0; /*Phase_0.*/
1 L_42e >= 0; /*Phase_0.*/
1 L_42e <= 0; /*Phase_0.*/
1 L_42d >= 0; /*Phase_0.*/
1 L_42d <= 0; /*Phase_0.*/
1 L_46d >= 0; /*Phase_0.*/
1 L_46d <= 0; /*Phase_0.*/
1 L_46c >= 0; /*Phase_0.*/
1 L_46c <= 0; /*Phase_0.*/
1 L_46b >= 0; /*Phase_0.*/
1 L_46b <= 0; /*Phase_0.*/
1 L_46a >= 0; /*Phase_0.*/
1 L_46a <= 0; /*Phase_0.*/
1 L_469_Pbb19 >= 0; /*Phase_19.*/
1 L_469_Pbb19 <= 1; /*Phase_19.*/
1 L_469 >= 0; /*Phase_0.*/
1 L_469 <= 0; /*Phase_0.*/
1 L_468 >= 0; /*Phase_0.*/
1 L_468 <= 0; /*Phase_0.*/
1 L_467 >= 0; /*Phase_0.*/
1 L_467 <= 0; /*Phase_0.*/
1 L_466 >= 0; /*Phase_0.*/
1 L_466 <= 0; /*Phase_0.*/
1 L_465 >= 0; /*Phase_0.*/
1 L_465 <= 0; /*Phase_0.*/
1 L_41b >= 0; /*Phase_0.*/
1 L_41b <= 0; /*Phase_0.*/
1 L_41b_Pbb11 >= 0; /*Phase_11.*/
1 L_41b_Pbb11 <= 1; /*Phase_11.*/
1 L_41a_Pbb11 >= 0; /*Phase_11.*/
1 L_41a_Pbb11 <= 1; /*Phase_11.*/
1 L_41a >= 0; /*Phase_0.*/
1 L_41a <= 0; /*Phase_0.*/
1 L_41a_Pbb9 >= 0; /*Phase_9.*/
1 L_41a_Pbb9 <= 1; /*Phase_9.*/
1 L_419_Pbb9 >= 0; /*Phase_9.*/
1 L_419_Pbb9 <= 1; /*Phase_9.*/
1 L_419 >= 0; /*Phase_0.*/
1 L_419 <= 0; /*Phase_0.*/
1 L_419_Pbb7 >= 0; /*Phase_7.*/
1 L_419_Pbb7 <= 1; /*Phase_7.*/
1 L_418_Pbb7 >= 0; /*Phase_7.*/
1 L_418_Pbb7 <= 1; /*Phase_7.*/
1 L_418 >= 0; /*Phase_0.*/
1 L_418 <= 0; /*Phase_0.*/
1 L_418_Pbb5 >= 0; /*Phase_5.*/
1 L_418_Pbb5 <= 1; /*Phase_5.*/
1 L_417_Pbb5 >= 0; /*Phase_5.*/
1 L_417_Pbb5 <= 1; /*Phase_5.*/
1 L_417 >= 0; /*Phase_0.*/
1 L_417 <= 0; /*Phase_0.*/
1 L_416 >= 0; /*Phase_0.*/
1 L_416 <= 0; /*Phase_0.*/
1 L_403 >= 0; /*Phase_0.*/
1 L_403 <= 0; /*Phase_0.*/
1 L_402 >= 0; /*Phase_0.*/
1 L_402 <= 0; /*Phase_0.*/
1 L_48d_Pbb181 + 1 L_48b_Pbb181 + 1 L_487_Pbb181 + 1 L_483_Pbb181 + 1 L_485_Pbb181 + 1 L_481_Pbb181 + 1 L_47f_Pbb181 + 1 L_47b_Pbb181 + 1 L_479_Pbb181 + 1 L_475_Pbb181 + 1 L_473_Pbb181 + 1 L_47d_Pbb181 + 1 L_471_Pbb181 + 1 L_477_Pbb181 + 1 L_46f_Pbb181 + 1 L_495_Pbb181 + 1 L_493_Pbb181 + 1 L_491_Pbb181 + 1 L_48f_Pbb181 + 1 L_443_Pbb181 + 1 L_441_Pbb181 + -1 p_bb181_set1 = 0; /*Phase_181.*/
1 p_bb181_set1 <= 2; /*Phase_181.*/
1 L_48e_Pbb181 + 1 L_48c_Pbb181 + 1 L_48a_Pbb181 + 1 L_488_Pbb181 + 1 L_482_Pbb181 + 1 L_486_Pbb181 + 1 L_484_Pbb181 + 1 L_480_Pbb181 + 1 L_47a_Pbb181 + 1 L_478_Pbb181 + 1 L_474_Pbb181 + 1 L_47e_Pbb181 + 1 L_47c_Pbb181 + 1 L_472_Pbb181 + 1 L_470_Pbb181 + 1 L_476_Pbb181 + 1 L_46e_Pbb181 + 1 L_496_Pbb181 + 1 L_492_Pbb181 + 1 L_494_Pbb181 + 1 L_490_Pbb181 + 1 L_442_Pbb181 + -1 p_bb181_set0 = 0; /*Phase_181.*/
1 p_bb181_set0 <= 2; /*Phase_181.*/
1 L_48d_Pbb181 + 1 L_48b_Pbb181 + 1 L_487_Pbb181 + 1 L_483_Pbb181 + 1 L_485_Pbb181 + 1 L_481_Pbb181 + 1 L_47f_Pbb181 + 1 L_47b_Pbb181 + 1 L_479_Pbb181 + 1 L_475_Pbb181 + 1 L_473_Pbb181 + 1 L_47d_Pbb181 + 1 L_471_Pbb181 + 1 L_477_Pbb181 + 1 L_46f_Pbb181 + 1 L_495_Pbb181 + 1 L_493_Pbb181 + 1 L_491_Pbb181 + 1 L_48f_Pbb181 + 1 L_443_Pbb181 + 1 L_441_Pbb181 + 1 L_48e_Pbb181 + 1 L_48c_Pbb181 + 1 L_48a_Pbb181 + 1 L_488_Pbb181 + 1 L_482_Pbb181 + 1 L_486_Pbb181 + 1 L_484_Pbb181 + 1 L_480_Pbb181 + 1 L_47a_Pbb181 + 1 L_478_Pbb181 + 1 L_474_Pbb181 + 1 L_47e_Pbb181 + 1 L_47c_Pbb181 + 1 L_472_Pbb181 + 1 L_470_Pbb181 + 1 L_476_Pbb181 + 1 L_46e_Pbb181 + 1 L_496_Pbb181 + 1 L_492_Pbb181 + 1 L_494_Pbb181 + 1 L_490_Pbb181 + 1 L_442_Pbb181 + -1 numlines_Phase_181 = 0; /*Phase_181.*/
1 L_49b_Pbb146 + 1 L_499_Pbb146 + 1 L_497_Pbb146 + 1 L_4ab_Pbb146 + 1 L_4a7_Pbb146 + 1 L_4a9_Pbb146 + 1 L_41f_Pbb146 + 1 L_41d_Pbb146 + -1 p_bb146_set1 = 0; /*Phase_146.*/
1 p_bb146_set1 <= 2; /*Phase_146.*/
1 L_49c_Pbb146 + 1 L_498_Pbb146 + 1 L_49a_Pbb146 + 1 L_4aa_Pbb146 + 1 L_4a8_Pbb146 + 1 L_4a6_Pbb146 + 1 L_41e_Pbb146 + -1 p_bb146_set0 = 0; /*Phase_146.*/
1 p_bb146_set0 <= 2; /*Phase_146.*/
1 L_49b_Pbb146 + 1 L_499_Pbb146 + 1 L_497_Pbb146 + 1 L_4ab_Pbb146 + 1 L_4a7_Pbb146 + 1 L_4a9_Pbb146 + 1 L_41f_Pbb146 + 1 L_41d_Pbb146 + 1 L_49c_Pbb146 + 1 L_498_Pbb146 + 1 L_49a_Pbb146 + 1 L_4aa_Pbb146 + 1 L_4a8_Pbb146 + 1 L_4a6_Pbb146 + 1 L_41e_Pbb146 + -1 numlines_Phase_146 = 0; /*Phase_146.*/
1 L_449_Pbb133 + 1 L_447_Pbb133 + 1 L_459_Pbb133 + 1 L_45d_Pbb133 + 1 L_45b_Pbb133 + 1 L_457_Pbb133 + 1 L_455_Pbb133 + -1 p_bb133_set1 = 0; /*Phase_133.*/
1 p_bb133_set1 <= 2; /*Phase_133.*/
1 L_448_Pbb133 + 1 L_44a_Pbb133 + 1 L_446_Pbb133 + 1 L_45e_Pbb133 + 1 L_45c_Pbb133 + 1 L_45a_Pbb133 + 1 L_458_Pbb133 + 1 L_456_Pbb133 + -1 p_bb133_set0 = 0; /*Phase_133.*/
1 p_bb133_set0 <= 2; /*Phase_133.*/
1 L_449_Pbb133 + 1 L_447_Pbb133 + 1 L_459_Pbb133 + 1 L_45d_Pbb133 + 1 L_45b_Pbb133 + 1 L_457_Pbb133 + 1 L_455_Pbb133 + 1 L_448_Pbb133 + 1 L_44a_Pbb133 + 1 L_446_Pbb133 + 1 L_45e_Pbb133 + 1 L_45c_Pbb133 + 1 L_45a_Pbb133 + 1 L_458_Pbb133 + 1 L_456_Pbb133 + -1 numlines_Phase_133 = 0; /*Phase_133.*/
1 L_44f_Pbb129 + -1 p_bb129_set1 = 0; /*Phase_129.*/
1 p_bb129_set1 <= 2; /*Phase_129.*/
1 L_450_Pbb129 + 1 L_44e_Pbb129 + -1 p_bb129_set0 = 0; /*Phase_129.*/
1 p_bb129_set0 <= 2; /*Phase_129.*/
1 L_44f_Pbb129 + 1 L_450_Pbb129 + 1 L_44e_Pbb129 + -1 numlines_Phase_129 = 0; /*Phase_129.*/
1 L_463_Pbb117 + -1 p_bb117_set1 = 0; /*Phase_117.*/
1 p_bb117_set1 <= 2; /*Phase_117.*/
1 L_464_Pbb117 + 1 L_462_Pbb117 + -1 p_bb117_set0 = 0; /*Phase_117.*/
1 p_bb117_set0 <= 2; /*Phase_117.*/
1 L_463_Pbb117 + 1 L_464_Pbb117 + 1 L_462_Pbb117 + -1 numlines_Phase_117 = 0; /*Phase_117.*/
1 L_4b5_Pbb101 + 1 L_42b_Pbb101 + -1 p_bb101_set1 = 0; /*Phase_101.*/
1 p_bb101_set1 <= 2; /*Phase_101.*/
1 L_4b4_Pbb101 + 1 L_42c_Pbb101 + 1 L_42a_Pbb101 + -1 p_bb101_set0 = 0; /*Phase_101.*/
1 p_bb101_set0 <= 2; /*Phase_101.*/
1 L_4b5_Pbb101 + 1 L_42b_Pbb101 + 1 L_4b4_Pbb101 + 1 L_42c_Pbb101 + 1 L_42a_Pbb101 + -1 numlines_Phase_101 = 0; /*Phase_101.*/
1 L_423_Pbb82 + -1 p_bb82_set1 = 0; /*Phase_82.*/
1 p_bb82_set1 <= 2; /*Phase_82.*/
1 L_422_Pbb82 + -1 p_bb82_set0 = 0; /*Phase_82.*/
1 p_bb82_set0 <= 2; /*Phase_82.*/
1 L_423_Pbb82 + 1 L_422_Pbb82 + -1 numlines_Phase_82 = 0; /*Phase_82.*/
1 L_425_Pbb66 + -1 p_bb66_set1 = 0; /*Phase_66.*/
1 p_bb66_set1 <= 2; /*Phase_66.*/
1 L_424_Pbb66 + -1 p_bb66_set0 = 0; /*Phase_66.*/
1 p_bb66_set0 <= 2; /*Phase_66.*/
1 L_425_Pbb66 + 1 L_424_Pbb66 + -1 numlines_Phase_66 = 0; /*Phase_66.*/
1 L_437_Pbb61 + -1 p_bb61_set1 = 0; /*Phase_61.*/
1 p_bb61_set1 <= 2; /*Phase_61.*/
1 L_436_Pbb61 + -1 p_bb61_set0 = 0; /*Phase_61.*/
1 p_bb61_set0 <= 2; /*Phase_61.*/
1 L_437_Pbb61 + 1 L_436_Pbb61 + -1 numlines_Phase_61 = 0; /*Phase_61.*/
1 L_4af_Pbb41 + 1 L_4b3_Pbb41 + 1 L_4b1_Pbb41 + 1 L_4ad_Pbb41 + 1 L_4ab_Pbb41 + 1 L_433_Pbb41 + 1 L_431_Pbb41 + -1 p_bb41_set1 = 0; /*Phase_41.*/
1 p_bb41_set1 <= 2; /*Phase_41.*/
1 L_4b0_Pbb41 + 1 L_4ae_Pbb41 + 1 L_4b2_Pbb41 + 1 L_4ac_Pbb41 + 1 L_432_Pbb41 + -1 p_bb41_set0 = 0; /*Phase_41.*/
1 p_bb41_set0 <= 2; /*Phase_41.*/
1 L_4af_Pbb41 + 1 L_4b3_Pbb41 + 1 L_4b1_Pbb41 + 1 L_4ad_Pbb41 + 1 L_4ab_Pbb41 + 1 L_433_Pbb41 + 1 L_431_Pbb41 + 1 L_4b0_Pbb41 + 1 L_4ae_Pbb41 + 1 L_4b2_Pbb41 + 1 L_4ac_Pbb41 + 1 L_432_Pbb41 + -1 numlines_Phase_41 = 0; /*Phase_41.*/
1 L_4b5_Pbb30 + 1 L_42f_Pbb30 + -1 p_bb30_set1 = 0; /*Phase_30.*/
1 p_bb30_set1 <= 2; /*Phase_30.*/
1 L_4b4_Pbb30 + -1 p_bb30_set0 = 0; /*Phase_30.*/
1 p_bb30_set0 <= 2; /*Phase_30.*/
1 L_4b5_Pbb30 + 1 L_42f_Pbb30 + 1 L_4b4_Pbb30 + -1 numlines_Phase_30 = 0; /*Phase_30.*/
1 L_469_Pbb19 + -1 p_bb19_set1 = 0; /*Phase_19.*/
1 p_bb19_set1 <= 2; /*Phase_19.*/
-1 p_bb19_set0 = 0; /*Phase_19.*/
1 p_bb19_set0 <= 2; /*Phase_19.*/
1 L_469_Pbb19 + -1 numlines_Phase_19 = 0; /*Phase_19.*/
1 L_41b_Pbb11 + -1 p_bb11_set1 = 0; /*Phase_11.*/
1 p_bb11_set1 <= 2; /*Phase_11.*/
1 L_41a_Pbb11 + -1 p_bb11_set0 = 0; /*Phase_11.*/
1 p_bb11_set0 <= 2; /*Phase_11.*/
1 L_41b_Pbb11 + 1 L_41a_Pbb11 + -1 numlines_Phase_11 = 0; /*Phase_11.*/
1 L_419_Pbb9 + -1 p_bb9_set1 = 0; /*Phase_9.*/
1 p_bb9_set1 <= 2; /*Phase_9.*/
1 L_41a_Pbb9 + -1 p_bb9_set0 = 0; /*Phase_9.*/
1 p_bb9_set0 <= 2; /*Phase_9.*/
1 L_419_Pbb9 + 1 L_41a_Pbb9 + -1 numlines_Phase_9 = 0; /*Phase_9.*/
1 L_419_Pbb7 + -1 p_bb7_set1 = 0; /*Phase_7.*/
1 p_bb7_set1 <= 2; /*Phase_7.*/
1 L_418_Pbb7 + -1 p_bb7_set0 = 0; /*Phase_7.*/
1 p_bb7_set0 <= 2; /*Phase_7.*/
1 L_419_Pbb7 + 1 L_418_Pbb7 + -1 numlines_Phase_7 = 0; /*Phase_7.*/
1 L_417_Pbb5 + -1 p_bb5_set1 = 0; /*Phase_5.*/
1 p_bb5_set1 <= 2; /*Phase_5.*/
1 L_418_Pbb5 + -1 p_bb5_set0 = 0; /*Phase_5.*/
1 p_bb5_set0 <= 2; /*Phase_5.*/
1 L_417_Pbb5 + 1 L_418_Pbb5 + -1 numlines_Phase_5 = 0; /*Phase_5.*/
1 numlines_Phase_181 + 1 numlines_Phase_146 + 1 numlines_Phase_133 + 1 numlines_Phase_129 + 1 numlines_Phase_117 + 1 numlines_Phase_101 + 1 numlines_Phase_82 + 1 numlines_Phase_66 + 1 numlines_Phase_61 + 1 numlines_Phase_41 + 1 numlines_Phase_30 + 1 numlines_Phase_19 + 1 numlines_Phase_11 + 1 numlines_Phase_9 + 1 numlines_Phase_7 + 1 numlines_Phase_5 + -1 numlines = 0; /*Phase_0*/
int wcet_Phase_181;
int wcet_Phase_146;
int wcet_Phase_133;
int wcet_Phase_129;
int wcet_Phase_117;
int wcet_Phase_101;
int auxSL_82;
int wcet_Phase_82;
int wcet_Phase_66;
int auxSL_61;
int wcet_Phase_61;
int wcet_Phase_41;
int wcet_Phase_30;
int auxSL_19;
int wcet_Phase_19;
int auxSL_11;
int wcet_Phase_11;
int auxSL_9;
int wcet_Phase_9;
int auxSL_7;
int wcet_Phase_7;
int auxSL_5;
int wcet_Phase_5;
int Wcet_main_bb1;
int Wcet_audiobeam_calc_single_pos_bb13;
int Wcet_audiobeam_init_bb4;
int wcet_bb117_bb119;
int wcet_bb117_bb118;
int wcet_bb109_bb111;
int wcet_bb109_bb110;
int wcet_bb109;
int wcet_bb112_bb115;
int wcet_bb112_bb114;
int wcet_bb112;
int wcet_bb114_bb115;
int wcet_bb114_bb116;
int wcet_bb114;
int Wcet_audiobeam_calc_beamforming_result_bb109;
int wcet_bb101_bb102;
int wcet_bb102_bb104;
int wcet_bb102_bb103;
int wcet_bb102;
int wcet_bb98_bb100;
int wcet_bb98_bb99;
int wcet_bb98;
int Wcet_audiobeam_init_data_queue_bb96;
int wcet_bb79_bb81;
int wcet_bb79_bb80;
int wcet_bb79;
int Wcet_audiobeam_find_max_in_arr_bb79;
int wcet_bb59_bb60;
int wcet_bb59;
int Wcet_audiobeam_adjust_delays_bb58;
int wcet_bb41_bb42;
int wcet_bb39_bb40;
int wcet_bb39;
int Wcet_audiobeam_calc_distances_bb39;
int Wcet_audiobeam_malloc_bb38;
int Wcet_audiobeam_malloc_bb37;
int Wcet_audiobeam_malloc_bb36;
int wcet_bb30_bb31;
int wcet_bb31_bb32;
int wcet_bb31;
int wcet_bb27_bb29;
int wcet_bb27_bb28;
int wcet_bb27;
int Wcet_audiobeam_init_delays_bb25;
int wcet_bb181_bb182;
int wcet_bb178_bb180;
int wcet_bb178_bb179;
int wcet_bb178;
int Wcet_audiobeam_calc_weights_left_only_bb177;
int wcet_bb129_bb132;
int wcet_bb134_bb136;
int wcet_bb134;
int wcet_bb142_bb144;
int wcet_bb133_bb135;
int wcet_bb138_bb141;
int wcet_bb138_bb140;
int wcet_bb138;
int wcet_bb141_bb143;
int wcet_bb141;
int wcet_bb122_bb124;
int wcet_bb122_bb123;
int wcet_bb122;
int wcet_bb123_bb126;
int wcet_bb123_bb125;
int wcet_bb123;
int wcet_bb129_bb139;
int wcet_bb129_bb137;
int wcet_bb129;
int wcet_bb124_bb128;
int wcet_bb124_bb127;
int wcet_bb124;
int wcet_bb127_bb131;
int wcet_bb127_bb130;
int wcet_bb127;
int wcet_bb133_bb131;
int wcet_bb133_bb128;
int wcet_bb133;
int Wcet_audiobeam_process_signal_bb121;
int Wcet_audiobeam_malloc_bb108;
int Wcet_audiobeam_malloc_bb107;
int Wcet_audiobeam_malloc_bb106;
int wcet_bb84_bb86;
int wcet_bb84_bb85;
int wcet_bb84;
int wcet_bb85_bb88;
int wcet_bb85_bb87;
int wcet_bb85;
int wcet_bb88_bb90;
int wcet_bb88;
int wcet_bb90_bb93;
int wcet_bb90_bb92;
int wcet_bb90;
int wcet_bb92_bb95;
int wcet_bb92_bb94;
int wcet_bb92;
int wcet_bb87_bb89;
int wcet_bb87;
int wcet_bb89_bb91;
int wcet_bb89;
int Wcet_audiobeam___ceilf_bb84;
int wcet_bb66_bb68;
int wcet_bb63_bb65;
int wcet_bb63_bb64;
int wcet_bb63;
int Wcet_audiobeam_find_min_in_arr_bb63;
int wcet_bb50_bb55;
int wcet_bb44_bb46;
int wcet_bb44_bb45;
int wcet_bb44;
int wcet_bb45_bb48;
int wcet_bb45_bb47;
int wcet_bb45;
int wcet_bb48_bb52;
int wcet_bb48_bb51;
int wcet_bb48;
int wcet_bb47_bb50;
int wcet_bb47_bb49;
int wcet_bb47;
int Wcet_audiobeam___ieee754_sqrtf_bb44;
int Wcet_audiobeam_malloc_bb35;
int Wcet_audiobeam_malloc_bb34;
int Wcet_audiobeam_malloc_bb33;
int wcet_bb184_bb186;
int wcet_bb184_bb185;
int wcet_bb184;
int wcet_bb185_bb188;
int wcet_bb185_bb187;
int wcet_bb185;
int wcet_bb191_bb193;
int wcet_bb191_bb192;
int wcet_bb191;
int wcet_bb192_bb195;
int wcet_bb192_bb194;
int wcet_bb192;
int wcet_bb194_bb198;
int wcet_bb194_bb197;
int wcet_bb194;
int Wcet_audiobeam___cosf_bb184;
int Wcet_audiobeam_malloc_bb183;
int wcet_bb172_bb174;
int wcet_bb172_bb173;
int wcet_bb172;
int Wcet_audiobeam_do_beamforming_bb172;
int wcet_bb146_bb147;
int Wcet_audiobeam_preprocess_delays_bb145;
int wcet_bb69_bb71;
int wcet_bb69_bb70;
int wcet_bb69;
int wcet_bb70_bb73;
int wcet_bb70_bb72;
int wcet_bb70;
int wcet_bb73_bb75;
int wcet_bb73;
int wcet_bb75_bb78;
int wcet_bb75_bb77;
int wcet_bb75;
int wcet_bb72_bb74;
int wcet_bb72;
int wcet_bb74_bb76;
int wcet_bb74;
int Wcet_audiobeam___floorf_bb69;
int wcet_bb238_bb240;
int wcet_bb238_bb239;
int wcet_bb238;
int wcet_bb239_bb240;
int wcet_bb239;
int wcet_bb240_bb242;
int wcet_bb240_bb241;
int wcet_bb240;
int Wcet_audiobeam___kernel_sinf_bb238;
int wcet_bb231_bb233;
int wcet_bb231_bb232;
int wcet_bb231;
int wcet_bb233_bb237;
int wcet_bb233_bb236;
int wcet_bb233;
int wcet_bb232_bb235;
int wcet_bb232_bb234;
int wcet_bb232;
int Wcet_audiobeam___kernel_cosf_bb231;
int wcet_bb226_bb228;
int wcet_bb226_bb227;
int wcet_bb226;
int wcet_bb227_bb228;
int wcet_bb227;
int wcet_bb228_bb230;
int wcet_bb228_bb229;
int wcet_bb228;
int Wcet_audiobeam___kernel_sinf_bb226;
int wcet_bb219_bb221;
int wcet_bb219_bb220;
int wcet_bb219;
int wcet_bb221_bb225;
int wcet_bb221_bb224;
int wcet_bb221;
int wcet_bb220_bb223;
int wcet_bb220_bb222;
int wcet_bb220;
int Wcet_audiobeam___kernel_cosf_bb219;
int wcet_bb200_bb202;
int wcet_bb200_bb201;
int wcet_bb200;
int wcet_bb201_bb204;
int wcet_bb201_bb203;
int wcet_bb201;
int wcet_bb204_bb208;
int wcet_bb204_bb207;
int wcet_bb204;
int wcet_bb207_bb211;
int wcet_bb207_bb210;
int wcet_bb207;
int wcet_bb210_bb211;
int wcet_bb210_bb212;
int wcet_bb210;
int wcet_bb211_bb214;
int wcet_bb211_bb213;
int wcet_bb211;
int wcet_bb213_bb216;
int wcet_bb213_bb215;
int wcet_bb213;
int wcet_bb216_bb218;
int wcet_bb216_bb217;
int wcet_bb216;
int wcet_bb203_bb206;
int wcet_bb203_bb205;
int wcet_bb203;
int Wcet_audiobeam___ieee754_rem_pio2f_bb200;
int wcet_bb162_bb164;
int wcet_bb162_bb163;
int wcet_bb162;
int wcet_bb163_bb166;
int wcet_bb163_bb165;
int wcet_bb163;
int wcet_bb166_bb168;
int wcet_bb166;
int wcet_bb168_bb171;
int wcet_bb168_bb170;
int wcet_bb168;
int wcet_bb165_bb167;
int wcet_bb165;
int wcet_bb167_bb169;
int wcet_bb167;
int Wcet_audiobeam___floorf_bb162;
int wcet_bb150_bb152;
int wcet_bb150_bb151;
int wcet_bb150;
int wcet_bb151_bb154;
int wcet_bb151_bb153;
int wcet_bb151;
int wcet_bb154_bb156;
int wcet_bb154;
int wcet_bb156_bb159;
int wcet_bb156_bb158;
int wcet_bb156;
int wcet_bb158_bb161;
int wcet_bb158_bb160;
int wcet_bb158;
int wcet_bb153_bb155;
int wcet_bb153;
int wcet_bb155_bb157;
int wcet_bb155;
int Wcet_audiobeam___ceilf_bb150;
int C_bb243;
int C_bb242;
int C_bb241;
int C_bb240;
int C_bb239;
int C_bb238;
int C_bb237;
int C_bb236;
int C_bb235;
int C_bb234;
int C_bb233;
int C_bb232;
int C_bb231;
int C_bb230;
int C_bb229;
int C_bb228;
int C_bb227;
int C_bb226;
int C_bb225;
int C_bb224;
int C_bb223;
int C_bb222;
int C_bb221;
int C_bb220;
int C_bb219;
int C_bb218;
int C_bb217;
int C_bb216;
int C_bb215;
int C_bb214;
int C_bb213;
int C_bb212;
int C_bb211;
int C_bb210;
int C_bb209;
int C_bb208;
int C_bb207;
int C_bb206;
int C_bb205;
int C_bb204;
int C_bb203;
int C_bb202;
int C_bb201;
int C_bb200;
int C_bb199;
int C_bb198;
int C_bb197;
int C_bb196;
int C_bb195;
int C_bb194;
int C_bb193;
int C_bb192;
int C_bb191;
int C_bb190;
int C_bb189;
int C_bb188;
int C_bb187;
int C_bb186;
int C_bb185;
int C_bb184;
int C_bb183;
int C_bb182;
int wcetloop_181;
int C_bb181;
int C_bb180;
int C_bb179;
int C_bb178;
int C_bb177;
int C_bb176;
int C_bb175;
int C_bb174;
int C_bb173;
int C_bb172;
int C_bb171;
int C_bb170;
int C_bb169;
int C_bb168;
int C_bb167;
int C_bb166;
int C_bb165;
int C_bb164;
int C_bb163;
int C_bb162;
int C_bb161;
int C_bb160;
int C_bb159;
int C_bb158;
int C_bb157;
int C_bb156;
int C_bb155;
int C_bb154;
int C_bb153;
int C_bb152;
int C_bb151;
int C_bb150;
int C_bb149;
int C_bb148;
int C_bb147;
int wcetloop_146;
int C_bb146;
int C_bb145;
int C_bb144;
int C_bb143;
int wcetloop_142;
int C_bb142;
int C_bb141;
int C_bb140;
int C_bb139;
int C_bb138;
int C_bb137;
int C_bb136;
int C_bb135;
int C_bb134;
int wcetloop_133;
int C_bb133;
int C_bb132;
int C_bb131;
int C_bb130;
int wcetloop_129;
int C_bb129;
int C_bb128;
int C_bb127;
int C_bb126;
int C_bb125;
int C_bb124;
int C_bb123;
int C_bb122;
int C_bb121;
int C_bb120;
int C_bb119;
int C_bb118;
int wcetloop_117;
int C_bb117;
int C_bb116;
int C_bb115;
int C_bb114;
int C_bb113;
int C_bb112;
int C_bb111;
int C_bb110;
int C_bb109;
int C_bb108;
int C_bb107;
int C_bb106;
int C_bb105;
int C_bb104;
int C_bb103;
int C_bb102;
int wcetloop_101;
int C_bb101;
int C_bb100;
int C_bb99;
int C_bb98;
int C_bb97;
int C_bb96;
int C_bb95;
int C_bb94;
int C_bb93;
int C_bb92;
int C_bb91;
int C_bb90;
int C_bb89;
int C_bb88;
int C_bb87;
int C_bb86;
int C_bb85;
int C_bb84;
int C_bb83;
int C_bb82;
int C_bb81;
int C_bb80;
int C_bb79;
int C_bb78;
int C_bb77;
int C_bb76;
int C_bb75;
int C_bb74;
int C_bb73;
int C_bb72;
int C_bb71;
int C_bb70;
int C_bb69;
int C_bb68;
int C_bb67;
int wcetloop_66;
int C_bb66;
int C_bb65;
int C_bb64;
int C_bb63;
int C_bb62;
int C_bb61;
int C_bb60;
int C_bb59;
int C_bb58;
int C_bb57;
int C_bb56;
int C_bb55;
int C_bb54;
int C_bb53;
int C_bb52;
int C_bb51;
int wcetloop_50;
int C_bb50;
int C_bb49;
int C_bb48;
int C_bb47;
int C_bb46;
int C_bb45;
int C_bb44;
int C_bb43;
int C_bb42;
int wcetloop_41;
int C_bb41;
int C_bb40;
int C_bb39;
int C_bb38;
int C_bb37;
int C_bb36;
int C_bb35;
int C_bb34;
int C_bb33;
int C_bb32;
int C_bb31;
int wcetloop_30;
int C_bb30;
int C_bb29;
int C_bb28;
int C_bb27;
int C_bb26;
int C_bb25;
int C_bb24;
int C_bb23;
int C_bb22;
int C_bb21;
int C_bb20;
int C_bb19;
int C_bb18;
int C_bb17;
int C_bb16;
int C_bb15;
int C_bb14;
int C_bb13;
int C_bb12;
int C_bb11;
int C_bb10;
int C_bb9;
int C_bb8;
int C_bb7;
int C_bb6;
int C_bb5;
int C_bb4;
int C_bb3;
int C_bb2;
int C_bb1;
int C_bb0;
int wcet_Phase_0;
int wcet_fin;
int p_bb181_set1;
int p_bb181_set0;
int numlines_Phase_181;
int p_bb146_set1;
int p_bb146_set0;
int numlines_Phase_146;
int p_bb133_set1;
int p_bb133_set0;
int numlines_Phase_133;
int p_bb129_set1;
int p_bb129_set0;
int numlines_Phase_129;
int p_bb117_set1;
int p_bb117_set0;
int numlines_Phase_117;
int p_bb101_set1;
int p_bb101_set0;
int numlines_Phase_101;
int p_bb82_set1;
int p_bb82_set0;
int numlines_Phase_82;
int p_bb66_set1;
int p_bb66_set0;
int numlines_Phase_66;
int p_bb61_set1;
int p_bb61_set0;
int numlines_Phase_61;
int p_bb41_set1;
int p_bb41_set0;
int numlines_Phase_41;
int p_bb30_set1;
int p_bb30_set0;
int numlines_Phase_30;
int p_bb19_set1;
int p_bb19_set0;
int numlines_Phase_19;
int p_bb11_set1;
int p_bb11_set0;
int numlines_Phase_11;
int p_bb9_set1;
int p_bb9_set0;
int numlines_Phase_9;
int p_bb7_set1;
int p_bb7_set0;
int numlines_Phase_7;
int p_bb5_set1;
int p_bb5_set0;
int numlines_Phase_5;
int numlines;
int L_48e_Pbb181;
int L_48d_Pbb181;
int L_48c_Pbb181;
int L_48b_Pbb181;
int L_48a_Pbb181;
int L_487_Pbb181;
int L_488_Pbb181;
int L_483_Pbb181;
int L_482_Pbb181;
int L_486_Pbb181;
int L_485_Pbb181;
int L_484_Pbb181;
int L_481_Pbb181;
int L_480_Pbb181;
int L_47f_Pbb181;
int L_47b_Pbb181;
int L_47a_Pbb181;
int L_479_Pbb181;
int L_475_Pbb181;
int L_478_Pbb181;
int L_474_Pbb181;
int L_473_Pbb181;
int L_47e_Pbb181;
int L_47d_Pbb181;
int L_47c_Pbb181;
int L_471_Pbb181;
int L_472_Pbb181;
int L_470_Pbb181;
int L_477_Pbb181;
int L_476_Pbb181;
int L_46f_Pbb181;
int L_46e_Pbb181;
int L_496_Pbb181;
int L_495_Pbb181;
int L_493_Pbb181;
int L_492_Pbb181;
int L_494_Pbb181;
int L_491_Pbb181;
int L_490_Pbb181;
int L_48f_Pbb181;
int L_443_Pbb181;
int L_442_Pbb181;
int L_441_Pbb181;
int L_443;
int L_441;
int L_440;
int L_43f;
int L_449_Pbb133;
int L_448_Pbb133;
int L_44a_Pbb133;
int L_447_Pbb133;
int L_446_Pbb133;
int L_49c_Pbb146;
int L_49b_Pbb146;
int L_498_Pbb146;
int L_49a_Pbb146;
int L_499_Pbb146;
int L_497_Pbb146;
int L_4ab_Pbb146;
int L_4aa_Pbb146;
int L_4a7_Pbb146;
int L_4a9_Pbb146;
int L_4a8_Pbb146;
int L_4a6_Pbb146;
int L_41f;
int L_41f_Pbb146;
int L_41e_Pbb146;
int L_41d_Pbb146;
int L_41d;
int L_41c;
int L_45e_Pbb133;
int L_459_Pbb133;
int L_45d_Pbb133;
int L_45c_Pbb133;
int L_45b_Pbb133;
int L_45a_Pbb133;
int L_458_Pbb133;
int L_450;
int L_457_Pbb133;
int L_456_Pbb133;
int L_450_Pbb129;
int L_455_Pbb133;
int L_44f_Pbb129;
int L_455;
int L_454;
int L_44e_Pbb129;
int L_45e;
int L_453;
int L_44e;
int L_452;
int L_451;
int L_44d;
int L_44c;
int L_44b;
int L_464_Pbb117;
int L_463_Pbb117;
int L_462_Pbb117;
int L_462;
int L_464;
int L_461;
int L_460;
int L_45f;
int L_4b5_Pbb101;
int L_4b4_Pbb101;
int L_42c_Pbb101;
int L_42b_Pbb101;
int L_42a_Pbb101;
int L_42c;
int L_42a;
int L_429;
int L_428;
int L_4ab;
int L_4aa;
int L_4a7;
int L_4a9;
int L_4a8;
int L_4a6;
int L_423_Pbb82;
int L_422_Pbb82;
int L_423;
int L_422;
int L_49c;
int L_49b;
int L_498;
int L_49a;
int L_499;
int L_497;
int L_424_Pbb66;
int L_426;
int L_425_Pbb66;
int L_425;
int L_424;
int L_437;
int L_437_Pbb61;
int L_436_Pbb61;
int L_436;
int L_435;
int L_4b0_Pbb41;
int L_4af_Pbb41;
int L_4ae_Pbb41;
int L_4b3_Pbb41;
int L_4b2_Pbb41;
int L_4b1_Pbb41;
int L_4ad_Pbb41;
int L_4ac_Pbb41;
int L_4ab_Pbb41;
int L_433;
int L_433_Pbb41;
int L_432_Pbb41;
int L_431_Pbb41;
int L_431;
int L_4b5_Pbb30;
int L_4b4_Pbb30;
int L_4b5;
int L_4b4;
int L_42f_Pbb30;
int L_430;
int L_42f;
int L_42e;
int L_42d;
int L_46d;
int L_46c;
int L_46b;
int L_46a;
int L_469_Pbb19;
int L_469;
int L_468;
int L_467;
int L_466;
int L_465;
int L_41b;
int L_41b_Pbb11;
int L_41a_Pbb11;
int L_41a;
int L_41a_Pbb9;
int L_419_Pbb9;
int L_419;
int L_419_Pbb7;
int L_418_Pbb7;
int L_418;
int L_418_Pbb5;
int L_417_Pbb5;
int L_417;
int L_416;
int L_403;
int L_402;
