# Supplementary material for: Reducing the WCET and analysis time of systems with simple lockable instruction caches
Source: PLoS One. 2020 Mar 19;15(3):e0229980. doi: 10.1371/journal.pone.0229980 (PMC7082033; doi:10.1371/journal.pone.0229980)
Supplement: S1 File — (ZIP) [file pone.0229980.s001.zip › ILPS/audiobeam_O3_L32_C256_A2_CM10_NM_phases.ilp]

/* IPET system */
max:  -1 wcet_fin;
1 wcetloop_44 + 11 numlines_Phase_44 + -1 wcet_Phase_44 = 0; /*Phase_44.*/
1 wcetloop_42 + 11 numlines_Phase_42 + -1 wcet_Phase_42 = 0; /*Phase_42.*/
1 wcetloop_32 + 11 numlines_Phase_32 + -1 wcet_Phase_32 = 0; /*Phase_32.*/
1 wcetloop_29 + 11 numlines_Phase_29 + -1 wcet_Phase_29 = 0; /*Phase_29.*/
1 wcetloop_25 + 11 numlines_Phase_25 + -1 wcet_Phase_25 = 0; /*Phase_25.*/
1 wcetloop_16 + 11 numlines_Phase_16 + -1 wcet_Phase_16 = 0; /*Phase_16.*/
-1 auxSL_7 = 0; /*Phase_0.*/
181 C_bb7 + 11 numlines_Phase_7 + -1 wcet_Phase_7 = 0; /*Phase_7.*/
-1 auxSL_5 = 0; /*Phase_0.*/
23041 C_bb5 + 11 numlines_Phase_5 + -1 wcet_Phase_5 = 0; /*Phase_5.*/
-1 C_bb3 + -1 Wcet_audiobeam_calc_single_pos_bb9 + -1 C_bb2 + -1 Wcet_audiobeam_init_bb4 + -1 C_bb1 + 1 Wcet_main_bb1 = 6; /*Phase_0.Phase_0.*/
-15 C_bb17 + -1 Wcet_audiobeam___ieee754_sqrtf_bb62 + -15 C_bb16 + 1 wcet_bb16_bb17 = 30; /*Phase_16.*/
-1 wcet_bb16_bb17 + 1 wcetloop_16 >= 0; /*Phase_16.*/
-15 C_bb28 + -1 Wcet_audiobeam_malloc_bb98 + -15 C_bb25 + 1 wcet_bb25_bb28 = 30; /*Phase_25.*/
-1 wcet_bb25_bb28 + 1 wcetloop_25 >= 0; /*Phase_25.*/
-15 C_bb33 + -1 Wcet_audiobeam___floorf_bb112 + -15 C_bb31 + -1 Wcet_audiobeam___ceilf_bb100 + -15 C_bb29 + 1 wcet_bb29_bb31 = 60; /*Phase_29.*/
-1 wcet_bb29_bb31 + 1 wcetloop_29 >= 0; /*Phase_29.*/
-15 C_bb46 + -16 C_bb42 + 1 wcet_bb42_bb46 = 30; /*Phase_42.*/
-1 wcet_bb42_bb46 + 1 wcetloop_42 >= 0; /*Phase_42.*/
-1 wcet_bb52 + -3720 L_4ed_Pbb44 + -372 C_bb53 + -3720 L_4ea_Pbb44 + -744 C_bb51 + -372 C_bb48 + -372 C_bb44 + 1 wcet_bb44_bb48 = -5952; /*Phase_44., DFH BB 51 Line L_4ea_Pbb44(372* (11-1)), DAH BB 53 Line L_4ed_Pbb44(372*(11-1))*/
-1 wcet_bb44_bb48 + 1 wcetloop_44 >= 742; /*Phase_44.*/
-1 wcet_bb52 + -5952 C_bb50 + -3720 L_4e5_Pbb44 + -372 C_bb47 + -372 C_bb44 + 1 wcet_bb44_bb47 = 7392; /*Phase_44., DAH BB 47 Line L_4e5_Pbb44(372*(11-1))*/
-1 wcet_bb44_bb47 + 1 wcetloop_44 >= 742; /*Phase_44.*/
-372 C_bb54 + -372 C_bb52 + 1 wcet_bb52_bb54 = 0; /*Phase_44.*/
-1 wcet_bb52_bb54 + 1 wcet_bb52 >= 0; /*Phase_44.*/
-15 C_bb34 + -1 Wcet_audiobeam___cosf_bb122 + -15 C_bb32 + 1 wcet_bb32_bb34 = 30; /*Phase_32.*/
-1 wcet_bb32_bb34 + 1 wcetloop_32 >= 0; /*Phase_32.*/
-1 wcet_bb24 + -1 C_bb22 + 1 wcet_bb22_bb24 = 2; /*Phase_0.*/
-1 wcet_bb22_bb24 + 1 wcet_bb22 >= 0; /*Phase_0.*/
-1 wcet_bb24 + -1 wcetloop_25 + -10 L_4ce + -1 C_bb23 + -1 C_bb22 + 1 wcet_bb22_bb23 = -6; /*Phase_0., DAH BB 23 Line L_4ce(1*(11-1))*/
-1 wcet_bb22_bb23 + 1 wcet_bb22 >= 0; /*Phase_0.*/
-10 L_4d6 + -1 wcet_bb35 + -10 L_4d4_Pbb29 + -1 wcetloop_29 + -1 C_bb26 + -10 L_4f3 + -1 C_bb36 + -10 L_4f1_Pbb32 + -1 wcetloop_32 + -1 C_bb30 + -1 Wcet_audiobeam_malloc_bb99 + -1 C_bb27 + -1 C_bb24 + 1 wcet_bb24_bb27 = -34; /*Phase_0., DFH BB 32 Line L_4f1_Pbb32(1*(11-1)), DAH BB 36 Line L_4f3(1*(11-1)), DFH BB 29 Line L_4d4_Pbb29(1*(11-1)), DAH BB 35 Line L_4d6(1*(11-1))*/
-1 wcet_bb24_bb27 + 1 wcet_bb24 >= 0; /*Phase_0.*/
-10 L_4d6 + -1 wcet_bb35 + -10 L_4d4_Pbb29 + -1 wcetloop_29 + -1 C_bb26 + -1 C_bb24 + 1 wcet_bb24_bb26 = -20; /*Phase_0., DFH BB 29 Line L_4d4_Pbb29(1*(11-1)), DAH BB 35 Line L_4d6(1*(11-1))*/
-1 wcet_bb24_bb26 + 1 wcet_bb24 >= 0; /*Phase_0.*/
-1 wcet_bb38 + -1 C_bb35 + 1 wcet_bb35_bb38 = 2; /*Phase_0.*/
-1 wcet_bb35_bb38 + 1 wcet_bb35 >= 0; /*Phase_0.*/
-10 L_4d7 + -1 wcet_bb37 + -1 C_bb35 + 1 wcet_bb35_bb37 = -10; /*Phase_0., DAH BB 37 Line L_4d7(1*(11-1))*/
-1 wcet_bb35_bb37 + 1 wcet_bb35 >= 0; /*Phase_0.*/
-10 L_4ee + -1 C_bb43 + -1 C_bb40 + -1 C_bb37 + 1 wcet_bb37_bb40 = -8; /*Phase_0., DAH BB 43 Line L_4ee(1*(11-1))*/
-1 wcet_bb37_bb40 + 1 wcet_bb37 >= 0; /*Phase_0.*/
-160 L_4d9_Pbb42 + -1 wcet_bb42 + -1 C_bb39 + -1 C_bb37 + 1 wcet_bb37_bb39 = -158; /*Phase_0., DAH BB 42 Line L_4d9_Pbb42(16*(11-1))*/
-1 wcet_bb37_bb39 + 1 wcet_bb37 >= 0; /*Phase_0.*/
-1 C_bb43 + -20 L_4ee + -1 C_bb40 + -1 C_bb49 + -1 wcetloop_42 + 1 wcet_bb42_bb49 = -18; /*Phase_0., DAH BB 40 Line L_4ee(1*(11-1)), DAH BB 43 Line L_4ee(1*(11-1))*/
-1 wcet_bb42_bb49 + 1 wcet_bb42 >= 0; /*Phase_0.*/
-1 wcet_bb38 + -20 L_4de + -1 C_bb45 + -1 wcetloop_42 + 1 wcet_bb42_bb45 = -20; /*Phase_0., DAH BB 45 Line L_4de(1*(11-1)), DAH BB 38 Line L_4de(1*(11-1))*/
-1 wcet_bb42_bb45 + 1 wcet_bb42 >= 0; /*Phase_0.*/
-10 L_4ee + -1 C_bb43 + -1 C_bb40 + -1 C_bb38 + 1 wcet_bb38_bb40 = -8; /*Phase_0., DAH BB 43 Line L_4ee(1*(11-1))*/
-1 wcet_bb38_bb40 + 1 wcet_bb38 >= 0; /*Phase_0.*/
-1 C_bb43 + -1 C_bb55 + -10 L_4e0_Pbb44 + -1 wcetloop_44 + -10 L_4df + -1 C_bb41 + -1 C_bb38 + 1 wcet_bb38_bb41 = -16; /*Phase_0., DAH BB 41 Line L_4df(1*(11-1)), DFH BB 44 Line L_4e0_Pbb44(1* (11-1))*/
-1 wcet_bb38_bb41 + 1 wcet_bb38 >= 0; /*Phase_0.*/
-1 wcet_bb22 + -1 Wcet_audiobeam_malloc_bb97 + -1 C_bb21 + -1 Wcet_audiobeam_malloc_bb96 + -1 C_bb20 + -1 Wcet_audiobeam___ceilf_bb84 + -1 C_bb19 + -10 L_4b1 + -1 Wcet_audiobeam___floorf_bb74 + -1 C_bb18 + -1 wcetloop_16 + -1 C_bb15 + -1 Wcet_audiobeam_malloc_bb61 + -1 C_bb14 + -1 Wcet_audiobeam_malloc_bb60 + -1 C_bb13 + -1 Wcet_audiobeam_malloc_bb59 + -1 C_bb12 + -1 Wcet_audiobeam_malloc_bb58 + -1 C_bb11 + -1 Wcet_audiobeam_malloc_bb57 + -1 C_bb10 + -1 Wcet_audiobeam_malloc_bb56 + -1 C_bb9 + 1 Wcet_audiobeam_calc_single_pos_bb9 = 12; /*Phase_0.Phase_0., DAH BB 18 Line L_4b1(1*(11-1))*/
-10 L_419 + -1 C_bb8 + -10 L_418_Pbb7 + -181 C_bb7 + -10 L_418 + -1 C_bb6 + -10 L_417_Pbb5 + -23041 C_bb5 + -1 C_bb4 + 1 Wcet_audiobeam_init_bb4 = 46402; /*Phase_0.Phase_0., DFH BB 5 Line L_417_Pbb5(1* (11-1)), DAH BB 6 Line L_418(1*(11-1)), DFH BB 7 Line L_418_Pbb7(1* (11-1)), DAH BB 8 Line L_419(1*(11-1))*/
-1 wcet_bb124 + -15 C_bb122 + 1 wcet_bb122_bb124 = 30; /*Phase_32.*/
-1 wcet_bb122_bb124 + 1 wcet_bb122 >= 0; /*Phase_32.*/
-150 L_517_Pbb32 + -1 wcet_bb123 + -15 C_bb122 + 1 wcet_bb122_bb123 = -150; /*Phase_32., DAH BB 123 Line L_517_Pbb32(15*(11-1))*/
-1 wcet_bb122_bb123 + 1 wcet_bb122 >= 0; /*Phase_32.*/
-1 wcet_bb128 + -15 C_bb124 + 1 wcet_bb124_bb128 = 30; /*Phase_32.*/
-1 wcet_bb124_bb128 + 1 wcet_bb124 >= 0; /*Phase_32.*/
-150 L_51d_Pbb32 + -1 wcet_bb127 + -15 C_bb124 + 1 wcet_bb124_bb127 = -150; /*Phase_32., DAH BB 127 Line L_51d_Pbb32(15*(11-1))*/
-1 wcet_bb124_bb127 + 1 wcet_bb124 >= 0; /*Phase_32.*/
-15 C_bb134 + -15 C_bb128 + 1 wcet_bb128_bb134 = 30; /*Phase_32.*/
-1 wcet_bb128_bb134 + 1 wcet_bb128 >= 0; /*Phase_32.*/
-150 L_522_Pbb32 + -15 C_bb133 + -15 C_bb128 + 1 wcet_bb128_bb133 = -150; /*Phase_32., DAH BB 133 Line L_522_Pbb32(15*(11-1))*/
-1 wcet_bb128_bb133 + 1 wcet_bb128 >= 0; /*Phase_32.*/
-15 C_bb132 + -15 C_bb127 + 1 wcet_bb127_bb132 = 30; /*Phase_32.*/
-1 wcet_bb127_bb132 + 1 wcet_bb127 >= 0; /*Phase_32.*/
-150 L_51f_Pbb32 + -15 C_bb134 + -150 L_51e_Pbb32 + -15 C_bb131 + -15 C_bb127 + 1 wcet_bb127_bb131 = -300; /*Phase_32., DAH BB 131 Line L_51e_Pbb32(15*(11-1)), DAH BB 134 Line L_51f_Pbb32(15*(11-1))*/
-1 wcet_bb127_bb131 + 1 wcet_bb127 >= 0; /*Phase_32.*/
-150 L_518_Pbb32 + -1 wcet_bb126 + -15 C_bb123 + 1 wcet_bb123_bb126 = -120; /*Phase_32., DAH BB 126 Line L_518_Pbb32(15*(11-1))*/
-1 wcet_bb123_bb126 + 1 wcet_bb123 >= 0; /*Phase_32.*/
-150 L_518_Pbb32 + -15 C_bb125 + -15 C_bb123 + 1 wcet_bb123_bb125 = -150; /*Phase_32., DAH BB 125 Line L_518_Pbb32(15*(11-1))*/
-1 wcet_bb123_bb125 + 1 wcet_bb123 >= 0; /*Phase_32.*/
-1 wcet_bb130 + -15 C_bb126 + 1 wcet_bb126_bb130 = 30; /*Phase_32.*/
-1 wcet_bb126_bb130 + 1 wcet_bb126 >= 0; /*Phase_32.*/
-150 L_518_Pbb32 + -1 wcet_bb129 + -15 C_bb126 + 1 wcet_bb126_bb129 = -150; /*Phase_32., DAH BB 129 Line L_518_Pbb32(15*(11-1))*/
-1 wcet_bb126_bb129 + 1 wcet_bb126 >= 0; /*Phase_32.*/
-15 C_bb132 + -15 C_bb130 + 1 wcet_bb130_bb132 = 30; /*Phase_32.*/
-1 wcet_bb130_bb132 + 1 wcet_bb130 >= 0; /*Phase_32.*/
-150 L_525_Pbb32 + -1 wcet_bb137 + -15 C_bb130 + 1 wcet_bb130_bb137 = -150; /*Phase_32., DAH BB 137 Line L_525_Pbb32(15*(11-1))*/
-1 wcet_bb130_bb137 + 1 wcet_bb130 >= 0; /*Phase_32.*/
-1 wcet_bb141 + -15 C_bb137 + 1 wcet_bb137_bb141 = 30; /*Phase_32.*/
-1 wcet_bb137_bb141 + 1 wcet_bb137 >= 0; /*Phase_32.*/
-150 L_527_Pbb32 + -1 wcet_bb140 + -15 C_bb137 + 1 wcet_bb137_bb140 = -150; /*Phase_32., DAH BB 140 Line L_527_Pbb32(15*(11-1))*/
-1 wcet_bb137_bb140 + 1 wcet_bb137 >= 0; /*Phase_32.*/
-1 wcet_bb141 + -15 C_bb140 + 1 wcet_bb140_bb141 = 30; /*Phase_32.*/
-1 wcet_bb140_bb141 + 1 wcet_bb140 >= 0; /*Phase_32.*/
-150 L_528_Pbb32 + -1 wcet_bb148 + -15 C_bb146 + -15 C_bb140 + 1 wcet_bb140_bb146 = -150; /*Phase_32., DAH BB 148 Line L_528_Pbb32(15*(11-1))*/
-1 wcet_bb140_bb146 + 1 wcet_bb140 >= 0; /*Phase_32.*/
-1 wcet_bb148 + -15 C_bb141 + 1 wcet_bb141_bb148 = 30; /*Phase_32.*/
-1 wcet_bb141_bb148 + 1 wcet_bb141 >= 0; /*Phase_32.*/
-150 L_53b_Pbb32 + -1 wcet_bb147 + -15 C_bb141 + 1 wcet_bb141_bb147 = -150; /*Phase_32., DAH BB 147 Line L_53b_Pbb32(15*(11-1))*/
-1 wcet_bb141_bb147 + 1 wcet_bb141 >= 0; /*Phase_32.*/
-1 wcet_bb148 + -15 C_bb147 + 1 wcet_bb147_bb148 = 30; /*Phase_32.*/
-1 wcet_bb147_bb148 + 1 wcet_bb147 >= 0; /*Phase_32.*/
-150 L_528_Pbb32 + -1 wcet_bb148 + -15 C_bb146 + -150 L_53d_Pbb32 + -15 C_bb151 + -15 C_bb147 + 1 wcet_bb147_bb151 = -270; /*Phase_32., DAH BB 151 Line L_53d_Pbb32(15*(11-1)), DAH BB 148 Line L_528_Pbb32(15*(11-1))*/
-1 wcet_bb147_bb151 + 1 wcet_bb147 >= 0; /*Phase_32.*/
-1 wcet_bb138 + -15 C_bb148 + 1 wcet_bb148_bb138 = 30; /*Phase_32.*/
-1 wcet_bb148_bb138 + 1 wcet_bb148 >= 0; /*Phase_32.*/
-150 L_529_Pbb32 + -1 wcet_bb152 + -15 C_bb148 + 1 wcet_bb148_bb152 = -150; /*Phase_32., DAH BB 152 Line L_529_Pbb32(15*(11-1))*/
-1 wcet_bb148_bb152 + 1 wcet_bb148 >= 0; /*Phase_32.*/
-1 wcet_bb154 + -15 C_bb152 + 1 wcet_bb152_bb154 = 30; /*Phase_32.*/
-1 wcet_bb152_bb154 + 1 wcet_bb152 >= 0; /*Phase_32.*/
-150 L_529_Pbb32 + -1 wcet_bb153 + -15 C_bb152 + 1 wcet_bb152_bb153 = -150; /*Phase_32., DAH BB 153 Line L_529_Pbb32(15*(11-1))*/
-1 wcet_bb152_bb153 + 1 wcet_bb152 >= 0; /*Phase_32.*/
-1 wcet_bb157 + -15 C_bb154 + 1 wcet_bb154_bb157 = 30; /*Phase_32.*/
-1 wcet_bb154_bb157 + 1 wcet_bb154 >= 0; /*Phase_32.*/
-150 L_52e_Pbb32 + -1 wcet_bb156 + -15 C_bb154 + 1 wcet_bb154_bb156 = -150; /*Phase_32., DAH BB 156 Line L_52e_Pbb32(15*(11-1))*/
-1 wcet_bb154_bb156 + 1 wcet_bb154 >= 0; /*Phase_32.*/
-15 C_bb163 + -15 C_bb157 + 1 wcet_bb157_bb163 = 30; /*Phase_32.*/
-1 wcet_bb157_bb163 + 1 wcet_bb157 >= 0; /*Phase_32.*/
-15 C_bb149 + -150 L_533_Pbb32 + -15 C_bb162 + -15 C_bb157 + 1 wcet_bb157_bb162 = -120; /*Phase_32., DAH BB 162 Line L_533_Pbb32(15*(11-1))*/
-1 wcet_bb157_bb162 + 1 wcet_bb157 >= 0; /*Phase_32.*/
-15 C_bb161 + -15 C_bb156 + 1 wcet_bb156_bb161 = 30; /*Phase_32.*/
-1 wcet_bb156_bb161 + 1 wcet_bb156 >= 0; /*Phase_32.*/
-150 L_530_Pbb32 + -15 C_bb163 + -15 C_bb160 + -15 C_bb156 + 1 wcet_bb156_bb160 = -150; /*Phase_32., DAH BB 163 Line L_530_Pbb32(15*(11-1))*/
-1 wcet_bb156_bb160 + 1 wcet_bb156 >= 0; /*Phase_32.*/
-1 wcet_bb155 + -15 C_bb153 + 1 wcet_bb153_bb155 = 30; /*Phase_32.*/
-1 wcet_bb153_bb155 + 1 wcet_bb153 >= 0; /*Phase_32.*/
-150 L_529_Pbb32 + -1 wcet_bb139 + -15 C_bb153 + 1 wcet_bb153_bb139 = -150; /*Phase_32., DAH BB 139 Line L_529_Pbb32(15*(11-1))*/
-1 wcet_bb153_bb139 + 1 wcet_bb153 >= 0; /*Phase_32.*/
-1 wcet_bb159 + -15 C_bb155 + 1 wcet_bb155_bb159 = 30; /*Phase_32.*/
-1 wcet_bb155_bb159 + 1 wcet_bb155 >= 0; /*Phase_32.*/
-150 L_53e_Pbb32 + -1 wcet_bb158 + -15 C_bb155 + 1 wcet_bb155_bb158 = -150; /*Phase_32., DAH BB 158 Line L_53e_Pbb32(15*(11-1))*/
-1 wcet_bb155_bb158 + 1 wcet_bb155 >= 0; /*Phase_32.*/
-15 C_bb132 + -15 C_bb159 + 1 wcet_bb159_bb132 = 30; /*Phase_32.*/
-1 wcet_bb159_bb132 + 1 wcet_bb159 >= 0; /*Phase_32.*/
-150 L_546_Pbb32 + -15 C_bb165 + -150 L_544_Pbb32 + -15 C_bb166 + -15 C_bb159 + 1 wcet_bb159_bb166 = -300; /*Phase_32., DAH BB 166 Line L_544_Pbb32(15*(11-1)), DAH BB 165 Line L_546_Pbb32(15*(11-1))*/
-1 wcet_bb159_bb166 + 1 wcet_bb159 >= 0; /*Phase_32.*/
-15 C_bb165 + -15 C_bb158 + 1 wcet_bb158_bb165 = 30; /*Phase_32.*/
-1 wcet_bb158_bb165 + 1 wcet_bb158 >= 0; /*Phase_32.*/
-150 L_540_Pbb32 + -15 C_bb164 + -15 C_bb158 + 1 wcet_bb158_bb164 = -150; /*Phase_32., DAH BB 164 Line L_540_Pbb32(15*(11-1))*/
-1 wcet_bb158_bb164 + 1 wcet_bb158 >= 0; /*Phase_32.*/
-1 wcet_bb139 + -15 C_bb136 + -15 C_bb129 + 1 wcet_bb129_bb136 = 60; /*Phase_32.*/
-1 wcet_bb129_bb136 + 1 wcet_bb129 >= 0; /*Phase_32.*/
-150 L_51a_Pbb32 + -1 wcet_bb138 + -15 C_bb135 + -15 C_bb129 + 1 wcet_bb129_bb135 = -150; /*Phase_32., DAH BB 138 Line L_51a_Pbb32(15*(11-1))*/
-1 wcet_bb129_bb135 + 1 wcet_bb129 >= 0; /*Phase_32.*/
-150 L_52a_Pbb32 + -15 C_bb145 + -15 C_bb139 + 1 wcet_bb139_bb145 = -120; /*Phase_32., DAH BB 145 Line L_52a_Pbb32(15*(11-1))*/
-1 wcet_bb139_bb145 + 1 wcet_bb139 >= 0; /*Phase_32.*/
-150 L_52a_Pbb32 + -1 wcet_bb144 + -15 C_bb139 + 1 wcet_bb139_bb144 = -150; /*Phase_32., DAH BB 144 Line L_52a_Pbb32(15*(11-1))*/
-1 wcet_bb139_bb144 + 1 wcet_bb139 >= 0; /*Phase_32.*/
-150 L_52a_Pbb32 + -15 C_bb145 + -15 C_bb144 + 1 wcet_bb144_bb145 = -150; /*Phase_32., DAH BB 145 Line L_52a_Pbb32(15*(11-1))*/
-1 wcet_bb144_bb145 + 1 wcet_bb144 >= 0; /*Phase_32.*/
-1 wcet_bb143 + -15 C_bb138 + 1 wcet_bb138_bb143 = 30; /*Phase_32.*/
-1 wcet_bb138_bb143 + 1 wcet_bb138 >= 0; /*Phase_32.*/
-150 L_51d_Pbb32 + -15 C_bb149 + -15 C_bb142 + -15 C_bb138 + 1 wcet_bb138_bb142 = -150; /*Phase_32., DAH BB 149 Line L_51d_Pbb32(15*(11-1))*/
-1 wcet_bb138_bb142 + 1 wcet_bb138 >= 0; /*Phase_32.*/
-150 L_51d_Pbb32 + -15 C_bb149 + -15 C_bb142 + -15 C_bb143 + 1 wcet_bb143_bb142 = -120; /*Phase_32., DAH BB 149 Line L_51d_Pbb32(15*(11-1))*/
-1 wcet_bb143_bb142 + 1 wcet_bb143 >= 0; /*Phase_32.*/
-15 C_bb149 + -150 L_52d_Pbb32 + -15 C_bb150 + -15 C_bb143 + 1 wcet_bb143_bb150 = -120; /*Phase_32., DAH BB 150 Line L_52d_Pbb32(15*(11-1))*/
-1 wcet_bb143_bb150 + 1 wcet_bb143 >= 0; /*Phase_32.*/
-1 wcet_bb122 + 1 Wcet_audiobeam___cosf_bb122 = 30; /*Phase_32.*/
-15 C_bb114 + -15 C_bb112 + 1 wcet_bb112_bb114 = 30; /*Phase_29.*/
-1 wcet_bb112_bb114 + 1 wcet_bb112 >= 0; /*Phase_29.*/
-150 L_548_Pbb29 + -1 wcet_bb113 + -15 C_bb112 + 1 wcet_bb112_bb113 = -150; /*Phase_29., DAH BB 113 Line L_548_Pbb29(15*(11-1))*/
-1 wcet_bb112_bb113 + 1 wcet_bb112 >= 0; /*Phase_29.*/
-1 wcet_bb116 + -15 C_bb113 + 1 wcet_bb113_bb116 = 30; /*Phase_29.*/
-1 wcet_bb113_bb116 + 1 wcet_bb113 >= 0; /*Phase_29.*/
-1 wcet_bb115 + -15 C_bb113 + 1 wcet_bb113_bb115 = 0; /*Phase_29.*/
-1 wcet_bb113_bb115 + 1 wcet_bb113 >= 0; /*Phase_29.*/
-1 wcet_bb118 + -15 C_bb116 + 1 wcet_bb116_bb118 = 0; /*Phase_29.*/
-1 wcet_bb116_bb118 + 1 wcet_bb116 >= 0; /*Phase_29.*/
-150 L_54c_Pbb29 + -15 C_bb121 + -15 C_bb118 + 1 wcet_bb118_bb121 = -120; /*Phase_29., DAH BB 121 Line L_54c_Pbb29(15*(11-1))*/
-1 wcet_bb118_bb121 + 1 wcet_bb118 >= 0; /*Phase_29.*/
-150 L_54c_Pbb29 + -15 C_bb120 + -15 C_bb118 + 1 wcet_bb118_bb120 = -150; /*Phase_29., DAH BB 120 Line L_54c_Pbb29(15*(11-1))*/
-1 wcet_bb118_bb120 + 1 wcet_bb118 >= 0; /*Phase_29.*/
-150 L_549_Pbb29 + -1 wcet_bb117 + -15 C_bb115 + 1 wcet_bb115_bb117 = -150; /*Phase_29., DAH BB 117 Line L_549_Pbb29(15*(11-1))*/
-1 wcet_bb115_bb117 + 1 wcet_bb115 >= 0; /*Phase_29.*/
-150 L_54a_Pbb29 + -15 C_bb119 + -15 C_bb117 + 1 wcet_bb117_bb119 = -150; /*Phase_29., DAH BB 119 Line L_54a_Pbb29(15*(11-1))*/
-1 wcet_bb117_bb119 + 1 wcet_bb117 >= 0; /*Phase_29.*/
-1 wcet_bb112 + 1 Wcet_audiobeam___floorf_bb112 = 30; /*Phase_29.*/
-15 C_bb102 + -15 C_bb100 + 1 wcet_bb100_bb102 = 30; /*Phase_29.*/
-1 wcet_bb100_bb102 + 1 wcet_bb100 >= 0; /*Phase_29.*/
-150 L_558_Pbb29 + -1 wcet_bb101 + -15 C_bb100 + 1 wcet_bb100_bb101 = -150; /*Phase_29., DAH BB 101 Line L_558_Pbb29(15*(11-1))*/
-1 wcet_bb100_bb101 + 1 wcet_bb100 >= 0; /*Phase_29.*/
-1 wcet_bb104 + -15 C_bb101 + 1 wcet_bb101_bb104 = 30; /*Phase_29.*/
-1 wcet_bb101_bb104 + 1 wcet_bb101 >= 0; /*Phase_29.*/
-150 L_558_Pbb29 + -1 wcet_bb103 + -15 C_bb101 + 1 wcet_bb101_bb103 = -150; /*Phase_29., DAH BB 103 Line L_558_Pbb29(15*(11-1))*/
-1 wcet_bb101_bb103 + 1 wcet_bb101 >= 0; /*Phase_29.*/
-150 L_55b_Pbb29 + -1 wcet_bb106 + -15 C_bb104 + 1 wcet_bb104_bb106 = -150; /*Phase_29., DAH BB 106 Line L_55b_Pbb29(15*(11-1))*/
-1 wcet_bb104_bb106 + 1 wcet_bb104 >= 0; /*Phase_29.*/
-15 C_bb109 + -15 C_bb106 + 1 wcet_bb106_bb109 = 30; /*Phase_29.*/
-1 wcet_bb106_bb109 + 1 wcet_bb106 >= 0; /*Phase_29.*/
-150 L_55b_Pbb29 + -1 wcet_bb108 + -15 C_bb106 + 1 wcet_bb106_bb108 = -150; /*Phase_29., DAH BB 108 Line L_55b_Pbb29(15*(11-1))*/
-1 wcet_bb106_bb108 + 1 wcet_bb106 >= 0; /*Phase_29.*/
-15 C_bb111 + -15 C_bb108 + 1 wcet_bb108_bb111 = 30; /*Phase_29.*/
-1 wcet_bb108_bb111 + 1 wcet_bb108 >= 0; /*Phase_29.*/
-150 L_55b_Pbb29 + -15 C_bb110 + -15 C_bb108 + 1 wcet_bb108_bb110 = -150; /*Phase_29., DAH BB 110 Line L_55b_Pbb29(15*(11-1))*/
-1 wcet_bb108_bb110 + 1 wcet_bb108 >= 0; /*Phase_29.*/
-150 L_558_Pbb29 + -1 wcet_bb105 + -15 C_bb103 + 1 wcet_bb103_bb105 = -150; /*Phase_29., DAH BB 105 Line L_558_Pbb29(15*(11-1))*/
-1 wcet_bb103_bb105 + 1 wcet_bb103 >= 0; /*Phase_29.*/
-150 L_559_Pbb29 + -15 C_bb107 + -15 C_bb105 + 1 wcet_bb105_bb107 = -150; /*Phase_29., DAH BB 107 Line L_559_Pbb29(15*(11-1))*/
-1 wcet_bb105_bb107 + 1 wcet_bb105 >= 0; /*Phase_29.*/
-1 wcet_bb100 + 1 Wcet_audiobeam___ceilf_bb100 = 30; /*Phase_29.*/
-1 C_bb99 + 1 Wcet_audiobeam_malloc_bb99 = 2; /*Phase_0.*/
-15 C_bb98 + 1 Wcet_audiobeam_malloc_bb98 = 30; /*Phase_25.*/
-1 C_bb97 + 1 Wcet_audiobeam_malloc_bb97 = 2; /*Phase_0.*/
-1 C_bb96 + 1 Wcet_audiobeam_malloc_bb96 = 2; /*Phase_0.*/
-1 C_bb86 + -1 C_bb84 + 1 wcet_bb84_bb86 = 2; /*Phase_0.*/
-1 wcet_bb84_bb86 + 1 wcet_bb84 >= 0; /*Phase_0.*/
-10 L_558 + -1 wcet_bb85 + -1 C_bb84 + 1 wcet_bb84_bb85 = -10; /*Phase_0., DAH BB 85 Line L_558(1*(11-1))*/
-1 wcet_bb84_bb85 + 1 wcet_bb84 >= 0; /*Phase_0.*/
-1 wcet_bb88 + -1 C_bb85 + 1 wcet_bb85_bb88 = 2; /*Phase_0.*/
-1 wcet_bb85_bb88 + 1 wcet_bb85 >= 0; /*Phase_0.*/
-10 L_558 + -1 wcet_bb87 + -1 C_bb85 + 1 wcet_bb85_bb87 = -10; /*Phase_0., DAH BB 87 Line L_558(1*(11-1))*/
-1 wcet_bb85_bb87 + 1 wcet_bb85 >= 0; /*Phase_0.*/
-10 L_55b + -1 wcet_bb90 + -1 C_bb88 + 1 wcet_bb88_bb90 = -10; /*Phase_0., DAH BB 90 Line L_55b(1*(11-1))*/
-1 wcet_bb88_bb90 + 1 wcet_bb88 >= 0; /*Phase_0.*/
-1 C_bb93 + -1 C_bb90 + 1 wcet_bb90_bb93 = 2; /*Phase_0.*/
-1 wcet_bb90_bb93 + 1 wcet_bb90 >= 0; /*Phase_0.*/
-10 L_55b + -1 wcet_bb92 + -1 C_bb90 + 1 wcet_bb90_bb92 = -10; /*Phase_0., DAH BB 92 Line L_55b(1*(11-1))*/
-1 wcet_bb90_bb92 + 1 wcet_bb90 >= 0; /*Phase_0.*/
-1 C_bb95 + -1 C_bb92 + 1 wcet_bb92_bb95 = 2; /*Phase_0.*/
-1 wcet_bb92_bb95 + 1 wcet_bb92 >= 0; /*Phase_0.*/
-10 L_55b + -1 C_bb94 + -1 C_bb92 + 1 wcet_bb92_bb94 = -10; /*Phase_0., DAH BB 94 Line L_55b(1*(11-1))*/
-1 wcet_bb92_bb94 + 1 wcet_bb92 >= 0; /*Phase_0.*/
-10 L_558 + -1 wcet_bb89 + -1 C_bb87 + 1 wcet_bb87_bb89 = -10; /*Phase_0., DAH BB 89 Line L_558(1*(11-1))*/
-1 wcet_bb87_bb89 + 1 wcet_bb87 >= 0; /*Phase_0.*/
-10 L_559 + -1 C_bb91 + -1 C_bb89 + 1 wcet_bb89_bb91 = -10; /*Phase_0., DAH BB 91 Line L_559(1*(11-1))*/
-1 wcet_bb89_bb91 + 1 wcet_bb89 >= 0; /*Phase_0.*/
-1 wcet_bb84 + 1 Wcet_audiobeam___ceilf_bb84 = 2; /*Phase_0.*/
-1 C_bb76 + -1 C_bb74 + 1 wcet_bb74_bb76 = 2; /*Phase_0.*/
-1 wcet_bb74_bb76 + 1 wcet_bb74 >= 0; /*Phase_0.*/
-10 L_548 + -1 wcet_bb75 + -1 C_bb74 + 1 wcet_bb74_bb75 = -10; /*Phase_0., DAH BB 75 Line L_548(1*(11-1))*/
-1 wcet_bb74_bb75 + 1 wcet_bb74 >= 0; /*Phase_0.*/
-1 wcet_bb78 + -1 C_bb75 + 1 wcet_bb75_bb78 = 2; /*Phase_0.*/
-1 wcet_bb75_bb78 + 1 wcet_bb75 >= 0; /*Phase_0.*/
-1 wcet_bb77 + -1 C_bb75 + 1 wcet_bb75_bb77 = 0; /*Phase_0.*/
-1 wcet_bb75_bb77 + 1 wcet_bb75 >= 0; /*Phase_0.*/
-1 wcet_bb80 + -1 C_bb78 + 1 wcet_bb78_bb80 = 0; /*Phase_0.*/
-1 wcet_bb78_bb80 + 1 wcet_bb78 >= 0; /*Phase_0.*/
-10 L_54c + -1 C_bb83 + -1 C_bb80 + 1 wcet_bb80_bb83 = -8; /*Phase_0., DAH BB 83 Line L_54c(1*(11-1))*/
-1 wcet_bb80_bb83 + 1 wcet_bb80 >= 0; /*Phase_0.*/
-10 L_54c + -1 C_bb82 + -1 C_bb80 + 1 wcet_bb80_bb82 = -10; /*Phase_0., DAH BB 82 Line L_54c(1*(11-1))*/
-1 wcet_bb80_bb82 + 1 wcet_bb80 >= 0; /*Phase_0.*/
-10 L_549 + -1 wcet_bb79 + -1 C_bb77 + 1 wcet_bb77_bb79 = -10; /*Phase_0., DAH BB 79 Line L_549(1*(11-1))*/
-1 wcet_bb77_bb79 + 1 wcet_bb77 >= 0; /*Phase_0.*/
-10 L_54a + -1 C_bb81 + -1 C_bb79 + 1 wcet_bb79_bb81 = -10; /*Phase_0., DAH BB 81 Line L_54a(1*(11-1))*/
-1 wcet_bb79_bb81 + 1 wcet_bb79 >= 0; /*Phase_0.*/
-1 wcet_bb74 + 1 Wcet_audiobeam___floorf_bb74 = 2; /*Phase_0.*/
-150 L_563_Pbb16 + -15 C_bb71 + -30 C_bb68 + 1 wcet_bb68_bb71 = -120; /*Phase_16., DAH BB 71 Line L_563_Pbb16(15*(11-1))*/
-1 wcet_bb68_bb71 + 1 wcetloop_68 >= 0; /*Phase_16.*/
-15 C_bb64 + -15 C_bb62 + 1 wcet_bb62_bb64 = 30; /*Phase_16.*/
-1 wcet_bb62_bb64 + 1 wcet_bb62 >= 0; /*Phase_16.*/
-150 L_55e_Pbb16 + -1 wcet_bb63 + -15 C_bb62 + 1 wcet_bb62_bb63 = -150; /*Phase_16., DAH BB 63 Line L_55e_Pbb16(15*(11-1))*/
-1 wcet_bb62_bb63 + 1 wcet_bb62 >= 0; /*Phase_16.*/
-15 C_bb64 + -15 C_bb66 + -15 C_bb63 + 1 wcet_bb63_bb66 = 60; /*Phase_16.*/
-1 wcet_bb63_bb66 + 1 wcet_bb63 >= 0; /*Phase_16.*/
-150 L_55e_Pbb16 + -1 wcet_bb65 + -15 C_bb63 + 1 wcet_bb63_bb65 = -150; /*Phase_16., DAH BB 65 Line L_55e_Pbb16(15*(11-1))*/
-1 wcet_bb63_bb65 + 1 wcet_bb63 >= 0; /*Phase_16.*/
-150 L_562_Pbb16 + -15 C_bb64 + -15 C_bb73 + -150 L_560_Pbb16 + -390 C_bb72 + -15 C_bb69 + -15 C_bb70 + -300 L_563_Pbb16 + -1 wcetloop_68 + -15 C_bb65 + 1 wcet_bb65_bb68 = 210; /*Phase_16., DFM BB 68 Line L_563_Pbb16(15*(11-1)), DAH BB 70 Line L_563_Pbb16(15*(11-1)), DFH BB 72 Line L_560_Pbb16(15* (11-1)), DAH BB 64 Line L_562_Pbb16(15*(11-1))*/
-1 wcet_bb65_bb68 + 1 wcet_bb65 >= 0; /*Phase_16.*/
-150 L_562_Pbb16 + -15 C_bb64 + -15 C_bb73 + -150 L_560_Pbb16 + -390 C_bb72 + -150 L_55f_Pbb16 + -15 C_bb69 + -150 L_55e_Pbb16 + -15 C_bb67 + -15 C_bb65 + 1 wcet_bb65_bb67 = 150; /*Phase_16., DAH BB 67 Line L_55e_Pbb16(15*(11-1)), DAH BB 69 Line L_55f_Pbb16(15*(11-1)), DFH BB 72 Line L_560_Pbb16(15* (11-1)), DAH BB 64 Line L_562_Pbb16(15*(11-1))*/
-1 wcet_bb65_bb67 + 1 wcet_bb65 >= 0; /*Phase_16.*/
-1 wcet_bb62 + 1 Wcet_audiobeam___ieee754_sqrtf_bb62 = 30; /*Phase_16.*/
-1 C_bb61 + 1 Wcet_audiobeam_malloc_bb61 = 2; /*Phase_0.*/
-1 C_bb60 + 1 Wcet_audiobeam_malloc_bb60 = 2; /*Phase_0.*/
-1 C_bb59 + 1 Wcet_audiobeam_malloc_bb59 = 2; /*Phase_0.*/
-1 C_bb58 + 1 Wcet_audiobeam_malloc_bb58 = 2; /*Phase_0.*/
-1 C_bb57 + 1 Wcet_audiobeam_malloc_bb57 = 2; /*Phase_0.*/
-1 C_bb56 + 1 Wcet_audiobeam_malloc_bb56 = 2; /*Phase_0.*/
-1 C_bb167 = 0; /*Phase_0.*/
-10 L_546_Pbb32 + -10 L_545_Pbb32 + -10 L_544_Pbb32 + -1 C_bb166 = -43; /*Phase_32.2 Inst in Line 544; 8 Inst in Line 545; 3 Inst in Line 546; */
-10 L_547_Pbb32 + -10 L_546_Pbb32 + -1 C_bb165 = -27; /*Phase_32.5 Inst in Line 546; 2 Inst in Line 547; */
-10 L_542_Pbb32 + -10 L_541_Pbb32 + -10 L_540_Pbb32 + -1 C_bb164 = -45; /*Phase_32.2 Inst in Line 540; 8 Inst in Line 541; 5 Inst in Line 542; */
-10 L_531_Pbb32 + -10 L_530_Pbb32 + -1 C_bb163 = -28; /*Phase_32.3 Inst in Line 530; 5 Inst in Line 531; */
-10 L_535_Pbb32 + -10 L_534_Pbb32 + -10 L_533_Pbb32 + -1 C_bb162 = -45; /*Phase_32.3 Inst in Line 533; 8 Inst in Line 534; 4 Inst in Line 535; */
-10 L_547_Pbb32 + -1 C_bb161 = -12; /*Phase_32.2 Inst in Line 547; */
-10 L_530_Pbb32 + -10 L_52f_Pbb32 + -1 C_bb160 = -33; /*Phase_32.8 Inst in Line 52f; 5 Inst in Line 530; */
-10 L_544_Pbb32 + -1 C_bb159 = -14; /*Phase_32.4 Inst in Line 544; */
-10 L_540_Pbb32 + -10 L_53f_Pbb32 + -10 L_53e_Pbb32 + -1 C_bb158 = -46; /*Phase_32.2 Inst in Line 53e; 8 Inst in Line 53f; 6 Inst in Line 540; */
-10 L_533_Pbb32 + -10 L_532_Pbb32 + -10 L_531_Pbb32 + -1 C_bb157 = -46; /*Phase_32.3 Inst in Line 531; 8 Inst in Line 532; 5 Inst in Line 533; */
-10 L_52e_Pbb32 + -1 C_bb156 = -14; /*Phase_32.4 Inst in Line 52e; */
-10 L_53e_Pbb32 + -1 C_bb155 = -14; /*Phase_32.4 Inst in Line 53e; */
-10 L_52e_Pbb32 + -1 C_bb154 = -14; /*Phase_32.4 Inst in Line 52e; */
-10 L_529_Pbb32 + -1 C_bb153 = -12; /*Phase_32.2 Inst in Line 529; */
-10 L_529_Pbb32 + -1 C_bb152 = -12; /*Phase_32.2 Inst in Line 529; */
-10 L_53e_Pbb32 + -10 L_53d_Pbb32 + -1 C_bb151 = -29; /*Phase_32.7 Inst in Line 53d; 2 Inst in Line 53e; */
-10 L_52d_Pbb32 + -1 C_bb150 = -11; /*Phase_32.1 Inst in Line 52d; */
-10 L_51d_Pbb32 + -1 C_bb149 = -12; /*Phase_32.2 Inst in Line 51d; */
-10 L_529_Pbb32 + -10 L_528_Pbb32 + -1 C_bb148 = -29; /*Phase_32.7 Inst in Line 528; 2 Inst in Line 529; */
-10 L_53d_Pbb32 + -10 L_53c_Pbb32 + -10 L_53b_Pbb32 + -1 C_bb147 = -46; /*Phase_32.7 Inst in Line 53b; 8 Inst in Line 53c; 1 Inst in Line 53d; */
-10 L_528_Pbb32 + -1 C_bb146 = -11; /*Phase_32.1 Inst in Line 528; */
-10 L_52d_Pbb32 + -10 L_52c_Pbb32 + -10 L_52b_Pbb32 + -10 L_52a_Pbb32 + -1 C_bb145 = -59; /*Phase_32.2 Inst in Line 52a; 8 Inst in Line 52b; 8 Inst in Line 52c; 1 Inst in Line 52d; */
-10 L_52a_Pbb32 + -1 C_bb144 = -14; /*Phase_32.4 Inst in Line 52a; */
-10 L_52d_Pbb32 + -1 C_bb143 = -14; /*Phase_32.4 Inst in Line 52d; */
-10 L_51d_Pbb32 + -10 L_51c_Pbb32 + -10 L_51b_Pbb32 + -1 C_bb142 = -48; /*Phase_32.8 Inst in Line 51b; 8 Inst in Line 51c; 2 Inst in Line 51d; */
-10 L_53b_Pbb32 + -10 L_53a_Pbb32 + -1 C_bb141 = -28; /*Phase_32.7 Inst in Line 53a; 1 Inst in Line 53b; */
-10 L_527_Pbb32 + -1 C_bb140 = -17; /*Phase_32.7 Inst in Line 527; */
-10 L_52a_Pbb32 + -10 L_529_Pbb32 + -1 C_bb139 = -24; /*Phase_32.2 Inst in Line 529; 2 Inst in Line 52a; */
-10 L_51a_Pbb32 + -1 C_bb138 = -14; /*Phase_32.4 Inst in Line 51a; */
-10 L_527_Pbb32 + -10 L_526_Pbb32 + -10 L_525_Pbb32 + -1 C_bb137 = -45; /*Phase_32.6 Inst in Line 525; 8 Inst in Line 526; 1 Inst in Line 527; */
-10 L_544_Pbb32 + -10 L_543_Pbb32 + -10 L_542_Pbb32 + -1 C_bb136 = -43; /*Phase_32.3 Inst in Line 542; 8 Inst in Line 543; 2 Inst in Line 544; */
-10 L_51a_Pbb32 + -10 L_519_Pbb32 + -1 C_bb135 = -32; /*Phase_32.8 Inst in Line 519; 4 Inst in Line 51a; */
-10 L_520_Pbb32 + -10 L_51f_Pbb32 + -1 C_bb134 = -28; /*Phase_32.1 Inst in Line 51f; 7 Inst in Line 520; */
-10 L_524_Pbb32 + -10 L_523_Pbb32 + -10 L_522_Pbb32 + -1 C_bb133 = -46; /*Phase_32.1 Inst in Line 522; 8 Inst in Line 523; 7 Inst in Line 524; */
-10 L_52d_Pbb32 + -1 C_bb132 = -12; /*Phase_32.2 Inst in Line 52d; */
-10 L_51f_Pbb32 + -10 L_51e_Pbb32 + -1 C_bb131 = -33; /*Phase_32.6 Inst in Line 51e; 7 Inst in Line 51f; */
-10 L_525_Pbb32 + -10 L_524_Pbb32 + -1 C_bb130 = -23; /*Phase_32.1 Inst in Line 524; 2 Inst in Line 525; */
-10 L_518_Pbb32 + -1 C_bb129 = -12; /*Phase_32.2 Inst in Line 518; */
-10 L_522_Pbb32 + -10 L_521_Pbb32 + -10 L_520_Pbb32 + -1 C_bb128 = -46; /*Phase_32.1 Inst in Line 520; 8 Inst in Line 521; 7 Inst in Line 522; */
-10 L_51e_Pbb32 + -10 L_51d_Pbb32 + -1 C_bb127 = -24; /*Phase_32.2 Inst in Line 51d; 2 Inst in Line 51e; */
-10 L_518_Pbb32 + -1 C_bb126 = -13; /*Phase_32.3 Inst in Line 518; */
-10 L_518_Pbb32 + -1 C_bb125 = -12; /*Phase_32.2 Inst in Line 518; */
-10 L_51d_Pbb32 + -1 C_bb124 = -12; /*Phase_32.2 Inst in Line 51d; */
-10 L_518_Pbb32 + -10 L_517_Pbb32 + -1 C_bb123 = -23; /*Phase_32.2 Inst in Line 517; 1 Inst in Line 518; */
-10 L_517_Pbb32 + -1 C_bb122 = -15; /*Phase_32.5 Inst in Line 517; */
-10 L_54d_Pbb29 + -10 L_54c_Pbb29 + -1 C_bb121 = -25; /*Phase_29.4 Inst in Line 54c; 1 Inst in Line 54d; */
-10 L_54c_Pbb29 + -1 C_bb120 = -12; /*Phase_29.2 Inst in Line 54c; */
-10 L_54a_Pbb29 + -1 C_bb119 = -16; /*Phase_29.6 Inst in Line 54a; */
-10 L_54c_Pbb29 + -1 C_bb118 = -12; /*Phase_29.2 Inst in Line 54c; */
-10 L_54a_Pbb29 + -10 L_549_Pbb29 + -1 C_bb117 = -25; /*Phase_29.4 Inst in Line 549; 1 Inst in Line 54a; */
-10 L_54b_Pbb29 + -1 C_bb116 = -16; /*Phase_29.6 Inst in Line 54b; */
-10 L_549_Pbb29 + -1 C_bb115 = -14; /*Phase_29.4 Inst in Line 549; */
-10 L_54b_Pbb29 + -10 L_54a_Pbb29 + -1 C_bb114 = -23; /*Phase_29.1 Inst in Line 54a; 2 Inst in Line 54b; */
-10 L_548_Pbb29 + -1 C_bb113 = -12; /*Phase_29.2 Inst in Line 548; */
-10 L_548_Pbb29 + -1 C_bb112 = -16; /*Phase_29.6 Inst in Line 548; */
-10 L_55c_Pbb29 + -1 C_bb111 = -12; /*Phase_29.2 Inst in Line 55c; */
-10 L_55b_Pbb29 + -1 C_bb110 = -12; /*Phase_29.2 Inst in Line 55b; */
-10 L_55c_Pbb29 + -1 C_bb109 = -12; /*Phase_29.2 Inst in Line 55c; */
-10 L_55b_Pbb29 + -1 C_bb108 = -11; /*Phase_29.1 Inst in Line 55b; */
-10 L_55a_Pbb29 + -10 L_559_Pbb29 + -1 C_bb107 = -26; /*Phase_29.4 Inst in Line 559; 2 Inst in Line 55a; */
-10 L_55b_Pbb29 + -1 C_bb106 = -12; /*Phase_29.2 Inst in Line 55b; */
-10 L_559_Pbb29 + -10 L_558_Pbb29 + -1 C_bb105 = -25; /*Phase_29.1 Inst in Line 558; 4 Inst in Line 559; */
-10 L_55b_Pbb29 + -10 L_55a_Pbb29 + -1 C_bb104 = -26; /*Phase_29.3 Inst in Line 55a; 3 Inst in Line 55b; */
-10 L_558_Pbb29 + -1 C_bb103 = -14; /*Phase_29.4 Inst in Line 558; */
-10 L_55a_Pbb29 + -1 C_bb102 = -13; /*Phase_29.3 Inst in Line 55a; */
-10 L_558_Pbb29 + -1 C_bb101 = -12; /*Phase_29.2 Inst in Line 558; */
-10 L_558_Pbb29 + -10 L_557_Pbb29 + -1 C_bb100 = -26; /*Phase_29.5 Inst in Line 557; 1 Inst in Line 558; */
-10 L_566 + -10 L_565 + -1 C_bb99 = -29; /*Phase_0.6 Inst in Line 565; 3 Inst in Line 566; */
-10 L_566_Pbb25 + -10 L_565_Pbb25 + -1 C_bb98 = -29; /*Phase_25.6 Inst in Line 565; 3 Inst in Line 566; */
-10 L_566 + -10 L_565 + -1 C_bb97 = -29; /*Phase_0.6 Inst in Line 565; 3 Inst in Line 566; */
-10 L_566 + -10 L_565 + -1 C_bb96 = -29; /*Phase_0.6 Inst in Line 565; 3 Inst in Line 566; */
-10 L_55c + -1 C_bb95 = -12; /*Phase_0.2 Inst in Line 55c; */
-10 L_55b + -1 C_bb94 = -12; /*Phase_0.2 Inst in Line 55b; */
-10 L_55c + -1 C_bb93 = -12; /*Phase_0.2 Inst in Line 55c; */
-10 L_55b + -1 C_bb92 = -11; /*Phase_0.1 Inst in Line 55b; */
-10 L_55a + -10 L_559 + -1 C_bb91 = -26; /*Phase_0.4 Inst in Line 559; 2 Inst in Line 55a; */
-10 L_55b + -1 C_bb90 = -12; /*Phase_0.2 Inst in Line 55b; */
-10 L_559 + -10 L_558 + -1 C_bb89 = -25; /*Phase_0.1 Inst in Line 558; 4 Inst in Line 559; */
-10 L_55b + -10 L_55a + -1 C_bb88 = -26; /*Phase_0.3 Inst in Line 55a; 3 Inst in Line 55b; */
-10 L_558 + -1 C_bb87 = -14; /*Phase_0.4 Inst in Line 558; */
-10 L_55a + -1 C_bb86 = -13; /*Phase_0.3 Inst in Line 55a; */
-10 L_558 + -1 C_bb85 = -12; /*Phase_0.2 Inst in Line 558; */
-10 L_558 + -10 L_557 + -1 C_bb84 = -26; /*Phase_0.5 Inst in Line 557; 1 Inst in Line 558; */
-10 L_54d + -10 L_54c + -1 C_bb83 = -25; /*Phase_0.4 Inst in Line 54c; 1 Inst in Line 54d; */
-10 L_54c + -1 C_bb82 = -12; /*Phase_0.2 Inst in Line 54c; */
-10 L_54a + -1 C_bb81 = -16; /*Phase_0.6 Inst in Line 54a; */
-10 L_54c + -1 C_bb80 = -12; /*Phase_0.2 Inst in Line 54c; */
-10 L_54a + -10 L_549 + -1 C_bb79 = -25; /*Phase_0.4 Inst in Line 549; 1 Inst in Line 54a; */
-10 L_54b + -1 C_bb78 = -16; /*Phase_0.6 Inst in Line 54b; */
-10 L_549 + -1 C_bb77 = -14; /*Phase_0.4 Inst in Line 549; */
-10 L_54b + -10 L_54a + -1 C_bb76 = -23; /*Phase_0.1 Inst in Line 54a; 2 Inst in Line 54b; */
-10 L_548 + -1 C_bb75 = -12; /*Phase_0.2 Inst in Line 548; */
-10 L_548 + -1 C_bb74 = -16; /*Phase_0.6 Inst in Line 548; */
-10 L_562_Pbb16 + -1 C_bb73 = -15; /*Phase_16.5 Inst in Line 562; */
-10 L_561_Pbb16 + -10 L_560_Pbb16 + -1 C_bb72 = -31; /*Phase_16.3 Inst in Line 560; 8 Inst in Line 561; */
-10 L_563_Pbb16 + -1 C_bb71 = -11; /*Phase_16.1 Inst in Line 563; */
-10 L_564_Pbb16 + -10 L_563_Pbb16 + -1 C_bb70 = -26; /*Phase_16.3 Inst in Line 563; 3 Inst in Line 564; */
-10 L_560_Pbb16 + -10 L_55f_Pbb16 + -1 C_bb69 = -30; /*Phase_16.5 Inst in Line 55f; 5 Inst in Line 560; */
-10 L_563_Pbb16 + -1 C_bb68 = -14; /*Phase_16.4 Inst in Line 563; */
-10 L_55f_Pbb16 + -10 L_55e_Pbb16 + -1 C_bb67 = -24; /*Phase_16.1 Inst in Line 55e; 3 Inst in Line 55f; */
-10 L_565_Pbb16 + -10 L_564_Pbb16 + -1 C_bb66 = -26; /*Phase_16.5 Inst in Line 564; 1 Inst in Line 565; */
-10 L_55e_Pbb16 + -1 C_bb65 = -12; /*Phase_16.2 Inst in Line 55e; */
-10 L_562_Pbb16 + -1 C_bb64 = -13; /*Phase_16.3 Inst in Line 562; */
-10 L_55e_Pbb16 + -1 C_bb63 = -12; /*Phase_16.2 Inst in Line 55e; */
-10 L_55e_Pbb16 + -10 L_55d_Pbb16 + -1 C_bb62 = -30; /*Phase_16.7 Inst in Line 55d; 3 Inst in Line 55e; */
-10 L_566 + -10 L_565 + -1 C_bb61 = -29; /*Phase_0.6 Inst in Line 565; 3 Inst in Line 566; */
-10 L_566 + -10 L_565 + -1 C_bb60 = -29; /*Phase_0.6 Inst in Line 565; 3 Inst in Line 566; */
-10 L_566 + -10 L_565 + -1 C_bb59 = -29; /*Phase_0.6 Inst in Line 565; 3 Inst in Line 566; */
-10 L_566 + -10 L_565 + -1 C_bb58 = -29; /*Phase_0.6 Inst in Line 565; 3 Inst in Line 566; */
-10 L_566 + -10 L_565 + -1 C_bb57 = -29; /*Phase_0.6 Inst in Line 565; 3 Inst in Line 566; */
-10 L_566 + -10 L_565 + -1 C_bb56 = -29; /*Phase_0.6 Inst in Line 565; 3 Inst in Line 566; */
-10 L_4f4 + -10 L_4f3 + -1 C_bb55 = -27; /*Phase_0.5 Inst in Line 4f3; 2 Inst in Line 4f4; */
-10 L_4ea_Pbb44 + -1 C_bb54 = -13; /*Phase_44.3 Inst in Line 4ea; */
-10 L_4ed_Pbb44 + -1 C_bb53 = -11; /*Phase_44.1 Inst in Line 4ed; */
-10 L_4e9_Pbb44 + -1 C_bb52 = -18; /*Phase_44.8 Inst in Line 4e9; */
-10 L_4ed_Pbb44 + -10 L_4ec_Pbb44 + -10 L_4eb_Pbb44 + -10 L_4ea_Pbb44 + -1 C_bb51 = -63; /*Phase_44.2 Inst in Line 4ea; 8 Inst in Line 4eb; 8 Inst in Line 4ec; 5 Inst in Line 4ed; */
-10 L_4e8_Pbb44 + -10 L_4e7_Pbb44 + -10 L_4e6_Pbb44 + -1 C_bb50 = -54; /*Phase_44.8 Inst in Line 4e6; 8 Inst in Line 4e7; 8 Inst in Line 4e8; */
-10 L_4ee + -10 L_4ed + -1 C_bb49 = -24; /*Phase_0.2 Inst in Line 4ed; 2 Inst in Line 4ee; */
-10 L_4ea_Pbb44 + -1 C_bb48 = -13; /*Phase_44.3 Inst in Line 4ea; */
-10 L_4e5_Pbb44 + -1 C_bb47 = -13; /*Phase_44.3 Inst in Line 4e5; */
-10 L_4d9_Pbb42 + -1 C_bb46 = -13; /*Phase_42.3 Inst in Line 4d9; */
-10 L_4de + -1 C_bb45 = -14; /*Phase_0.4 Inst in Line 4de; */
-10 L_4e5_Pbb44 + -10 L_4e4_Pbb44 + -10 L_4e3_Pbb44 + -10 L_4e2_Pbb44 + -10 L_4e1_Pbb44 + -10 L_4e0_Pbb44 + -1 C_bb44 = -98; /*Phase_44.1 Inst in Line 4e0; 8 Inst in Line 4e1; 8 Inst in Line 4e2; 8 Inst in Line 4e3; 8 Inst in Line 4e4; 5 Inst in Line 4e5; */
-10 L_4f0 + -10 L_4ef + -10 L_4ee + -1 C_bb43 = -45; /*Phase_0.4 Inst in Line 4ee; 8 Inst in Line 4ef; 3 Inst in Line 4f0; */
-10 L_4de_Pbb42 + -10 L_4dd_Pbb42 + -10 L_4dc_Pbb42 + -10 L_4db_Pbb42 + -10 L_4da_Pbb42 + -10 L_4d9_Pbb42 + -1 C_bb42 = -98; /*Phase_42.4 Inst in Line 4d9; 8 Inst in Line 4da; 8 Inst in Line 4db; 8 Inst in Line 4dc; 8 Inst in Line 4dd; 2 Inst in Line 4de; */
-10 L_4e0 + -10 L_4df + -1 C_bb41 = -34; /*Phase_0.7 Inst in Line 4df; 7 Inst in Line 4e0; */
-10 L_4ee + -1 C_bb40 = -12; /*Phase_0.2 Inst in Line 4ee; */
-10 L_4d9 + -10 L_4d8 + -1 C_bb39 = -29; /*Phase_0.8 Inst in Line 4d8; 1 Inst in Line 4d9; */
-10 L_4df + -10 L_4de + -1 C_bb38 = -23; /*Phase_0.2 Inst in Line 4de; 1 Inst in Line 4df; */
-10 L_4d7 + -1 C_bb37 = -14; /*Phase_0.4 Inst in Line 4d7; */
-10 L_4f3 + -1 C_bb36 = -11; /*Phase_0.1 Inst in Line 4f3; */
-10 L_4d7 + -10 L_4d6 + -1 C_bb35 = -26; /*Phase_0.2 Inst in Line 4d6; 4 Inst in Line 4d7; */
-10 L_4f3_Pbb32 + -10 L_4f2_Pbb32 + -1 C_bb34 = -28; /*Phase_32.6 Inst in Line 4f2; 2 Inst in Line 4f3; */
-10 L_4d6_Pbb29 + -10 L_4d5_Pbb29 + -1 C_bb33 = -29; /*Phase_29.3 Inst in Line 4d5; 6 Inst in Line 4d6; */
-10 L_4f2_Pbb32 + -10 L_4f1_Pbb32 + -1 C_bb32 = -26; /*Phase_32.4 Inst in Line 4f1; 2 Inst in Line 4f2; */
-10 L_4d5_Pbb29 + -1 C_bb31 = -15; /*Phase_29.5 Inst in Line 4d5; */
-10 L_4f1 + -10 L_4f0 + -1 C_bb30 = -27; /*Phase_0.3 Inst in Line 4f0; 4 Inst in Line 4f1; */
-10 L_4d4_Pbb29 + -1 C_bb29 = -14; /*Phase_29.4 Inst in Line 4d4; */
-10 L_4d3_Pbb25 + -10 L_4d2_Pbb25 + -10 L_4d1_Pbb25 + -10 L_4d0_Pbb25 + -1 C_bb28 = -61; /*Phase_25.4 Inst in Line 4d0; 8 Inst in Line 4d1; 8 Inst in Line 4d2; 1 Inst in Line 4d3; */
-10 L_4f0 + -1 C_bb27 = -12; /*Phase_0.2 Inst in Line 4f0; */
-10 L_4d4 + -1 C_bb26 = -14; /*Phase_0.4 Inst in Line 4d4; */
-10 L_4d0_Pbb25 + -1 C_bb25 = -12; /*Phase_25.2 Inst in Line 4d0; */
-10 L_4d3 + -1 C_bb24 = -17; /*Phase_0.7 Inst in Line 4d3; */
-10 L_4cf + -10 L_4ce + -1 C_bb23 = -25; /*Phase_0.4 Inst in Line 4ce; 1 Inst in Line 4cf; */
-10 L_4ce + -1 C_bb22 = -13; /*Phase_0.3 Inst in Line 4ce; */
-10 L_4ce + -10 L_4cd + -1 C_bb21 = -25; /*Phase_0.4 Inst in Line 4cd; 1 Inst in Line 4ce; */
-10 L_4cd + -10 L_4cc + -1 C_bb20 = -25; /*Phase_0.1 Inst in Line 4cc; 4 Inst in Line 4cd; */
-10 L_4cc + -10 L_4cb + -10 L_4ca + -10 L_4c9 + -10 L_4c8 + -10 L_4c7 + -10 L_4c6 + -10 L_4c5 + -10 L_4c4 + -10 L_4c3 + -10 L_4c2 + -10 L_4c1 + -10 L_4c0 + -10 L_4bf + -10 L_4be + -1 C_bb19 = -263; /*Phase_0.2 Inst in Line 4be; 8 Inst in Line 4bf; 8 Inst in Line 4c0; 8 Inst in Line 4c1; 8 Inst in Line 4c2; 8 Inst in Line 4c3; 8 Inst in Line 4c4; 8 Inst in Line 4c5; 8 Inst in Line 4c6; 8 Inst in Line 4c7; 8 Inst in Line 4c8; 8 Inst in Line 4c9; 8 Inst in Line 4ca; 8 Inst in Line 4cb; 7 Inst in Line 4cc; */
-10 L_4be + -10 L_4bd + -10 L_4bc + -10 L_4bb + -10 L_4ba + -10 L_4b9 + -10 L_4b8 + -10 L_4b7 + -10 L_4b6 + -10 L_4b5 + -10 L_4b4 + -10 L_4b3 + -10 L_4b2 + -10 L_4b1 + -1 C_bb18 = -249; /*Phase_0.7 Inst in Line 4b1; 8 Inst in Line 4b2; 8 Inst in Line 4b3; 8 Inst in Line 4b4; 8 Inst in Line 4b5; 8 Inst in Line 4b6; 8 Inst in Line 4b7; 8 Inst in Line 4b8; 8 Inst in Line 4b9; 8 Inst in Line 4ba; 8 Inst in Line 4bb; 8 Inst in Line 4bc; 8 Inst in Line 4bd; 6 Inst in Line 4be; */
-10 L_4b1_Pbb16 + -10 L_4b0_Pbb16 + -1 C_bb17 = -24; /*Phase_16.3 Inst in Line 4b0; 1 Inst in Line 4b1; */
-10 L_4b0_Pbb16 + -10 L_4af_Pbb16 + -1 C_bb16 = -33; /*Phase_16.8 Inst in Line 4af; 5 Inst in Line 4b0; */
-10 L_4ae + -1 C_bb15 = -13; /*Phase_0.3 Inst in Line 4ae; */
-10 L_4ae + -1 C_bb14 = -13; /*Phase_0.3 Inst in Line 4ae; */
-10 L_4ae + -10 L_4ad + -1 C_bb13 = -23; /*Phase_0.1 Inst in Line 4ad; 2 Inst in Line 4ae; */
-10 L_4ad + -1 C_bb12 = -13; /*Phase_0.3 Inst in Line 4ad; */
-10 L_4ad + -1 C_bb11 = -14; /*Phase_0.4 Inst in Line 4ad; */
-10 L_4ac + -1 C_bb10 = -13; /*Phase_0.3 Inst in Line 4ac; */
-10 L_4ac + -10 L_4ab + -1 C_bb9 = -28; /*Phase_0.3 Inst in Line 4ab; 5 Inst in Line 4ac; */
-10 L_425 + -10 L_424 + -10 L_423 + -10 L_422 + -10 L_421 + -10 L_420 + -10 L_41f + -10 L_41e + -10 L_41d + -10 L_41c + -10 L_41b + -10 L_41a + -10 L_419 + -1 C_bb8 = -230; /*Phase_0.6 Inst in Line 419; 8 Inst in Line 41a; 8 Inst in Line 41b; 8 Inst in Line 41c; 8 Inst in Line 41d; 8 Inst in Line 41e; 8 Inst in Line 41f; 8 Inst in Line 420; 8 Inst in Line 421; 8 Inst in Line 422; 8 Inst in Line 423; 8 Inst in Line 424; 6 Inst in Line 425; */
-10 L_419_Pbb7 + -10 L_418_Pbb7 + -1 C_bb7 = -26; /*Phase_7.4 Inst in Line 418; 2 Inst in Line 419; */
-10 L_418 + -1 C_bb6 = -12; /*Phase_0.2 Inst in Line 418; */
-10 L_418_Pbb5 + -10 L_417_Pbb5 + -1 C_bb5 = -26; /*Phase_5.4 Inst in Line 417; 2 Inst in Line 418; */
-10 L_417 + -10 L_416 + -1 C_bb4 = -30; /*Phase_0.6 Inst in Line 416; 4 Inst in Line 417; */
-10 L_403 + -1 C_bb3 = -15; /*Phase_0.5 Inst in Line 403; */
-10 L_403 + -10 L_402 + -1 C_bb2 = -24; /*Phase_0.3 Inst in Line 402; 1 Inst in Line 403; */
-10 L_402 + -1 C_bb1 = -12; /*Phase_0.2 Inst in Line 402; */
-1 C_bb0 = 0; /*Phase_0.*/
1 Wcet_main_bb1 + -1 wcet_Phase_0 <= 0; /*Phase_0.*/
1 wcet_Phase_0 + -1 wcet_fin = 0; /**/
1 L_545_Pbb32 >= 0; /*Phase_32.*/
1 L_545_Pbb32 <= 1; /*Phase_32.*/
1 L_546_Pbb32 >= 0; /*Phase_32.*/
1 L_546_Pbb32 <= 1; /*Phase_32.*/
1 L_541_Pbb32 >= 0; /*Phase_32.*/
1 L_541_Pbb32 <= 1; /*Phase_32.*/
1 L_535_Pbb32 >= 0; /*Phase_32.*/
1 L_535_Pbb32 <= 1; /*Phase_32.*/
1 L_534_Pbb32 >= 0; /*Phase_32.*/
1 L_534_Pbb32 <= 1; /*Phase_32.*/
1 L_547_Pbb32 >= 0; /*Phase_32.*/
1 L_547_Pbb32 <= 1; /*Phase_32.*/
1 L_530_Pbb32 >= 0; /*Phase_32.*/
1 L_530_Pbb32 <= 1; /*Phase_32.*/
1 L_52f_Pbb32 >= 0; /*Phase_32.*/
1 L_52f_Pbb32 <= 1; /*Phase_32.*/
1 L_540_Pbb32 >= 0; /*Phase_32.*/
1 L_540_Pbb32 <= 1; /*Phase_32.*/
1 L_53f_Pbb32 >= 0; /*Phase_32.*/
1 L_53f_Pbb32 <= 1; /*Phase_32.*/
1 L_533_Pbb32 >= 0; /*Phase_32.*/
1 L_533_Pbb32 <= 1; /*Phase_32.*/
1 L_532_Pbb32 >= 0; /*Phase_32.*/
1 L_532_Pbb32 <= 1; /*Phase_32.*/
1 L_531_Pbb32 >= 0; /*Phase_32.*/
1 L_531_Pbb32 <= 1; /*Phase_32.*/
1 L_52e_Pbb32 >= 0; /*Phase_32.*/
1 L_52e_Pbb32 <= 1; /*Phase_32.*/
1 L_53e_Pbb32 >= 0; /*Phase_32.*/
1 L_53e_Pbb32 <= 1; /*Phase_32.*/
1 L_53d_Pbb32 >= 0; /*Phase_32.*/
1 L_53d_Pbb32 <= 1; /*Phase_32.*/
1 L_53c_Pbb32 >= 0; /*Phase_32.*/
1 L_53c_Pbb32 <= 1; /*Phase_32.*/
1 L_528_Pbb32 >= 0; /*Phase_32.*/
1 L_528_Pbb32 <= 1; /*Phase_32.*/
1 L_52c_Pbb32 >= 0; /*Phase_32.*/
1 L_52c_Pbb32 <= 1; /*Phase_32.*/
1 L_52b_Pbb32 >= 0; /*Phase_32.*/
1 L_52b_Pbb32 <= 1; /*Phase_32.*/
1 L_51c_Pbb32 >= 0; /*Phase_32.*/
1 L_51c_Pbb32 <= 1; /*Phase_32.*/
1 L_51b_Pbb32 >= 0; /*Phase_32.*/
1 L_51b_Pbb32 <= 1; /*Phase_32.*/
1 L_53b_Pbb32 >= 0; /*Phase_32.*/
1 L_53b_Pbb32 <= 1; /*Phase_32.*/
1 L_53a_Pbb32 >= 0; /*Phase_32.*/
1 L_53a_Pbb32 <= 1; /*Phase_32.*/
1 L_52a_Pbb32 >= 0; /*Phase_32.*/
1 L_52a_Pbb32 <= 1; /*Phase_32.*/
1 L_529_Pbb32 >= 0; /*Phase_32.*/
1 L_529_Pbb32 <= 1; /*Phase_32.*/
1 L_527_Pbb32 >= 0; /*Phase_32.*/
1 L_527_Pbb32 <= 1; /*Phase_32.*/
1 L_526_Pbb32 >= 0; /*Phase_32.*/
1 L_526_Pbb32 <= 1; /*Phase_32.*/
1 L_544_Pbb32 >= 0; /*Phase_32.*/
1 L_544_Pbb32 <= 1; /*Phase_32.*/
1 L_543_Pbb32 >= 0; /*Phase_32.*/
1 L_543_Pbb32 <= 1; /*Phase_32.*/
1 L_542_Pbb32 >= 0; /*Phase_32.*/
1 L_542_Pbb32 <= 1; /*Phase_32.*/
1 L_51a_Pbb32 >= 0; /*Phase_32.*/
1 L_51a_Pbb32 <= 1; /*Phase_32.*/
1 L_519_Pbb32 >= 0; /*Phase_32.*/
1 L_519_Pbb32 <= 1; /*Phase_32.*/
1 L_523_Pbb32 >= 0; /*Phase_32.*/
1 L_523_Pbb32 <= 1; /*Phase_32.*/
1 L_52d_Pbb32 >= 0; /*Phase_32.*/
1 L_52d_Pbb32 <= 1; /*Phase_32.*/
1 L_51f_Pbb32 >= 0; /*Phase_32.*/
1 L_51f_Pbb32 <= 1; /*Phase_32.*/
1 L_525_Pbb32 >= 0; /*Phase_32.*/
1 L_525_Pbb32 <= 1; /*Phase_32.*/
1 L_524_Pbb32 >= 0; /*Phase_32.*/
1 L_524_Pbb32 <= 1; /*Phase_32.*/
1 L_522_Pbb32 >= 0; /*Phase_32.*/
1 L_522_Pbb32 <= 1; /*Phase_32.*/
1 L_521_Pbb32 >= 0; /*Phase_32.*/
1 L_521_Pbb32 <= 1; /*Phase_32.*/
1 L_520_Pbb32 >= 0; /*Phase_32.*/
1 L_520_Pbb32 <= 1; /*Phase_32.*/
1 L_51e_Pbb32 >= 0; /*Phase_32.*/
1 L_51e_Pbb32 <= 1; /*Phase_32.*/
1 L_51d_Pbb32 >= 0; /*Phase_32.*/
1 L_51d_Pbb32 <= 1; /*Phase_32.*/
1 L_518_Pbb32 >= 0; /*Phase_32.*/
1 L_518_Pbb32 <= 1; /*Phase_32.*/
1 L_517_Pbb32 >= 0; /*Phase_32.*/
1 L_517_Pbb32 <= 1; /*Phase_32.*/
1 L_54d_Pbb29 >= 0; /*Phase_29.*/
1 L_54d_Pbb29 <= 1; /*Phase_29.*/
1 L_54c_Pbb29 >= 0; /*Phase_29.*/
1 L_54c_Pbb29 <= 1; /*Phase_29.*/
1 L_549_Pbb29 >= 0; /*Phase_29.*/
1 L_549_Pbb29 <= 1; /*Phase_29.*/
1 L_54b_Pbb29 >= 0; /*Phase_29.*/
1 L_54b_Pbb29 <= 1; /*Phase_29.*/
1 L_54a_Pbb29 >= 0; /*Phase_29.*/
1 L_54a_Pbb29 <= 1; /*Phase_29.*/
1 L_548_Pbb29 >= 0; /*Phase_29.*/
1 L_548_Pbb29 <= 1; /*Phase_29.*/
1 L_55c_Pbb29 >= 0; /*Phase_29.*/
1 L_55c_Pbb29 <= 1; /*Phase_29.*/
1 L_559_Pbb29 >= 0; /*Phase_29.*/
1 L_559_Pbb29 <= 1; /*Phase_29.*/
1 L_55b_Pbb29 >= 0; /*Phase_29.*/
1 L_55b_Pbb29 <= 1; /*Phase_29.*/
1 L_55a_Pbb29 >= 0; /*Phase_29.*/
1 L_55a_Pbb29 <= 1; /*Phase_29.*/
1 L_558_Pbb29 >= 0; /*Phase_29.*/
1 L_558_Pbb29 <= 1; /*Phase_29.*/
1 L_557_Pbb29 >= 0; /*Phase_29.*/
1 L_557_Pbb29 <= 1; /*Phase_29.*/
1 L_566_Pbb25 >= 0; /*Phase_25.*/
1 L_566_Pbb25 <= 1; /*Phase_25.*/
1 L_565_Pbb25 >= 0; /*Phase_25.*/
1 L_565_Pbb25 <= 1; /*Phase_25.*/
1 L_55c >= 0; /*Phase_0.*/
1 L_55c <= 0; /*Phase_0.*/
1 L_559 >= 0; /*Phase_0.*/
1 L_559 <= 0; /*Phase_0.*/
1 L_55b >= 0; /*Phase_0.*/
1 L_55b <= 0; /*Phase_0.*/
1 L_55a >= 0; /*Phase_0.*/
1 L_55a <= 0; /*Phase_0.*/
1 L_558 >= 0; /*Phase_0.*/
1 L_558 <= 0; /*Phase_0.*/
1 L_557 >= 0; /*Phase_0.*/
1 L_557 <= 0; /*Phase_0.*/
1 L_54d >= 0; /*Phase_0.*/
1 L_54d <= 0; /*Phase_0.*/
1 L_54c >= 0; /*Phase_0.*/
1 L_54c <= 0; /*Phase_0.*/
1 L_549 >= 0; /*Phase_0.*/
1 L_549 <= 0; /*Phase_0.*/
1 L_54b >= 0; /*Phase_0.*/
1 L_54b <= 0; /*Phase_0.*/
1 L_54a >= 0; /*Phase_0.*/
1 L_54a <= 0; /*Phase_0.*/
1 L_548 >= 0; /*Phase_0.*/
1 L_548 <= 0; /*Phase_0.*/
1 L_561_Pbb16 >= 0; /*Phase_16.*/
1 L_561_Pbb16 <= 1; /*Phase_16.*/
1 L_560_Pbb16 >= 0; /*Phase_16.*/
1 L_560_Pbb16 <= 1; /*Phase_16.*/
1 L_563_Pbb16 >= 0; /*Phase_16.*/
1 L_563_Pbb16 <= 1; /*Phase_16.*/
1 L_55f_Pbb16 >= 0; /*Phase_16.*/
1 L_55f_Pbb16 <= 1; /*Phase_16.*/
1 L_565_Pbb16 >= 0; /*Phase_16.*/
1 L_565_Pbb16 <= 1; /*Phase_16.*/
1 L_564_Pbb16 >= 0; /*Phase_16.*/
1 L_564_Pbb16 <= 1; /*Phase_16.*/
1 L_562_Pbb16 >= 0; /*Phase_16.*/
1 L_562_Pbb16 <= 1; /*Phase_16.*/
1 L_55e_Pbb16 >= 0; /*Phase_16.*/
1 L_55e_Pbb16 <= 1; /*Phase_16.*/
1 L_55d_Pbb16 >= 0; /*Phase_16.*/
1 L_55d_Pbb16 <= 1; /*Phase_16.*/
1 L_566 >= 0; /*Phase_0.*/
1 L_566 <= 0; /*Phase_0.*/
1 L_565 >= 0; /*Phase_0.*/
1 L_565 <= 0; /*Phase_0.*/
1 L_4f4 >= 0; /*Phase_0.*/
1 L_4f4 <= 0; /*Phase_0.*/
1 L_4e9_Pbb44 >= 0; /*Phase_44.*/
1 L_4e9_Pbb44 <= 1; /*Phase_44.*/
1 L_4ed_Pbb44 >= 0; /*Phase_44.*/
1 L_4ed_Pbb44 <= 1; /*Phase_44.*/
1 L_4ec_Pbb44 >= 0; /*Phase_44.*/
1 L_4ec_Pbb44 <= 1; /*Phase_44.*/
1 L_4eb_Pbb44 >= 0; /*Phase_44.*/
1 L_4eb_Pbb44 <= 1; /*Phase_44.*/
1 L_4e8_Pbb44 >= 0; /*Phase_44.*/
1 L_4e8_Pbb44 <= 1; /*Phase_44.*/
1 L_4e7_Pbb44 >= 0; /*Phase_44.*/
1 L_4e7_Pbb44 <= 1; /*Phase_44.*/
1 L_4e6_Pbb44 >= 0; /*Phase_44.*/
1 L_4e6_Pbb44 <= 1; /*Phase_44.*/
1 L_4ed >= 0; /*Phase_0.*/
1 L_4ed <= 0; /*Phase_0.*/
1 L_4ea_Pbb44 >= 0; /*Phase_44.*/
1 L_4ea_Pbb44 <= 1; /*Phase_44.*/
1 L_4e5_Pbb44 >= 0; /*Phase_44.*/
1 L_4e5_Pbb44 <= 1; /*Phase_44.*/
1 L_4e4_Pbb44 >= 0; /*Phase_44.*/
1 L_4e4_Pbb44 <= 1; /*Phase_44.*/
1 L_4e3_Pbb44 >= 0; /*Phase_44.*/
1 L_4e3_Pbb44 <= 1; /*Phase_44.*/
1 L_4e2_Pbb44 >= 0; /*Phase_44.*/
1 L_4e2_Pbb44 <= 1; /*Phase_44.*/
1 L_4e1_Pbb44 >= 0; /*Phase_44.*/
1 L_4e1_Pbb44 <= 1; /*Phase_44.*/
1 L_4e0_Pbb44 >= 0; /*Phase_44.*/
1 L_4e0_Pbb44 <= 1; /*Phase_44.*/
1 L_4ef >= 0; /*Phase_0.*/
1 L_4ef <= 0; /*Phase_0.*/
1 L_4de_Pbb42 >= 0; /*Phase_42.*/
1 L_4de_Pbb42 <= 1; /*Phase_42.*/
1 L_4dd_Pbb42 >= 0; /*Phase_42.*/
1 L_4dd_Pbb42 <= 1; /*Phase_42.*/
1 L_4dc_Pbb42 >= 0; /*Phase_42.*/
1 L_4dc_Pbb42 <= 1; /*Phase_42.*/
1 L_4db_Pbb42 >= 0; /*Phase_42.*/
1 L_4db_Pbb42 <= 1; /*Phase_42.*/
1 L_4da_Pbb42 >= 0; /*Phase_42.*/
1 L_4da_Pbb42 <= 1; /*Phase_42.*/
1 L_4d9_Pbb42 >= 0; /*Phase_42.*/
1 L_4d9_Pbb42 <= 1; /*Phase_42.*/
1 L_4e0 >= 0; /*Phase_0.*/
1 L_4e0 <= 0; /*Phase_0.*/
1 L_4ee >= 0; /*Phase_0.*/
1 L_4ee <= 0; /*Phase_0.*/
1 L_4d9 >= 0; /*Phase_0.*/
1 L_4d9 <= 0; /*Phase_0.*/
1 L_4d8 >= 0; /*Phase_0.*/
1 L_4d8 <= 0; /*Phase_0.*/
1 L_4df >= 0; /*Phase_0.*/
1 L_4df <= 0; /*Phase_0.*/
1 L_4de >= 0; /*Phase_0.*/
1 L_4de <= 0; /*Phase_0.*/
1 L_4f3 >= 0; /*Phase_0.*/
1 L_4f3 <= 0; /*Phase_0.*/
1 L_4d7 >= 0; /*Phase_0.*/
1 L_4d7 <= 0; /*Phase_0.*/
1 L_4d6 >= 0; /*Phase_0.*/
1 L_4d6 <= 0; /*Phase_0.*/
1 L_4f3_Pbb32 >= 0; /*Phase_32.*/
1 L_4f3_Pbb32 <= 1; /*Phase_32.*/
1 L_4d6_Pbb29 >= 0; /*Phase_29.*/
1 L_4d6_Pbb29 <= 1; /*Phase_29.*/
1 L_4f2_Pbb32 >= 0; /*Phase_32.*/
1 L_4f2_Pbb32 <= 1; /*Phase_32.*/
1 L_4f1_Pbb32 >= 0; /*Phase_32.*/
1 L_4f1_Pbb32 <= 1; /*Phase_32.*/
1 L_4d5_Pbb29 >= 0; /*Phase_29.*/
1 L_4d5_Pbb29 <= 1; /*Phase_29.*/
1 L_4f1 >= 0; /*Phase_0.*/
1 L_4f1 <= 0; /*Phase_0.*/
1 L_4d4_Pbb29 >= 0; /*Phase_29.*/
1 L_4d4_Pbb29 <= 1; /*Phase_29.*/
1 L_4d3_Pbb25 >= 0; /*Phase_25.*/
1 L_4d3_Pbb25 <= 1; /*Phase_25.*/
1 L_4d2_Pbb25 >= 0; /*Phase_25.*/
1 L_4d2_Pbb25 <= 1; /*Phase_25.*/
1 L_4d1_Pbb25 >= 0; /*Phase_25.*/
1 L_4d1_Pbb25 <= 1; /*Phase_25.*/
1 L_4f0 >= 0; /*Phase_0.*/
1 L_4f0 <= 0; /*Phase_0.*/
1 L_4d4 >= 0; /*Phase_0.*/
1 L_4d4 <= 0; /*Phase_0.*/
1 L_4d0_Pbb25 >= 0; /*Phase_25.*/
1 L_4d0_Pbb25 <= 1; /*Phase_25.*/
1 L_4d3 >= 0; /*Phase_0.*/
1 L_4d3 <= 0; /*Phase_0.*/
1 L_4cf >= 0; /*Phase_0.*/
1 L_4cf <= 0; /*Phase_0.*/
1 L_4ce >= 0; /*Phase_0.*/
1 L_4ce <= 0; /*Phase_0.*/
1 L_4cd >= 0; /*Phase_0.*/
1 L_4cd <= 0; /*Phase_0.*/
1 L_4cc >= 0; /*Phase_0.*/
1 L_4cc <= 0; /*Phase_0.*/
1 L_4cb >= 0; /*Phase_0.*/
1 L_4cb <= 0; /*Phase_0.*/
1 L_4ca >= 0; /*Phase_0.*/
1 L_4ca <= 0; /*Phase_0.*/
1 L_4c9 >= 0; /*Phase_0.*/
1 L_4c9 <= 0; /*Phase_0.*/
1 L_4c8 >= 0; /*Phase_0.*/
1 L_4c8 <= 0; /*Phase_0.*/
1 L_4c7 >= 0; /*Phase_0.*/
1 L_4c7 <= 0; /*Phase_0.*/
1 L_4c6 >= 0; /*Phase_0.*/
1 L_4c6 <= 0; /*Phase_0.*/
1 L_4c5 >= 0; /*Phase_0.*/
1 L_4c5 <= 0; /*Phase_0.*/
1 L_4c4 >= 0; /*Phase_0.*/
1 L_4c4 <= 0; /*Phase_0.*/
1 L_4c3 >= 0; /*Phase_0.*/
1 L_4c3 <= 0; /*Phase_0.*/
1 L_4c2 >= 0; /*Phase_0.*/
1 L_4c2 <= 0; /*Phase_0.*/
1 L_4c1 >= 0; /*Phase_0.*/
1 L_4c1 <= 0; /*Phase_0.*/
1 L_4c0 >= 0; /*Phase_0.*/
1 L_4c0 <= 0; /*Phase_0.*/
1 L_4bf >= 0; /*Phase_0.*/
1 L_4bf <= 0; /*Phase_0.*/
1 L_4be >= 0; /*Phase_0.*/
1 L_4be <= 0; /*Phase_0.*/
1 L_4bd >= 0; /*Phase_0.*/
1 L_4bd <= 0; /*Phase_0.*/
1 L_4bc >= 0; /*Phase_0.*/
1 L_4bc <= 0; /*Phase_0.*/
1 L_4bb >= 0; /*Phase_0.*/
1 L_4bb <= 0; /*Phase_0.*/
1 L_4ba >= 0; /*Phase_0.*/
1 L_4ba <= 0; /*Phase_0.*/
1 L_4b9 >= 0; /*Phase_0.*/
1 L_4b9 <= 0; /*Phase_0.*/
1 L_4b8 >= 0; /*Phase_0.*/
1 L_4b8 <= 0; /*Phase_0.*/
1 L_4b7 >= 0; /*Phase_0.*/
1 L_4b7 <= 0; /*Phase_0.*/
1 L_4b6 >= 0; /*Phase_0.*/
1 L_4b6 <= 0; /*Phase_0.*/
1 L_4b5 >= 0; /*Phase_0.*/
1 L_4b5 <= 0; /*Phase_0.*/
1 L_4b4 >= 0; /*Phase_0.*/
1 L_4b4 <= 0; /*Phase_0.*/
1 L_4b3 >= 0; /*Phase_0.*/
1 L_4b3 <= 0; /*Phase_0.*/
1 L_4b2 >= 0; /*Phase_0.*/
1 L_4b2 <= 0; /*Phase_0.*/
1 L_4b1 >= 0; /*Phase_0.*/
1 L_4b1 <= 0; /*Phase_0.*/
1 L_4b1_Pbb16 >= 0; /*Phase_16.*/
1 L_4b1_Pbb16 <= 1; /*Phase_16.*/
1 L_4b0_Pbb16 >= 0; /*Phase_16.*/
1 L_4b0_Pbb16 <= 1; /*Phase_16.*/
1 L_4af_Pbb16 >= 0; /*Phase_16.*/
1 L_4af_Pbb16 <= 1; /*Phase_16.*/
1 L_4ae >= 0; /*Phase_0.*/
1 L_4ae <= 0; /*Phase_0.*/
1 L_4ad >= 0; /*Phase_0.*/
1 L_4ad <= 0; /*Phase_0.*/
1 L_4ac >= 0; /*Phase_0.*/
1 L_4ac <= 0; /*Phase_0.*/
1 L_4ab >= 0; /*Phase_0.*/
1 L_4ab <= 0; /*Phase_0.*/
1 L_425 >= 0; /*Phase_0.*/
1 L_425 <= 0; /*Phase_0.*/
1 L_424 >= 0; /*Phase_0.*/
1 L_424 <= 0; /*Phase_0.*/
1 L_423 >= 0; /*Phase_0.*/
1 L_423 <= 0; /*Phase_0.*/
1 L_422 >= 0; /*Phase_0.*/
1 L_422 <= 0; /*Phase_0.*/
1 L_421 >= 0; /*Phase_0.*/
1 L_421 <= 0; /*Phase_0.*/
1 L_420 >= 0; /*Phase_0.*/
1 L_420 <= 0; /*Phase_0.*/
1 L_41f >= 0; /*Phase_0.*/
1 L_41f <= 0; /*Phase_0.*/
1 L_41e >= 0; /*Phase_0.*/
1 L_41e <= 0; /*Phase_0.*/
1 L_41d >= 0; /*Phase_0.*/
1 L_41d <= 0; /*Phase_0.*/
1 L_41c >= 0; /*Phase_0.*/
1 L_41c <= 0; /*Phase_0.*/
1 L_41b >= 0; /*Phase_0.*/
1 L_41b <= 0; /*Phase_0.*/
1 L_41a >= 0; /*Phase_0.*/
1 L_41a <= 0; /*Phase_0.*/
1 L_419 >= 0; /*Phase_0.*/
1 L_419 <= 0; /*Phase_0.*/
1 L_419_Pbb7 >= 0; /*Phase_7.*/
1 L_419_Pbb7 <= 1; /*Phase_7.*/
1 L_418_Pbb7 >= 0; /*Phase_7.*/
1 L_418_Pbb7 <= 1; /*Phase_7.*/
1 L_418 >= 0; /*Phase_0.*/
1 L_418 <= 0; /*Phase_0.*/
1 L_418_Pbb5 >= 0; /*Phase_5.*/
1 L_418_Pbb5 <= 1; /*Phase_5.*/
1 L_417_Pbb5 >= 0; /*Phase_5.*/
1 L_417_Pbb5 <= 1; /*Phase_5.*/
1 L_417 >= 0; /*Phase_0.*/
1 L_417 <= 0; /*Phase_0.*/
1 L_416 >= 0; /*Phase_0.*/
1 L_416 <= 0; /*Phase_0.*/
1 L_403 >= 0; /*Phase_0.*/
1 L_403 <= 0; /*Phase_0.*/
1 L_402 >= 0; /*Phase_0.*/
1 L_402 <= 0; /*Phase_0.*/
1 L_4eb_Pbb44 + 1 L_4e7_Pbb44 + 1 L_4e3_Pbb44 + -1 p_bb44_set3 = 0; /*Phase_44.*/
1 p_bb44_set3 <= 2; /*Phase_44.*/
1 L_4e6_Pbb44 + 1 L_4ea_Pbb44 + 1 L_4e2_Pbb44 + -1 p_bb44_set2 = 0; /*Phase_44.*/
1 p_bb44_set2 <= 2; /*Phase_44.*/
1 L_4e9_Pbb44 + 1 L_4ed_Pbb44 + 1 L_4e5_Pbb44 + 1 L_4e1_Pbb44 + -1 p_bb44_set1 = 0; /*Phase_44.*/
1 p_bb44_set1 <= 2; /*Phase_44.*/
1 L_4ec_Pbb44 + 1 L_4e8_Pbb44 + 1 L_4e4_Pbb44 + 1 L_4e0_Pbb44 + -1 p_bb44_set0 = 0; /*Phase_44.*/
1 p_bb44_set0 <= 2; /*Phase_44.*/
1 L_4eb_Pbb44 + 1 L_4e7_Pbb44 + 1 L_4e3_Pbb44 + 1 L_4e6_Pbb44 + 1 L_4ea_Pbb44 + 1 L_4e2_Pbb44 + 1 L_4e9_Pbb44 + 1 L_4ed_Pbb44 + 1 L_4e5_Pbb44 + 1 L_4e1_Pbb44 + 1 L_4ec_Pbb44 + 1 L_4e8_Pbb44 + 1 L_4e4_Pbb44 + 1 L_4e0_Pbb44 + -1 numlines_Phase_44 = 0; /*Phase_44.*/
1 L_4db_Pbb42 + -1 p_bb42_set3 = 0; /*Phase_42.*/
1 p_bb42_set3 <= 2; /*Phase_42.*/
1 L_4de_Pbb42 + 1 L_4da_Pbb42 + -1 p_bb42_set2 = 0; /*Phase_42.*/
1 p_bb42_set2 <= 2; /*Phase_42.*/
1 L_4dd_Pbb42 + 1 L_4d9_Pbb42 + -1 p_bb42_set1 = 0; /*Phase_42.*/
1 p_bb42_set1 <= 2; /*Phase_42.*/
1 L_4dc_Pbb42 + -1 p_bb42_set0 = 0; /*Phase_42.*/
1 p_bb42_set0 <= 2; /*Phase_42.*/
1 L_4db_Pbb42 + 1 L_4de_Pbb42 + 1 L_4da_Pbb42 + 1 L_4dd_Pbb42 + 1 L_4d9_Pbb42 + 1 L_4dc_Pbb42 + -1 numlines_Phase_42 = 0; /*Phase_42.*/
1 L_547_Pbb32 + 1 L_52f_Pbb32 + 1 L_53f_Pbb32 + 1 L_533_Pbb32 + 1 L_52b_Pbb32 + 1 L_51b_Pbb32 + 1 L_53b_Pbb32 + 1 L_527_Pbb32 + 1 L_543_Pbb32 + 1 L_523_Pbb32 + 1 L_51f_Pbb32 + 1 L_517_Pbb32 + 1 L_4f3_Pbb32 + -1 p_bb32_set3 = 0; /*Phase_32.*/
1 p_bb32_set3 <= 2; /*Phase_32.*/
1 L_546_Pbb32 + 1 L_532_Pbb32 + 1 L_52e_Pbb32 + 1 L_53e_Pbb32 + 1 L_53a_Pbb32 + 1 L_52a_Pbb32 + 1 L_526_Pbb32 + 1 L_542_Pbb32 + 1 L_51a_Pbb32 + 1 L_522_Pbb32 + 1 L_51e_Pbb32 + 1 L_4f2_Pbb32 + -1 p_bb32_set2 = 0; /*Phase_32.*/
1 p_bb32_set2 <= 2; /*Phase_32.*/
1 L_545_Pbb32 + 1 L_541_Pbb32 + 1 L_535_Pbb32 + 1 L_531_Pbb32 + 1 L_53d_Pbb32 + 1 L_529_Pbb32 + 1 L_519_Pbb32 + 1 L_52d_Pbb32 + 1 L_525_Pbb32 + 1 L_521_Pbb32 + 1 L_51d_Pbb32 + 1 L_4f1_Pbb32 + -1 p_bb32_set1 = 0; /*Phase_32.*/
1 p_bb32_set1 <= 2; /*Phase_32.*/
1 L_534_Pbb32 + 1 L_530_Pbb32 + 1 L_540_Pbb32 + 1 L_53c_Pbb32 + 1 L_528_Pbb32 + 1 L_52c_Pbb32 + 1 L_51c_Pbb32 + 1 L_544_Pbb32 + 1 L_524_Pbb32 + 1 L_520_Pbb32 + 1 L_518_Pbb32 + -1 p_bb32_set0 = 0; /*Phase_32.*/
1 p_bb32_set0 <= 2; /*Phase_32.*/
1 L_547_Pbb32 + 1 L_52f_Pbb32 + 1 L_53f_Pbb32 + 1 L_533_Pbb32 + 1 L_52b_Pbb32 + 1 L_51b_Pbb32 + 1 L_53b_Pbb32 + 1 L_527_Pbb32 + 1 L_543_Pbb32 + 1 L_523_Pbb32 + 1 L_51f_Pbb32 + 1 L_517_Pbb32 + 1 L_4f3_Pbb32 + 1 L_546_Pbb32 + 1 L_532_Pbb32 + 1 L_52e_Pbb32 + 1 L_53e_Pbb32 + 1 L_53a_Pbb32 + 1 L_52a_Pbb32 + 1 L_526_Pbb32 + 1 L_542_Pbb32 + 1 L_51a_Pbb32 + 1 L_522_Pbb32 + 1 L_51e_Pbb32 + 1 L_4f2_Pbb32 + 1 L_545_Pbb32 + 1 L_541_Pbb32 + 1 L_535_Pbb32 + 1 L_531_Pbb32 + 1 L_53d_Pbb32 + 1 L_529_Pbb32 + 1 L_519_Pbb32 + 1 L_52d_Pbb32 + 1 L_525_Pbb32 + 1 L_521_Pbb32 + 1 L_51d_Pbb32 + 1 L_4f1_Pbb32 + 1 L_534_Pbb32 + 1 L_530_Pbb32 + 1 L_540_Pbb32 + 1 L_53c_Pbb32 + 1 L_528_Pbb32 + 1 L_52c_Pbb32 + 1 L_51c_Pbb32 + 1 L_544_Pbb32 + 1 L_524_Pbb32 + 1 L_520_Pbb32 + 1 L_518_Pbb32 + -1 numlines_Phase_32 = 0; /*Phase_32.*/
1 L_54b_Pbb29 + 1 L_55b_Pbb29 + 1 L_557_Pbb29 + -1 p_bb29_set3 = 0; /*Phase_29.*/
1 p_bb29_set3 <= 2; /*Phase_29.*/
1 L_54a_Pbb29 + 1 L_55a_Pbb29 + 1 L_4d6_Pbb29 + -1 p_bb29_set2 = 0; /*Phase_29.*/
1 p_bb29_set2 <= 2; /*Phase_29.*/
1 L_54d_Pbb29 + 1 L_549_Pbb29 + 1 L_559_Pbb29 + 1 L_4d5_Pbb29 + -1 p_bb29_set1 = 0; /*Phase_29.*/
1 p_bb29_set1 <= 2; /*Phase_29.*/
1 L_54c_Pbb29 + 1 L_548_Pbb29 + 1 L_55c_Pbb29 + 1 L_558_Pbb29 + 1 L_4d4_Pbb29 + -1 p_bb29_set0 = 0; /*Phase_29.*/
1 p_bb29_set0 <= 2; /*Phase_29.*/
1 L_54b_Pbb29 + 1 L_55b_Pbb29 + 1 L_557_Pbb29 + 1 L_54a_Pbb29 + 1 L_55a_Pbb29 + 1 L_4d6_Pbb29 + 1 L_54d_Pbb29 + 1 L_549_Pbb29 + 1 L_559_Pbb29 + 1 L_4d5_Pbb29 + 1 L_54c_Pbb29 + 1 L_548_Pbb29 + 1 L_55c_Pbb29 + 1 L_558_Pbb29 + 1 L_4d4_Pbb29 + -1 numlines_Phase_29 = 0; /*Phase_29.*/
1 L_4d3_Pbb25 + -1 p_bb25_set3 = 0; /*Phase_25.*/
1 p_bb25_set3 <= 2; /*Phase_25.*/
1 L_566_Pbb25 + 1 L_4d2_Pbb25 + -1 p_bb25_set2 = 0; /*Phase_25.*/
1 p_bb25_set2 <= 2; /*Phase_25.*/
1 L_565_Pbb25 + 1 L_4d1_Pbb25 + -1 p_bb25_set1 = 0; /*Phase_25.*/
1 p_bb25_set1 <= 2; /*Phase_25.*/
1 L_4d0_Pbb25 + -1 p_bb25_set0 = 0; /*Phase_25.*/
1 p_bb25_set0 <= 2; /*Phase_25.*/
1 L_4d3_Pbb25 + 1 L_566_Pbb25 + 1 L_4d2_Pbb25 + 1 L_565_Pbb25 + 1 L_4d1_Pbb25 + 1 L_4d0_Pbb25 + -1 numlines_Phase_25 = 0; /*Phase_25.*/
1 L_563_Pbb16 + 1 L_55f_Pbb16 + 1 L_4af_Pbb16 + -1 p_bb16_set3 = 0; /*Phase_16.*/
1 p_bb16_set3 <= 2; /*Phase_16.*/
1 L_562_Pbb16 + 1 L_55e_Pbb16 + -1 p_bb16_set2 = 0; /*Phase_16.*/
1 p_bb16_set2 <= 2; /*Phase_16.*/
1 L_561_Pbb16 + 1 L_565_Pbb16 + 1 L_55d_Pbb16 + 1 L_4b1_Pbb16 + -1 p_bb16_set1 = 0; /*Phase_16.*/
1 p_bb16_set1 <= 2; /*Phase_16.*/
1 L_560_Pbb16 + 1 L_564_Pbb16 + 1 L_4b0_Pbb16 + -1 p_bb16_set0 = 0; /*Phase_16.*/
1 p_bb16_set0 <= 2; /*Phase_16.*/
1 L_563_Pbb16 + 1 L_55f_Pbb16 + 1 L_4af_Pbb16 + 1 L_562_Pbb16 + 1 L_55e_Pbb16 + 1 L_561_Pbb16 + 1 L_565_Pbb16 + 1 L_55d_Pbb16 + 1 L_4b1_Pbb16 + 1 L_560_Pbb16 + 1 L_564_Pbb16 + 1 L_4b0_Pbb16 + -1 numlines_Phase_16 = 0; /*Phase_16.*/
-1 p_bb7_set3 = 0; /*Phase_7.*/
1 p_bb7_set3 <= 2; /*Phase_7.*/
-1 p_bb7_set2 = 0; /*Phase_7.*/
1 p_bb7_set2 <= 2; /*Phase_7.*/
1 L_419_Pbb7 + -1 p_bb7_set1 = 0; /*Phase_7.*/
1 p_bb7_set1 <= 2; /*Phase_7.*/
1 L_418_Pbb7 + -1 p_bb7_set0 = 0; /*Phase_7.*/
1 p_bb7_set0 <= 2; /*Phase_7.*/
1 L_419_Pbb7 + 1 L_418_Pbb7 + -1 numlines_Phase_7 = 0; /*Phase_7.*/
1 L_417_Pbb5 + -1 p_bb5_set3 = 0; /*Phase_5.*/
1 p_bb5_set3 <= 2; /*Phase_5.*/
-1 p_bb5_set2 = 0; /*Phase_5.*/
1 p_bb5_set2 <= 2; /*Phase_5.*/
-1 p_bb5_set1 = 0; /*Phase_5.*/
1 p_bb5_set1 <= 2; /*Phase_5.*/
1 L_418_Pbb5 + -1 p_bb5_set0 = 0; /*Phase_5.*/
1 p_bb5_set0 <= 2; /*Phase_5.*/
1 L_417_Pbb5 + 1 L_418_Pbb5 + -1 numlines_Phase_5 = 0; /*Phase_5.*/
1 numlines_Phase_44 + 1 numlines_Phase_42 + 1 numlines_Phase_32 + 1 numlines_Phase_29 + 1 numlines_Phase_25 + 1 numlines_Phase_16 + 1 numlines_Phase_7 + 1 numlines_Phase_5 + -1 numlines = 0; /*Phase_0*/
int wcet_Phase_44;
int wcet_Phase_42;
int wcet_Phase_32;
int wcet_Phase_29;
int wcet_Phase_25;
int wcet_Phase_16;
int auxSL_7;
int wcet_Phase_7;
int auxSL_5;
int wcet_Phase_5;
int Wcet_main_bb1;
int wcet_bb16_bb17;
int wcet_bb25_bb28;
int wcet_bb29_bb31;
int wcet_bb42_bb46;
int wcet_bb44_bb48;
int wcet_bb44_bb47;
int wcet_bb52_bb54;
int wcet_bb52;
int wcet_bb32_bb34;
int wcet_bb22_bb24;
int wcet_bb22_bb23;
int wcet_bb22;
int wcet_bb24_bb27;
int wcet_bb24_bb26;
int wcet_bb24;
int wcet_bb35_bb38;
int wcet_bb35_bb37;
int wcet_bb35;
int wcet_bb37_bb40;
int wcet_bb37_bb39;
int wcet_bb37;
int wcet_bb42_bb49;
int wcet_bb42_bb45;
int wcet_bb42;
int wcet_bb38_bb40;
int wcet_bb38_bb41;
int wcet_bb38;
int Wcet_audiobeam_calc_single_pos_bb9;
int Wcet_audiobeam_init_bb4;
int wcet_bb122_bb124;
int wcet_bb122_bb123;
int wcet_bb122;
int wcet_bb124_bb128;
int wcet_bb124_bb127;
int wcet_bb124;
int wcet_bb128_bb134;
int wcet_bb128_bb133;
int wcet_bb128;
int wcet_bb127_bb132;
int wcet_bb127_bb131;
int wcet_bb127;
int wcet_bb123_bb126;
int wcet_bb123_bb125;
int wcet_bb123;
int wcet_bb126_bb130;
int wcet_bb126_bb129;
int wcet_bb126;
int wcet_bb130_bb132;
int wcet_bb130_bb137;
int wcet_bb130;
int wcet_bb137_bb141;
int wcet_bb137_bb140;
int wcet_bb137;
int wcet_bb140_bb141;
int wcet_bb140_bb146;
int wcet_bb140;
int wcet_bb141_bb148;
int wcet_bb141_bb147;
int wcet_bb141;
int wcet_bb147_bb148;
int wcet_bb147_bb151;
int wcet_bb147;
int wcet_bb148_bb138;
int wcet_bb148_bb152;
int wcet_bb148;
int wcet_bb152_bb154;
int wcet_bb152_bb153;
int wcet_bb152;
int wcet_bb154_bb157;
int wcet_bb154_bb156;
int wcet_bb154;
int wcet_bb157_bb163;
int wcet_bb157_bb162;
int wcet_bb157;
int wcet_bb156_bb161;
int wcet_bb156_bb160;
int wcet_bb156;
int wcet_bb153_bb155;
int wcet_bb153_bb139;
int wcet_bb153;
int wcet_bb155_bb159;
int wcet_bb155_bb158;
int wcet_bb155;
int wcet_bb159_bb132;
int wcet_bb159_bb166;
int wcet_bb159;
int wcet_bb158_bb165;
int wcet_bb158_bb164;
int wcet_bb158;
int wcet_bb129_bb136;
int wcet_bb129_bb135;
int wcet_bb129;
int wcet_bb139_bb145;
int wcet_bb139_bb144;
int wcet_bb139;
int wcet_bb144_bb145;
int wcet_bb144;
int wcet_bb138_bb143;
int wcet_bb138_bb142;
int wcet_bb138;
int wcet_bb143_bb142;
int wcet_bb143_bb150;
int wcet_bb143;
int Wcet_audiobeam___cosf_bb122;
int wcet_bb112_bb114;
int wcet_bb112_bb113;
int wcet_bb112;
int wcet_bb113_bb116;
int wcet_bb113_bb115;
int wcet_bb113;
int wcet_bb116_bb118;
int wcet_bb116;
int wcet_bb118_bb121;
int wcet_bb118_bb120;
int wcet_bb118;
int wcet_bb115_bb117;
int wcet_bb115;
int wcet_bb117_bb119;
int wcet_bb117;
int Wcet_audiobeam___floorf_bb112;
int wcet_bb100_bb102;
int wcet_bb100_bb101;
int wcet_bb100;
int wcet_bb101_bb104;
int wcet_bb101_bb103;
int wcet_bb101;
int wcet_bb104_bb106;
int wcet_bb104;
int wcet_bb106_bb109;
int wcet_bb106_bb108;
int wcet_bb106;
int wcet_bb108_bb111;
int wcet_bb108_bb110;
int wcet_bb108;
int wcet_bb103_bb105;
int wcet_bb103;
int wcet_bb105_bb107;
int wcet_bb105;
int Wcet_audiobeam___ceilf_bb100;
int Wcet_audiobeam_malloc_bb99;
int Wcet_audiobeam_malloc_bb98;
int Wcet_audiobeam_malloc_bb97;
int Wcet_audiobeam_malloc_bb96;
int wcet_bb84_bb86;
int wcet_bb84_bb85;
int wcet_bb84;
int wcet_bb85_bb88;
int wcet_bb85_bb87;
int wcet_bb85;
int wcet_bb88_bb90;
int wcet_bb88;
int wcet_bb90_bb93;
int wcet_bb90_bb92;
int wcet_bb90;
int wcet_bb92_bb95;
int wcet_bb92_bb94;
int wcet_bb92;
int wcet_bb87_bb89;
int wcet_bb87;
int wcet_bb89_bb91;
int wcet_bb89;
int Wcet_audiobeam___ceilf_bb84;
int wcet_bb74_bb76;
int wcet_bb74_bb75;
int wcet_bb74;
int wcet_bb75_bb78;
int wcet_bb75_bb77;
int wcet_bb75;
int wcet_bb78_bb80;
int wcet_bb78;
int wcet_bb80_bb83;
int wcet_bb80_bb82;
int wcet_bb80;
int wcet_bb77_bb79;
int wcet_bb77;
int wcet_bb79_bb81;
int wcet_bb79;
int Wcet_audiobeam___floorf_bb74;
int wcet_bb68_bb71;
int wcet_bb62_bb64;
int wcet_bb62_bb63;
int wcet_bb62;
int wcet_bb63_bb66;
int wcet_bb63_bb65;
int wcet_bb63;
int wcet_bb65_bb68;
int wcet_bb65_bb67;
int wcet_bb65;
int Wcet_audiobeam___ieee754_sqrtf_bb62;
int Wcet_audiobeam_malloc_bb61;
int Wcet_audiobeam_malloc_bb60;
int Wcet_audiobeam_malloc_bb59;
int Wcet_audiobeam_malloc_bb58;
int Wcet_audiobeam_malloc_bb57;
int Wcet_audiobeam_malloc_bb56;
int C_bb167;
int C_bb166;
int C_bb165;
int C_bb164;
int C_bb163;
int C_bb162;
int C_bb161;
int C_bb160;
int C_bb159;
int C_bb158;
int C_bb157;
int C_bb156;
int C_bb155;
int C_bb154;
int C_bb153;
int C_bb152;
int C_bb151;
int C_bb150;
int C_bb149;
int C_bb148;
int C_bb147;
int C_bb146;
int C_bb145;
int C_bb144;
int C_bb143;
int C_bb142;
int C_bb141;
int C_bb140;
int C_bb139;
int C_bb138;
int C_bb137;
int C_bb136;
int C_bb135;
int C_bb134;
int C_bb133;
int C_bb132;
int C_bb131;
int C_bb130;
int C_bb129;
int C_bb128;
int C_bb127;
int C_bb126;
int C_bb125;
int C_bb124;
int C_bb123;
int C_bb122;
int C_bb121;
int C_bb120;
int C_bb119;
int C_bb118;
int C_bb117;
int C_bb116;
int C_bb115;
int C_bb114;
int C_bb113;
int C_bb112;
int C_bb111;
int C_bb110;
int C_bb109;
int C_bb108;
int C_bb107;
int C_bb106;
int C_bb105;
int C_bb104;
int C_bb103;
int C_bb102;
int C_bb101;
int C_bb100;
int C_bb99;
int C_bb98;
int C_bb97;
int C_bb96;
int C_bb95;
int C_bb94;
int C_bb93;
int C_bb92;
int C_bb91;
int C_bb90;
int C_bb89;
int C_bb88;
int C_bb87;
int C_bb86;
int C_bb85;
int C_bb84;
int C_bb83;
int C_bb82;
int C_bb81;
int C_bb80;
int C_bb79;
int C_bb78;
int C_bb77;
int C_bb76;
int C_bb75;
int C_bb74;
int C_bb73;
int C_bb72;
int C_bb71;
int C_bb70;
int C_bb69;
int wcetloop_68;
int C_bb68;
int C_bb67;
int C_bb66;
int C_bb65;
int C_bb64;
int C_bb63;
int C_bb62;
int C_bb61;
int C_bb60;
int C_bb59;
int C_bb58;
int C_bb57;
int C_bb56;
int C_bb55;
int C_bb54;
int C_bb53;
int C_bb52;
int C_bb51;
int C_bb50;
int C_bb49;
int C_bb48;
int C_bb47;
int C_bb46;
int C_bb45;
int wcetloop_44;
int C_bb44;
int C_bb43;
int wcetloop_42;
int C_bb42;
int C_bb41;
int C_bb40;
int C_bb39;
int C_bb38;
int C_bb37;
int C_bb36;
int C_bb35;
int C_bb34;
int C_bb33;
int wcetloop_32;
int C_bb32;
int C_bb31;
int C_bb30;
int wcetloop_29;
int C_bb29;
int C_bb28;
int C_bb27;
int C_bb26;
int wcetloop_25;
int C_bb25;
int C_bb24;
int C_bb23;
int C_bb22;
int C_bb21;
int C_bb20;
int C_bb19;
int C_bb18;
int C_bb17;
int wcetloop_16;
int C_bb16;
int C_bb15;
int C_bb14;
int C_bb13;
int C_bb12;
int C_bb11;
int C_bb10;
int C_bb9;
int C_bb8;
int C_bb7;
int C_bb6;
int C_bb5;
int C_bb4;
int C_bb3;
int C_bb2;
int C_bb1;
int C_bb0;
int wcet_Phase_0;
int wcet_fin;
int p_bb44_set3;
int p_bb44_set2;
int p_bb44_set1;
int p_bb44_set0;
int numlines_Phase_44;
int p_bb42_set3;
int p_bb42_set2;
int p_bb42_set1;
int p_bb42_set0;
int numlines_Phase_42;
int p_bb32_set3;
int p_bb32_set2;
int p_bb32_set1;
int p_bb32_set0;
int numlines_Phase_32;
int p_bb29_set3;
int p_bb29_set2;
int p_bb29_set1;
int p_bb29_set0;
int numlines_Phase_29;
int p_bb25_set3;
int p_bb25_set2;
int p_bb25_set1;
int p_bb25_set0;
int numlines_Phase_25;
int p_bb16_set3;
int p_bb16_set2;
int p_bb16_set1;
int p_bb16_set0;
int numlines_Phase_16;
int p_bb7_set3;
int p_bb7_set2;
int p_bb7_set1;
int p_bb7_set0;
int numlines_Phase_7;
int p_bb5_set3;
int p_bb5_set2;
int p_bb5_set1;
int p_bb5_set0;
int numlines_Phase_5;
int numlines;
int L_545_Pbb32;
int L_546_Pbb32;
int L_541_Pbb32;
int L_535_Pbb32;
int L_534_Pbb32;
int L_547_Pbb32;
int L_530_Pbb32;
int L_52f_Pbb32;
int L_540_Pbb32;
int L_53f_Pbb32;
int L_533_Pbb32;
int L_532_Pbb32;
int L_531_Pbb32;
int L_52e_Pbb32;
int L_53e_Pbb32;
int L_53d_Pbb32;
int L_53c_Pbb32;
int L_528_Pbb32;
int L_52c_Pbb32;
int L_52b_Pbb32;
int L_51c_Pbb32;
int L_51b_Pbb32;
int L_53b_Pbb32;
int L_53a_Pbb32;
int L_52a_Pbb32;
int L_529_Pbb32;
int L_527_Pbb32;
int L_526_Pbb32;
int L_544_Pbb32;
int L_543_Pbb32;
int L_542_Pbb32;
int L_51a_Pbb32;
int L_519_Pbb32;
int L_523_Pbb32;
int L_52d_Pbb32;
int L_51f_Pbb32;
int L_525_Pbb32;
int L_524_Pbb32;
int L_522_Pbb32;
int L_521_Pbb32;
int L_520_Pbb32;
int L_51e_Pbb32;
int L_51d_Pbb32;
int L_518_Pbb32;
int L_517_Pbb32;
int L_54d_Pbb29;
int L_54c_Pbb29;
int L_549_Pbb29;
int L_54b_Pbb29;
int L_54a_Pbb29;
int L_548_Pbb29;
int L_55c_Pbb29;
int L_559_Pbb29;
int L_55b_Pbb29;
int L_55a_Pbb29;
int L_558_Pbb29;
int L_557_Pbb29;
int L_566_Pbb25;
int L_565_Pbb25;
int L_55c;
int L_559;
int L_55b;
int L_55a;
int L_558;
int L_557;
int L_54d;
int L_54c;
int L_549;
int L_54b;
int L_54a;
int L_548;
int L_561_Pbb16;
int L_560_Pbb16;
int L_563_Pbb16;
int L_55f_Pbb16;
int L_565_Pbb16;
int L_564_Pbb16;
int L_562_Pbb16;
int L_55e_Pbb16;
int L_55d_Pbb16;
int L_566;
int L_565;
int L_4f4;
int L_4e9_Pbb44;
int L_4ed_Pbb44;
int L_4ec_Pbb44;
int L_4eb_Pbb44;
int L_4e8_Pbb44;
int L_4e7_Pbb44;
int L_4e6_Pbb44;
int L_4ed;
int L_4ea_Pbb44;
int L_4e5_Pbb44;
int L_4e4_Pbb44;
int L_4e3_Pbb44;
int L_4e2_Pbb44;
int L_4e1_Pbb44;
int L_4e0_Pbb44;
int L_4ef;
int L_4de_Pbb42;
int L_4dd_Pbb42;
int L_4dc_Pbb42;
int L_4db_Pbb42;
int L_4da_Pbb42;
int L_4d9_Pbb42;
int L_4e0;
int L_4ee;
int L_4d9;
int L_4d8;
int L_4df;
int L_4de;
int L_4f3;
int L_4d7;
int L_4d6;
int L_4f3_Pbb32;
int L_4d6_Pbb29;
int L_4f2_Pbb32;
int L_4f1_Pbb32;
int L_4d5_Pbb29;
int L_4f1;
int L_4d4_Pbb29;
int L_4d3_Pbb25;
int L_4d2_Pbb25;
int L_4d1_Pbb25;
int L_4f0;
int L_4d4;
int L_4d0_Pbb25;
int L_4d3;
int L_4cf;
int L_4ce;
int L_4cd;
int L_4cc;
int L_4cb;
int L_4ca;
int L_4c9;
int L_4c8;
int L_4c7;
int L_4c6;
int L_4c5;
int L_4c4;
int L_4c3;
int L_4c2;
int L_4c1;
int L_4c0;
int L_4bf;
int L_4be;
int L_4bd;
int L_4bc;
int L_4bb;
int L_4ba;
int L_4b9;
int L_4b8;
int L_4b7;
int L_4b6;
int L_4b5;
int L_4b4;
int L_4b3;
int L_4b2;
int L_4b1;
int L_4b1_Pbb16;
int L_4b0_Pbb16;
int L_4af_Pbb16;
int L_4ae;
int L_4ad;
int L_4ac;
int L_4ab;
int L_425;
int L_424;
int L_423;
int L_422;
int L_421;
int L_420;
int L_41f;
int L_41e;
int L_41d;
int L_41c;
int L_41b;
int L_41a;
int L_419;
int L_419_Pbb7;
int L_418_Pbb7;
int L_418;
int L_418_Pbb5;
int L_417_Pbb5;
int L_417;
int L_416;
int L_403;
int L_402;
