# Supplementary material for: Reducing the WCET and analysis time of systems with simple lockable instruction caches
Source: PLoS One. 2020 Mar 19;15(3):e0229980. doi: 10.1371/journal.pone.0229980 (PMC7082033; doi:10.1371/journal.pone.0229980)
Supplement: S1 File — (ZIP) [file pone.0229980.s001.zip › ILPS/audiobeam_O3_L32_Cideal_A0_CM0_NM_compact.ilp]

/* IPET system */
max:  -1 wcet_fin;
-1 C_bb3 + -1 Wcet_audiobeam_calc_single_pos + -1 C_bb2 + -1 Wcet_audiobeam_init + -1 C_bb1 + 1 Wcet_main = 6; /**/
-15 C_bb17 + -1 Wcet_audiobeam___ieee754_sqrtf + -15 C_bb16 + 1 wcet_bb16_bb17 = 30; /**/
-1 wcet_bb16_bb17 + 1 wcetloop_16 >= 0; /**/
-15 C_bb28 + -15 Wcet_audiobeam_malloc + -15 C_bb25 + 1 wcet_bb25_bb28 = 30; /**/
-1 wcet_bb25_bb28 + 1 wcetloop_25 >= 0; /**/
-15 C_bb33 + -15 Wcet_audiobeam___floorf + -15 C_bb31 + -15 Wcet_audiobeam___ceilf + -15 C_bb29 + 1 wcet_bb29_bb31 = 60; /**/
-1 wcet_bb29_bb31 + 1 wcetloop_29 >= 0; /**/
-15 C_bb46 + -16 C_bb42 + 1 wcet_bb42_bb46 = 30; /**/
-1 wcet_bb42_bb46 + 1 wcetloop_42 >= 0; /**/
-1 wcet_bb52 + 0 L_4ed + -372 C_bb53 + 0 L_4ea + -744 C_bb51 + -372 C_bb48 + -372 C_bb44 + 1 wcet_bb44_bb48 = 1488; /*, DFH BB 51 Line L_4ea(372* (1-1)), DAH BB 53 Line L_4ed(372*(1-1))*/
-1 wcet_bb44_bb48 + 1 wcetloop_44 >= 742; /**/
-1 wcet_bb52 + -5952 C_bb50 + 0 L_4e5 + -372 C_bb47 + -372 C_bb44 + 1 wcet_bb44_bb47 = 11112; /*, DAH BB 47 Line L_4e5(372*(1-1))*/
-1 wcet_bb44_bb47 + 1 wcetloop_44 >= 742; /**/
-372 C_bb54 + -372 C_bb52 + 1 wcet_bb52_bb54 = 0; /**/
-1 wcet_bb52_bb54 + 1 wcet_bb52 >= 0; /**/
-15 C_bb34 + -1 Wcet_audiobeam___cosf + -15 C_bb32 + 1 wcet_bb32_bb34 = 30; /**/
-1 wcet_bb32_bb34 + 1 wcetloop_32 >= 0; /**/
-1 wcet_bb24 + -1 C_bb22 + 1 wcet_bb22_bb24 = 2; /**/
-1 wcet_bb22_bb24 + 1 wcet_bb22 >= 0; /**/
-1 wcet_bb24 + -1 wcetloop_25 + 0 L_4ce + -1 C_bb23 + -1 C_bb22 + 1 wcet_bb22_bb23 = 4; /*, DAH BB 23 Line L_4ce(1*(1-1))*/
-1 wcet_bb22_bb23 + 1 wcet_bb22 >= 0; /**/
0 L_4d6 + -1 wcet_bb35 + 0 L_4d4 + -1 wcetloop_29 + -1 C_bb26 + 0 L_4f3 + -1 C_bb36 + 0 L_4f1 + -1 wcetloop_32 + -1 C_bb30 + -1 Wcet_audiobeam_malloc + -1 C_bb27 + -1 C_bb24 + 1 wcet_bb24_bb27 = 6; /*, DFH BB 32 Line L_4f1(1*(1-1)), DAH BB 36 Line L_4f3(1*(1-1)), DFH BB 29 Line L_4d4(1*(1-1)), DAH BB 35 Line L_4d6(1*(1-1))*/
-1 wcet_bb24_bb27 + 1 wcet_bb24 >= 0; /**/
0 L_4d6 + -1 wcet_bb35 + 0 L_4d4 + -1 wcetloop_29 + -1 C_bb26 + -1 C_bb24 + 1 wcet_bb24_bb26 = 0; /*, DFH BB 29 Line L_4d4(1*(1-1)), DAH BB 35 Line L_4d6(1*(1-1))*/
-1 wcet_bb24_bb26 + 1 wcet_bb24 >= 0; /**/
-1 wcet_bb38 + -1 C_bb35 + 1 wcet_bb35_bb38 = 2; /**/
-1 wcet_bb35_bb38 + 1 wcet_bb35 >= 0; /**/
0 L_4d7 + -1 wcet_bb37 + -1 C_bb35 + 1 wcet_bb35_bb37 = 0; /*, DAH BB 37 Line L_4d7(1*(1-1))*/
-1 wcet_bb35_bb37 + 1 wcet_bb35 >= 0; /**/
0 L_4ee + -1 C_bb43 + -1 C_bb40 + -1 C_bb37 + 1 wcet_bb37_bb40 = 2; /*, DAH BB 43 Line L_4ee(1*(1-1))*/
-1 wcet_bb37_bb40 + 1 wcet_bb37 >= 0; /**/
0 L_4d9 + -1 wcet_bb42 + -1 C_bb39 + -1 C_bb37 + 1 wcet_bb37_bb39 = 2; /*, DAH BB 42 Line L_4d9(16*(1-1))*/
-1 wcet_bb37_bb39 + 1 wcet_bb37 >= 0; /**/
-1 C_bb43 + 0 L_4ee + -1 C_bb40 + -1 C_bb49 + -1 wcetloop_42 + 1 wcet_bb42_bb49 = 2; /*, DAH BB 40 Line L_4ee(1*(1-1)), DAH BB 43 Line L_4ee(1*(1-1))*/
-1 wcet_bb42_bb49 + 1 wcet_bb42 >= 0; /**/
-1 wcet_bb38 + 0 L_4de + -1 C_bb45 + -1 wcetloop_42 + 1 wcet_bb42_bb45 = 0; /*, DAH BB 45 Line L_4de(1*(1-1)), DAH BB 38 Line L_4de(1*(1-1))*/
-1 wcet_bb42_bb45 + 1 wcet_bb42 >= 0; /**/
0 L_4ee + -1 C_bb43 + -1 C_bb40 + -1 C_bb38 + 1 wcet_bb38_bb40 = 2; /*, DAH BB 43 Line L_4ee(1*(1-1))*/
-1 wcet_bb38_bb40 + 1 wcet_bb38 >= 0; /**/
-1 C_bb43 + -1 C_bb55 + 0 L_4e0 + -1 wcetloop_44 + 0 L_4df + -1 C_bb41 + -1 C_bb38 + 1 wcet_bb38_bb41 = 4; /*, DAH BB 41 Line L_4df(1*(1-1)), DFH BB 44 Line L_4e0(1* (1-1))*/
-1 wcet_bb38_bb41 + 1 wcet_bb38 >= 0; /**/
-1 wcet_bb22 + -1 C_bb21 + -1 C_bb20 + -1 Wcet_audiobeam___ceilf + -1 C_bb19 + 0 L_4b1 + -1 Wcet_audiobeam___floorf + -1 C_bb18 + -1 wcetloop_16 + -1 C_bb15 + -1 C_bb14 + -1 C_bb13 + -1 C_bb12 + -1 C_bb11 + -1 C_bb10 + -8 Wcet_audiobeam_malloc + -1 C_bb9 + 1 Wcet_audiobeam_calc_single_pos = 22; /*, DAH BB 18 Line L_4b1(1*(1-1))*/
0 L_419 + -1 C_bb8 + -181 C_bb7 + 0 L_418 + -1 C_bb6 + 0 L_417 + -23041 C_bb5 + -1 C_bb4 + 1 Wcet_audiobeam_init = 46442; /*, DFH BB 5 Line L_417(1* (1-1)), DAH BB 6 Line L_418(1*(1-1)), DFH BB 7 Line L_418(1* (1-1)), DAH BB 8 Line L_419(1*(1-1))*/
-1 wcet_bb124 + -15 C_bb122 + 1 wcet_bb122_bb124 = 30; /**/
-1 wcet_bb122_bb124 + 1 wcet_bb122 >= 0; /**/
0 L_517 + -1 wcet_bb123 + -15 C_bb122 + 1 wcet_bb122_bb123 = 0; /*, DAH BB 123 Line L_517(15*(1-1))*/
-1 wcet_bb122_bb123 + 1 wcet_bb122 >= 0; /**/
-1 wcet_bb128 + -15 C_bb124 + 1 wcet_bb124_bb128 = 30; /**/
-1 wcet_bb124_bb128 + 1 wcet_bb124 >= 0; /**/
0 L_51d + -1 wcet_bb127 + -15 C_bb124 + 1 wcet_bb124_bb127 = 0; /*, DAH BB 127 Line L_51d(15*(1-1))*/
-1 wcet_bb124_bb127 + 1 wcet_bb124 >= 0; /**/
-15 C_bb134 + -15 C_bb128 + 1 wcet_bb128_bb134 = 30; /**/
-1 wcet_bb128_bb134 + 1 wcet_bb128 >= 0; /**/
0 L_522 + -15 C_bb133 + -15 C_bb128 + 1 wcet_bb128_bb133 = 0; /*, DAH BB 133 Line L_522(15*(1-1))*/
-1 wcet_bb128_bb133 + 1 wcet_bb128 >= 0; /**/
-15 C_bb132 + -15 C_bb127 + 1 wcet_bb127_bb132 = 30; /**/
-1 wcet_bb127_bb132 + 1 wcet_bb127 >= 0; /**/
0 L_51f + -15 C_bb134 + 0 L_51e + -15 C_bb131 + -15 C_bb127 + 1 wcet_bb127_bb131 = 0; /*, DAH BB 131 Line L_51e(15*(1-1)), DAH BB 134 Line L_51f(15*(1-1))*/
-1 wcet_bb127_bb131 + 1 wcet_bb127 >= 0; /**/
0 L_518 + -1 wcet_bb126 + -15 C_bb123 + 1 wcet_bb123_bb126 = 30; /*, DAH BB 126 Line L_518(15*(1-1))*/
-1 wcet_bb123_bb126 + 1 wcet_bb123 >= 0; /**/
0 L_518 + -15 C_bb125 + -15 C_bb123 + 1 wcet_bb123_bb125 = 0; /*, DAH BB 125 Line L_518(15*(1-1))*/
-1 wcet_bb123_bb125 + 1 wcet_bb123 >= 0; /**/
-1 wcet_bb130 + -15 C_bb126 + 1 wcet_bb126_bb130 = 30; /**/
-1 wcet_bb126_bb130 + 1 wcet_bb126 >= 0; /**/
0 L_518 + -1 wcet_bb129 + -15 C_bb126 + 1 wcet_bb126_bb129 = 0; /*, DAH BB 129 Line L_518(15*(1-1))*/
-1 wcet_bb126_bb129 + 1 wcet_bb126 >= 0; /**/
-15 C_bb132 + -15 C_bb130 + 1 wcet_bb130_bb132 = 30; /**/
-1 wcet_bb130_bb132 + 1 wcet_bb130 >= 0; /**/
0 L_525 + -1 wcet_bb137 + -15 C_bb130 + 1 wcet_bb130_bb137 = 0; /*, DAH BB 137 Line L_525(15*(1-1))*/
-1 wcet_bb130_bb137 + 1 wcet_bb130 >= 0; /**/
-1 wcet_bb141 + -15 C_bb137 + 1 wcet_bb137_bb141 = 30; /**/
-1 wcet_bb137_bb141 + 1 wcet_bb137 >= 0; /**/
0 L_527 + -1 wcet_bb140 + -15 C_bb137 + 1 wcet_bb137_bb140 = 0; /*, DAH BB 140 Line L_527(15*(1-1))*/
-1 wcet_bb137_bb140 + 1 wcet_bb137 >= 0; /**/
-1 wcet_bb141 + -15 C_bb140 + 1 wcet_bb140_bb141 = 30; /**/
-1 wcet_bb140_bb141 + 1 wcet_bb140 >= 0; /**/
0 L_528 + -1 wcet_bb148 + -15 C_bb146 + -15 C_bb140 + 1 wcet_bb140_bb146 = 0; /*, DAH BB 148 Line L_528(15*(1-1))*/
-1 wcet_bb140_bb146 + 1 wcet_bb140 >= 0; /**/
-1 wcet_bb148 + -15 C_bb141 + 1 wcet_bb141_bb148 = 30; /**/
-1 wcet_bb141_bb148 + 1 wcet_bb141 >= 0; /**/
0 L_53b + -1 wcet_bb147 + -15 C_bb141 + 1 wcet_bb141_bb147 = 0; /*, DAH BB 147 Line L_53b(15*(1-1))*/
-1 wcet_bb141_bb147 + 1 wcet_bb141 >= 0; /**/
-1 wcet_bb148 + -15 C_bb147 + 1 wcet_bb147_bb148 = 30; /**/
-1 wcet_bb147_bb148 + 1 wcet_bb147 >= 0; /**/
0 L_528 + -1 wcet_bb148 + -15 C_bb146 + 0 L_53d + -15 C_bb151 + -15 C_bb147 + 1 wcet_bb147_bb151 = 30; /*, DAH BB 151 Line L_53d(15*(1-1)), DAH BB 148 Line L_528(15*(1-1))*/
-1 wcet_bb147_bb151 + 1 wcet_bb147 >= 0; /**/
-1 wcet_bb138 + -15 C_bb148 + 1 wcet_bb148_bb138 = 30; /**/
-1 wcet_bb148_bb138 + 1 wcet_bb148 >= 0; /**/
0 L_529 + -1 wcet_bb152 + -15 C_bb148 + 1 wcet_bb148_bb152 = 0; /*, DAH BB 152 Line L_529(15*(1-1))*/
-1 wcet_bb148_bb152 + 1 wcet_bb148 >= 0; /**/
-1 wcet_bb154 + -15 C_bb152 + 1 wcet_bb152_bb154 = 30; /**/
-1 wcet_bb152_bb154 + 1 wcet_bb152 >= 0; /**/
0 L_529 + -1 wcet_bb153 + -15 C_bb152 + 1 wcet_bb152_bb153 = 0; /*, DAH BB 153 Line L_529(15*(1-1))*/
-1 wcet_bb152_bb153 + 1 wcet_bb152 >= 0; /**/
-1 wcet_bb157 + -15 C_bb154 + 1 wcet_bb154_bb157 = 30; /**/
-1 wcet_bb154_bb157 + 1 wcet_bb154 >= 0; /**/
0 L_52e + -1 wcet_bb156 + -15 C_bb154 + 1 wcet_bb154_bb156 = 0; /*, DAH BB 156 Line L_52e(15*(1-1))*/
-1 wcet_bb154_bb156 + 1 wcet_bb154 >= 0; /**/
-15 C_bb163 + -15 C_bb157 + 1 wcet_bb157_bb163 = 30; /**/
-1 wcet_bb157_bb163 + 1 wcet_bb157 >= 0; /**/
-15 C_bb149 + 0 L_533 + -15 C_bb162 + -15 C_bb157 + 1 wcet_bb157_bb162 = 30; /*, DAH BB 162 Line L_533(15*(1-1))*/
-1 wcet_bb157_bb162 + 1 wcet_bb157 >= 0; /**/
-15 C_bb161 + -15 C_bb156 + 1 wcet_bb156_bb161 = 30; /**/
-1 wcet_bb156_bb161 + 1 wcet_bb156 >= 0; /**/
0 L_530 + -15 C_bb163 + -15 C_bb160 + -15 C_bb156 + 1 wcet_bb156_bb160 = 0; /*, DAH BB 163 Line L_530(15*(1-1))*/
-1 wcet_bb156_bb160 + 1 wcet_bb156 >= 0; /**/
-1 wcet_bb155 + -15 C_bb153 + 1 wcet_bb153_bb155 = 30; /**/
-1 wcet_bb153_bb155 + 1 wcet_bb153 >= 0; /**/
0 L_529 + -1 wcet_bb139 + -15 C_bb153 + 1 wcet_bb153_bb139 = 0; /*, DAH BB 139 Line L_529(15*(1-1))*/
-1 wcet_bb153_bb139 + 1 wcet_bb153 >= 0; /**/
-1 wcet_bb159 + -15 C_bb155 + 1 wcet_bb155_bb159 = 30; /**/
-1 wcet_bb155_bb159 + 1 wcet_bb155 >= 0; /**/
0 L_53e + -1 wcet_bb158 + -15 C_bb155 + 1 wcet_bb155_bb158 = 0; /*, DAH BB 158 Line L_53e(15*(1-1))*/
-1 wcet_bb155_bb158 + 1 wcet_bb155 >= 0; /**/
-15 C_bb132 + -15 C_bb159 + 1 wcet_bb159_bb132 = 30; /**/
-1 wcet_bb159_bb132 + 1 wcet_bb159 >= 0; /**/
0 L_546 + -15 C_bb165 + 0 L_544 + -15 C_bb166 + -15 C_bb159 + 1 wcet_bb159_bb166 = 0; /*, DAH BB 166 Line L_544(15*(1-1)), DAH BB 165 Line L_546(15*(1-1))*/
-1 wcet_bb159_bb166 + 1 wcet_bb159 >= 0; /**/
-15 C_bb165 + -15 C_bb158 + 1 wcet_bb158_bb165 = 30; /**/
-1 wcet_bb158_bb165 + 1 wcet_bb158 >= 0; /**/
0 L_540 + -15 C_bb164 + -15 C_bb158 + 1 wcet_bb158_bb164 = 0; /*, DAH BB 164 Line L_540(15*(1-1))*/
-1 wcet_bb158_bb164 + 1 wcet_bb158 >= 0; /**/
-1 wcet_bb139 + -15 C_bb136 + -15 C_bb129 + 1 wcet_bb129_bb136 = 60; /**/
-1 wcet_bb129_bb136 + 1 wcet_bb129 >= 0; /**/
0 L_51a + -1 wcet_bb138 + -15 C_bb135 + -15 C_bb129 + 1 wcet_bb129_bb135 = 0; /*, DAH BB 138 Line L_51a(15*(1-1))*/
-1 wcet_bb129_bb135 + 1 wcet_bb129 >= 0; /**/
0 L_52a + -15 C_bb145 + -15 C_bb139 + 1 wcet_bb139_bb145 = 30; /*, DAH BB 145 Line L_52a(15*(1-1))*/
-1 wcet_bb139_bb145 + 1 wcet_bb139 >= 0; /**/
0 L_52a + -1 wcet_bb144 + -15 C_bb139 + 1 wcet_bb139_bb144 = 0; /*, DAH BB 144 Line L_52a(15*(1-1))*/
-1 wcet_bb139_bb144 + 1 wcet_bb139 >= 0; /**/
0 L_52a + -15 C_bb145 + -15 C_bb144 + 1 wcet_bb144_bb145 = 0; /*, DAH BB 145 Line L_52a(15*(1-1))*/
-1 wcet_bb144_bb145 + 1 wcet_bb144 >= 0; /**/
-1 wcet_bb143 + -15 C_bb138 + 1 wcet_bb138_bb143 = 30; /**/
-1 wcet_bb138_bb143 + 1 wcet_bb138 >= 0; /**/
0 L_51d + -15 C_bb149 + -15 C_bb142 + -15 C_bb138 + 1 wcet_bb138_bb142 = 0; /*, DAH BB 149 Line L_51d(15*(1-1))*/
-1 wcet_bb138_bb142 + 1 wcet_bb138 >= 0; /**/
0 L_51d + -15 C_bb149 + -15 C_bb142 + -15 C_bb143 + 1 wcet_bb143_bb142 = 30; /*, DAH BB 149 Line L_51d(15*(1-1))*/
-1 wcet_bb143_bb142 + 1 wcet_bb143 >= 0; /**/
-15 C_bb149 + 0 L_52d + -15 C_bb150 + -15 C_bb143 + 1 wcet_bb143_bb150 = 30; /*, DAH BB 150 Line L_52d(15*(1-1))*/
-1 wcet_bb143_bb150 + 1 wcet_bb143 >= 0; /**/
-1 wcet_bb122 + 1 Wcet_audiobeam___cosf = 30; /**/
-1 C_bb86 + -1 C_bb84 + 1 wcet_bb84_bb86 = 2; /**/
-1 wcet_bb84_bb86 + 1 wcet_bb84 >= 0; /**/
0 L_558 + -1 wcet_bb85 + -1 C_bb84 + 1 wcet_bb84_bb85 = 0; /*, DAH BB 85 Line L_558(1*(1-1))*/
-1 wcet_bb84_bb85 + 1 wcet_bb84 >= 0; /**/
-1 wcet_bb88 + -1 C_bb85 + 1 wcet_bb85_bb88 = 2; /**/
-1 wcet_bb85_bb88 + 1 wcet_bb85 >= 0; /**/
0 L_558 + -1 wcet_bb87 + -1 C_bb85 + 1 wcet_bb85_bb87 = 0; /*, DAH BB 87 Line L_558(1*(1-1))*/
-1 wcet_bb85_bb87 + 1 wcet_bb85 >= 0; /**/
0 L_55b + -1 wcet_bb90 + -1 C_bb88 + 1 wcet_bb88_bb90 = 0; /*, DAH BB 90 Line L_55b(1*(1-1))*/
-1 wcet_bb88_bb90 + 1 wcet_bb88 >= 0; /**/
-1 C_bb93 + -1 C_bb90 + 1 wcet_bb90_bb93 = 2; /**/
-1 wcet_bb90_bb93 + 1 wcet_bb90 >= 0; /**/
0 L_55b + -1 wcet_bb92 + -1 C_bb90 + 1 wcet_bb90_bb92 = 0; /*, DAH BB 92 Line L_55b(1*(1-1))*/
-1 wcet_bb90_bb92 + 1 wcet_bb90 >= 0; /**/
-1 C_bb95 + -1 C_bb92 + 1 wcet_bb92_bb95 = 2; /**/
-1 wcet_bb92_bb95 + 1 wcet_bb92 >= 0; /**/
0 L_55b + -1 C_bb94 + -1 C_bb92 + 1 wcet_bb92_bb94 = 0; /*, DAH BB 94 Line L_55b(1*(1-1))*/
-1 wcet_bb92_bb94 + 1 wcet_bb92 >= 0; /**/
0 L_558 + -1 wcet_bb89 + -1 C_bb87 + 1 wcet_bb87_bb89 = 0; /*, DAH BB 89 Line L_558(1*(1-1))*/
-1 wcet_bb87_bb89 + 1 wcet_bb87 >= 0; /**/
0 L_559 + -1 C_bb91 + -1 C_bb89 + 1 wcet_bb89_bb91 = 0; /*, DAH BB 91 Line L_559(1*(1-1))*/
-1 wcet_bb89_bb91 + 1 wcet_bb89 >= 0; /**/
-1 wcet_bb84 + 1 Wcet_audiobeam___ceilf = 2; /**/
-1 C_bb76 + -1 C_bb74 + 1 wcet_bb74_bb76 = 2; /**/
-1 wcet_bb74_bb76 + 1 wcet_bb74 >= 0; /**/
0 L_548 + -1 wcet_bb75 + -1 C_bb74 + 1 wcet_bb74_bb75 = 0; /*, DAH BB 75 Line L_548(1*(1-1))*/
-1 wcet_bb74_bb75 + 1 wcet_bb74 >= 0; /**/
-1 wcet_bb78 + -1 C_bb75 + 1 wcet_bb75_bb78 = 2; /**/
-1 wcet_bb75_bb78 + 1 wcet_bb75 >= 0; /**/
-1 wcet_bb77 + -1 C_bb75 + 1 wcet_bb75_bb77 = 0; /**/
-1 wcet_bb75_bb77 + 1 wcet_bb75 >= 0; /**/
-1 wcet_bb80 + -1 C_bb78 + 1 wcet_bb78_bb80 = 0; /**/
-1 wcet_bb78_bb80 + 1 wcet_bb78 >= 0; /**/
0 L_54c + -1 C_bb83 + -1 C_bb80 + 1 wcet_bb80_bb83 = 2; /*, DAH BB 83 Line L_54c(1*(1-1))*/
-1 wcet_bb80_bb83 + 1 wcet_bb80 >= 0; /**/
0 L_54c + -1 C_bb82 + -1 C_bb80 + 1 wcet_bb80_bb82 = 0; /*, DAH BB 82 Line L_54c(1*(1-1))*/
-1 wcet_bb80_bb82 + 1 wcet_bb80 >= 0; /**/
0 L_549 + -1 wcet_bb79 + -1 C_bb77 + 1 wcet_bb77_bb79 = 0; /*, DAH BB 79 Line L_549(1*(1-1))*/
-1 wcet_bb77_bb79 + 1 wcet_bb77 >= 0; /**/
0 L_54a + -1 C_bb81 + -1 C_bb79 + 1 wcet_bb79_bb81 = 0; /*, DAH BB 81 Line L_54a(1*(1-1))*/
-1 wcet_bb79_bb81 + 1 wcet_bb79 >= 0; /**/
-1 wcet_bb74 + 1 Wcet_audiobeam___floorf = 2; /**/
0 L_563 + -15 C_bb71 + -30 C_bb68 + 1 wcet_bb68_bb71 = 30; /*, DAH BB 71 Line L_563(15*(1-1))*/
-1 wcet_bb68_bb71 + 1 wcetloop_68 >= 0; /**/
-15 C_bb64 + -15 C_bb62 + 1 wcet_bb62_bb64 = 30; /**/
-1 wcet_bb62_bb64 + 1 wcet_bb62 >= 0; /**/
0 L_55e + -1 wcet_bb63 + -15 C_bb62 + 1 wcet_bb62_bb63 = 0; /*, DAH BB 63 Line L_55e(15*(1-1))*/
-1 wcet_bb62_bb63 + 1 wcet_bb62 >= 0; /**/
-15 C_bb64 + -15 C_bb66 + -15 C_bb63 + 1 wcet_bb63_bb66 = 60; /**/
-1 wcet_bb63_bb66 + 1 wcet_bb63 >= 0; /**/
0 L_55e + -1 wcet_bb65 + -15 C_bb63 + 1 wcet_bb63_bb65 = 0; /*, DAH BB 65 Line L_55e(15*(1-1))*/
-1 wcet_bb63_bb65 + 1 wcet_bb63 >= 0; /**/
0 L_562 + -15 C_bb64 + -15 C_bb73 + 0 L_560 + -390 C_bb72 + -15 C_bb69 + -15 C_bb70 + 0 L_563 + -1 wcetloop_68 + -15 C_bb65 + 1 wcet_bb65_bb68 = 810; /*, DFM BB 68 Line L_563(15*(1-1)), DAH BB 70 Line L_563(15*(1-1)), DFH BB 72 Line L_560(15* (1-1)), DAH BB 64 Line L_562(15*(1-1))*/
-1 wcet_bb65_bb68 + 1 wcet_bb65 >= 0; /**/
0 L_562 + -15 C_bb64 + -15 C_bb73 + 0 L_560 + -390 C_bb72 + 0 L_55f + -15 C_bb69 + 0 L_55e + -15 C_bb67 + -15 C_bb65 + 1 wcet_bb65_bb67 = 750; /*, DAH BB 67 Line L_55e(15*(1-1)), DAH BB 69 Line L_55f(15*(1-1)), DFH BB 72 Line L_560(15* (1-1)), DAH BB 64 Line L_562(15*(1-1))*/
-1 wcet_bb65_bb67 + 1 wcet_bb65 >= 0; /**/
-1 wcet_bb62 + 1 Wcet_audiobeam___ieee754_sqrtf = 30; /**/
-1 C_bb56 + 1 Wcet_audiobeam_malloc = 2; /**/
-1 C_bb167 = 0; /**/
0 L_546 + 0 L_545 + 0 L_544 + -1 C_bb166 = -13; /*2 Inst in Line 544; 8 Inst in Line 545; 3 Inst in Line 546; */
0 L_547 + 0 L_546 + -1 C_bb165 = -7; /*5 Inst in Line 546; 2 Inst in Line 547; */
0 L_542 + 0 L_541 + 0 L_540 + -1 C_bb164 = -15; /*2 Inst in Line 540; 8 Inst in Line 541; 5 Inst in Line 542; */
0 L_531 + 0 L_530 + -1 C_bb163 = -8; /*3 Inst in Line 530; 5 Inst in Line 531; */
0 L_535 + 0 L_534 + 0 L_533 + -1 C_bb162 = -15; /*3 Inst in Line 533; 8 Inst in Line 534; 4 Inst in Line 535; */
0 L_547 + -1 C_bb161 = -2; /*2 Inst in Line 547; */
0 L_530 + 0 L_52f + -1 C_bb160 = -13; /*8 Inst in Line 52f; 5 Inst in Line 530; */
0 L_544 + -1 C_bb159 = -4; /*4 Inst in Line 544; */
0 L_540 + 0 L_53f + 0 L_53e + -1 C_bb158 = -16; /*2 Inst in Line 53e; 8 Inst in Line 53f; 6 Inst in Line 540; */
0 L_533 + 0 L_532 + 0 L_531 + -1 C_bb157 = -16; /*3 Inst in Line 531; 8 Inst in Line 532; 5 Inst in Line 533; */
0 L_52e + -1 C_bb156 = -4; /*4 Inst in Line 52e; */
0 L_53e + -1 C_bb155 = -4; /*4 Inst in Line 53e; */
0 L_52e + -1 C_bb154 = -4; /*4 Inst in Line 52e; */
0 L_529 + -1 C_bb153 = -2; /*2 Inst in Line 529; */
0 L_529 + -1 C_bb152 = -2; /*2 Inst in Line 529; */
0 L_53e + 0 L_53d + -1 C_bb151 = -9; /*7 Inst in Line 53d; 2 Inst in Line 53e; */
0 L_52d + -1 C_bb150 = -1; /*1 Inst in Line 52d; */
0 L_51d + -1 C_bb149 = -2; /*2 Inst in Line 51d; */
0 L_529 + 0 L_528 + -1 C_bb148 = -9; /*7 Inst in Line 528; 2 Inst in Line 529; */
0 L_53d + 0 L_53c + 0 L_53b + -1 C_bb147 = -16; /*7 Inst in Line 53b; 8 Inst in Line 53c; 1 Inst in Line 53d; */
0 L_528 + -1 C_bb146 = -1; /*1 Inst in Line 528; */
0 L_52d + 0 L_52c + 0 L_52b + 0 L_52a + -1 C_bb145 = -19; /*2 Inst in Line 52a; 8 Inst in Line 52b; 8 Inst in Line 52c; 1 Inst in Line 52d; */
0 L_52a + -1 C_bb144 = -4; /*4 Inst in Line 52a; */
0 L_52d + -1 C_bb143 = -4; /*4 Inst in Line 52d; */
0 L_51d + 0 L_51c + 0 L_51b + -1 C_bb142 = -18; /*8 Inst in Line 51b; 8 Inst in Line 51c; 2 Inst in Line 51d; */
0 L_53b + 0 L_53a + -1 C_bb141 = -8; /*7 Inst in Line 53a; 1 Inst in Line 53b; */
0 L_527 + -1 C_bb140 = -7; /*7 Inst in Line 527; */
0 L_52a + 0 L_529 + -1 C_bb139 = -4; /*2 Inst in Line 529; 2 Inst in Line 52a; */
0 L_51a + -1 C_bb138 = -4; /*4 Inst in Line 51a; */
0 L_527 + 0 L_526 + 0 L_525 + -1 C_bb137 = -15; /*6 Inst in Line 525; 8 Inst in Line 526; 1 Inst in Line 527; */
0 L_544 + 0 L_543 + 0 L_542 + -1 C_bb136 = -13; /*3 Inst in Line 542; 8 Inst in Line 543; 2 Inst in Line 544; */
0 L_51a + 0 L_519 + -1 C_bb135 = -12; /*8 Inst in Line 519; 4 Inst in Line 51a; */
0 L_520 + 0 L_51f + -1 C_bb134 = -8; /*1 Inst in Line 51f; 7 Inst in Line 520; */
0 L_524 + 0 L_523 + 0 L_522 + -1 C_bb133 = -16; /*1 Inst in Line 522; 8 Inst in Line 523; 7 Inst in Line 524; */
0 L_52d + -1 C_bb132 = -2; /*2 Inst in Line 52d; */
0 L_51f + 0 L_51e + -1 C_bb131 = -13; /*6 Inst in Line 51e; 7 Inst in Line 51f; */
0 L_525 + 0 L_524 + -1 C_bb130 = -3; /*1 Inst in Line 524; 2 Inst in Line 525; */
0 L_518 + -1 C_bb129 = -2; /*2 Inst in Line 518; */
0 L_522 + 0 L_521 + 0 L_520 + -1 C_bb128 = -16; /*1 Inst in Line 520; 8 Inst in Line 521; 7 Inst in Line 522; */
0 L_51e + 0 L_51d + -1 C_bb127 = -4; /*2 Inst in Line 51d; 2 Inst in Line 51e; */
0 L_518 + -1 C_bb126 = -3; /*3 Inst in Line 518; */
0 L_518 + -1 C_bb125 = -2; /*2 Inst in Line 518; */
0 L_51d + -1 C_bb124 = -2; /*2 Inst in Line 51d; */
0 L_518 + 0 L_517 + -1 C_bb123 = -3; /*2 Inst in Line 517; 1 Inst in Line 518; */
0 L_517 + -1 C_bb122 = -5; /*5 Inst in Line 517; */
0 L_54d + 0 L_54c + -1 C_bb121 = -5; /*4 Inst in Line 54c; 1 Inst in Line 54d; */
0 L_54c + -1 C_bb120 = -2; /*2 Inst in Line 54c; */
0 L_54a + -1 C_bb119 = -6; /*6 Inst in Line 54a; */
0 L_54c + -1 C_bb118 = -2; /*2 Inst in Line 54c; */
0 L_54a + 0 L_549 + -1 C_bb117 = -5; /*4 Inst in Line 549; 1 Inst in Line 54a; */
0 L_54b + -1 C_bb116 = -6; /*6 Inst in Line 54b; */
0 L_549 + -1 C_bb115 = -4; /*4 Inst in Line 549; */
0 L_54b + 0 L_54a + -1 C_bb114 = -3; /*1 Inst in Line 54a; 2 Inst in Line 54b; */
0 L_548 + -1 C_bb113 = -2; /*2 Inst in Line 548; */
0 L_548 + -1 C_bb112 = -6; /*6 Inst in Line 548; */
0 L_55c + -1 C_bb111 = -2; /*2 Inst in Line 55c; */
0 L_55b + -1 C_bb110 = -2; /*2 Inst in Line 55b; */
0 L_55c + -1 C_bb109 = -2; /*2 Inst in Line 55c; */
0 L_55b + -1 C_bb108 = -1; /*1 Inst in Line 55b; */
0 L_55a + 0 L_559 + -1 C_bb107 = -6; /*4 Inst in Line 559; 2 Inst in Line 55a; */
0 L_55b + -1 C_bb106 = -2; /*2 Inst in Line 55b; */
0 L_559 + 0 L_558 + -1 C_bb105 = -5; /*1 Inst in Line 558; 4 Inst in Line 559; */
0 L_55b + 0 L_55a + -1 C_bb104 = -6; /*3 Inst in Line 55a; 3 Inst in Line 55b; */
0 L_558 + -1 C_bb103 = -4; /*4 Inst in Line 558; */
0 L_55a + -1 C_bb102 = -3; /*3 Inst in Line 55a; */
0 L_558 + -1 C_bb101 = -2; /*2 Inst in Line 558; */
0 L_558 + 0 L_557 + -1 C_bb100 = -6; /*5 Inst in Line 557; 1 Inst in Line 558; */
0 L_566 + 0 L_565 + -1 C_bb99 = -9; /*6 Inst in Line 565; 3 Inst in Line 566; */
0 L_566 + 0 L_565 + -1 C_bb98 = -9; /*6 Inst in Line 565; 3 Inst in Line 566; */
0 L_566 + 0 L_565 + -1 C_bb97 = -9; /*6 Inst in Line 565; 3 Inst in Line 566; */
0 L_566 + 0 L_565 + -1 C_bb96 = -9; /*6 Inst in Line 565; 3 Inst in Line 566; */
0 L_55c + -1 C_bb95 = -2; /*2 Inst in Line 55c; */
0 L_55b + -1 C_bb94 = -2; /*2 Inst in Line 55b; */
0 L_55c + -1 C_bb93 = -2; /*2 Inst in Line 55c; */
0 L_55b + -1 C_bb92 = -1; /*1 Inst in Line 55b; */
0 L_55a + 0 L_559 + -1 C_bb91 = -6; /*4 Inst in Line 559; 2 Inst in Line 55a; */
0 L_55b + -1 C_bb90 = -2; /*2 Inst in Line 55b; */
0 L_559 + 0 L_558 + -1 C_bb89 = -5; /*1 Inst in Line 558; 4 Inst in Line 559; */
0 L_55b + 0 L_55a + -1 C_bb88 = -6; /*3 Inst in Line 55a; 3 Inst in Line 55b; */
0 L_558 + -1 C_bb87 = -4; /*4 Inst in Line 558; */
0 L_55a + -1 C_bb86 = -3; /*3 Inst in Line 55a; */
0 L_558 + -1 C_bb85 = -2; /*2 Inst in Line 558; */
0 L_558 + 0 L_557 + -1 C_bb84 = -6; /*5 Inst in Line 557; 1 Inst in Line 558; */
0 L_54d + 0 L_54c + -1 C_bb83 = -5; /*4 Inst in Line 54c; 1 Inst in Line 54d; */
0 L_54c + -1 C_bb82 = -2; /*2 Inst in Line 54c; */
0 L_54a + -1 C_bb81 = -6; /*6 Inst in Line 54a; */
0 L_54c + -1 C_bb80 = -2; /*2 Inst in Line 54c; */
0 L_54a + 0 L_549 + -1 C_bb79 = -5; /*4 Inst in Line 549; 1 Inst in Line 54a; */
0 L_54b + -1 C_bb78 = -6; /*6 Inst in Line 54b; */
0 L_549 + -1 C_bb77 = -4; /*4 Inst in Line 549; */
0 L_54b + 0 L_54a + -1 C_bb76 = -3; /*1 Inst in Line 54a; 2 Inst in Line 54b; */
0 L_548 + -1 C_bb75 = -2; /*2 Inst in Line 548; */
0 L_548 + -1 C_bb74 = -6; /*6 Inst in Line 548; */
0 L_562 + -1 C_bb73 = -5; /*5 Inst in Line 562; */
0 L_561 + 0 L_560 + -1 C_bb72 = -11; /*3 Inst in Line 560; 8 Inst in Line 561; */
0 L_563 + -1 C_bb71 = -1; /*1 Inst in Line 563; */
0 L_564 + 0 L_563 + -1 C_bb70 = -6; /*3 Inst in Line 563; 3 Inst in Line 564; */
0 L_560 + 0 L_55f + -1 C_bb69 = -10; /*5 Inst in Line 55f; 5 Inst in Line 560; */
0 L_563 + -1 C_bb68 = -4; /*4 Inst in Line 563; */
0 L_55f + 0 L_55e + -1 C_bb67 = -4; /*1 Inst in Line 55e; 3 Inst in Line 55f; */
0 L_565 + 0 L_564 + -1 C_bb66 = -6; /*5 Inst in Line 564; 1 Inst in Line 565; */
0 L_55e + -1 C_bb65 = -2; /*2 Inst in Line 55e; */
0 L_562 + -1 C_bb64 = -3; /*3 Inst in Line 562; */
0 L_55e + -1 C_bb63 = -2; /*2 Inst in Line 55e; */
0 L_55e + 0 L_55d + -1 C_bb62 = -10; /*7 Inst in Line 55d; 3 Inst in Line 55e; */
0 L_566 + 0 L_565 + -1 C_bb61 = -9; /*6 Inst in Line 565; 3 Inst in Line 566; */
0 L_566 + 0 L_565 + -1 C_bb60 = -9; /*6 Inst in Line 565; 3 Inst in Line 566; */
0 L_566 + 0 L_565 + -1 C_bb59 = -9; /*6 Inst in Line 565; 3 Inst in Line 566; */
0 L_566 + 0 L_565 + -1 C_bb58 = -9; /*6 Inst in Line 565; 3 Inst in Line 566; */
0 L_566 + 0 L_565 + -1 C_bb57 = -9; /*6 Inst in Line 565; 3 Inst in Line 566; */
0 L_566 + 0 L_565 + -1 C_bb56 = -9; /*6 Inst in Line 565; 3 Inst in Line 566; */
0 L_4f4 + 0 L_4f3 + -1 C_bb55 = -7; /*5 Inst in Line 4f3; 2 Inst in Line 4f4; */
0 L_4ea + -1 C_bb54 = -3; /*3 Inst in Line 4ea; */
0 L_4ed + -1 C_bb53 = -1; /*1 Inst in Line 4ed; */
0 L_4e9 + -1 C_bb52 = -8; /*8 Inst in Line 4e9; */
0 L_4ed + 0 L_4ec + 0 L_4eb + 0 L_4ea + -1 C_bb51 = -23; /*2 Inst in Line 4ea; 8 Inst in Line 4eb; 8 Inst in Line 4ec; 5 Inst in Line 4ed; */
0 L_4e8 + 0 L_4e7 + 0 L_4e6 + -1 C_bb50 = -24; /*8 Inst in Line 4e6; 8 Inst in Line 4e7; 8 Inst in Line 4e8; */
0 L_4ee + 0 L_4ed + -1 C_bb49 = -4; /*2 Inst in Line 4ed; 2 Inst in Line 4ee; */
0 L_4ea + -1 C_bb48 = -3; /*3 Inst in Line 4ea; */
0 L_4e5 + -1 C_bb47 = -3; /*3 Inst in Line 4e5; */
0 L_4d9 + -1 C_bb46 = -3; /*3 Inst in Line 4d9; */
0 L_4de + -1 C_bb45 = -4; /*4 Inst in Line 4de; */
0 L_4e5 + 0 L_4e4 + 0 L_4e3 + 0 L_4e2 + 0 L_4e1 + 0 L_4e0 + -1 C_bb44 = -38; /*1 Inst in Line 4e0; 8 Inst in Line 4e1; 8 Inst in Line 4e2; 8 Inst in Line 4e3; 8 Inst in Line 4e4; 5 Inst in Line 4e5; */
0 L_4f0 + 0 L_4ef + 0 L_4ee + -1 C_bb43 = -15; /*4 Inst in Line 4ee; 8 Inst in Line 4ef; 3 Inst in Line 4f0; */
0 L_4de + 0 L_4dd + 0 L_4dc + 0 L_4db + 0 L_4da + 0 L_4d9 + -1 C_bb42 = -38; /*4 Inst in Line 4d9; 8 Inst in Line 4da; 8 Inst in Line 4db; 8 Inst in Line 4dc; 8 Inst in Line 4dd; 2 Inst in Line 4de; */
0 L_4e0 + 0 L_4df + -1 C_bb41 = -14; /*7 Inst in Line 4df; 7 Inst in Line 4e0; */
0 L_4ee + -1 C_bb40 = -2; /*2 Inst in Line 4ee; */
0 L_4d9 + 0 L_4d8 + -1 C_bb39 = -9; /*8 Inst in Line 4d8; 1 Inst in Line 4d9; */
0 L_4df + 0 L_4de + -1 C_bb38 = -3; /*2 Inst in Line 4de; 1 Inst in Line 4df; */
0 L_4d7 + -1 C_bb37 = -4; /*4 Inst in Line 4d7; */
0 L_4f3 + -1 C_bb36 = -1; /*1 Inst in Line 4f3; */
0 L_4d7 + 0 L_4d6 + -1 C_bb35 = -6; /*2 Inst in Line 4d6; 4 Inst in Line 4d7; */
0 L_4f3 + 0 L_4f2 + -1 C_bb34 = -8; /*6 Inst in Line 4f2; 2 Inst in Line 4f3; */
0 L_4d6 + 0 L_4d5 + -1 C_bb33 = -9; /*3 Inst in Line 4d5; 6 Inst in Line 4d6; */
0 L_4f2 + 0 L_4f1 + -1 C_bb32 = -6; /*4 Inst in Line 4f1; 2 Inst in Line 4f2; */
0 L_4d5 + -1 C_bb31 = -5; /*5 Inst in Line 4d5; */
0 L_4f1 + 0 L_4f0 + -1 C_bb30 = -7; /*3 Inst in Line 4f0; 4 Inst in Line 4f1; */
0 L_4d4 + -1 C_bb29 = -4; /*4 Inst in Line 4d4; */
0 L_4d3 + 0 L_4d2 + 0 L_4d1 + 0 L_4d0 + -1 C_bb28 = -21; /*4 Inst in Line 4d0; 8 Inst in Line 4d1; 8 Inst in Line 4d2; 1 Inst in Line 4d3; */
0 L_4f0 + -1 C_bb27 = -2; /*2 Inst in Line 4f0; */
0 L_4d4 + -1 C_bb26 = -4; /*4 Inst in Line 4d4; */
0 L_4d0 + -1 C_bb25 = -2; /*2 Inst in Line 4d0; */
0 L_4d3 + -1 C_bb24 = -7; /*7 Inst in Line 4d3; */
0 L_4cf + 0 L_4ce + -1 C_bb23 = -5; /*4 Inst in Line 4ce; 1 Inst in Line 4cf; */
0 L_4ce + -1 C_bb22 = -3; /*3 Inst in Line 4ce; */
0 L_4ce + 0 L_4cd + -1 C_bb21 = -5; /*4 Inst in Line 4cd; 1 Inst in Line 4ce; */
0 L_4cd + 0 L_4cc + -1 C_bb20 = -5; /*1 Inst in Line 4cc; 4 Inst in Line 4cd; */
0 L_4cc + 0 L_4cb + 0 L_4ca + 0 L_4c9 + 0 L_4c8 + 0 L_4c7 + 0 L_4c6 + 0 L_4c5 + 0 L_4c4 + 0 L_4c3 + 0 L_4c2 + 0 L_4c1 + 0 L_4c0 + 0 L_4bf + 0 L_4be + -1 C_bb19 = -113; /*2 Inst in Line 4be; 8 Inst in Line 4bf; 8 Inst in Line 4c0; 8 Inst in Line 4c1; 8 Inst in Line 4c2; 8 Inst in Line 4c3; 8 Inst in Line 4c4; 8 Inst in Line 4c5; 8 Inst in Line 4c6; 8 Inst in Line 4c7; 8 Inst in Line 4c8; 8 Inst in Line 4c9; 8 Inst in Line 4ca; 8 Inst in Line 4cb; 7 Inst in Line 4cc; */
0 L_4be + 0 L_4bd + 0 L_4bc + 0 L_4bb + 0 L_4ba + 0 L_4b9 + 0 L_4b8 + 0 L_4b7 + 0 L_4b6 + 0 L_4b5 + 0 L_4b4 + 0 L_4b3 + 0 L_4b2 + 0 L_4b1 + -1 C_bb18 = -109; /*7 Inst in Line 4b1; 8 Inst in Line 4b2; 8 Inst in Line 4b3; 8 Inst in Line 4b4; 8 Inst in Line 4b5; 8 Inst in Line 4b6; 8 Inst in Line 4b7; 8 Inst in Line 4b8; 8 Inst in Line 4b9; 8 Inst in Line 4ba; 8 Inst in Line 4bb; 8 Inst in Line 4bc; 8 Inst in Line 4bd; 6 Inst in Line 4be; */
0 L_4b1 + 0 L_4b0 + -1 C_bb17 = -4; /*3 Inst in Line 4b0; 1 Inst in Line 4b1; */
0 L_4b0 + 0 L_4af + -1 C_bb16 = -13; /*8 Inst in Line 4af; 5 Inst in Line 4b0; */
0 L_4ae + -1 C_bb15 = -3; /*3 Inst in Line 4ae; */
0 L_4ae + -1 C_bb14 = -3; /*3 Inst in Line 4ae; */
0 L_4ae + 0 L_4ad + -1 C_bb13 = -3; /*1 Inst in Line 4ad; 2 Inst in Line 4ae; */
0 L_4ad + -1 C_bb12 = -3; /*3 Inst in Line 4ad; */
0 L_4ad + -1 C_bb11 = -4; /*4 Inst in Line 4ad; */
0 L_4ac + -1 C_bb10 = -3; /*3 Inst in Line 4ac; */
0 L_4ac + 0 L_4ab + -1 C_bb9 = -8; /*3 Inst in Line 4ab; 5 Inst in Line 4ac; */
0 L_425 + 0 L_424 + 0 L_423 + 0 L_422 + 0 L_421 + 0 L_420 + 0 L_41f + 0 L_41e + 0 L_41d + 0 L_41c + 0 L_41b + 0 L_41a + 0 L_419 + -1 C_bb8 = -100; /*6 Inst in Line 419; 8 Inst in Line 41a; 8 Inst in Line 41b; 8 Inst in Line 41c; 8 Inst in Line 41d; 8 Inst in Line 41e; 8 Inst in Line 41f; 8 Inst in Line 420; 8 Inst in Line 421; 8 Inst in Line 422; 8 Inst in Line 423; 8 Inst in Line 424; 6 Inst in Line 425; */
0 L_419 + 0 L_418 + -1 C_bb7 = -6; /*4 Inst in Line 418; 2 Inst in Line 419; */
0 L_418 + -1 C_bb6 = -2; /*2 Inst in Line 418; */
0 L_418 + 0 L_417 + -1 C_bb5 = -6; /*4 Inst in Line 417; 2 Inst in Line 418; */
0 L_417 + 0 L_416 + -1 C_bb4 = -10; /*6 Inst in Line 416; 4 Inst in Line 417; */
0 L_403 + -1 C_bb3 = -5; /*5 Inst in Line 403; */
0 L_403 + 0 L_402 + -1 C_bb2 = -4; /*3 Inst in Line 402; 1 Inst in Line 403; */
0 L_402 + -1 C_bb1 = -2; /*2 Inst in Line 402; */
-1 C_bb0 = 0; /**/
1 Wcet_main + -1 wcet <= 0; /**/
1 wcet + -1 wcet_fin = 0; /**/
1 L_545 = 0; /**/
1 L_546 = 0; /**/
1 L_541 = 0; /**/
1 L_535 = 0; /**/
1 L_534 = 0; /**/
1 L_547 = 0; /**/
1 L_530 = 0; /**/
1 L_52f = 0; /**/
1 L_540 = 0; /**/
1 L_53f = 0; /**/
1 L_533 = 0; /**/
1 L_532 = 0; /**/
1 L_531 = 0; /**/
1 L_52e = 0; /**/
1 L_53e = 0; /**/
1 L_53d = 0; /**/
1 L_53c = 0; /**/
1 L_528 = 0; /**/
1 L_52c = 0; /**/
1 L_52b = 0; /**/
1 L_51c = 0; /**/
1 L_51b = 0; /**/
1 L_53b = 0; /**/
1 L_53a = 0; /**/
1 L_52a = 0; /**/
1 L_529 = 0; /**/
1 L_527 = 0; /**/
1 L_526 = 0; /**/
1 L_544 = 0; /**/
1 L_543 = 0; /**/
1 L_542 = 0; /**/
1 L_51a = 0; /**/
1 L_519 = 0; /**/
1 L_523 = 0; /**/
1 L_52d = 0; /**/
1 L_51f = 0; /**/
1 L_525 = 0; /**/
1 L_524 = 0; /**/
1 L_522 = 0; /**/
1 L_521 = 0; /**/
1 L_520 = 0; /**/
1 L_51e = 0; /**/
1 L_51d = 0; /**/
1 L_518 = 0; /**/
1 L_517 = 0; /**/
1 L_55c = 0; /**/
1 L_559 = 0; /**/
1 L_55b = 0; /**/
1 L_55a = 0; /**/
1 L_558 = 0; /**/
1 L_557 = 0; /**/
1 L_54d = 0; /**/
1 L_54c = 0; /**/
1 L_549 = 0; /**/
1 L_54b = 0; /**/
1 L_54a = 0; /**/
1 L_548 = 0; /**/
1 L_561 = 0; /**/
1 L_560 = 0; /**/
1 L_563 = 0; /**/
1 L_55f = 0; /**/
1 L_564 = 0; /**/
1 L_562 = 0; /**/
1 L_55e = 0; /**/
1 L_55d = 0; /**/
1 L_566 = 0; /**/
1 L_565 = 0; /**/
1 L_4f4 = 0; /**/
1 L_4e9 = 0; /**/
1 L_4ec = 0; /**/
1 L_4eb = 0; /**/
1 L_4e8 = 0; /**/
1 L_4e7 = 0; /**/
1 L_4e6 = 0; /**/
1 L_4ed = 0; /**/
1 L_4ea = 0; /**/
1 L_4e5 = 0; /**/
1 L_4e4 = 0; /**/
1 L_4e3 = 0; /**/
1 L_4e2 = 0; /**/
1 L_4e1 = 0; /**/
1 L_4ef = 0; /**/
1 L_4dd = 0; /**/
1 L_4dc = 0; /**/
1 L_4db = 0; /**/
1 L_4da = 0; /**/
1 L_4e0 = 0; /**/
1 L_4ee = 0; /**/
1 L_4d9 = 0; /**/
1 L_4d8 = 0; /**/
1 L_4df = 0; /**/
1 L_4de = 0; /**/
1 L_4d7 = 0; /**/
1 L_4f3 = 0; /**/
1 L_4d6 = 0; /**/
1 L_4f2 = 0; /**/
1 L_4d5 = 0; /**/
1 L_4f1 = 0; /**/
1 L_4d2 = 0; /**/
1 L_4d1 = 0; /**/
1 L_4f0 = 0; /**/
1 L_4d4 = 0; /**/
1 L_4d0 = 0; /**/
1 L_4d3 = 0; /**/
1 L_4cf = 0; /**/
1 L_4ce = 0; /**/
1 L_4cd = 0; /**/
1 L_4cc = 0; /**/
1 L_4cb = 0; /**/
1 L_4ca = 0; /**/
1 L_4c9 = 0; /**/
1 L_4c8 = 0; /**/
1 L_4c7 = 0; /**/
1 L_4c6 = 0; /**/
1 L_4c5 = 0; /**/
1 L_4c4 = 0; /**/
1 L_4c3 = 0; /**/
1 L_4c2 = 0; /**/
1 L_4c1 = 0; /**/
1 L_4c0 = 0; /**/
1 L_4bf = 0; /**/
1 L_4be = 0; /**/
1 L_4bd = 0; /**/
1 L_4bc = 0; /**/
1 L_4bb = 0; /**/
1 L_4ba = 0; /**/
1 L_4b9 = 0; /**/
1 L_4b8 = 0; /**/
1 L_4b7 = 0; /**/
1 L_4b6 = 0; /**/
1 L_4b5 = 0; /**/
1 L_4b4 = 0; /**/
1 L_4b3 = 0; /**/
1 L_4b2 = 0; /**/
1 L_4b1 = 0; /**/
1 L_4b0 = 0; /**/
1 L_4af = 0; /**/
1 L_4ae = 0; /**/
1 L_4ad = 0; /**/
1 L_4ac = 0; /**/
1 L_4ab = 0; /**/
1 L_425 = 0; /**/
1 L_424 = 0; /**/
1 L_423 = 0; /**/
1 L_422 = 0; /**/
1 L_421 = 0; /**/
1 L_420 = 0; /**/
1 L_41f = 0; /**/
1 L_41e = 0; /**/
1 L_41d = 0; /**/
1 L_41c = 0; /**/
1 L_41b = 0; /**/
1 L_41a = 0; /**/
1 L_419 = 0; /**/
1 L_418 = 0; /**/
1 L_417 = 0; /**/
1 L_416 = 0; /**/
1 L_403 = 0; /**/
1 L_402 = 0; /**/
-1 numlines = 0; /**/
int Wcet_main;
int wcet_bb16_bb17;
int wcet_bb25_bb28;
int wcet_bb29_bb31;
int wcet_bb42_bb46;
int wcet_bb44_bb48;
int wcet_bb44_bb47;
int wcet_bb52_bb54;
int wcet_bb52;
int wcet_bb32_bb34;
int wcet_bb22_bb24;
int wcet_bb22_bb23;
int wcet_bb22;
int wcet_bb24_bb27;
int wcet_bb24_bb26;
int wcet_bb24;
int wcet_bb35_bb38;
int wcet_bb35_bb37;
int wcet_bb35;
int wcet_bb37_bb40;
int wcet_bb37_bb39;
int wcet_bb37;
int wcet_bb42_bb49;
int wcet_bb42_bb45;
int wcet_bb42;
int wcet_bb38_bb40;
int wcet_bb38_bb41;
int wcet_bb38;
int Wcet_audiobeam_calc_single_pos;
int Wcet_audiobeam_init;
int wcet_bb122_bb124;
int wcet_bb122_bb123;
int wcet_bb122;
int wcet_bb124_bb128;
int wcet_bb124_bb127;
int wcet_bb124;
int wcet_bb128_bb134;
int wcet_bb128_bb133;
int wcet_bb128;
int wcet_bb127_bb132;
int wcet_bb127_bb131;
int wcet_bb127;
int wcet_bb123_bb126;
int wcet_bb123_bb125;
int wcet_bb123;
int wcet_bb126_bb130;
int wcet_bb126_bb129;
int wcet_bb126;
int wcet_bb130_bb132;
int wcet_bb130_bb137;
int wcet_bb130;
int wcet_bb137_bb141;
int wcet_bb137_bb140;
int wcet_bb137;
int wcet_bb140_bb141;
int wcet_bb140_bb146;
int wcet_bb140;
int wcet_bb141_bb148;
int wcet_bb141_bb147;
int wcet_bb141;
int wcet_bb147_bb148;
int wcet_bb147_bb151;
int wcet_bb147;
int wcet_bb148_bb138;
int wcet_bb148_bb152;
int wcet_bb148;
int wcet_bb152_bb154;
int wcet_bb152_bb153;
int wcet_bb152;
int wcet_bb154_bb157;
int wcet_bb154_bb156;
int wcet_bb154;
int wcet_bb157_bb163;
int wcet_bb157_bb162;
int wcet_bb157;
int wcet_bb156_bb161;
int wcet_bb156_bb160;
int wcet_bb156;
int wcet_bb153_bb155;
int wcet_bb153_bb139;
int wcet_bb153;
int wcet_bb155_bb159;
int wcet_bb155_bb158;
int wcet_bb155;
int wcet_bb159_bb132;
int wcet_bb159_bb166;
int wcet_bb159;
int wcet_bb158_bb165;
int wcet_bb158_bb164;
int wcet_bb158;
int wcet_bb129_bb136;
int wcet_bb129_bb135;
int wcet_bb129;
int wcet_bb139_bb145;
int wcet_bb139_bb144;
int wcet_bb139;
int wcet_bb144_bb145;
int wcet_bb144;
int wcet_bb138_bb143;
int wcet_bb138_bb142;
int wcet_bb138;
int wcet_bb143_bb142;
int wcet_bb143_bb150;
int wcet_bb143;
int Wcet_audiobeam___cosf;
int wcet_bb84_bb86;
int wcet_bb84_bb85;
int wcet_bb84;
int wcet_bb85_bb88;
int wcet_bb85_bb87;
int wcet_bb85;
int wcet_bb88_bb90;
int wcet_bb88;
int wcet_bb90_bb93;
int wcet_bb90_bb92;
int wcet_bb90;
int wcet_bb92_bb95;
int wcet_bb92_bb94;
int wcet_bb92;
int wcet_bb87_bb89;
int wcet_bb87;
int wcet_bb89_bb91;
int wcet_bb89;
int Wcet_audiobeam___ceilf;
int wcet_bb74_bb76;
int wcet_bb74_bb75;
int wcet_bb74;
int wcet_bb75_bb78;
int wcet_bb75_bb77;
int wcet_bb75;
int wcet_bb78_bb80;
int wcet_bb78;
int wcet_bb80_bb83;
int wcet_bb80_bb82;
int wcet_bb80;
int wcet_bb77_bb79;
int wcet_bb77;
int wcet_bb79_bb81;
int wcet_bb79;
int Wcet_audiobeam___floorf;
int wcet_bb68_bb71;
int wcet_bb62_bb64;
int wcet_bb62_bb63;
int wcet_bb62;
int wcet_bb63_bb66;
int wcet_bb63_bb65;
int wcet_bb63;
int wcet_bb65_bb68;
int wcet_bb65_bb67;
int wcet_bb65;
int Wcet_audiobeam___ieee754_sqrtf;
int Wcet_audiobeam_malloc;
int C_bb167;
int C_bb166;
int C_bb165;
int C_bb164;
int C_bb163;
int C_bb162;
int C_bb161;
int C_bb160;
int C_bb159;
int C_bb158;
int C_bb157;
int C_bb156;
int C_bb155;
int C_bb154;
int C_bb153;
int C_bb152;
int C_bb151;
int C_bb150;
int C_bb149;
int C_bb148;
int C_bb147;
int C_bb146;
int C_bb145;
int C_bb144;
int C_bb143;
int C_bb142;
int C_bb141;
int C_bb140;
int C_bb139;
int C_bb138;
int C_bb137;
int C_bb136;
int C_bb135;
int C_bb134;
int C_bb133;
int C_bb132;
int C_bb131;
int C_bb130;
int C_bb129;
int C_bb128;
int C_bb127;
int C_bb126;
int C_bb125;
int C_bb124;
int C_bb123;
int C_bb122;
int C_bb121;
int C_bb120;
int C_bb119;
int C_bb118;
int C_bb117;
int C_bb116;
int C_bb115;
int C_bb114;
int C_bb113;
int C_bb112;
int C_bb111;
int C_bb110;
int C_bb109;
int C_bb108;
int C_bb107;
int C_bb106;
int C_bb105;
int C_bb104;
int C_bb103;
int C_bb102;
int C_bb101;
int C_bb100;
int C_bb99;
int C_bb98;
int C_bb97;
int C_bb96;
int C_bb95;
int C_bb94;
int C_bb93;
int C_bb92;
int C_bb91;
int C_bb90;
int C_bb89;
int C_bb88;
int C_bb87;
int C_bb86;
int C_bb85;
int C_bb84;
int C_bb83;
int C_bb82;
int C_bb81;
int C_bb80;
int C_bb79;
int C_bb78;
int C_bb77;
int C_bb76;
int C_bb75;
int C_bb74;
int C_bb73;
int C_bb72;
int C_bb71;
int C_bb70;
int C_bb69;
int wcetloop_68;
int C_bb68;
int C_bb67;
int C_bb66;
int C_bb65;
int C_bb64;
int C_bb63;
int C_bb62;
int C_bb61;
int C_bb60;
int C_bb59;
int C_bb58;
int C_bb57;
int C_bb56;
int C_bb55;
int C_bb54;
int C_bb53;
int C_bb52;
int C_bb51;
int C_bb50;
int C_bb49;
int C_bb48;
int C_bb47;
int C_bb46;
int C_bb45;
int wcetloop_44;
int C_bb44;
int C_bb43;
int wcetloop_42;
int C_bb42;
int C_bb41;
int C_bb40;
int C_bb39;
int C_bb38;
int C_bb37;
int C_bb36;
int C_bb35;
int C_bb34;
int C_bb33;
int wcetloop_32;
int C_bb32;
int C_bb31;
int C_bb30;
int wcetloop_29;
int C_bb29;
int C_bb28;
int C_bb27;
int C_bb26;
int wcetloop_25;
int C_bb25;
int C_bb24;
int C_bb23;
int C_bb22;
int C_bb21;
int C_bb20;
int C_bb19;
int C_bb18;
int C_bb17;
int wcetloop_16;
int C_bb16;
int C_bb15;
int C_bb14;
int C_bb13;
int C_bb12;
int C_bb11;
int C_bb10;
int C_bb9;
int C_bb8;
int C_bb7;
int C_bb6;
int C_bb5;
int C_bb4;
int C_bb3;
int C_bb2;
int C_bb1;
int C_bb0;
int wcet;
int wcet_fin;
int numlines;
int L_545;
int L_546;
int L_541;
int L_535;
int L_534;
int L_547;
int L_530;
int L_52f;
int L_540;
int L_53f;
int L_533;
int L_532;
int L_531;
int L_52e;
int L_53e;
int L_53d;
int L_53c;
int L_528;
int L_52c;
int L_52b;
int L_51c;
int L_51b;
int L_53b;
int L_53a;
int L_52a;
int L_529;
int L_527;
int L_526;
int L_544;
int L_543;
int L_542;
int L_51a;
int L_519;
int L_523;
int L_52d;
int L_51f;
int L_525;
int L_524;
int L_522;
int L_521;
int L_520;
int L_51e;
int L_51d;
int L_518;
int L_517;
int L_55c;
int L_559;
int L_55b;
int L_55a;
int L_558;
int L_557;
int L_54d;
int L_54c;
int L_549;
int L_54b;
int L_54a;
int L_548;
int L_561;
int L_560;
int L_563;
int L_55f;
int L_564;
int L_562;
int L_55e;
int L_55d;
int L_566;
int L_565;
int L_4f4;
int L_4e9;
int L_4ec;
int L_4eb;
int L_4e8;
int L_4e7;
int L_4e6;
int L_4ed;
int L_4ea;
int L_4e5;
int L_4e4;
int L_4e3;
int L_4e2;
int L_4e1;
int L_4ef;
int L_4dd;
int L_4dc;
int L_4db;
int L_4da;
int L_4e0;
int L_4ee;
int L_4d9;
int L_4d8;
int L_4df;
int L_4de;
int L_4d7;
int L_4f3;
int L_4d6;
int L_4f2;
int L_4d5;
int L_4f1;
int L_4d2;
int L_4d1;
int L_4f0;
int L_4d4;
int L_4d0;
int L_4d3;
int L_4cf;
int L_4ce;
int L_4cd;
int L_4cc;
int L_4cb;
int L_4ca;
int L_4c9;
int L_4c8;
int L_4c7;
int L_4c6;
int L_4c5;
int L_4c4;
int L_4c3;
int L_4c2;
int L_4c1;
int L_4c0;
int L_4bf;
int L_4be;
int L_4bd;
int L_4bc;
int L_4bb;
int L_4ba;
int L_4b9;
int L_4b8;
int L_4b7;
int L_4b6;
int L_4b5;
int L_4b4;
int L_4b3;
int L_4b2;
int L_4b1;
int L_4b0;
int L_4af;
int L_4ae;
int L_4ad;
int L_4ac;
int L_4ab;
int L_425;
int L_424;
int L_423;
int L_422;
int L_421;
int L_420;
int L_41f;
int L_41e;
int L_41d;
int L_41c;
int L_41b;
int L_41a;
int L_419;
int L_418;
int L_417;
int L_416;
int L_403;
int L_402;
