# Supplementary material for: Reducing the WCET and analysis time of systems with simple lockable instruction caches
Source: PLoS One. 2020 Mar 19;15(3):e0229980. doi: 10.1371/journal.pone.0229980 (PMC7082033; doi:10.1371/journal.pone.0229980)
Supplement: S1 File — (ZIP) [file pone.0229980.s001.zip › ILPS/basicmath_O0_L32_C128_A1_CM10_NM_compact.ilp]

/* IPET system */
max:  -1 wcet_fin;
-1 C_bb2 + -1 Wcet_basicmath_main + -1 C_bb1 + 1 Wcet_main = 4; /**/
-875 C_bb31 + -875 Wcet_basicmath_solveCubic + -875 C_bb28 + -1050 C_bb25 + 1 wcet_bb25_bb28 = 3500; /**/
-1 wcet_bb25_bb28 + 1 wcetloop_25 >= 0; /**/
-1750 L_421 + -175 C_bb27 + -1 wcetloop_25 + -175 C_bb22 + -200 C_bb19 + 1 wcet_bb19_bb22 = -1050; /*, DAH BB 27 Line L_421(175*(11-1))*/
-1 wcet_bb19_bb22 + 1 wcetloop_19 >= 0; /**/
-25 C_bb21 + -2000 L_422 + -1 wcetloop_19 + -25 C_bb16 + -30 C_bb12 + 1 wcet_bb12_bb16 = -1900; /*, DFM BB 19 Line L_422(175*(11-1)), DAH BB 21 Line L_422(25*(11-1))*/
-1 wcet_bb12_bb16 + 1 wcetloop_12 >= 0; /**/
-5 C_bb15 + -300 L_423 + -1 wcetloop_12 + -5 C_bb10 + -6 C_bb8 + 1 wcet_bb8_bb10 = -280; /*, DFM BB 12 Line L_423(25*(11-1)), DAH BB 15 Line L_423(5*(11-1))*/
-1 wcet_bb8_bb10 + 1 wcetloop_8 >= 0; /**/
-1000 C_bb18 + -1000 Wcet_basicmath_usqrt + -1000 C_bb14 + -1001 C_bb11 + 1 wcet_bb11_bb14 = 4000; /**/
-1 wcet_bb11_bb14 + 1 wcetloop_11 >= 0; /**/
-361 C_bb24 + -362 C_bb20 + 1 wcet_bb20_bb24 = 722; /**/
-1 wcet_bb20_bb24 + 1 wcetloop_20 >= 0; /**/
-360 C_bb30 + -361 C_bb26 + 1 wcet_bb26_bb30 = 720; /**/
-1 wcet_bb26_bb30 + 1 wcetloop_26 >= 0; /**/
-10 L_42c + -1 C_bb29 + -3600 L_42b + -1 wcetloop_26 + -10 L_429 + -1 C_bb23 + -1 wcetloop_20 + -1 C_bb17 + -1 Wcet_basicmath_usqrt + -1 C_bb13 + -10010 L_426 + -1 wcetloop_11 + -1 C_bb9 + -60 L_424 + -1 wcetloop_8 + -1 C_bb7 + -1 C_bb6 + -1 C_bb5 + -1 C_bb4 + -4 Wcet_basicmath_solveCubic + -1 C_bb3 + 1 Wcet_basicmath_main = -13670; /*, DFM BB 8 Line L_424(5*(11-1)), DAH BB 9 Line L_424(1*(11-1)), DFM BB 11 Line L_426(1000*(11-1)), DAH BB 13 Line L_426(1*(11-1)), DAH BB 23 Line L_429(1*(11-1)), DFM BB 26 Line L_42b(360*(11-1)), DAH BB 29 Line L_42c(1*(11-1))*/
-1 wcet_bb2551 + -33 C_bb2549 + 1 wcet_bb2549_bb2551 = 64; /**/
-1 wcet_bb2549_bb2551 + 1 wcetloop_2549 >= 0; /**/
-32 C_bb2554 + -32 C_bb2551 + 1 wcet_bb2551_bb2554 = 64; /**/
-1 wcet_bb2551_bb2554 + 1 wcet_bb2551 >= 0; /**/
-320 L_452 + -32 C_bb2554 + -320 L_451 + -32 C_bb2553 + -32 C_bb2551 + 1 wcet_bb2551_bb2553 = -640; /*, DAH BB 2553 Line L_451(32*(11-1)), DAH BB 2554 Line L_452(32*(11-1))*/
-1 wcet_bb2551_bb2553 + 1 wcet_bb2551 >= 0; /**/
-1 C_bb2552 + -1 Wcet_basicmath_memcpy + -1 C_bb2550 + -330 L_453 + -1 wcetloop_2549 + -1 C_bb2548 + 1 Wcet_basicmath_usqrt = -324; /*, DFM BB 2549 Line L_453(32*(11-1)), DAH BB 2550 Line L_453(1*(11-1))*/
-1 wcet_bb40 + -1 Wcet_basicmath___ieee754_powf + -1 C_bb38 + -1 Wcet_basicmath___fabsf + -1 C_bb36 + -1 Wcet_basicmath___ieee754_sqrtf + -1 C_bb34 + -1 C_bb32 + 1 wcet_bb32_bb34 = 8; /**/
-1 wcet_bb32_bb34 + 1 wcet_bb32 >= 0; /**/
-1 C_bb47 + -1 C_bb49 + -1 C_bb48 + -1 C_bb46 + -1 C_bb44 + -1 C_bb41 + -3 Wcet_basicmath___cosf + -1 C_bb39 + -1 C_bb37 + -1 Wcet_basicmath___ieee754_acosf + -1 C_bb35 + -10 L_43c + -4 Wcet_basicmath___ieee754_sqrtf + -1 C_bb33 + -1 C_bb32 + 1 wcet_bb32_bb33 = 8; /*, DAH BB 33 Line L_43c(1*(11-1))*/
-1 wcet_bb32_bb33 + 1 wcet_bb32 >= 0; /**/
-10 L_44b + -1 C_bb47 + -1 C_bb45 + -20 L_44a + -1 C_bb43 + -1 C_bb40 + 1 wcet_bb40_bb43 = -28; /*, DAH BB 43 Line L_44a(1*(11-1)), DAH BB 45 Line L_44a(1*(11-1)), DAH BB 47 Line L_44b(1*(11-1))*/
-1 wcet_bb40_bb43 + 1 wcet_bb40 >= 0; /**/
-10 L_44b + -1 C_bb47 + -1 C_bb45 + -20 L_44a + -1 C_bb42 + -1 C_bb40 + 1 wcet_bb40_bb42 = -28; /*, DAH BB 42 Line L_44a(1*(11-1)), DAH BB 45 Line L_44a(1*(11-1)), DAH BB 47 Line L_44b(1*(11-1))*/
-1 wcet_bb40_bb42 + 1 wcet_bb40 >= 0; /**/
-1 wcet_bb32 + 1 Wcet_basicmath_solveCubic = 2; /**/
-4 C_bb2558 + -5 C_bb2556 + 1 wcet_bb2556_bb2558 = 8; /**/
-1 wcet_bb2556_bb2558 + 1 wcetloop_2556 >= 0; /**/
-1 C_bb2557 + -40 L_433 + -1 wcetloop_2556 + -1 C_bb2555 + 1 Wcet_basicmath_memcpy = -36; /*, DFM BB 2556 Line L_433(4*(11-1))*/
-1 wcet_bb341 + -1 C_bb339 + 1 wcet_bb339_bb341 = 2; /**/
-1 wcet_bb339_bb341 + 1 wcet_bb339 >= 0; /**/
-1 C_bb345 + -1 C_bb342 + -10 L_542 + -1 Wcet_basicmath___kernel_cosf + -1 C_bb340 + -1 C_bb339 + 1 wcet_bb339_bb340 = -6; /*, DAH BB 340 Line L_542(1*(11-1))*/
-1 wcet_bb339_bb340 + 1 wcet_bb339 >= 0; /**/
-1 wcet_bb346 + -1 Wcet_basicmath___ieee754_rem_pio2f + -1 C_bb344 + -1 C_bb341 + 1 wcet_bb341_bb344 = 4; /**/
-1 wcet_bb341_bb344 + 1 wcet_bb341 >= 0; /**/
-1 C_bb345 + -1 C_bb343 + -1 C_bb341 + 1 wcet_bb341_bb343 = 2; /**/
-1 wcet_bb341_bb343 + 1 wcet_bb341 >= 0; /**/
-1 C_bb345 + -1 C_bb351 + -1 Wcet_basicmath___kernel_sinf + -1 C_bb348 + -1 C_bb346 + 1 wcet_bb346_bb348 = 6; /**/
-1 wcet_bb346_bb348 + 1 wcet_bb346 >= 0; /**/
-10 L_545 + -1 wcet_bb347 + -1 C_bb346 + 1 wcet_bb346_bb347 = -10; /*, DAH BB 347 Line L_545(1*(11-1))*/
-1 wcet_bb346_bb347 + 1 wcet_bb346 >= 0; /**/
-1 C_bb345 + -1 C_bb354 + -1 Wcet_basicmath___kernel_cosf + -1 C_bb350 + -1 C_bb347 + 1 wcet_bb347_bb350 = 6; /**/
-1 wcet_bb347_bb350 + 1 wcet_bb347 >= 0; /**/
-10 L_545 + -1 wcet_bb349 + -1 C_bb347 + 1 wcet_bb347_bb349 = -10; /*, DAH BB 349 Line L_545(1*(11-1))*/
-1 wcet_bb347_bb349 + 1 wcet_bb347 >= 0; /**/
-1 C_bb345 + -1 C_bb356 + -1 Wcet_basicmath___kernel_sinf + -1 C_bb353 + -1 C_bb349 + 1 wcet_bb349_bb353 = 4; /**/
-1 wcet_bb349_bb353 + 1 wcet_bb349 >= 0; /**/
-1 C_bb345 + -1 C_bb355 + -10 L_546 + -1 Wcet_basicmath___kernel_cosf + -1 C_bb352 + -1 C_bb349 + 1 wcet_bb349_bb352 = -6; /*, DAH BB 352 Line L_546(1*(11-1))*/
-1 wcet_bb349_bb352 + 1 wcet_bb349 >= 0; /**/
-1 wcet_bb339 + 1 Wcet_basicmath___cosf = 2; /**/
-10 L_47a + -1 wcet_bb199 + -1 C_bb197 + 1 wcet_bb197_bb199 = -8; /*, DAH BB 199 Line L_47a(1*(11-1))*/
-1 wcet_bb197_bb199 + 1 wcet_bb197 >= 0; /**/
-1 C_bb200 + -10 L_47a + -1 C_bb198 + -1 C_bb197 + 1 wcet_bb197_bb198 = -8; /*, DAH BB 198 Line L_47a(1*(11-1))*/
-1 wcet_bb197_bb198 + 1 wcet_bb197 >= 0; /**/
-10 L_47b + -1 wcet_bb202 + -1 C_bb199 + 1 wcet_bb199_bb202 = -8; /*, DAH BB 202 Line L_47b(1*(11-1))*/
-1 wcet_bb199_bb202 + 1 wcet_bb199 >= 0; /**/
-1 C_bb200 + -10 L_47b + -1 C_bb201 + -1 C_bb199 + 1 wcet_bb199_bb201 = -8; /*, DAH BB 201 Line L_47b(1*(11-1))*/
-1 wcet_bb199_bb201 + 1 wcet_bb199 >= 0; /**/
-1 wcet_bb204 + -1 C_bb202 + 1 wcet_bb202_bb204 = 2; /**/
-1 wcet_bb202_bb204 + 1 wcet_bb202 >= 0; /**/
-1 wcet_bb205 + -10 L_47c + -1 Wcet_basicmath___isinff + -1 C_bb203 + -1 C_bb202 + 1 wcet_bb202_bb203 = -8; /*, DAH BB 203 Line L_47c(1*(11-1))*/
-1 wcet_bb202_bb203 + 1 wcet_bb202 >= 0; /**/
-1 wcet_bb204 + -1 C_bb205 + 1 wcet_bb205_bb204 = 2; /**/
-1 wcet_bb205_bb204 + 1 wcet_bb205 >= 0; /**/
-1 C_bb200 + -10 L_47c + -1 C_bb208 + -1 C_bb205 + 1 wcet_bb205_bb208 = -8; /*, DAH BB 208 Line L_47c(1*(11-1))*/
-1 wcet_bb205_bb208 + 1 wcet_bb205 >= 0; /**/
-1 C_bb200 + -1 C_bb207 + -1 C_bb204 + 1 wcet_bb204_bb207 = 4; /**/
-1 wcet_bb204_bb207 + 1 wcet_bb204 >= 0; /**/
-10 L_47d + -1 wcet_bb206 + -1 C_bb204 + 1 wcet_bb204_bb206 = -10; /*, DAH BB 206 Line L_47d(1*(11-1))*/
-1 wcet_bb204_bb206 + 1 wcet_bb204 >= 0; /**/
-10 L_47e + -1 wcet_bb209 + -1 C_bb206 + 1 wcet_bb206_bb209 = -8; /*, DAH BB 209 Line L_47e(1*(11-1))*/
-1 wcet_bb206_bb209 + 1 wcet_bb206 >= 0; /**/
-1 C_bb200 + -10 L_47e + -1 C_bb207 + -1 C_bb206 + 1 wcet_bb206_bb207 = -8; /*, DAH BB 207 Line L_47e(1*(11-1))*/
-1 wcet_bb206_bb207 + 1 wcet_bb206 >= 0; /**/
-1 wcet_bb211 + -1 C_bb209 + 1 wcet_bb209_bb211 = 2; /**/
-1 wcet_bb209_bb211 + 1 wcet_bb209 >= 0; /**/
-10 L_47f + -1 wcet_bb210 + -1 C_bb209 + 1 wcet_bb209_bb210 = -10; /*, DAH BB 210 Line L_47f(1*(11-1))*/
-1 wcet_bb209_bb210 + 1 wcet_bb209 >= 0; /**/
-1 wcet_bb213 + -1 C_bb210 + 1 wcet_bb210_bb213 = 2; /**/
-1 wcet_bb210_bb213 + 1 wcet_bb210 >= 0; /**/
-1 wcet_bb211 + -10 L_47f + -1 C_bb212 + -1 C_bb210 + 1 wcet_bb210_bb212 = -8; /*, DAH BB 212 Line L_47f(1*(11-1))*/
-1 wcet_bb210_bb212 + 1 wcet_bb210 >= 0; /**/
-1 wcet_bb211 + -1 C_bb213 + 1 wcet_bb213_bb211 = 2; /**/
-1 wcet_bb213_bb211 + 1 wcet_bb213 >= 0; /**/
-10 L_480 + -1 wcet_bb216 + -1 C_bb213 + 1 wcet_bb213_bb216 = -10; /*, DAH BB 216 Line L_480(1*(11-1))*/
-1 wcet_bb213_bb216 + 1 wcet_bb213 >= 0; /**/
-1 wcet_bb211 + -1 C_bb216 + 1 wcet_bb216_bb211 = 2; /**/
-1 wcet_bb216_bb211 + 1 wcet_bb216 >= 0; /**/
-1 wcet_bb211 + -10 L_482 + -1 C_bb221 + -1 C_bb216 + 1 wcet_bb216_bb221 = -10; /*, DAH BB 221 Line L_482(1*(11-1))*/
-1 wcet_bb216_bb221 + 1 wcet_bb216 >= 0; /**/
-1 wcet_bb215 + -1 C_bb211 + 1 wcet_bb211_bb215 = 2; /**/
-1 wcet_bb211_bb215 + 1 wcet_bb211 >= 0; /**/
-10 L_483 + -1 wcet_bb214 + -1 C_bb211 + 1 wcet_bb211_bb214 = -10; /*, DAH BB 214 Line L_483(1*(11-1))*/
-1 wcet_bb211_bb214 + 1 wcet_bb211 >= 0; /**/
-1 wcet_bb220 + -1 C_bb215 + 1 wcet_bb215_bb220 = 2; /**/
-1 wcet_bb215_bb220 + 1 wcet_bb215 >= 0; /**/
-1 wcet_bb219 + -1 C_bb215 + 1 wcet_bb215_bb219 = 0; /**/
-1 wcet_bb215_bb219 + 1 wcet_bb215 >= 0; /**/
-1 wcet_bb227 + -1 C_bb220 + 1 wcet_bb220_bb227 = 2; /**/
-1 wcet_bb220_bb227 + 1 wcet_bb220 >= 0; /**/
-1 C_bb200 + -10 L_488 + -1 C_bb226 + -1 C_bb220 + 1 wcet_bb220_bb226 = -8; /*, DAH BB 226 Line L_488(1*(11-1))*/
-1 wcet_bb220_bb226 + 1 wcet_bb220 >= 0; /**/
-1 wcet_bb235 + -1 Wcet_basicmath___fabsf + -1 C_bb233 + -1 C_bb227 + 1 wcet_bb227_bb233 = 4; /**/
-1 wcet_bb227_bb233 + 1 wcet_bb227 >= 0; /**/
-10 L_489 + -1 wcet_bb232 + -1 C_bb227 + 1 wcet_bb227_bb232 = -10; /*, DAH BB 232 Line L_489(1*(11-1))*/
-1 wcet_bb227_bb232 + 1 wcet_bb227 >= 0; /**/
-1 wcet_bb235 + -1 Wcet_basicmath___fabsf + -1 C_bb233 + -1 C_bb232 + 1 wcet_bb232_bb233 = 4; /**/
-1 wcet_bb232_bb233 + 1 wcet_bb232 >= 0; /**/
-1 C_bb200 + -1 C_bb236 + -10 L_489 + -1 Wcet_basicmath___ieee754_sqrtf + -1 C_bb234 + -1 C_bb232 + 1 wcet_bb232_bb234 = -6; /*, DAH BB 234 Line L_489(1*(11-1))*/
-1 wcet_bb232_bb234 + 1 wcet_bb232 >= 0; /**/
-10 L_48b + -1 wcet_bb238 + -1 C_bb235 + 1 wcet_bb235_bb238 = -8; /*, DAH BB 238 Line L_48b(1*(11-1))*/
-1 wcet_bb235_bb238 + 1 wcet_bb235 >= 0; /**/
-10 L_48b + -1 wcet_bb237 + -1 C_bb235 + 1 wcet_bb235_bb237 = -10; /*, DAH BB 237 Line L_48b(1*(11-1))*/
-1 wcet_bb235_bb237 + 1 wcet_bb235 >= 0; /**/
-10 L_48b + -1 wcet_bb238 + -1 C_bb237 + 1 wcet_bb237_bb238 = -8; /*, DAH BB 238 Line L_48b(1*(11-1))*/
-1 wcet_bb237_bb238 + 1 wcet_bb237 >= 0; /**/
-10 L_48b + -1 wcet_bb239 + -1 C_bb237 + 1 wcet_bb237_bb239 = -10; /*, DAH BB 239 Line L_48b(1*(11-1))*/
-1 wcet_bb237_bb239 + 1 wcet_bb237 >= 0; /**/
-1 wcet_bb242 + -1 C_bb239 + 1 wcet_bb239_bb242 = 2; /**/
-1 wcet_bb239_bb242 + 1 wcet_bb239 >= 0; /**/
-10 L_48b + -1 wcet_bb238 + -1 C_bb239 + 1 wcet_bb239_bb238 = -10; /*, DAH BB 238 Line L_48b(1*(11-1))*/
-1 wcet_bb239_bb238 + 1 wcet_bb239 >= 0; /**/
-1 wcet_bb246 + -1 C_bb242 + 1 wcet_bb242_bb246 = 2; /**/
-1 wcet_bb242_bb246 + 1 wcet_bb242 >= 0; /**/
-1 C_bb200 + -10 L_491 + -1 C_bb245 + -1 C_bb242 + 1 wcet_bb242_bb245 = -8; /*, DAH BB 245 Line L_491(1*(11-1))*/
-1 wcet_bb242_bb245 + 1 wcet_bb242 >= 0; /**/
-1 wcet_bb250 + -1 C_bb246 + 1 wcet_bb246_bb250 = 2; /**/
-1 wcet_bb246_bb250 + 1 wcet_bb246 >= 0; /**/
-10 L_492 + -1 wcet_bb249 + -1 C_bb246 + 1 wcet_bb246_bb249 = -10; /*, DAH BB 249 Line L_492(1*(11-1))*/
-1 wcet_bb246_bb249 + 1 wcet_bb246 >= 0; /**/
-1 wcet_bb255 + -1 C_bb250 + 1 wcet_bb250_bb255 = 2; /**/
-1 wcet_bb250_bb255 + 1 wcet_bb250 >= 0; /**/
-10 L_4a1 + -1 wcet_bb255 + -10 L_4a0 + -1 C_bb254 + -1 C_bb250 + 1 wcet_bb250_bb254 = -20; /*, DAH BB 254 Line L_4a0(1*(11-1)), DAH BB 255 Line L_4a1(1*(11-1))*/
-1 wcet_bb250_bb254 + 1 wcet_bb250 >= 0; /**/
-1 wcet_bb261 + -1 C_bb255 + 1 wcet_bb255_bb261 = 2; /**/
-1 wcet_bb255_bb261 + 1 wcet_bb255 >= 0; /**/
-10 L_4c2 + -1 wcet_bb264 + -1 C_bb265 + -10 L_4a3 + -1 C_bb260 + -1 C_bb255 + 1 wcet_bb255_bb260 = -18; /*, DAH BB 260 Line L_4a3(1*(11-1)), DAH BB 264 Line L_4c2(1*(11-1))*/
-1 wcet_bb255_bb260 + 1 wcet_bb255 >= 0; /**/
-10 L_4c2 + -1 wcet_bb264 + -10 L_4a6 + -1 C_bb265 + -1 C_bb267 + -1 C_bb261 + 1 wcet_bb261_bb267 = -18; /*, DAH BB 265 Line L_4a6(1*(11-1)), DAH BB 264 Line L_4c2(1*(11-1))*/
-1 wcet_bb261_bb267 + 1 wcet_bb261 >= 0; /**/
-10 L_4c2 + -1 wcet_bb264 + -1 C_bb265 + -10 L_4a4 + -1 C_bb266 + -1 C_bb261 + 1 wcet_bb261_bb266 = -18; /*, DAH BB 266 Line L_4a4(1*(11-1)), DAH BB 264 Line L_4c2(1*(11-1))*/
-1 wcet_bb261_bb266 + 1 wcet_bb261 >= 0; /**/
-1 wcet_bb253 + -1 C_bb249 + 1 wcet_bb249_bb253 = 2; /**/
-1 wcet_bb249_bb253 + 1 wcet_bb249 >= 0; /**/
-1 wcet_bb252 + -1 C_bb249 + 1 wcet_bb249_bb252 = 0; /**/
-1 wcet_bb249_bb252 + 1 wcet_bb249 >= 0; /**/
-1 wcet_bb264 + -1 C_bb259 + -1 C_bb253 + 1 wcet_bb253_bb259 = 4; /**/
-1 wcet_bb253_bb259 + 1 wcet_bb253 >= 0; /**/
-10 L_494 + -1 wcet_bb258 + -1 C_bb253 + 1 wcet_bb253_bb258 = -10; /*, DAH BB 258 Line L_494(1*(11-1))*/
-1 wcet_bb253_bb258 + 1 wcet_bb253 >= 0; /**/
-1 wcet_bb269 + -1 C_bb264 + 1 wcet_bb264_bb269 = 2; /**/
-1 wcet_bb264_bb269 + 1 wcet_bb264 >= 0; /**/
-1 wcet_bb269 + -10 L_4c3 + -1 C_bb268 + -1 C_bb264 + 1 wcet_bb264_bb268 = -10; /*, DAH BB 268 Line L_4c3(1*(11-1))*/
-1 wcet_bb264_bb268 + 1 wcet_bb264 >= 0; /**/
-1 wcet_bb271 + -1 C_bb269 + 1 wcet_bb269_bb271 = 2; /**/
-1 wcet_bb269_bb271 + 1 wcet_bb269 >= 0; /**/
-1 C_bb200 + -10 L_4c8 + -1 C_bb270 + -1 C_bb269 + 1 wcet_bb269_bb270 = -8; /*, DAH BB 270 Line L_4c8(1*(11-1))*/
-1 wcet_bb269_bb270 + 1 wcet_bb269 >= 0; /**/
-1 wcet_bb273 + -1 C_bb271 + 1 wcet_bb271_bb273 = 2; /**/
-1 wcet_bb271_bb273 + 1 wcet_bb271 >= 0; /**/
-10 L_4c9 + -1 wcet_bb272 + -1 C_bb271 + 1 wcet_bb271_bb272 = -10; /*, DAH BB 272 Line L_4c9(1*(11-1))*/
-1 wcet_bb271_bb272 + 1 wcet_bb271 >= 0; /**/
-1 wcet_bb277 + -1 C_bb273 + 1 wcet_bb273_bb277 = 2; /**/
-1 wcet_bb273_bb277 + 1 wcet_bb273 >= 0; /**/
-1 C_bb200 + -1 C_bb276 + -1 C_bb273 + 1 wcet_bb273_bb276 = 2; /**/
-1 wcet_bb273_bb276 + 1 wcet_bb273 >= 0; /**/
-1 wcet_bb275 + -1 C_bb277 + 1 wcet_bb277_bb275 = 2; /**/
-1 wcet_bb277_bb275 + 1 wcet_bb277 >= 0; /**/
-10 L_4cd + -1 wcet_bb280 + -1 C_bb277 + 1 wcet_bb277_bb280 = -10; /*, DAH BB 280 Line L_4cd(1*(11-1))*/
-1 wcet_bb277_bb280 + 1 wcet_bb277 >= 0; /**/
-1 wcet_bb275 + -1 C_bb280 + 1 wcet_bb280_bb275 = 2; /**/
-1 wcet_bb280_bb275 + 1 wcet_bb280 >= 0; /**/
-1 C_bb200 + -10 L_4ce + -1 C_bb285 + -1 C_bb280 + 1 wcet_bb280_bb285 = -8; /*, DAH BB 285 Line L_4ce(1*(11-1))*/
-1 wcet_bb280_bb285 + 1 wcet_bb280 >= 0; /**/
-1 wcet_bb275 + -1 C_bb272 + 1 wcet_bb272_bb275 = 2; /**/
-1 wcet_bb272_bb275 + 1 wcet_bb272 >= 0; /**/
-1 C_bb200 + -10 L_4ca + -1 C_bb274 + -1 C_bb272 + 1 wcet_bb272_bb274 = -8; /*, DAH BB 274 Line L_4ca(1*(11-1))*/
-1 wcet_bb272_bb274 + 1 wcet_bb272 >= 0; /**/
-1 wcet_bb279 + -1 C_bb275 + 1 wcet_bb275_bb279 = 2; /**/
-1 wcet_bb275_bb279 + 1 wcet_bb275 >= 0; /**/
-1 wcet_bb278 + -1 C_bb275 + 1 wcet_bb275_bb278 = 0; /**/
-1 wcet_bb275_bb278 + 1 wcet_bb275 >= 0; /**/
-10 L_4d7 + -1 wcet_bb279 + -1 C_bb282 + -1 C_bb278 + 1 wcet_bb278_bb282 = -8; /*, DAH BB 279 Line L_4d7(1*(11-1))*/
-1 wcet_bb278_bb282 + 1 wcet_bb278 >= 0; /**/
-1 wcet_bb279 + -20 L_4d7 + -1 C_bb282 + -1 C_bb281 + -1 C_bb278 + 1 wcet_bb278_bb281 = -20; /*, DAH BB 282 Line L_4d7(1*(11-1)), DAH BB 279 Line L_4d7(1*(11-1))*/
-1 wcet_bb278_bb281 + 1 wcet_bb278 >= 0; /**/
-1 C_bb200 + -20 L_4e5 + -1 C_bb287 + -10 L_4e4 + -1 C_bb284 + -1 C_bb279 + 1 wcet_bb279_bb284 = -28; /*, DAH BB 284 Line L_4e4(1*(11-1)), DAH BB 287 Line L_4e5(1*(11-1)), DAH BB 200 Line L_4e5(1*(11-1))*/
-1 wcet_bb279_bb284 + 1 wcet_bb279 >= 0; /**/
-10 L_4e5 + -1 C_bb200 + -1 C_bb287 + -1 C_bb286 + -10 L_4e4 + -1 Wcet_basicmath___scalbnf + -1 C_bb283 + -1 C_bb279 + 1 wcet_bb279_bb283 = -16; /*, DAH BB 283 Line L_4e4(1*(11-1)), DAH BB 200 Line L_4e5(1*(11-1))*/
-1 wcet_bb279_bb283 + 1 wcet_bb279 >= 0; /**/
-1 C_bb200 + -10 L_495 + -1 C_bb263 + -1 C_bb258 + 1 wcet_bb258_bb263 = -6; /*, DAH BB 263 Line L_495(1*(11-1))*/
-1 wcet_bb258_bb263 + 1 wcet_bb258 >= 0; /**/
-1 C_bb200 + -10 L_495 + -1 C_bb262 + -1 C_bb258 + 1 wcet_bb258_bb262 = -8; /*, DAH BB 262 Line L_495(1*(11-1))*/
-1 wcet_bb258_bb262 + 1 wcet_bb258 >= 0; /**/
-1 C_bb200 + -10 L_493 + -1 C_bb257 + -1 C_bb252 + 1 wcet_bb252_bb257 = -6; /*, DAH BB 257 Line L_493(1*(11-1))*/
-1 wcet_bb252_bb257 + 1 wcet_bb252 >= 0; /**/
-1 C_bb200 + -10 L_493 + -1 C_bb256 + -1 C_bb252 + 1 wcet_bb252_bb256 = -8; /*, DAH BB 256 Line L_493(1*(11-1))*/
-1 wcet_bb252_bb256 + 1 wcet_bb252 >= 0; /**/
-1 wcet_bb241 + -1 C_bb238 + 1 wcet_bb238_bb241 = 2; /**/
-1 wcet_bb238_bb241 + 1 wcet_bb238 >= 0; /**/
-1 wcet_bb241 + -10 L_48c + -1 C_bb240 + -1 C_bb238 + 1 wcet_bb238_bb240 = -10; /*, DAH BB 240 Line L_48c(1*(11-1))*/
-1 wcet_bb238_bb240 + 1 wcet_bb238 >= 0; /**/
-1 C_bb200 + -1 C_bb244 + -1 C_bb241 + 1 wcet_bb241_bb244 = 4; /**/
-1 wcet_bb241_bb244 + 1 wcet_bb241 >= 0; /**/
-10 L_48d + -1 wcet_bb243 + -1 C_bb241 + 1 wcet_bb241_bb243 = -10; /*, DAH BB 243 Line L_48d(1*(11-1))*/
-1 wcet_bb241_bb243 + 1 wcet_bb241 >= 0; /**/
-1 wcet_bb248 + -1 C_bb243 + 1 wcet_bb243_bb248 = 2; /**/
-1 wcet_bb243_bb248 + 1 wcet_bb243 >= 0; /**/
-1 C_bb200 + -1 C_bb244 + -10 L_48e + -1 C_bb247 + -1 C_bb243 + 1 wcet_bb243_bb247 = -6; /*, DAH BB 247 Line L_48e(1*(11-1))*/
-1 wcet_bb243_bb247 + 1 wcet_bb243 >= 0; /**/
-1 C_bb200 + -1 C_bb244 + -1 C_bb248 + 1 wcet_bb248_bb244 = 4; /**/
-1 wcet_bb248_bb244 + 1 wcet_bb248 >= 0; /**/
-1 C_bb200 + -1 C_bb244 + -10 L_48f + -1 C_bb251 + -1 C_bb248 + 1 wcet_bb248_bb251 = -8; /*, DAH BB 251 Line L_48f(1*(11-1))*/
-1 wcet_bb248_bb251 + 1 wcet_bb248 >= 0; /**/
-1 C_bb200 + -10 L_487 + -1 C_bb225 + -1 C_bb219 + 1 wcet_bb219_bb225 = -6; /*, DAH BB 225 Line L_487(1*(11-1))*/
-1 wcet_bb219_bb225 + 1 wcet_bb219 >= 0; /**/
-1 C_bb200 + -10 L_487 + -1 C_bb224 + -1 C_bb219 + 1 wcet_bb219_bb224 = -8; /*, DAH BB 224 Line L_487(1*(11-1))*/
-1 wcet_bb219_bb224 + 1 wcet_bb219 >= 0; /**/
-1 wcet_bb218 + -1 C_bb214 + 1 wcet_bb214_bb218 = 2; /**/
-1 wcet_bb214_bb218 + 1 wcet_bb214 >= 0; /**/
-1 C_bb200 + -10 L_483 + -1 C_bb217 + -1 C_bb214 + 1 wcet_bb214_bb217 = -8; /*, DAH BB 217 Line L_483(1*(11-1))*/
-1 wcet_bb214_bb217 + 1 wcet_bb214 >= 0; /**/
-1 wcet_bb223 + -1 C_bb218 + 1 wcet_bb218_bb223 = 2; /**/
-1 wcet_bb218_bb223 + 1 wcet_bb218 >= 0; /**/
-10 L_484 + -1 wcet_bb222 + -1 C_bb218 + 1 wcet_bb218_bb222 = -10; /*, DAH BB 222 Line L_484(1*(11-1))*/
-1 wcet_bb218_bb222 + 1 wcet_bb218 >= 0; /**/
-1 C_bb200 + -1 C_bb231 + -1 C_bb223 + 1 wcet_bb223_bb231 = 4; /**/
-1 wcet_bb223_bb231 + 1 wcet_bb223 >= 0; /**/
-1 C_bb200 + -1 C_bb230 + -1 C_bb223 + 1 wcet_bb223_bb230 = 2; /**/
-1 wcet_bb223_bb230 + 1 wcet_bb223 >= 0; /**/
-1 C_bb200 + -10 L_485 + -1 C_bb229 + -1 C_bb222 + 1 wcet_bb222_bb229 = -6; /*, DAH BB 229 Line L_485(1*(11-1))*/
-1 wcet_bb222_bb229 + 1 wcet_bb222 >= 0; /**/
-1 C_bb200 + -10 L_485 + -1 C_bb228 + -1 C_bb222 + 1 wcet_bb222_bb228 = -8; /*, DAH BB 228 Line L_485(1*(11-1))*/
-1 wcet_bb222_bb228 + 1 wcet_bb222 >= 0; /**/
-1 wcet_bb197 + 1 Wcet_basicmath___ieee754_powf = 2; /**/
-1 wcet_bb104 + -1 C_bb102 + 1 wcet_bb102_bb104 = 2; /**/
-1 wcet_bb102_bb104 + 1 wcet_bb102 >= 0; /**/
-10 L_456 + -1 wcet_bb103 + -1 C_bb102 + 1 wcet_bb102_bb103 = -10; /*, DAH BB 103 Line L_456(1*(11-1))*/
-1 wcet_bb102_bb103 + 1 wcet_bb102 >= 0; /**/
-1 wcet_bb108 + -1 C_bb104 + 1 wcet_bb104_bb108 = 2; /**/
-1 wcet_bb104_bb108 + 1 wcet_bb104 >= 0; /**/
-1 C_bb109 + -10 L_457 + -1 C_bb107 + -1 C_bb104 + 1 wcet_bb104_bb107 = -8; /*, DAH BB 107 Line L_457(1*(11-1))*/
-1 wcet_bb104_bb107 + 1 wcet_bb104 >= 0; /**/
-1 wcet_bb111 + -1 C_bb108 + 1 wcet_bb108_bb111 = 2; /**/
-1 wcet_bb108_bb111 + 1 wcet_bb108 >= 0; /**/
-10 L_459 + -1 wcet_bb110 + -1 C_bb108 + 1 wcet_bb108_bb110 = -10; /*, DAH BB 110 Line L_459(1*(11-1))*/
-1 wcet_bb108_bb110 + 1 wcet_bb108 >= 0; /**/
-10 L_475 + -1 C_bb109 + -1 C_bb117 + -1 Wcet_basicmath___ieee754_sqrtf + -1 C_bb115 + -1 C_bb111 + 1 wcet_bb111_bb115 = -6; /*, DAH BB 109 Line L_475(1*(11-1))*/
-1 wcet_bb111_bb115 + 1 wcet_bb111 >= 0; /**/
-1 C_bb109 + -1 C_bb116 + -1 Wcet_basicmath___ieee754_sqrtf + -1 C_bb114 + -1 C_bb111 + 1 wcet_bb111_bb114 = 4; /**/
-1 wcet_bb111_bb114 + 1 wcet_bb111 >= 0; /**/
-1 C_bb109 + -1 C_bb113 + -1 C_bb110 + 1 wcet_bb110_bb113 = 4; /**/
-1 wcet_bb110_bb113 + 1 wcet_bb110 >= 0; /**/
-1 C_bb109 + -10 L_459 + -1 C_bb112 + -1 C_bb110 + 1 wcet_bb110_bb112 = -8; /*, DAH BB 112 Line L_459(1*(11-1))*/
-1 wcet_bb110_bb112 + 1 wcet_bb110 >= 0; /**/
-1 C_bb109 + -10 L_456 + -1 C_bb106 + -1 C_bb103 + 1 wcet_bb103_bb106 = -6; /*, DAH BB 106 Line L_456(1*(11-1))*/
-1 wcet_bb103_bb106 + 1 wcet_bb103 >= 0; /**/
-1 C_bb109 + -10 L_456 + -1 C_bb105 + -1 C_bb103 + 1 wcet_bb103_bb105 = -8; /*, DAH BB 105 Line L_456(1*(11-1))*/
-1 wcet_bb103_bb105 + 1 wcet_bb103 >= 0; /**/
-1 wcet_bb102 + 1 Wcet_basicmath___ieee754_acosf = 2; /**/
-1 wcet_bb397 + -1 C_bb395 + 1 wcet_bb395_bb397 = 2; /**/
-1 wcet_bb395_bb397 + 1 wcet_bb395 >= 0; /**/
-10 L_534 + -1 wcet_bb396 + -1 C_bb395 + 1 wcet_bb395_bb396 = -10; /*, DAH BB 396 Line L_534(1*(11-1))*/
-1 wcet_bb395_bb396 + 1 wcet_bb395 >= 0; /**/
-1 wcet_bb397 + -1 C_bb396 + 1 wcet_bb396_bb397 = 2; /**/
-1 wcet_bb396_bb397 + 1 wcet_bb396 >= 0; /**/
-1 C_bb401 + -10 L_534 + -1 C_bb398 + -1 C_bb396 + 1 wcet_bb396_bb398 = -8; /*, DAH BB 398 Line L_534(1*(11-1))*/
-1 wcet_bb396_bb398 + 1 wcet_bb396 >= 0; /**/
-1 C_bb401 + -1 C_bb400 + -1 C_bb397 + 1 wcet_bb397_bb400 = 2; /**/
-1 wcet_bb397_bb400 + 1 wcet_bb397 >= 0; /**/
-1 C_bb401 + -10 L_538 + -1 C_bb399 + -1 C_bb397 + 1 wcet_bb397_bb399 = -8; /*, DAH BB 399 Line L_538(1*(11-1))*/
-1 wcet_bb397_bb399 + 1 wcet_bb397 >= 0; /**/
-1 wcet_bb395 + 1 Wcet_basicmath___kernel_sinf = 2; /**/
-1 wcet_bb369 + -1 C_bb367 + 1 wcet_bb367_bb369 = 2; /**/
-1 wcet_bb367_bb369 + 1 wcet_bb367 >= 0; /**/
-1 C_bb370 + -10 L_4e8 + -1 C_bb368 + -1 C_bb367 + 1 wcet_bb367_bb368 = -8; /*, DAH BB 368 Line L_4e8(1*(11-1))*/
-1 wcet_bb367_bb368 + 1 wcet_bb367 >= 0; /**/
-1 wcet_bb372 + -1 C_bb369 + 1 wcet_bb369_bb372 = 2; /**/
-1 wcet_bb369_bb372 + 1 wcet_bb369 >= 0; /**/
-10 L_4e9 + -1 wcet_bb371 + -1 C_bb369 + 1 wcet_bb369_bb371 = -10; /*, DAH BB 371 Line L_4e9(1*(11-1))*/
-1 wcet_bb369_bb371 + 1 wcet_bb369 >= 0; /**/
-1 wcet_bb376 + -1 C_bb372 + 1 wcet_bb372_bb376 = 2; /**/
-1 wcet_bb372_bb376 + 1 wcet_bb372 >= 0; /**/
-1 wcet_bb381 + -10 L_4f5 + -1 Wcet_basicmath___fabsf + -1 C_bb375 + -1 C_bb372 + 1 wcet_bb372_bb375 = -8; /*, DAH BB 375 Line L_4f5(1*(11-1))*/
-1 wcet_bb372_bb375 + 1 wcet_bb372 >= 0; /**/
-1 C_bb370 + -1 C_bb383 + -1 C_bb376 + 1 wcet_bb376_bb383 = 2; /**/
-1 wcet_bb376_bb383 + 1 wcet_bb376 >= 0; /**/
-1 C_bb370 + -10 L_50b + -1 C_bb382 + -1 C_bb376 + 1 wcet_bb376_bb382 = -8; /*, DAH BB 382 Line L_50b(1*(11-1))*/
-1 wcet_bb376_bb382 + 1 wcet_bb376 >= 0; /**/
-1 wcet_bb387 + -1 C_bb381 + 1 wcet_bb381_bb387 = 2; /**/
-1 wcet_bb381_bb387 + 1 wcet_bb381 >= 0; /**/
-10 L_4f9 + -1 wcet_bb386 + -1 C_bb381 + 1 wcet_bb381_bb386 = -10; /*, DAH BB 386 Line L_4f9(1*(11-1))*/
-1 wcet_bb381_bb386 + 1 wcet_bb381 >= 0; /**/
-10 L_4fa + -1 wcet_bb387 + -1 C_bb386 + 1 wcet_bb386_bb387 = -8; /*, DAH BB 387 Line L_4fa(1*(11-1))*/
-1 wcet_bb386_bb387 + 1 wcet_bb386 >= 0; /**/
-1 wcet_bb390 + -10 L_4fa + -1 C_bb388 + -1 C_bb386 + 1 wcet_bb386_bb388 = -8; /*, DAH BB 388 Line L_4fa(1*(11-1))*/
-1 wcet_bb386_bb388 + 1 wcet_bb386 >= 0; /**/
-1 wcet_bb390 + -1 C_bb387 + 1 wcet_bb387_bb390 = 2; /**/
-1 wcet_bb387_bb390 + 1 wcet_bb387 >= 0; /**/
-10 L_4fd + -1 wcet_bb389 + -1 C_bb387 + 1 wcet_bb387_bb389 = -10; /*, DAH BB 389 Line L_4fd(1*(11-1))*/
-1 wcet_bb387_bb389 + 1 wcet_bb387 >= 0; /**/
-1 wcet_bb390 + -1 C_bb389 + 1 wcet_bb389_bb390 = 2; /**/
-1 wcet_bb389_bb390 + 1 wcet_bb389 >= 0; /**/
-10 L_505 + -1 wcet_bb390 + -10 L_502 + -1 C_bb391 + -1 C_bb389 + 1 wcet_bb389_bb391 = -20; /*, DAH BB 391 Line L_502(1*(11-1)), DAH BB 390 Line L_505(1*(11-1))*/
-1 wcet_bb389_bb391 + 1 wcet_bb389 >= 0; /**/
-1 C_bb370 + -1 C_bb393 + -1 C_bb390 + 1 wcet_bb390_bb393 = 4; /**/
-1 wcet_bb390_bb393 + 1 wcet_bb390 >= 0; /**/
-1 C_bb370 + -10 L_507 + -1 C_bb392 + -1 C_bb390 + 1 wcet_bb390_bb392 = -8; /*, DAH BB 392 Line L_507(1*(11-1))*/
-1 wcet_bb390_bb392 + 1 wcet_bb390 >= 0; /**/
-1 wcet_bb374 + -1 C_bb371 + 1 wcet_bb371_bb374 = 2; /**/
-1 wcet_bb371_bb374 + 1 wcet_bb371 >= 0; /**/
-10 L_4ea + -1 wcet_bb373 + -1 C_bb371 + 1 wcet_bb371_bb373 = -10; /*, DAH BB 373 Line L_4ea(1*(11-1))*/
-1 wcet_bb371_bb373 + 1 wcet_bb371 >= 0; /**/
-1 C_bb370 + -10 L_4f4 + -1 C_bb385 + -1 C_bb380 + -1 C_bb374 + 1 wcet_bb374_bb380 = -6; /*, DAH BB 385 Line L_4f4(1*(11-1))*/
-1 wcet_bb374_bb380 + 1 wcet_bb374 >= 0; /**/
-1 C_bb370 + -1 C_bb385 + -10 L_4f0 + -1 C_bb379 + -1 C_bb374 + 1 wcet_bb374_bb379 = -6; /*, DAH BB 379 Line L_4f0(1*(11-1))*/
-1 wcet_bb374_bb379 + 1 wcet_bb374 >= 0; /**/
-1 C_bb370 + -10 L_4ef + -1 C_bb384 + -1 C_bb378 + -1 C_bb373 + 1 wcet_bb373_bb378 = -6; /*, DAH BB 384 Line L_4ef(1*(11-1))*/
-1 wcet_bb373_bb378 + 1 wcet_bb373 >= 0; /**/
-1 C_bb370 + -1 C_bb384 + -10 L_4eb + -1 C_bb377 + -1 C_bb373 + 1 wcet_bb373_bb377 = -6; /*, DAH BB 377 Line L_4eb(1*(11-1))*/
-1 wcet_bb373_bb377 + 1 wcet_bb373 >= 0; /**/
-1 wcet_bb367 + 1 Wcet_basicmath___ieee754_rem_pio2f = 2; /**/
-1 wcet_bb359 + -1 C_bb357 + 1 wcet_bb357_bb359 = 2; /**/
-1 wcet_bb357_bb359 + 1 wcet_bb357 >= 0; /**/
-10 L_525 + -1 wcet_bb358 + -1 C_bb357 + 1 wcet_bb357_bb358 = -10; /*, DAH BB 358 Line L_525(1*(11-1))*/
-1 wcet_bb357_bb358 + 1 wcet_bb357 >= 0; /**/
-10 L_526 + -1 wcet_bb359 + -1 C_bb358 + 1 wcet_bb358_bb359 = -8; /*, DAH BB 359 Line L_526(1*(11-1))*/
-1 wcet_bb358_bb359 + 1 wcet_bb358 >= 0; /**/
-1 C_bb363 + -10 L_526 + -1 C_bb360 + -1 C_bb358 + 1 wcet_bb358_bb360 = -8; /*, DAH BB 360 Line L_526(1*(11-1))*/
-1 wcet_bb358_bb360 + 1 wcet_bb358 >= 0; /**/
-1 wcet_bb362 + -1 C_bb359 + 1 wcet_bb359_bb362 = 2; /**/
-1 wcet_bb359_bb362 + 1 wcet_bb359 >= 0; /**/
-1 C_bb363 + -10 L_52a + -1 C_bb361 + -1 C_bb359 + 1 wcet_bb359_bb361 = -8; /*, DAH BB 361 Line L_52a(1*(11-1))*/
-1 wcet_bb359_bb361 + 1 wcet_bb359 >= 0; /**/
-10 L_530 + -1 C_bb363 + -10 L_52d + -1 C_bb366 + -1 C_bb365 + -1 C_bb362 + 1 wcet_bb362_bb365 = -18; /*, DAH BB 366 Line L_52d(1*(11-1)), DAH BB 363 Line L_530(1*(11-1))*/
-1 wcet_bb362_bb365 + 1 wcet_bb362 >= 0; /**/
-10 L_530 + -1 C_bb363 + -1 C_bb366 + -10 L_52c + -1 C_bb364 + -1 C_bb362 + 1 wcet_bb362_bb364 = -18; /*, DAH BB 364 Line L_52c(1*(11-1)), DAH BB 363 Line L_530(1*(11-1))*/
-1 wcet_bb362_bb364 + 1 wcet_bb362 >= 0; /**/
-1 wcet_bb357 + 1 Wcet_basicmath___kernel_cosf = 2; /**/
-1 wcet_bb318 + -1 C_bb316 + 1 wcet_bb316_bb318 = 2; /**/
-1 wcet_bb316_bb318 + 1 wcet_bb316 >= 0; /**/
-10 L_552 + -1 wcet_bb317 + -1 C_bb316 + 1 wcet_bb316_bb317 = -10; /*, DAH BB 317 Line L_552(1*(11-1))*/
-1 wcet_bb316_bb317 + 1 wcet_bb316 >= 0; /**/
-10 L_555 + -1 wcet_bb318 + -10 L_553 + -1 C_bb320 + -1 C_bb317 + 1 wcet_bb317_bb320 = -18; /*, DAH BB 320 Line L_553(1*(11-1)), DAH BB 318 Line L_555(1*(11-1))*/
-1 wcet_bb317_bb320 + 1 wcet_bb317 >= 0; /**/
-1 C_bb323 + -10 L_553 + -1 C_bb319 + -1 C_bb317 + 1 wcet_bb317_bb319 = -8; /*, DAH BB 319 Line L_553(1*(11-1))*/
-1 wcet_bb317_bb319 + 1 wcet_bb317 >= 0; /**/
-10 L_555 + -1 wcet_bb322 + -1 C_bb318 + 1 wcet_bb318_bb322 = -8; /*, DAH BB 322 Line L_555(1*(11-1))*/
-1 wcet_bb318_bb322 + 1 wcet_bb318 >= 0; /**/
-1 C_bb323 + -10 L_555 + -1 C_bb321 + -1 C_bb318 + 1 wcet_bb318_bb321 = -8; /*, DAH BB 321 Line L_555(1*(11-1))*/
-1 wcet_bb318_bb321 + 1 wcet_bb318 >= 0; /**/
-1 C_bb323 + -1 C_bb327 + -1 Wcet_basicmath___copysignf + -1 C_bb325 + -1 C_bb322 + 1 wcet_bb322_bb325 = 6; /**/
-1 wcet_bb322_bb325 + 1 wcet_bb322 >= 0; /**/
-10 L_556 + -1 wcet_bb324 + -1 C_bb322 + 1 wcet_bb322_bb324 = -10; /*, DAH BB 324 Line L_556(1*(11-1))*/
-1 wcet_bb322_bb324 + 1 wcet_bb322 >= 0; /**/
-1 wcet_bb326 + -1 C_bb324 + 1 wcet_bb324_bb326 = 2; /**/
-1 wcet_bb324_bb326 + 1 wcet_bb324 >= 0; /**/
-1 C_bb323 + -1 C_bb327 + -10 L_557 + -1 Wcet_basicmath___copysignf + -1 C_bb325 + -1 C_bb324 + 1 wcet_bb324_bb325 = -6; /*, DAH BB 325 Line L_557(1*(11-1))*/
-1 wcet_bb324_bb325 + 1 wcet_bb324 >= 0; /**/
-1 wcet_bb329 + -1 C_bb326 + 1 wcet_bb326_bb329 = 2; /**/
-1 wcet_bb326_bb329 + 1 wcet_bb326 >= 0; /**/
-1 C_bb323 + -1 C_bb330 + -10 L_558 + -1 Wcet_basicmath___copysignf + -1 C_bb328 + -1 C_bb326 + 1 wcet_bb326_bb328 = -6; /*, DAH BB 328 Line L_558(1*(11-1))*/
-1 wcet_bb326_bb328 + 1 wcet_bb326 >= 0; /**/
-1 wcet_bb332 + -1 C_bb329 + 1 wcet_bb329_bb332 = 2; /**/
-1 wcet_bb329_bb332 + 1 wcet_bb329 >= 0; /**/
-1 C_bb323 + -10 L_55a + -1 C_bb331 + -1 C_bb329 + 1 wcet_bb329_bb331 = -8; /*, DAH BB 331 Line L_55a(1*(11-1))*/
-1 wcet_bb329_bb331 + 1 wcet_bb329 >= 0; /**/
-10 L_55e + -1 C_bb323 + -1 C_bb334 + -1 C_bb332 + 1 wcet_bb332_bb334 = -8; /*, DAH BB 323 Line L_55e(1*(11-1))*/
-1 wcet_bb332_bb334 + 1 wcet_bb332 >= 0; /**/
-1 C_bb323 + -1 C_bb335 + -10 L_55b + -1 Wcet_basicmath___copysignf + -1 C_bb333 + -1 C_bb332 + 1 wcet_bb332_bb333 = -6; /*, DAH BB 333 Line L_55b(1*(11-1))*/
-1 wcet_bb332_bb333 + 1 wcet_bb332 >= 0; /**/
-1 wcet_bb316 + 1 Wcet_basicmath___scalbnf = 2; /**/
-1 C_bb288 + 1 Wcet_basicmath___isinff = 2; /**/
-1 C_bb133 + -2 C_bb129 + 1 wcet_bb129_bb133 = 2; /**/
-1 wcet_bb129_bb133 + 1 wcetloop_129 >= 0; /**/
-1 wcet_bb136 + -26 C_bb134 + 1 wcet_bb134_bb136 = 50; /**/
-1 wcet_bb134_bb136 + 1 wcetloop_134 >= 0; /**/
-25 C_bb140 + -25 C_bb136 + 1 wcet_bb136_bb140 = 50; /**/
-1 wcet_bb136_bb140 + 1 wcet_bb136 >= 0; /**/
-250 L_51c + -25 C_bb140 + -250 L_51a + -25 C_bb139 + -25 C_bb136 + 1 wcet_bb136_bb139 = -500; /*, DAH BB 139 Line L_51a(25*(11-1)), DAH BB 140 Line L_51c(25*(11-1))*/
-1 wcet_bb136_bb139 + 1 wcet_bb136 >= 0; /**/
-1 wcet_bb120 + -1 C_bb118 + 1 wcet_bb118_bb120 = 2; /**/
-1 wcet_bb118_bb120 + 1 wcet_bb118 >= 0; /**/
-1 C_bb121 + -10 L_50f + -1 C_bb119 + -1 C_bb118 + 1 wcet_bb118_bb119 = -8; /*, DAH BB 119 Line L_50f(1*(11-1))*/
-1 wcet_bb118_bb119 + 1 wcet_bb118 >= 0; /**/
-1 wcet_bb123 + -1 C_bb120 + 1 wcet_bb120_bb123 = 2; /**/
-1 wcet_bb120_bb123 + 1 wcet_bb120 >= 0; /**/
-10 L_510 + -1 wcet_bb122 + -1 C_bb120 + 1 wcet_bb120_bb122 = -10; /*, DAH BB 122 Line L_510(1*(11-1))*/
-1 wcet_bb120_bb122 + 1 wcet_bb120 >= 0; /**/
-10 L_511 + -1 wcet_bb125 + -1 C_bb122 + 1 wcet_bb122_bb125 = -8; /*, DAH BB 125 Line L_511(1*(11-1))*/
-1 wcet_bb122_bb125 + 1 wcet_bb122 >= 0; /**/
-1 C_bb121 + -10 L_511 + -1 C_bb124 + -1 C_bb122 + 1 wcet_bb122_bb124 = -8; /*, DAH BB 124 Line L_511(1*(11-1))*/
-1 wcet_bb122_bb124 + 1 wcet_bb122 >= 0; /**/
-1 wcet_bb123 + -1 C_bb125 + 1 wcet_bb125_bb123 = 2; /**/
-1 wcet_bb125_bb123 + 1 wcet_bb125 >= 0; /**/
-1 C_bb121 + -10 L_511 + -1 C_bb128 + -1 C_bb125 + 1 wcet_bb125_bb128 = -8; /*, DAH BB 128 Line L_511(1*(11-1))*/
-1 wcet_bb125_bb128 + 1 wcet_bb125 >= 0; /**/
-1 wcet_bb127 + -1 C_bb123 + 1 wcet_bb123_bb127 = 2; /**/
-1 wcet_bb123_bb127 + 1 wcet_bb123 >= 0; /**/
-1 wcet_bb127 + -20 L_515 + -1 C_bb132 + -10 L_514 + -1 wcetloop_129 + -10 L_513 + -1 C_bb126 + -1 C_bb123 + 1 wcet_bb123_bb126 = -38; /*, DAH BB 126 Line L_513(1*(11-1)), DFM BB 129 Line L_514(1*(11-1)), DAH BB 132 Line L_515(1*(11-1)), DAH BB 127 Line L_515(1*(11-1))*/
-1 wcet_bb123_bb126 + 1 wcet_bb123 >= 0; /**/
-10 L_51d + -1 wcet_bb135 + -1 wcetloop_134 + -10 L_517 + -1 C_bb131 + -1 C_bb127 + 1 wcet_bb127_bb131 = -16; /*, DAH BB 131 Line L_517(1*(11-1)), DAH BB 135 Line L_51d(1*(11-1))*/
-1 wcet_bb127_bb131 + 1 wcet_bb127 >= 0; /**/
-10 L_51d + -1 wcet_bb135 + -1 wcetloop_134 + -1 C_bb131 + -20 L_517 + -1 C_bb130 + -1 C_bb127 + 1 wcet_bb127_bb130 = -28; /*, DAH BB 130 Line L_517(1*(11-1)), DAH BB 131 Line L_517(1*(11-1)), DAH BB 135 Line L_51d(1*(11-1))*/
-1 wcet_bb127_bb130 + 1 wcet_bb127 >= 0; /**/
-10 L_522 + -1 C_bb121 + -1 C_bb138 + -1 C_bb135 + 1 wcet_bb135_bb138 = -8; /*, DAH BB 121 Line L_522(1*(11-1))*/
-1 wcet_bb135_bb138 + 1 wcet_bb135 >= 0; /**/
-10 L_51d + -1 wcet_bb137 + -1 C_bb135 + 1 wcet_bb135_bb137 = -10; /*, DAH BB 137 Line L_51d(1*(11-1))*/
-1 wcet_bb135_bb137 + 1 wcet_bb135 >= 0; /**/
-10 L_522 + -1 C_bb121 + -1 C_bb138 + -1 C_bb137 + 1 wcet_bb137_bb138 = -8; /*, DAH BB 121 Line L_522(1*(11-1))*/
-1 wcet_bb137_bb138 + 1 wcet_bb137 >= 0; /**/
-10 L_51e + -1 wcet_bb141 + -1 C_bb137 + 1 wcet_bb137_bb141 = -10; /*, DAH BB 141 Line L_51e(1*(11-1))*/
-1 wcet_bb137_bb141 + 1 wcet_bb137 >= 0; /**/
-10 L_522 + -1 C_bb121 + -1 C_bb138 + -1 C_bb143 + -1 C_bb141 + 1 wcet_bb141_bb143 = -8; /*, DAH BB 121 Line L_522(1*(11-1))*/
-1 wcet_bb141_bb143 + 1 wcet_bb141 >= 0; /**/
-10 L_522 + -1 C_bb121 + -1 C_bb138 + -1 C_bb142 + -1 C_bb141 + 1 wcet_bb141_bb142 = -8; /*, DAH BB 121 Line L_522(1*(11-1))*/
-1 wcet_bb141_bb142 + 1 wcet_bb141 >= 0; /**/
-1 wcet_bb118 + 1 Wcet_basicmath___ieee754_sqrtf = 2; /**/
-1 C_bb394 + 1 Wcet_basicmath___fabsf = 2; /**/
-1 C_bb336 + 1 Wcet_basicmath___copysignf = 2; /**/
-1 C_bb3199 = 0; /**/
-10 L_53c + -1 C_bb3198 = -14; /*4 Inst in Line 53c; */
-10 L_53b + -10 L_53a + -10 L_539 + -1 C_bb3197 = -47; /*1 Inst in Line 539; 8 Inst in Line 53a; 8 Inst in Line 53b; */
-10 L_539 + -10 L_538 + -1 C_bb3196 = -30; /*3 Inst in Line 538; 7 Inst in Line 539; */
-10 L_534 + -1 C_bb3195 = -12; /*2 Inst in Line 534; */
-10 L_538 + -10 L_537 + -10 L_536 + -10 L_535 + -1 C_bb3194 = -69; /*8 Inst in Line 535; 8 Inst in Line 536; 8 Inst in Line 537; 5 Inst in Line 538; */
-10 L_534 + -1 C_bb3193 = -15; /*5 Inst in Line 534; */
-10 L_534 + -10 L_533 + -10 L_532 + -1 C_bb3192 = -46; /*7 Inst in Line 532; 8 Inst in Line 533; 1 Inst in Line 534; */
-10 L_530 + -10 L_52f + -10 L_52e + -10 L_52d + -1 C_bb3191 = -61; /*3 Inst in Line 52d; 8 Inst in Line 52e; 8 Inst in Line 52f; 2 Inst in Line 530; */
-10 L_52d + -1 C_bb3190 = -15; /*5 Inst in Line 52d; */
-10 L_52c + -1 C_bb3189 = -13; /*3 Inst in Line 52c; */
-10 L_530 + -1 C_bb3188 = -14; /*4 Inst in Line 530; */
-10 L_52c + -1 C_bb3187 = -14; /*4 Inst in Line 52c; */
-10 L_52c + -10 L_52b + -10 L_52a + -1 C_bb3186 = -44; /*5 Inst in Line 52a; 8 Inst in Line 52b; 1 Inst in Line 52c; */
-10 L_526 + -1 C_bb3185 = -12; /*2 Inst in Line 526; */
-10 L_52a + -10 L_529 + -10 L_528 + -10 L_527 + -10 L_526 + -1 C_bb3184 = -82; /*5 Inst in Line 526; 8 Inst in Line 527; 8 Inst in Line 528; 8 Inst in Line 529; 3 Inst in Line 52a; */
-10 L_526 + -10 L_525 + -1 C_bb3183 = -25; /*4 Inst in Line 525; 1 Inst in Line 526; */
-10 L_525 + -10 L_524 + -10 L_523 + -1 C_bb3182 = -45; /*3 Inst in Line 523; 8 Inst in Line 524; 4 Inst in Line 525; */
-10 L_530 + -10 L_52f + -10 L_52e + -10 L_52d + -1 C_bb3181 = -61; /*3 Inst in Line 52d; 8 Inst in Line 52e; 8 Inst in Line 52f; 2 Inst in Line 530; */
-10 L_52d + -1 C_bb3180 = -15; /*5 Inst in Line 52d; */
-10 L_52c + -1 C_bb3179 = -13; /*3 Inst in Line 52c; */
-10 L_530 + -1 C_bb3178 = -14; /*4 Inst in Line 530; */
-10 L_52c + -1 C_bb3177 = -14; /*4 Inst in Line 52c; */
-10 L_52c + -10 L_52b + -10 L_52a + -1 C_bb3176 = -44; /*5 Inst in Line 52a; 8 Inst in Line 52b; 1 Inst in Line 52c; */
-10 L_526 + -1 C_bb3175 = -12; /*2 Inst in Line 526; */
-10 L_52a + -10 L_529 + -10 L_528 + -10 L_527 + -10 L_526 + -1 C_bb3174 = -82; /*5 Inst in Line 526; 8 Inst in Line 527; 8 Inst in Line 528; 8 Inst in Line 529; 3 Inst in Line 52a; */
-10 L_526 + -10 L_525 + -1 C_bb3173 = -25; /*4 Inst in Line 525; 1 Inst in Line 526; */
-10 L_525 + -10 L_524 + -10 L_523 + -1 C_bb3172 = -45; /*3 Inst in Line 523; 8 Inst in Line 524; 4 Inst in Line 525; */
-10 L_53c + -1 C_bb3171 = -14; /*4 Inst in Line 53c; */
-10 L_53b + -10 L_53a + -10 L_539 + -1 C_bb3170 = -47; /*1 Inst in Line 539; 8 Inst in Line 53a; 8 Inst in Line 53b; */
-10 L_539 + -10 L_538 + -1 C_bb3169 = -30; /*3 Inst in Line 538; 7 Inst in Line 539; */
-10 L_534 + -1 C_bb3168 = -12; /*2 Inst in Line 534; */
-10 L_538 + -10 L_537 + -10 L_536 + -10 L_535 + -1 C_bb3167 = -69; /*8 Inst in Line 535; 8 Inst in Line 536; 8 Inst in Line 537; 5 Inst in Line 538; */
-10 L_534 + -1 C_bb3166 = -15; /*5 Inst in Line 534; */
-10 L_534 + -10 L_533 + -10 L_532 + -1 C_bb3165 = -46; /*7 Inst in Line 532; 8 Inst in Line 533; 1 Inst in Line 534; */
-10 L_54c + -10 L_54b + -10 L_54a + -1 C_bb3164 = -49; /*3 Inst in Line 54a; 8 Inst in Line 54b; 8 Inst in Line 54c; */
-10 L_509 + -1 C_bb3163 = -12; /*2 Inst in Line 509; */
-10 L_508 + -10 L_507 + -1 C_bb3162 = -35; /*7 Inst in Line 507; 8 Inst in Line 508; */
-10 L_505 + -10 L_504 + -10 L_503 + -10 L_502 + -1 C_bb3161 = -65; /*4 Inst in Line 502; 8 Inst in Line 503; 8 Inst in Line 504; 5 Inst in Line 505; */
-10 L_507 + -10 L_506 + -10 L_505 + -1 C_bb3160 = -42; /*3 Inst in Line 505; 8 Inst in Line 506; 1 Inst in Line 507; */
-10 L_502 + -10 L_501 + -10 L_500 + -10 L_4ff + -10 L_4fe + -10 L_4fd + -1 C_bb3159 = -99; /*3 Inst in Line 4fd; 8 Inst in Line 4fe; 8 Inst in Line 4ff; 8 Inst in Line 500; 8 Inst in Line 501; 4 Inst in Line 502; */
-10 L_4fa + -1 C_bb3158 = -16; /*6 Inst in Line 4fa; */
-10 L_4fd + -10 L_4fc + -10 L_4fb + -10 L_4fa + -1 C_bb3157 = -62; /*1 Inst in Line 4fa; 8 Inst in Line 4fb; 8 Inst in Line 4fc; 5 Inst in Line 4fd; */
-10 L_4fa + -10 L_4f9 + -1 C_bb3156 = -28; /*7 Inst in Line 4f9; 1 Inst in Line 4fa; */
-10 L_4f5 + -10 L_4f4 + -1 C_bb3155 = -22; /*1 Inst in Line 4f4; 1 Inst in Line 4f5; */
-10 L_4ef + -1 C_bb3154 = -12; /*2 Inst in Line 4ef; */
-10 L_50c + -1 C_bb3153 = -11; /*1 Inst in Line 50c; */
-10 L_50c + -10 L_50b + -1 C_bb3152 = -31; /*4 Inst in Line 50b; 7 Inst in Line 50c; */
-10 L_4f9 + -10 L_4f8 + -10 L_4f7 + -10 L_4f6 + -10 L_4f5 + -1 C_bb3151 = -76; /*1 Inst in Line 4f5; 8 Inst in Line 4f6; 8 Inst in Line 4f7; 8 Inst in Line 4f8; 1 Inst in Line 4f9; */
-10 L_4f4 + -10 L_4f3 + -10 L_4f2 + -1 C_bb3150 = -48; /*3 Inst in Line 4f2; 8 Inst in Line 4f3; 7 Inst in Line 4f4; */
-10 L_4f2 + -10 L_4f1 + -10 L_4f0 + -1 C_bb3149 = -45; /*2 Inst in Line 4f0; 8 Inst in Line 4f1; 5 Inst in Line 4f2; */
-10 L_4ef + -10 L_4ee + -10 L_4ed + -1 C_bb3148 = -48; /*7 Inst in Line 4ed; 8 Inst in Line 4ee; 3 Inst in Line 4ef; */
-10 L_4ed + -10 L_4ec + -10 L_4eb + -1 C_bb3147 = -45; /*6 Inst in Line 4eb; 8 Inst in Line 4ec; 1 Inst in Line 4ed; */
-10 L_50b + -1 C_bb3146 = -14; /*4 Inst in Line 50b; */
-10 L_4f5 + -1 C_bb3145 = -12; /*2 Inst in Line 4f5; */
-10 L_4f0 + -10 L_4ef + -1 C_bb3144 = -29; /*3 Inst in Line 4ef; 6 Inst in Line 4f0; */
-10 L_4eb + -10 L_4ea + -1 C_bb3143 = -29; /*7 Inst in Line 4ea; 2 Inst in Line 4eb; */
-10 L_4f5 + -1 C_bb3142 = -14; /*4 Inst in Line 4f5; */
-10 L_4ea + -10 L_4e9 + -1 C_bb3141 = -23; /*2 Inst in Line 4e9; 1 Inst in Line 4ea; */
-10 L_50d + -1 C_bb3140 = -13; /*3 Inst in Line 50d; */
-10 L_4e9 + -1 C_bb3139 = -14; /*4 Inst in Line 4e9; */
-10 L_4e9 + -10 L_4e8 + -1 C_bb3138 = -29; /*7 Inst in Line 4e8; 2 Inst in Line 4e9; */
-10 L_4e8 + -10 L_4e7 + -10 L_4e6 + -1 C_bb3137 = -46; /*7 Inst in Line 4e6; 8 Inst in Line 4e7; 1 Inst in Line 4e8; */
-10 L_530 + -10 L_52f + -10 L_52e + -10 L_52d + -1 C_bb3136 = -61; /*3 Inst in Line 52d; 8 Inst in Line 52e; 8 Inst in Line 52f; 2 Inst in Line 530; */
-10 L_52d + -1 C_bb3135 = -15; /*5 Inst in Line 52d; */
-10 L_52c + -1 C_bb3134 = -13; /*3 Inst in Line 52c; */
-10 L_530 + -1 C_bb3133 = -14; /*4 Inst in Line 530; */
-10 L_52c + -1 C_bb3132 = -14; /*4 Inst in Line 52c; */
-10 L_52c + -10 L_52b + -10 L_52a + -1 C_bb3131 = -44; /*5 Inst in Line 52a; 8 Inst in Line 52b; 1 Inst in Line 52c; */
-10 L_526 + -1 C_bb3130 = -12; /*2 Inst in Line 526; */
-10 L_52a + -10 L_529 + -10 L_528 + -10 L_527 + -10 L_526 + -1 C_bb3129 = -82; /*5 Inst in Line 526; 8 Inst in Line 527; 8 Inst in Line 528; 8 Inst in Line 529; 3 Inst in Line 52a; */
-10 L_526 + -10 L_525 + -1 C_bb3128 = -25; /*4 Inst in Line 525; 1 Inst in Line 526; */
-10 L_525 + -10 L_524 + -10 L_523 + -1 C_bb3127 = -45; /*3 Inst in Line 523; 8 Inst in Line 524; 4 Inst in Line 525; */
-10 L_549 + -1 C_bb3126 = -11; /*1 Inst in Line 549; */
-10 L_546 + -1 C_bb3125 = -12; /*2 Inst in Line 546; */
-10 L_549 + -10 L_548 + -1 C_bb3124 = -23; /*2 Inst in Line 548; 1 Inst in Line 549; */
-10 L_549 + -1 C_bb3123 = -16; /*6 Inst in Line 549; */
-10 L_546 + -1 C_bb3122 = -15; /*5 Inst in Line 546; */
-10 L_548 + -10 L_547 + -1 C_bb3121 = -23; /*2 Inst in Line 547; 1 Inst in Line 548; */
-10 L_548 + -1 C_bb3120 = -15; /*5 Inst in Line 548; */
-10 L_546 + -10 L_545 + -1 C_bb3119 = -22; /*1 Inst in Line 545; 1 Inst in Line 546; */
-10 L_547 + -1 C_bb3118 = -16; /*6 Inst in Line 547; */
-10 L_545 + -1 C_bb3117 = -12; /*2 Inst in Line 545; */
-10 L_545 + -1 C_bb3116 = -15; /*5 Inst in Line 545; */
-10 L_54a + -1 C_bb3115 = -13; /*3 Inst in Line 54a; */
-10 L_544 + -1 C_bb3114 = -14; /*4 Inst in Line 544; */
-10 L_544 + -1 C_bb3113 = -14; /*4 Inst in Line 544; */
-10 L_543 + -1 C_bb3112 = -12; /*2 Inst in Line 543; */
-10 L_543 + -1 C_bb3111 = -14; /*4 Inst in Line 543; */
-10 L_543 + -10 L_542 + -1 C_bb3110 = -23; /*1 Inst in Line 542; 2 Inst in Line 543; */
-10 L_542 + -10 L_541 + -10 L_540 + -1 C_bb3109 = -47; /*2 Inst in Line 540; 8 Inst in Line 541; 7 Inst in Line 542; */
-10 L_520 + -1 C_bb3108 = -14; /*4 Inst in Line 520; */
-10 L_520 + -1 C_bb3107 = -14; /*4 Inst in Line 520; */
-10 L_51f + -10 L_51e + -1 C_bb3106 = -29; /*1 Inst in Line 51e; 8 Inst in Line 51f; */
-10 L_51c + -1 C_bb3105 = -17; /*7 Inst in Line 51c; */
-10 L_51c + -10 L_51b + -10 L_51a + -1 C_bb3104 = -42; /*3 Inst in Line 51a; 8 Inst in Line 51b; 1 Inst in Line 51c; */
-10 L_522 + -10 L_521 + -1 C_bb3103 = -34; /*8 Inst in Line 521; 6 Inst in Line 522; */
-10 L_51e + -10 L_51d + -1 C_bb3102 = -29; /*2 Inst in Line 51d; 7 Inst in Line 51e; */
-10 L_51a + -10 L_519 + -1 C_bb3101 = -28; /*3 Inst in Line 519; 5 Inst in Line 51a; */
-10 L_51d + -1 C_bb3100 = -13; /*3 Inst in Line 51d; */
-10 L_51d + -1 C_bb3099 = -13; /*3 Inst in Line 51d; */
-10 L_514 + -1 C_bb3098 = -16; /*6 Inst in Line 514; */
-10 L_515 + -1 C_bb3097 = -15; /*5 Inst in Line 515; */
-10 L_519 + -10 L_518 + -10 L_517 + -1 C_bb3096 = -44; /*1 Inst in Line 517; 8 Inst in Line 518; 5 Inst in Line 519; */
-10 L_517 + -1 C_bb3095 = -14; /*4 Inst in Line 517; */
-10 L_515 + -10 L_514 + -1 C_bb3094 = -24; /*2 Inst in Line 514; 2 Inst in Line 515; */
-10 L_512 + -10 L_511 + -1 C_bb3093 = -28; /*1 Inst in Line 511; 7 Inst in Line 512; */
-10 L_517 + -10 L_516 + -10 L_515 + -1 C_bb3092 = -42; /*1 Inst in Line 515; 8 Inst in Line 516; 3 Inst in Line 517; */
-10 L_513 + -1 C_bb3091 = -13; /*3 Inst in Line 513; */
-10 L_511 + -1 C_bb3090 = -13; /*3 Inst in Line 511; */
-10 L_511 + -1 C_bb3089 = -12; /*2 Inst in Line 511; */
-10 L_513 + -10 L_512 + -1 C_bb3088 = -26; /*1 Inst in Line 512; 5 Inst in Line 513; */
-10 L_511 + -10 L_510 + -1 C_bb3087 = -26; /*4 Inst in Line 510; 2 Inst in Line 511; */
-10 L_523 + -10 L_522 + -1 C_bb3086 = -24; /*2 Inst in Line 522; 2 Inst in Line 523; */
-10 L_510 + -1 C_bb3085 = -13; /*3 Inst in Line 510; */
-10 L_510 + -10 L_50f + -1 C_bb3084 = -26; /*5 Inst in Line 50f; 1 Inst in Line 510; */
-10 L_50f + -10 L_50e + -10 L_50d + -1 C_bb3083 = -46; /*5 Inst in Line 50d; 8 Inst in Line 50e; 3 Inst in Line 50f; */
-10 L_53c + -1 C_bb3082 = -14; /*4 Inst in Line 53c; */
-10 L_53b + -10 L_53a + -10 L_539 + -1 C_bb3081 = -47; /*1 Inst in Line 539; 8 Inst in Line 53a; 8 Inst in Line 53b; */
-10 L_539 + -10 L_538 + -1 C_bb3080 = -30; /*3 Inst in Line 538; 7 Inst in Line 539; */
-10 L_534 + -1 C_bb3079 = -12; /*2 Inst in Line 534; */
-10 L_538 + -10 L_537 + -10 L_536 + -10 L_535 + -1 C_bb3078 = -69; /*8 Inst in Line 535; 8 Inst in Line 536; 8 Inst in Line 537; 5 Inst in Line 538; */
-10 L_534 + -1 C_bb3077 = -15; /*5 Inst in Line 534; */
-10 L_534 + -10 L_533 + -10 L_532 + -1 C_bb3076 = -46; /*7 Inst in Line 532; 8 Inst in Line 533; 1 Inst in Line 534; */
-10 L_530 + -10 L_52f + -10 L_52e + -10 L_52d + -1 C_bb3075 = -61; /*3 Inst in Line 52d; 8 Inst in Line 52e; 8 Inst in Line 52f; 2 Inst in Line 530; */
-10 L_52d + -1 C_bb3074 = -15; /*5 Inst in Line 52d; */
-10 L_52c + -1 C_bb3073 = -13; /*3 Inst in Line 52c; */
-10 L_530 + -1 C_bb3072 = -14; /*4 Inst in Line 530; */
-10 L_52c + -1 C_bb3071 = -14; /*4 Inst in Line 52c; */
-10 L_52c + -10 L_52b + -10 L_52a + -1 C_bb3070 = -44; /*5 Inst in Line 52a; 8 Inst in Line 52b; 1 Inst in Line 52c; */
-10 L_526 + -1 C_bb3069 = -12; /*2 Inst in Line 526; */
-10 L_52a + -10 L_529 + -10 L_528 + -10 L_527 + -10 L_526 + -1 C_bb3068 = -82; /*5 Inst in Line 526; 8 Inst in Line 527; 8 Inst in Line 528; 8 Inst in Line 529; 3 Inst in Line 52a; */
-10 L_526 + -10 L_525 + -1 C_bb3067 = -25; /*4 Inst in Line 525; 1 Inst in Line 526; */
-10 L_525 + -10 L_524 + -10 L_523 + -1 C_bb3066 = -45; /*3 Inst in Line 523; 8 Inst in Line 524; 4 Inst in Line 525; */
-10 L_530 + -10 L_52f + -10 L_52e + -10 L_52d + -1 C_bb3065 = -61; /*3 Inst in Line 52d; 8 Inst in Line 52e; 8 Inst in Line 52f; 2 Inst in Line 530; */
-10 L_52d + -1 C_bb3064 = -15; /*5 Inst in Line 52d; */
-10 L_52c + -1 C_bb3063 = -13; /*3 Inst in Line 52c; */
-10 L_530 + -1 C_bb3062 = -14; /*4 Inst in Line 530; */
-10 L_52c + -1 C_bb3061 = -14; /*4 Inst in Line 52c; */
-10 L_52c + -10 L_52b + -10 L_52a + -1 C_bb3060 = -44; /*5 Inst in Line 52a; 8 Inst in Line 52b; 1 Inst in Line 52c; */
-10 L_526 + -1 C_bb3059 = -12; /*2 Inst in Line 526; */
-10 L_52a + -10 L_529 + -10 L_528 + -10 L_527 + -10 L_526 + -1 C_bb3058 = -82; /*5 Inst in Line 526; 8 Inst in Line 527; 8 Inst in Line 528; 8 Inst in Line 529; 3 Inst in Line 52a; */
-10 L_526 + -10 L_525 + -1 C_bb3057 = -25; /*4 Inst in Line 525; 1 Inst in Line 526; */
-10 L_525 + -10 L_524 + -10 L_523 + -1 C_bb3056 = -45; /*3 Inst in Line 523; 8 Inst in Line 524; 4 Inst in Line 525; */
-10 L_53c + -1 C_bb3055 = -14; /*4 Inst in Line 53c; */
-10 L_53b + -10 L_53a + -10 L_539 + -1 C_bb3054 = -47; /*1 Inst in Line 539; 8 Inst in Line 53a; 8 Inst in Line 53b; */
-10 L_539 + -10 L_538 + -1 C_bb3053 = -30; /*3 Inst in Line 538; 7 Inst in Line 539; */
-10 L_534 + -1 C_bb3052 = -12; /*2 Inst in Line 534; */
-10 L_538 + -10 L_537 + -10 L_536 + -10 L_535 + -1 C_bb3051 = -69; /*8 Inst in Line 535; 8 Inst in Line 536; 8 Inst in Line 537; 5 Inst in Line 538; */
-10 L_534 + -1 C_bb3050 = -15; /*5 Inst in Line 534; */
-10 L_534 + -10 L_533 + -10 L_532 + -1 C_bb3049 = -46; /*7 Inst in Line 532; 8 Inst in Line 533; 1 Inst in Line 534; */
-10 L_54c + -10 L_54b + -10 L_54a + -1 C_bb3048 = -49; /*3 Inst in Line 54a; 8 Inst in Line 54b; 8 Inst in Line 54c; */
-10 L_509 + -1 C_bb3047 = -12; /*2 Inst in Line 509; */
-10 L_508 + -10 L_507 + -1 C_bb3046 = -35; /*7 Inst in Line 507; 8 Inst in Line 508; */
-10 L_505 + -10 L_504 + -10 L_503 + -10 L_502 + -1 C_bb3045 = -65; /*4 Inst in Line 502; 8 Inst in Line 503; 8 Inst in Line 504; 5 Inst in Line 505; */
-10 L_507 + -10 L_506 + -10 L_505 + -1 C_bb3044 = -42; /*3 Inst in Line 505; 8 Inst in Line 506; 1 Inst in Line 507; */
-10 L_502 + -10 L_501 + -10 L_500 + -10 L_4ff + -10 L_4fe + -10 L_4fd + -1 C_bb3043 = -99; /*3 Inst in Line 4fd; 8 Inst in Line 4fe; 8 Inst in Line 4ff; 8 Inst in Line 500; 8 Inst in Line 501; 4 Inst in Line 502; */
-10 L_4fa + -1 C_bb3042 = -16; /*6 Inst in Line 4fa; */
-10 L_4fd + -10 L_4fc + -10 L_4fb + -10 L_4fa + -1 C_bb3041 = -62; /*1 Inst in Line 4fa; 8 Inst in Line 4fb; 8 Inst in Line 4fc; 5 Inst in Line 4fd; */
-10 L_4fa + -10 L_4f9 + -1 C_bb3040 = -28; /*7 Inst in Line 4f9; 1 Inst in Line 4fa; */
-10 L_4f5 + -10 L_4f4 + -1 C_bb3039 = -22; /*1 Inst in Line 4f4; 1 Inst in Line 4f5; */
-10 L_4ef + -1 C_bb3038 = -12; /*2 Inst in Line 4ef; */
-10 L_50c + -1 C_bb3037 = -11; /*1 Inst in Line 50c; */
-10 L_50c + -10 L_50b + -1 C_bb3036 = -31; /*4 Inst in Line 50b; 7 Inst in Line 50c; */
-10 L_4f9 + -10 L_4f8 + -10 L_4f7 + -10 L_4f6 + -10 L_4f5 + -1 C_bb3035 = -76; /*1 Inst in Line 4f5; 8 Inst in Line 4f6; 8 Inst in Line 4f7; 8 Inst in Line 4f8; 1 Inst in Line 4f9; */
-10 L_4f4 + -10 L_4f3 + -10 L_4f2 + -1 C_bb3034 = -48; /*3 Inst in Line 4f2; 8 Inst in Line 4f3; 7 Inst in Line 4f4; */
-10 L_4f2 + -10 L_4f1 + -10 L_4f0 + -1 C_bb3033 = -45; /*2 Inst in Line 4f0; 8 Inst in Line 4f1; 5 Inst in Line 4f2; */
-10 L_4ef + -10 L_4ee + -10 L_4ed + -1 C_bb3032 = -48; /*7 Inst in Line 4ed; 8 Inst in Line 4ee; 3 Inst in Line 4ef; */
-10 L_4ed + -10 L_4ec + -10 L_4eb + -1 C_bb3031 = -45; /*6 Inst in Line 4eb; 8 Inst in Line 4ec; 1 Inst in Line 4ed; */
-10 L_50b + -1 C_bb3030 = -14; /*4 Inst in Line 50b; */
-10 L_4f5 + -1 C_bb3029 = -12; /*2 Inst in Line 4f5; */
-10 L_4f0 + -10 L_4ef + -1 C_bb3028 = -29; /*3 Inst in Line 4ef; 6 Inst in Line 4f0; */
-10 L_4eb + -10 L_4ea + -1 C_bb3027 = -29; /*7 Inst in Line 4ea; 2 Inst in Line 4eb; */
-10 L_4f5 + -1 C_bb3026 = -14; /*4 Inst in Line 4f5; */
-10 L_4ea + -10 L_4e9 + -1 C_bb3025 = -23; /*2 Inst in Line 4e9; 1 Inst in Line 4ea; */
-10 L_50d + -1 C_bb3024 = -13; /*3 Inst in Line 50d; */
-10 L_4e9 + -1 C_bb3023 = -14; /*4 Inst in Line 4e9; */
-10 L_4e9 + -10 L_4e8 + -1 C_bb3022 = -29; /*7 Inst in Line 4e8; 2 Inst in Line 4e9; */
-10 L_4e8 + -10 L_4e7 + -10 L_4e6 + -1 C_bb3021 = -46; /*7 Inst in Line 4e6; 8 Inst in Line 4e7; 1 Inst in Line 4e8; */
-10 L_530 + -10 L_52f + -10 L_52e + -10 L_52d + -1 C_bb3020 = -61; /*3 Inst in Line 52d; 8 Inst in Line 52e; 8 Inst in Line 52f; 2 Inst in Line 530; */
-10 L_52d + -1 C_bb3019 = -15; /*5 Inst in Line 52d; */
-10 L_52c + -1 C_bb3018 = -13; /*3 Inst in Line 52c; */
-10 L_530 + -1 C_bb3017 = -14; /*4 Inst in Line 530; */
-10 L_52c + -1 C_bb3016 = -14; /*4 Inst in Line 52c; */
-10 L_52c + -10 L_52b + -10 L_52a + -1 C_bb3015 = -44; /*5 Inst in Line 52a; 8 Inst in Line 52b; 1 Inst in Line 52c; */
-10 L_526 + -1 C_bb3014 = -12; /*2 Inst in Line 526; */
-10 L_52a + -10 L_529 + -10 L_528 + -10 L_527 + -10 L_526 + -1 C_bb3013 = -82; /*5 Inst in Line 526; 8 Inst in Line 527; 8 Inst in Line 528; 8 Inst in Line 529; 3 Inst in Line 52a; */
-10 L_526 + -10 L_525 + -1 C_bb3012 = -25; /*4 Inst in Line 525; 1 Inst in Line 526; */
-10 L_525 + -10 L_524 + -10 L_523 + -1 C_bb3011 = -45; /*3 Inst in Line 523; 8 Inst in Line 524; 4 Inst in Line 525; */
-10 L_549 + -1 C_bb3010 = -11; /*1 Inst in Line 549; */
-10 L_546 + -1 C_bb3009 = -12; /*2 Inst in Line 546; */
-10 L_549 + -10 L_548 + -1 C_bb3008 = -23; /*2 Inst in Line 548; 1 Inst in Line 549; */
-10 L_549 + -1 C_bb3007 = -16; /*6 Inst in Line 549; */
-10 L_546 + -1 C_bb3006 = -15; /*5 Inst in Line 546; */
-10 L_548 + -10 L_547 + -1 C_bb3005 = -23; /*2 Inst in Line 547; 1 Inst in Line 548; */
-10 L_548 + -1 C_bb3004 = -15; /*5 Inst in Line 548; */
-10 L_546 + -10 L_545 + -1 C_bb3003 = -22; /*1 Inst in Line 545; 1 Inst in Line 546; */
-10 L_547 + -1 C_bb3002 = -16; /*6 Inst in Line 547; */
-10 L_545 + -1 C_bb3001 = -12; /*2 Inst in Line 545; */
-10 L_545 + -1 C_bb3000 = -15; /*5 Inst in Line 545; */
-10 L_54a + -1 C_bb2999 = -13; /*3 Inst in Line 54a; */
-10 L_544 + -1 C_bb2998 = -14; /*4 Inst in Line 544; */
-10 L_544 + -1 C_bb2997 = -14; /*4 Inst in Line 544; */
-10 L_543 + -1 C_bb2996 = -12; /*2 Inst in Line 543; */
-10 L_543 + -1 C_bb2995 = -14; /*4 Inst in Line 543; */
-10 L_543 + -10 L_542 + -1 C_bb2994 = -23; /*1 Inst in Line 542; 2 Inst in Line 543; */
-10 L_542 + -10 L_541 + -10 L_540 + -1 C_bb2993 = -47; /*2 Inst in Line 540; 8 Inst in Line 541; 7 Inst in Line 542; */
-10 L_520 + -1 C_bb2992 = -14; /*4 Inst in Line 520; */
-10 L_520 + -1 C_bb2991 = -14; /*4 Inst in Line 520; */
-10 L_51f + -10 L_51e + -1 C_bb2990 = -29; /*1 Inst in Line 51e; 8 Inst in Line 51f; */
-10 L_51c + -1 C_bb2989 = -17; /*7 Inst in Line 51c; */
-10 L_51c + -10 L_51b + -10 L_51a + -1 C_bb2988 = -42; /*3 Inst in Line 51a; 8 Inst in Line 51b; 1 Inst in Line 51c; */
-10 L_522 + -10 L_521 + -1 C_bb2987 = -34; /*8 Inst in Line 521; 6 Inst in Line 522; */
-10 L_51e + -10 L_51d + -1 C_bb2986 = -29; /*2 Inst in Line 51d; 7 Inst in Line 51e; */
-10 L_51a + -10 L_519 + -1 C_bb2985 = -28; /*3 Inst in Line 519; 5 Inst in Line 51a; */
-10 L_51d + -1 C_bb2984 = -13; /*3 Inst in Line 51d; */
-10 L_51d + -1 C_bb2983 = -13; /*3 Inst in Line 51d; */
-10 L_514 + -1 C_bb2982 = -16; /*6 Inst in Line 514; */
-10 L_515 + -1 C_bb2981 = -15; /*5 Inst in Line 515; */
-10 L_519 + -10 L_518 + -10 L_517 + -1 C_bb2980 = -44; /*1 Inst in Line 517; 8 Inst in Line 518; 5 Inst in Line 519; */
-10 L_517 + -1 C_bb2979 = -14; /*4 Inst in Line 517; */
-10 L_515 + -10 L_514 + -1 C_bb2978 = -24; /*2 Inst in Line 514; 2 Inst in Line 515; */
-10 L_512 + -10 L_511 + -1 C_bb2977 = -28; /*1 Inst in Line 511; 7 Inst in Line 512; */
-10 L_517 + -10 L_516 + -10 L_515 + -1 C_bb2976 = -42; /*1 Inst in Line 515; 8 Inst in Line 516; 3 Inst in Line 517; */
-10 L_513 + -1 C_bb2975 = -13; /*3 Inst in Line 513; */
-10 L_511 + -1 C_bb2974 = -13; /*3 Inst in Line 511; */
-10 L_511 + -1 C_bb2973 = -12; /*2 Inst in Line 511; */
-10 L_513 + -10 L_512 + -1 C_bb2972 = -26; /*1 Inst in Line 512; 5 Inst in Line 513; */
-10 L_511 + -10 L_510 + -1 C_bb2971 = -26; /*4 Inst in Line 510; 2 Inst in Line 511; */
-10 L_523 + -10 L_522 + -1 C_bb2970 = -24; /*2 Inst in Line 522; 2 Inst in Line 523; */
-10 L_510 + -1 C_bb2969 = -13; /*3 Inst in Line 510; */
-10 L_510 + -10 L_50f + -1 C_bb2968 = -26; /*5 Inst in Line 50f; 1 Inst in Line 510; */
-10 L_50f + -10 L_50e + -10 L_50d + -1 C_bb2967 = -46; /*5 Inst in Line 50d; 8 Inst in Line 50e; 3 Inst in Line 50f; */
-10 L_53c + -1 C_bb2966 = -14; /*4 Inst in Line 53c; */
-10 L_53b + -10 L_53a + -10 L_539 + -1 C_bb2965 = -47; /*1 Inst in Line 539; 8 Inst in Line 53a; 8 Inst in Line 53b; */
-10 L_539 + -10 L_538 + -1 C_bb2964 = -30; /*3 Inst in Line 538; 7 Inst in Line 539; */
-10 L_534 + -1 C_bb2963 = -12; /*2 Inst in Line 534; */
-10 L_538 + -10 L_537 + -10 L_536 + -10 L_535 + -1 C_bb2962 = -69; /*8 Inst in Line 535; 8 Inst in Line 536; 8 Inst in Line 537; 5 Inst in Line 538; */
-10 L_534 + -1 C_bb2961 = -15; /*5 Inst in Line 534; */
-10 L_534 + -10 L_533 + -10 L_532 + -1 C_bb2960 = -46; /*7 Inst in Line 532; 8 Inst in Line 533; 1 Inst in Line 534; */
-10 L_530 + -10 L_52f + -10 L_52e + -10 L_52d + -1 C_bb2959 = -61; /*3 Inst in Line 52d; 8 Inst in Line 52e; 8 Inst in Line 52f; 2 Inst in Line 530; */
-10 L_52d + -1 C_bb2958 = -15; /*5 Inst in Line 52d; */
-10 L_52c + -1 C_bb2957 = -13; /*3 Inst in Line 52c; */
-10 L_530 + -1 C_bb2956 = -14; /*4 Inst in Line 530; */
-10 L_52c + -1 C_bb2955 = -14; /*4 Inst in Line 52c; */
-10 L_52c + -10 L_52b + -10 L_52a + -1 C_bb2954 = -44; /*5 Inst in Line 52a; 8 Inst in Line 52b; 1 Inst in Line 52c; */
-10 L_526 + -1 C_bb2953 = -12; /*2 Inst in Line 526; */
-10 L_52a + -10 L_529 + -10 L_528 + -10 L_527 + -10 L_526 + -1 C_bb2952 = -82; /*5 Inst in Line 526; 8 Inst in Line 527; 8 Inst in Line 528; 8 Inst in Line 529; 3 Inst in Line 52a; */
-10 L_526 + -10 L_525 + -1 C_bb2951 = -25; /*4 Inst in Line 525; 1 Inst in Line 526; */
-10 L_525 + -10 L_524 + -10 L_523 + -1 C_bb2950 = -45; /*3 Inst in Line 523; 8 Inst in Line 524; 4 Inst in Line 525; */
-10 L_530 + -10 L_52f + -10 L_52e + -10 L_52d + -1 C_bb2949 = -61; /*3 Inst in Line 52d; 8 Inst in Line 52e; 8 Inst in Line 52f; 2 Inst in Line 530; */
-10 L_52d + -1 C_bb2948 = -15; /*5 Inst in Line 52d; */
-10 L_52c + -1 C_bb2947 = -13; /*3 Inst in Line 52c; */
-10 L_530 + -1 C_bb2946 = -14; /*4 Inst in Line 530; */
-10 L_52c + -1 C_bb2945 = -14; /*4 Inst in Line 52c; */
-10 L_52c + -10 L_52b + -10 L_52a + -1 C_bb2944 = -44; /*5 Inst in Line 52a; 8 Inst in Line 52b; 1 Inst in Line 52c; */
-10 L_526 + -1 C_bb2943 = -12; /*2 Inst in Line 526; */
-10 L_52a + -10 L_529 + -10 L_528 + -10 L_527 + -10 L_526 + -1 C_bb2942 = -82; /*5 Inst in Line 526; 8 Inst in Line 527; 8 Inst in Line 528; 8 Inst in Line 529; 3 Inst in Line 52a; */
-10 L_526 + -10 L_525 + -1 C_bb2941 = -25; /*4 Inst in Line 525; 1 Inst in Line 526; */
-10 L_525 + -10 L_524 + -10 L_523 + -1 C_bb2940 = -45; /*3 Inst in Line 523; 8 Inst in Line 524; 4 Inst in Line 525; */
-10 L_53c + -1 C_bb2939 = -14; /*4 Inst in Line 53c; */
-10 L_53b + -10 L_53a + -10 L_539 + -1 C_bb2938 = -47; /*1 Inst in Line 539; 8 Inst in Line 53a; 8 Inst in Line 53b; */
-10 L_539 + -10 L_538 + -1 C_bb2937 = -30; /*3 Inst in Line 538; 7 Inst in Line 539; */
-10 L_534 + -1 C_bb2936 = -12; /*2 Inst in Line 534; */
-10 L_538 + -10 L_537 + -10 L_536 + -10 L_535 + -1 C_bb2935 = -69; /*8 Inst in Line 535; 8 Inst in Line 536; 8 Inst in Line 537; 5 Inst in Line 538; */
-10 L_534 + -1 C_bb2934 = -15; /*5 Inst in Line 534; */
-10 L_534 + -10 L_533 + -10 L_532 + -1 C_bb2933 = -46; /*7 Inst in Line 532; 8 Inst in Line 533; 1 Inst in Line 534; */
-10 L_54c + -10 L_54b + -10 L_54a + -1 C_bb2932 = -49; /*3 Inst in Line 54a; 8 Inst in Line 54b; 8 Inst in Line 54c; */
-10 L_509 + -1 C_bb2931 = -12; /*2 Inst in Line 509; */
-10 L_508 + -10 L_507 + -1 C_bb2930 = -35; /*7 Inst in Line 507; 8 Inst in Line 508; */
-10 L_505 + -10 L_504 + -10 L_503 + -10 L_502 + -1 C_bb2929 = -65; /*4 Inst in Line 502; 8 Inst in Line 503; 8 Inst in Line 504; 5 Inst in Line 505; */
-10 L_507 + -10 L_506 + -10 L_505 + -1 C_bb2928 = -42; /*3 Inst in Line 505; 8 Inst in Line 506; 1 Inst in Line 507; */
-10 L_502 + -10 L_501 + -10 L_500 + -10 L_4ff + -10 L_4fe + -10 L_4fd + -1 C_bb2927 = -99; /*3 Inst in Line 4fd; 8 Inst in Line 4fe; 8 Inst in Line 4ff; 8 Inst in Line 500; 8 Inst in Line 501; 4 Inst in Line 502; */
-10 L_4fa + -1 C_bb2926 = -16; /*6 Inst in Line 4fa; */
-10 L_4fd + -10 L_4fc + -10 L_4fb + -10 L_4fa + -1 C_bb2925 = -62; /*1 Inst in Line 4fa; 8 Inst in Line 4fb; 8 Inst in Line 4fc; 5 Inst in Line 4fd; */
-10 L_4fa + -10 L_4f9 + -1 C_bb2924 = -28; /*7 Inst in Line 4f9; 1 Inst in Line 4fa; */
-10 L_4f5 + -10 L_4f4 + -1 C_bb2923 = -22; /*1 Inst in Line 4f4; 1 Inst in Line 4f5; */
-10 L_4ef + -1 C_bb2922 = -12; /*2 Inst in Line 4ef; */
-10 L_50c + -1 C_bb2921 = -11; /*1 Inst in Line 50c; */
-10 L_50c + -10 L_50b + -1 C_bb2920 = -31; /*4 Inst in Line 50b; 7 Inst in Line 50c; */
-10 L_4f9 + -10 L_4f8 + -10 L_4f7 + -10 L_4f6 + -10 L_4f5 + -1 C_bb2919 = -76; /*1 Inst in Line 4f5; 8 Inst in Line 4f6; 8 Inst in Line 4f7; 8 Inst in Line 4f8; 1 Inst in Line 4f9; */
-10 L_4f4 + -10 L_4f3 + -10 L_4f2 + -1 C_bb2918 = -48; /*3 Inst in Line 4f2; 8 Inst in Line 4f3; 7 Inst in Line 4f4; */
-10 L_4f2 + -10 L_4f1 + -10 L_4f0 + -1 C_bb2917 = -45; /*2 Inst in Line 4f0; 8 Inst in Line 4f1; 5 Inst in Line 4f2; */
-10 L_4ef + -10 L_4ee + -10 L_4ed + -1 C_bb2916 = -48; /*7 Inst in Line 4ed; 8 Inst in Line 4ee; 3 Inst in Line 4ef; */
-10 L_4ed + -10 L_4ec + -10 L_4eb + -1 C_bb2915 = -45; /*6 Inst in Line 4eb; 8 Inst in Line 4ec; 1 Inst in Line 4ed; */
-10 L_50b + -1 C_bb2914 = -14; /*4 Inst in Line 50b; */
-10 L_4f5 + -1 C_bb2913 = -12; /*2 Inst in Line 4f5; */
-10 L_4f0 + -10 L_4ef + -1 C_bb2912 = -29; /*3 Inst in Line 4ef; 6 Inst in Line 4f0; */
-10 L_4eb + -10 L_4ea + -1 C_bb2911 = -29; /*7 Inst in Line 4ea; 2 Inst in Line 4eb; */
-10 L_4f5 + -1 C_bb2910 = -14; /*4 Inst in Line 4f5; */
-10 L_4ea + -10 L_4e9 + -1 C_bb2909 = -23; /*2 Inst in Line 4e9; 1 Inst in Line 4ea; */
-10 L_50d + -1 C_bb2908 = -13; /*3 Inst in Line 50d; */
-10 L_4e9 + -1 C_bb2907 = -14; /*4 Inst in Line 4e9; */
-10 L_4e9 + -10 L_4e8 + -1 C_bb2906 = -29; /*7 Inst in Line 4e8; 2 Inst in Line 4e9; */
-10 L_4e8 + -10 L_4e7 + -10 L_4e6 + -1 C_bb2905 = -46; /*7 Inst in Line 4e6; 8 Inst in Line 4e7; 1 Inst in Line 4e8; */
-10 L_530 + -10 L_52f + -10 L_52e + -10 L_52d + -1 C_bb2904 = -61; /*3 Inst in Line 52d; 8 Inst in Line 52e; 8 Inst in Line 52f; 2 Inst in Line 530; */
-10 L_52d + -1 C_bb2903 = -15; /*5 Inst in Line 52d; */
-10 L_52c + -1 C_bb2902 = -13; /*3 Inst in Line 52c; */
-10 L_530 + -1 C_bb2901 = -14; /*4 Inst in Line 530; */
-10 L_52c + -1 C_bb2900 = -14; /*4 Inst in Line 52c; */
-10 L_52c + -10 L_52b + -10 L_52a + -1 C_bb2899 = -44; /*5 Inst in Line 52a; 8 Inst in Line 52b; 1 Inst in Line 52c; */
-10 L_526 + -1 C_bb2898 = -12; /*2 Inst in Line 526; */
-10 L_52a + -10 L_529 + -10 L_528 + -10 L_527 + -10 L_526 + -1 C_bb2897 = -82; /*5 Inst in Line 526; 8 Inst in Line 527; 8 Inst in Line 528; 8 Inst in Line 529; 3 Inst in Line 52a; */
-10 L_526 + -10 L_525 + -1 C_bb2896 = -25; /*4 Inst in Line 525; 1 Inst in Line 526; */
-10 L_525 + -10 L_524 + -10 L_523 + -1 C_bb2895 = -45; /*3 Inst in Line 523; 8 Inst in Line 524; 4 Inst in Line 525; */
-10 L_549 + -1 C_bb2894 = -11; /*1 Inst in Line 549; */
-10 L_546 + -1 C_bb2893 = -12; /*2 Inst in Line 546; */
-10 L_549 + -10 L_548 + -1 C_bb2892 = -23; /*2 Inst in Line 548; 1 Inst in Line 549; */
-10 L_549 + -1 C_bb2891 = -16; /*6 Inst in Line 549; */
-10 L_546 + -1 C_bb2890 = -15; /*5 Inst in Line 546; */
-10 L_548 + -10 L_547 + -1 C_bb2889 = -23; /*2 Inst in Line 547; 1 Inst in Line 548; */
-10 L_548 + -1 C_bb2888 = -15; /*5 Inst in Line 548; */
-10 L_546 + -10 L_545 + -1 C_bb2887 = -22; /*1 Inst in Line 545; 1 Inst in Line 546; */
-10 L_547 + -1 C_bb2886 = -16; /*6 Inst in Line 547; */
-10 L_545 + -1 C_bb2885 = -12; /*2 Inst in Line 545; */
-10 L_545 + -1 C_bb2884 = -15; /*5 Inst in Line 545; */
-10 L_54a + -1 C_bb2883 = -13; /*3 Inst in Line 54a; */
-10 L_544 + -1 C_bb2882 = -14; /*4 Inst in Line 544; */
-10 L_544 + -1 C_bb2881 = -14; /*4 Inst in Line 544; */
-10 L_543 + -1 C_bb2880 = -12; /*2 Inst in Line 543; */
-10 L_543 + -1 C_bb2879 = -14; /*4 Inst in Line 543; */
-10 L_543 + -10 L_542 + -1 C_bb2878 = -23; /*1 Inst in Line 542; 2 Inst in Line 543; */
-10 L_542 + -10 L_541 + -10 L_540 + -1 C_bb2877 = -47; /*2 Inst in Line 540; 8 Inst in Line 541; 7 Inst in Line 542; */
-10 L_540 + -10 L_53f + -10 L_53e + -10 L_53d + -1 C_bb2876 = -67; /*5 Inst in Line 53d; 8 Inst in Line 53e; 8 Inst in Line 53f; 6 Inst in Line 540; */
-10 L_540 + -10 L_53f + -10 L_53e + -10 L_53d + -1 C_bb2875 = -67; /*5 Inst in Line 53d; 8 Inst in Line 53e; 8 Inst in Line 53f; 6 Inst in Line 540; */
-10 L_540 + -10 L_53f + -10 L_53e + -10 L_53d + -1 C_bb2874 = -67; /*5 Inst in Line 53d; 8 Inst in Line 53e; 8 Inst in Line 53f; 6 Inst in Line 540; */
-10 L_55c + -1 C_bb2873 = -14; /*4 Inst in Line 55c; */
-10 L_55e + -10 L_55d + -10 L_55c + -1 C_bb2872 = -45; /*1 Inst in Line 55c; 8 Inst in Line 55d; 6 Inst in Line 55e; */
-10 L_55c + -10 L_55b + -1 C_bb2871 = -24; /*1 Inst in Line 55b; 3 Inst in Line 55c; */
-10 L_55b + -1 C_bb2870 = -13; /*3 Inst in Line 55b; */
-10 L_55b + -10 L_55a + -1 C_bb2869 = -31; /*7 Inst in Line 55a; 4 Inst in Line 55b; */
-10 L_559 + -1 C_bb2868 = -14; /*4 Inst in Line 559; */
-10 L_55a + -10 L_559 + -1 C_bb2867 = -23; /*2 Inst in Line 559; 1 Inst in Line 55a; */
-10 L_559 + -10 L_558 + -1 C_bb2866 = -24; /*2 Inst in Line 558; 2 Inst in Line 559; */
-10 L_558 + -10 L_557 + -1 C_bb2865 = -24; /*2 Inst in Line 557; 2 Inst in Line 558; */
-10 L_558 + -1 C_bb2864 = -14; /*4 Inst in Line 558; */
-10 L_557 + -1 C_bb2863 = -14; /*4 Inst in Line 557; */
-10 L_557 + -10 L_556 + -1 C_bb2862 = -23; /*1 Inst in Line 556; 2 Inst in Line 557; */
-10 L_55f + -10 L_55e + -1 C_bb2861 = -23; /*2 Inst in Line 55e; 1 Inst in Line 55f; */
-10 L_556 + -10 L_555 + -1 C_bb2860 = -28; /*1 Inst in Line 555; 7 Inst in Line 556; */
-10 L_555 + -1 C_bb2859 = -13; /*3 Inst in Line 555; */
-10 L_555 + -10 L_554 + -10 L_553 + -1 C_bb2858 = -43; /*4 Inst in Line 553; 8 Inst in Line 554; 1 Inst in Line 555; */
-10 L_553 + -1 C_bb2857 = -12; /*2 Inst in Line 553; */
-10 L_555 + -1 C_bb2856 = -13; /*3 Inst in Line 555; */
-10 L_553 + -10 L_552 + -1 C_bb2855 = -24; /*2 Inst in Line 552; 2 Inst in Line 553; */
-10 L_552 + -10 L_551 + -10 L_550 + -1 C_bb2854 = -46; /*2 Inst in Line 550; 8 Inst in Line 551; 6 Inst in Line 552; */
-10 L_520 + -1 C_bb2853 = -14; /*4 Inst in Line 520; */
-10 L_520 + -1 C_bb2852 = -14; /*4 Inst in Line 520; */
-10 L_51f + -10 L_51e + -1 C_bb2851 = -29; /*1 Inst in Line 51e; 8 Inst in Line 51f; */
-10 L_51c + -1 C_bb2850 = -17; /*7 Inst in Line 51c; */
-10 L_51c + -10 L_51b + -10 L_51a + -1 C_bb2849 = -42; /*3 Inst in Line 51a; 8 Inst in Line 51b; 1 Inst in Line 51c; */
-10 L_522 + -10 L_521 + -1 C_bb2848 = -34; /*8 Inst in Line 521; 6 Inst in Line 522; */
-10 L_51e + -10 L_51d + -1 C_bb2847 = -29; /*2 Inst in Line 51d; 7 Inst in Line 51e; */
-10 L_51a + -10 L_519 + -1 C_bb2846 = -28; /*3 Inst in Line 519; 5 Inst in Line 51a; */
-10 L_51d + -1 C_bb2845 = -13; /*3 Inst in Line 51d; */
-10 L_51d + -1 C_bb2844 = -13; /*3 Inst in Line 51d; */
-10 L_514 + -1 C_bb2843 = -16; /*6 Inst in Line 514; */
-10 L_515 + -1 C_bb2842 = -15; /*5 Inst in Line 515; */
-10 L_519 + -10 L_518 + -10 L_517 + -1 C_bb2841 = -44; /*1 Inst in Line 517; 8 Inst in Line 518; 5 Inst in Line 519; */
-10 L_517 + -1 C_bb2840 = -14; /*4 Inst in Line 517; */
-10 L_515 + -10 L_514 + -1 C_bb2839 = -24; /*2 Inst in Line 514; 2 Inst in Line 515; */
-10 L_512 + -10 L_511 + -1 C_bb2838 = -28; /*1 Inst in Line 511; 7 Inst in Line 512; */
-10 L_517 + -10 L_516 + -10 L_515 + -1 C_bb2837 = -42; /*1 Inst in Line 515; 8 Inst in Line 516; 3 Inst in Line 517; */
-10 L_513 + -1 C_bb2836 = -13; /*3 Inst in Line 513; */
-10 L_511 + -1 C_bb2835 = -13; /*3 Inst in Line 511; */
-10 L_511 + -1 C_bb2834 = -12; /*2 Inst in Line 511; */
-10 L_513 + -10 L_512 + -1 C_bb2833 = -26; /*1 Inst in Line 512; 5 Inst in Line 513; */
-10 L_511 + -10 L_510 + -1 C_bb2832 = -26; /*4 Inst in Line 510; 2 Inst in Line 511; */
-10 L_523 + -10 L_522 + -1 C_bb2831 = -24; /*2 Inst in Line 522; 2 Inst in Line 523; */
-10 L_510 + -1 C_bb2830 = -13; /*3 Inst in Line 510; */
-10 L_510 + -10 L_50f + -1 C_bb2829 = -26; /*5 Inst in Line 50f; 1 Inst in Line 510; */
-10 L_50f + -10 L_50e + -10 L_50d + -1 C_bb2828 = -46; /*5 Inst in Line 50d; 8 Inst in Line 50e; 3 Inst in Line 50f; */
-10 L_54c + -10 L_54b + -10 L_54a + -1 C_bb2827 = -49; /*3 Inst in Line 54a; 8 Inst in Line 54b; 8 Inst in Line 54c; */
-10 L_550 + -10 L_54f + -10 L_54e + -10 L_54d + -1 C_bb2826 = -70; /*8 Inst in Line 54d; 8 Inst in Line 54e; 8 Inst in Line 54f; 6 Inst in Line 550; */
-10 L_4e5 + -1 C_bb2825 = -13; /*3 Inst in Line 4e5; */
-10 L_4e4 + -1 C_bb2824 = -12; /*2 Inst in Line 4e4; */
-10 L_4ce + -1 C_bb2823 = -16; /*6 Inst in Line 4ce; */
-10 L_4e5 + -10 L_4e4 + -1 C_bb2822 = -24; /*1 Inst in Line 4e4; 3 Inst in Line 4e5; */
-10 L_4e4 + -1 C_bb2821 = -13; /*3 Inst in Line 4e4; */
-10 L_4d7 + -1 C_bb2820 = -14; /*4 Inst in Line 4d7; */
-10 L_4d7 + -1 C_bb2819 = -13; /*3 Inst in Line 4d7; */
-10 L_4ce + -10 L_4cd + -1 C_bb2818 = -27; /*6 Inst in Line 4cd; 1 Inst in Line 4ce; */
-10 L_4e4 + -10 L_4e3 + -10 L_4e2 + -10 L_4e1 + -10 L_4e0 + -10 L_4df + -10 L_4de + -10 L_4dd + -10 L_4dc + -10 L_4db + -10 L_4da + -10 L_4d9 + -10 L_4d8 + -10 L_4d7 + -1 C_bb2817 = -239; /*1 Inst in Line 4d7; 8 Inst in Line 4d8; 8 Inst in Line 4d9; 8 Inst in Line 4da; 8 Inst in Line 4db; 8 Inst in Line 4dc; 8 Inst in Line 4dd; 8 Inst in Line 4de; 8 Inst in Line 4df; 8 Inst in Line 4e0; 8 Inst in Line 4e1; 8 Inst in Line 4e2; 8 Inst in Line 4e3; 2 Inst in Line 4e4; */
-10 L_4d6 + -10 L_4d5 + -10 L_4d4 + -10 L_4d3 + -1 C_bb2816 = -72; /*8 Inst in Line 4d3; 8 Inst in Line 4d4; 8 Inst in Line 4d5; 8 Inst in Line 4d6; */
-10 L_4cd + -10 L_4cc + -1 C_bb2815 = -24; /*2 Inst in Line 4cc; 2 Inst in Line 4cd; */
-10 L_4cc + -1 C_bb2814 = -16; /*6 Inst in Line 4cc; */
-10 L_4d2 + -10 L_4d1 + -1 C_bb2813 = -32; /*4 Inst in Line 4d1; 8 Inst in Line 4d2; */
-10 L_4cb + -10 L_4ca + -1 C_bb2812 = -26; /*3 Inst in Line 4ca; 3 Inst in Line 4cb; */
-10 L_4cb + -1 C_bb2811 = -15; /*5 Inst in Line 4cb; */
-10 L_4ca + -10 L_4c9 + -1 C_bb2810 = -29; /*4 Inst in Line 4c9; 5 Inst in Line 4ca; */
-10 L_4c9 + -1 C_bb2809 = -13; /*3 Inst in Line 4c9; */
-10 L_4c9 + -10 L_4c8 + -1 C_bb2808 = -26; /*5 Inst in Line 4c8; 1 Inst in Line 4c9; */
-10 L_4c8 + -10 L_4c7 + -10 L_4c6 + -10 L_4c5 + -10 L_4c4 + -1 C_bb2807 = -85; /*8 Inst in Line 4c4; 8 Inst in Line 4c5; 8 Inst in Line 4c6; 8 Inst in Line 4c7; 3 Inst in Line 4c8; */
-10 L_4c3 + -1 C_bb2806 = -13; /*3 Inst in Line 4c3; */
-10 L_4a6 + -10 L_4a5 + -1 C_bb2805 = -28; /*7 Inst in Line 4a5; 1 Inst in Line 4a6; */
-10 L_4a5 + -10 L_4a4 + -1 C_bb2804 = -23; /*2 Inst in Line 4a4; 1 Inst in Line 4a5; */
-10 L_4c2 + -10 L_4c1 + -10 L_4c0 + -10 L_4bf + -10 L_4be + -10 L_4bd + -10 L_4bc + -10 L_4bb + -10 L_4ba + -10 L_4b9 + -10 L_4b8 + -10 L_4b7 + -10 L_4b6 + -10 L_4b5 + -10 L_4b4 + -10 L_4b3 + -10 L_4b2 + -10 L_4b1 + -10 L_4b0 + -10 L_4af + -10 L_4ae + -10 L_4ad + -10 L_4ac + -10 L_4ab + -10 L_4aa + -10 L_4a9 + -10 L_4a8 + -10 L_4a7 + -10 L_4a6 + -1 C_bb2803 = -516; /*7 Inst in Line 4a6; 8 Inst in Line 4a7; 8 Inst in Line 4a8; 8 Inst in Line 4a9; 8 Inst in Line 4aa; 8 Inst in Line 4ab; 8 Inst in Line 4ac; 8 Inst in Line 4ad; 8 Inst in Line 4ae; 8 Inst in Line 4af; 8 Inst in Line 4b0; 8 Inst in Line 4b1; 8 Inst in Line 4b2; 8 Inst in Line 4b3; 8 Inst in Line 4b4; 8 Inst in Line 4b5; 8 Inst in Line 4b6; 8 Inst in Line 4b7; 8 Inst in Line 4b8; 8 Inst in Line 4b9; 8 Inst in Line 4ba; 8 Inst in Line 4bb; 8 Inst in Line 4bc; 8 Inst in Line 4bd; 8 Inst in Line 4be; 8 Inst in Line 4bf; 8 Inst in Line 4c0; 8 Inst in Line 4c1; 3 Inst in Line 4c2; */
-10 L_4c3 + -10 L_4c2 + -1 C_bb2802 = -30; /*5 Inst in Line 4c2; 5 Inst in Line 4c3; */
-10 L_496 + -10 L_495 + -1 C_bb2801 = -24; /*2 Inst in Line 495; 2 Inst in Line 496; */
-10 L_495 + -1 C_bb2800 = -14; /*4 Inst in Line 495; */
-10 L_4a4 + -1 C_bb2799 = -14; /*4 Inst in Line 4a4; */
-10 L_4a4 + -10 L_4a3 + -1 C_bb2798 = -23; /*1 Inst in Line 4a3; 2 Inst in Line 4a4; */
-10 L_49f + -10 L_49e + -10 L_49d + -10 L_49c + -10 L_49b + -10 L_49a + -10 L_499 + -1 C_bb2797 = -121; /*5 Inst in Line 499; 8 Inst in Line 49a; 8 Inst in Line 49b; 8 Inst in Line 49c; 8 Inst in Line 49d; 8 Inst in Line 49e; 6 Inst in Line 49f; */
-10 L_495 + -10 L_494 + -1 C_bb2796 = -23; /*1 Inst in Line 494; 2 Inst in Line 495; */
-10 L_494 + -10 L_493 + -1 C_bb2795 = -24; /*1 Inst in Line 493; 3 Inst in Line 494; */
-10 L_493 + -1 C_bb2794 = -14; /*4 Inst in Line 493; */
-10 L_4a3 + -10 L_4a2 + -10 L_4a1 + -1 C_bb2793 = -47; /*2 Inst in Line 4a1; 8 Inst in Line 4a2; 7 Inst in Line 4a3; */
-10 L_4a1 + -10 L_4a0 + -1 C_bb2792 = -31; /*5 Inst in Line 4a0; 6 Inst in Line 4a1; */
-10 L_494 + -1 C_bb2791 = -14; /*4 Inst in Line 494; */
-10 L_493 + -1 C_bb2790 = -13; /*3 Inst in Line 493; */
-10 L_48f + -1 C_bb2789 = -13; /*3 Inst in Line 48f; */
-10 L_4a0 + -10 L_49f + -1 C_bb2788 = -25; /*2 Inst in Line 49f; 3 Inst in Line 4a0; */
-10 L_492 + -1 C_bb2787 = -14; /*4 Inst in Line 492; */
-10 L_48f + -1 C_bb2786 = -13; /*3 Inst in Line 48f; */
-10 L_48f + -10 L_48e + -1 C_bb2785 = -29; /*7 Inst in Line 48e; 2 Inst in Line 48f; */
-10 L_492 + -1 C_bb2784 = -13; /*3 Inst in Line 492; */
-10 L_492 + -10 L_491 + -1 C_bb2783 = -28; /*7 Inst in Line 491; 1 Inst in Line 492; */
-10 L_490 + -1 C_bb2782 = -12; /*2 Inst in Line 490; */
-10 L_48e + -10 L_48d + -1 C_bb2781 = -26; /*5 Inst in Line 48d; 1 Inst in Line 48e; */
-10 L_491 + -10 L_490 + -1 C_bb2780 = -27; /*6 Inst in Line 490; 1 Inst in Line 491; */
-10 L_48d + -1 C_bb2779 = -13; /*3 Inst in Line 48d; */
-10 L_48c + -1 C_bb2778 = -14; /*4 Inst in Line 48c; */
-10 L_48b + -1 C_bb2777 = -13; /*3 Inst in Line 48b; */
-10 L_48c + -10 L_48b + -1 C_bb2776 = -25; /*1 Inst in Line 48b; 4 Inst in Line 48c; */
-10 L_48b + -1 C_bb2775 = -13; /*3 Inst in Line 48b; */
-10 L_48a + -1 C_bb2774 = -12; /*2 Inst in Line 48a; */
-10 L_48b + -10 L_48a + -1 C_bb2773 = -25; /*4 Inst in Line 48a; 1 Inst in Line 48b; */
-10 L_489 + -1 C_bb2772 = -12; /*2 Inst in Line 489; */
-10 L_48a + -1 C_bb2771 = -12; /*2 Inst in Line 48a; */
-10 L_489 + -1 C_bb2770 = -13; /*3 Inst in Line 489; */
-10 L_486 + -1 C_bb2769 = -12; /*2 Inst in Line 486; */
-10 L_486 + -1 C_bb2768 = -13; /*3 Inst in Line 486; */
-10 L_485 + -1 C_bb2767 = -12; /*2 Inst in Line 485; */
-10 L_485 + -1 C_bb2766 = -12; /*2 Inst in Line 485; */
-10 L_489 + -1 C_bb2765 = -13; /*3 Inst in Line 489; */
-10 L_488 + -1 C_bb2764 = -14; /*4 Inst in Line 488; */
-10 L_488 + -10 L_487 + -1 C_bb2763 = -22; /*1 Inst in Line 487; 1 Inst in Line 488; */
-10 L_487 + -1 C_bb2762 = -14; /*4 Inst in Line 487; */
-10 L_485 + -1 C_bb2761 = -13; /*3 Inst in Line 485; */
-10 L_485 + -10 L_484 + -1 C_bb2760 = -23; /*2 Inst in Line 484; 1 Inst in Line 485; */
-10 L_482 + -1 C_bb2759 = -14; /*4 Inst in Line 482; */
-10 L_488 + -1 C_bb2758 = -13; /*3 Inst in Line 488; */
-10 L_487 + -1 C_bb2757 = -13; /*3 Inst in Line 487; */
-10 L_484 + -1 C_bb2756 = -13; /*3 Inst in Line 484; */
-10 L_484 + -10 L_483 + -1 C_bb2755 = -24; /*1 Inst in Line 483; 3 Inst in Line 484; */
-10 L_482 + -10 L_481 + -10 L_480 + -1 C_bb2754 = -46; /*4 Inst in Line 480; 8 Inst in Line 481; 4 Inst in Line 482; */
-10 L_486 + -1 C_bb2753 = -13; /*3 Inst in Line 486; */
-10 L_483 + -1 C_bb2752 = -13; /*3 Inst in Line 483; */
-10 L_480 + -1 C_bb2751 = -13; /*3 Inst in Line 480; */
-10 L_480 + -10 L_47f + -1 C_bb2750 = -23; /*2 Inst in Line 47f; 1 Inst in Line 480; */
-10 L_483 + -1 C_bb2749 = -14; /*4 Inst in Line 483; */
-10 L_47f + -1 C_bb2748 = -14; /*4 Inst in Line 47f; */
-10 L_47f + -10 L_47e + -1 C_bb2747 = -25; /*3 Inst in Line 47e; 2 Inst in Line 47f; */
-10 L_47d + -10 L_47c + -1 C_bb2746 = -22; /*1 Inst in Line 47c; 1 Inst in Line 47d; */
-10 L_47e + -1 C_bb2745 = -14; /*4 Inst in Line 47e; */
-10 L_47e + -10 L_47d + -1 C_bb2744 = -24; /*3 Inst in Line 47d; 1 Inst in Line 47e; */
-10 L_47c + -1 C_bb2743 = -13; /*3 Inst in Line 47c; */
-10 L_47d + -1 C_bb2742 = -14; /*4 Inst in Line 47d; */
-10 L_47c + -1 C_bb2741 = -12; /*2 Inst in Line 47c; */
-10 L_47c + -10 L_47b + -1 C_bb2740 = -25; /*3 Inst in Line 47b; 2 Inst in Line 47c; */
-10 L_47b + -1 C_bb2739 = -12; /*2 Inst in Line 47b; */
-10 L_4e6 + -10 L_4e5 + -1 C_bb2738 = -23; /*2 Inst in Line 4e5; 1 Inst in Line 4e6; */
-10 L_47b + -10 L_47a + -1 C_bb2737 = -25; /*2 Inst in Line 47a; 3 Inst in Line 47b; */
-10 L_47a + -1 C_bb2736 = -12; /*2 Inst in Line 47a; */
-10 L_47a + -10 L_479 + -10 L_478 + -10 L_477 + -1 C_bb2735 = -62; /*2 Inst in Line 477; 8 Inst in Line 478; 8 Inst in Line 479; 4 Inst in Line 47a; */
-10 L_520 + -1 C_bb2734 = -14; /*4 Inst in Line 520; */
-10 L_520 + -1 C_bb2733 = -14; /*4 Inst in Line 520; */
-10 L_51f + -10 L_51e + -1 C_bb2732 = -29; /*1 Inst in Line 51e; 8 Inst in Line 51f; */
-10 L_51c + -1 C_bb2731 = -17; /*7 Inst in Line 51c; */
-10 L_51c + -10 L_51b + -10 L_51a + -1 C_bb2730 = -42; /*3 Inst in Line 51a; 8 Inst in Line 51b; 1 Inst in Line 51c; */
-10 L_522 + -10 L_521 + -1 C_bb2729 = -34; /*8 Inst in Line 521; 6 Inst in Line 522; */
-10 L_51e + -10 L_51d + -1 C_bb2728 = -29; /*2 Inst in Line 51d; 7 Inst in Line 51e; */
-10 L_51a + -10 L_519 + -1 C_bb2727 = -28; /*3 Inst in Line 519; 5 Inst in Line 51a; */
-10 L_51d + -1 C_bb2726 = -13; /*3 Inst in Line 51d; */
-10 L_51d + -1 C_bb2725 = -13; /*3 Inst in Line 51d; */
-10 L_514 + -1 C_bb2724 = -16; /*6 Inst in Line 514; */
-10 L_515 + -1 C_bb2723 = -15; /*5 Inst in Line 515; */
-10 L_519 + -10 L_518 + -10 L_517 + -1 C_bb2722 = -44; /*1 Inst in Line 517; 8 Inst in Line 518; 5 Inst in Line 519; */
-10 L_517 + -1 C_bb2721 = -14; /*4 Inst in Line 517; */
-10 L_515 + -10 L_514 + -1 C_bb2720 = -24; /*2 Inst in Line 514; 2 Inst in Line 515; */
-10 L_512 + -10 L_511 + -1 C_bb2719 = -28; /*1 Inst in Line 511; 7 Inst in Line 512; */
-10 L_517 + -10 L_516 + -10 L_515 + -1 C_bb2718 = -42; /*1 Inst in Line 515; 8 Inst in Line 516; 3 Inst in Line 517; */
-10 L_513 + -1 C_bb2717 = -13; /*3 Inst in Line 513; */
-10 L_511 + -1 C_bb2716 = -13; /*3 Inst in Line 511; */
-10 L_511 + -1 C_bb2715 = -12; /*2 Inst in Line 511; */
-10 L_513 + -10 L_512 + -1 C_bb2714 = -26; /*1 Inst in Line 512; 5 Inst in Line 513; */
-10 L_511 + -10 L_510 + -1 C_bb2713 = -26; /*4 Inst in Line 510; 2 Inst in Line 511; */
-10 L_523 + -10 L_522 + -1 C_bb2712 = -24; /*2 Inst in Line 522; 2 Inst in Line 523; */
-10 L_510 + -1 C_bb2711 = -13; /*3 Inst in Line 510; */
-10 L_510 + -10 L_50f + -1 C_bb2710 = -26; /*5 Inst in Line 50f; 1 Inst in Line 510; */
-10 L_50f + -10 L_50e + -10 L_50d + -1 C_bb2709 = -46; /*5 Inst in Line 50d; 8 Inst in Line 50e; 3 Inst in Line 50f; */
-10 L_54c + -10 L_54b + -10 L_54a + -1 C_bb2708 = -49; /*3 Inst in Line 54a; 8 Inst in Line 54b; 8 Inst in Line 54c; */
-10 L_520 + -1 C_bb2707 = -14; /*4 Inst in Line 520; */
-10 L_520 + -1 C_bb2706 = -14; /*4 Inst in Line 520; */
-10 L_51f + -10 L_51e + -1 C_bb2705 = -29; /*1 Inst in Line 51e; 8 Inst in Line 51f; */
-10 L_51c + -1 C_bb2704 = -17; /*7 Inst in Line 51c; */
-10 L_51c + -10 L_51b + -10 L_51a + -1 C_bb2703 = -42; /*3 Inst in Line 51a; 8 Inst in Line 51b; 1 Inst in Line 51c; */
-10 L_522 + -10 L_521 + -1 C_bb2702 = -34; /*8 Inst in Line 521; 6 Inst in Line 522; */
-10 L_51e + -10 L_51d + -1 C_bb2701 = -29; /*2 Inst in Line 51d; 7 Inst in Line 51e; */
-10 L_51a + -10 L_519 + -1 C_bb2700 = -28; /*3 Inst in Line 519; 5 Inst in Line 51a; */
-10 L_51d + -1 C_bb2699 = -13; /*3 Inst in Line 51d; */
-10 L_51d + -1 C_bb2698 = -13; /*3 Inst in Line 51d; */
-10 L_514 + -1 C_bb2697 = -16; /*6 Inst in Line 514; */
-10 L_515 + -1 C_bb2696 = -15; /*5 Inst in Line 515; */
-10 L_519 + -10 L_518 + -10 L_517 + -1 C_bb2695 = -44; /*1 Inst in Line 517; 8 Inst in Line 518; 5 Inst in Line 519; */
-10 L_517 + -1 C_bb2694 = -14; /*4 Inst in Line 517; */
-10 L_515 + -10 L_514 + -1 C_bb2693 = -24; /*2 Inst in Line 514; 2 Inst in Line 515; */
-10 L_512 + -10 L_511 + -1 C_bb2692 = -28; /*1 Inst in Line 511; 7 Inst in Line 512; */
-10 L_517 + -10 L_516 + -10 L_515 + -1 C_bb2691 = -42; /*1 Inst in Line 515; 8 Inst in Line 516; 3 Inst in Line 517; */
-10 L_513 + -1 C_bb2690 = -13; /*3 Inst in Line 513; */
-10 L_511 + -1 C_bb2689 = -13; /*3 Inst in Line 511; */
-10 L_511 + -1 C_bb2688 = -12; /*2 Inst in Line 511; */
-10 L_513 + -10 L_512 + -1 C_bb2687 = -26; /*1 Inst in Line 512; 5 Inst in Line 513; */
-10 L_511 + -10 L_510 + -1 C_bb2686 = -26; /*4 Inst in Line 510; 2 Inst in Line 511; */
-10 L_523 + -10 L_522 + -1 C_bb2685 = -24; /*2 Inst in Line 522; 2 Inst in Line 523; */
-10 L_510 + -1 C_bb2684 = -13; /*3 Inst in Line 510; */
-10 L_510 + -10 L_50f + -1 C_bb2683 = -26; /*5 Inst in Line 50f; 1 Inst in Line 510; */
-10 L_50f + -10 L_50e + -10 L_50d + -1 C_bb2682 = -46; /*5 Inst in Line 50d; 8 Inst in Line 50e; 3 Inst in Line 50f; */
-10 L_520 + -1 C_bb2681 = -14; /*4 Inst in Line 520; */
-10 L_520 + -1 C_bb2680 = -14; /*4 Inst in Line 520; */
-10 L_51f + -10 L_51e + -1 C_bb2679 = -29; /*1 Inst in Line 51e; 8 Inst in Line 51f; */
-10 L_51c + -1 C_bb2678 = -17; /*7 Inst in Line 51c; */
-10 L_51c + -10 L_51b + -10 L_51a + -1 C_bb2677 = -42; /*3 Inst in Line 51a; 8 Inst in Line 51b; 1 Inst in Line 51c; */
-10 L_522 + -10 L_521 + -1 C_bb2676 = -34; /*8 Inst in Line 521; 6 Inst in Line 522; */
-10 L_51e + -10 L_51d + -1 C_bb2675 = -29; /*2 Inst in Line 51d; 7 Inst in Line 51e; */
-10 L_51a + -10 L_519 + -1 C_bb2674 = -28; /*3 Inst in Line 519; 5 Inst in Line 51a; */
-10 L_51d + -1 C_bb2673 = -13; /*3 Inst in Line 51d; */
-10 L_51d + -1 C_bb2672 = -13; /*3 Inst in Line 51d; */
-10 L_514 + -1 C_bb2671 = -16; /*6 Inst in Line 514; */
-10 L_515 + -1 C_bb2670 = -15; /*5 Inst in Line 515; */
-10 L_519 + -10 L_518 + -10 L_517 + -1 C_bb2669 = -44; /*1 Inst in Line 517; 8 Inst in Line 518; 5 Inst in Line 519; */
-10 L_517 + -1 C_bb2668 = -14; /*4 Inst in Line 517; */
-10 L_515 + -10 L_514 + -1 C_bb2667 = -24; /*2 Inst in Line 514; 2 Inst in Line 515; */
-10 L_512 + -10 L_511 + -1 C_bb2666 = -28; /*1 Inst in Line 511; 7 Inst in Line 512; */
-10 L_517 + -10 L_516 + -10 L_515 + -1 C_bb2665 = -42; /*1 Inst in Line 515; 8 Inst in Line 516; 3 Inst in Line 517; */
-10 L_513 + -1 C_bb2664 = -13; /*3 Inst in Line 513; */
-10 L_511 + -1 C_bb2663 = -13; /*3 Inst in Line 511; */
-10 L_511 + -1 C_bb2662 = -12; /*2 Inst in Line 511; */
-10 L_513 + -10 L_512 + -1 C_bb2661 = -26; /*1 Inst in Line 512; 5 Inst in Line 513; */
-10 L_511 + -10 L_510 + -1 C_bb2660 = -26; /*4 Inst in Line 510; 2 Inst in Line 511; */
-10 L_523 + -10 L_522 + -1 C_bb2659 = -24; /*2 Inst in Line 522; 2 Inst in Line 523; */
-10 L_510 + -1 C_bb2658 = -13; /*3 Inst in Line 510; */
-10 L_510 + -10 L_50f + -1 C_bb2657 = -26; /*5 Inst in Line 50f; 1 Inst in Line 510; */
-10 L_50f + -10 L_50e + -10 L_50d + -1 C_bb2656 = -46; /*5 Inst in Line 50d; 8 Inst in Line 50e; 3 Inst in Line 50f; */
-10 L_475 + -10 L_474 + -10 L_473 + -10 L_472 + -10 L_471 + -10 L_470 + -10 L_46f + -10 L_46e + -10 L_46d + -10 L_46c + -10 L_46b + -1 C_bb2655 = -189; /*4 Inst in Line 46b; 8 Inst in Line 46c; 8 Inst in Line 46d; 8 Inst in Line 46e; 8 Inst in Line 46f; 8 Inst in Line 470; 8 Inst in Line 471; 8 Inst in Line 472; 8 Inst in Line 473; 8 Inst in Line 474; 3 Inst in Line 475; */
-10 L_46a + -10 L_469 + -10 L_468 + -1 C_bb2654 = -48; /*6 Inst in Line 468; 8 Inst in Line 469; 4 Inst in Line 46a; */
-10 L_46b + -10 L_46a + -1 C_bb2653 = -28; /*4 Inst in Line 46a; 4 Inst in Line 46b; */
-10 L_468 + -10 L_467 + -10 L_466 + -10 L_465 + -10 L_464 + -10 L_463 + -10 L_462 + -1 C_bb2652 = -120; /*8 Inst in Line 462; 8 Inst in Line 463; 8 Inst in Line 464; 8 Inst in Line 465; 8 Inst in Line 466; 8 Inst in Line 467; 2 Inst in Line 468; */
-10 L_461 + -10 L_460 + -10 L_45f + -10 L_45e + -10 L_45d + -10 L_45c + -10 L_45b + -10 L_45a + -1 C_bb2651 = -140; /*7 Inst in Line 45a; 8 Inst in Line 45b; 8 Inst in Line 45c; 8 Inst in Line 45d; 8 Inst in Line 45e; 8 Inst in Line 45f; 8 Inst in Line 460; 5 Inst in Line 461; */
-10 L_45a + -10 L_459 + -1 C_bb2650 = -24; /*3 Inst in Line 459; 1 Inst in Line 45a; */
-10 L_461 + -1 C_bb2649 = -13; /*3 Inst in Line 461; */
-10 L_459 + -1 C_bb2648 = -13; /*3 Inst in Line 459; */
-10 L_475 + -1 C_bb2647 = -13; /*3 Inst in Line 475; */
-10 L_459 + -10 L_458 + -1 C_bb2646 = -23; /*1 Inst in Line 458; 2 Inst in Line 459; */
-10 L_458 + -10 L_457 + -1 C_bb2645 = -28; /*1 Inst in Line 457; 7 Inst in Line 458; */
-10 L_457 + -10 L_456 + -1 C_bb2644 = -25; /*1 Inst in Line 456; 4 Inst in Line 457; */
-10 L_456 + -1 C_bb2643 = -12; /*2 Inst in Line 456; */
-10 L_457 + -1 C_bb2642 = -13; /*3 Inst in Line 457; */
-10 L_456 + -1 C_bb2641 = -13; /*3 Inst in Line 456; */
-10 L_456 + -10 L_455 + -10 L_454 + -1 C_bb2640 = -44; /*4 Inst in Line 454; 8 Inst in Line 455; 2 Inst in Line 456; */
-10 L_520 + -1 C_bb2639 = -14; /*4 Inst in Line 520; */
-10 L_520 + -1 C_bb2638 = -14; /*4 Inst in Line 520; */
-10 L_51f + -10 L_51e + -1 C_bb2637 = -29; /*1 Inst in Line 51e; 8 Inst in Line 51f; */
-10 L_51c + -1 C_bb2636 = -17; /*7 Inst in Line 51c; */
-10 L_51c + -10 L_51b + -10 L_51a + -1 C_bb2635 = -42; /*3 Inst in Line 51a; 8 Inst in Line 51b; 1 Inst in Line 51c; */
-10 L_522 + -10 L_521 + -1 C_bb2634 = -34; /*8 Inst in Line 521; 6 Inst in Line 522; */
-10 L_51e + -10 L_51d + -1 C_bb2633 = -29; /*2 Inst in Line 51d; 7 Inst in Line 51e; */
-10 L_51a + -10 L_519 + -1 C_bb2632 = -28; /*3 Inst in Line 519; 5 Inst in Line 51a; */
-10 L_51d + -1 C_bb2631 = -13; /*3 Inst in Line 51d; */
-10 L_51d + -1 C_bb2630 = -13; /*3 Inst in Line 51d; */
-10 L_514 + -1 C_bb2629 = -16; /*6 Inst in Line 514; */
-10 L_515 + -1 C_bb2628 = -15; /*5 Inst in Line 515; */
-10 L_519 + -10 L_518 + -10 L_517 + -1 C_bb2627 = -44; /*1 Inst in Line 517; 8 Inst in Line 518; 5 Inst in Line 519; */
-10 L_517 + -1 C_bb2626 = -14; /*4 Inst in Line 517; */
-10 L_515 + -10 L_514 + -1 C_bb2625 = -24; /*2 Inst in Line 514; 2 Inst in Line 515; */
-10 L_512 + -10 L_511 + -1 C_bb2624 = -28; /*1 Inst in Line 511; 7 Inst in Line 512; */
-10 L_517 + -10 L_516 + -10 L_515 + -1 C_bb2623 = -42; /*1 Inst in Line 515; 8 Inst in Line 516; 3 Inst in Line 517; */
-10 L_513 + -1 C_bb2622 = -13; /*3 Inst in Line 513; */
-10 L_511 + -1 C_bb2621 = -13; /*3 Inst in Line 511; */
-10 L_511 + -1 C_bb2620 = -12; /*2 Inst in Line 511; */
-10 L_513 + -10 L_512 + -1 C_bb2619 = -26; /*1 Inst in Line 512; 5 Inst in Line 513; */
-10 L_511 + -10 L_510 + -1 C_bb2618 = -26; /*4 Inst in Line 510; 2 Inst in Line 511; */
-10 L_523 + -10 L_522 + -1 C_bb2617 = -24; /*2 Inst in Line 522; 2 Inst in Line 523; */
-10 L_510 + -1 C_bb2616 = -13; /*3 Inst in Line 510; */
-10 L_510 + -10 L_50f + -1 C_bb2615 = -26; /*5 Inst in Line 50f; 1 Inst in Line 510; */
-10 L_50f + -10 L_50e + -10 L_50d + -1 C_bb2614 = -46; /*5 Inst in Line 50d; 8 Inst in Line 50e; 3 Inst in Line 50f; */
-10 L_520 + -1 C_bb2613 = -14; /*4 Inst in Line 520; */
-10 L_520 + -1 C_bb2612 = -14; /*4 Inst in Line 520; */
-10 L_51f + -10 L_51e + -1 C_bb2611 = -29; /*1 Inst in Line 51e; 8 Inst in Line 51f; */
-10 L_51c + -1 C_bb2610 = -17; /*7 Inst in Line 51c; */
-10 L_51c + -10 L_51b + -10 L_51a + -1 C_bb2609 = -42; /*3 Inst in Line 51a; 8 Inst in Line 51b; 1 Inst in Line 51c; */
-10 L_522 + -10 L_521 + -1 C_bb2608 = -34; /*8 Inst in Line 521; 6 Inst in Line 522; */
-10 L_51e + -10 L_51d + -1 C_bb2607 = -29; /*2 Inst in Line 51d; 7 Inst in Line 51e; */
-10 L_51a + -10 L_519 + -1 C_bb2606 = -28; /*3 Inst in Line 519; 5 Inst in Line 51a; */
-10 L_51d + -1 C_bb2605 = -13; /*3 Inst in Line 51d; */
-10 L_51d + -1 C_bb2604 = -13; /*3 Inst in Line 51d; */
-10 L_514 + -1 C_bb2603 = -16; /*6 Inst in Line 514; */
-10 L_515 + -1 C_bb2602 = -15; /*5 Inst in Line 515; */
-10 L_519 + -10 L_518 + -10 L_517 + -1 C_bb2601 = -44; /*1 Inst in Line 517; 8 Inst in Line 518; 5 Inst in Line 519; */
-10 L_517 + -1 C_bb2600 = -14; /*4 Inst in Line 517; */
-10 L_515 + -10 L_514 + -1 C_bb2599 = -24; /*2 Inst in Line 514; 2 Inst in Line 515; */
-10 L_512 + -10 L_511 + -1 C_bb2598 = -28; /*1 Inst in Line 511; 7 Inst in Line 512; */
-10 L_517 + -10 L_516 + -10 L_515 + -1 C_bb2597 = -42; /*1 Inst in Line 515; 8 Inst in Line 516; 3 Inst in Line 517; */
-10 L_513 + -1 C_bb2596 = -13; /*3 Inst in Line 513; */
-10 L_511 + -1 C_bb2595 = -13; /*3 Inst in Line 511; */
-10 L_511 + -1 C_bb2594 = -12; /*2 Inst in Line 511; */
-10 L_513 + -10 L_512 + -1 C_bb2593 = -26; /*1 Inst in Line 512; 5 Inst in Line 513; */
-10 L_511 + -10 L_510 + -1 C_bb2592 = -26; /*4 Inst in Line 510; 2 Inst in Line 511; */
-10 L_523 + -10 L_522 + -1 C_bb2591 = -24; /*2 Inst in Line 522; 2 Inst in Line 523; */
-10 L_510 + -1 C_bb2590 = -13; /*3 Inst in Line 510; */
-10 L_510 + -10 L_50f + -1 C_bb2589 = -26; /*5 Inst in Line 50f; 1 Inst in Line 510; */
-10 L_50f + -10 L_50e + -10 L_50d + -1 C_bb2588 = -46; /*5 Inst in Line 50d; 8 Inst in Line 50e; 3 Inst in Line 50f; */
-10 L_446 + -10 L_445 + -1 C_bb2587 = -28; /*6 Inst in Line 445; 2 Inst in Line 446; */
-10 L_445 + -10 L_444 + -1 C_bb2586 = -30; /*8 Inst in Line 444; 2 Inst in Line 445; */
-10 L_44c + -10 L_44b + -1 C_bb2585 = -24; /*1 Inst in Line 44b; 3 Inst in Line 44c; */
-10 L_443 + -10 L_442 + -1 C_bb2584 = -31; /*3 Inst in Line 442; 8 Inst in Line 443; */
-10 L_44b + -10 L_44a + -1 C_bb2583 = -31; /*4 Inst in Line 44a; 7 Inst in Line 44b; */
-10 L_442 + -10 L_441 + -1 C_bb2582 = -30; /*5 Inst in Line 441; 5 Inst in Line 442; */
-10 L_44a + -1 C_bb2581 = -11; /*1 Inst in Line 44a; */
-10 L_44a + -1 C_bb2580 = -12; /*2 Inst in Line 44a; */
-10 L_441 + -10 L_440 + -10 L_43f + -1 C_bb2579 = -42; /*1 Inst in Line 43f; 8 Inst in Line 440; 3 Inst in Line 441; */
-10 L_44a + -10 L_449 + -10 L_448 + -10 L_447 + -1 C_bb2578 = -58; /*1 Inst in Line 447; 8 Inst in Line 448; 8 Inst in Line 449; 1 Inst in Line 44a; */
-10 L_43f + -10 L_43e + -1 C_bb2577 = -28; /*1 Inst in Line 43e; 7 Inst in Line 43f; */
-10 L_447 + -1 C_bb2576 = -15; /*5 Inst in Line 447; */
-10 L_43e + -1 C_bb2575 = -13; /*3 Inst in Line 43e; */
-10 L_447 + -10 L_446 + -1 C_bb2574 = -23; /*1 Inst in Line 446; 2 Inst in Line 447; */
-10 L_43e + -10 L_43d + -1 C_bb2573 = -25; /*1 Inst in Line 43d; 4 Inst in Line 43e; */
-10 L_446 + -1 C_bb2572 = -15; /*5 Inst in Line 446; */
-10 L_43d + -10 L_43c + -1 C_bb2571 = -30; /*3 Inst in Line 43c; 7 Inst in Line 43d; */
-10 L_43c + -10 L_43b + -10 L_43a + -10 L_439 + -10 L_438 + -10 L_437 + -10 L_436 + -10 L_435 + -10 L_434 + -1 C_bb2570 = -155; /*4 Inst in Line 434; 8 Inst in Line 435; 8 Inst in Line 436; 8 Inst in Line 437; 8 Inst in Line 438; 8 Inst in Line 439; 8 Inst in Line 43a; 8 Inst in Line 43b; 5 Inst in Line 43c; */
-10 L_433 + -10 L_432 + -10 L_431 + -1 C_bb2569 = -43; /*1 Inst in Line 431; 8 Inst in Line 432; 4 Inst in Line 433; */
-10 L_434 + -1 C_bb2568 = -14; /*4 Inst in Line 434; */
-10 L_433 + -1 C_bb2567 = -14; /*4 Inst in Line 433; */
-10 L_431 + -10 L_430 + -1 C_bb2566 = -33; /*6 Inst in Line 430; 7 Inst in Line 431; */
-10 L_453 + -10 L_452 + -1 C_bb2565 = -23; /*2 Inst in Line 452; 1 Inst in Line 453; */
-10 L_452 + -10 L_451 + -1 C_bb2564 = -27; /*1 Inst in Line 451; 6 Inst in Line 452; */
-10 L_454 + -1 C_bb2563 = -13; /*3 Inst in Line 454; */
-10 L_451 + -10 L_450 + -10 L_44f + -1 C_bb2562 = -50; /*5 Inst in Line 44f; 8 Inst in Line 450; 7 Inst in Line 451; */
-10 L_454 + -10 L_453 + -1 C_bb2561 = -25; /*4 Inst in Line 453; 1 Inst in Line 454; */
-10 L_453 + -1 C_bb2560 = -13; /*3 Inst in Line 453; */
-10 L_44f + -10 L_44e + -10 L_44d + -1 C_bb2559 = -44; /*3 Inst in Line 44d; 8 Inst in Line 44e; 3 Inst in Line 44f; */
-10 L_433 + -10 L_432 + -10 L_431 + -1 C_bb2558 = -43; /*1 Inst in Line 431; 8 Inst in Line 432; 4 Inst in Line 433; */
-10 L_434 + -1 C_bb2557 = -14; /*4 Inst in Line 434; */
-10 L_433 + -1 C_bb2556 = -14; /*4 Inst in Line 433; */
-10 L_431 + -10 L_430 + -1 C_bb2555 = -33; /*6 Inst in Line 430; 7 Inst in Line 431; */
-10 L_453 + -10 L_452 + -1 C_bb2554 = -23; /*2 Inst in Line 452; 1 Inst in Line 453; */
-10 L_452 + -10 L_451 + -1 C_bb2553 = -27; /*1 Inst in Line 451; 6 Inst in Line 452; */
-10 L_454 + -1 C_bb2552 = -13; /*3 Inst in Line 454; */
-10 L_451 + -10 L_450 + -10 L_44f + -1 C_bb2551 = -50; /*5 Inst in Line 44f; 8 Inst in Line 450; 7 Inst in Line 451; */
-10 L_454 + -10 L_453 + -1 C_bb2550 = -25; /*4 Inst in Line 453; 1 Inst in Line 454; */
-10 L_453 + -1 C_bb2549 = -13; /*3 Inst in Line 453; */
-10 L_44f + -10 L_44e + -10 L_44d + -1 C_bb2548 = -44; /*3 Inst in Line 44d; 8 Inst in Line 44e; 3 Inst in Line 44f; */
-10 L_53c + -1 C_bb2547 = -14; /*4 Inst in Line 53c; */
-10 L_53b + -10 L_53a + -10 L_539 + -1 C_bb2546 = -47; /*1 Inst in Line 539; 8 Inst in Line 53a; 8 Inst in Line 53b; */
-10 L_539 + -10 L_538 + -1 C_bb2545 = -30; /*3 Inst in Line 538; 7 Inst in Line 539; */
-10 L_534 + -1 C_bb2544 = -12; /*2 Inst in Line 534; */
-10 L_538 + -10 L_537 + -10 L_536 + -10 L_535 + -1 C_bb2543 = -69; /*8 Inst in Line 535; 8 Inst in Line 536; 8 Inst in Line 537; 5 Inst in Line 538; */
-10 L_534 + -1 C_bb2542 = -15; /*5 Inst in Line 534; */
-10 L_534 + -10 L_533 + -10 L_532 + -1 C_bb2541 = -46; /*7 Inst in Line 532; 8 Inst in Line 533; 1 Inst in Line 534; */
-10 L_530 + -10 L_52f + -10 L_52e + -10 L_52d + -1 C_bb2540 = -61; /*3 Inst in Line 52d; 8 Inst in Line 52e; 8 Inst in Line 52f; 2 Inst in Line 530; */
-10 L_52d + -1 C_bb2539 = -15; /*5 Inst in Line 52d; */
-10 L_52c + -1 C_bb2538 = -13; /*3 Inst in Line 52c; */
-10 L_530 + -1 C_bb2537 = -14; /*4 Inst in Line 530; */
-10 L_52c + -1 C_bb2536 = -14; /*4 Inst in Line 52c; */
-10 L_52c + -10 L_52b + -10 L_52a + -1 C_bb2535 = -44; /*5 Inst in Line 52a; 8 Inst in Line 52b; 1 Inst in Line 52c; */
-10 L_526 + -1 C_bb2534 = -12; /*2 Inst in Line 526; */
-10 L_52a + -10 L_529 + -10 L_528 + -10 L_527 + -10 L_526 + -1 C_bb2533 = -82; /*5 Inst in Line 526; 8 Inst in Line 527; 8 Inst in Line 528; 8 Inst in Line 529; 3 Inst in Line 52a; */
-10 L_526 + -10 L_525 + -1 C_bb2532 = -25; /*4 Inst in Line 525; 1 Inst in Line 526; */
-10 L_525 + -10 L_524 + -10 L_523 + -1 C_bb2531 = -45; /*3 Inst in Line 523; 8 Inst in Line 524; 4 Inst in Line 525; */
-10 L_530 + -10 L_52f + -10 L_52e + -10 L_52d + -1 C_bb2530 = -61; /*3 Inst in Line 52d; 8 Inst in Line 52e; 8 Inst in Line 52f; 2 Inst in Line 530; */
-10 L_52d + -1 C_bb2529 = -15; /*5 Inst in Line 52d; */
-10 L_52c + -1 C_bb2528 = -13; /*3 Inst in Line 52c; */
-10 L_530 + -1 C_bb2527 = -14; /*4 Inst in Line 530; */
-10 L_52c + -1 C_bb2526 = -14; /*4 Inst in Line 52c; */
-10 L_52c + -10 L_52b + -10 L_52a + -1 C_bb2525 = -44; /*5 Inst in Line 52a; 8 Inst in Line 52b; 1 Inst in Line 52c; */
-10 L_526 + -1 C_bb2524 = -12; /*2 Inst in Line 526; */
-10 L_52a + -10 L_529 + -10 L_528 + -10 L_527 + -10 L_526 + -1 C_bb2523 = -82; /*5 Inst in Line 526; 8 Inst in Line 527; 8 Inst in Line 528; 8 Inst in Line 529; 3 Inst in Line 52a; */
-10 L_526 + -10 L_525 + -1 C_bb2522 = -25; /*4 Inst in Line 525; 1 Inst in Line 526; */
-10 L_525 + -10 L_524 + -10 L_523 + -1 C_bb2521 = -45; /*3 Inst in Line 523; 8 Inst in Line 524; 4 Inst in Line 525; */
-10 L_53c + -1 C_bb2520 = -14; /*4 Inst in Line 53c; */
-10 L_53b + -10 L_53a + -10 L_539 + -1 C_bb2519 = -47; /*1 Inst in Line 539; 8 Inst in Line 53a; 8 Inst in Line 53b; */
-10 L_539 + -10 L_538 + -1 C_bb2518 = -30; /*3 Inst in Line 538; 7 Inst in Line 539; */
-10 L_534 + -1 C_bb2517 = -12; /*2 Inst in Line 534; */
-10 L_538 + -10 L_537 + -10 L_536 + -10 L_535 + -1 C_bb2516 = -69; /*8 Inst in Line 535; 8 Inst in Line 536; 8 Inst in Line 537; 5 Inst in Line 538; */
-10 L_534 + -1 C_bb2515 = -15; /*5 Inst in Line 534; */
-10 L_534 + -10 L_533 + -10 L_532 + -1 C_bb2514 = -46; /*7 Inst in Line 532; 8 Inst in Line 533; 1 Inst in Line 534; */
-10 L_54c + -10 L_54b + -10 L_54a + -1 C_bb2513 = -49; /*3 Inst in Line 54a; 8 Inst in Line 54b; 8 Inst in Line 54c; */
-10 L_509 + -1 C_bb2512 = -12; /*2 Inst in Line 509; */
-10 L_508 + -10 L_507 + -1 C_bb2511 = -35; /*7 Inst in Line 507; 8 Inst in Line 508; */
-10 L_505 + -10 L_504 + -10 L_503 + -10 L_502 + -1 C_bb2510 = -65; /*4 Inst in Line 502; 8 Inst in Line 503; 8 Inst in Line 504; 5 Inst in Line 505; */
-10 L_507 + -10 L_506 + -10 L_505 + -1 C_bb2509 = -42; /*3 Inst in Line 505; 8 Inst in Line 506; 1 Inst in Line 507; */
-10 L_502 + -10 L_501 + -10 L_500 + -10 L_4ff + -10 L_4fe + -10 L_4fd + -1 C_bb2508 = -99; /*3 Inst in Line 4fd; 8 Inst in Line 4fe; 8 Inst in Line 4ff; 8 Inst in Line 500; 8 Inst in Line 501; 4 Inst in Line 502; */
-10 L_4fa + -1 C_bb2507 = -16; /*6 Inst in Line 4fa; */
-10 L_4fd + -10 L_4fc + -10 L_4fb + -10 L_4fa + -1 C_bb2506 = -62; /*1 Inst in Line 4fa; 8 Inst in Line 4fb; 8 Inst in Line 4fc; 5 Inst in Line 4fd; */
-10 L_4fa + -10 L_4f9 + -1 C_bb2505 = -28; /*7 Inst in Line 4f9; 1 Inst in Line 4fa; */
-10 L_4f5 + -10 L_4f4 + -1 C_bb2504 = -22; /*1 Inst in Line 4f4; 1 Inst in Line 4f5; */
-10 L_4ef + -1 C_bb2503 = -12; /*2 Inst in Line 4ef; */
-10 L_50c + -1 C_bb2502 = -11; /*1 Inst in Line 50c; */
-10 L_50c + -10 L_50b + -1 C_bb2501 = -31; /*4 Inst in Line 50b; 7 Inst in Line 50c; */
-10 L_4f9 + -10 L_4f8 + -10 L_4f7 + -10 L_4f6 + -10 L_4f5 + -1 C_bb2500 = -76; /*1 Inst in Line 4f5; 8 Inst in Line 4f6; 8 Inst in Line 4f7; 8 Inst in Line 4f8; 1 Inst in Line 4f9; */
-10 L_4f4 + -10 L_4f3 + -10 L_4f2 + -1 C_bb2499 = -48; /*3 Inst in Line 4f2; 8 Inst in Line 4f3; 7 Inst in Line 4f4; */
-10 L_4f2 + -10 L_4f1 + -10 L_4f0 + -1 C_bb2498 = -45; /*2 Inst in Line 4f0; 8 Inst in Line 4f1; 5 Inst in Line 4f2; */
-10 L_4ef + -10 L_4ee + -10 L_4ed + -1 C_bb2497 = -48; /*7 Inst in Line 4ed; 8 Inst in Line 4ee; 3 Inst in Line 4ef; */
-10 L_4ed + -10 L_4ec + -10 L_4eb + -1 C_bb2496 = -45; /*6 Inst in Line 4eb; 8 Inst in Line 4ec; 1 Inst in Line 4ed; */
-10 L_50b + -1 C_bb2495 = -14; /*4 Inst in Line 50b; */
-10 L_4f5 + -1 C_bb2494 = -12; /*2 Inst in Line 4f5; */
-10 L_4f0 + -10 L_4ef + -1 C_bb2493 = -29; /*3 Inst in Line 4ef; 6 Inst in Line 4f0; */
-10 L_4eb + -10 L_4ea + -1 C_bb2492 = -29; /*7 Inst in Line 4ea; 2 Inst in Line 4eb; */
-10 L_4f5 + -1 C_bb2491 = -14; /*4 Inst in Line 4f5; */
-10 L_4ea + -10 L_4e9 + -1 C_bb2490 = -23; /*2 Inst in Line 4e9; 1 Inst in Line 4ea; */
-10 L_50d + -1 C_bb2489 = -13; /*3 Inst in Line 50d; */
-10 L_4e9 + -1 C_bb2488 = -14; /*4 Inst in Line 4e9; */
-10 L_4e9 + -10 L_4e8 + -1 C_bb2487 = -29; /*7 Inst in Line 4e8; 2 Inst in Line 4e9; */
-10 L_4e8 + -10 L_4e7 + -10 L_4e6 + -1 C_bb2486 = -46; /*7 Inst in Line 4e6; 8 Inst in Line 4e7; 1 Inst in Line 4e8; */
-10 L_530 + -10 L_52f + -10 L_52e + -10 L_52d + -1 C_bb2485 = -61; /*3 Inst in Line 52d; 8 Inst in Line 52e; 8 Inst in Line 52f; 2 Inst in Line 530; */
-10 L_52d + -1 C_bb2484 = -15; /*5 Inst in Line 52d; */
-10 L_52c + -1 C_bb2483 = -13; /*3 Inst in Line 52c; */
-10 L_530 + -1 C_bb2482 = -14; /*4 Inst in Line 530; */
-10 L_52c + -1 C_bb2481 = -14; /*4 Inst in Line 52c; */
-10 L_52c + -10 L_52b + -10 L_52a + -1 C_bb2480 = -44; /*5 Inst in Line 52a; 8 Inst in Line 52b; 1 Inst in Line 52c; */
-10 L_526 + -1 C_bb2479 = -12; /*2 Inst in Line 526; */
-10 L_52a + -10 L_529 + -10 L_528 + -10 L_527 + -10 L_526 + -1 C_bb2478 = -82; /*5 Inst in Line 526; 8 Inst in Line 527; 8 Inst in Line 528; 8 Inst in Line 529; 3 Inst in Line 52a; */
-10 L_526 + -10 L_525 + -1 C_bb2477 = -25; /*4 Inst in Line 525; 1 Inst in Line 526; */
-10 L_525 + -10 L_524 + -10 L_523 + -1 C_bb2476 = -45; /*3 Inst in Line 523; 8 Inst in Line 524; 4 Inst in Line 525; */
-10 L_549 + -1 C_bb2475 = -11; /*1 Inst in Line 549; */
-10 L_546 + -1 C_bb2474 = -12; /*2 Inst in Line 546; */
-10 L_549 + -10 L_548 + -1 C_bb2473 = -23; /*2 Inst in Line 548; 1 Inst in Line 549; */
-10 L_549 + -1 C_bb2472 = -16; /*6 Inst in Line 549; */
-10 L_546 + -1 C_bb2471 = -15; /*5 Inst in Line 546; */
-10 L_548 + -10 L_547 + -1 C_bb2470 = -23; /*2 Inst in Line 547; 1 Inst in Line 548; */
-10 L_548 + -1 C_bb2469 = -15; /*5 Inst in Line 548; */
-10 L_546 + -10 L_545 + -1 C_bb2468 = -22; /*1 Inst in Line 545; 1 Inst in Line 546; */
-10 L_547 + -1 C_bb2467 = -16; /*6 Inst in Line 547; */
-10 L_545 + -1 C_bb2466 = -12; /*2 Inst in Line 545; */
-10 L_545 + -1 C_bb2465 = -15; /*5 Inst in Line 545; */
-10 L_54a + -1 C_bb2464 = -13; /*3 Inst in Line 54a; */
-10 L_544 + -1 C_bb2463 = -14; /*4 Inst in Line 544; */
-10 L_544 + -1 C_bb2462 = -14; /*4 Inst in Line 544; */
-10 L_543 + -1 C_bb2461 = -12; /*2 Inst in Line 543; */
-10 L_543 + -1 C_bb2460 = -14; /*4 Inst in Line 543; */
-10 L_543 + -10 L_542 + -1 C_bb2459 = -23; /*1 Inst in Line 542; 2 Inst in Line 543; */
-10 L_542 + -10 L_541 + -10 L_540 + -1 C_bb2458 = -47; /*2 Inst in Line 540; 8 Inst in Line 541; 7 Inst in Line 542; */
-10 L_520 + -1 C_bb2457 = -14; /*4 Inst in Line 520; */
-10 L_520 + -1 C_bb2456 = -14; /*4 Inst in Line 520; */
-10 L_51f + -10 L_51e + -1 C_bb2455 = -29; /*1 Inst in Line 51e; 8 Inst in Line 51f; */
-10 L_51c + -1 C_bb2454 = -17; /*7 Inst in Line 51c; */
-10 L_51c + -10 L_51b + -10 L_51a + -1 C_bb2453 = -42; /*3 Inst in Line 51a; 8 Inst in Line 51b; 1 Inst in Line 51c; */
-10 L_522 + -10 L_521 + -1 C_bb2452 = -34; /*8 Inst in Line 521; 6 Inst in Line 522; */
-10 L_51e + -10 L_51d + -1 C_bb2451 = -29; /*2 Inst in Line 51d; 7 Inst in Line 51e; */
-10 L_51a + -10 L_519 + -1 C_bb2450 = -28; /*3 Inst in Line 519; 5 Inst in Line 51a; */
-10 L_51d + -1 C_bb2449 = -13; /*3 Inst in Line 51d; */
-10 L_51d + -1 C_bb2448 = -13; /*3 Inst in Line 51d; */
-10 L_514 + -1 C_bb2447 = -16; /*6 Inst in Line 514; */
-10 L_515 + -1 C_bb2446 = -15; /*5 Inst in Line 515; */
-10 L_519 + -10 L_518 + -10 L_517 + -1 C_bb2445 = -44; /*1 Inst in Line 517; 8 Inst in Line 518; 5 Inst in Line 519; */
-10 L_517 + -1 C_bb2444 = -14; /*4 Inst in Line 517; */
-10 L_515 + -10 L_514 + -1 C_bb2443 = -24; /*2 Inst in Line 514; 2 Inst in Line 515; */
-10 L_512 + -10 L_511 + -1 C_bb2442 = -28; /*1 Inst in Line 511; 7 Inst in Line 512; */
-10 L_517 + -10 L_516 + -10 L_515 + -1 C_bb2441 = -42; /*1 Inst in Line 515; 8 Inst in Line 516; 3 Inst in Line 517; */
-10 L_513 + -1 C_bb2440 = -13; /*3 Inst in Line 513; */
-10 L_511 + -1 C_bb2439 = -13; /*3 Inst in Line 511; */
-10 L_511 + -1 C_bb2438 = -12; /*2 Inst in Line 511; */
-10 L_513 + -10 L_512 + -1 C_bb2437 = -26; /*1 Inst in Line 512; 5 Inst in Line 513; */
-10 L_511 + -10 L_510 + -1 C_bb2436 = -26; /*4 Inst in Line 510; 2 Inst in Line 511; */
-10 L_523 + -10 L_522 + -1 C_bb2435 = -24; /*2 Inst in Line 522; 2 Inst in Line 523; */
-10 L_510 + -1 C_bb2434 = -13; /*3 Inst in Line 510; */
-10 L_510 + -10 L_50f + -1 C_bb2433 = -26; /*5 Inst in Line 50f; 1 Inst in Line 510; */
-10 L_50f + -10 L_50e + -10 L_50d + -1 C_bb2432 = -46; /*5 Inst in Line 50d; 8 Inst in Line 50e; 3 Inst in Line 50f; */
-10 L_53c + -1 C_bb2431 = -14; /*4 Inst in Line 53c; */
-10 L_53b + -10 L_53a + -10 L_539 + -1 C_bb2430 = -47; /*1 Inst in Line 539; 8 Inst in Line 53a; 8 Inst in Line 53b; */
-10 L_539 + -10 L_538 + -1 C_bb2429 = -30; /*3 Inst in Line 538; 7 Inst in Line 539; */
-10 L_534 + -1 C_bb2428 = -12; /*2 Inst in Line 534; */
-10 L_538 + -10 L_537 + -10 L_536 + -10 L_535 + -1 C_bb2427 = -69; /*8 Inst in Line 535; 8 Inst in Line 536; 8 Inst in Line 537; 5 Inst in Line 538; */
-10 L_534 + -1 C_bb2426 = -15; /*5 Inst in Line 534; */
-10 L_534 + -10 L_533 + -10 L_532 + -1 C_bb2425 = -46; /*7 Inst in Line 532; 8 Inst in Line 533; 1 Inst in Line 534; */
-10 L_530 + -10 L_52f + -10 L_52e + -10 L_52d + -1 C_bb2424 = -61; /*3 Inst in Line 52d; 8 Inst in Line 52e; 8 Inst in Line 52f; 2 Inst in Line 530; */
-10 L_52d + -1 C_bb2423 = -15; /*5 Inst in Line 52d; */
-10 L_52c + -1 C_bb2422 = -13; /*3 Inst in Line 52c; */
-10 L_530 + -1 C_bb2421 = -14; /*4 Inst in Line 530; */
-10 L_52c + -1 C_bb2420 = -14; /*4 Inst in Line 52c; */
-10 L_52c + -10 L_52b + -10 L_52a + -1 C_bb2419 = -44; /*5 Inst in Line 52a; 8 Inst in Line 52b; 1 Inst in Line 52c; */
-10 L_526 + -1 C_bb2418 = -12; /*2 Inst in Line 526; */
-10 L_52a + -10 L_529 + -10 L_528 + -10 L_527 + -10 L_526 + -1 C_bb2417 = -82; /*5 Inst in Line 526; 8 Inst in Line 527; 8 Inst in Line 528; 8 Inst in Line 529; 3 Inst in Line 52a; */
-10 L_526 + -10 L_525 + -1 C_bb2416 = -25; /*4 Inst in Line 525; 1 Inst in Line 526; */
-10 L_525 + -10 L_524 + -10 L_523 + -1 C_bb2415 = -45; /*3 Inst in Line 523; 8 Inst in Line 524; 4 Inst in Line 525; */
-10 L_530 + -10 L_52f + -10 L_52e + -10 L_52d + -1 C_bb2414 = -61; /*3 Inst in Line 52d; 8 Inst in Line 52e; 8 Inst in Line 52f; 2 Inst in Line 530; */
-10 L_52d + -1 C_bb2413 = -15; /*5 Inst in Line 52d; */
-10 L_52c + -1 C_bb2412 = -13; /*3 Inst in Line 52c; */
-10 L_530 + -1 C_bb2411 = -14; /*4 Inst in Line 530; */
-10 L_52c + -1 C_bb2410 = -14; /*4 Inst in Line 52c; */
-10 L_52c + -10 L_52b + -10 L_52a + -1 C_bb2409 = -44; /*5 Inst in Line 52a; 8 Inst in Line 52b; 1 Inst in Line 52c; */
-10 L_526 + -1 C_bb2408 = -12; /*2 Inst in Line 526; */
-10 L_52a + -10 L_529 + -10 L_528 + -10 L_527 + -10 L_526 + -1 C_bb2407 = -82; /*5 Inst in Line 526; 8 Inst in Line 527; 8 Inst in Line 528; 8 Inst in Line 529; 3 Inst in Line 52a; */
-10 L_526 + -10 L_525 + -1 C_bb2406 = -25; /*4 Inst in Line 525; 1 Inst in Line 526; */
-10 L_525 + -10 L_524 + -10 L_523 + -1 C_bb2405 = -45; /*3 Inst in Line 523; 8 Inst in Line 524; 4 Inst in Line 525; */
-10 L_53c + -1 C_bb2404 = -14; /*4 Inst in Line 53c; */
-10 L_53b + -10 L_53a + -10 L_539 + -1 C_bb2403 = -47; /*1 Inst in Line 539; 8 Inst in Line 53a; 8 Inst in Line 53b; */
-10 L_539 + -10 L_538 + -1 C_bb2402 = -30; /*3 Inst in Line 538; 7 Inst in Line 539; */
-10 L_534 + -1 C_bb2401 = -12; /*2 Inst in Line 534; */
-10 L_538 + -10 L_537 + -10 L_536 + -10 L_535 + -1 C_bb2400 = -69; /*8 Inst in Line 535; 8 Inst in Line 536; 8 Inst in Line 537; 5 Inst in Line 538; */
-10 L_534 + -1 C_bb2399 = -15; /*5 Inst in Line 534; */
-10 L_534 + -10 L_533 + -10 L_532 + -1 C_bb2398 = -46; /*7 Inst in Line 532; 8 Inst in Line 533; 1 Inst in Line 534; */
-10 L_54c + -10 L_54b + -10 L_54a + -1 C_bb2397 = -49; /*3 Inst in Line 54a; 8 Inst in Line 54b; 8 Inst in Line 54c; */
-10 L_509 + -1 C_bb2396 = -12; /*2 Inst in Line 509; */
-10 L_508 + -10 L_507 + -1 C_bb2395 = -35; /*7 Inst in Line 507; 8 Inst in Line 508; */
-10 L_505 + -10 L_504 + -10 L_503 + -10 L_502 + -1 C_bb2394 = -65; /*4 Inst in Line 502; 8 Inst in Line 503; 8 Inst in Line 504; 5 Inst in Line 505; */
-10 L_507 + -10 L_506 + -10 L_505 + -1 C_bb2393 = -42; /*3 Inst in Line 505; 8 Inst in Line 506; 1 Inst in Line 507; */
-10 L_502 + -10 L_501 + -10 L_500 + -10 L_4ff + -10 L_4fe + -10 L_4fd + -1 C_bb2392 = -99; /*3 Inst in Line 4fd; 8 Inst in Line 4fe; 8 Inst in Line 4ff; 8 Inst in Line 500; 8 Inst in Line 501; 4 Inst in Line 502; */
-10 L_4fa + -1 C_bb2391 = -16; /*6 Inst in Line 4fa; */
-10 L_4fd + -10 L_4fc + -10 L_4fb + -10 L_4fa + -1 C_bb2390 = -62; /*1 Inst in Line 4fa; 8 Inst in Line 4fb; 8 Inst in Line 4fc; 5 Inst in Line 4fd; */
-10 L_4fa + -10 L_4f9 + -1 C_bb2389 = -28; /*7 Inst in Line 4f9; 1 Inst in Line 4fa; */
-10 L_4f5 + -10 L_4f4 + -1 C_bb2388 = -22; /*1 Inst in Line 4f4; 1 Inst in Line 4f5; */
-10 L_4ef + -1 C_bb2387 = -12; /*2 Inst in Line 4ef; */
-10 L_50c + -1 C_bb2386 = -11; /*1 Inst in Line 50c; */
-10 L_50c + -10 L_50b + -1 C_bb2385 = -31; /*4 Inst in Line 50b; 7 Inst in Line 50c; */
-10 L_4f9 + -10 L_4f8 + -10 L_4f7 + -10 L_4f6 + -10 L_4f5 + -1 C_bb2384 = -76; /*1 Inst in Line 4f5; 8 Inst in Line 4f6; 8 Inst in Line 4f7; 8 Inst in Line 4f8; 1 Inst in Line 4f9; */
-10 L_4f4 + -10 L_4f3 + -10 L_4f2 + -1 C_bb2383 = -48; /*3 Inst in Line 4f2; 8 Inst in Line 4f3; 7 Inst in Line 4f4; */
-10 L_4f2 + -10 L_4f1 + -10 L_4f0 + -1 C_bb2382 = -45; /*2 Inst in Line 4f0; 8 Inst in Line 4f1; 5 Inst in Line 4f2; */
-10 L_4ef + -10 L_4ee + -10 L_4ed + -1 C_bb2381 = -48; /*7 Inst in Line 4ed; 8 Inst in Line 4ee; 3 Inst in Line 4ef; */
-10 L_4ed + -10 L_4ec + -10 L_4eb + -1 C_bb2380 = -45; /*6 Inst in Line 4eb; 8 Inst in Line 4ec; 1 Inst in Line 4ed; */
-10 L_50b + -1 C_bb2379 = -14; /*4 Inst in Line 50b; */
-10 L_4f5 + -1 C_bb2378 = -12; /*2 Inst in Line 4f5; */
-10 L_4f0 + -10 L_4ef + -1 C_bb2377 = -29; /*3 Inst in Line 4ef; 6 Inst in Line 4f0; */
-10 L_4eb + -10 L_4ea + -1 C_bb2376 = -29; /*7 Inst in Line 4ea; 2 Inst in Line 4eb; */
-10 L_4f5 + -1 C_bb2375 = -14; /*4 Inst in Line 4f5; */
-10 L_4ea + -10 L_4e9 + -1 C_bb2374 = -23; /*2 Inst in Line 4e9; 1 Inst in Line 4ea; */
-10 L_50d + -1 C_bb2373 = -13; /*3 Inst in Line 50d; */
-10 L_4e9 + -1 C_bb2372 = -14; /*4 Inst in Line 4e9; */
-10 L_4e9 + -10 L_4e8 + -1 C_bb2371 = -29; /*7 Inst in Line 4e8; 2 Inst in Line 4e9; */
-10 L_4e8 + -10 L_4e7 + -10 L_4e6 + -1 C_bb2370 = -46; /*7 Inst in Line 4e6; 8 Inst in Line 4e7; 1 Inst in Line 4e8; */
-10 L_530 + -10 L_52f + -10 L_52e + -10 L_52d + -1 C_bb2369 = -61; /*3 Inst in Line 52d; 8 Inst in Line 52e; 8 Inst in Line 52f; 2 Inst in Line 530; */
-10 L_52d + -1 C_bb2368 = -15; /*5 Inst in Line 52d; */
-10 L_52c + -1 C_bb2367 = -13; /*3 Inst in Line 52c; */
-10 L_530 + -1 C_bb2366 = -14; /*4 Inst in Line 530; */
-10 L_52c + -1 C_bb2365 = -14; /*4 Inst in Line 52c; */
-10 L_52c + -10 L_52b + -10 L_52a + -1 C_bb2364 = -44; /*5 Inst in Line 52a; 8 Inst in Line 52b; 1 Inst in Line 52c; */
-10 L_526 + -1 C_bb2363 = -12; /*2 Inst in Line 526; */
-10 L_52a + -10 L_529 + -10 L_528 + -10 L_527 + -10 L_526 + -1 C_bb2362 = -82; /*5 Inst in Line 526; 8 Inst in Line 527; 8 Inst in Line 528; 8 Inst in Line 529; 3 Inst in Line 52a; */
-10 L_526 + -10 L_525 + -1 C_bb2361 = -25; /*4 Inst in Line 525; 1 Inst in Line 526; */
-10 L_525 + -10 L_524 + -10 L_523 + -1 C_bb2360 = -45; /*3 Inst in Line 523; 8 Inst in Line 524; 4 Inst in Line 525; */
-10 L_549 + -1 C_bb2359 = -11; /*1 Inst in Line 549; */
-10 L_546 + -1 C_bb2358 = -12; /*2 Inst in Line 546; */
-10 L_549 + -10 L_548 + -1 C_bb2357 = -23; /*2 Inst in Line 548; 1 Inst in Line 549; */
-10 L_549 + -1 C_bb2356 = -16; /*6 Inst in Line 549; */
-10 L_546 + -1 C_bb2355 = -15; /*5 Inst in Line 546; */
-10 L_548 + -10 L_547 + -1 C_bb2354 = -23; /*2 Inst in Line 547; 1 Inst in Line 548; */
-10 L_548 + -1 C_bb2353 = -15; /*5 Inst in Line 548; */
-10 L_546 + -10 L_545 + -1 C_bb2352 = -22; /*1 Inst in Line 545; 1 Inst in Line 546; */
-10 L_547 + -1 C_bb2351 = -16; /*6 Inst in Line 547; */
-10 L_545 + -1 C_bb2350 = -12; /*2 Inst in Line 545; */
-10 L_545 + -1 C_bb2349 = -15; /*5 Inst in Line 545; */
-10 L_54a + -1 C_bb2348 = -13; /*3 Inst in Line 54a; */
-10 L_544 + -1 C_bb2347 = -14; /*4 Inst in Line 544; */
-10 L_544 + -1 C_bb2346 = -14; /*4 Inst in Line 544; */
-10 L_543 + -1 C_bb2345 = -12; /*2 Inst in Line 543; */
-10 L_543 + -1 C_bb2344 = -14; /*4 Inst in Line 543; */
-10 L_543 + -10 L_542 + -1 C_bb2343 = -23; /*1 Inst in Line 542; 2 Inst in Line 543; */
-10 L_542 + -10 L_541 + -10 L_540 + -1 C_bb2342 = -47; /*2 Inst in Line 540; 8 Inst in Line 541; 7 Inst in Line 542; */
-10 L_520 + -1 C_bb2341 = -14; /*4 Inst in Line 520; */
-10 L_520 + -1 C_bb2340 = -14; /*4 Inst in Line 520; */
-10 L_51f + -10 L_51e + -1 C_bb2339 = -29; /*1 Inst in Line 51e; 8 Inst in Line 51f; */
-10 L_51c + -1 C_bb2338 = -17; /*7 Inst in Line 51c; */
-10 L_51c + -10 L_51b + -10 L_51a + -1 C_bb2337 = -42; /*3 Inst in Line 51a; 8 Inst in Line 51b; 1 Inst in Line 51c; */
-10 L_522 + -10 L_521 + -1 C_bb2336 = -34; /*8 Inst in Line 521; 6 Inst in Line 522; */
-10 L_51e + -10 L_51d + -1 C_bb2335 = -29; /*2 Inst in Line 51d; 7 Inst in Line 51e; */
-10 L_51a + -10 L_519 + -1 C_bb2334 = -28; /*3 Inst in Line 519; 5 Inst in Line 51a; */
-10 L_51d + -1 C_bb2333 = -13; /*3 Inst in Line 51d; */
-10 L_51d + -1 C_bb2332 = -13; /*3 Inst in Line 51d; */
-10 L_514 + -1 C_bb2331 = -16; /*6 Inst in Line 514; */
-10 L_515 + -1 C_bb2330 = -15; /*5 Inst in Line 515; */
-10 L_519 + -10 L_518 + -10 L_517 + -1 C_bb2329 = -44; /*1 Inst in Line 517; 8 Inst in Line 518; 5 Inst in Line 519; */
-10 L_517 + -1 C_bb2328 = -14; /*4 Inst in Line 517; */
-10 L_515 + -10 L_514 + -1 C_bb2327 = -24; /*2 Inst in Line 514; 2 Inst in Line 515; */
-10 L_512 + -10 L_511 + -1 C_bb2326 = -28; /*1 Inst in Line 511; 7 Inst in Line 512; */
-10 L_517 + -10 L_516 + -10 L_515 + -1 C_bb2325 = -42; /*1 Inst in Line 515; 8 Inst in Line 516; 3 Inst in Line 517; */
-10 L_513 + -1 C_bb2324 = -13; /*3 Inst in Line 513; */
-10 L_511 + -1 C_bb2323 = -13; /*3 Inst in Line 511; */
-10 L_511 + -1 C_bb2322 = -12; /*2 Inst in Line 511; */
-10 L_513 + -10 L_512 + -1 C_bb2321 = -26; /*1 Inst in Line 512; 5 Inst in Line 513; */
-10 L_511 + -10 L_510 + -1 C_bb2320 = -26; /*4 Inst in Line 510; 2 Inst in Line 511; */
-10 L_523 + -10 L_522 + -1 C_bb2319 = -24; /*2 Inst in Line 522; 2 Inst in Line 523; */
-10 L_510 + -1 C_bb2318 = -13; /*3 Inst in Line 510; */
-10 L_510 + -10 L_50f + -1 C_bb2317 = -26; /*5 Inst in Line 50f; 1 Inst in Line 510; */
-10 L_50f + -10 L_50e + -10 L_50d + -1 C_bb2316 = -46; /*5 Inst in Line 50d; 8 Inst in Line 50e; 3 Inst in Line 50f; */
-10 L_53c + -1 C_bb2315 = -14; /*4 Inst in Line 53c; */
-10 L_53b + -10 L_53a + -10 L_539 + -1 C_bb2314 = -47; /*1 Inst in Line 539; 8 Inst in Line 53a; 8 Inst in Line 53b; */
-10 L_539 + -10 L_538 + -1 C_bb2313 = -30; /*3 Inst in Line 538; 7 Inst in Line 539; */
-10 L_534 + -1 C_bb2312 = -12; /*2 Inst in Line 534; */
-10 L_538 + -10 L_537 + -10 L_536 + -10 L_535 + -1 C_bb2311 = -69; /*8 Inst in Line 535; 8 Inst in Line 536; 8 Inst in Line 537; 5 Inst in Line 538; */
-10 L_534 + -1 C_bb2310 = -15; /*5 Inst in Line 534; */
-10 L_534 + -10 L_533 + -10 L_532 + -1 C_bb2309 = -46; /*7 Inst in Line 532; 8 Inst in Line 533; 1 Inst in Line 534; */
-10 L_530 + -10 L_52f + -10 L_52e + -10 L_52d + -1 C_bb2308 = -61; /*3 Inst in Line 52d; 8 Inst in Line 52e; 8 Inst in Line 52f; 2 Inst in Line 530; */
-10 L_52d + -1 C_bb2307 = -15; /*5 Inst in Line 52d; */
-10 L_52c + -1 C_bb2306 = -13; /*3 Inst in Line 52c; */
-10 L_530 + -1 C_bb2305 = -14; /*4 Inst in Line 530; */
-10 L_52c + -1 C_bb2304 = -14; /*4 Inst in Line 52c; */
-10 L_52c + -10 L_52b + -10 L_52a + -1 C_bb2303 = -44; /*5 Inst in Line 52a; 8 Inst in Line 52b; 1 Inst in Line 52c; */
-10 L_526 + -1 C_bb2302 = -12; /*2 Inst in Line 526; */
-10 L_52a + -10 L_529 + -10 L_528 + -10 L_527 + -10 L_526 + -1 C_bb2301 = -82; /*5 Inst in Line 526; 8 Inst in Line 527; 8 Inst in Line 528; 8 Inst in Line 529; 3 Inst in Line 52a; */
-10 L_526 + -10 L_525 + -1 C_bb2300 = -25; /*4 Inst in Line 525; 1 Inst in Line 526; */
-10 L_525 + -10 L_524 + -10 L_523 + -1 C_bb2299 = -45; /*3 Inst in Line 523; 8 Inst in Line 524; 4 Inst in Line 525; */
-10 L_530 + -10 L_52f + -10 L_52e + -10 L_52d + -1 C_bb2298 = -61; /*3 Inst in Line 52d; 8 Inst in Line 52e; 8 Inst in Line 52f; 2 Inst in Line 530; */
-10 L_52d + -1 C_bb2297 = -15; /*5 Inst in Line 52d; */
-10 L_52c + -1 C_bb2296 = -13; /*3 Inst in Line 52c; */
-10 L_530 + -1 C_bb2295 = -14; /*4 Inst in Line 530; */
-10 L_52c + -1 C_bb2294 = -14; /*4 Inst in Line 52c; */
-10 L_52c + -10 L_52b + -10 L_52a + -1 C_bb2293 = -44; /*5 Inst in Line 52a; 8 Inst in Line 52b; 1 Inst in Line 52c; */
-10 L_526 + -1 C_bb2292 = -12; /*2 Inst in Line 526; */
-10 L_52a + -10 L_529 + -10 L_528 + -10 L_527 + -10 L_526 + -1 C_bb2291 = -82; /*5 Inst in Line 526; 8 Inst in Line 527; 8 Inst in Line 528; 8 Inst in Line 529; 3 Inst in Line 52a; */
-10 L_526 + -10 L_525 + -1 C_bb2290 = -25; /*4 Inst in Line 525; 1 Inst in Line 526; */
-10 L_525 + -10 L_524 + -10 L_523 + -1 C_bb2289 = -45; /*3 Inst in Line 523; 8 Inst in Line 524; 4 Inst in Line 525; */
-10 L_53c + -1 C_bb2288 = -14; /*4 Inst in Line 53c; */
-10 L_53b + -10 L_53a + -10 L_539 + -1 C_bb2287 = -47; /*1 Inst in Line 539; 8 Inst in Line 53a; 8 Inst in Line 53b; */
-10 L_539 + -10 L_538 + -1 C_bb2286 = -30; /*3 Inst in Line 538; 7 Inst in Line 539; */
-10 L_534 + -1 C_bb2285 = -12; /*2 Inst in Line 534; */
-10 L_538 + -10 L_537 + -10 L_536 + -10 L_535 + -1 C_bb2284 = -69; /*8 Inst in Line 535; 8 Inst in Line 536; 8 Inst in Line 537; 5 Inst in Line 538; */
-10 L_534 + -1 C_bb2283 = -15; /*5 Inst in Line 534; */
-10 L_534 + -10 L_533 + -10 L_532 + -1 C_bb2282 = -46; /*7 Inst in Line 532; 8 Inst in Line 533; 1 Inst in Line 534; */
-10 L_54c + -10 L_54b + -10 L_54a + -1 C_bb2281 = -49; /*3 Inst in Line 54a; 8 Inst in Line 54b; 8 Inst in Line 54c; */
-10 L_509 + -1 C_bb2280 = -12; /*2 Inst in Line 509; */
-10 L_508 + -10 L_507 + -1 C_bb2279 = -35; /*7 Inst in Line 507; 8 Inst in Line 508; */
-10 L_505 + -10 L_504 + -10 L_503 + -10 L_502 + -1 C_bb2278 = -65; /*4 Inst in Line 502; 8 Inst in Line 503; 8 Inst in Line 504; 5 Inst in Line 505; */
-10 L_507 + -10 L_506 + -10 L_505 + -1 C_bb2277 = -42; /*3 Inst in Line 505; 8 Inst in Line 506; 1 Inst in Line 507; */
-10 L_502 + -10 L_501 + -10 L_500 + -10 L_4ff + -10 L_4fe + -10 L_4fd + -1 C_bb2276 = -99; /*3 Inst in Line 4fd; 8 Inst in Line 4fe; 8 Inst in Line 4ff; 8 Inst in Line 500; 8 Inst in Line 501; 4 Inst in Line 502; */
-10 L_4fa + -1 C_bb2275 = -16; /*6 Inst in Line 4fa; */
-10 L_4fd + -10 L_4fc + -10 L_4fb + -10 L_4fa + -1 C_bb2274 = -62; /*1 Inst in Line 4fa; 8 Inst in Line 4fb; 8 Inst in Line 4fc; 5 Inst in Line 4fd; */
-10 L_4fa + -10 L_4f9 + -1 C_bb2273 = -28; /*7 Inst in Line 4f9; 1 Inst in Line 4fa; */
-10 L_4f5 + -10 L_4f4 + -1 C_bb2272 = -22; /*1 Inst in Line 4f4; 1 Inst in Line 4f5; */
-10 L_4ef + -1 C_bb2271 = -12; /*2 Inst in Line 4ef; */
-10 L_50c + -1 C_bb2270 = -11; /*1 Inst in Line 50c; */
-10 L_50c + -10 L_50b + -1 C_bb2269 = -31; /*4 Inst in Line 50b; 7 Inst in Line 50c; */
-10 L_4f9 + -10 L_4f8 + -10 L_4f7 + -10 L_4f6 + -10 L_4f5 + -1 C_bb2268 = -76; /*1 Inst in Line 4f5; 8 Inst in Line 4f6; 8 Inst in Line 4f7; 8 Inst in Line 4f8; 1 Inst in Line 4f9; */
-10 L_4f4 + -10 L_4f3 + -10 L_4f2 + -1 C_bb2267 = -48; /*3 Inst in Line 4f2; 8 Inst in Line 4f3; 7 Inst in Line 4f4; */
-10 L_4f2 + -10 L_4f1 + -10 L_4f0 + -1 C_bb2266 = -45; /*2 Inst in Line 4f0; 8 Inst in Line 4f1; 5 Inst in Line 4f2; */
-10 L_4ef + -10 L_4ee + -10 L_4ed + -1 C_bb2265 = -48; /*7 Inst in Line 4ed; 8 Inst in Line 4ee; 3 Inst in Line 4ef; */
-10 L_4ed + -10 L_4ec + -10 L_4eb + -1 C_bb2264 = -45; /*6 Inst in Line 4eb; 8 Inst in Line 4ec; 1 Inst in Line 4ed; */
-10 L_50b + -1 C_bb2263 = -14; /*4 Inst in Line 50b; */
-10 L_4f5 + -1 C_bb2262 = -12; /*2 Inst in Line 4f5; */
-10 L_4f0 + -10 L_4ef + -1 C_bb2261 = -29; /*3 Inst in Line 4ef; 6 Inst in Line 4f0; */
-10 L_4eb + -10 L_4ea + -1 C_bb2260 = -29; /*7 Inst in Line 4ea; 2 Inst in Line 4eb; */
-10 L_4f5 + -1 C_bb2259 = -14; /*4 Inst in Line 4f5; */
-10 L_4ea + -10 L_4e9 + -1 C_bb2258 = -23; /*2 Inst in Line 4e9; 1 Inst in Line 4ea; */
-10 L_50d + -1 C_bb2257 = -13; /*3 Inst in Line 50d; */
-10 L_4e9 + -1 C_bb2256 = -14; /*4 Inst in Line 4e9; */
-10 L_4e9 + -10 L_4e8 + -1 C_bb2255 = -29; /*7 Inst in Line 4e8; 2 Inst in Line 4e9; */
-10 L_4e8 + -10 L_4e7 + -10 L_4e6 + -1 C_bb2254 = -46; /*7 Inst in Line 4e6; 8 Inst in Line 4e7; 1 Inst in Line 4e8; */
-10 L_530 + -10 L_52f + -10 L_52e + -10 L_52d + -1 C_bb2253 = -61; /*3 Inst in Line 52d; 8 Inst in Line 52e; 8 Inst in Line 52f; 2 Inst in Line 530; */
-10 L_52d + -1 C_bb2252 = -15; /*5 Inst in Line 52d; */
-10 L_52c + -1 C_bb2251 = -13; /*3 Inst in Line 52c; */
-10 L_530 + -1 C_bb2250 = -14; /*4 Inst in Line 530; */
-10 L_52c + -1 C_bb2249 = -14; /*4 Inst in Line 52c; */
-10 L_52c + -10 L_52b + -10 L_52a + -1 C_bb2248 = -44; /*5 Inst in Line 52a; 8 Inst in Line 52b; 1 Inst in Line 52c; */
-10 L_526 + -1 C_bb2247 = -12; /*2 Inst in Line 526; */
-10 L_52a + -10 L_529 + -10 L_528 + -10 L_527 + -10 L_526 + -1 C_bb2246 = -82; /*5 Inst in Line 526; 8 Inst in Line 527; 8 Inst in Line 528; 8 Inst in Line 529; 3 Inst in Line 52a; */
-10 L_526 + -10 L_525 + -1 C_bb2245 = -25; /*4 Inst in Line 525; 1 Inst in Line 526; */
-10 L_525 + -10 L_524 + -10 L_523 + -1 C_bb2244 = -45; /*3 Inst in Line 523; 8 Inst in Line 524; 4 Inst in Line 525; */
-10 L_549 + -1 C_bb2243 = -11; /*1 Inst in Line 549; */
-10 L_546 + -1 C_bb2242 = -12; /*2 Inst in Line 546; */
-10 L_549 + -10 L_548 + -1 C_bb2241 = -23; /*2 Inst in Line 548; 1 Inst in Line 549; */
-10 L_549 + -1 C_bb2240 = -16; /*6 Inst in Line 549; */
-10 L_546 + -1 C_bb2239 = -15; /*5 Inst in Line 546; */
-10 L_548 + -10 L_547 + -1 C_bb2238 = -23; /*2 Inst in Line 547; 1 Inst in Line 548; */
-10 L_548 + -1 C_bb2237 = -15; /*5 Inst in Line 548; */
-10 L_546 + -10 L_545 + -1 C_bb2236 = -22; /*1 Inst in Line 545; 1 Inst in Line 546; */
-10 L_547 + -1 C_bb2235 = -16; /*6 Inst in Line 547; */
-10 L_545 + -1 C_bb2234 = -12; /*2 Inst in Line 545; */
-10 L_545 + -1 C_bb2233 = -15; /*5 Inst in Line 545; */
-10 L_54a + -1 C_bb2232 = -13; /*3 Inst in Line 54a; */
-10 L_544 + -1 C_bb2231 = -14; /*4 Inst in Line 544; */
-10 L_544 + -1 C_bb2230 = -14; /*4 Inst in Line 544; */
-10 L_543 + -1 C_bb2229 = -12; /*2 Inst in Line 543; */
-10 L_543 + -1 C_bb2228 = -14; /*4 Inst in Line 543; */
-10 L_543 + -10 L_542 + -1 C_bb2227 = -23; /*1 Inst in Line 542; 2 Inst in Line 543; */
-10 L_542 + -10 L_541 + -10 L_540 + -1 C_bb2226 = -47; /*2 Inst in Line 540; 8 Inst in Line 541; 7 Inst in Line 542; */
-10 L_540 + -10 L_53f + -10 L_53e + -10 L_53d + -1 C_bb2225 = -67; /*5 Inst in Line 53d; 8 Inst in Line 53e; 8 Inst in Line 53f; 6 Inst in Line 540; */
-10 L_540 + -10 L_53f + -10 L_53e + -10 L_53d + -1 C_bb2224 = -67; /*5 Inst in Line 53d; 8 Inst in Line 53e; 8 Inst in Line 53f; 6 Inst in Line 540; */
-10 L_540 + -10 L_53f + -10 L_53e + -10 L_53d + -1 C_bb2223 = -67; /*5 Inst in Line 53d; 8 Inst in Line 53e; 8 Inst in Line 53f; 6 Inst in Line 540; */
-10 L_55c + -1 C_bb2222 = -14; /*4 Inst in Line 55c; */
-10 L_55e + -10 L_55d + -10 L_55c + -1 C_bb2221 = -45; /*1 Inst in Line 55c; 8 Inst in Line 55d; 6 Inst in Line 55e; */
-10 L_55c + -10 L_55b + -1 C_bb2220 = -24; /*1 Inst in Line 55b; 3 Inst in Line 55c; */
-10 L_55b + -1 C_bb2219 = -13; /*3 Inst in Line 55b; */
-10 L_55b + -10 L_55a + -1 C_bb2218 = -31; /*7 Inst in Line 55a; 4 Inst in Line 55b; */
-10 L_559 + -1 C_bb2217 = -14; /*4 Inst in Line 559; */
-10 L_55a + -10 L_559 + -1 C_bb2216 = -23; /*2 Inst in Line 559; 1 Inst in Line 55a; */
-10 L_559 + -10 L_558 + -1 C_bb2215 = -24; /*2 Inst in Line 558; 2 Inst in Line 559; */
-10 L_558 + -10 L_557 + -1 C_bb2214 = -24; /*2 Inst in Line 557; 2 Inst in Line 558; */
-10 L_558 + -1 C_bb2213 = -14; /*4 Inst in Line 558; */
-10 L_557 + -1 C_bb2212 = -14; /*4 Inst in Line 557; */
-10 L_557 + -10 L_556 + -1 C_bb2211 = -23; /*1 Inst in Line 556; 2 Inst in Line 557; */
-10 L_55f + -10 L_55e + -1 C_bb2210 = -23; /*2 Inst in Line 55e; 1 Inst in Line 55f; */
-10 L_556 + -10 L_555 + -1 C_bb2209 = -28; /*1 Inst in Line 555; 7 Inst in Line 556; */
-10 L_555 + -1 C_bb2208 = -13; /*3 Inst in Line 555; */
-10 L_555 + -10 L_554 + -10 L_553 + -1 C_bb2207 = -43; /*4 Inst in Line 553; 8 Inst in Line 554; 1 Inst in Line 555; */
-10 L_553 + -1 C_bb2206 = -12; /*2 Inst in Line 553; */
-10 L_555 + -1 C_bb2205 = -13; /*3 Inst in Line 555; */
-10 L_553 + -10 L_552 + -1 C_bb2204 = -24; /*2 Inst in Line 552; 2 Inst in Line 553; */
-10 L_552 + -10 L_551 + -10 L_550 + -1 C_bb2203 = -46; /*2 Inst in Line 550; 8 Inst in Line 551; 6 Inst in Line 552; */
-10 L_520 + -1 C_bb2202 = -14; /*4 Inst in Line 520; */
-10 L_520 + -1 C_bb2201 = -14; /*4 Inst in Line 520; */
-10 L_51f + -10 L_51e + -1 C_bb2200 = -29; /*1 Inst in Line 51e; 8 Inst in Line 51f; */
-10 L_51c + -1 C_bb2199 = -17; /*7 Inst in Line 51c; */
-10 L_51c + -10 L_51b + -10 L_51a + -1 C_bb2198 = -42; /*3 Inst in Line 51a; 8 Inst in Line 51b; 1 Inst in Line 51c; */
-10 L_522 + -10 L_521 + -1 C_bb2197 = -34; /*8 Inst in Line 521; 6 Inst in Line 522; */
-10 L_51e + -10 L_51d + -1 C_bb2196 = -29; /*2 Inst in Line 51d; 7 Inst in Line 51e; */
-10 L_51a + -10 L_519 + -1 C_bb2195 = -28; /*3 Inst in Line 519; 5 Inst in Line 51a; */
-10 L_51d + -1 C_bb2194 = -13; /*3 Inst in Line 51d; */
-10 L_51d + -1 C_bb2193 = -13; /*3 Inst in Line 51d; */
-10 L_514 + -1 C_bb2192 = -16; /*6 Inst in Line 514; */
-10 L_515 + -1 C_bb2191 = -15; /*5 Inst in Line 515; */
-10 L_519 + -10 L_518 + -10 L_517 + -1 C_bb2190 = -44; /*1 Inst in Line 517; 8 Inst in Line 518; 5 Inst in Line 519; */
-10 L_517 + -1 C_bb2189 = -14; /*4 Inst in Line 517; */
-10 L_515 + -10 L_514 + -1 C_bb2188 = -24; /*2 Inst in Line 514; 2 Inst in Line 515; */
-10 L_512 + -10 L_511 + -1 C_bb2187 = -28; /*1 Inst in Line 511; 7 Inst in Line 512; */
-10 L_517 + -10 L_516 + -10 L_515 + -1 C_bb2186 = -42; /*1 Inst in Line 515; 8 Inst in Line 516; 3 Inst in Line 517; */
-10 L_513 + -1 C_bb2185 = -13; /*3 Inst in Line 513; */
-10 L_511 + -1 C_bb2184 = -13; /*3 Inst in Line 511; */
-10 L_511 + -1 C_bb2183 = -12; /*2 Inst in Line 511; */
-10 L_513 + -10 L_512 + -1 C_bb2182 = -26; /*1 Inst in Line 512; 5 Inst in Line 513; */
-10 L_511 + -10 L_510 + -1 C_bb2181 = -26; /*4 Inst in Line 510; 2 Inst in Line 511; */
-10 L_523 + -10 L_522 + -1 C_bb2180 = -24; /*2 Inst in Line 522; 2 Inst in Line 523; */
-10 L_510 + -1 C_bb2179 = -13; /*3 Inst in Line 510; */
-10 L_510 + -10 L_50f + -1 C_bb2178 = -26; /*5 Inst in Line 50f; 1 Inst in Line 510; */
-10 L_50f + -10 L_50e + -10 L_50d + -1 C_bb2177 = -46; /*5 Inst in Line 50d; 8 Inst in Line 50e; 3 Inst in Line 50f; */
-10 L_54c + -10 L_54b + -10 L_54a + -1 C_bb2176 = -49; /*3 Inst in Line 54a; 8 Inst in Line 54b; 8 Inst in Line 54c; */
-10 L_550 + -10 L_54f + -10 L_54e + -10 L_54d + -1 C_bb2175 = -70; /*8 Inst in Line 54d; 8 Inst in Line 54e; 8 Inst in Line 54f; 6 Inst in Line 550; */
-10 L_4e5 + -1 C_bb2174 = -13; /*3 Inst in Line 4e5; */
-10 L_4e4 + -1 C_bb2173 = -12; /*2 Inst in Line 4e4; */
-10 L_4ce + -1 C_bb2172 = -16; /*6 Inst in Line 4ce; */
-10 L_4e5 + -10 L_4e4 + -1 C_bb2171 = -24; /*1 Inst in Line 4e4; 3 Inst in Line 4e5; */
-10 L_4e4 + -1 C_bb2170 = -13; /*3 Inst in Line 4e4; */
-10 L_4d7 + -1 C_bb2169 = -14; /*4 Inst in Line 4d7; */
-10 L_4d7 + -1 C_bb2168 = -13; /*3 Inst in Line 4d7; */
-10 L_4ce + -10 L_4cd + -1 C_bb2167 = -27; /*6 Inst in Line 4cd; 1 Inst in Line 4ce; */
-10 L_4e4 + -10 L_4e3 + -10 L_4e2 + -10 L_4e1 + -10 L_4e0 + -10 L_4df + -10 L_4de + -10 L_4dd + -10 L_4dc + -10 L_4db + -10 L_4da + -10 L_4d9 + -10 L_4d8 + -10 L_4d7 + -1 C_bb2166 = -239; /*1 Inst in Line 4d7; 8 Inst in Line 4d8; 8 Inst in Line 4d9; 8 Inst in Line 4da; 8 Inst in Line 4db; 8 Inst in Line 4dc; 8 Inst in Line 4dd; 8 Inst in Line 4de; 8 Inst in Line 4df; 8 Inst in Line 4e0; 8 Inst in Line 4e1; 8 Inst in Line 4e2; 8 Inst in Line 4e3; 2 Inst in Line 4e4; */
-10 L_4d6 + -10 L_4d5 + -10 L_4d4 + -10 L_4d3 + -1 C_bb2165 = -72; /*8 Inst in Line 4d3; 8 Inst in Line 4d4; 8 Inst in Line 4d5; 8 Inst in Line 4d6; */
-10 L_4cd + -10 L_4cc + -1 C_bb2164 = -24; /*2 Inst in Line 4cc; 2 Inst in Line 4cd; */
-10 L_4cc + -1 C_bb2163 = -16; /*6 Inst in Line 4cc; */
-10 L_4d2 + -10 L_4d1 + -1 C_bb2162 = -32; /*4 Inst in Line 4d1; 8 Inst in Line 4d2; */
-10 L_4cb + -10 L_4ca + -1 C_bb2161 = -26; /*3 Inst in Line 4ca; 3 Inst in Line 4cb; */
-10 L_4cb + -1 C_bb2160 = -15; /*5 Inst in Line 4cb; */
-10 L_4ca + -10 L_4c9 + -1 C_bb2159 = -29; /*4 Inst in Line 4c9; 5 Inst in Line 4ca; */
-10 L_4c9 + -1 C_bb2158 = -13; /*3 Inst in Line 4c9; */
-10 L_4c9 + -10 L_4c8 + -1 C_bb2157 = -26; /*5 Inst in Line 4c8; 1 Inst in Line 4c9; */
-10 L_4c8 + -10 L_4c7 + -10 L_4c6 + -10 L_4c5 + -10 L_4c4 + -1 C_bb2156 = -85; /*8 Inst in Line 4c4; 8 Inst in Line 4c5; 8 Inst in Line 4c6; 8 Inst in Line 4c7; 3 Inst in Line 4c8; */
-10 L_4c3 + -1 C_bb2155 = -13; /*3 Inst in Line 4c3; */
-10 L_4a6 + -10 L_4a5 + -1 C_bb2154 = -28; /*7 Inst in Line 4a5; 1 Inst in Line 4a6; */
-10 L_4a5 + -10 L_4a4 + -1 C_bb2153 = -23; /*2 Inst in Line 4a4; 1 Inst in Line 4a5; */
-10 L_4c2 + -10 L_4c1 + -10 L_4c0 + -10 L_4bf + -10 L_4be + -10 L_4bd + -10 L_4bc + -10 L_4bb + -10 L_4ba + -10 L_4b9 + -10 L_4b8 + -10 L_4b7 + -10 L_4b6 + -10 L_4b5 + -10 L_4b4 + -10 L_4b3 + -10 L_4b2 + -10 L_4b1 + -10 L_4b0 + -10 L_4af + -10 L_4ae + -10 L_4ad + -10 L_4ac + -10 L_4ab + -10 L_4aa + -10 L_4a9 + -10 L_4a8 + -10 L_4a7 + -10 L_4a6 + -1 C_bb2152 = -516; /*7 Inst in Line 4a6; 8 Inst in Line 4a7; 8 Inst in Line 4a8; 8 Inst in Line 4a9; 8 Inst in Line 4aa; 8 Inst in Line 4ab; 8 Inst in Line 4ac; 8 Inst in Line 4ad; 8 Inst in Line 4ae; 8 Inst in Line 4af; 8 Inst in Line 4b0; 8 Inst in Line 4b1; 8 Inst in Line 4b2; 8 Inst in Line 4b3; 8 Inst in Line 4b4; 8 Inst in Line 4b5; 8 Inst in Line 4b6; 8 Inst in Line 4b7; 8 Inst in Line 4b8; 8 Inst in Line 4b9; 8 Inst in Line 4ba; 8 Inst in Line 4bb; 8 Inst in Line 4bc; 8 Inst in Line 4bd; 8 Inst in Line 4be; 8 Inst in Line 4bf; 8 Inst in Line 4c0; 8 Inst in Line 4c1; 3 Inst in Line 4c2; */
-10 L_4c3 + -10 L_4c2 + -1 C_bb2151 = -30; /*5 Inst in Line 4c2; 5 Inst in Line 4c3; */
-10 L_496 + -10 L_495 + -1 C_bb2150 = -24; /*2 Inst in Line 495; 2 Inst in Line 496; */
-10 L_495 + -1 C_bb2149 = -14; /*4 Inst in Line 495; */
-10 L_4a4 + -1 C_bb2148 = -14; /*4 Inst in Line 4a4; */
-10 L_4a4 + -10 L_4a3 + -1 C_bb2147 = -23; /*1 Inst in Line 4a3; 2 Inst in Line 4a4; */
-10 L_49f + -10 L_49e + -10 L_49d + -10 L_49c + -10 L_49b + -10 L_49a + -10 L_499 + -1 C_bb2146 = -121; /*5 Inst in Line 499; 8 Inst in Line 49a; 8 Inst in Line 49b; 8 Inst in Line 49c; 8 Inst in Line 49d; 8 Inst in Line 49e; 6 Inst in Line 49f; */
-10 L_495 + -10 L_494 + -1 C_bb2145 = -23; /*1 Inst in Line 494; 2 Inst in Line 495; */
-10 L_494 + -10 L_493 + -1 C_bb2144 = -24; /*1 Inst in Line 493; 3 Inst in Line 494; */
-10 L_493 + -1 C_bb2143 = -14; /*4 Inst in Line 493; */
-10 L_4a3 + -10 L_4a2 + -10 L_4a1 + -1 C_bb2142 = -47; /*2 Inst in Line 4a1; 8 Inst in Line 4a2; 7 Inst in Line 4a3; */
-10 L_4a1 + -10 L_4a0 + -1 C_bb2141 = -31; /*5 Inst in Line 4a0; 6 Inst in Line 4a1; */
-10 L_494 + -1 C_bb2140 = -14; /*4 Inst in Line 494; */
-10 L_493 + -1 C_bb2139 = -13; /*3 Inst in Line 493; */
-10 L_48f + -1 C_bb2138 = -13; /*3 Inst in Line 48f; */
-10 L_4a0 + -10 L_49f + -1 C_bb2137 = -25; /*2 Inst in Line 49f; 3 Inst in Line 4a0; */
-10 L_492 + -1 C_bb2136 = -14; /*4 Inst in Line 492; */
-10 L_48f + -1 C_bb2135 = -13; /*3 Inst in Line 48f; */
-10 L_48f + -10 L_48e + -1 C_bb2134 = -29; /*7 Inst in Line 48e; 2 Inst in Line 48f; */
-10 L_492 + -1 C_bb2133 = -13; /*3 Inst in Line 492; */
-10 L_492 + -10 L_491 + -1 C_bb2132 = -28; /*7 Inst in Line 491; 1 Inst in Line 492; */
-10 L_490 + -1 C_bb2131 = -12; /*2 Inst in Line 490; */
-10 L_48e + -10 L_48d + -1 C_bb2130 = -26; /*5 Inst in Line 48d; 1 Inst in Line 48e; */
-10 L_491 + -10 L_490 + -1 C_bb2129 = -27; /*6 Inst in Line 490; 1 Inst in Line 491; */
-10 L_48d + -1 C_bb2128 = -13; /*3 Inst in Line 48d; */
-10 L_48c + -1 C_bb2127 = -14; /*4 Inst in Line 48c; */
-10 L_48b + -1 C_bb2126 = -13; /*3 Inst in Line 48b; */
-10 L_48c + -10 L_48b + -1 C_bb2125 = -25; /*1 Inst in Line 48b; 4 Inst in Line 48c; */
-10 L_48b + -1 C_bb2124 = -13; /*3 Inst in Line 48b; */
-10 L_48a + -1 C_bb2123 = -12; /*2 Inst in Line 48a; */
-10 L_48b + -10 L_48a + -1 C_bb2122 = -25; /*4 Inst in Line 48a; 1 Inst in Line 48b; */
-10 L_489 + -1 C_bb2121 = -12; /*2 Inst in Line 489; */
-10 L_48a + -1 C_bb2120 = -12; /*2 Inst in Line 48a; */
-10 L_489 + -1 C_bb2119 = -13; /*3 Inst in Line 489; */
-10 L_486 + -1 C_bb2118 = -12; /*2 Inst in Line 486; */
-10 L_486 + -1 C_bb2117 = -13; /*3 Inst in Line 486; */
-10 L_485 + -1 C_bb2116 = -12; /*2 Inst in Line 485; */
-10 L_485 + -1 C_bb2115 = -12; /*2 Inst in Line 485; */
-10 L_489 + -1 C_bb2114 = -13; /*3 Inst in Line 489; */
-10 L_488 + -1 C_bb2113 = -14; /*4 Inst in Line 488; */
-10 L_488 + -10 L_487 + -1 C_bb2112 = -22; /*1 Inst in Line 487; 1 Inst in Line 488; */
-10 L_487 + -1 C_bb2111 = -14; /*4 Inst in Line 487; */
-10 L_485 + -1 C_bb2110 = -13; /*3 Inst in Line 485; */
-10 L_485 + -10 L_484 + -1 C_bb2109 = -23; /*2 Inst in Line 484; 1 Inst in Line 485; */
-10 L_482 + -1 C_bb2108 = -14; /*4 Inst in Line 482; */
-10 L_488 + -1 C_bb2107 = -13; /*3 Inst in Line 488; */
-10 L_487 + -1 C_bb2106 = -13; /*3 Inst in Line 487; */
-10 L_484 + -1 C_bb2105 = -13; /*3 Inst in Line 484; */
-10 L_484 + -10 L_483 + -1 C_bb2104 = -24; /*1 Inst in Line 483; 3 Inst in Line 484; */
-10 L_482 + -10 L_481 + -10 L_480 + -1 C_bb2103 = -46; /*4 Inst in Line 480; 8 Inst in Line 481; 4 Inst in Line 482; */
-10 L_486 + -1 C_bb2102 = -13; /*3 Inst in Line 486; */
-10 L_483 + -1 C_bb2101 = -13; /*3 Inst in Line 483; */
-10 L_480 + -1 C_bb2100 = -13; /*3 Inst in Line 480; */
-10 L_480 + -10 L_47f + -1 C_bb2099 = -23; /*2 Inst in Line 47f; 1 Inst in Line 480; */
-10 L_483 + -1 C_bb2098 = -14; /*4 Inst in Line 483; */
-10 L_47f + -1 C_bb2097 = -14; /*4 Inst in Line 47f; */
-10 L_47f + -10 L_47e + -1 C_bb2096 = -25; /*3 Inst in Line 47e; 2 Inst in Line 47f; */
-10 L_47d + -10 L_47c + -1 C_bb2095 = -22; /*1 Inst in Line 47c; 1 Inst in Line 47d; */
-10 L_47e + -1 C_bb2094 = -14; /*4 Inst in Line 47e; */
-10 L_47e + -10 L_47d + -1 C_bb2093 = -24; /*3 Inst in Line 47d; 1 Inst in Line 47e; */
-10 L_47c + -1 C_bb2092 = -13; /*3 Inst in Line 47c; */
-10 L_47d + -1 C_bb2091 = -14; /*4 Inst in Line 47d; */
-10 L_47c + -1 C_bb2090 = -12; /*2 Inst in Line 47c; */
-10 L_47c + -10 L_47b + -1 C_bb2089 = -25; /*3 Inst in Line 47b; 2 Inst in Line 47c; */
-10 L_47b + -1 C_bb2088 = -12; /*2 Inst in Line 47b; */
-10 L_4e6 + -10 L_4e5 + -1 C_bb2087 = -23; /*2 Inst in Line 4e5; 1 Inst in Line 4e6; */
-10 L_47b + -10 L_47a + -1 C_bb2086 = -25; /*2 Inst in Line 47a; 3 Inst in Line 47b; */
-10 L_47a + -1 C_bb2085 = -12; /*2 Inst in Line 47a; */
-10 L_47a + -10 L_479 + -10 L_478 + -10 L_477 + -1 C_bb2084 = -62; /*2 Inst in Line 477; 8 Inst in Line 478; 8 Inst in Line 479; 4 Inst in Line 47a; */
-10 L_520 + -1 C_bb2083 = -14; /*4 Inst in Line 520; */
-10 L_520 + -1 C_bb2082 = -14; /*4 Inst in Line 520; */
-10 L_51f + -10 L_51e + -1 C_bb2081 = -29; /*1 Inst in Line 51e; 8 Inst in Line 51f; */
-10 L_51c + -1 C_bb2080 = -17; /*7 Inst in Line 51c; */
-10 L_51c + -10 L_51b + -10 L_51a + -1 C_bb2079 = -42; /*3 Inst in Line 51a; 8 Inst in Line 51b; 1 Inst in Line 51c; */
-10 L_522 + -10 L_521 + -1 C_bb2078 = -34; /*8 Inst in Line 521; 6 Inst in Line 522; */
-10 L_51e + -10 L_51d + -1 C_bb2077 = -29; /*2 Inst in Line 51d; 7 Inst in Line 51e; */
-10 L_51a + -10 L_519 + -1 C_bb2076 = -28; /*3 Inst in Line 519; 5 Inst in Line 51a; */
-10 L_51d + -1 C_bb2075 = -13; /*3 Inst in Line 51d; */
-10 L_51d + -1 C_bb2074 = -13; /*3 Inst in Line 51d; */
-10 L_514 + -1 C_bb2073 = -16; /*6 Inst in Line 514; */
-10 L_515 + -1 C_bb2072 = -15; /*5 Inst in Line 515; */
-10 L_519 + -10 L_518 + -10 L_517 + -1 C_bb2071 = -44; /*1 Inst in Line 517; 8 Inst in Line 518; 5 Inst in Line 519; */
-10 L_517 + -1 C_bb2070 = -14; /*4 Inst in Line 517; */
-10 L_515 + -10 L_514 + -1 C_bb2069 = -24; /*2 Inst in Line 514; 2 Inst in Line 515; */
-10 L_512 + -10 L_511 + -1 C_bb2068 = -28; /*1 Inst in Line 511; 7 Inst in Line 512; */
-10 L_517 + -10 L_516 + -10 L_515 + -1 C_bb2067 = -42; /*1 Inst in Line 515; 8 Inst in Line 516; 3 Inst in Line 517; */
-10 L_513 + -1 C_bb2066 = -13; /*3 Inst in Line 513; */
-10 L_511 + -1 C_bb2065 = -13; /*3 Inst in Line 511; */
-10 L_511 + -1 C_bb2064 = -12; /*2 Inst in Line 511; */
-10 L_513 + -10 L_512 + -1 C_bb2063 = -26; /*1 Inst in Line 512; 5 Inst in Line 513; */
-10 L_511 + -10 L_510 + -1 C_bb2062 = -26; /*4 Inst in Line 510; 2 Inst in Line 511; */
-10 L_523 + -10 L_522 + -1 C_bb2061 = -24; /*2 Inst in Line 522; 2 Inst in Line 523; */
-10 L_510 + -1 C_bb2060 = -13; /*3 Inst in Line 510; */
-10 L_510 + -10 L_50f + -1 C_bb2059 = -26; /*5 Inst in Line 50f; 1 Inst in Line 510; */
-10 L_50f + -10 L_50e + -10 L_50d + -1 C_bb2058 = -46; /*5 Inst in Line 50d; 8 Inst in Line 50e; 3 Inst in Line 50f; */
-10 L_54c + -10 L_54b + -10 L_54a + -1 C_bb2057 = -49; /*3 Inst in Line 54a; 8 Inst in Line 54b; 8 Inst in Line 54c; */
-10 L_520 + -1 C_bb2056 = -14; /*4 Inst in Line 520; */
-10 L_520 + -1 C_bb2055 = -14; /*4 Inst in Line 520; */
-10 L_51f + -10 L_51e + -1 C_bb2054 = -29; /*1 Inst in Line 51e; 8 Inst in Line 51f; */
-10 L_51c + -1 C_bb2053 = -17; /*7 Inst in Line 51c; */
-10 L_51c + -10 L_51b + -10 L_51a + -1 C_bb2052 = -42; /*3 Inst in Line 51a; 8 Inst in Line 51b; 1 Inst in Line 51c; */
-10 L_522 + -10 L_521 + -1 C_bb2051 = -34; /*8 Inst in Line 521; 6 Inst in Line 522; */
-10 L_51e + -10 L_51d + -1 C_bb2050 = -29; /*2 Inst in Line 51d; 7 Inst in Line 51e; */
-10 L_51a + -10 L_519 + -1 C_bb2049 = -28; /*3 Inst in Line 519; 5 Inst in Line 51a; */
-10 L_51d + -1 C_bb2048 = -13; /*3 Inst in Line 51d; */
-10 L_51d + -1 C_bb2047 = -13; /*3 Inst in Line 51d; */
-10 L_514 + -1 C_bb2046 = -16; /*6 Inst in Line 514; */
-10 L_515 + -1 C_bb2045 = -15; /*5 Inst in Line 515; */
-10 L_519 + -10 L_518 + -10 L_517 + -1 C_bb2044 = -44; /*1 Inst in Line 517; 8 Inst in Line 518; 5 Inst in Line 519; */
-10 L_517 + -1 C_bb2043 = -14; /*4 Inst in Line 517; */
-10 L_515 + -10 L_514 + -1 C_bb2042 = -24; /*2 Inst in Line 514; 2 Inst in Line 515; */
-10 L_512 + -10 L_511 + -1 C_bb2041 = -28; /*1 Inst in Line 511; 7 Inst in Line 512; */
-10 L_517 + -10 L_516 + -10 L_515 + -1 C_bb2040 = -42; /*1 Inst in Line 515; 8 Inst in Line 516; 3 Inst in Line 517; */
-10 L_513 + -1 C_bb2039 = -13; /*3 Inst in Line 513; */
-10 L_511 + -1 C_bb2038 = -13; /*3 Inst in Line 511; */
-10 L_511 + -1 C_bb2037 = -12; /*2 Inst in Line 511; */
-10 L_513 + -10 L_512 + -1 C_bb2036 = -26; /*1 Inst in Line 512; 5 Inst in Line 513; */
-10 L_511 + -10 L_510 + -1 C_bb2035 = -26; /*4 Inst in Line 510; 2 Inst in Line 511; */
-10 L_523 + -10 L_522 + -1 C_bb2034 = -24; /*2 Inst in Line 522; 2 Inst in Line 523; */
-10 L_510 + -1 C_bb2033 = -13; /*3 Inst in Line 510; */
-10 L_510 + -10 L_50f + -1 C_bb2032 = -26; /*5 Inst in Line 50f; 1 Inst in Line 510; */
-10 L_50f + -10 L_50e + -10 L_50d + -1 C_bb2031 = -46; /*5 Inst in Line 50d; 8 Inst in Line 50e; 3 Inst in Line 50f; */
-10 L_520 + -1 C_bb2030 = -14; /*4 Inst in Line 520; */
-10 L_520 + -1 C_bb2029 = -14; /*4 Inst in Line 520; */
-10 L_51f + -10 L_51e + -1 C_bb2028 = -29; /*1 Inst in Line 51e; 8 Inst in Line 51f; */
-10 L_51c + -1 C_bb2027 = -17; /*7 Inst in Line 51c; */
-10 L_51c + -10 L_51b + -10 L_51a + -1 C_bb2026 = -42; /*3 Inst in Line 51a; 8 Inst in Line 51b; 1 Inst in Line 51c; */
-10 L_522 + -10 L_521 + -1 C_bb2025 = -34; /*8 Inst in Line 521; 6 Inst in Line 522; */
-10 L_51e + -10 L_51d + -1 C_bb2024 = -29; /*2 Inst in Line 51d; 7 Inst in Line 51e; */
-10 L_51a + -10 L_519 + -1 C_bb2023 = -28; /*3 Inst in Line 519; 5 Inst in Line 51a; */
-10 L_51d + -1 C_bb2022 = -13; /*3 Inst in Line 51d; */
-10 L_51d + -1 C_bb2021 = -13; /*3 Inst in Line 51d; */
-10 L_514 + -1 C_bb2020 = -16; /*6 Inst in Line 514; */
-10 L_515 + -1 C_bb2019 = -15; /*5 Inst in Line 515; */
-10 L_519 + -10 L_518 + -10 L_517 + -1 C_bb2018 = -44; /*1 Inst in Line 517; 8 Inst in Line 518; 5 Inst in Line 519; */
-10 L_517 + -1 C_bb2017 = -14; /*4 Inst in Line 517; */
-10 L_515 + -10 L_514 + -1 C_bb2016 = -24; /*2 Inst in Line 514; 2 Inst in Line 515; */
-10 L_512 + -10 L_511 + -1 C_bb2015 = -28; /*1 Inst in Line 511; 7 Inst in Line 512; */
-10 L_517 + -10 L_516 + -10 L_515 + -1 C_bb2014 = -42; /*1 Inst in Line 515; 8 Inst in Line 516; 3 Inst in Line 517; */
-10 L_513 + -1 C_bb2013 = -13; /*3 Inst in Line 513; */
-10 L_511 + -1 C_bb2012 = -13; /*3 Inst in Line 511; */
-10 L_511 + -1 C_bb2011 = -12; /*2 Inst in Line 511; */
-10 L_513 + -10 L_512 + -1 C_bb2010 = -26; /*1 Inst in Line 512; 5 Inst in Line 513; */
-10 L_511 + -10 L_510 + -1 C_bb2009 = -26; /*4 Inst in Line 510; 2 Inst in Line 511; */
-10 L_523 + -10 L_522 + -1 C_bb2008 = -24; /*2 Inst in Line 522; 2 Inst in Line 523; */
-10 L_510 + -1 C_bb2007 = -13; /*3 Inst in Line 510; */
-10 L_510 + -10 L_50f + -1 C_bb2006 = -26; /*5 Inst in Line 50f; 1 Inst in Line 510; */
-10 L_50f + -10 L_50e + -10 L_50d + -1 C_bb2005 = -46; /*5 Inst in Line 50d; 8 Inst in Line 50e; 3 Inst in Line 50f; */
-10 L_475 + -10 L_474 + -10 L_473 + -10 L_472 + -10 L_471 + -10 L_470 + -10 L_46f + -10 L_46e + -10 L_46d + -10 L_46c + -10 L_46b + -1 C_bb2004 = -189; /*4 Inst in Line 46b; 8 Inst in Line 46c; 8 Inst in Line 46d; 8 Inst in Line 46e; 8 Inst in Line 46f; 8 Inst in Line 470; 8 Inst in Line 471; 8 Inst in Line 472; 8 Inst in Line 473; 8 Inst in Line 474; 3 Inst in Line 475; */
-10 L_46a + -10 L_469 + -10 L_468 + -1 C_bb2003 = -48; /*6 Inst in Line 468; 8 Inst in Line 469; 4 Inst in Line 46a; */
-10 L_46b + -10 L_46a + -1 C_bb2002 = -28; /*4 Inst in Line 46a; 4 Inst in Line 46b; */
-10 L_468 + -10 L_467 + -10 L_466 + -10 L_465 + -10 L_464 + -10 L_463 + -10 L_462 + -1 C_bb2001 = -120; /*8 Inst in Line 462; 8 Inst in Line 463; 8 Inst in Line 464; 8 Inst in Line 465; 8 Inst in Line 466; 8 Inst in Line 467; 2 Inst in Line 468; */
-10 L_461 + -10 L_460 + -10 L_45f + -10 L_45e + -10 L_45d + -10 L_45c + -10 L_45b + -10 L_45a + -1 C_bb2000 = -140; /*7 Inst in Line 45a; 8 Inst in Line 45b; 8 Inst in Line 45c; 8 Inst in Line 45d; 8 Inst in Line 45e; 8 Inst in Line 45f; 8 Inst in Line 460; 5 Inst in Line 461; */
-10 L_45a + -10 L_459 + -1 C_bb1999 = -24; /*3 Inst in Line 459; 1 Inst in Line 45a; */
-10 L_461 + -1 C_bb1998 = -13; /*3 Inst in Line 461; */
-10 L_459 + -1 C_bb1997 = -13; /*3 Inst in Line 459; */
-10 L_475 + -1 C_bb1996 = -13; /*3 Inst in Line 475; */
-10 L_459 + -10 L_458 + -1 C_bb1995 = -23; /*1 Inst in Line 458; 2 Inst in Line 459; */
-10 L_458 + -10 L_457 + -1 C_bb1994 = -28; /*1 Inst in Line 457; 7 Inst in Line 458; */
-10 L_457 + -10 L_456 + -1 C_bb1993 = -25; /*1 Inst in Line 456; 4 Inst in Line 457; */
-10 L_456 + -1 C_bb1992 = -12; /*2 Inst in Line 456; */
-10 L_457 + -1 C_bb1991 = -13; /*3 Inst in Line 457; */
-10 L_456 + -1 C_bb1990 = -13; /*3 Inst in Line 456; */
-10 L_456 + -10 L_455 + -10 L_454 + -1 C_bb1989 = -44; /*4 Inst in Line 454; 8 Inst in Line 455; 2 Inst in Line 456; */
-10 L_520 + -1 C_bb1988 = -14; /*4 Inst in Line 520; */
-10 L_520 + -1 C_bb1987 = -14; /*4 Inst in Line 520; */
-10 L_51f + -10 L_51e + -1 C_bb1986 = -29; /*1 Inst in Line 51e; 8 Inst in Line 51f; */
-10 L_51c + -1 C_bb1985 = -17; /*7 Inst in Line 51c; */
-10 L_51c + -10 L_51b + -10 L_51a + -1 C_bb1984 = -42; /*3 Inst in Line 51a; 8 Inst in Line 51b; 1 Inst in Line 51c; */
-10 L_522 + -10 L_521 + -1 C_bb1983 = -34; /*8 Inst in Line 521; 6 Inst in Line 522; */
-10 L_51e + -10 L_51d + -1 C_bb1982 = -29; /*2 Inst in Line 51d; 7 Inst in Line 51e; */
-10 L_51a + -10 L_519 + -1 C_bb1981 = -28; /*3 Inst in Line 519; 5 Inst in Line 51a; */
-10 L_51d + -1 C_bb1980 = -13; /*3 Inst in Line 51d; */
-10 L_51d + -1 C_bb1979 = -13; /*3 Inst in Line 51d; */
-10 L_514 + -1 C_bb1978 = -16; /*6 Inst in Line 514; */
-10 L_515 + -1 C_bb1977 = -15; /*5 Inst in Line 515; */
-10 L_519 + -10 L_518 + -10 L_517 + -1 C_bb1976 = -44; /*1 Inst in Line 517; 8 Inst in Line 518; 5 Inst in Line 519; */
-10 L_517 + -1 C_bb1975 = -14; /*4 Inst in Line 517; */
-10 L_515 + -10 L_514 + -1 C_bb1974 = -24; /*2 Inst in Line 514; 2 Inst in Line 515; */
-10 L_512 + -10 L_511 + -1 C_bb1973 = -28; /*1 Inst in Line 511; 7 Inst in Line 512; */
-10 L_517 + -10 L_516 + -10 L_515 + -1 C_bb1972 = -42; /*1 Inst in Line 515; 8 Inst in Line 516; 3 Inst in Line 517; */
-10 L_513 + -1 C_bb1971 = -13; /*3 Inst in Line 513; */
-10 L_511 + -1 C_bb1970 = -13; /*3 Inst in Line 511; */
-10 L_511 + -1 C_bb1969 = -12; /*2 Inst in Line 511; */
-10 L_513 + -10 L_512 + -1 C_bb1968 = -26; /*1 Inst in Line 512; 5 Inst in Line 513; */
-10 L_511 + -10 L_510 + -1 C_bb1967 = -26; /*4 Inst in Line 510; 2 Inst in Line 511; */
-10 L_523 + -10 L_522 + -1 C_bb1966 = -24; /*2 Inst in Line 522; 2 Inst in Line 523; */
-10 L_510 + -1 C_bb1965 = -13; /*3 Inst in Line 510; */
-10 L_510 + -10 L_50f + -1 C_bb1964 = -26; /*5 Inst in Line 50f; 1 Inst in Line 510; */
-10 L_50f + -10 L_50e + -10 L_50d + -1 C_bb1963 = -46; /*5 Inst in Line 50d; 8 Inst in Line 50e; 3 Inst in Line 50f; */
-10 L_520 + -1 C_bb1962 = -14; /*4 Inst in Line 520; */
-10 L_520 + -1 C_bb1961 = -14; /*4 Inst in Line 520; */
-10 L_51f + -10 L_51e + -1 C_bb1960 = -29; /*1 Inst in Line 51e; 8 Inst in Line 51f; */
-10 L_51c + -1 C_bb1959 = -17; /*7 Inst in Line 51c; */
-10 L_51c + -10 L_51b + -10 L_51a + -1 C_bb1958 = -42; /*3 Inst in Line 51a; 8 Inst in Line 51b; 1 Inst in Line 51c; */
-10 L_522 + -10 L_521 + -1 C_bb1957 = -34; /*8 Inst in Line 521; 6 Inst in Line 522; */
-10 L_51e + -10 L_51d + -1 C_bb1956 = -29; /*2 Inst in Line 51d; 7 Inst in Line 51e; */
-10 L_51a + -10 L_519 + -1 C_bb1955 = -28; /*3 Inst in Line 519; 5 Inst in Line 51a; */
-10 L_51d + -1 C_bb1954 = -13; /*3 Inst in Line 51d; */
-10 L_51d + -1 C_bb1953 = -13; /*3 Inst in Line 51d; */
-10 L_514 + -1 C_bb1952 = -16; /*6 Inst in Line 514; */
-10 L_515 + -1 C_bb1951 = -15; /*5 Inst in Line 515; */
-10 L_519 + -10 L_518 + -10 L_517 + -1 C_bb1950 = -44; /*1 Inst in Line 517; 8 Inst in Line 518; 5 Inst in Line 519; */
-10 L_517 + -1 C_bb1949 = -14; /*4 Inst in Line 517; */
-10 L_515 + -10 L_514 + -1 C_bb1948 = -24; /*2 Inst in Line 514; 2 Inst in Line 515; */
-10 L_512 + -10 L_511 + -1 C_bb1947 = -28; /*1 Inst in Line 511; 7 Inst in Line 512; */
-10 L_517 + -10 L_516 + -10 L_515 + -1 C_bb1946 = -42; /*1 Inst in Line 515; 8 Inst in Line 516; 3 Inst in Line 517; */
-10 L_513 + -1 C_bb1945 = -13; /*3 Inst in Line 513; */
-10 L_511 + -1 C_bb1944 = -13; /*3 Inst in Line 511; */
-10 L_511 + -1 C_bb1943 = -12; /*2 Inst in Line 511; */
-10 L_513 + -10 L_512 + -1 C_bb1942 = -26; /*1 Inst in Line 512; 5 Inst in Line 513; */
-10 L_511 + -10 L_510 + -1 C_bb1941 = -26; /*4 Inst in Line 510; 2 Inst in Line 511; */
-10 L_523 + -10 L_522 + -1 C_bb1940 = -24; /*2 Inst in Line 522; 2 Inst in Line 523; */
-10 L_510 + -1 C_bb1939 = -13; /*3 Inst in Line 510; */
-10 L_510 + -10 L_50f + -1 C_bb1938 = -26; /*5 Inst in Line 50f; 1 Inst in Line 510; */
-10 L_50f + -10 L_50e + -10 L_50d + -1 C_bb1937 = -46; /*5 Inst in Line 50d; 8 Inst in Line 50e; 3 Inst in Line 50f; */
-10 L_446 + -10 L_445 + -1 C_bb1936 = -28; /*6 Inst in Line 445; 2 Inst in Line 446; */
-10 L_445 + -10 L_444 + -1 C_bb1935 = -30; /*8 Inst in Line 444; 2 Inst in Line 445; */
-10 L_44c + -10 L_44b + -1 C_bb1934 = -24; /*1 Inst in Line 44b; 3 Inst in Line 44c; */
-10 L_443 + -10 L_442 + -1 C_bb1933 = -31; /*3 Inst in Line 442; 8 Inst in Line 443; */
-10 L_44b + -10 L_44a + -1 C_bb1932 = -31; /*4 Inst in Line 44a; 7 Inst in Line 44b; */
-10 L_442 + -10 L_441 + -1 C_bb1931 = -30; /*5 Inst in Line 441; 5 Inst in Line 442; */
-10 L_44a + -1 C_bb1930 = -11; /*1 Inst in Line 44a; */
-10 L_44a + -1 C_bb1929 = -12; /*2 Inst in Line 44a; */
-10 L_441 + -10 L_440 + -10 L_43f + -1 C_bb1928 = -42; /*1 Inst in Line 43f; 8 Inst in Line 440; 3 Inst in Line 441; */
-10 L_44a + -10 L_449 + -10 L_448 + -10 L_447 + -1 C_bb1927 = -58; /*1 Inst in Line 447; 8 Inst in Line 448; 8 Inst in Line 449; 1 Inst in Line 44a; */
-10 L_43f + -10 L_43e + -1 C_bb1926 = -28; /*1 Inst in Line 43e; 7 Inst in Line 43f; */
-10 L_447 + -1 C_bb1925 = -15; /*5 Inst in Line 447; */
-10 L_43e + -1 C_bb1924 = -13; /*3 Inst in Line 43e; */
-10 L_447 + -10 L_446 + -1 C_bb1923 = -23; /*1 Inst in Line 446; 2 Inst in Line 447; */
-10 L_43e + -10 L_43d + -1 C_bb1922 = -25; /*1 Inst in Line 43d; 4 Inst in Line 43e; */
-10 L_446 + -1 C_bb1921 = -15; /*5 Inst in Line 446; */
-10 L_43d + -10 L_43c + -1 C_bb1920 = -30; /*3 Inst in Line 43c; 7 Inst in Line 43d; */
-10 L_43c + -10 L_43b + -10 L_43a + -10 L_439 + -10 L_438 + -10 L_437 + -10 L_436 + -10 L_435 + -10 L_434 + -1 C_bb1919 = -155; /*4 Inst in Line 434; 8 Inst in Line 435; 8 Inst in Line 436; 8 Inst in Line 437; 8 Inst in Line 438; 8 Inst in Line 439; 8 Inst in Line 43a; 8 Inst in Line 43b; 5 Inst in Line 43c; */
-10 L_53c + -1 C_bb1918 = -14; /*4 Inst in Line 53c; */
-10 L_53b + -10 L_53a + -10 L_539 + -1 C_bb1917 = -47; /*1 Inst in Line 539; 8 Inst in Line 53a; 8 Inst in Line 53b; */
-10 L_539 + -10 L_538 + -1 C_bb1916 = -30; /*3 Inst in Line 538; 7 Inst in Line 539; */
-10 L_534 + -1 C_bb1915 = -12; /*2 Inst in Line 534; */
-10 L_538 + -10 L_537 + -10 L_536 + -10 L_535 + -1 C_bb1914 = -69; /*8 Inst in Line 535; 8 Inst in Line 536; 8 Inst in Line 537; 5 Inst in Line 538; */
-10 L_534 + -1 C_bb1913 = -15; /*5 Inst in Line 534; */
-10 L_534 + -10 L_533 + -10 L_532 + -1 C_bb1912 = -46; /*7 Inst in Line 532; 8 Inst in Line 533; 1 Inst in Line 534; */
-10 L_530 + -10 L_52f + -10 L_52e + -10 L_52d + -1 C_bb1911 = -61; /*3 Inst in Line 52d; 8 Inst in Line 52e; 8 Inst in Line 52f; 2 Inst in Line 530; */
-10 L_52d + -1 C_bb1910 = -15; /*5 Inst in Line 52d; */
-10 L_52c + -1 C_bb1909 = -13; /*3 Inst in Line 52c; */
-10 L_530 + -1 C_bb1908 = -14; /*4 Inst in Line 530; */
-10 L_52c + -1 C_bb1907 = -14; /*4 Inst in Line 52c; */
-10 L_52c + -10 L_52b + -10 L_52a + -1 C_bb1906 = -44; /*5 Inst in Line 52a; 8 Inst in Line 52b; 1 Inst in Line 52c; */
-10 L_526 + -1 C_bb1905 = -12; /*2 Inst in Line 526; */
-10 L_52a + -10 L_529 + -10 L_528 + -10 L_527 + -10 L_526 + -1 C_bb1904 = -82; /*5 Inst in Line 526; 8 Inst in Line 527; 8 Inst in Line 528; 8 Inst in Line 529; 3 Inst in Line 52a; */
-10 L_526 + -10 L_525 + -1 C_bb1903 = -25; /*4 Inst in Line 525; 1 Inst in Line 526; */
-10 L_525 + -10 L_524 + -10 L_523 + -1 C_bb1902 = -45; /*3 Inst in Line 523; 8 Inst in Line 524; 4 Inst in Line 525; */
-10 L_530 + -10 L_52f + -10 L_52e + -10 L_52d + -1 C_bb1901 = -61; /*3 Inst in Line 52d; 8 Inst in Line 52e; 8 Inst in Line 52f; 2 Inst in Line 530; */
-10 L_52d + -1 C_bb1900 = -15; /*5 Inst in Line 52d; */
-10 L_52c + -1 C_bb1899 = -13; /*3 Inst in Line 52c; */
-10 L_530 + -1 C_bb1898 = -14; /*4 Inst in Line 530; */
-10 L_52c + -1 C_bb1897 = -14; /*4 Inst in Line 52c; */
-10 L_52c + -10 L_52b + -10 L_52a + -1 C_bb1896 = -44; /*5 Inst in Line 52a; 8 Inst in Line 52b; 1 Inst in Line 52c; */
-10 L_526 + -1 C_bb1895 = -12; /*2 Inst in Line 526; */
-10 L_52a + -10 L_529 + -10 L_528 + -10 L_527 + -10 L_526 + -1 C_bb1894 = -82; /*5 Inst in Line 526; 8 Inst in Line 527; 8 Inst in Line 528; 8 Inst in Line 529; 3 Inst in Line 52a; */
-10 L_526 + -10 L_525 + -1 C_bb1893 = -25; /*4 Inst in Line 525; 1 Inst in Line 526; */
-10 L_525 + -10 L_524 + -10 L_523 + -1 C_bb1892 = -45; /*3 Inst in Line 523; 8 Inst in Line 524; 4 Inst in Line 525; */
-10 L_53c + -1 C_bb1891 = -14; /*4 Inst in Line 53c; */
-10 L_53b + -10 L_53a + -10 L_539 + -1 C_bb1890 = -47; /*1 Inst in Line 539; 8 Inst in Line 53a; 8 Inst in Line 53b; */
-10 L_539 + -10 L_538 + -1 C_bb1889 = -30; /*3 Inst in Line 538; 7 Inst in Line 539; */
-10 L_534 + -1 C_bb1888 = -12; /*2 Inst in Line 534; */
-10 L_538 + -10 L_537 + -10 L_536 + -10 L_535 + -1 C_bb1887 = -69; /*8 Inst in Line 535; 8 Inst in Line 536; 8 Inst in Line 537; 5 Inst in Line 538; */
-10 L_534 + -1 C_bb1886 = -15; /*5 Inst in Line 534; */
-10 L_534 + -10 L_533 + -10 L_532 + -1 C_bb1885 = -46; /*7 Inst in Line 532; 8 Inst in Line 533; 1 Inst in Line 534; */
-10 L_54c + -10 L_54b + -10 L_54a + -1 C_bb1884 = -49; /*3 Inst in Line 54a; 8 Inst in Line 54b; 8 Inst in Line 54c; */
-10 L_509 + -1 C_bb1883 = -12; /*2 Inst in Line 509; */
-10 L_508 + -10 L_507 + -1 C_bb1882 = -35; /*7 Inst in Line 507; 8 Inst in Line 508; */
-10 L_505 + -10 L_504 + -10 L_503 + -10 L_502 + -1 C_bb1881 = -65; /*4 Inst in Line 502; 8 Inst in Line 503; 8 Inst in Line 504; 5 Inst in Line 505; */
-10 L_507 + -10 L_506 + -10 L_505 + -1 C_bb1880 = -42; /*3 Inst in Line 505; 8 Inst in Line 506; 1 Inst in Line 507; */
-10 L_502 + -10 L_501 + -10 L_500 + -10 L_4ff + -10 L_4fe + -10 L_4fd + -1 C_bb1879 = -99; /*3 Inst in Line 4fd; 8 Inst in Line 4fe; 8 Inst in Line 4ff; 8 Inst in Line 500; 8 Inst in Line 501; 4 Inst in Line 502; */
-10 L_4fa + -1 C_bb1878 = -16; /*6 Inst in Line 4fa; */
-10 L_4fd + -10 L_4fc + -10 L_4fb + -10 L_4fa + -1 C_bb1877 = -62; /*1 Inst in Line 4fa; 8 Inst in Line 4fb; 8 Inst in Line 4fc; 5 Inst in Line 4fd; */
-10 L_4fa + -10 L_4f9 + -1 C_bb1876 = -28; /*7 Inst in Line 4f9; 1 Inst in Line 4fa; */
-10 L_4f5 + -10 L_4f4 + -1 C_bb1875 = -22; /*1 Inst in Line 4f4; 1 Inst in Line 4f5; */
-10 L_4ef + -1 C_bb1874 = -12; /*2 Inst in Line 4ef; */
-10 L_50c + -1 C_bb1873 = -11; /*1 Inst in Line 50c; */
-10 L_50c + -10 L_50b + -1 C_bb1872 = -31; /*4 Inst in Line 50b; 7 Inst in Line 50c; */
-10 L_4f9 + -10 L_4f8 + -10 L_4f7 + -10 L_4f6 + -10 L_4f5 + -1 C_bb1871 = -76; /*1 Inst in Line 4f5; 8 Inst in Line 4f6; 8 Inst in Line 4f7; 8 Inst in Line 4f8; 1 Inst in Line 4f9; */
-10 L_4f4 + -10 L_4f3 + -10 L_4f2 + -1 C_bb1870 = -48; /*3 Inst in Line 4f2; 8 Inst in Line 4f3; 7 Inst in Line 4f4; */
-10 L_4f2 + -10 L_4f1 + -10 L_4f0 + -1 C_bb1869 = -45; /*2 Inst in Line 4f0; 8 Inst in Line 4f1; 5 Inst in Line 4f2; */
-10 L_4ef + -10 L_4ee + -10 L_4ed + -1 C_bb1868 = -48; /*7 Inst in Line 4ed; 8 Inst in Line 4ee; 3 Inst in Line 4ef; */
-10 L_4ed + -10 L_4ec + -10 L_4eb + -1 C_bb1867 = -45; /*6 Inst in Line 4eb; 8 Inst in Line 4ec; 1 Inst in Line 4ed; */
-10 L_50b + -1 C_bb1866 = -14; /*4 Inst in Line 50b; */
-10 L_4f5 + -1 C_bb1865 = -12; /*2 Inst in Line 4f5; */
-10 L_4f0 + -10 L_4ef + -1 C_bb1864 = -29; /*3 Inst in Line 4ef; 6 Inst in Line 4f0; */
-10 L_4eb + -10 L_4ea + -1 C_bb1863 = -29; /*7 Inst in Line 4ea; 2 Inst in Line 4eb; */
-10 L_4f5 + -1 C_bb1862 = -14; /*4 Inst in Line 4f5; */
-10 L_4ea + -10 L_4e9 + -1 C_bb1861 = -23; /*2 Inst in Line 4e9; 1 Inst in Line 4ea; */
-10 L_50d + -1 C_bb1860 = -13; /*3 Inst in Line 50d; */
-10 L_4e9 + -1 C_bb1859 = -14; /*4 Inst in Line 4e9; */
-10 L_4e9 + -10 L_4e8 + -1 C_bb1858 = -29; /*7 Inst in Line 4e8; 2 Inst in Line 4e9; */
-10 L_4e8 + -10 L_4e7 + -10 L_4e6 + -1 C_bb1857 = -46; /*7 Inst in Line 4e6; 8 Inst in Line 4e7; 1 Inst in Line 4e8; */
-10 L_530 + -10 L_52f + -10 L_52e + -10 L_52d + -1 C_bb1856 = -61; /*3 Inst in Line 52d; 8 Inst in Line 52e; 8 Inst in Line 52f; 2 Inst in Line 530; */
-10 L_52d + -1 C_bb1855 = -15; /*5 Inst in Line 52d; */
-10 L_52c + -1 C_bb1854 = -13; /*3 Inst in Line 52c; */
-10 L_530 + -1 C_bb1853 = -14; /*4 Inst in Line 530; */
-10 L_52c + -1 C_bb1852 = -14; /*4 Inst in Line 52c; */
-10 L_52c + -10 L_52b + -10 L_52a + -1 C_bb1851 = -44; /*5 Inst in Line 52a; 8 Inst in Line 52b; 1 Inst in Line 52c; */
-10 L_526 + -1 C_bb1850 = -12; /*2 Inst in Line 526; */
-10 L_52a + -10 L_529 + -10 L_528 + -10 L_527 + -10 L_526 + -1 C_bb1849 = -82; /*5 Inst in Line 526; 8 Inst in Line 527; 8 Inst in Line 528; 8 Inst in Line 529; 3 Inst in Line 52a; */
-10 L_526 + -10 L_525 + -1 C_bb1848 = -25; /*4 Inst in Line 525; 1 Inst in Line 526; */
-10 L_525 + -10 L_524 + -10 L_523 + -1 C_bb1847 = -45; /*3 Inst in Line 523; 8 Inst in Line 524; 4 Inst in Line 525; */
-10 L_549 + -1 C_bb1846 = -11; /*1 Inst in Line 549; */
-10 L_546 + -1 C_bb1845 = -12; /*2 Inst in Line 546; */
-10 L_549 + -10 L_548 + -1 C_bb1844 = -23; /*2 Inst in Line 548; 1 Inst in Line 549; */
-10 L_549 + -1 C_bb1843 = -16; /*6 Inst in Line 549; */
-10 L_546 + -1 C_bb1842 = -15; /*5 Inst in Line 546; */
-10 L_548 + -10 L_547 + -1 C_bb1841 = -23; /*2 Inst in Line 547; 1 Inst in Line 548; */
-10 L_548 + -1 C_bb1840 = -15; /*5 Inst in Line 548; */
-10 L_546 + -10 L_545 + -1 C_bb1839 = -22; /*1 Inst in Line 545; 1 Inst in Line 546; */
-10 L_547 + -1 C_bb1838 = -16; /*6 Inst in Line 547; */
-10 L_545 + -1 C_bb1837 = -12; /*2 Inst in Line 545; */
-10 L_545 + -1 C_bb1836 = -15; /*5 Inst in Line 545; */
-10 L_54a + -1 C_bb1835 = -13; /*3 Inst in Line 54a; */
-10 L_544 + -1 C_bb1834 = -14; /*4 Inst in Line 544; */
-10 L_544 + -1 C_bb1833 = -14; /*4 Inst in Line 544; */
-10 L_543 + -1 C_bb1832 = -12; /*2 Inst in Line 543; */
-10 L_543 + -1 C_bb1831 = -14; /*4 Inst in Line 543; */
-10 L_543 + -10 L_542 + -1 C_bb1830 = -23; /*1 Inst in Line 542; 2 Inst in Line 543; */
-10 L_542 + -10 L_541 + -10 L_540 + -1 C_bb1829 = -47; /*2 Inst in Line 540; 8 Inst in Line 541; 7 Inst in Line 542; */
-10 L_520 + -1 C_bb1828 = -14; /*4 Inst in Line 520; */
-10 L_520 + -1 C_bb1827 = -14; /*4 Inst in Line 520; */
-10 L_51f + -10 L_51e + -1 C_bb1826 = -29; /*1 Inst in Line 51e; 8 Inst in Line 51f; */
-10 L_51c + -1 C_bb1825 = -17; /*7 Inst in Line 51c; */
-10 L_51c + -10 L_51b + -10 L_51a + -1 C_bb1824 = -42; /*3 Inst in Line 51a; 8 Inst in Line 51b; 1 Inst in Line 51c; */
-10 L_522 + -10 L_521 + -1 C_bb1823 = -34; /*8 Inst in Line 521; 6 Inst in Line 522; */
-10 L_51e + -10 L_51d + -1 C_bb1822 = -29; /*2 Inst in Line 51d; 7 Inst in Line 51e; */
-10 L_51a + -10 L_519 + -1 C_bb1821 = -28; /*3 Inst in Line 519; 5 Inst in Line 51a; */
-10 L_51d + -1 C_bb1820 = -13; /*3 Inst in Line 51d; */
-10 L_51d + -1 C_bb1819 = -13; /*3 Inst in Line 51d; */
-10 L_514 + -1 C_bb1818 = -16; /*6 Inst in Line 514; */
-10 L_515 + -1 C_bb1817 = -15; /*5 Inst in Line 515; */
-10 L_519 + -10 L_518 + -10 L_517 + -1 C_bb1816 = -44; /*1 Inst in Line 517; 8 Inst in Line 518; 5 Inst in Line 519; */
-10 L_517 + -1 C_bb1815 = -14; /*4 Inst in Line 517; */
-10 L_515 + -10 L_514 + -1 C_bb1814 = -24; /*2 Inst in Line 514; 2 Inst in Line 515; */
-10 L_512 + -10 L_511 + -1 C_bb1813 = -28; /*1 Inst in Line 511; 7 Inst in Line 512; */
-10 L_517 + -10 L_516 + -10 L_515 + -1 C_bb1812 = -42; /*1 Inst in Line 515; 8 Inst in Line 516; 3 Inst in Line 517; */
-10 L_513 + -1 C_bb1811 = -13; /*3 Inst in Line 513; */
-10 L_511 + -1 C_bb1810 = -13; /*3 Inst in Line 511; */
-10 L_511 + -1 C_bb1809 = -12; /*2 Inst in Line 511; */
-10 L_513 + -10 L_512 + -1 C_bb1808 = -26; /*1 Inst in Line 512; 5 Inst in Line 513; */
-10 L_511 + -10 L_510 + -1 C_bb1807 = -26; /*4 Inst in Line 510; 2 Inst in Line 511; */
-10 L_523 + -10 L_522 + -1 C_bb1806 = -24; /*2 Inst in Line 522; 2 Inst in Line 523; */
-10 L_510 + -1 C_bb1805 = -13; /*3 Inst in Line 510; */
-10 L_510 + -10 L_50f + -1 C_bb1804 = -26; /*5 Inst in Line 50f; 1 Inst in Line 510; */
-10 L_50f + -10 L_50e + -10 L_50d + -1 C_bb1803 = -46; /*5 Inst in Line 50d; 8 Inst in Line 50e; 3 Inst in Line 50f; */
-10 L_53c + -1 C_bb1802 = -14; /*4 Inst in Line 53c; */
-10 L_53b + -10 L_53a + -10 L_539 + -1 C_bb1801 = -47; /*1 Inst in Line 539; 8 Inst in Line 53a; 8 Inst in Line 53b; */
-10 L_539 + -10 L_538 + -1 C_bb1800 = -30; /*3 Inst in Line 538; 7 Inst in Line 539; */
-10 L_534 + -1 C_bb1799 = -12; /*2 Inst in Line 534; */
-10 L_538 + -10 L_537 + -10 L_536 + -10 L_535 + -1 C_bb1798 = -69; /*8 Inst in Line 535; 8 Inst in Line 536; 8 Inst in Line 537; 5 Inst in Line 538; */
-10 L_534 + -1 C_bb1797 = -15; /*5 Inst in Line 534; */
-10 L_534 + -10 L_533 + -10 L_532 + -1 C_bb1796 = -46; /*7 Inst in Line 532; 8 Inst in Line 533; 1 Inst in Line 534; */
-10 L_530 + -10 L_52f + -10 L_52e + -10 L_52d + -1 C_bb1795 = -61; /*3 Inst in Line 52d; 8 Inst in Line 52e; 8 Inst in Line 52f; 2 Inst in Line 530; */
-10 L_52d + -1 C_bb1794 = -15; /*5 Inst in Line 52d; */
-10 L_52c + -1 C_bb1793 = -13; /*3 Inst in Line 52c; */
-10 L_530 + -1 C_bb1792 = -14; /*4 Inst in Line 530; */
-10 L_52c + -1 C_bb1791 = -14; /*4 Inst in Line 52c; */
-10 L_52c + -10 L_52b + -10 L_52a + -1 C_bb1790 = -44; /*5 Inst in Line 52a; 8 Inst in Line 52b; 1 Inst in Line 52c; */
-10 L_526 + -1 C_bb1789 = -12; /*2 Inst in Line 526; */
-10 L_52a + -10 L_529 + -10 L_528 + -10 L_527 + -10 L_526 + -1 C_bb1788 = -82; /*5 Inst in Line 526; 8 Inst in Line 527; 8 Inst in Line 528; 8 Inst in Line 529; 3 Inst in Line 52a; */
-10 L_526 + -10 L_525 + -1 C_bb1787 = -25; /*4 Inst in Line 525; 1 Inst in Line 526; */
-10 L_525 + -10 L_524 + -10 L_523 + -1 C_bb1786 = -45; /*3 Inst in Line 523; 8 Inst in Line 524; 4 Inst in Line 525; */
-10 L_530 + -10 L_52f + -10 L_52e + -10 L_52d + -1 C_bb1785 = -61; /*3 Inst in Line 52d; 8 Inst in Line 52e; 8 Inst in Line 52f; 2 Inst in Line 530; */
-10 L_52d + -1 C_bb1784 = -15; /*5 Inst in Line 52d; */
-10 L_52c + -1 C_bb1783 = -13; /*3 Inst in Line 52c; */
-10 L_530 + -1 C_bb1782 = -14; /*4 Inst in Line 530; */
-10 L_52c + -1 C_bb1781 = -14; /*4 Inst in Line 52c; */
-10 L_52c + -10 L_52b + -10 L_52a + -1 C_bb1780 = -44; /*5 Inst in Line 52a; 8 Inst in Line 52b; 1 Inst in Line 52c; */
-10 L_526 + -1 C_bb1779 = -12; /*2 Inst in Line 526; */
-10 L_52a + -10 L_529 + -10 L_528 + -10 L_527 + -10 L_526 + -1 C_bb1778 = -82; /*5 Inst in Line 526; 8 Inst in Line 527; 8 Inst in Line 528; 8 Inst in Line 529; 3 Inst in Line 52a; */
-10 L_526 + -10 L_525 + -1 C_bb1777 = -25; /*4 Inst in Line 525; 1 Inst in Line 526; */
-10 L_525 + -10 L_524 + -10 L_523 + -1 C_bb1776 = -45; /*3 Inst in Line 523; 8 Inst in Line 524; 4 Inst in Line 525; */
-10 L_53c + -1 C_bb1775 = -14; /*4 Inst in Line 53c; */
-10 L_53b + -10 L_53a + -10 L_539 + -1 C_bb1774 = -47; /*1 Inst in Line 539; 8 Inst in Line 53a; 8 Inst in Line 53b; */
-10 L_539 + -10 L_538 + -1 C_bb1773 = -30; /*3 Inst in Line 538; 7 Inst in Line 539; */
-10 L_534 + -1 C_bb1772 = -12; /*2 Inst in Line 534; */
-10 L_538 + -10 L_537 + -10 L_536 + -10 L_535 + -1 C_bb1771 = -69; /*8 Inst in Line 535; 8 Inst in Line 536; 8 Inst in Line 537; 5 Inst in Line 538; */
-10 L_534 + -1 C_bb1770 = -15; /*5 Inst in Line 534; */
-10 L_534 + -10 L_533 + -10 L_532 + -1 C_bb1769 = -46; /*7 Inst in Line 532; 8 Inst in Line 533; 1 Inst in Line 534; */
-10 L_54c + -10 L_54b + -10 L_54a + -1 C_bb1768 = -49; /*3 Inst in Line 54a; 8 Inst in Line 54b; 8 Inst in Line 54c; */
-10 L_509 + -1 C_bb1767 = -12; /*2 Inst in Line 509; */
-10 L_508 + -10 L_507 + -1 C_bb1766 = -35; /*7 Inst in Line 507; 8 Inst in Line 508; */
-10 L_505 + -10 L_504 + -10 L_503 + -10 L_502 + -1 C_bb1765 = -65; /*4 Inst in Line 502; 8 Inst in Line 503; 8 Inst in Line 504; 5 Inst in Line 505; */
-10 L_507 + -10 L_506 + -10 L_505 + -1 C_bb1764 = -42; /*3 Inst in Line 505; 8 Inst in Line 506; 1 Inst in Line 507; */
-10 L_502 + -10 L_501 + -10 L_500 + -10 L_4ff + -10 L_4fe + -10 L_4fd + -1 C_bb1763 = -99; /*3 Inst in Line 4fd; 8 Inst in Line 4fe; 8 Inst in Line 4ff; 8 Inst in Line 500; 8 Inst in Line 501; 4 Inst in Line 502; */
-10 L_4fa + -1 C_bb1762 = -16; /*6 Inst in Line 4fa; */
-10 L_4fd + -10 L_4fc + -10 L_4fb + -10 L_4fa + -1 C_bb1761 = -62; /*1 Inst in Line 4fa; 8 Inst in Line 4fb; 8 Inst in Line 4fc; 5 Inst in Line 4fd; */
-10 L_4fa + -10 L_4f9 + -1 C_bb1760 = -28; /*7 Inst in Line 4f9; 1 Inst in Line 4fa; */
-10 L_4f5 + -10 L_4f4 + -1 C_bb1759 = -22; /*1 Inst in Line 4f4; 1 Inst in Line 4f5; */
-10 L_4ef + -1 C_bb1758 = -12; /*2 Inst in Line 4ef; */
-10 L_50c + -1 C_bb1757 = -11; /*1 Inst in Line 50c; */
-10 L_50c + -10 L_50b + -1 C_bb1756 = -31; /*4 Inst in Line 50b; 7 Inst in Line 50c; */
-10 L_4f9 + -10 L_4f8 + -10 L_4f7 + -10 L_4f6 + -10 L_4f5 + -1 C_bb1755 = -76; /*1 Inst in Line 4f5; 8 Inst in Line 4f6; 8 Inst in Line 4f7; 8 Inst in Line 4f8; 1 Inst in Line 4f9; */
-10 L_4f4 + -10 L_4f3 + -10 L_4f2 + -1 C_bb1754 = -48; /*3 Inst in Line 4f2; 8 Inst in Line 4f3; 7 Inst in Line 4f4; */
-10 L_4f2 + -10 L_4f1 + -10 L_4f0 + -1 C_bb1753 = -45; /*2 Inst in Line 4f0; 8 Inst in Line 4f1; 5 Inst in Line 4f2; */
-10 L_4ef + -10 L_4ee + -10 L_4ed + -1 C_bb1752 = -48; /*7 Inst in Line 4ed; 8 Inst in Line 4ee; 3 Inst in Line 4ef; */
-10 L_4ed + -10 L_4ec + -10 L_4eb + -1 C_bb1751 = -45; /*6 Inst in Line 4eb; 8 Inst in Line 4ec; 1 Inst in Line 4ed; */
-10 L_50b + -1 C_bb1750 = -14; /*4 Inst in Line 50b; */
-10 L_4f5 + -1 C_bb1749 = -12; /*2 Inst in Line 4f5; */
-10 L_4f0 + -10 L_4ef + -1 C_bb1748 = -29; /*3 Inst in Line 4ef; 6 Inst in Line 4f0; */
-10 L_4eb + -10 L_4ea + -1 C_bb1747 = -29; /*7 Inst in Line 4ea; 2 Inst in Line 4eb; */
-10 L_4f5 + -1 C_bb1746 = -14; /*4 Inst in Line 4f5; */
-10 L_4ea + -10 L_4e9 + -1 C_bb1745 = -23; /*2 Inst in Line 4e9; 1 Inst in Line 4ea; */
-10 L_50d + -1 C_bb1744 = -13; /*3 Inst in Line 50d; */
-10 L_4e9 + -1 C_bb1743 = -14; /*4 Inst in Line 4e9; */
-10 L_4e9 + -10 L_4e8 + -1 C_bb1742 = -29; /*7 Inst in Line 4e8; 2 Inst in Line 4e9; */
-10 L_4e8 + -10 L_4e7 + -10 L_4e6 + -1 C_bb1741 = -46; /*7 Inst in Line 4e6; 8 Inst in Line 4e7; 1 Inst in Line 4e8; */
-10 L_530 + -10 L_52f + -10 L_52e + -10 L_52d + -1 C_bb1740 = -61; /*3 Inst in Line 52d; 8 Inst in Line 52e; 8 Inst in Line 52f; 2 Inst in Line 530; */
-10 L_52d + -1 C_bb1739 = -15; /*5 Inst in Line 52d; */
-10 L_52c + -1 C_bb1738 = -13; /*3 Inst in Line 52c; */
-10 L_530 + -1 C_bb1737 = -14; /*4 Inst in Line 530; */
-10 L_52c + -1 C_bb1736 = -14; /*4 Inst in Line 52c; */
-10 L_52c + -10 L_52b + -10 L_52a + -1 C_bb1735 = -44; /*5 Inst in Line 52a; 8 Inst in Line 52b; 1 Inst in Line 52c; */
-10 L_526 + -1 C_bb1734 = -12; /*2 Inst in Line 526; */
-10 L_52a + -10 L_529 + -10 L_528 + -10 L_527 + -10 L_526 + -1 C_bb1733 = -82; /*5 Inst in Line 526; 8 Inst in Line 527; 8 Inst in Line 528; 8 Inst in Line 529; 3 Inst in Line 52a; */
-10 L_526 + -10 L_525 + -1 C_bb1732 = -25; /*4 Inst in Line 525; 1 Inst in Line 526; */
-10 L_525 + -10 L_524 + -10 L_523 + -1 C_bb1731 = -45; /*3 Inst in Line 523; 8 Inst in Line 524; 4 Inst in Line 525; */
-10 L_549 + -1 C_bb1730 = -11; /*1 Inst in Line 549; */
-10 L_546 + -1 C_bb1729 = -12; /*2 Inst in Line 546; */
-10 L_549 + -10 L_548 + -1 C_bb1728 = -23; /*2 Inst in Line 548; 1 Inst in Line 549; */
-10 L_549 + -1 C_bb1727 = -16; /*6 Inst in Line 549; */
-10 L_546 + -1 C_bb1726 = -15; /*5 Inst in Line 546; */
-10 L_548 + -10 L_547 + -1 C_bb1725 = -23; /*2 Inst in Line 547; 1 Inst in Line 548; */
-10 L_548 + -1 C_bb1724 = -15; /*5 Inst in Line 548; */
-10 L_546 + -10 L_545 + -1 C_bb1723 = -22; /*1 Inst in Line 545; 1 Inst in Line 546; */
-10 L_547 + -1 C_bb1722 = -16; /*6 Inst in Line 547; */
-10 L_545 + -1 C_bb1721 = -12; /*2 Inst in Line 545; */
-10 L_545 + -1 C_bb1720 = -15; /*5 Inst in Line 545; */
-10 L_54a + -1 C_bb1719 = -13; /*3 Inst in Line 54a; */
-10 L_544 + -1 C_bb1718 = -14; /*4 Inst in Line 544; */
-10 L_544 + -1 C_bb1717 = -14; /*4 Inst in Line 544; */
-10 L_543 + -1 C_bb1716 = -12; /*2 Inst in Line 543; */
-10 L_543 + -1 C_bb1715 = -14; /*4 Inst in Line 543; */
-10 L_543 + -10 L_542 + -1 C_bb1714 = -23; /*1 Inst in Line 542; 2 Inst in Line 543; */
-10 L_542 + -10 L_541 + -10 L_540 + -1 C_bb1713 = -47; /*2 Inst in Line 540; 8 Inst in Line 541; 7 Inst in Line 542; */
-10 L_520 + -1 C_bb1712 = -14; /*4 Inst in Line 520; */
-10 L_520 + -1 C_bb1711 = -14; /*4 Inst in Line 520; */
-10 L_51f + -10 L_51e + -1 C_bb1710 = -29; /*1 Inst in Line 51e; 8 Inst in Line 51f; */
-10 L_51c + -1 C_bb1709 = -17; /*7 Inst in Line 51c; */
-10 L_51c + -10 L_51b + -10 L_51a + -1 C_bb1708 = -42; /*3 Inst in Line 51a; 8 Inst in Line 51b; 1 Inst in Line 51c; */
-10 L_522 + -10 L_521 + -1 C_bb1707 = -34; /*8 Inst in Line 521; 6 Inst in Line 522; */
-10 L_51e + -10 L_51d + -1 C_bb1706 = -29; /*2 Inst in Line 51d; 7 Inst in Line 51e; */
-10 L_51a + -10 L_519 + -1 C_bb1705 = -28; /*3 Inst in Line 519; 5 Inst in Line 51a; */
-10 L_51d + -1 C_bb1704 = -13; /*3 Inst in Line 51d; */
-10 L_51d + -1 C_bb1703 = -13; /*3 Inst in Line 51d; */
-10 L_514 + -1 C_bb1702 = -16; /*6 Inst in Line 514; */
-10 L_515 + -1 C_bb1701 = -15; /*5 Inst in Line 515; */
-10 L_519 + -10 L_518 + -10 L_517 + -1 C_bb1700 = -44; /*1 Inst in Line 517; 8 Inst in Line 518; 5 Inst in Line 519; */
-10 L_517 + -1 C_bb1699 = -14; /*4 Inst in Line 517; */
-10 L_515 + -10 L_514 + -1 C_bb1698 = -24; /*2 Inst in Line 514; 2 Inst in Line 515; */
-10 L_512 + -10 L_511 + -1 C_bb1697 = -28; /*1 Inst in Line 511; 7 Inst in Line 512; */
-10 L_517 + -10 L_516 + -10 L_515 + -1 C_bb1696 = -42; /*1 Inst in Line 515; 8 Inst in Line 516; 3 Inst in Line 517; */
-10 L_513 + -1 C_bb1695 = -13; /*3 Inst in Line 513; */
-10 L_511 + -1 C_bb1694 = -13; /*3 Inst in Line 511; */
-10 L_511 + -1 C_bb1693 = -12; /*2 Inst in Line 511; */
-10 L_513 + -10 L_512 + -1 C_bb1692 = -26; /*1 Inst in Line 512; 5 Inst in Line 513; */
-10 L_511 + -10 L_510 + -1 C_bb1691 = -26; /*4 Inst in Line 510; 2 Inst in Line 511; */
-10 L_523 + -10 L_522 + -1 C_bb1690 = -24; /*2 Inst in Line 522; 2 Inst in Line 523; */
-10 L_510 + -1 C_bb1689 = -13; /*3 Inst in Line 510; */
-10 L_510 + -10 L_50f + -1 C_bb1688 = -26; /*5 Inst in Line 50f; 1 Inst in Line 510; */
-10 L_50f + -10 L_50e + -10 L_50d + -1 C_bb1687 = -46; /*5 Inst in Line 50d; 8 Inst in Line 50e; 3 Inst in Line 50f; */
-10 L_53c + -1 C_bb1686 = -14; /*4 Inst in Line 53c; */
-10 L_53b + -10 L_53a + -10 L_539 + -1 C_bb1685 = -47; /*1 Inst in Line 539; 8 Inst in Line 53a; 8 Inst in Line 53b; */
-10 L_539 + -10 L_538 + -1 C_bb1684 = -30; /*3 Inst in Line 538; 7 Inst in Line 539; */
-10 L_534 + -1 C_bb1683 = -12; /*2 Inst in Line 534; */
-10 L_538 + -10 L_537 + -10 L_536 + -10 L_535 + -1 C_bb1682 = -69; /*8 Inst in Line 535; 8 Inst in Line 536; 8 Inst in Line 537; 5 Inst in Line 538; */
-10 L_534 + -1 C_bb1681 = -15; /*5 Inst in Line 534; */
-10 L_534 + -10 L_533 + -10 L_532 + -1 C_bb1680 = -46; /*7 Inst in Line 532; 8 Inst in Line 533; 1 Inst in Line 534; */
-10 L_530 + -10 L_52f + -10 L_52e + -10 L_52d + -1 C_bb1679 = -61; /*3 Inst in Line 52d; 8 Inst in Line 52e; 8 Inst in Line 52f; 2 Inst in Line 530; */
-10 L_52d + -1 C_bb1678 = -15; /*5 Inst in Line 52d; */
-10 L_52c + -1 C_bb1677 = -13; /*3 Inst in Line 52c; */
-10 L_530 + -1 C_bb1676 = -14; /*4 Inst in Line 530; */
-10 L_52c + -1 C_bb1675 = -14; /*4 Inst in Line 52c; */
-10 L_52c + -10 L_52b + -10 L_52a + -1 C_bb1674 = -44; /*5 Inst in Line 52a; 8 Inst in Line 52b; 1 Inst in Line 52c; */
-10 L_526 + -1 C_bb1673 = -12; /*2 Inst in Line 526; */
-10 L_52a + -10 L_529 + -10 L_528 + -10 L_527 + -10 L_526 + -1 C_bb1672 = -82; /*5 Inst in Line 526; 8 Inst in Line 527; 8 Inst in Line 528; 8 Inst in Line 529; 3 Inst in Line 52a; */
-10 L_526 + -10 L_525 + -1 C_bb1671 = -25; /*4 Inst in Line 525; 1 Inst in Line 526; */
-10 L_525 + -10 L_524 + -10 L_523 + -1 C_bb1670 = -45; /*3 Inst in Line 523; 8 Inst in Line 524; 4 Inst in Line 525; */
-10 L_530 + -10 L_52f + -10 L_52e + -10 L_52d + -1 C_bb1669 = -61; /*3 Inst in Line 52d; 8 Inst in Line 52e; 8 Inst in Line 52f; 2 Inst in Line 530; */
-10 L_52d + -1 C_bb1668 = -15; /*5 Inst in Line 52d; */
-10 L_52c + -1 C_bb1667 = -13; /*3 Inst in Line 52c; */
-10 L_530 + -1 C_bb1666 = -14; /*4 Inst in Line 530; */
-10 L_52c + -1 C_bb1665 = -14; /*4 Inst in Line 52c; */
-10 L_52c + -10 L_52b + -10 L_52a + -1 C_bb1664 = -44; /*5 Inst in Line 52a; 8 Inst in Line 52b; 1 Inst in Line 52c; */
-10 L_526 + -1 C_bb1663 = -12; /*2 Inst in Line 526; */
-10 L_52a + -10 L_529 + -10 L_528 + -10 L_527 + -10 L_526 + -1 C_bb1662 = -82; /*5 Inst in Line 526; 8 Inst in Line 527; 8 Inst in Line 528; 8 Inst in Line 529; 3 Inst in Line 52a; */
-10 L_526 + -10 L_525 + -1 C_bb1661 = -25; /*4 Inst in Line 525; 1 Inst in Line 526; */
-10 L_525 + -10 L_524 + -10 L_523 + -1 C_bb1660 = -45; /*3 Inst in Line 523; 8 Inst in Line 524; 4 Inst in Line 525; */
-10 L_53c + -1 C_bb1659 = -14; /*4 Inst in Line 53c; */
-10 L_53b + -10 L_53a + -10 L_539 + -1 C_bb1658 = -47; /*1 Inst in Line 539; 8 Inst in Line 53a; 8 Inst in Line 53b; */
-10 L_539 + -10 L_538 + -1 C_bb1657 = -30; /*3 Inst in Line 538; 7 Inst in Line 539; */
-10 L_534 + -1 C_bb1656 = -12; /*2 Inst in Line 534; */
-10 L_538 + -10 L_537 + -10 L_536 + -10 L_535 + -1 C_bb1655 = -69; /*8 Inst in Line 535; 8 Inst in Line 536; 8 Inst in Line 537; 5 Inst in Line 538; */
-10 L_534 + -1 C_bb1654 = -15; /*5 Inst in Line 534; */
-10 L_534 + -10 L_533 + -10 L_532 + -1 C_bb1653 = -46; /*7 Inst in Line 532; 8 Inst in Line 533; 1 Inst in Line 534; */
-10 L_54c + -10 L_54b + -10 L_54a + -1 C_bb1652 = -49; /*3 Inst in Line 54a; 8 Inst in Line 54b; 8 Inst in Line 54c; */
-10 L_509 + -1 C_bb1651 = -12; /*2 Inst in Line 509; */
-10 L_508 + -10 L_507 + -1 C_bb1650 = -35; /*7 Inst in Line 507; 8 Inst in Line 508; */
-10 L_505 + -10 L_504 + -10 L_503 + -10 L_502 + -1 C_bb1649 = -65; /*4 Inst in Line 502; 8 Inst in Line 503; 8 Inst in Line 504; 5 Inst in Line 505; */
-10 L_507 + -10 L_506 + -10 L_505 + -1 C_bb1648 = -42; /*3 Inst in Line 505; 8 Inst in Line 506; 1 Inst in Line 507; */
-10 L_502 + -10 L_501 + -10 L_500 + -10 L_4ff + -10 L_4fe + -10 L_4fd + -1 C_bb1647 = -99; /*3 Inst in Line 4fd; 8 Inst in Line 4fe; 8 Inst in Line 4ff; 8 Inst in Line 500; 8 Inst in Line 501; 4 Inst in Line 502; */
-10 L_4fa + -1 C_bb1646 = -16; /*6 Inst in Line 4fa; */
-10 L_4fd + -10 L_4fc + -10 L_4fb + -10 L_4fa + -1 C_bb1645 = -62; /*1 Inst in Line 4fa; 8 Inst in Line 4fb; 8 Inst in Line 4fc; 5 Inst in Line 4fd; */
-10 L_4fa + -10 L_4f9 + -1 C_bb1644 = -28; /*7 Inst in Line 4f9; 1 Inst in Line 4fa; */
-10 L_4f5 + -10 L_4f4 + -1 C_bb1643 = -22; /*1 Inst in Line 4f4; 1 Inst in Line 4f5; */
-10 L_4ef + -1 C_bb1642 = -12; /*2 Inst in Line 4ef; */
-10 L_50c + -1 C_bb1641 = -11; /*1 Inst in Line 50c; */
-10 L_50c + -10 L_50b + -1 C_bb1640 = -31; /*4 Inst in Line 50b; 7 Inst in Line 50c; */
-10 L_4f9 + -10 L_4f8 + -10 L_4f7 + -10 L_4f6 + -10 L_4f5 + -1 C_bb1639 = -76; /*1 Inst in Line 4f5; 8 Inst in Line 4f6; 8 Inst in Line 4f7; 8 Inst in Line 4f8; 1 Inst in Line 4f9; */
-10 L_4f4 + -10 L_4f3 + -10 L_4f2 + -1 C_bb1638 = -48; /*3 Inst in Line 4f2; 8 Inst in Line 4f3; 7 Inst in Line 4f4; */
-10 L_4f2 + -10 L_4f1 + -10 L_4f0 + -1 C_bb1637 = -45; /*2 Inst in Line 4f0; 8 Inst in Line 4f1; 5 Inst in Line 4f2; */
-10 L_4ef + -10 L_4ee + -10 L_4ed + -1 C_bb1636 = -48; /*7 Inst in Line 4ed; 8 Inst in Line 4ee; 3 Inst in Line 4ef; */
-10 L_4ed + -10 L_4ec + -10 L_4eb + -1 C_bb1635 = -45; /*6 Inst in Line 4eb; 8 Inst in Line 4ec; 1 Inst in Line 4ed; */
-10 L_50b + -1 C_bb1634 = -14; /*4 Inst in Line 50b; */
-10 L_4f5 + -1 C_bb1633 = -12; /*2 Inst in Line 4f5; */
-10 L_4f0 + -10 L_4ef + -1 C_bb1632 = -29; /*3 Inst in Line 4ef; 6 Inst in Line 4f0; */
-10 L_4eb + -10 L_4ea + -1 C_bb1631 = -29; /*7 Inst in Line 4ea; 2 Inst in Line 4eb; */
-10 L_4f5 + -1 C_bb1630 = -14; /*4 Inst in Line 4f5; */
-10 L_4ea + -10 L_4e9 + -1 C_bb1629 = -23; /*2 Inst in Line 4e9; 1 Inst in Line 4ea; */
-10 L_50d + -1 C_bb1628 = -13; /*3 Inst in Line 50d; */
-10 L_4e9 + -1 C_bb1627 = -14; /*4 Inst in Line 4e9; */
-10 L_4e9 + -10 L_4e8 + -1 C_bb1626 = -29; /*7 Inst in Line 4e8; 2 Inst in Line 4e9; */
-10 L_4e8 + -10 L_4e7 + -10 L_4e6 + -1 C_bb1625 = -46; /*7 Inst in Line 4e6; 8 Inst in Line 4e7; 1 Inst in Line 4e8; */
-10 L_530 + -10 L_52f + -10 L_52e + -10 L_52d + -1 C_bb1624 = -61; /*3 Inst in Line 52d; 8 Inst in Line 52e; 8 Inst in Line 52f; 2 Inst in Line 530; */
-10 L_52d + -1 C_bb1623 = -15; /*5 Inst in Line 52d; */
-10 L_52c + -1 C_bb1622 = -13; /*3 Inst in Line 52c; */
-10 L_530 + -1 C_bb1621 = -14; /*4 Inst in Line 530; */
-10 L_52c + -1 C_bb1620 = -14; /*4 Inst in Line 52c; */
-10 L_52c + -10 L_52b + -10 L_52a + -1 C_bb1619 = -44; /*5 Inst in Line 52a; 8 Inst in Line 52b; 1 Inst in Line 52c; */
-10 L_526 + -1 C_bb1618 = -12; /*2 Inst in Line 526; */
-10 L_52a + -10 L_529 + -10 L_528 + -10 L_527 + -10 L_526 + -1 C_bb1617 = -82; /*5 Inst in Line 526; 8 Inst in Line 527; 8 Inst in Line 528; 8 Inst in Line 529; 3 Inst in Line 52a; */
-10 L_526 + -10 L_525 + -1 C_bb1616 = -25; /*4 Inst in Line 525; 1 Inst in Line 526; */
-10 L_525 + -10 L_524 + -10 L_523 + -1 C_bb1615 = -45; /*3 Inst in Line 523; 8 Inst in Line 524; 4 Inst in Line 525; */
-10 L_549 + -1 C_bb1614 = -11; /*1 Inst in Line 549; */
-10 L_546 + -1 C_bb1613 = -12; /*2 Inst in Line 546; */
-10 L_549 + -10 L_548 + -1 C_bb1612 = -23; /*2 Inst in Line 548; 1 Inst in Line 549; */
-10 L_549 + -1 C_bb1611 = -16; /*6 Inst in Line 549; */
-10 L_546 + -1 C_bb1610 = -15; /*5 Inst in Line 546; */
-10 L_548 + -10 L_547 + -1 C_bb1609 = -23; /*2 Inst in Line 547; 1 Inst in Line 548; */
-10 L_548 + -1 C_bb1608 = -15; /*5 Inst in Line 548; */
-10 L_546 + -10 L_545 + -1 C_bb1607 = -22; /*1 Inst in Line 545; 1 Inst in Line 546; */
-10 L_547 + -1 C_bb1606 = -16; /*6 Inst in Line 547; */
-10 L_545 + -1 C_bb1605 = -12; /*2 Inst in Line 545; */
-10 L_545 + -1 C_bb1604 = -15; /*5 Inst in Line 545; */
-10 L_54a + -1 C_bb1603 = -13; /*3 Inst in Line 54a; */
-10 L_544 + -1 C_bb1602 = -14; /*4 Inst in Line 544; */
-10 L_544 + -1 C_bb1601 = -14; /*4 Inst in Line 544; */
-10 L_543 + -1 C_bb1600 = -12; /*2 Inst in Line 543; */
-10 L_543 + -1 C_bb1599 = -14; /*4 Inst in Line 543; */
-10 L_543 + -10 L_542 + -1 C_bb1598 = -23; /*1 Inst in Line 542; 2 Inst in Line 543; */
-10 L_542 + -10 L_541 + -10 L_540 + -1 C_bb1597 = -47; /*2 Inst in Line 540; 8 Inst in Line 541; 7 Inst in Line 542; */
-10 L_540 + -10 L_53f + -10 L_53e + -10 L_53d + -1 C_bb1596 = -67; /*5 Inst in Line 53d; 8 Inst in Line 53e; 8 Inst in Line 53f; 6 Inst in Line 540; */
-10 L_540 + -10 L_53f + -10 L_53e + -10 L_53d + -1 C_bb1595 = -67; /*5 Inst in Line 53d; 8 Inst in Line 53e; 8 Inst in Line 53f; 6 Inst in Line 540; */
-10 L_540 + -10 L_53f + -10 L_53e + -10 L_53d + -1 C_bb1594 = -67; /*5 Inst in Line 53d; 8 Inst in Line 53e; 8 Inst in Line 53f; 6 Inst in Line 540; */
-10 L_55c + -1 C_bb1593 = -14; /*4 Inst in Line 55c; */
-10 L_55e + -10 L_55d + -10 L_55c + -1 C_bb1592 = -45; /*1 Inst in Line 55c; 8 Inst in Line 55d; 6 Inst in Line 55e; */
-10 L_55c + -10 L_55b + -1 C_bb1591 = -24; /*1 Inst in Line 55b; 3 Inst in Line 55c; */
-10 L_55b + -1 C_bb1590 = -13; /*3 Inst in Line 55b; */
-10 L_55b + -10 L_55a + -1 C_bb1589 = -31; /*7 Inst in Line 55a; 4 Inst in Line 55b; */
-10 L_559 + -1 C_bb1588 = -14; /*4 Inst in Line 559; */
-10 L_55a + -10 L_559 + -1 C_bb1587 = -23; /*2 Inst in Line 559; 1 Inst in Line 55a; */
-10 L_559 + -10 L_558 + -1 C_bb1586 = -24; /*2 Inst in Line 558; 2 Inst in Line 559; */
-10 L_558 + -10 L_557 + -1 C_bb1585 = -24; /*2 Inst in Line 557; 2 Inst in Line 558; */
-10 L_558 + -1 C_bb1584 = -14; /*4 Inst in Line 558; */
-10 L_557 + -1 C_bb1583 = -14; /*4 Inst in Line 557; */
-10 L_557 + -10 L_556 + -1 C_bb1582 = -23; /*1 Inst in Line 556; 2 Inst in Line 557; */
-10 L_55f + -10 L_55e + -1 C_bb1581 = -23; /*2 Inst in Line 55e; 1 Inst in Line 55f; */
-10 L_556 + -10 L_555 + -1 C_bb1580 = -28; /*1 Inst in Line 555; 7 Inst in Line 556; */
-10 L_555 + -1 C_bb1579 = -13; /*3 Inst in Line 555; */
-10 L_555 + -10 L_554 + -10 L_553 + -1 C_bb1578 = -43; /*4 Inst in Line 553; 8 Inst in Line 554; 1 Inst in Line 555; */
-10 L_553 + -1 C_bb1577 = -12; /*2 Inst in Line 553; */
-10 L_555 + -1 C_bb1576 = -13; /*3 Inst in Line 555; */
-10 L_553 + -10 L_552 + -1 C_bb1575 = -24; /*2 Inst in Line 552; 2 Inst in Line 553; */
-10 L_552 + -10 L_551 + -10 L_550 + -1 C_bb1574 = -46; /*2 Inst in Line 550; 8 Inst in Line 551; 6 Inst in Line 552; */
-10 L_520 + -1 C_bb1573 = -14; /*4 Inst in Line 520; */
-10 L_520 + -1 C_bb1572 = -14; /*4 Inst in Line 520; */
-10 L_51f + -10 L_51e + -1 C_bb1571 = -29; /*1 Inst in Line 51e; 8 Inst in Line 51f; */
-10 L_51c + -1 C_bb1570 = -17; /*7 Inst in Line 51c; */
-10 L_51c + -10 L_51b + -10 L_51a + -1 C_bb1569 = -42; /*3 Inst in Line 51a; 8 Inst in Line 51b; 1 Inst in Line 51c; */
-10 L_522 + -10 L_521 + -1 C_bb1568 = -34; /*8 Inst in Line 521; 6 Inst in Line 522; */
-10 L_51e + -10 L_51d + -1 C_bb1567 = -29; /*2 Inst in Line 51d; 7 Inst in Line 51e; */
-10 L_51a + -10 L_519 + -1 C_bb1566 = -28; /*3 Inst in Line 519; 5 Inst in Line 51a; */
-10 L_51d + -1 C_bb1565 = -13; /*3 Inst in Line 51d; */
-10 L_51d + -1 C_bb1564 = -13; /*3 Inst in Line 51d; */
-10 L_514 + -1 C_bb1563 = -16; /*6 Inst in Line 514; */
-10 L_515 + -1 C_bb1562 = -15; /*5 Inst in Line 515; */
-10 L_519 + -10 L_518 + -10 L_517 + -1 C_bb1561 = -44; /*1 Inst in Line 517; 8 Inst in Line 518; 5 Inst in Line 519; */
-10 L_517 + -1 C_bb1560 = -14; /*4 Inst in Line 517; */
-10 L_515 + -10 L_514 + -1 C_bb1559 = -24; /*2 Inst in Line 514; 2 Inst in Line 515; */
-10 L_512 + -10 L_511 + -1 C_bb1558 = -28; /*1 Inst in Line 511; 7 Inst in Line 512; */
-10 L_517 + -10 L_516 + -10 L_515 + -1 C_bb1557 = -42; /*1 Inst in Line 515; 8 Inst in Line 516; 3 Inst in Line 517; */
-10 L_513 + -1 C_bb1556 = -13; /*3 Inst in Line 513; */
-10 L_511 + -1 C_bb1555 = -13; /*3 Inst in Line 511; */
-10 L_511 + -1 C_bb1554 = -12; /*2 Inst in Line 511; */
-10 L_513 + -10 L_512 + -1 C_bb1553 = -26; /*1 Inst in Line 512; 5 Inst in Line 513; */
-10 L_511 + -10 L_510 + -1 C_bb1552 = -26; /*4 Inst in Line 510; 2 Inst in Line 511; */
-10 L_523 + -10 L_522 + -1 C_bb1551 = -24; /*2 Inst in Line 522; 2 Inst in Line 523; */
-10 L_510 + -1 C_bb1550 = -13; /*3 Inst in Line 510; */
-10 L_510 + -10 L_50f + -1 C_bb1549 = -26; /*5 Inst in Line 50f; 1 Inst in Line 510; */
-10 L_50f + -10 L_50e + -10 L_50d + -1 C_bb1548 = -46; /*5 Inst in Line 50d; 8 Inst in Line 50e; 3 Inst in Line 50f; */
-10 L_54c + -10 L_54b + -10 L_54a + -1 C_bb1547 = -49; /*3 Inst in Line 54a; 8 Inst in Line 54b; 8 Inst in Line 54c; */
-10 L_550 + -10 L_54f + -10 L_54e + -10 L_54d + -1 C_bb1546 = -70; /*8 Inst in Line 54d; 8 Inst in Line 54e; 8 Inst in Line 54f; 6 Inst in Line 550; */
-10 L_4e5 + -1 C_bb1545 = -13; /*3 Inst in Line 4e5; */
-10 L_4e4 + -1 C_bb1544 = -12; /*2 Inst in Line 4e4; */
-10 L_4ce + -1 C_bb1543 = -16; /*6 Inst in Line 4ce; */
-10 L_4e5 + -10 L_4e4 + -1 C_bb1542 = -24; /*1 Inst in Line 4e4; 3 Inst in Line 4e5; */
-10 L_4e4 + -1 C_bb1541 = -13; /*3 Inst in Line 4e4; */
-10 L_4d7 + -1 C_bb1540 = -14; /*4 Inst in Line 4d7; */
-10 L_4d7 + -1 C_bb1539 = -13; /*3 Inst in Line 4d7; */
-10 L_4ce + -10 L_4cd + -1 C_bb1538 = -27; /*6 Inst in Line 4cd; 1 Inst in Line 4ce; */
-10 L_4e4 + -10 L_4e3 + -10 L_4e2 + -10 L_4e1 + -10 L_4e0 + -10 L_4df + -10 L_4de + -10 L_4dd + -10 L_4dc + -10 L_4db + -10 L_4da + -10 L_4d9 + -10 L_4d8 + -10 L_4d7 + -1 C_bb1537 = -239; /*1 Inst in Line 4d7; 8 Inst in Line 4d8; 8 Inst in Line 4d9; 8 Inst in Line 4da; 8 Inst in Line 4db; 8 Inst in Line 4dc; 8 Inst in Line 4dd; 8 Inst in Line 4de; 8 Inst in Line 4df; 8 Inst in Line 4e0; 8 Inst in Line 4e1; 8 Inst in Line 4e2; 8 Inst in Line 4e3; 2 Inst in Line 4e4; */
-10 L_4d6 + -10 L_4d5 + -10 L_4d4 + -10 L_4d3 + -1 C_bb1536 = -72; /*8 Inst in Line 4d3; 8 Inst in Line 4d4; 8 Inst in Line 4d5; 8 Inst in Line 4d6; */
-10 L_4cd + -10 L_4cc + -1 C_bb1535 = -24; /*2 Inst in Line 4cc; 2 Inst in Line 4cd; */
-10 L_4cc + -1 C_bb1534 = -16; /*6 Inst in Line 4cc; */
-10 L_4d2 + -10 L_4d1 + -1 C_bb1533 = -32; /*4 Inst in Line 4d1; 8 Inst in Line 4d2; */
-10 L_4cb + -10 L_4ca + -1 C_bb1532 = -26; /*3 Inst in Line 4ca; 3 Inst in Line 4cb; */
-10 L_4cb + -1 C_bb1531 = -15; /*5 Inst in Line 4cb; */
-10 L_4ca + -10 L_4c9 + -1 C_bb1530 = -29; /*4 Inst in Line 4c9; 5 Inst in Line 4ca; */
-10 L_4c9 + -1 C_bb1529 = -13; /*3 Inst in Line 4c9; */
-10 L_4c9 + -10 L_4c8 + -1 C_bb1528 = -26; /*5 Inst in Line 4c8; 1 Inst in Line 4c9; */
-10 L_4c8 + -10 L_4c7 + -10 L_4c6 + -10 L_4c5 + -10 L_4c4 + -1 C_bb1527 = -85; /*8 Inst in Line 4c4; 8 Inst in Line 4c5; 8 Inst in Line 4c6; 8 Inst in Line 4c7; 3 Inst in Line 4c8; */
-10 L_4c3 + -1 C_bb1526 = -13; /*3 Inst in Line 4c3; */
-10 L_4a6 + -10 L_4a5 + -1 C_bb1525 = -28; /*7 Inst in Line 4a5; 1 Inst in Line 4a6; */
-10 L_4a5 + -10 L_4a4 + -1 C_bb1524 = -23; /*2 Inst in Line 4a4; 1 Inst in Line 4a5; */
-10 L_4c2 + -10 L_4c1 + -10 L_4c0 + -10 L_4bf + -10 L_4be + -10 L_4bd + -10 L_4bc + -10 L_4bb + -10 L_4ba + -10 L_4b9 + -10 L_4b8 + -10 L_4b7 + -10 L_4b6 + -10 L_4b5 + -10 L_4b4 + -10 L_4b3 + -10 L_4b2 + -10 L_4b1 + -10 L_4b0 + -10 L_4af + -10 L_4ae + -10 L_4ad + -10 L_4ac + -10 L_4ab + -10 L_4aa + -10 L_4a9 + -10 L_4a8 + -10 L_4a7 + -10 L_4a6 + -1 C_bb1523 = -516; /*7 Inst in Line 4a6; 8 Inst in Line 4a7; 8 Inst in Line 4a8; 8 Inst in Line 4a9; 8 Inst in Line 4aa; 8 Inst in Line 4ab; 8 Inst in Line 4ac; 8 Inst in Line 4ad; 8 Inst in Line 4ae; 8 Inst in Line 4af; 8 Inst in Line 4b0; 8 Inst in Line 4b1; 8 Inst in Line 4b2; 8 Inst in Line 4b3; 8 Inst in Line 4b4; 8 Inst in Line 4b5; 8 Inst in Line 4b6; 8 Inst in Line 4b7; 8 Inst in Line 4b8; 8 Inst in Line 4b9; 8 Inst in Line 4ba; 8 Inst in Line 4bb; 8 Inst in Line 4bc; 8 Inst in Line 4bd; 8 Inst in Line 4be; 8 Inst in Line 4bf; 8 Inst in Line 4c0; 8 Inst in Line 4c1; 3 Inst in Line 4c2; */
-10 L_4c3 + -10 L_4c2 + -1 C_bb1522 = -30; /*5 Inst in Line 4c2; 5 Inst in Line 4c3; */
-10 L_496 + -10 L_495 + -1 C_bb1521 = -24; /*2 Inst in Line 495; 2 Inst in Line 496; */
-10 L_495 + -1 C_bb1520 = -14; /*4 Inst in Line 495; */
-10 L_4a4 + -1 C_bb1519 = -14; /*4 Inst in Line 4a4; */
-10 L_4a4 + -10 L_4a3 + -1 C_bb1518 = -23; /*1 Inst in Line 4a3; 2 Inst in Line 4a4; */
-10 L_49f + -10 L_49e + -10 L_49d + -10 L_49c + -10 L_49b + -10 L_49a + -10 L_499 + -1 C_bb1517 = -121; /*5 Inst in Line 499; 8 Inst in Line 49a; 8 Inst in Line 49b; 8 Inst in Line 49c; 8 Inst in Line 49d; 8 Inst in Line 49e; 6 Inst in Line 49f; */
-10 L_495 + -10 L_494 + -1 C_bb1516 = -23; /*1 Inst in Line 494; 2 Inst in Line 495; */
-10 L_494 + -10 L_493 + -1 C_bb1515 = -24; /*1 Inst in Line 493; 3 Inst in Line 494; */
-10 L_493 + -1 C_bb1514 = -14; /*4 Inst in Line 493; */
-10 L_4a3 + -10 L_4a2 + -10 L_4a1 + -1 C_bb1513 = -47; /*2 Inst in Line 4a1; 8 Inst in Line 4a2; 7 Inst in Line 4a3; */
-10 L_4a1 + -10 L_4a0 + -1 C_bb1512 = -31; /*5 Inst in Line 4a0; 6 Inst in Line 4a1; */
-10 L_494 + -1 C_bb1511 = -14; /*4 Inst in Line 494; */
-10 L_493 + -1 C_bb1510 = -13; /*3 Inst in Line 493; */
-10 L_48f + -1 C_bb1509 = -13; /*3 Inst in Line 48f; */
-10 L_4a0 + -10 L_49f + -1 C_bb1508 = -25; /*2 Inst in Line 49f; 3 Inst in Line 4a0; */
-10 L_492 + -1 C_bb1507 = -14; /*4 Inst in Line 492; */
-10 L_48f + -1 C_bb1506 = -13; /*3 Inst in Line 48f; */
-10 L_48f + -10 L_48e + -1 C_bb1505 = -29; /*7 Inst in Line 48e; 2 Inst in Line 48f; */
-10 L_492 + -1 C_bb1504 = -13; /*3 Inst in Line 492; */
-10 L_492 + -10 L_491 + -1 C_bb1503 = -28; /*7 Inst in Line 491; 1 Inst in Line 492; */
-10 L_490 + -1 C_bb1502 = -12; /*2 Inst in Line 490; */
-10 L_48e + -10 L_48d + -1 C_bb1501 = -26; /*5 Inst in Line 48d; 1 Inst in Line 48e; */
-10 L_491 + -10 L_490 + -1 C_bb1500 = -27; /*6 Inst in Line 490; 1 Inst in Line 491; */
-10 L_48d + -1 C_bb1499 = -13; /*3 Inst in Line 48d; */
-10 L_48c + -1 C_bb1498 = -14; /*4 Inst in Line 48c; */
-10 L_48b + -1 C_bb1497 = -13; /*3 Inst in Line 48b; */
-10 L_48c + -10 L_48b + -1 C_bb1496 = -25; /*1 Inst in Line 48b; 4 Inst in Line 48c; */
-10 L_48b + -1 C_bb1495 = -13; /*3 Inst in Line 48b; */
-10 L_48a + -1 C_bb1494 = -12; /*2 Inst in Line 48a; */
-10 L_48b + -10 L_48a + -1 C_bb1493 = -25; /*4 Inst in Line 48a; 1 Inst in Line 48b; */
-10 L_489 + -1 C_bb1492 = -12; /*2 Inst in Line 489; */
-10 L_48a + -1 C_bb1491 = -12; /*2 Inst in Line 48a; */
-10 L_489 + -1 C_bb1490 = -13; /*3 Inst in Line 489; */
-10 L_486 + -1 C_bb1489 = -12; /*2 Inst in Line 486; */
-10 L_486 + -1 C_bb1488 = -13; /*3 Inst in Line 486; */
-10 L_485 + -1 C_bb1487 = -12; /*2 Inst in Line 485; */
-10 L_485 + -1 C_bb1486 = -12; /*2 Inst in Line 485; */
-10 L_489 + -1 C_bb1485 = -13; /*3 Inst in Line 489; */
-10 L_488 + -1 C_bb1484 = -14; /*4 Inst in Line 488; */
-10 L_488 + -10 L_487 + -1 C_bb1483 = -22; /*1 Inst in Line 487; 1 Inst in Line 488; */
-10 L_487 + -1 C_bb1482 = -14; /*4 Inst in Line 487; */
-10 L_485 + -1 C_bb1481 = -13; /*3 Inst in Line 485; */
-10 L_485 + -10 L_484 + -1 C_bb1480 = -23; /*2 Inst in Line 484; 1 Inst in Line 485; */
-10 L_482 + -1 C_bb1479 = -14; /*4 Inst in Line 482; */
-10 L_488 + -1 C_bb1478 = -13; /*3 Inst in Line 488; */
-10 L_487 + -1 C_bb1477 = -13; /*3 Inst in Line 487; */
-10 L_484 + -1 C_bb1476 = -13; /*3 Inst in Line 484; */
-10 L_484 + -10 L_483 + -1 C_bb1475 = -24; /*1 Inst in Line 483; 3 Inst in Line 484; */
-10 L_482 + -10 L_481 + -10 L_480 + -1 C_bb1474 = -46; /*4 Inst in Line 480; 8 Inst in Line 481; 4 Inst in Line 482; */
-10 L_486 + -1 C_bb1473 = -13; /*3 Inst in Line 486; */
-10 L_483 + -1 C_bb1472 = -13; /*3 Inst in Line 483; */
-10 L_480 + -1 C_bb1471 = -13; /*3 Inst in Line 480; */
-10 L_480 + -10 L_47f + -1 C_bb1470 = -23; /*2 Inst in Line 47f; 1 Inst in Line 480; */
-10 L_483 + -1 C_bb1469 = -14; /*4 Inst in Line 483; */
-10 L_47f + -1 C_bb1468 = -14; /*4 Inst in Line 47f; */
-10 L_47f + -10 L_47e + -1 C_bb1467 = -25; /*3 Inst in Line 47e; 2 Inst in Line 47f; */
-10 L_47d + -10 L_47c + -1 C_bb1466 = -22; /*1 Inst in Line 47c; 1 Inst in Line 47d; */
-10 L_47e + -1 C_bb1465 = -14; /*4 Inst in Line 47e; */
-10 L_47e + -10 L_47d + -1 C_bb1464 = -24; /*3 Inst in Line 47d; 1 Inst in Line 47e; */
-10 L_47c + -1 C_bb1463 = -13; /*3 Inst in Line 47c; */
-10 L_47d + -1 C_bb1462 = -14; /*4 Inst in Line 47d; */
-10 L_47c + -1 C_bb1461 = -12; /*2 Inst in Line 47c; */
-10 L_47c + -10 L_47b + -1 C_bb1460 = -25; /*3 Inst in Line 47b; 2 Inst in Line 47c; */
-10 L_47b + -1 C_bb1459 = -12; /*2 Inst in Line 47b; */
-10 L_4e6 + -10 L_4e5 + -1 C_bb1458 = -23; /*2 Inst in Line 4e5; 1 Inst in Line 4e6; */
-10 L_47b + -10 L_47a + -1 C_bb1457 = -25; /*2 Inst in Line 47a; 3 Inst in Line 47b; */
-10 L_47a + -1 C_bb1456 = -12; /*2 Inst in Line 47a; */
-10 L_47a + -10 L_479 + -10 L_478 + -10 L_477 + -1 C_bb1455 = -62; /*2 Inst in Line 477; 8 Inst in Line 478; 8 Inst in Line 479; 4 Inst in Line 47a; */
-10 L_520 + -1 C_bb1454 = -14; /*4 Inst in Line 520; */
-10 L_520 + -1 C_bb1453 = -14; /*4 Inst in Line 520; */
-10 L_51f + -10 L_51e + -1 C_bb1452 = -29; /*1 Inst in Line 51e; 8 Inst in Line 51f; */
-10 L_51c + -1 C_bb1451 = -17; /*7 Inst in Line 51c; */
-10 L_51c + -10 L_51b + -10 L_51a + -1 C_bb1450 = -42; /*3 Inst in Line 51a; 8 Inst in Line 51b; 1 Inst in Line 51c; */
-10 L_522 + -10 L_521 + -1 C_bb1449 = -34; /*8 Inst in Line 521; 6 Inst in Line 522; */
-10 L_51e + -10 L_51d + -1 C_bb1448 = -29; /*2 Inst in Line 51d; 7 Inst in Line 51e; */
-10 L_51a + -10 L_519 + -1 C_bb1447 = -28; /*3 Inst in Line 519; 5 Inst in Line 51a; */
-10 L_51d + -1 C_bb1446 = -13; /*3 Inst in Line 51d; */
-10 L_51d + -1 C_bb1445 = -13; /*3 Inst in Line 51d; */
-10 L_514 + -1 C_bb1444 = -16; /*6 Inst in Line 514; */
-10 L_515 + -1 C_bb1443 = -15; /*5 Inst in Line 515; */
-10 L_519 + -10 L_518 + -10 L_517 + -1 C_bb1442 = -44; /*1 Inst in Line 517; 8 Inst in Line 518; 5 Inst in Line 519; */
-10 L_517 + -1 C_bb1441 = -14; /*4 Inst in Line 517; */
-10 L_515 + -10 L_514 + -1 C_bb1440 = -24; /*2 Inst in Line 514; 2 Inst in Line 515; */
-10 L_512 + -10 L_511 + -1 C_bb1439 = -28; /*1 Inst in Line 511; 7 Inst in Line 512; */
-10 L_517 + -10 L_516 + -10 L_515 + -1 C_bb1438 = -42; /*1 Inst in Line 515; 8 Inst in Line 516; 3 Inst in Line 517; */
-10 L_513 + -1 C_bb1437 = -13; /*3 Inst in Line 513; */
-10 L_511 + -1 C_bb1436 = -13; /*3 Inst in Line 511; */
-10 L_511 + -1 C_bb1435 = -12; /*2 Inst in Line 511; */
-10 L_513 + -10 L_512 + -1 C_bb1434 = -26; /*1 Inst in Line 512; 5 Inst in Line 513; */
-10 L_511 + -10 L_510 + -1 C_bb1433 = -26; /*4 Inst in Line 510; 2 Inst in Line 511; */
-10 L_523 + -10 L_522 + -1 C_bb1432 = -24; /*2 Inst in Line 522; 2 Inst in Line 523; */
-10 L_510 + -1 C_bb1431 = -13; /*3 Inst in Line 510; */
-10 L_510 + -10 L_50f + -1 C_bb1430 = -26; /*5 Inst in Line 50f; 1 Inst in Line 510; */
-10 L_50f + -10 L_50e + -10 L_50d + -1 C_bb1429 = -46; /*5 Inst in Line 50d; 8 Inst in Line 50e; 3 Inst in Line 50f; */
-10 L_54c + -10 L_54b + -10 L_54a + -1 C_bb1428 = -49; /*3 Inst in Line 54a; 8 Inst in Line 54b; 8 Inst in Line 54c; */
-10 L_520 + -1 C_bb1427 = -14; /*4 Inst in Line 520; */
-10 L_520 + -1 C_bb1426 = -14; /*4 Inst in Line 520; */
-10 L_51f + -10 L_51e + -1 C_bb1425 = -29; /*1 Inst in Line 51e; 8 Inst in Line 51f; */
-10 L_51c + -1 C_bb1424 = -17; /*7 Inst in Line 51c; */
-10 L_51c + -10 L_51b + -10 L_51a + -1 C_bb1423 = -42; /*3 Inst in Line 51a; 8 Inst in Line 51b; 1 Inst in Line 51c; */
-10 L_522 + -10 L_521 + -1 C_bb1422 = -34; /*8 Inst in Line 521; 6 Inst in Line 522; */
-10 L_51e + -10 L_51d + -1 C_bb1421 = -29; /*2 Inst in Line 51d; 7 Inst in Line 51e; */
-10 L_51a + -10 L_519 + -1 C_bb1420 = -28; /*3 Inst in Line 519; 5 Inst in Line 51a; */
-10 L_51d + -1 C_bb1419 = -13; /*3 Inst in Line 51d; */
-10 L_51d + -1 C_bb1418 = -13; /*3 Inst in Line 51d; */
-10 L_514 + -1 C_bb1417 = -16; /*6 Inst in Line 514; */
-10 L_515 + -1 C_bb1416 = -15; /*5 Inst in Line 515; */
-10 L_519 + -10 L_518 + -10 L_517 + -1 C_bb1415 = -44; /*1 Inst in Line 517; 8 Inst in Line 518; 5 Inst in Line 519; */
-10 L_517 + -1 C_bb1414 = -14; /*4 Inst in Line 517; */
-10 L_515 + -10 L_514 + -1 C_bb1413 = -24; /*2 Inst in Line 514; 2 Inst in Line 515; */
-10 L_512 + -10 L_511 + -1 C_bb1412 = -28; /*1 Inst in Line 511; 7 Inst in Line 512; */
-10 L_517 + -10 L_516 + -10 L_515 + -1 C_bb1411 = -42; /*1 Inst in Line 515; 8 Inst in Line 516; 3 Inst in Line 517; */
-10 L_513 + -1 C_bb1410 = -13; /*3 Inst in Line 513; */
-10 L_511 + -1 C_bb1409 = -13; /*3 Inst in Line 511; */
-10 L_511 + -1 C_bb1408 = -12; /*2 Inst in Line 511; */
-10 L_513 + -10 L_512 + -1 C_bb1407 = -26; /*1 Inst in Line 512; 5 Inst in Line 513; */
-10 L_511 + -10 L_510 + -1 C_bb1406 = -26; /*4 Inst in Line 510; 2 Inst in Line 511; */
-10 L_523 + -10 L_522 + -1 C_bb1405 = -24; /*2 Inst in Line 522; 2 Inst in Line 523; */
-10 L_510 + -1 C_bb1404 = -13; /*3 Inst in Line 510; */
-10 L_510 + -10 L_50f + -1 C_bb1403 = -26; /*5 Inst in Line 50f; 1 Inst in Line 510; */
-10 L_50f + -10 L_50e + -10 L_50d + -1 C_bb1402 = -46; /*5 Inst in Line 50d; 8 Inst in Line 50e; 3 Inst in Line 50f; */
-10 L_520 + -1 C_bb1401 = -14; /*4 Inst in Line 520; */
-10 L_520 + -1 C_bb1400 = -14; /*4 Inst in Line 520; */
-10 L_51f + -10 L_51e + -1 C_bb1399 = -29; /*1 Inst in Line 51e; 8 Inst in Line 51f; */
-10 L_51c + -1 C_bb1398 = -17; /*7 Inst in Line 51c; */
-10 L_51c + -10 L_51b + -10 L_51a + -1 C_bb1397 = -42; /*3 Inst in Line 51a; 8 Inst in Line 51b; 1 Inst in Line 51c; */
-10 L_522 + -10 L_521 + -1 C_bb1396 = -34; /*8 Inst in Line 521; 6 Inst in Line 522; */
-10 L_51e + -10 L_51d + -1 C_bb1395 = -29; /*2 Inst in Line 51d; 7 Inst in Line 51e; */
-10 L_51a + -10 L_519 + -1 C_bb1394 = -28; /*3 Inst in Line 519; 5 Inst in Line 51a; */
-10 L_51d + -1 C_bb1393 = -13; /*3 Inst in Line 51d; */
-10 L_51d + -1 C_bb1392 = -13; /*3 Inst in Line 51d; */
-10 L_514 + -1 C_bb1391 = -16; /*6 Inst in Line 514; */
-10 L_515 + -1 C_bb1390 = -15; /*5 Inst in Line 515; */
-10 L_519 + -10 L_518 + -10 L_517 + -1 C_bb1389 = -44; /*1 Inst in Line 517; 8 Inst in Line 518; 5 Inst in Line 519; */
-10 L_517 + -1 C_bb1388 = -14; /*4 Inst in Line 517; */
-10 L_515 + -10 L_514 + -1 C_bb1387 = -24; /*2 Inst in Line 514; 2 Inst in Line 515; */
-10 L_512 + -10 L_511 + -1 C_bb1386 = -28; /*1 Inst in Line 511; 7 Inst in Line 512; */
-10 L_517 + -10 L_516 + -10 L_515 + -1 C_bb1385 = -42; /*1 Inst in Line 515; 8 Inst in Line 516; 3 Inst in Line 517; */
-10 L_513 + -1 C_bb1384 = -13; /*3 Inst in Line 513; */
-10 L_511 + -1 C_bb1383 = -13; /*3 Inst in Line 511; */
-10 L_511 + -1 C_bb1382 = -12; /*2 Inst in Line 511; */
-10 L_513 + -10 L_512 + -1 C_bb1381 = -26; /*1 Inst in Line 512; 5 Inst in Line 513; */
-10 L_511 + -10 L_510 + -1 C_bb1380 = -26; /*4 Inst in Line 510; 2 Inst in Line 511; */
-10 L_523 + -10 L_522 + -1 C_bb1379 = -24; /*2 Inst in Line 522; 2 Inst in Line 523; */
-10 L_510 + -1 C_bb1378 = -13; /*3 Inst in Line 510; */
-10 L_510 + -10 L_50f + -1 C_bb1377 = -26; /*5 Inst in Line 50f; 1 Inst in Line 510; */
-10 L_50f + -10 L_50e + -10 L_50d + -1 C_bb1376 = -46; /*5 Inst in Line 50d; 8 Inst in Line 50e; 3 Inst in Line 50f; */
-10 L_475 + -10 L_474 + -10 L_473 + -10 L_472 + -10 L_471 + -10 L_470 + -10 L_46f + -10 L_46e + -10 L_46d + -10 L_46c + -10 L_46b + -1 C_bb1375 = -189; /*4 Inst in Line 46b; 8 Inst in Line 46c; 8 Inst in Line 46d; 8 Inst in Line 46e; 8 Inst in Line 46f; 8 Inst in Line 470; 8 Inst in Line 471; 8 Inst in Line 472; 8 Inst in Line 473; 8 Inst in Line 474; 3 Inst in Line 475; */
-10 L_46a + -10 L_469 + -10 L_468 + -1 C_bb1374 = -48; /*6 Inst in Line 468; 8 Inst in Line 469; 4 Inst in Line 46a; */
-10 L_46b + -10 L_46a + -1 C_bb1373 = -28; /*4 Inst in Line 46a; 4 Inst in Line 46b; */
-10 L_468 + -10 L_467 + -10 L_466 + -10 L_465 + -10 L_464 + -10 L_463 + -10 L_462 + -1 C_bb1372 = -120; /*8 Inst in Line 462; 8 Inst in Line 463; 8 Inst in Line 464; 8 Inst in Line 465; 8 Inst in Line 466; 8 Inst in Line 467; 2 Inst in Line 468; */
-10 L_461 + -10 L_460 + -10 L_45f + -10 L_45e + -10 L_45d + -10 L_45c + -10 L_45b + -10 L_45a + -1 C_bb1371 = -140; /*7 Inst in Line 45a; 8 Inst in Line 45b; 8 Inst in Line 45c; 8 Inst in Line 45d; 8 Inst in Line 45e; 8 Inst in Line 45f; 8 Inst in Line 460; 5 Inst in Line 461; */
-10 L_45a + -10 L_459 + -1 C_bb1370 = -24; /*3 Inst in Line 459; 1 Inst in Line 45a; */
-10 L_461 + -1 C_bb1369 = -13; /*3 Inst in Line 461; */
-10 L_459 + -1 C_bb1368 = -13; /*3 Inst in Line 459; */
-10 L_475 + -1 C_bb1367 = -13; /*3 Inst in Line 475; */
-10 L_459 + -10 L_458 + -1 C_bb1366 = -23; /*1 Inst in Line 458; 2 Inst in Line 459; */
-10 L_458 + -10 L_457 + -1 C_bb1365 = -28; /*1 Inst in Line 457; 7 Inst in Line 458; */
-10 L_457 + -10 L_456 + -1 C_bb1364 = -25; /*1 Inst in Line 456; 4 Inst in Line 457; */
-10 L_456 + -1 C_bb1363 = -12; /*2 Inst in Line 456; */
-10 L_457 + -1 C_bb1362 = -13; /*3 Inst in Line 457; */
-10 L_456 + -1 C_bb1361 = -13; /*3 Inst in Line 456; */
-10 L_456 + -10 L_455 + -10 L_454 + -1 C_bb1360 = -44; /*4 Inst in Line 454; 8 Inst in Line 455; 2 Inst in Line 456; */
-10 L_520 + -1 C_bb1359 = -14; /*4 Inst in Line 520; */
-10 L_520 + -1 C_bb1358 = -14; /*4 Inst in Line 520; */
-10 L_51f + -10 L_51e + -1 C_bb1357 = -29; /*1 Inst in Line 51e; 8 Inst in Line 51f; */
-10 L_51c + -1 C_bb1356 = -17; /*7 Inst in Line 51c; */
-10 L_51c + -10 L_51b + -10 L_51a + -1 C_bb1355 = -42; /*3 Inst in Line 51a; 8 Inst in Line 51b; 1 Inst in Line 51c; */
-10 L_522 + -10 L_521 + -1 C_bb1354 = -34; /*8 Inst in Line 521; 6 Inst in Line 522; */
-10 L_51e + -10 L_51d + -1 C_bb1353 = -29; /*2 Inst in Line 51d; 7 Inst in Line 51e; */
-10 L_51a + -10 L_519 + -1 C_bb1352 = -28; /*3 Inst in Line 519; 5 Inst in Line 51a; */
-10 L_51d + -1 C_bb1351 = -13; /*3 Inst in Line 51d; */
-10 L_51d + -1 C_bb1350 = -13; /*3 Inst in Line 51d; */
-10 L_514 + -1 C_bb1349 = -16; /*6 Inst in Line 514; */
-10 L_515 + -1 C_bb1348 = -15; /*5 Inst in Line 515; */
-10 L_519 + -10 L_518 + -10 L_517 + -1 C_bb1347 = -44; /*1 Inst in Line 517; 8 Inst in Line 518; 5 Inst in Line 519; */
-10 L_517 + -1 C_bb1346 = -14; /*4 Inst in Line 517; */
-10 L_515 + -10 L_514 + -1 C_bb1345 = -24; /*2 Inst in Line 514; 2 Inst in Line 515; */
-10 L_512 + -10 L_511 + -1 C_bb1344 = -28; /*1 Inst in Line 511; 7 Inst in Line 512; */
-10 L_517 + -10 L_516 + -10 L_515 + -1 C_bb1343 = -42; /*1 Inst in Line 515; 8 Inst in Line 516; 3 Inst in Line 517; */
-10 L_513 + -1 C_bb1342 = -13; /*3 Inst in Line 513; */
-10 L_511 + -1 C_bb1341 = -13; /*3 Inst in Line 511; */
-10 L_511 + -1 C_bb1340 = -12; /*2 Inst in Line 511; */
-10 L_513 + -10 L_512 + -1 C_bb1339 = -26; /*1 Inst in Line 512; 5 Inst in Line 513; */
-10 L_511 + -10 L_510 + -1 C_bb1338 = -26; /*4 Inst in Line 510; 2 Inst in Line 511; */
-10 L_523 + -10 L_522 + -1 C_bb1337 = -24; /*2 Inst in Line 522; 2 Inst in Line 523; */
-10 L_510 + -1 C_bb1336 = -13; /*3 Inst in Line 510; */
-10 L_510 + -10 L_50f + -1 C_bb1335 = -26; /*5 Inst in Line 50f; 1 Inst in Line 510; */
-10 L_50f + -10 L_50e + -10 L_50d + -1 C_bb1334 = -46; /*5 Inst in Line 50d; 8 Inst in Line 50e; 3 Inst in Line 50f; */
-10 L_520 + -1 C_bb1333 = -14; /*4 Inst in Line 520; */
-10 L_520 + -1 C_bb1332 = -14; /*4 Inst in Line 520; */
-10 L_51f + -10 L_51e + -1 C_bb1331 = -29; /*1 Inst in Line 51e; 8 Inst in Line 51f; */
-10 L_51c + -1 C_bb1330 = -17; /*7 Inst in Line 51c; */
-10 L_51c + -10 L_51b + -10 L_51a + -1 C_bb1329 = -42; /*3 Inst in Line 51a; 8 Inst in Line 51b; 1 Inst in Line 51c; */
-10 L_522 + -10 L_521 + -1 C_bb1328 = -34; /*8 Inst in Line 521; 6 Inst in Line 522; */
-10 L_51e + -10 L_51d + -1 C_bb1327 = -29; /*2 Inst in Line 51d; 7 Inst in Line 51e; */
-10 L_51a + -10 L_519 + -1 C_bb1326 = -28; /*3 Inst in Line 519; 5 Inst in Line 51a; */
-10 L_51d + -1 C_bb1325 = -13; /*3 Inst in Line 51d; */
-10 L_51d + -1 C_bb1324 = -13; /*3 Inst in Line 51d; */
-10 L_514 + -1 C_bb1323 = -16; /*6 Inst in Line 514; */
-10 L_515 + -1 C_bb1322 = -15; /*5 Inst in Line 515; */
-10 L_519 + -10 L_518 + -10 L_517 + -1 C_bb1321 = -44; /*1 Inst in Line 517; 8 Inst in Line 518; 5 Inst in Line 519; */
-10 L_517 + -1 C_bb1320 = -14; /*4 Inst in Line 517; */
-10 L_515 + -10 L_514 + -1 C_bb1319 = -24; /*2 Inst in Line 514; 2 Inst in Line 515; */
-10 L_512 + -10 L_511 + -1 C_bb1318 = -28; /*1 Inst in Line 511; 7 Inst in Line 512; */
-10 L_517 + -10 L_516 + -10 L_515 + -1 C_bb1317 = -42; /*1 Inst in Line 515; 8 Inst in Line 516; 3 Inst in Line 517; */
-10 L_513 + -1 C_bb1316 = -13; /*3 Inst in Line 513; */
-10 L_511 + -1 C_bb1315 = -13; /*3 Inst in Line 511; */
-10 L_511 + -1 C_bb1314 = -12; /*2 Inst in Line 511; */
-10 L_513 + -10 L_512 + -1 C_bb1313 = -26; /*1 Inst in Line 512; 5 Inst in Line 513; */
-10 L_511 + -10 L_510 + -1 C_bb1312 = -26; /*4 Inst in Line 510; 2 Inst in Line 511; */
-10 L_523 + -10 L_522 + -1 C_bb1311 = -24; /*2 Inst in Line 522; 2 Inst in Line 523; */
-10 L_510 + -1 C_bb1310 = -13; /*3 Inst in Line 510; */
-10 L_510 + -10 L_50f + -1 C_bb1309 = -26; /*5 Inst in Line 50f; 1 Inst in Line 510; */
-10 L_50f + -10 L_50e + -10 L_50d + -1 C_bb1308 = -46; /*5 Inst in Line 50d; 8 Inst in Line 50e; 3 Inst in Line 50f; */
-10 L_446 + -10 L_445 + -1 C_bb1307 = -28; /*6 Inst in Line 445; 2 Inst in Line 446; */
-10 L_445 + -10 L_444 + -1 C_bb1306 = -30; /*8 Inst in Line 444; 2 Inst in Line 445; */
-10 L_44c + -10 L_44b + -1 C_bb1305 = -24; /*1 Inst in Line 44b; 3 Inst in Line 44c; */
-10 L_443 + -10 L_442 + -1 C_bb1304 = -31; /*3 Inst in Line 442; 8 Inst in Line 443; */
-10 L_44b + -10 L_44a + -1 C_bb1303 = -31; /*4 Inst in Line 44a; 7 Inst in Line 44b; */
-10 L_442 + -10 L_441 + -1 C_bb1302 = -30; /*5 Inst in Line 441; 5 Inst in Line 442; */
-10 L_44a + -1 C_bb1301 = -11; /*1 Inst in Line 44a; */
-10 L_44a + -1 C_bb1300 = -12; /*2 Inst in Line 44a; */
-10 L_441 + -10 L_440 + -10 L_43f + -1 C_bb1299 = -42; /*1 Inst in Line 43f; 8 Inst in Line 440; 3 Inst in Line 441; */
-10 L_44a + -10 L_449 + -10 L_448 + -10 L_447 + -1 C_bb1298 = -58; /*1 Inst in Line 447; 8 Inst in Line 448; 8 Inst in Line 449; 1 Inst in Line 44a; */
-10 L_43f + -10 L_43e + -1 C_bb1297 = -28; /*1 Inst in Line 43e; 7 Inst in Line 43f; */
-10 L_447 + -1 C_bb1296 = -15; /*5 Inst in Line 447; */
-10 L_43e + -1 C_bb1295 = -13; /*3 Inst in Line 43e; */
-10 L_447 + -10 L_446 + -1 C_bb1294 = -23; /*1 Inst in Line 446; 2 Inst in Line 447; */
-10 L_43e + -10 L_43d + -1 C_bb1293 = -25; /*1 Inst in Line 43d; 4 Inst in Line 43e; */
-10 L_446 + -1 C_bb1292 = -15; /*5 Inst in Line 446; */
-10 L_43d + -10 L_43c + -1 C_bb1291 = -30; /*3 Inst in Line 43c; 7 Inst in Line 43d; */
-10 L_43c + -10 L_43b + -10 L_43a + -10 L_439 + -10 L_438 + -10 L_437 + -10 L_436 + -10 L_435 + -10 L_434 + -1 C_bb1290 = -155; /*4 Inst in Line 434; 8 Inst in Line 435; 8 Inst in Line 436; 8 Inst in Line 437; 8 Inst in Line 438; 8 Inst in Line 439; 8 Inst in Line 43a; 8 Inst in Line 43b; 5 Inst in Line 43c; */
-10 L_53c + -1 C_bb1289 = -14; /*4 Inst in Line 53c; */
-10 L_53b + -10 L_53a + -10 L_539 + -1 C_bb1288 = -47; /*1 Inst in Line 539; 8 Inst in Line 53a; 8 Inst in Line 53b; */
-10 L_539 + -10 L_538 + -1 C_bb1287 = -30; /*3 Inst in Line 538; 7 Inst in Line 539; */
-10 L_534 + -1 C_bb1286 = -12; /*2 Inst in Line 534; */
-10 L_538 + -10 L_537 + -10 L_536 + -10 L_535 + -1 C_bb1285 = -69; /*8 Inst in Line 535; 8 Inst in Line 536; 8 Inst in Line 537; 5 Inst in Line 538; */
-10 L_534 + -1 C_bb1284 = -15; /*5 Inst in Line 534; */
-10 L_534 + -10 L_533 + -10 L_532 + -1 C_bb1283 = -46; /*7 Inst in Line 532; 8 Inst in Line 533; 1 Inst in Line 534; */
-10 L_530 + -10 L_52f + -10 L_52e + -10 L_52d + -1 C_bb1282 = -61; /*3 Inst in Line 52d; 8 Inst in Line 52e; 8 Inst in Line 52f; 2 Inst in Line 530; */
-10 L_52d + -1 C_bb1281 = -15; /*5 Inst in Line 52d; */
-10 L_52c + -1 C_bb1280 = -13; /*3 Inst in Line 52c; */
-10 L_530 + -1 C_bb1279 = -14; /*4 Inst in Line 530; */
-10 L_52c + -1 C_bb1278 = -14; /*4 Inst in Line 52c; */
-10 L_52c + -10 L_52b + -10 L_52a + -1 C_bb1277 = -44; /*5 Inst in Line 52a; 8 Inst in Line 52b; 1 Inst in Line 52c; */
-10 L_526 + -1 C_bb1276 = -12; /*2 Inst in Line 526; */
-10 L_52a + -10 L_529 + -10 L_528 + -10 L_527 + -10 L_526 + -1 C_bb1275 = -82; /*5 Inst in Line 526; 8 Inst in Line 527; 8 Inst in Line 528; 8 Inst in Line 529; 3 Inst in Line 52a; */
-10 L_526 + -10 L_525 + -1 C_bb1274 = -25; /*4 Inst in Line 525; 1 Inst in Line 526; */
-10 L_525 + -10 L_524 + -10 L_523 + -1 C_bb1273 = -45; /*3 Inst in Line 523; 8 Inst in Line 524; 4 Inst in Line 525; */
-10 L_530 + -10 L_52f + -10 L_52e + -10 L_52d + -1 C_bb1272 = -61; /*3 Inst in Line 52d; 8 Inst in Line 52e; 8 Inst in Line 52f; 2 Inst in Line 530; */
-10 L_52d + -1 C_bb1271 = -15; /*5 Inst in Line 52d; */
-10 L_52c + -1 C_bb1270 = -13; /*3 Inst in Line 52c; */
-10 L_530 + -1 C_bb1269 = -14; /*4 Inst in Line 530; */
-10 L_52c + -1 C_bb1268 = -14; /*4 Inst in Line 52c; */
-10 L_52c + -10 L_52b + -10 L_52a + -1 C_bb1267 = -44; /*5 Inst in Line 52a; 8 Inst in Line 52b; 1 Inst in Line 52c; */
-10 L_526 + -1 C_bb1266 = -12; /*2 Inst in Line 526; */
-10 L_52a + -10 L_529 + -10 L_528 + -10 L_527 + -10 L_526 + -1 C_bb1265 = -82; /*5 Inst in Line 526; 8 Inst in Line 527; 8 Inst in Line 528; 8 Inst in Line 529; 3 Inst in Line 52a; */
-10 L_526 + -10 L_525 + -1 C_bb1264 = -25; /*4 Inst in Line 525; 1 Inst in Line 526; */
-10 L_525 + -10 L_524 + -10 L_523 + -1 C_bb1263 = -45; /*3 Inst in Line 523; 8 Inst in Line 524; 4 Inst in Line 525; */
-10 L_53c + -1 C_bb1262 = -14; /*4 Inst in Line 53c; */
-10 L_53b + -10 L_53a + -10 L_539 + -1 C_bb1261 = -47; /*1 Inst in Line 539; 8 Inst in Line 53a; 8 Inst in Line 53b; */
-10 L_539 + -10 L_538 + -1 C_bb1260 = -30; /*3 Inst in Line 538; 7 Inst in Line 539; */
-10 L_534 + -1 C_bb1259 = -12; /*2 Inst in Line 534; */
-10 L_538 + -10 L_537 + -10 L_536 + -10 L_535 + -1 C_bb1258 = -69; /*8 Inst in Line 535; 8 Inst in Line 536; 8 Inst in Line 537; 5 Inst in Line 538; */
-10 L_534 + -1 C_bb1257 = -15; /*5 Inst in Line 534; */
-10 L_534 + -10 L_533 + -10 L_532 + -1 C_bb1256 = -46; /*7 Inst in Line 532; 8 Inst in Line 533; 1 Inst in Line 534; */
-10 L_54c + -10 L_54b + -10 L_54a + -1 C_bb1255 = -49; /*3 Inst in Line 54a; 8 Inst in Line 54b; 8 Inst in Line 54c; */
-10 L_509 + -1 C_bb1254 = -12; /*2 Inst in Line 509; */
-10 L_508 + -10 L_507 + -1 C_bb1253 = -35; /*7 Inst in Line 507; 8 Inst in Line 508; */
-10 L_505 + -10 L_504 + -10 L_503 + -10 L_502 + -1 C_bb1252 = -65; /*4 Inst in Line 502; 8 Inst in Line 503; 8 Inst in Line 504; 5 Inst in Line 505; */
-10 L_507 + -10 L_506 + -10 L_505 + -1 C_bb1251 = -42; /*3 Inst in Line 505; 8 Inst in Line 506; 1 Inst in Line 507; */
-10 L_502 + -10 L_501 + -10 L_500 + -10 L_4ff + -10 L_4fe + -10 L_4fd + -1 C_bb1250 = -99; /*3 Inst in Line 4fd; 8 Inst in Line 4fe; 8 Inst in Line 4ff; 8 Inst in Line 500; 8 Inst in Line 501; 4 Inst in Line 502; */
-10 L_4fa + -1 C_bb1249 = -16; /*6 Inst in Line 4fa; */
-10 L_4fd + -10 L_4fc + -10 L_4fb + -10 L_4fa + -1 C_bb1248 = -62; /*1 Inst in Line 4fa; 8 Inst in Line 4fb; 8 Inst in Line 4fc; 5 Inst in Line 4fd; */
-10 L_4fa + -10 L_4f9 + -1 C_bb1247 = -28; /*7 Inst in Line 4f9; 1 Inst in Line 4fa; */
-10 L_4f5 + -10 L_4f4 + -1 C_bb1246 = -22; /*1 Inst in Line 4f4; 1 Inst in Line 4f5; */
-10 L_4ef + -1 C_bb1245 = -12; /*2 Inst in Line 4ef; */
-10 L_50c + -1 C_bb1244 = -11; /*1 Inst in Line 50c; */
-10 L_50c + -10 L_50b + -1 C_bb1243 = -31; /*4 Inst in Line 50b; 7 Inst in Line 50c; */
-10 L_4f9 + -10 L_4f8 + -10 L_4f7 + -10 L_4f6 + -10 L_4f5 + -1 C_bb1242 = -76; /*1 Inst in Line 4f5; 8 Inst in Line 4f6; 8 Inst in Line 4f7; 8 Inst in Line 4f8; 1 Inst in Line 4f9; */
-10 L_4f4 + -10 L_4f3 + -10 L_4f2 + -1 C_bb1241 = -48; /*3 Inst in Line 4f2; 8 Inst in Line 4f3; 7 Inst in Line 4f4; */
-10 L_4f2 + -10 L_4f1 + -10 L_4f0 + -1 C_bb1240 = -45; /*2 Inst in Line 4f0; 8 Inst in Line 4f1; 5 Inst in Line 4f2; */
-10 L_4ef + -10 L_4ee + -10 L_4ed + -1 C_bb1239 = -48; /*7 Inst in Line 4ed; 8 Inst in Line 4ee; 3 Inst in Line 4ef; */
-10 L_4ed + -10 L_4ec + -10 L_4eb + -1 C_bb1238 = -45; /*6 Inst in Line 4eb; 8 Inst in Line 4ec; 1 Inst in Line 4ed; */
-10 L_50b + -1 C_bb1237 = -14; /*4 Inst in Line 50b; */
-10 L_4f5 + -1 C_bb1236 = -12; /*2 Inst in Line 4f5; */
-10 L_4f0 + -10 L_4ef + -1 C_bb1235 = -29; /*3 Inst in Line 4ef; 6 Inst in Line 4f0; */
-10 L_4eb + -10 L_4ea + -1 C_bb1234 = -29; /*7 Inst in Line 4ea; 2 Inst in Line 4eb; */
-10 L_4f5 + -1 C_bb1233 = -14; /*4 Inst in Line 4f5; */
-10 L_4ea + -10 L_4e9 + -1 C_bb1232 = -23; /*2 Inst in Line 4e9; 1 Inst in Line 4ea; */
-10 L_50d + -1 C_bb1231 = -13; /*3 Inst in Line 50d; */
-10 L_4e9 + -1 C_bb1230 = -14; /*4 Inst in Line 4e9; */
-10 L_4e9 + -10 L_4e8 + -1 C_bb1229 = -29; /*7 Inst in Line 4e8; 2 Inst in Line 4e9; */
-10 L_4e8 + -10 L_4e7 + -10 L_4e6 + -1 C_bb1228 = -46; /*7 Inst in Line 4e6; 8 Inst in Line 4e7; 1 Inst in Line 4e8; */
-10 L_530 + -10 L_52f + -10 L_52e + -10 L_52d + -1 C_bb1227 = -61; /*3 Inst in Line 52d; 8 Inst in Line 52e; 8 Inst in Line 52f; 2 Inst in Line 530; */
-10 L_52d + -1 C_bb1226 = -15; /*5 Inst in Line 52d; */
-10 L_52c + -1 C_bb1225 = -13; /*3 Inst in Line 52c; */
-10 L_530 + -1 C_bb1224 = -14; /*4 Inst in Line 530; */
-10 L_52c + -1 C_bb1223 = -14; /*4 Inst in Line 52c; */
-10 L_52c + -10 L_52b + -10 L_52a + -1 C_bb1222 = -44; /*5 Inst in Line 52a; 8 Inst in Line 52b; 1 Inst in Line 52c; */
-10 L_526 + -1 C_bb1221 = -12; /*2 Inst in Line 526; */
-10 L_52a + -10 L_529 + -10 L_528 + -10 L_527 + -10 L_526 + -1 C_bb1220 = -82; /*5 Inst in Line 526; 8 Inst in Line 527; 8 Inst in Line 528; 8 Inst in Line 529; 3 Inst in Line 52a; */
-10 L_526 + -10 L_525 + -1 C_bb1219 = -25; /*4 Inst in Line 525; 1 Inst in Line 526; */
-10 L_525 + -10 L_524 + -10 L_523 + -1 C_bb1218 = -45; /*3 Inst in Line 523; 8 Inst in Line 524; 4 Inst in Line 525; */
-10 L_549 + -1 C_bb1217 = -11; /*1 Inst in Line 549; */
-10 L_546 + -1 C_bb1216 = -12; /*2 Inst in Line 546; */
-10 L_549 + -10 L_548 + -1 C_bb1215 = -23; /*2 Inst in Line 548; 1 Inst in Line 549; */
-10 L_549 + -1 C_bb1214 = -16; /*6 Inst in Line 549; */
-10 L_546 + -1 C_bb1213 = -15; /*5 Inst in Line 546; */
-10 L_548 + -10 L_547 + -1 C_bb1212 = -23; /*2 Inst in Line 547; 1 Inst in Line 548; */
-10 L_548 + -1 C_bb1211 = -15; /*5 Inst in Line 548; */
-10 L_546 + -10 L_545 + -1 C_bb1210 = -22; /*1 Inst in Line 545; 1 Inst in Line 546; */
-10 L_547 + -1 C_bb1209 = -16; /*6 Inst in Line 547; */
-10 L_545 + -1 C_bb1208 = -12; /*2 Inst in Line 545; */
-10 L_545 + -1 C_bb1207 = -15; /*5 Inst in Line 545; */
-10 L_54a + -1 C_bb1206 = -13; /*3 Inst in Line 54a; */
-10 L_544 + -1 C_bb1205 = -14; /*4 Inst in Line 544; */
-10 L_544 + -1 C_bb1204 = -14; /*4 Inst in Line 544; */
-10 L_543 + -1 C_bb1203 = -12; /*2 Inst in Line 543; */
-10 L_543 + -1 C_bb1202 = -14; /*4 Inst in Line 543; */
-10 L_543 + -10 L_542 + -1 C_bb1201 = -23; /*1 Inst in Line 542; 2 Inst in Line 543; */
-10 L_542 + -10 L_541 + -10 L_540 + -1 C_bb1200 = -47; /*2 Inst in Line 540; 8 Inst in Line 541; 7 Inst in Line 542; */
-10 L_520 + -1 C_bb1199 = -14; /*4 Inst in Line 520; */
-10 L_520 + -1 C_bb1198 = -14; /*4 Inst in Line 520; */
-10 L_51f + -10 L_51e + -1 C_bb1197 = -29; /*1 Inst in Line 51e; 8 Inst in Line 51f; */
-10 L_51c + -1 C_bb1196 = -17; /*7 Inst in Line 51c; */
-10 L_51c + -10 L_51b + -10 L_51a + -1 C_bb1195 = -42; /*3 Inst in Line 51a; 8 Inst in Line 51b; 1 Inst in Line 51c; */
-10 L_522 + -10 L_521 + -1 C_bb1194 = -34; /*8 Inst in Line 521; 6 Inst in Line 522; */
-10 L_51e + -10 L_51d + -1 C_bb1193 = -29; /*2 Inst in Line 51d; 7 Inst in Line 51e; */
-10 L_51a + -10 L_519 + -1 C_bb1192 = -28; /*3 Inst in Line 519; 5 Inst in Line 51a; */
-10 L_51d + -1 C_bb1191 = -13; /*3 Inst in Line 51d; */
-10 L_51d + -1 C_bb1190 = -13; /*3 Inst in Line 51d; */
-10 L_514 + -1 C_bb1189 = -16; /*6 Inst in Line 514; */
-10 L_515 + -1 C_bb1188 = -15; /*5 Inst in Line 515; */
-10 L_519 + -10 L_518 + -10 L_517 + -1 C_bb1187 = -44; /*1 Inst in Line 517; 8 Inst in Line 518; 5 Inst in Line 519; */
-10 L_517 + -1 C_bb1186 = -14; /*4 Inst in Line 517; */
-10 L_515 + -10 L_514 + -1 C_bb1185 = -24; /*2 Inst in Line 514; 2 Inst in Line 515; */
-10 L_512 + -10 L_511 + -1 C_bb1184 = -28; /*1 Inst in Line 511; 7 Inst in Line 512; */
-10 L_517 + -10 L_516 + -10 L_515 + -1 C_bb1183 = -42; /*1 Inst in Line 515; 8 Inst in Line 516; 3 Inst in Line 517; */
-10 L_513 + -1 C_bb1182 = -13; /*3 Inst in Line 513; */
-10 L_511 + -1 C_bb1181 = -13; /*3 Inst in Line 511; */
-10 L_511 + -1 C_bb1180 = -12; /*2 Inst in Line 511; */
-10 L_513 + -10 L_512 + -1 C_bb1179 = -26; /*1 Inst in Line 512; 5 Inst in Line 513; */
-10 L_511 + -10 L_510 + -1 C_bb1178 = -26; /*4 Inst in Line 510; 2 Inst in Line 511; */
-10 L_523 + -10 L_522 + -1 C_bb1177 = -24; /*2 Inst in Line 522; 2 Inst in Line 523; */
-10 L_510 + -1 C_bb1176 = -13; /*3 Inst in Line 510; */
-10 L_510 + -10 L_50f + -1 C_bb1175 = -26; /*5 Inst in Line 50f; 1 Inst in Line 510; */
-10 L_50f + -10 L_50e + -10 L_50d + -1 C_bb1174 = -46; /*5 Inst in Line 50d; 8 Inst in Line 50e; 3 Inst in Line 50f; */
-10 L_53c + -1 C_bb1173 = -14; /*4 Inst in Line 53c; */
-10 L_53b + -10 L_53a + -10 L_539 + -1 C_bb1172 = -47; /*1 Inst in Line 539; 8 Inst in Line 53a; 8 Inst in Line 53b; */
-10 L_539 + -10 L_538 + -1 C_bb1171 = -30; /*3 Inst in Line 538; 7 Inst in Line 539; */
-10 L_534 + -1 C_bb1170 = -12; /*2 Inst in Line 534; */
-10 L_538 + -10 L_537 + -10 L_536 + -10 L_535 + -1 C_bb1169 = -69; /*8 Inst in Line 535; 8 Inst in Line 536; 8 Inst in Line 537; 5 Inst in Line 538; */
-10 L_534 + -1 C_bb1168 = -15; /*5 Inst in Line 534; */
-10 L_534 + -10 L_533 + -10 L_532 + -1 C_bb1167 = -46; /*7 Inst in Line 532; 8 Inst in Line 533; 1 Inst in Line 534; */
-10 L_530 + -10 L_52f + -10 L_52e + -10 L_52d + -1 C_bb1166 = -61; /*3 Inst in Line 52d; 8 Inst in Line 52e; 8 Inst in Line 52f; 2 Inst in Line 530; */
-10 L_52d + -1 C_bb1165 = -15; /*5 Inst in Line 52d; */
-10 L_52c + -1 C_bb1164 = -13; /*3 Inst in Line 52c; */
-10 L_530 + -1 C_bb1163 = -14; /*4 Inst in Line 530; */
-10 L_52c + -1 C_bb1162 = -14; /*4 Inst in Line 52c; */
-10 L_52c + -10 L_52b + -10 L_52a + -1 C_bb1161 = -44; /*5 Inst in Line 52a; 8 Inst in Line 52b; 1 Inst in Line 52c; */
-10 L_526 + -1 C_bb1160 = -12; /*2 Inst in Line 526; */
-10 L_52a + -10 L_529 + -10 L_528 + -10 L_527 + -10 L_526 + -1 C_bb1159 = -82; /*5 Inst in Line 526; 8 Inst in Line 527; 8 Inst in Line 528; 8 Inst in Line 529; 3 Inst in Line 52a; */
-10 L_526 + -10 L_525 + -1 C_bb1158 = -25; /*4 Inst in Line 525; 1 Inst in Line 526; */
-10 L_525 + -10 L_524 + -10 L_523 + -1 C_bb1157 = -45; /*3 Inst in Line 523; 8 Inst in Line 524; 4 Inst in Line 525; */
-10 L_530 + -10 L_52f + -10 L_52e + -10 L_52d + -1 C_bb1156 = -61; /*3 Inst in Line 52d; 8 Inst in Line 52e; 8 Inst in Line 52f; 2 Inst in Line 530; */
-10 L_52d + -1 C_bb1155 = -15; /*5 Inst in Line 52d; */
-10 L_52c + -1 C_bb1154 = -13; /*3 Inst in Line 52c; */
-10 L_530 + -1 C_bb1153 = -14; /*4 Inst in Line 530; */
-10 L_52c + -1 C_bb1152 = -14; /*4 Inst in Line 52c; */
-10 L_52c + -10 L_52b + -10 L_52a + -1 C_bb1151 = -44; /*5 Inst in Line 52a; 8 Inst in Line 52b; 1 Inst in Line 52c; */
-10 L_526 + -1 C_bb1150 = -12; /*2 Inst in Line 526; */
-10 L_52a + -10 L_529 + -10 L_528 + -10 L_527 + -10 L_526 + -1 C_bb1149 = -82; /*5 Inst in Line 526; 8 Inst in Line 527; 8 Inst in Line 528; 8 Inst in Line 529; 3 Inst in Line 52a; */
-10 L_526 + -10 L_525 + -1 C_bb1148 = -25; /*4 Inst in Line 525; 1 Inst in Line 526; */
-10 L_525 + -10 L_524 + -10 L_523 + -1 C_bb1147 = -45; /*3 Inst in Line 523; 8 Inst in Line 524; 4 Inst in Line 525; */
-10 L_53c + -1 C_bb1146 = -14; /*4 Inst in Line 53c; */
-10 L_53b + -10 L_53a + -10 L_539 + -1 C_bb1145 = -47; /*1 Inst in Line 539; 8 Inst in Line 53a; 8 Inst in Line 53b; */
-10 L_539 + -10 L_538 + -1 C_bb1144 = -30; /*3 Inst in Line 538; 7 Inst in Line 539; */
-10 L_534 + -1 C_bb1143 = -12; /*2 Inst in Line 534; */
-10 L_538 + -10 L_537 + -10 L_536 + -10 L_535 + -1 C_bb1142 = -69; /*8 Inst in Line 535; 8 Inst in Line 536; 8 Inst in Line 537; 5 Inst in Line 538; */
-10 L_534 + -1 C_bb1141 = -15; /*5 Inst in Line 534; */
-10 L_534 + -10 L_533 + -10 L_532 + -1 C_bb1140 = -46; /*7 Inst in Line 532; 8 Inst in Line 533; 1 Inst in Line 534; */
-10 L_54c + -10 L_54b + -10 L_54a + -1 C_bb1139 = -49; /*3 Inst in Line 54a; 8 Inst in Line 54b; 8 Inst in Line 54c; */
-10 L_509 + -1 C_bb1138 = -12; /*2 Inst in Line 509; */
-10 L_508 + -10 L_507 + -1 C_bb1137 = -35; /*7 Inst in Line 507; 8 Inst in Line 508; */
-10 L_505 + -10 L_504 + -10 L_503 + -10 L_502 + -1 C_bb1136 = -65; /*4 Inst in Line 502; 8 Inst in Line 503; 8 Inst in Line 504; 5 Inst in Line 505; */
-10 L_507 + -10 L_506 + -10 L_505 + -1 C_bb1135 = -42; /*3 Inst in Line 505; 8 Inst in Line 506; 1 Inst in Line 507; */
-10 L_502 + -10 L_501 + -10 L_500 + -10 L_4ff + -10 L_4fe + -10 L_4fd + -1 C_bb1134 = -99; /*3 Inst in Line 4fd; 8 Inst in Line 4fe; 8 Inst in Line 4ff; 8 Inst in Line 500; 8 Inst in Line 501; 4 Inst in Line 502; */
-10 L_4fa + -1 C_bb1133 = -16; /*6 Inst in Line 4fa; */
-10 L_4fd + -10 L_4fc + -10 L_4fb + -10 L_4fa + -1 C_bb1132 = -62; /*1 Inst in Line 4fa; 8 Inst in Line 4fb; 8 Inst in Line 4fc; 5 Inst in Line 4fd; */
-10 L_4fa + -10 L_4f9 + -1 C_bb1131 = -28; /*7 Inst in Line 4f9; 1 Inst in Line 4fa; */
-10 L_4f5 + -10 L_4f4 + -1 C_bb1130 = -22; /*1 Inst in Line 4f4; 1 Inst in Line 4f5; */
-10 L_4ef + -1 C_bb1129 = -12; /*2 Inst in Line 4ef; */
-10 L_50c + -1 C_bb1128 = -11; /*1 Inst in Line 50c; */
-10 L_50c + -10 L_50b + -1 C_bb1127 = -31; /*4 Inst in Line 50b; 7 Inst in Line 50c; */
-10 L_4f9 + -10 L_4f8 + -10 L_4f7 + -10 L_4f6 + -10 L_4f5 + -1 C_bb1126 = -76; /*1 Inst in Line 4f5; 8 Inst in Line 4f6; 8 Inst in Line 4f7; 8 Inst in Line 4f8; 1 Inst in Line 4f9; */
-10 L_4f4 + -10 L_4f3 + -10 L_4f2 + -1 C_bb1125 = -48; /*3 Inst in Line 4f2; 8 Inst in Line 4f3; 7 Inst in Line 4f4; */
-10 L_4f2 + -10 L_4f1 + -10 L_4f0 + -1 C_bb1124 = -45; /*2 Inst in Line 4f0; 8 Inst in Line 4f1; 5 Inst in Line 4f2; */
-10 L_4ef + -10 L_4ee + -10 L_4ed + -1 C_bb1123 = -48; /*7 Inst in Line 4ed; 8 Inst in Line 4ee; 3 Inst in Line 4ef; */
-10 L_4ed + -10 L_4ec + -10 L_4eb + -1 C_bb1122 = -45; /*6 Inst in Line 4eb; 8 Inst in Line 4ec; 1 Inst in Line 4ed; */
-10 L_50b + -1 C_bb1121 = -14; /*4 Inst in Line 50b; */
-10 L_4f5 + -1 C_bb1120 = -12; /*2 Inst in Line 4f5; */
-10 L_4f0 + -10 L_4ef + -1 C_bb1119 = -29; /*3 Inst in Line 4ef; 6 Inst in Line 4f0; */
-10 L_4eb + -10 L_4ea + -1 C_bb1118 = -29; /*7 Inst in Line 4ea; 2 Inst in Line 4eb; */
-10 L_4f5 + -1 C_bb1117 = -14; /*4 Inst in Line 4f5; */
-10 L_4ea + -10 L_4e9 + -1 C_bb1116 = -23; /*2 Inst in Line 4e9; 1 Inst in Line 4ea; */
-10 L_50d + -1 C_bb1115 = -13; /*3 Inst in Line 50d; */
-10 L_4e9 + -1 C_bb1114 = -14; /*4 Inst in Line 4e9; */
-10 L_4e9 + -10 L_4e8 + -1 C_bb1113 = -29; /*7 Inst in Line 4e8; 2 Inst in Line 4e9; */
-10 L_4e8 + -10 L_4e7 + -10 L_4e6 + -1 C_bb1112 = -46; /*7 Inst in Line 4e6; 8 Inst in Line 4e7; 1 Inst in Line 4e8; */
-10 L_530 + -10 L_52f + -10 L_52e + -10 L_52d + -1 C_bb1111 = -61; /*3 Inst in Line 52d; 8 Inst in Line 52e; 8 Inst in Line 52f; 2 Inst in Line 530; */
-10 L_52d + -1 C_bb1110 = -15; /*5 Inst in Line 52d; */
-10 L_52c + -1 C_bb1109 = -13; /*3 Inst in Line 52c; */
-10 L_530 + -1 C_bb1108 = -14; /*4 Inst in Line 530; */
-10 L_52c + -1 C_bb1107 = -14; /*4 Inst in Line 52c; */
-10 L_52c + -10 L_52b + -10 L_52a + -1 C_bb1106 = -44; /*5 Inst in Line 52a; 8 Inst in Line 52b; 1 Inst in Line 52c; */
-10 L_526 + -1 C_bb1105 = -12; /*2 Inst in Line 526; */
-10 L_52a + -10 L_529 + -10 L_528 + -10 L_527 + -10 L_526 + -1 C_bb1104 = -82; /*5 Inst in Line 526; 8 Inst in Line 527; 8 Inst in Line 528; 8 Inst in Line 529; 3 Inst in Line 52a; */
-10 L_526 + -10 L_525 + -1 C_bb1103 = -25; /*4 Inst in Line 525; 1 Inst in Line 526; */
-10 L_525 + -10 L_524 + -10 L_523 + -1 C_bb1102 = -45; /*3 Inst in Line 523; 8 Inst in Line 524; 4 Inst in Line 525; */
-10 L_549 + -1 C_bb1101 = -11; /*1 Inst in Line 549; */
-10 L_546 + -1 C_bb1100 = -12; /*2 Inst in Line 546; */
-10 L_549 + -10 L_548 + -1 C_bb1099 = -23; /*2 Inst in Line 548; 1 Inst in Line 549; */
-10 L_549 + -1 C_bb1098 = -16; /*6 Inst in Line 549; */
-10 L_546 + -1 C_bb1097 = -15; /*5 Inst in Line 546; */
-10 L_548 + -10 L_547 + -1 C_bb1096 = -23; /*2 Inst in Line 547; 1 Inst in Line 548; */
-10 L_548 + -1 C_bb1095 = -15; /*5 Inst in Line 548; */
-10 L_546 + -10 L_545 + -1 C_bb1094 = -22; /*1 Inst in Line 545; 1 Inst in Line 546; */
-10 L_547 + -1 C_bb1093 = -16; /*6 Inst in Line 547; */
-10 L_545 + -1 C_bb1092 = -12; /*2 Inst in Line 545; */
-10 L_545 + -1 C_bb1091 = -15; /*5 Inst in Line 545; */
-10 L_54a + -1 C_bb1090 = -13; /*3 Inst in Line 54a; */
-10 L_544 + -1 C_bb1089 = -14; /*4 Inst in Line 544; */
-10 L_544 + -1 C_bb1088 = -14; /*4 Inst in Line 544; */
-10 L_543 + -1 C_bb1087 = -12; /*2 Inst in Line 543; */
-10 L_543 + -1 C_bb1086 = -14; /*4 Inst in Line 543; */
-10 L_543 + -10 L_542 + -1 C_bb1085 = -23; /*1 Inst in Line 542; 2 Inst in Line 543; */
-10 L_542 + -10 L_541 + -10 L_540 + -1 C_bb1084 = -47; /*2 Inst in Line 540; 8 Inst in Line 541; 7 Inst in Line 542; */
-10 L_520 + -1 C_bb1083 = -14; /*4 Inst in Line 520; */
-10 L_520 + -1 C_bb1082 = -14; /*4 Inst in Line 520; */
-10 L_51f + -10 L_51e + -1 C_bb1081 = -29; /*1 Inst in Line 51e; 8 Inst in Line 51f; */
-10 L_51c + -1 C_bb1080 = -17; /*7 Inst in Line 51c; */
-10 L_51c + -10 L_51b + -10 L_51a + -1 C_bb1079 = -42; /*3 Inst in Line 51a; 8 Inst in Line 51b; 1 Inst in Line 51c; */
-10 L_522 + -10 L_521 + -1 C_bb1078 = -34; /*8 Inst in Line 521; 6 Inst in Line 522; */
-10 L_51e + -10 L_51d + -1 C_bb1077 = -29; /*2 Inst in Line 51d; 7 Inst in Line 51e; */
-10 L_51a + -10 L_519 + -1 C_bb1076 = -28; /*3 Inst in Line 519; 5 Inst in Line 51a; */
-10 L_51d + -1 C_bb1075 = -13; /*3 Inst in Line 51d; */
-10 L_51d + -1 C_bb1074 = -13; /*3 Inst in Line 51d; */
-10 L_514 + -1 C_bb1073 = -16; /*6 Inst in Line 514; */
-10 L_515 + -1 C_bb1072 = -15; /*5 Inst in Line 515; */
-10 L_519 + -10 L_518 + -10 L_517 + -1 C_bb1071 = -44; /*1 Inst in Line 517; 8 Inst in Line 518; 5 Inst in Line 519; */
-10 L_517 + -1 C_bb1070 = -14; /*4 Inst in Line 517; */
-10 L_515 + -10 L_514 + -1 C_bb1069 = -24; /*2 Inst in Line 514; 2 Inst in Line 515; */
-10 L_512 + -10 L_511 + -1 C_bb1068 = -28; /*1 Inst in Line 511; 7 Inst in Line 512; */
-10 L_517 + -10 L_516 + -10 L_515 + -1 C_bb1067 = -42; /*1 Inst in Line 515; 8 Inst in Line 516; 3 Inst in Line 517; */
-10 L_513 + -1 C_bb1066 = -13; /*3 Inst in Line 513; */
-10 L_511 + -1 C_bb1065 = -13; /*3 Inst in Line 511; */
-10 L_511 + -1 C_bb1064 = -12; /*2 Inst in Line 511; */
-10 L_513 + -10 L_512 + -1 C_bb1063 = -26; /*1 Inst in Line 512; 5 Inst in Line 513; */
-10 L_511 + -10 L_510 + -1 C_bb1062 = -26; /*4 Inst in Line 510; 2 Inst in Line 511; */
-10 L_523 + -10 L_522 + -1 C_bb1061 = -24; /*2 Inst in Line 522; 2 Inst in Line 523; */
-10 L_510 + -1 C_bb1060 = -13; /*3 Inst in Line 510; */
-10 L_510 + -10 L_50f + -1 C_bb1059 = -26; /*5 Inst in Line 50f; 1 Inst in Line 510; */
-10 L_50f + -10 L_50e + -10 L_50d + -1 C_bb1058 = -46; /*5 Inst in Line 50d; 8 Inst in Line 50e; 3 Inst in Line 50f; */
-10 L_53c + -1 C_bb1057 = -14; /*4 Inst in Line 53c; */
-10 L_53b + -10 L_53a + -10 L_539 + -1 C_bb1056 = -47; /*1 Inst in Line 539; 8 Inst in Line 53a; 8 Inst in Line 53b; */
-10 L_539 + -10 L_538 + -1 C_bb1055 = -30; /*3 Inst in Line 538; 7 Inst in Line 539; */
-10 L_534 + -1 C_bb1054 = -12; /*2 Inst in Line 534; */
-10 L_538 + -10 L_537 + -10 L_536 + -10 L_535 + -1 C_bb1053 = -69; /*8 Inst in Line 535; 8 Inst in Line 536; 8 Inst in Line 537; 5 Inst in Line 538; */
-10 L_534 + -1 C_bb1052 = -15; /*5 Inst in Line 534; */
-10 L_534 + -10 L_533 + -10 L_532 + -1 C_bb1051 = -46; /*7 Inst in Line 532; 8 Inst in Line 533; 1 Inst in Line 534; */
-10 L_530 + -10 L_52f + -10 L_52e + -10 L_52d + -1 C_bb1050 = -61; /*3 Inst in Line 52d; 8 Inst in Line 52e; 8 Inst in Line 52f; 2 Inst in Line 530; */
-10 L_52d + -1 C_bb1049 = -15; /*5 Inst in Line 52d; */
-10 L_52c + -1 C_bb1048 = -13; /*3 Inst in Line 52c; */
-10 L_530 + -1 C_bb1047 = -14; /*4 Inst in Line 530; */
-10 L_52c + -1 C_bb1046 = -14; /*4 Inst in Line 52c; */
-10 L_52c + -10 L_52b + -10 L_52a + -1 C_bb1045 = -44; /*5 Inst in Line 52a; 8 Inst in Line 52b; 1 Inst in Line 52c; */
-10 L_526 + -1 C_bb1044 = -12; /*2 Inst in Line 526; */
-10 L_52a + -10 L_529 + -10 L_528 + -10 L_527 + -10 L_526 + -1 C_bb1043 = -82; /*5 Inst in Line 526; 8 Inst in Line 527; 8 Inst in Line 528; 8 Inst in Line 529; 3 Inst in Line 52a; */
-10 L_526 + -10 L_525 + -1 C_bb1042 = -25; /*4 Inst in Line 525; 1 Inst in Line 526; */
-10 L_525 + -10 L_524 + -10 L_523 + -1 C_bb1041 = -45; /*3 Inst in Line 523; 8 Inst in Line 524; 4 Inst in Line 525; */
-10 L_530 + -10 L_52f + -10 L_52e + -10 L_52d + -1 C_bb1040 = -61; /*3 Inst in Line 52d; 8 Inst in Line 52e; 8 Inst in Line 52f; 2 Inst in Line 530; */
-10 L_52d + -1 C_bb1039 = -15; /*5 Inst in Line 52d; */
-10 L_52c + -1 C_bb1038 = -13; /*3 Inst in Line 52c; */
-10 L_530 + -1 C_bb1037 = -14; /*4 Inst in Line 530; */
-10 L_52c + -1 C_bb1036 = -14; /*4 Inst in Line 52c; */
-10 L_52c + -10 L_52b + -10 L_52a + -1 C_bb1035 = -44; /*5 Inst in Line 52a; 8 Inst in Line 52b; 1 Inst in Line 52c; */
-10 L_526 + -1 C_bb1034 = -12; /*2 Inst in Line 526; */
-10 L_52a + -10 L_529 + -10 L_528 + -10 L_527 + -10 L_526 + -1 C_bb1033 = -82; /*5 Inst in Line 526; 8 Inst in Line 527; 8 Inst in Line 528; 8 Inst in Line 529; 3 Inst in Line 52a; */
-10 L_526 + -10 L_525 + -1 C_bb1032 = -25; /*4 Inst in Line 525; 1 Inst in Line 526; */
-10 L_525 + -10 L_524 + -10 L_523 + -1 C_bb1031 = -45; /*3 Inst in Line 523; 8 Inst in Line 524; 4 Inst in Line 525; */
-10 L_53c + -1 C_bb1030 = -14; /*4 Inst in Line 53c; */
-10 L_53b + -10 L_53a + -10 L_539 + -1 C_bb1029 = -47; /*1 Inst in Line 539; 8 Inst in Line 53a; 8 Inst in Line 53b; */
-10 L_539 + -10 L_538 + -1 C_bb1028 = -30; /*3 Inst in Line 538; 7 Inst in Line 539; */
-10 L_534 + -1 C_bb1027 = -12; /*2 Inst in Line 534; */
-10 L_538 + -10 L_537 + -10 L_536 + -10 L_535 + -1 C_bb1026 = -69; /*8 Inst in Line 535; 8 Inst in Line 536; 8 Inst in Line 537; 5 Inst in Line 538; */
-10 L_534 + -1 C_bb1025 = -15; /*5 Inst in Line 534; */
-10 L_534 + -10 L_533 + -10 L_532 + -1 C_bb1024 = -46; /*7 Inst in Line 532; 8 Inst in Line 533; 1 Inst in Line 534; */
-10 L_54c + -10 L_54b + -10 L_54a + -1 C_bb1023 = -49; /*3 Inst in Line 54a; 8 Inst in Line 54b; 8 Inst in Line 54c; */
-10 L_509 + -1 C_bb1022 = -12; /*2 Inst in Line 509; */
-10 L_508 + -10 L_507 + -1 C_bb1021 = -35; /*7 Inst in Line 507; 8 Inst in Line 508; */
-10 L_505 + -10 L_504 + -10 L_503 + -10 L_502 + -1 C_bb1020 = -65; /*4 Inst in Line 502; 8 Inst in Line 503; 8 Inst in Line 504; 5 Inst in Line 505; */
-10 L_507 + -10 L_506 + -10 L_505 + -1 C_bb1019 = -42; /*3 Inst in Line 505; 8 Inst in Line 506; 1 Inst in Line 507; */
-10 L_502 + -10 L_501 + -10 L_500 + -10 L_4ff + -10 L_4fe + -10 L_4fd + -1 C_bb1018 = -99; /*3 Inst in Line 4fd; 8 Inst in Line 4fe; 8 Inst in Line 4ff; 8 Inst in Line 500; 8 Inst in Line 501; 4 Inst in Line 502; */
-10 L_4fa + -1 C_bb1017 = -16; /*6 Inst in Line 4fa; */
-10 L_4fd + -10 L_4fc + -10 L_4fb + -10 L_4fa + -1 C_bb1016 = -62; /*1 Inst in Line 4fa; 8 Inst in Line 4fb; 8 Inst in Line 4fc; 5 Inst in Line 4fd; */
-10 L_4fa + -10 L_4f9 + -1 C_bb1015 = -28; /*7 Inst in Line 4f9; 1 Inst in Line 4fa; */
-10 L_4f5 + -10 L_4f4 + -1 C_bb1014 = -22; /*1 Inst in Line 4f4; 1 Inst in Line 4f5; */
-10 L_4ef + -1 C_bb1013 = -12; /*2 Inst in Line 4ef; */
-10 L_50c + -1 C_bb1012 = -11; /*1 Inst in Line 50c; */
-10 L_50c + -10 L_50b + -1 C_bb1011 = -31; /*4 Inst in Line 50b; 7 Inst in Line 50c; */
-10 L_4f9 + -10 L_4f8 + -10 L_4f7 + -10 L_4f6 + -10 L_4f5 + -1 C_bb1010 = -76; /*1 Inst in Line 4f5; 8 Inst in Line 4f6; 8 Inst in Line 4f7; 8 Inst in Line 4f8; 1 Inst in Line 4f9; */
-10 L_4f4 + -10 L_4f3 + -10 L_4f2 + -1 C_bb1009 = -48; /*3 Inst in Line 4f2; 8 Inst in Line 4f3; 7 Inst in Line 4f4; */
-10 L_4f2 + -10 L_4f1 + -10 L_4f0 + -1 C_bb1008 = -45; /*2 Inst in Line 4f0; 8 Inst in Line 4f1; 5 Inst in Line 4f2; */
-10 L_4ef + -10 L_4ee + -10 L_4ed + -1 C_bb1007 = -48; /*7 Inst in Line 4ed; 8 Inst in Line 4ee; 3 Inst in Line 4ef; */
-10 L_4ed + -10 L_4ec + -10 L_4eb + -1 C_bb1006 = -45; /*6 Inst in Line 4eb; 8 Inst in Line 4ec; 1 Inst in Line 4ed; */
-10 L_50b + -1 C_bb1005 = -14; /*4 Inst in Line 50b; */
-10 L_4f5 + -1 C_bb1004 = -12; /*2 Inst in Line 4f5; */
-10 L_4f0 + -10 L_4ef + -1 C_bb1003 = -29; /*3 Inst in Line 4ef; 6 Inst in Line 4f0; */
-10 L_4eb + -10 L_4ea + -1 C_bb1002 = -29; /*7 Inst in Line 4ea; 2 Inst in Line 4eb; */
-10 L_4f5 + -1 C_bb1001 = -14; /*4 Inst in Line 4f5; */
-10 L_4ea + -10 L_4e9 + -1 C_bb1000 = -23; /*2 Inst in Line 4e9; 1 Inst in Line 4ea; */
-10 L_50d + -1 C_bb999 = -13; /*3 Inst in Line 50d; */
-10 L_4e9 + -1 C_bb998 = -14; /*4 Inst in Line 4e9; */
-10 L_4e9 + -10 L_4e8 + -1 C_bb997 = -29; /*7 Inst in Line 4e8; 2 Inst in Line 4e9; */
-10 L_4e8 + -10 L_4e7 + -10 L_4e6 + -1 C_bb996 = -46; /*7 Inst in Line 4e6; 8 Inst in Line 4e7; 1 Inst in Line 4e8; */
-10 L_530 + -10 L_52f + -10 L_52e + -10 L_52d + -1 C_bb995 = -61; /*3 Inst in Line 52d; 8 Inst in Line 52e; 8 Inst in Line 52f; 2 Inst in Line 530; */
-10 L_52d + -1 C_bb994 = -15; /*5 Inst in Line 52d; */
-10 L_52c + -1 C_bb993 = -13; /*3 Inst in Line 52c; */
-10 L_530 + -1 C_bb992 = -14; /*4 Inst in Line 530; */
-10 L_52c + -1 C_bb991 = -14; /*4 Inst in Line 52c; */
-10 L_52c + -10 L_52b + -10 L_52a + -1 C_bb990 = -44; /*5 Inst in Line 52a; 8 Inst in Line 52b; 1 Inst in Line 52c; */
-10 L_526 + -1 C_bb989 = -12; /*2 Inst in Line 526; */
-10 L_52a + -10 L_529 + -10 L_528 + -10 L_527 + -10 L_526 + -1 C_bb988 = -82; /*5 Inst in Line 526; 8 Inst in Line 527; 8 Inst in Line 528; 8 Inst in Line 529; 3 Inst in Line 52a; */
-10 L_526 + -10 L_525 + -1 C_bb987 = -25; /*4 Inst in Line 525; 1 Inst in Line 526; */
-10 L_525 + -10 L_524 + -10 L_523 + -1 C_bb986 = -45; /*3 Inst in Line 523; 8 Inst in Line 524; 4 Inst in Line 525; */
-10 L_549 + -1 C_bb985 = -11; /*1 Inst in Line 549; */
-10 L_546 + -1 C_bb984 = -12; /*2 Inst in Line 546; */
-10 L_549 + -10 L_548 + -1 C_bb983 = -23; /*2 Inst in Line 548; 1 Inst in Line 549; */
-10 L_549 + -1 C_bb982 = -16; /*6 Inst in Line 549; */
-10 L_546 + -1 C_bb981 = -15; /*5 Inst in Line 546; */
-10 L_548 + -10 L_547 + -1 C_bb980 = -23; /*2 Inst in Line 547; 1 Inst in Line 548; */
-10 L_548 + -1 C_bb979 = -15; /*5 Inst in Line 548; */
-10 L_546 + -10 L_545 + -1 C_bb978 = -22; /*1 Inst in Line 545; 1 Inst in Line 546; */
-10 L_547 + -1 C_bb977 = -16; /*6 Inst in Line 547; */
-10 L_545 + -1 C_bb976 = -12; /*2 Inst in Line 545; */
-10 L_545 + -1 C_bb975 = -15; /*5 Inst in Line 545; */
-10 L_54a + -1 C_bb974 = -13; /*3 Inst in Line 54a; */
-10 L_544 + -1 C_bb973 = -14; /*4 Inst in Line 544; */
-10 L_544 + -1 C_bb972 = -14; /*4 Inst in Line 544; */
-10 L_543 + -1 C_bb971 = -12; /*2 Inst in Line 543; */
-10 L_543 + -1 C_bb970 = -14; /*4 Inst in Line 543; */
-10 L_543 + -10 L_542 + -1 C_bb969 = -23; /*1 Inst in Line 542; 2 Inst in Line 543; */
-10 L_542 + -10 L_541 + -10 L_540 + -1 C_bb968 = -47; /*2 Inst in Line 540; 8 Inst in Line 541; 7 Inst in Line 542; */
-10 L_540 + -10 L_53f + -10 L_53e + -10 L_53d + -1 C_bb967 = -67; /*5 Inst in Line 53d; 8 Inst in Line 53e; 8 Inst in Line 53f; 6 Inst in Line 540; */
-10 L_540 + -10 L_53f + -10 L_53e + -10 L_53d + -1 C_bb966 = -67; /*5 Inst in Line 53d; 8 Inst in Line 53e; 8 Inst in Line 53f; 6 Inst in Line 540; */
-10 L_540 + -10 L_53f + -10 L_53e + -10 L_53d + -1 C_bb965 = -67; /*5 Inst in Line 53d; 8 Inst in Line 53e; 8 Inst in Line 53f; 6 Inst in Line 540; */
-10 L_55c + -1 C_bb964 = -14; /*4 Inst in Line 55c; */
-10 L_55e + -10 L_55d + -10 L_55c + -1 C_bb963 = -45; /*1 Inst in Line 55c; 8 Inst in Line 55d; 6 Inst in Line 55e; */
-10 L_55c + -10 L_55b + -1 C_bb962 = -24; /*1 Inst in Line 55b; 3 Inst in Line 55c; */
-10 L_55b + -1 C_bb961 = -13; /*3 Inst in Line 55b; */
-10 L_55b + -10 L_55a + -1 C_bb960 = -31; /*7 Inst in Line 55a; 4 Inst in Line 55b; */
-10 L_559 + -1 C_bb959 = -14; /*4 Inst in Line 559; */
-10 L_55a + -10 L_559 + -1 C_bb958 = -23; /*2 Inst in Line 559; 1 Inst in Line 55a; */
-10 L_559 + -10 L_558 + -1 C_bb957 = -24; /*2 Inst in Line 558; 2 Inst in Line 559; */
-10 L_558 + -10 L_557 + -1 C_bb956 = -24; /*2 Inst in Line 557; 2 Inst in Line 558; */
-10 L_558 + -1 C_bb955 = -14; /*4 Inst in Line 558; */
-10 L_557 + -1 C_bb954 = -14; /*4 Inst in Line 557; */
-10 L_557 + -10 L_556 + -1 C_bb953 = -23; /*1 Inst in Line 556; 2 Inst in Line 557; */
-10 L_55f + -10 L_55e + -1 C_bb952 = -23; /*2 Inst in Line 55e; 1 Inst in Line 55f; */
-10 L_556 + -10 L_555 + -1 C_bb951 = -28; /*1 Inst in Line 555; 7 Inst in Line 556; */
-10 L_555 + -1 C_bb950 = -13; /*3 Inst in Line 555; */
-10 L_555 + -10 L_554 + -10 L_553 + -1 C_bb949 = -43; /*4 Inst in Line 553; 8 Inst in Line 554; 1 Inst in Line 555; */
-10 L_553 + -1 C_bb948 = -12; /*2 Inst in Line 553; */
-10 L_555 + -1 C_bb947 = -13; /*3 Inst in Line 555; */
-10 L_553 + -10 L_552 + -1 C_bb946 = -24; /*2 Inst in Line 552; 2 Inst in Line 553; */
-10 L_552 + -10 L_551 + -10 L_550 + -1 C_bb945 = -46; /*2 Inst in Line 550; 8 Inst in Line 551; 6 Inst in Line 552; */
-10 L_520 + -1 C_bb944 = -14; /*4 Inst in Line 520; */
-10 L_520 + -1 C_bb943 = -14; /*4 Inst in Line 520; */
-10 L_51f + -10 L_51e + -1 C_bb942 = -29; /*1 Inst in Line 51e; 8 Inst in Line 51f; */
-10 L_51c + -1 C_bb941 = -17; /*7 Inst in Line 51c; */
-10 L_51c + -10 L_51b + -10 L_51a + -1 C_bb940 = -42; /*3 Inst in Line 51a; 8 Inst in Line 51b; 1 Inst in Line 51c; */
-10 L_522 + -10 L_521 + -1 C_bb939 = -34; /*8 Inst in Line 521; 6 Inst in Line 522; */
-10 L_51e + -10 L_51d + -1 C_bb938 = -29; /*2 Inst in Line 51d; 7 Inst in Line 51e; */
-10 L_51a + -10 L_519 + -1 C_bb937 = -28; /*3 Inst in Line 519; 5 Inst in Line 51a; */
-10 L_51d + -1 C_bb936 = -13; /*3 Inst in Line 51d; */
-10 L_51d + -1 C_bb935 = -13; /*3 Inst in Line 51d; */
-10 L_514 + -1 C_bb934 = -16; /*6 Inst in Line 514; */
-10 L_515 + -1 C_bb933 = -15; /*5 Inst in Line 515; */
-10 L_519 + -10 L_518 + -10 L_517 + -1 C_bb932 = -44; /*1 Inst in Line 517; 8 Inst in Line 518; 5 Inst in Line 519; */
-10 L_517 + -1 C_bb931 = -14; /*4 Inst in Line 517; */
-10 L_515 + -10 L_514 + -1 C_bb930 = -24; /*2 Inst in Line 514; 2 Inst in Line 515; */
-10 L_512 + -10 L_511 + -1 C_bb929 = -28; /*1 Inst in Line 511; 7 Inst in Line 512; */
-10 L_517 + -10 L_516 + -10 L_515 + -1 C_bb928 = -42; /*1 Inst in Line 515; 8 Inst in Line 516; 3 Inst in Line 517; */
-10 L_513 + -1 C_bb927 = -13; /*3 Inst in Line 513; */
-10 L_511 + -1 C_bb926 = -13; /*3 Inst in Line 511; */
-10 L_511 + -1 C_bb925 = -12; /*2 Inst in Line 511; */
-10 L_513 + -10 L_512 + -1 C_bb924 = -26; /*1 Inst in Line 512; 5 Inst in Line 513; */
-10 L_511 + -10 L_510 + -1 C_bb923 = -26; /*4 Inst in Line 510; 2 Inst in Line 511; */
-10 L_523 + -10 L_522 + -1 C_bb922 = -24; /*2 Inst in Line 522; 2 Inst in Line 523; */
-10 L_510 + -1 C_bb921 = -13; /*3 Inst in Line 510; */
-10 L_510 + -10 L_50f + -1 C_bb920 = -26; /*5 Inst in Line 50f; 1 Inst in Line 510; */
-10 L_50f + -10 L_50e + -10 L_50d + -1 C_bb919 = -46; /*5 Inst in Line 50d; 8 Inst in Line 50e; 3 Inst in Line 50f; */
-10 L_54c + -10 L_54b + -10 L_54a + -1 C_bb918 = -49; /*3 Inst in Line 54a; 8 Inst in Line 54b; 8 Inst in Line 54c; */
-10 L_550 + -10 L_54f + -10 L_54e + -10 L_54d + -1 C_bb917 = -70; /*8 Inst in Line 54d; 8 Inst in Line 54e; 8 Inst in Line 54f; 6 Inst in Line 550; */
-10 L_4e5 + -1 C_bb916 = -13; /*3 Inst in Line 4e5; */
-10 L_4e4 + -1 C_bb915 = -12; /*2 Inst in Line 4e4; */
-10 L_4ce + -1 C_bb914 = -16; /*6 Inst in Line 4ce; */
-10 L_4e5 + -10 L_4e4 + -1 C_bb913 = -24; /*1 Inst in Line 4e4; 3 Inst in Line 4e5; */
-10 L_4e4 + -1 C_bb912 = -13; /*3 Inst in Line 4e4; */
-10 L_4d7 + -1 C_bb911 = -14; /*4 Inst in Line 4d7; */
-10 L_4d7 + -1 C_bb910 = -13; /*3 Inst in Line 4d7; */
-10 L_4ce + -10 L_4cd + -1 C_bb909 = -27; /*6 Inst in Line 4cd; 1 Inst in Line 4ce; */
-10 L_4e4 + -10 L_4e3 + -10 L_4e2 + -10 L_4e1 + -10 L_4e0 + -10 L_4df + -10 L_4de + -10 L_4dd + -10 L_4dc + -10 L_4db + -10 L_4da + -10 L_4d9 + -10 L_4d8 + -10 L_4d7 + -1 C_bb908 = -239; /*1 Inst in Line 4d7; 8 Inst in Line 4d8; 8 Inst in Line 4d9; 8 Inst in Line 4da; 8 Inst in Line 4db; 8 Inst in Line 4dc; 8 Inst in Line 4dd; 8 Inst in Line 4de; 8 Inst in Line 4df; 8 Inst in Line 4e0; 8 Inst in Line 4e1; 8 Inst in Line 4e2; 8 Inst in Line 4e3; 2 Inst in Line 4e4; */
-10 L_4d6 + -10 L_4d5 + -10 L_4d4 + -10 L_4d3 + -1 C_bb907 = -72; /*8 Inst in Line 4d3; 8 Inst in Line 4d4; 8 Inst in Line 4d5; 8 Inst in Line 4d6; */
-10 L_4cd + -10 L_4cc + -1 C_bb906 = -24; /*2 Inst in Line 4cc; 2 Inst in Line 4cd; */
-10 L_4cc + -1 C_bb905 = -16; /*6 Inst in Line 4cc; */
-10 L_4d2 + -10 L_4d1 + -1 C_bb904 = -32; /*4 Inst in Line 4d1; 8 Inst in Line 4d2; */
-10 L_4cb + -10 L_4ca + -1 C_bb903 = -26; /*3 Inst in Line 4ca; 3 Inst in Line 4cb; */
-10 L_4cb + -1 C_bb902 = -15; /*5 Inst in Line 4cb; */
-10 L_4ca + -10 L_4c9 + -1 C_bb901 = -29; /*4 Inst in Line 4c9; 5 Inst in Line 4ca; */
-10 L_4c9 + -1 C_bb900 = -13; /*3 Inst in Line 4c9; */
-10 L_4c9 + -10 L_4c8 + -1 C_bb899 = -26; /*5 Inst in Line 4c8; 1 Inst in Line 4c9; */
-10 L_4c8 + -10 L_4c7 + -10 L_4c6 + -10 L_4c5 + -10 L_4c4 + -1 C_bb898 = -85; /*8 Inst in Line 4c4; 8 Inst in Line 4c5; 8 Inst in Line 4c6; 8 Inst in Line 4c7; 3 Inst in Line 4c8; */
-10 L_4c3 + -1 C_bb897 = -13; /*3 Inst in Line 4c3; */
-10 L_4a6 + -10 L_4a5 + -1 C_bb896 = -28; /*7 Inst in Line 4a5; 1 Inst in Line 4a6; */
-10 L_4a5 + -10 L_4a4 + -1 C_bb895 = -23; /*2 Inst in Line 4a4; 1 Inst in Line 4a5; */
-10 L_4c2 + -10 L_4c1 + -10 L_4c0 + -10 L_4bf + -10 L_4be + -10 L_4bd + -10 L_4bc + -10 L_4bb + -10 L_4ba + -10 L_4b9 + -10 L_4b8 + -10 L_4b7 + -10 L_4b6 + -10 L_4b5 + -10 L_4b4 + -10 L_4b3 + -10 L_4b2 + -10 L_4b1 + -10 L_4b0 + -10 L_4af + -10 L_4ae + -10 L_4ad + -10 L_4ac + -10 L_4ab + -10 L_4aa + -10 L_4a9 + -10 L_4a8 + -10 L_4a7 + -10 L_4a6 + -1 C_bb894 = -516; /*7 Inst in Line 4a6; 8 Inst in Line 4a7; 8 Inst in Line 4a8; 8 Inst in Line 4a9; 8 Inst in Line 4aa; 8 Inst in Line 4ab; 8 Inst in Line 4ac; 8 Inst in Line 4ad; 8 Inst in Line 4ae; 8 Inst in Line 4af; 8 Inst in Line 4b0; 8 Inst in Line 4b1; 8 Inst in Line 4b2; 8 Inst in Line 4b3; 8 Inst in Line 4b4; 8 Inst in Line 4b5; 8 Inst in Line 4b6; 8 Inst in Line 4b7; 8 Inst in Line 4b8; 8 Inst in Line 4b9; 8 Inst in Line 4ba; 8 Inst in Line 4bb; 8 Inst in Line 4bc; 8 Inst in Line 4bd; 8 Inst in Line 4be; 8 Inst in Line 4bf; 8 Inst in Line 4c0; 8 Inst in Line 4c1; 3 Inst in Line 4c2; */
-10 L_4c3 + -10 L_4c2 + -1 C_bb893 = -30; /*5 Inst in Line 4c2; 5 Inst in Line 4c3; */
-10 L_496 + -10 L_495 + -1 C_bb892 = -24; /*2 Inst in Line 495; 2 Inst in Line 496; */
-10 L_495 + -1 C_bb891 = -14; /*4 Inst in Line 495; */
-10 L_4a4 + -1 C_bb890 = -14; /*4 Inst in Line 4a4; */
-10 L_4a4 + -10 L_4a3 + -1 C_bb889 = -23; /*1 Inst in Line 4a3; 2 Inst in Line 4a4; */
-10 L_49f + -10 L_49e + -10 L_49d + -10 L_49c + -10 L_49b + -10 L_49a + -10 L_499 + -1 C_bb888 = -121; /*5 Inst in Line 499; 8 Inst in Line 49a; 8 Inst in Line 49b; 8 Inst in Line 49c; 8 Inst in Line 49d; 8 Inst in Line 49e; 6 Inst in Line 49f; */
-10 L_495 + -10 L_494 + -1 C_bb887 = -23; /*1 Inst in Line 494; 2 Inst in Line 495; */
-10 L_494 + -10 L_493 + -1 C_bb886 = -24; /*1 Inst in Line 493; 3 Inst in Line 494; */
-10 L_493 + -1 C_bb885 = -14; /*4 Inst in Line 493; */
-10 L_4a3 + -10 L_4a2 + -10 L_4a1 + -1 C_bb884 = -47; /*2 Inst in Line 4a1; 8 Inst in Line 4a2; 7 Inst in Line 4a3; */
-10 L_4a1 + -10 L_4a0 + -1 C_bb883 = -31; /*5 Inst in Line 4a0; 6 Inst in Line 4a1; */
-10 L_494 + -1 C_bb882 = -14; /*4 Inst in Line 494; */
-10 L_493 + -1 C_bb881 = -13; /*3 Inst in Line 493; */
-10 L_48f + -1 C_bb880 = -13; /*3 Inst in Line 48f; */
-10 L_4a0 + -10 L_49f + -1 C_bb879 = -25; /*2 Inst in Line 49f; 3 Inst in Line 4a0; */
-10 L_492 + -1 C_bb878 = -14; /*4 Inst in Line 492; */
-10 L_48f + -1 C_bb877 = -13; /*3 Inst in Line 48f; */
-10 L_48f + -10 L_48e + -1 C_bb876 = -29; /*7 Inst in Line 48e; 2 Inst in Line 48f; */
-10 L_492 + -1 C_bb875 = -13; /*3 Inst in Line 492; */
-10 L_492 + -10 L_491 + -1 C_bb874 = -28; /*7 Inst in Line 491; 1 Inst in Line 492; */
-10 L_490 + -1 C_bb873 = -12; /*2 Inst in Line 490; */
-10 L_48e + -10 L_48d + -1 C_bb872 = -26; /*5 Inst in Line 48d; 1 Inst in Line 48e; */
-10 L_491 + -10 L_490 + -1 C_bb871 = -27; /*6 Inst in Line 490; 1 Inst in Line 491; */
-10 L_48d + -1 C_bb870 = -13; /*3 Inst in Line 48d; */
-10 L_48c + -1 C_bb869 = -14; /*4 Inst in Line 48c; */
-10 L_48b + -1 C_bb868 = -13; /*3 Inst in Line 48b; */
-10 L_48c + -10 L_48b + -1 C_bb867 = -25; /*1 Inst in Line 48b; 4 Inst in Line 48c; */
-10 L_48b + -1 C_bb866 = -13; /*3 Inst in Line 48b; */
-10 L_48a + -1 C_bb865 = -12; /*2 Inst in Line 48a; */
-10 L_48b + -10 L_48a + -1 C_bb864 = -25; /*4 Inst in Line 48a; 1 Inst in Line 48b; */
-10 L_489 + -1 C_bb863 = -12; /*2 Inst in Line 489; */
-10 L_48a + -1 C_bb862 = -12; /*2 Inst in Line 48a; */
-10 L_489 + -1 C_bb861 = -13; /*3 Inst in Line 489; */
-10 L_486 + -1 C_bb860 = -12; /*2 Inst in Line 486; */
-10 L_486 + -1 C_bb859 = -13; /*3 Inst in Line 486; */
-10 L_485 + -1 C_bb858 = -12; /*2 Inst in Line 485; */
-10 L_485 + -1 C_bb857 = -12; /*2 Inst in Line 485; */
-10 L_489 + -1 C_bb856 = -13; /*3 Inst in Line 489; */
-10 L_488 + -1 C_bb855 = -14; /*4 Inst in Line 488; */
-10 L_488 + -10 L_487 + -1 C_bb854 = -22; /*1 Inst in Line 487; 1 Inst in Line 488; */
-10 L_487 + -1 C_bb853 = -14; /*4 Inst in Line 487; */
-10 L_485 + -1 C_bb852 = -13; /*3 Inst in Line 485; */
-10 L_485 + -10 L_484 + -1 C_bb851 = -23; /*2 Inst in Line 484; 1 Inst in Line 485; */
-10 L_482 + -1 C_bb850 = -14; /*4 Inst in Line 482; */
-10 L_488 + -1 C_bb849 = -13; /*3 Inst in Line 488; */
-10 L_487 + -1 C_bb848 = -13; /*3 Inst in Line 487; */
-10 L_484 + -1 C_bb847 = -13; /*3 Inst in Line 484; */
-10 L_484 + -10 L_483 + -1 C_bb846 = -24; /*1 Inst in Line 483; 3 Inst in Line 484; */
-10 L_482 + -10 L_481 + -10 L_480 + -1 C_bb845 = -46; /*4 Inst in Line 480; 8 Inst in Line 481; 4 Inst in Line 482; */
-10 L_486 + -1 C_bb844 = -13; /*3 Inst in Line 486; */
-10 L_483 + -1 C_bb843 = -13; /*3 Inst in Line 483; */
-10 L_480 + -1 C_bb842 = -13; /*3 Inst in Line 480; */
-10 L_480 + -10 L_47f + -1 C_bb841 = -23; /*2 Inst in Line 47f; 1 Inst in Line 480; */
-10 L_483 + -1 C_bb840 = -14; /*4 Inst in Line 483; */
-10 L_47f + -1 C_bb839 = -14; /*4 Inst in Line 47f; */
-10 L_47f + -10 L_47e + -1 C_bb838 = -25; /*3 Inst in Line 47e; 2 Inst in Line 47f; */
-10 L_47d + -10 L_47c + -1 C_bb837 = -22; /*1 Inst in Line 47c; 1 Inst in Line 47d; */
-10 L_47e + -1 C_bb836 = -14; /*4 Inst in Line 47e; */
-10 L_47e + -10 L_47d + -1 C_bb835 = -24; /*3 Inst in Line 47d; 1 Inst in Line 47e; */
-10 L_47c + -1 C_bb834 = -13; /*3 Inst in Line 47c; */
-10 L_47d + -1 C_bb833 = -14; /*4 Inst in Line 47d; */
-10 L_47c + -1 C_bb832 = -12; /*2 Inst in Line 47c; */
-10 L_47c + -10 L_47b + -1 C_bb831 = -25; /*3 Inst in Line 47b; 2 Inst in Line 47c; */
-10 L_47b + -1 C_bb830 = -12; /*2 Inst in Line 47b; */
-10 L_4e6 + -10 L_4e5 + -1 C_bb829 = -23; /*2 Inst in Line 4e5; 1 Inst in Line 4e6; */
-10 L_47b + -10 L_47a + -1 C_bb828 = -25; /*2 Inst in Line 47a; 3 Inst in Line 47b; */
-10 L_47a + -1 C_bb827 = -12; /*2 Inst in Line 47a; */
-10 L_47a + -10 L_479 + -10 L_478 + -10 L_477 + -1 C_bb826 = -62; /*2 Inst in Line 477; 8 Inst in Line 478; 8 Inst in Line 479; 4 Inst in Line 47a; */
-10 L_520 + -1 C_bb825 = -14; /*4 Inst in Line 520; */
-10 L_520 + -1 C_bb824 = -14; /*4 Inst in Line 520; */
-10 L_51f + -10 L_51e + -1 C_bb823 = -29; /*1 Inst in Line 51e; 8 Inst in Line 51f; */
-10 L_51c + -1 C_bb822 = -17; /*7 Inst in Line 51c; */
-10 L_51c + -10 L_51b + -10 L_51a + -1 C_bb821 = -42; /*3 Inst in Line 51a; 8 Inst in Line 51b; 1 Inst in Line 51c; */
-10 L_522 + -10 L_521 + -1 C_bb820 = -34; /*8 Inst in Line 521; 6 Inst in Line 522; */
-10 L_51e + -10 L_51d + -1 C_bb819 = -29; /*2 Inst in Line 51d; 7 Inst in Line 51e; */
-10 L_51a + -10 L_519 + -1 C_bb818 = -28; /*3 Inst in Line 519; 5 Inst in Line 51a; */
-10 L_51d + -1 C_bb817 = -13; /*3 Inst in Line 51d; */
-10 L_51d + -1 C_bb816 = -13; /*3 Inst in Line 51d; */
-10 L_514 + -1 C_bb815 = -16; /*6 Inst in Line 514; */
-10 L_515 + -1 C_bb814 = -15; /*5 Inst in Line 515; */
-10 L_519 + -10 L_518 + -10 L_517 + -1 C_bb813 = -44; /*1 Inst in Line 517; 8 Inst in Line 518; 5 Inst in Line 519; */
-10 L_517 + -1 C_bb812 = -14; /*4 Inst in Line 517; */
-10 L_515 + -10 L_514 + -1 C_bb811 = -24; /*2 Inst in Line 514; 2 Inst in Line 515; */
-10 L_512 + -10 L_511 + -1 C_bb810 = -28; /*1 Inst in Line 511; 7 Inst in Line 512; */
-10 L_517 + -10 L_516 + -10 L_515 + -1 C_bb809 = -42; /*1 Inst in Line 515; 8 Inst in Line 516; 3 Inst in Line 517; */
-10 L_513 + -1 C_bb808 = -13; /*3 Inst in Line 513; */
-10 L_511 + -1 C_bb807 = -13; /*3 Inst in Line 511; */
-10 L_511 + -1 C_bb806 = -12; /*2 Inst in Line 511; */
-10 L_513 + -10 L_512 + -1 C_bb805 = -26; /*1 Inst in Line 512; 5 Inst in Line 513; */
-10 L_511 + -10 L_510 + -1 C_bb804 = -26; /*4 Inst in Line 510; 2 Inst in Line 511; */
-10 L_523 + -10 L_522 + -1 C_bb803 = -24; /*2 Inst in Line 522; 2 Inst in Line 523; */
-10 L_510 + -1 C_bb802 = -13; /*3 Inst in Line 510; */
-10 L_510 + -10 L_50f + -1 C_bb801 = -26; /*5 Inst in Line 50f; 1 Inst in Line 510; */
-10 L_50f + -10 L_50e + -10 L_50d + -1 C_bb800 = -46; /*5 Inst in Line 50d; 8 Inst in Line 50e; 3 Inst in Line 50f; */
-10 L_54c + -10 L_54b + -10 L_54a + -1 C_bb799 = -49; /*3 Inst in Line 54a; 8 Inst in Line 54b; 8 Inst in Line 54c; */
-10 L_520 + -1 C_bb798 = -14; /*4 Inst in Line 520; */
-10 L_520 + -1 C_bb797 = -14; /*4 Inst in Line 520; */
-10 L_51f + -10 L_51e + -1 C_bb796 = -29; /*1 Inst in Line 51e; 8 Inst in Line 51f; */
-10 L_51c + -1 C_bb795 = -17; /*7 Inst in Line 51c; */
-10 L_51c + -10 L_51b + -10 L_51a + -1 C_bb794 = -42; /*3 Inst in Line 51a; 8 Inst in Line 51b; 1 Inst in Line 51c; */
-10 L_522 + -10 L_521 + -1 C_bb793 = -34; /*8 Inst in Line 521; 6 Inst in Line 522; */
-10 L_51e + -10 L_51d + -1 C_bb792 = -29; /*2 Inst in Line 51d; 7 Inst in Line 51e; */
-10 L_51a + -10 L_519 + -1 C_bb791 = -28; /*3 Inst in Line 519; 5 Inst in Line 51a; */
-10 L_51d + -1 C_bb790 = -13; /*3 Inst in Line 51d; */
-10 L_51d + -1 C_bb789 = -13; /*3 Inst in Line 51d; */
-10 L_514 + -1 C_bb788 = -16; /*6 Inst in Line 514; */
-10 L_515 + -1 C_bb787 = -15; /*5 Inst in Line 515; */
-10 L_519 + -10 L_518 + -10 L_517 + -1 C_bb786 = -44; /*1 Inst in Line 517; 8 Inst in Line 518; 5 Inst in Line 519; */
-10 L_517 + -1 C_bb785 = -14; /*4 Inst in Line 517; */
-10 L_515 + -10 L_514 + -1 C_bb784 = -24; /*2 Inst in Line 514; 2 Inst in Line 515; */
-10 L_512 + -10 L_511 + -1 C_bb783 = -28; /*1 Inst in Line 511; 7 Inst in Line 512; */
-10 L_517 + -10 L_516 + -10 L_515 + -1 C_bb782 = -42; /*1 Inst in Line 515; 8 Inst in Line 516; 3 Inst in Line 517; */
-10 L_513 + -1 C_bb781 = -13; /*3 Inst in Line 513; */
-10 L_511 + -1 C_bb780 = -13; /*3 Inst in Line 511; */
-10 L_511 + -1 C_bb779 = -12; /*2 Inst in Line 511; */
-10 L_513 + -10 L_512 + -1 C_bb778 = -26; /*1 Inst in Line 512; 5 Inst in Line 513; */
-10 L_511 + -10 L_510 + -1 C_bb777 = -26; /*4 Inst in Line 510; 2 Inst in Line 511; */
-10 L_523 + -10 L_522 + -1 C_bb776 = -24; /*2 Inst in Line 522; 2 Inst in Line 523; */
-10 L_510 + -1 C_bb775 = -13; /*3 Inst in Line 510; */
-10 L_510 + -10 L_50f + -1 C_bb774 = -26; /*5 Inst in Line 50f; 1 Inst in Line 510; */
-10 L_50f + -10 L_50e + -10 L_50d + -1 C_bb773 = -46; /*5 Inst in Line 50d; 8 Inst in Line 50e; 3 Inst in Line 50f; */
-10 L_520 + -1 C_bb772 = -14; /*4 Inst in Line 520; */
-10 L_520 + -1 C_bb771 = -14; /*4 Inst in Line 520; */
-10 L_51f + -10 L_51e + -1 C_bb770 = -29; /*1 Inst in Line 51e; 8 Inst in Line 51f; */
-10 L_51c + -1 C_bb769 = -17; /*7 Inst in Line 51c; */
-10 L_51c + -10 L_51b + -10 L_51a + -1 C_bb768 = -42; /*3 Inst in Line 51a; 8 Inst in Line 51b; 1 Inst in Line 51c; */
-10 L_522 + -10 L_521 + -1 C_bb767 = -34; /*8 Inst in Line 521; 6 Inst in Line 522; */
-10 L_51e + -10 L_51d + -1 C_bb766 = -29; /*2 Inst in Line 51d; 7 Inst in Line 51e; */
-10 L_51a + -10 L_519 + -1 C_bb765 = -28; /*3 Inst in Line 519; 5 Inst in Line 51a; */
-10 L_51d + -1 C_bb764 = -13; /*3 Inst in Line 51d; */
-10 L_51d + -1 C_bb763 = -13; /*3 Inst in Line 51d; */
-10 L_514 + -1 C_bb762 = -16; /*6 Inst in Line 514; */
-10 L_515 + -1 C_bb761 = -15; /*5 Inst in Line 515; */
-10 L_519 + -10 L_518 + -10 L_517 + -1 C_bb760 = -44; /*1 Inst in Line 517; 8 Inst in Line 518; 5 Inst in Line 519; */
-10 L_517 + -1 C_bb759 = -14; /*4 Inst in Line 517; */
-10 L_515 + -10 L_514 + -1 C_bb758 = -24; /*2 Inst in Line 514; 2 Inst in Line 515; */
-10 L_512 + -10 L_511 + -1 C_bb757 = -28; /*1 Inst in Line 511; 7 Inst in Line 512; */
-10 L_517 + -10 L_516 + -10 L_515 + -1 C_bb756 = -42; /*1 Inst in Line 515; 8 Inst in Line 516; 3 Inst in Line 517; */
-10 L_513 + -1 C_bb755 = -13; /*3 Inst in Line 513; */
-10 L_511 + -1 C_bb754 = -13; /*3 Inst in Line 511; */
-10 L_511 + -1 C_bb753 = -12; /*2 Inst in Line 511; */
-10 L_513 + -10 L_512 + -1 C_bb752 = -26; /*1 Inst in Line 512; 5 Inst in Line 513; */
-10 L_511 + -10 L_510 + -1 C_bb751 = -26; /*4 Inst in Line 510; 2 Inst in Line 511; */
-10 L_523 + -10 L_522 + -1 C_bb750 = -24; /*2 Inst in Line 522; 2 Inst in Line 523; */
-10 L_510 + -1 C_bb749 = -13; /*3 Inst in Line 510; */
-10 L_510 + -10 L_50f + -1 C_bb748 = -26; /*5 Inst in Line 50f; 1 Inst in Line 510; */
-10 L_50f + -10 L_50e + -10 L_50d + -1 C_bb747 = -46; /*5 Inst in Line 50d; 8 Inst in Line 50e; 3 Inst in Line 50f; */
-10 L_475 + -10 L_474 + -10 L_473 + -10 L_472 + -10 L_471 + -10 L_470 + -10 L_46f + -10 L_46e + -10 L_46d + -10 L_46c + -10 L_46b + -1 C_bb746 = -189; /*4 Inst in Line 46b; 8 Inst in Line 46c; 8 Inst in Line 46d; 8 Inst in Line 46e; 8 Inst in Line 46f; 8 Inst in Line 470; 8 Inst in Line 471; 8 Inst in Line 472; 8 Inst in Line 473; 8 Inst in Line 474; 3 Inst in Line 475; */
-10 L_46a + -10 L_469 + -10 L_468 + -1 C_bb745 = -48; /*6 Inst in Line 468; 8 Inst in Line 469; 4 Inst in Line 46a; */
-10 L_46b + -10 L_46a + -1 C_bb744 = -28; /*4 Inst in Line 46a; 4 Inst in Line 46b; */
-10 L_468 + -10 L_467 + -10 L_466 + -10 L_465 + -10 L_464 + -10 L_463 + -10 L_462 + -1 C_bb743 = -120; /*8 Inst in Line 462; 8 Inst in Line 463; 8 Inst in Line 464; 8 Inst in Line 465; 8 Inst in Line 466; 8 Inst in Line 467; 2 Inst in Line 468; */
-10 L_461 + -10 L_460 + -10 L_45f + -10 L_45e + -10 L_45d + -10 L_45c + -10 L_45b + -10 L_45a + -1 C_bb742 = -140; /*7 Inst in Line 45a; 8 Inst in Line 45b; 8 Inst in Line 45c; 8 Inst in Line 45d; 8 Inst in Line 45e; 8 Inst in Line 45f; 8 Inst in Line 460; 5 Inst in Line 461; */
-10 L_45a + -10 L_459 + -1 C_bb741 = -24; /*3 Inst in Line 459; 1 Inst in Line 45a; */
-10 L_461 + -1 C_bb740 = -13; /*3 Inst in Line 461; */
-10 L_459 + -1 C_bb739 = -13; /*3 Inst in Line 459; */
-10 L_475 + -1 C_bb738 = -13; /*3 Inst in Line 475; */
-10 L_459 + -10 L_458 + -1 C_bb737 = -23; /*1 Inst in Line 458; 2 Inst in Line 459; */
-10 L_458 + -10 L_457 + -1 C_bb736 = -28; /*1 Inst in Line 457; 7 Inst in Line 458; */
-10 L_457 + -10 L_456 + -1 C_bb735 = -25; /*1 Inst in Line 456; 4 Inst in Line 457; */
-10 L_456 + -1 C_bb734 = -12; /*2 Inst in Line 456; */
-10 L_457 + -1 C_bb733 = -13; /*3 Inst in Line 457; */
-10 L_456 + -1 C_bb732 = -13; /*3 Inst in Line 456; */
-10 L_456 + -10 L_455 + -10 L_454 + -1 C_bb731 = -44; /*4 Inst in Line 454; 8 Inst in Line 455; 2 Inst in Line 456; */
-10 L_520 + -1 C_bb730 = -14; /*4 Inst in Line 520; */
-10 L_520 + -1 C_bb729 = -14; /*4 Inst in Line 520; */
-10 L_51f + -10 L_51e + -1 C_bb728 = -29; /*1 Inst in Line 51e; 8 Inst in Line 51f; */
-10 L_51c + -1 C_bb727 = -17; /*7 Inst in Line 51c; */
-10 L_51c + -10 L_51b + -10 L_51a + -1 C_bb726 = -42; /*3 Inst in Line 51a; 8 Inst in Line 51b; 1 Inst in Line 51c; */
-10 L_522 + -10 L_521 + -1 C_bb725 = -34; /*8 Inst in Line 521; 6 Inst in Line 522; */
-10 L_51e + -10 L_51d + -1 C_bb724 = -29; /*2 Inst in Line 51d; 7 Inst in Line 51e; */
-10 L_51a + -10 L_519 + -1 C_bb723 = -28; /*3 Inst in Line 519; 5 Inst in Line 51a; */
-10 L_51d + -1 C_bb722 = -13; /*3 Inst in Line 51d; */
-10 L_51d + -1 C_bb721 = -13; /*3 Inst in Line 51d; */
-10 L_514 + -1 C_bb720 = -16; /*6 Inst in Line 514; */
-10 L_515 + -1 C_bb719 = -15; /*5 Inst in Line 515; */
-10 L_519 + -10 L_518 + -10 L_517 + -1 C_bb718 = -44; /*1 Inst in Line 517; 8 Inst in Line 518; 5 Inst in Line 519; */
-10 L_517 + -1 C_bb717 = -14; /*4 Inst in Line 517; */
-10 L_515 + -10 L_514 + -1 C_bb716 = -24; /*2 Inst in Line 514; 2 Inst in Line 515; */
-10 L_512 + -10 L_511 + -1 C_bb715 = -28; /*1 Inst in Line 511; 7 Inst in Line 512; */
-10 L_517 + -10 L_516 + -10 L_515 + -1 C_bb714 = -42; /*1 Inst in Line 515; 8 Inst in Line 516; 3 Inst in Line 517; */
-10 L_513 + -1 C_bb713 = -13; /*3 Inst in Line 513; */
-10 L_511 + -1 C_bb712 = -13; /*3 Inst in Line 511; */
-10 L_511 + -1 C_bb711 = -12; /*2 Inst in Line 511; */
-10 L_513 + -10 L_512 + -1 C_bb710 = -26; /*1 Inst in Line 512; 5 Inst in Line 513; */
-10 L_511 + -10 L_510 + -1 C_bb709 = -26; /*4 Inst in Line 510; 2 Inst in Line 511; */
-10 L_523 + -10 L_522 + -1 C_bb708 = -24; /*2 Inst in Line 522; 2 Inst in Line 523; */
-10 L_510 + -1 C_bb707 = -13; /*3 Inst in Line 510; */
-10 L_510 + -10 L_50f + -1 C_bb706 = -26; /*5 Inst in Line 50f; 1 Inst in Line 510; */
-10 L_50f + -10 L_50e + -10 L_50d + -1 C_bb705 = -46; /*5 Inst in Line 50d; 8 Inst in Line 50e; 3 Inst in Line 50f; */
-10 L_520 + -1 C_bb704 = -14; /*4 Inst in Line 520; */
-10 L_520 + -1 C_bb703 = -14; /*4 Inst in Line 520; */
-10 L_51f + -10 L_51e + -1 C_bb702 = -29; /*1 Inst in Line 51e; 8 Inst in Line 51f; */
-10 L_51c + -1 C_bb701 = -17; /*7 Inst in Line 51c; */
-10 L_51c + -10 L_51b + -10 L_51a + -1 C_bb700 = -42; /*3 Inst in Line 51a; 8 Inst in Line 51b; 1 Inst in Line 51c; */
-10 L_522 + -10 L_521 + -1 C_bb699 = -34; /*8 Inst in Line 521; 6 Inst in Line 522; */
-10 L_51e + -10 L_51d + -1 C_bb698 = -29; /*2 Inst in Line 51d; 7 Inst in Line 51e; */
-10 L_51a + -10 L_519 + -1 C_bb697 = -28; /*3 Inst in Line 519; 5 Inst in Line 51a; */
-10 L_51d + -1 C_bb696 = -13; /*3 Inst in Line 51d; */
-10 L_51d + -1 C_bb695 = -13; /*3 Inst in Line 51d; */
-10 L_514 + -1 C_bb694 = -16; /*6 Inst in Line 514; */
-10 L_515 + -1 C_bb693 = -15; /*5 Inst in Line 515; */
-10 L_519 + -10 L_518 + -10 L_517 + -1 C_bb692 = -44; /*1 Inst in Line 517; 8 Inst in Line 518; 5 Inst in Line 519; */
-10 L_517 + -1 C_bb691 = -14; /*4 Inst in Line 517; */
-10 L_515 + -10 L_514 + -1 C_bb690 = -24; /*2 Inst in Line 514; 2 Inst in Line 515; */
-10 L_512 + -10 L_511 + -1 C_bb689 = -28; /*1 Inst in Line 511; 7 Inst in Line 512; */
-10 L_517 + -10 L_516 + -10 L_515 + -1 C_bb688 = -42; /*1 Inst in Line 515; 8 Inst in Line 516; 3 Inst in Line 517; */
-10 L_513 + -1 C_bb687 = -13; /*3 Inst in Line 513; */
-10 L_511 + -1 C_bb686 = -13; /*3 Inst in Line 511; */
-10 L_511 + -1 C_bb685 = -12; /*2 Inst in Line 511; */
-10 L_513 + -10 L_512 + -1 C_bb684 = -26; /*1 Inst in Line 512; 5 Inst in Line 513; */
-10 L_511 + -10 L_510 + -1 C_bb683 = -26; /*4 Inst in Line 510; 2 Inst in Line 511; */
-10 L_523 + -10 L_522 + -1 C_bb682 = -24; /*2 Inst in Line 522; 2 Inst in Line 523; */
-10 L_510 + -1 C_bb681 = -13; /*3 Inst in Line 510; */
-10 L_510 + -10 L_50f + -1 C_bb680 = -26; /*5 Inst in Line 50f; 1 Inst in Line 510; */
-10 L_50f + -10 L_50e + -10 L_50d + -1 C_bb679 = -46; /*5 Inst in Line 50d; 8 Inst in Line 50e; 3 Inst in Line 50f; */
-10 L_446 + -10 L_445 + -1 C_bb678 = -28; /*6 Inst in Line 445; 2 Inst in Line 446; */
-10 L_445 + -10 L_444 + -1 C_bb677 = -30; /*8 Inst in Line 444; 2 Inst in Line 445; */
-10 L_44c + -10 L_44b + -1 C_bb676 = -24; /*1 Inst in Line 44b; 3 Inst in Line 44c; */
-10 L_443 + -10 L_442 + -1 C_bb675 = -31; /*3 Inst in Line 442; 8 Inst in Line 443; */
-10 L_44b + -10 L_44a + -1 C_bb674 = -31; /*4 Inst in Line 44a; 7 Inst in Line 44b; */
-10 L_442 + -10 L_441 + -1 C_bb673 = -30; /*5 Inst in Line 441; 5 Inst in Line 442; */
-10 L_44a + -1 C_bb672 = -11; /*1 Inst in Line 44a; */
-10 L_44a + -1 C_bb671 = -12; /*2 Inst in Line 44a; */
-10 L_441 + -10 L_440 + -10 L_43f + -1 C_bb670 = -42; /*1 Inst in Line 43f; 8 Inst in Line 440; 3 Inst in Line 441; */
-10 L_44a + -10 L_449 + -10 L_448 + -10 L_447 + -1 C_bb669 = -58; /*1 Inst in Line 447; 8 Inst in Line 448; 8 Inst in Line 449; 1 Inst in Line 44a; */
-10 L_43f + -10 L_43e + -1 C_bb668 = -28; /*1 Inst in Line 43e; 7 Inst in Line 43f; */
-10 L_447 + -1 C_bb667 = -15; /*5 Inst in Line 447; */
-10 L_43e + -1 C_bb666 = -13; /*3 Inst in Line 43e; */
-10 L_447 + -10 L_446 + -1 C_bb665 = -23; /*1 Inst in Line 446; 2 Inst in Line 447; */
-10 L_43e + -10 L_43d + -1 C_bb664 = -25; /*1 Inst in Line 43d; 4 Inst in Line 43e; */
-10 L_446 + -1 C_bb663 = -15; /*5 Inst in Line 446; */
-10 L_43d + -10 L_43c + -1 C_bb662 = -30; /*3 Inst in Line 43c; 7 Inst in Line 43d; */
-10 L_43c + -10 L_43b + -10 L_43a + -10 L_439 + -10 L_438 + -10 L_437 + -10 L_436 + -10 L_435 + -10 L_434 + -1 C_bb661 = -155; /*4 Inst in Line 434; 8 Inst in Line 435; 8 Inst in Line 436; 8 Inst in Line 437; 8 Inst in Line 438; 8 Inst in Line 439; 8 Inst in Line 43a; 8 Inst in Line 43b; 5 Inst in Line 43c; */
-10 L_53c + -1 C_bb660 = -14; /*4 Inst in Line 53c; */
-10 L_53b + -10 L_53a + -10 L_539 + -1 C_bb659 = -47; /*1 Inst in Line 539; 8 Inst in Line 53a; 8 Inst in Line 53b; */
-10 L_539 + -10 L_538 + -1 C_bb658 = -30; /*3 Inst in Line 538; 7 Inst in Line 539; */
-10 L_534 + -1 C_bb657 = -12; /*2 Inst in Line 534; */
-10 L_538 + -10 L_537 + -10 L_536 + -10 L_535 + -1 C_bb656 = -69; /*8 Inst in Line 535; 8 Inst in Line 536; 8 Inst in Line 537; 5 Inst in Line 538; */
-10 L_534 + -1 C_bb655 = -15; /*5 Inst in Line 534; */
-10 L_534 + -10 L_533 + -10 L_532 + -1 C_bb654 = -46; /*7 Inst in Line 532; 8 Inst in Line 533; 1 Inst in Line 534; */
-10 L_530 + -10 L_52f + -10 L_52e + -10 L_52d + -1 C_bb653 = -61; /*3 Inst in Line 52d; 8 Inst in Line 52e; 8 Inst in Line 52f; 2 Inst in Line 530; */
-10 L_52d + -1 C_bb652 = -15; /*5 Inst in Line 52d; */
-10 L_52c + -1 C_bb651 = -13; /*3 Inst in Line 52c; */
-10 L_530 + -1 C_bb650 = -14; /*4 Inst in Line 530; */
-10 L_52c + -1 C_bb649 = -14; /*4 Inst in Line 52c; */
-10 L_52c + -10 L_52b + -10 L_52a + -1 C_bb648 = -44; /*5 Inst in Line 52a; 8 Inst in Line 52b; 1 Inst in Line 52c; */
-10 L_526 + -1 C_bb647 = -12; /*2 Inst in Line 526; */
-10 L_52a + -10 L_529 + -10 L_528 + -10 L_527 + -10 L_526 + -1 C_bb646 = -82; /*5 Inst in Line 526; 8 Inst in Line 527; 8 Inst in Line 528; 8 Inst in Line 529; 3 Inst in Line 52a; */
-10 L_526 + -10 L_525 + -1 C_bb645 = -25; /*4 Inst in Line 525; 1 Inst in Line 526; */
-10 L_525 + -10 L_524 + -10 L_523 + -1 C_bb644 = -45; /*3 Inst in Line 523; 8 Inst in Line 524; 4 Inst in Line 525; */
-10 L_530 + -10 L_52f + -10 L_52e + -10 L_52d + -1 C_bb643 = -61; /*3 Inst in Line 52d; 8 Inst in Line 52e; 8 Inst in Line 52f; 2 Inst in Line 530; */
-10 L_52d + -1 C_bb642 = -15; /*5 Inst in Line 52d; */
-10 L_52c + -1 C_bb641 = -13; /*3 Inst in Line 52c; */
-10 L_530 + -1 C_bb640 = -14; /*4 Inst in Line 530; */
-10 L_52c + -1 C_bb639 = -14; /*4 Inst in Line 52c; */
-10 L_52c + -10 L_52b + -10 L_52a + -1 C_bb638 = -44; /*5 Inst in Line 52a; 8 Inst in Line 52b; 1 Inst in Line 52c; */
-10 L_526 + -1 C_bb637 = -12; /*2 Inst in Line 526; */
-10 L_52a + -10 L_529 + -10 L_528 + -10 L_527 + -10 L_526 + -1 C_bb636 = -82; /*5 Inst in Line 526; 8 Inst in Line 527; 8 Inst in Line 528; 8 Inst in Line 529; 3 Inst in Line 52a; */
-10 L_526 + -10 L_525 + -1 C_bb635 = -25; /*4 Inst in Line 525; 1 Inst in Line 526; */
-10 L_525 + -10 L_524 + -10 L_523 + -1 C_bb634 = -45; /*3 Inst in Line 523; 8 Inst in Line 524; 4 Inst in Line 525; */
-10 L_53c + -1 C_bb633 = -14; /*4 Inst in Line 53c; */
-10 L_53b + -10 L_53a + -10 L_539 + -1 C_bb632 = -47; /*1 Inst in Line 539; 8 Inst in Line 53a; 8 Inst in Line 53b; */
-10 L_539 + -10 L_538 + -1 C_bb631 = -30; /*3 Inst in Line 538; 7 Inst in Line 539; */
-10 L_534 + -1 C_bb630 = -12; /*2 Inst in Line 534; */
-10 L_538 + -10 L_537 + -10 L_536 + -10 L_535 + -1 C_bb629 = -69; /*8 Inst in Line 535; 8 Inst in Line 536; 8 Inst in Line 537; 5 Inst in Line 538; */
-10 L_534 + -1 C_bb628 = -15; /*5 Inst in Line 534; */
-10 L_534 + -10 L_533 + -10 L_532 + -1 C_bb627 = -46; /*7 Inst in Line 532; 8 Inst in Line 533; 1 Inst in Line 534; */
-10 L_54c + -10 L_54b + -10 L_54a + -1 C_bb626 = -49; /*3 Inst in Line 54a; 8 Inst in Line 54b; 8 Inst in Line 54c; */
-10 L_509 + -1 C_bb625 = -12; /*2 Inst in Line 509; */
-10 L_508 + -10 L_507 + -1 C_bb624 = -35; /*7 Inst in Line 507; 8 Inst in Line 508; */
-10 L_505 + -10 L_504 + -10 L_503 + -10 L_502 + -1 C_bb623 = -65; /*4 Inst in Line 502; 8 Inst in Line 503; 8 Inst in Line 504; 5 Inst in Line 505; */
-10 L_507 + -10 L_506 + -10 L_505 + -1 C_bb622 = -42; /*3 Inst in Line 505; 8 Inst in Line 506; 1 Inst in Line 507; */
-10 L_502 + -10 L_501 + -10 L_500 + -10 L_4ff + -10 L_4fe + -10 L_4fd + -1 C_bb621 = -99; /*3 Inst in Line 4fd; 8 Inst in Line 4fe; 8 Inst in Line 4ff; 8 Inst in Line 500; 8 Inst in Line 501; 4 Inst in Line 502; */
-10 L_4fa + -1 C_bb620 = -16; /*6 Inst in Line 4fa; */
-10 L_4fd + -10 L_4fc + -10 L_4fb + -10 L_4fa + -1 C_bb619 = -62; /*1 Inst in Line 4fa; 8 Inst in Line 4fb; 8 Inst in Line 4fc; 5 Inst in Line 4fd; */
-10 L_4fa + -10 L_4f9 + -1 C_bb618 = -28; /*7 Inst in Line 4f9; 1 Inst in Line 4fa; */
-10 L_4f5 + -10 L_4f4 + -1 C_bb617 = -22; /*1 Inst in Line 4f4; 1 Inst in Line 4f5; */
-10 L_4ef + -1 C_bb616 = -12; /*2 Inst in Line 4ef; */
-10 L_50c + -1 C_bb615 = -11; /*1 Inst in Line 50c; */
-10 L_50c + -10 L_50b + -1 C_bb614 = -31; /*4 Inst in Line 50b; 7 Inst in Line 50c; */
-10 L_4f9 + -10 L_4f8 + -10 L_4f7 + -10 L_4f6 + -10 L_4f5 + -1 C_bb613 = -76; /*1 Inst in Line 4f5; 8 Inst in Line 4f6; 8 Inst in Line 4f7; 8 Inst in Line 4f8; 1 Inst in Line 4f9; */
-10 L_4f4 + -10 L_4f3 + -10 L_4f2 + -1 C_bb612 = -48; /*3 Inst in Line 4f2; 8 Inst in Line 4f3; 7 Inst in Line 4f4; */
-10 L_4f2 + -10 L_4f1 + -10 L_4f0 + -1 C_bb611 = -45; /*2 Inst in Line 4f0; 8 Inst in Line 4f1; 5 Inst in Line 4f2; */
-10 L_4ef + -10 L_4ee + -10 L_4ed + -1 C_bb610 = -48; /*7 Inst in Line 4ed; 8 Inst in Line 4ee; 3 Inst in Line 4ef; */
-10 L_4ed + -10 L_4ec + -10 L_4eb + -1 C_bb609 = -45; /*6 Inst in Line 4eb; 8 Inst in Line 4ec; 1 Inst in Line 4ed; */
-10 L_50b + -1 C_bb608 = -14; /*4 Inst in Line 50b; */
-10 L_4f5 + -1 C_bb607 = -12; /*2 Inst in Line 4f5; */
-10 L_4f0 + -10 L_4ef + -1 C_bb606 = -29; /*3 Inst in Line 4ef; 6 Inst in Line 4f0; */
-10 L_4eb + -10 L_4ea + -1 C_bb605 = -29; /*7 Inst in Line 4ea; 2 Inst in Line 4eb; */
-10 L_4f5 + -1 C_bb604 = -14; /*4 Inst in Line 4f5; */
-10 L_4ea + -10 L_4e9 + -1 C_bb603 = -23; /*2 Inst in Line 4e9; 1 Inst in Line 4ea; */
-10 L_50d + -1 C_bb602 = -13; /*3 Inst in Line 50d; */
-10 L_4e9 + -1 C_bb601 = -14; /*4 Inst in Line 4e9; */
-10 L_4e9 + -10 L_4e8 + -1 C_bb600 = -29; /*7 Inst in Line 4e8; 2 Inst in Line 4e9; */
-10 L_4e8 + -10 L_4e7 + -10 L_4e6 + -1 C_bb599 = -46; /*7 Inst in Line 4e6; 8 Inst in Line 4e7; 1 Inst in Line 4e8; */
-10 L_530 + -10 L_52f + -10 L_52e + -10 L_52d + -1 C_bb598 = -61; /*3 Inst in Line 52d; 8 Inst in Line 52e; 8 Inst in Line 52f; 2 Inst in Line 530; */
-10 L_52d + -1 C_bb597 = -15; /*5 Inst in Line 52d; */
-10 L_52c + -1 C_bb596 = -13; /*3 Inst in Line 52c; */
-10 L_530 + -1 C_bb595 = -14; /*4 Inst in Line 530; */
-10 L_52c + -1 C_bb594 = -14; /*4 Inst in Line 52c; */
-10 L_52c + -10 L_52b + -10 L_52a + -1 C_bb593 = -44; /*5 Inst in Line 52a; 8 Inst in Line 52b; 1 Inst in Line 52c; */
-10 L_526 + -1 C_bb592 = -12; /*2 Inst in Line 526; */
-10 L_52a + -10 L_529 + -10 L_528 + -10 L_527 + -10 L_526 + -1 C_bb591 = -82; /*5 Inst in Line 526; 8 Inst in Line 527; 8 Inst in Line 528; 8 Inst in Line 529; 3 Inst in Line 52a; */
-10 L_526 + -10 L_525 + -1 C_bb590 = -25; /*4 Inst in Line 525; 1 Inst in Line 526; */
-10 L_525 + -10 L_524 + -10 L_523 + -1 C_bb589 = -45; /*3 Inst in Line 523; 8 Inst in Line 524; 4 Inst in Line 525; */
-10 L_549 + -1 C_bb588 = -11; /*1 Inst in Line 549; */
-10 L_546 + -1 C_bb587 = -12; /*2 Inst in Line 546; */
-10 L_549 + -10 L_548 + -1 C_bb586 = -23; /*2 Inst in Line 548; 1 Inst in Line 549; */
-10 L_549 + -1 C_bb585 = -16; /*6 Inst in Line 549; */
-10 L_546 + -1 C_bb584 = -15; /*5 Inst in Line 546; */
-10 L_548 + -10 L_547 + -1 C_bb583 = -23; /*2 Inst in Line 547; 1 Inst in Line 548; */
-10 L_548 + -1 C_bb582 = -15; /*5 Inst in Line 548; */
-10 L_546 + -10 L_545 + -1 C_bb581 = -22; /*1 Inst in Line 545; 1 Inst in Line 546; */
-10 L_547 + -1 C_bb580 = -16; /*6 Inst in Line 547; */
-10 L_545 + -1 C_bb579 = -12; /*2 Inst in Line 545; */
-10 L_545 + -1 C_bb578 = -15; /*5 Inst in Line 545; */
-10 L_54a + -1 C_bb577 = -13; /*3 Inst in Line 54a; */
-10 L_544 + -1 C_bb576 = -14; /*4 Inst in Line 544; */
-10 L_544 + -1 C_bb575 = -14; /*4 Inst in Line 544; */
-10 L_543 + -1 C_bb574 = -12; /*2 Inst in Line 543; */
-10 L_543 + -1 C_bb573 = -14; /*4 Inst in Line 543; */
-10 L_543 + -10 L_542 + -1 C_bb572 = -23; /*1 Inst in Line 542; 2 Inst in Line 543; */
-10 L_542 + -10 L_541 + -10 L_540 + -1 C_bb571 = -47; /*2 Inst in Line 540; 8 Inst in Line 541; 7 Inst in Line 542; */
-10 L_520 + -1 C_bb570 = -14; /*4 Inst in Line 520; */
-10 L_520 + -1 C_bb569 = -14; /*4 Inst in Line 520; */
-10 L_51f + -10 L_51e + -1 C_bb568 = -29; /*1 Inst in Line 51e; 8 Inst in Line 51f; */
-10 L_51c + -1 C_bb567 = -17; /*7 Inst in Line 51c; */
-10 L_51c + -10 L_51b + -10 L_51a + -1 C_bb566 = -42; /*3 Inst in Line 51a; 8 Inst in Line 51b; 1 Inst in Line 51c; */
-10 L_522 + -10 L_521 + -1 C_bb565 = -34; /*8 Inst in Line 521; 6 Inst in Line 522; */
-10 L_51e + -10 L_51d + -1 C_bb564 = -29; /*2 Inst in Line 51d; 7 Inst in Line 51e; */
-10 L_51a + -10 L_519 + -1 C_bb563 = -28; /*3 Inst in Line 519; 5 Inst in Line 51a; */
-10 L_51d + -1 C_bb562 = -13; /*3 Inst in Line 51d; */
-10 L_51d + -1 C_bb561 = -13; /*3 Inst in Line 51d; */
-10 L_514 + -1 C_bb560 = -16; /*6 Inst in Line 514; */
-10 L_515 + -1 C_bb559 = -15; /*5 Inst in Line 515; */
-10 L_519 + -10 L_518 + -10 L_517 + -1 C_bb558 = -44; /*1 Inst in Line 517; 8 Inst in Line 518; 5 Inst in Line 519; */
-10 L_517 + -1 C_bb557 = -14; /*4 Inst in Line 517; */
-10 L_515 + -10 L_514 + -1 C_bb556 = -24; /*2 Inst in Line 514; 2 Inst in Line 515; */
-10 L_512 + -10 L_511 + -1 C_bb555 = -28; /*1 Inst in Line 511; 7 Inst in Line 512; */
-10 L_517 + -10 L_516 + -10 L_515 + -1 C_bb554 = -42; /*1 Inst in Line 515; 8 Inst in Line 516; 3 Inst in Line 517; */
-10 L_513 + -1 C_bb553 = -13; /*3 Inst in Line 513; */
-10 L_511 + -1 C_bb552 = -13; /*3 Inst in Line 511; */
-10 L_511 + -1 C_bb551 = -12; /*2 Inst in Line 511; */
-10 L_513 + -10 L_512 + -1 C_bb550 = -26; /*1 Inst in Line 512; 5 Inst in Line 513; */
-10 L_511 + -10 L_510 + -1 C_bb549 = -26; /*4 Inst in Line 510; 2 Inst in Line 511; */
-10 L_523 + -10 L_522 + -1 C_bb548 = -24; /*2 Inst in Line 522; 2 Inst in Line 523; */
-10 L_510 + -1 C_bb547 = -13; /*3 Inst in Line 510; */
-10 L_510 + -10 L_50f + -1 C_bb546 = -26; /*5 Inst in Line 50f; 1 Inst in Line 510; */
-10 L_50f + -10 L_50e + -10 L_50d + -1 C_bb545 = -46; /*5 Inst in Line 50d; 8 Inst in Line 50e; 3 Inst in Line 50f; */
-10 L_53c + -1 C_bb544 = -14; /*4 Inst in Line 53c; */
-10 L_53b + -10 L_53a + -10 L_539 + -1 C_bb543 = -47; /*1 Inst in Line 539; 8 Inst in Line 53a; 8 Inst in Line 53b; */
-10 L_539 + -10 L_538 + -1 C_bb542 = -30; /*3 Inst in Line 538; 7 Inst in Line 539; */
-10 L_534 + -1 C_bb541 = -12; /*2 Inst in Line 534; */
-10 L_538 + -10 L_537 + -10 L_536 + -10 L_535 + -1 C_bb540 = -69; /*8 Inst in Line 535; 8 Inst in Line 536; 8 Inst in Line 537; 5 Inst in Line 538; */
-10 L_534 + -1 C_bb539 = -15; /*5 Inst in Line 534; */
-10 L_534 + -10 L_533 + -10 L_532 + -1 C_bb538 = -46; /*7 Inst in Line 532; 8 Inst in Line 533; 1 Inst in Line 534; */
-10 L_530 + -10 L_52f + -10 L_52e + -10 L_52d + -1 C_bb537 = -61; /*3 Inst in Line 52d; 8 Inst in Line 52e; 8 Inst in Line 52f; 2 Inst in Line 530; */
-10 L_52d + -1 C_bb536 = -15; /*5 Inst in Line 52d; */
-10 L_52c + -1 C_bb535 = -13; /*3 Inst in Line 52c; */
-10 L_530 + -1 C_bb534 = -14; /*4 Inst in Line 530; */
-10 L_52c + -1 C_bb533 = -14; /*4 Inst in Line 52c; */
-10 L_52c + -10 L_52b + -10 L_52a + -1 C_bb532 = -44; /*5 Inst in Line 52a; 8 Inst in Line 52b; 1 Inst in Line 52c; */
-10 L_526 + -1 C_bb531 = -12; /*2 Inst in Line 526; */
-10 L_52a + -10 L_529 + -10 L_528 + -10 L_527 + -10 L_526 + -1 C_bb530 = -82; /*5 Inst in Line 526; 8 Inst in Line 527; 8 Inst in Line 528; 8 Inst in Line 529; 3 Inst in Line 52a; */
-10 L_526 + -10 L_525 + -1 C_bb529 = -25; /*4 Inst in Line 525; 1 Inst in Line 526; */
-10 L_525 + -10 L_524 + -10 L_523 + -1 C_bb528 = -45; /*3 Inst in Line 523; 8 Inst in Line 524; 4 Inst in Line 525; */
-10 L_530 + -10 L_52f + -10 L_52e + -10 L_52d + -1 C_bb527 = -61; /*3 Inst in Line 52d; 8 Inst in Line 52e; 8 Inst in Line 52f; 2 Inst in Line 530; */
-10 L_52d + -1 C_bb526 = -15; /*5 Inst in Line 52d; */
-10 L_52c + -1 C_bb525 = -13; /*3 Inst in Line 52c; */
-10 L_530 + -1 C_bb524 = -14; /*4 Inst in Line 530; */
-10 L_52c + -1 C_bb523 = -14; /*4 Inst in Line 52c; */
-10 L_52c + -10 L_52b + -10 L_52a + -1 C_bb522 = -44; /*5 Inst in Line 52a; 8 Inst in Line 52b; 1 Inst in Line 52c; */
-10 L_526 + -1 C_bb521 = -12; /*2 Inst in Line 526; */
-10 L_52a + -10 L_529 + -10 L_528 + -10 L_527 + -10 L_526 + -1 C_bb520 = -82; /*5 Inst in Line 526; 8 Inst in Line 527; 8 Inst in Line 528; 8 Inst in Line 529; 3 Inst in Line 52a; */
-10 L_526 + -10 L_525 + -1 C_bb519 = -25; /*4 Inst in Line 525; 1 Inst in Line 526; */
-10 L_525 + -10 L_524 + -10 L_523 + -1 C_bb518 = -45; /*3 Inst in Line 523; 8 Inst in Line 524; 4 Inst in Line 525; */
-10 L_53c + -1 C_bb517 = -14; /*4 Inst in Line 53c; */
-10 L_53b + -10 L_53a + -10 L_539 + -1 C_bb516 = -47; /*1 Inst in Line 539; 8 Inst in Line 53a; 8 Inst in Line 53b; */
-10 L_539 + -10 L_538 + -1 C_bb515 = -30; /*3 Inst in Line 538; 7 Inst in Line 539; */
-10 L_534 + -1 C_bb514 = -12; /*2 Inst in Line 534; */
-10 L_538 + -10 L_537 + -10 L_536 + -10 L_535 + -1 C_bb513 = -69; /*8 Inst in Line 535; 8 Inst in Line 536; 8 Inst in Line 537; 5 Inst in Line 538; */
-10 L_534 + -1 C_bb512 = -15; /*5 Inst in Line 534; */
-10 L_534 + -10 L_533 + -10 L_532 + -1 C_bb511 = -46; /*7 Inst in Line 532; 8 Inst in Line 533; 1 Inst in Line 534; */
-10 L_54c + -10 L_54b + -10 L_54a + -1 C_bb510 = -49; /*3 Inst in Line 54a; 8 Inst in Line 54b; 8 Inst in Line 54c; */
-10 L_509 + -1 C_bb509 = -12; /*2 Inst in Line 509; */
-10 L_508 + -10 L_507 + -1 C_bb508 = -35; /*7 Inst in Line 507; 8 Inst in Line 508; */
-10 L_505 + -10 L_504 + -10 L_503 + -10 L_502 + -1 C_bb507 = -65; /*4 Inst in Line 502; 8 Inst in Line 503; 8 Inst in Line 504; 5 Inst in Line 505; */
-10 L_507 + -10 L_506 + -10 L_505 + -1 C_bb506 = -42; /*3 Inst in Line 505; 8 Inst in Line 506; 1 Inst in Line 507; */
-10 L_502 + -10 L_501 + -10 L_500 + -10 L_4ff + -10 L_4fe + -10 L_4fd + -1 C_bb505 = -99; /*3 Inst in Line 4fd; 8 Inst in Line 4fe; 8 Inst in Line 4ff; 8 Inst in Line 500; 8 Inst in Line 501; 4 Inst in Line 502; */
-10 L_4fa + -1 C_bb504 = -16; /*6 Inst in Line 4fa; */
-10 L_4fd + -10 L_4fc + -10 L_4fb + -10 L_4fa + -1 C_bb503 = -62; /*1 Inst in Line 4fa; 8 Inst in Line 4fb; 8 Inst in Line 4fc; 5 Inst in Line 4fd; */
-10 L_4fa + -10 L_4f9 + -1 C_bb502 = -28; /*7 Inst in Line 4f9; 1 Inst in Line 4fa; */
-10 L_4f5 + -10 L_4f4 + -1 C_bb501 = -22; /*1 Inst in Line 4f4; 1 Inst in Line 4f5; */
-10 L_4ef + -1 C_bb500 = -12; /*2 Inst in Line 4ef; */
-10 L_50c + -1 C_bb499 = -11; /*1 Inst in Line 50c; */
-10 L_50c + -10 L_50b + -1 C_bb498 = -31; /*4 Inst in Line 50b; 7 Inst in Line 50c; */
-10 L_4f9 + -10 L_4f8 + -10 L_4f7 + -10 L_4f6 + -10 L_4f5 + -1 C_bb497 = -76; /*1 Inst in Line 4f5; 8 Inst in Line 4f6; 8 Inst in Line 4f7; 8 Inst in Line 4f8; 1 Inst in Line 4f9; */
-10 L_4f4 + -10 L_4f3 + -10 L_4f2 + -1 C_bb496 = -48; /*3 Inst in Line 4f2; 8 Inst in Line 4f3; 7 Inst in Line 4f4; */
-10 L_4f2 + -10 L_4f1 + -10 L_4f0 + -1 C_bb495 = -45; /*2 Inst in Line 4f0; 8 Inst in Line 4f1; 5 Inst in Line 4f2; */
-10 L_4ef + -10 L_4ee + -10 L_4ed + -1 C_bb494 = -48; /*7 Inst in Line 4ed; 8 Inst in Line 4ee; 3 Inst in Line 4ef; */
-10 L_4ed + -10 L_4ec + -10 L_4eb + -1 C_bb493 = -45; /*6 Inst in Line 4eb; 8 Inst in Line 4ec; 1 Inst in Line 4ed; */
-10 L_50b + -1 C_bb492 = -14; /*4 Inst in Line 50b; */
-10 L_4f5 + -1 C_bb491 = -12; /*2 Inst in Line 4f5; */
-10 L_4f0 + -10 L_4ef + -1 C_bb490 = -29; /*3 Inst in Line 4ef; 6 Inst in Line 4f0; */
-10 L_4eb + -10 L_4ea + -1 C_bb489 = -29; /*7 Inst in Line 4ea; 2 Inst in Line 4eb; */
-10 L_4f5 + -1 C_bb488 = -14; /*4 Inst in Line 4f5; */
-10 L_4ea + -10 L_4e9 + -1 C_bb487 = -23; /*2 Inst in Line 4e9; 1 Inst in Line 4ea; */
-10 L_50d + -1 C_bb486 = -13; /*3 Inst in Line 50d; */
-10 L_4e9 + -1 C_bb485 = -14; /*4 Inst in Line 4e9; */
-10 L_4e9 + -10 L_4e8 + -1 C_bb484 = -29; /*7 Inst in Line 4e8; 2 Inst in Line 4e9; */
-10 L_4e8 + -10 L_4e7 + -10 L_4e6 + -1 C_bb483 = -46; /*7 Inst in Line 4e6; 8 Inst in Line 4e7; 1 Inst in Line 4e8; */
-10 L_530 + -10 L_52f + -10 L_52e + -10 L_52d + -1 C_bb482 = -61; /*3 Inst in Line 52d; 8 Inst in Line 52e; 8 Inst in Line 52f; 2 Inst in Line 530; */
-10 L_52d + -1 C_bb481 = -15; /*5 Inst in Line 52d; */
-10 L_52c + -1 C_bb480 = -13; /*3 Inst in Line 52c; */
-10 L_530 + -1 C_bb479 = -14; /*4 Inst in Line 530; */
-10 L_52c + -1 C_bb478 = -14; /*4 Inst in Line 52c; */
-10 L_52c + -10 L_52b + -10 L_52a + -1 C_bb477 = -44; /*5 Inst in Line 52a; 8 Inst in Line 52b; 1 Inst in Line 52c; */
-10 L_526 + -1 C_bb476 = -12; /*2 Inst in Line 526; */
-10 L_52a + -10 L_529 + -10 L_528 + -10 L_527 + -10 L_526 + -1 C_bb475 = -82; /*5 Inst in Line 526; 8 Inst in Line 527; 8 Inst in Line 528; 8 Inst in Line 529; 3 Inst in Line 52a; */
-10 L_526 + -10 L_525 + -1 C_bb474 = -25; /*4 Inst in Line 525; 1 Inst in Line 526; */
-10 L_525 + -10 L_524 + -10 L_523 + -1 C_bb473 = -45; /*3 Inst in Line 523; 8 Inst in Line 524; 4 Inst in Line 525; */
-10 L_549 + -1 C_bb472 = -11; /*1 Inst in Line 549; */
-10 L_546 + -1 C_bb471 = -12; /*2 Inst in Line 546; */
-10 L_549 + -10 L_548 + -1 C_bb470 = -23; /*2 Inst in Line 548; 1 Inst in Line 549; */
-10 L_549 + -1 C_bb469 = -16; /*6 Inst in Line 549; */
-10 L_546 + -1 C_bb468 = -15; /*5 Inst in Line 546; */
-10 L_548 + -10 L_547 + -1 C_bb467 = -23; /*2 Inst in Line 547; 1 Inst in Line 548; */
-10 L_548 + -1 C_bb466 = -15; /*5 Inst in Line 548; */
-10 L_546 + -10 L_545 + -1 C_bb465 = -22; /*1 Inst in Line 545; 1 Inst in Line 546; */
-10 L_547 + -1 C_bb464 = -16; /*6 Inst in Line 547; */
-10 L_545 + -1 C_bb463 = -12; /*2 Inst in Line 545; */
-10 L_545 + -1 C_bb462 = -15; /*5 Inst in Line 545; */
-10 L_54a + -1 C_bb461 = -13; /*3 Inst in Line 54a; */
-10 L_544 + -1 C_bb460 = -14; /*4 Inst in Line 544; */
-10 L_544 + -1 C_bb459 = -14; /*4 Inst in Line 544; */
-10 L_543 + -1 C_bb458 = -12; /*2 Inst in Line 543; */
-10 L_543 + -1 C_bb457 = -14; /*4 Inst in Line 543; */
-10 L_543 + -10 L_542 + -1 C_bb456 = -23; /*1 Inst in Line 542; 2 Inst in Line 543; */
-10 L_542 + -10 L_541 + -10 L_540 + -1 C_bb455 = -47; /*2 Inst in Line 540; 8 Inst in Line 541; 7 Inst in Line 542; */
-10 L_520 + -1 C_bb454 = -14; /*4 Inst in Line 520; */
-10 L_520 + -1 C_bb453 = -14; /*4 Inst in Line 520; */
-10 L_51f + -10 L_51e + -1 C_bb452 = -29; /*1 Inst in Line 51e; 8 Inst in Line 51f; */
-10 L_51c + -1 C_bb451 = -17; /*7 Inst in Line 51c; */
-10 L_51c + -10 L_51b + -10 L_51a + -1 C_bb450 = -42; /*3 Inst in Line 51a; 8 Inst in Line 51b; 1 Inst in Line 51c; */
-10 L_522 + -10 L_521 + -1 C_bb449 = -34; /*8 Inst in Line 521; 6 Inst in Line 522; */
-10 L_51e + -10 L_51d + -1 C_bb448 = -29; /*2 Inst in Line 51d; 7 Inst in Line 51e; */
-10 L_51a + -10 L_519 + -1 C_bb447 = -28; /*3 Inst in Line 519; 5 Inst in Line 51a; */
-10 L_51d + -1 C_bb446 = -13; /*3 Inst in Line 51d; */
-10 L_51d + -1 C_bb445 = -13; /*3 Inst in Line 51d; */
-10 L_514 + -1 C_bb444 = -16; /*6 Inst in Line 514; */
-10 L_515 + -1 C_bb443 = -15; /*5 Inst in Line 515; */
-10 L_519 + -10 L_518 + -10 L_517 + -1 C_bb442 = -44; /*1 Inst in Line 517; 8 Inst in Line 518; 5 Inst in Line 519; */
-10 L_517 + -1 C_bb441 = -14; /*4 Inst in Line 517; */
-10 L_515 + -10 L_514 + -1 C_bb440 = -24; /*2 Inst in Line 514; 2 Inst in Line 515; */
-10 L_512 + -10 L_511 + -1 C_bb439 = -28; /*1 Inst in Line 511; 7 Inst in Line 512; */
-10 L_517 + -10 L_516 + -10 L_515 + -1 C_bb438 = -42; /*1 Inst in Line 515; 8 Inst in Line 516; 3 Inst in Line 517; */
-10 L_513 + -1 C_bb437 = -13; /*3 Inst in Line 513; */
-10 L_511 + -1 C_bb436 = -13; /*3 Inst in Line 511; */
-10 L_511 + -1 C_bb435 = -12; /*2 Inst in Line 511; */
-10 L_513 + -10 L_512 + -1 C_bb434 = -26; /*1 Inst in Line 512; 5 Inst in Line 513; */
-10 L_511 + -10 L_510 + -1 C_bb433 = -26; /*4 Inst in Line 510; 2 Inst in Line 511; */
-10 L_523 + -10 L_522 + -1 C_bb432 = -24; /*2 Inst in Line 522; 2 Inst in Line 523; */
-10 L_510 + -1 C_bb431 = -13; /*3 Inst in Line 510; */
-10 L_510 + -10 L_50f + -1 C_bb430 = -26; /*5 Inst in Line 50f; 1 Inst in Line 510; */
-10 L_50f + -10 L_50e + -10 L_50d + -1 C_bb429 = -46; /*5 Inst in Line 50d; 8 Inst in Line 50e; 3 Inst in Line 50f; */
-10 L_53c + -1 C_bb428 = -14; /*4 Inst in Line 53c; */
-10 L_53b + -10 L_53a + -10 L_539 + -1 C_bb427 = -47; /*1 Inst in Line 539; 8 Inst in Line 53a; 8 Inst in Line 53b; */
-10 L_539 + -10 L_538 + -1 C_bb426 = -30; /*3 Inst in Line 538; 7 Inst in Line 539; */
-10 L_534 + -1 C_bb425 = -12; /*2 Inst in Line 534; */
-10 L_538 + -10 L_537 + -10 L_536 + -10 L_535 + -1 C_bb424 = -69; /*8 Inst in Line 535; 8 Inst in Line 536; 8 Inst in Line 537; 5 Inst in Line 538; */
-10 L_534 + -1 C_bb423 = -15; /*5 Inst in Line 534; */
-10 L_534 + -10 L_533 + -10 L_532 + -1 C_bb422 = -46; /*7 Inst in Line 532; 8 Inst in Line 533; 1 Inst in Line 534; */
-10 L_530 + -10 L_52f + -10 L_52e + -10 L_52d + -1 C_bb421 = -61; /*3 Inst in Line 52d; 8 Inst in Line 52e; 8 Inst in Line 52f; 2 Inst in Line 530; */
-10 L_52d + -1 C_bb420 = -15; /*5 Inst in Line 52d; */
-10 L_52c + -1 C_bb419 = -13; /*3 Inst in Line 52c; */
-10 L_530 + -1 C_bb418 = -14; /*4 Inst in Line 530; */
-10 L_52c + -1 C_bb417 = -14; /*4 Inst in Line 52c; */
-10 L_52c + -10 L_52b + -10 L_52a + -1 C_bb416 = -44; /*5 Inst in Line 52a; 8 Inst in Line 52b; 1 Inst in Line 52c; */
-10 L_526 + -1 C_bb415 = -12; /*2 Inst in Line 526; */
-10 L_52a + -10 L_529 + -10 L_528 + -10 L_527 + -10 L_526 + -1 C_bb414 = -82; /*5 Inst in Line 526; 8 Inst in Line 527; 8 Inst in Line 528; 8 Inst in Line 529; 3 Inst in Line 52a; */
-10 L_526 + -10 L_525 + -1 C_bb413 = -25; /*4 Inst in Line 525; 1 Inst in Line 526; */
-10 L_525 + -10 L_524 + -10 L_523 + -1 C_bb412 = -45; /*3 Inst in Line 523; 8 Inst in Line 524; 4 Inst in Line 525; */
-10 L_530 + -10 L_52f + -10 L_52e + -10 L_52d + -1 C_bb411 = -61; /*3 Inst in Line 52d; 8 Inst in Line 52e; 8 Inst in Line 52f; 2 Inst in Line 530; */
-10 L_52d + -1 C_bb410 = -15; /*5 Inst in Line 52d; */
-10 L_52c + -1 C_bb409 = -13; /*3 Inst in Line 52c; */
-10 L_530 + -1 C_bb408 = -14; /*4 Inst in Line 530; */
-10 L_52c + -1 C_bb407 = -14; /*4 Inst in Line 52c; */
-10 L_52c + -10 L_52b + -10 L_52a + -1 C_bb406 = -44; /*5 Inst in Line 52a; 8 Inst in Line 52b; 1 Inst in Line 52c; */
-10 L_526 + -1 C_bb405 = -12; /*2 Inst in Line 526; */
-10 L_52a + -10 L_529 + -10 L_528 + -10 L_527 + -10 L_526 + -1 C_bb404 = -82; /*5 Inst in Line 526; 8 Inst in Line 527; 8 Inst in Line 528; 8 Inst in Line 529; 3 Inst in Line 52a; */
-10 L_526 + -10 L_525 + -1 C_bb403 = -25; /*4 Inst in Line 525; 1 Inst in Line 526; */
-10 L_525 + -10 L_524 + -10 L_523 + -1 C_bb402 = -45; /*3 Inst in Line 523; 8 Inst in Line 524; 4 Inst in Line 525; */
-10 L_53c + -1 C_bb401 = -14; /*4 Inst in Line 53c; */
-10 L_53b + -10 L_53a + -10 L_539 + -1 C_bb400 = -47; /*1 Inst in Line 539; 8 Inst in Line 53a; 8 Inst in Line 53b; */
-10 L_539 + -10 L_538 + -1 C_bb399 = -30; /*3 Inst in Line 538; 7 Inst in Line 539; */
-10 L_534 + -1 C_bb398 = -12; /*2 Inst in Line 534; */
-10 L_538 + -10 L_537 + -10 L_536 + -10 L_535 + -1 C_bb397 = -69; /*8 Inst in Line 535; 8 Inst in Line 536; 8 Inst in Line 537; 5 Inst in Line 538; */
-10 L_534 + -1 C_bb396 = -15; /*5 Inst in Line 534; */
-10 L_534 + -10 L_533 + -10 L_532 + -1 C_bb395 = -46; /*7 Inst in Line 532; 8 Inst in Line 533; 1 Inst in Line 534; */
-10 L_54c + -10 L_54b + -10 L_54a + -1 C_bb394 = -49; /*3 Inst in Line 54a; 8 Inst in Line 54b; 8 Inst in Line 54c; */
-10 L_509 + -1 C_bb393 = -12; /*2 Inst in Line 509; */
-10 L_508 + -10 L_507 + -1 C_bb392 = -35; /*7 Inst in Line 507; 8 Inst in Line 508; */
-10 L_505 + -10 L_504 + -10 L_503 + -10 L_502 + -1 C_bb391 = -65; /*4 Inst in Line 502; 8 Inst in Line 503; 8 Inst in Line 504; 5 Inst in Line 505; */
-10 L_507 + -10 L_506 + -10 L_505 + -1 C_bb390 = -42; /*3 Inst in Line 505; 8 Inst in Line 506; 1 Inst in Line 507; */
-10 L_502 + -10 L_501 + -10 L_500 + -10 L_4ff + -10 L_4fe + -10 L_4fd + -1 C_bb389 = -99; /*3 Inst in Line 4fd; 8 Inst in Line 4fe; 8 Inst in Line 4ff; 8 Inst in Line 500; 8 Inst in Line 501; 4 Inst in Line 502; */
-10 L_4fa + -1 C_bb388 = -16; /*6 Inst in Line 4fa; */
-10 L_4fd + -10 L_4fc + -10 L_4fb + -10 L_4fa + -1 C_bb387 = -62; /*1 Inst in Line 4fa; 8 Inst in Line 4fb; 8 Inst in Line 4fc; 5 Inst in Line 4fd; */
-10 L_4fa + -10 L_4f9 + -1 C_bb386 = -28; /*7 Inst in Line 4f9; 1 Inst in Line 4fa; */
-10 L_4f5 + -10 L_4f4 + -1 C_bb385 = -22; /*1 Inst in Line 4f4; 1 Inst in Line 4f5; */
-10 L_4ef + -1 C_bb384 = -12; /*2 Inst in Line 4ef; */
-10 L_50c + -1 C_bb383 = -11; /*1 Inst in Line 50c; */
-10 L_50c + -10 L_50b + -1 C_bb382 = -31; /*4 Inst in Line 50b; 7 Inst in Line 50c; */
-10 L_4f9 + -10 L_4f8 + -10 L_4f7 + -10 L_4f6 + -10 L_4f5 + -1 C_bb381 = -76; /*1 Inst in Line 4f5; 8 Inst in Line 4f6; 8 Inst in Line 4f7; 8 Inst in Line 4f8; 1 Inst in Line 4f9; */
-10 L_4f4 + -10 L_4f3 + -10 L_4f2 + -1 C_bb380 = -48; /*3 Inst in Line 4f2; 8 Inst in Line 4f3; 7 Inst in Line 4f4; */
-10 L_4f2 + -10 L_4f1 + -10 L_4f0 + -1 C_bb379 = -45; /*2 Inst in Line 4f0; 8 Inst in Line 4f1; 5 Inst in Line 4f2; */
-10 L_4ef + -10 L_4ee + -10 L_4ed + -1 C_bb378 = -48; /*7 Inst in Line 4ed; 8 Inst in Line 4ee; 3 Inst in Line 4ef; */
-10 L_4ed + -10 L_4ec + -10 L_4eb + -1 C_bb377 = -45; /*6 Inst in Line 4eb; 8 Inst in Line 4ec; 1 Inst in Line 4ed; */
-10 L_50b + -1 C_bb376 = -14; /*4 Inst in Line 50b; */
-10 L_4f5 + -1 C_bb375 = -12; /*2 Inst in Line 4f5; */
-10 L_4f0 + -10 L_4ef + -1 C_bb374 = -29; /*3 Inst in Line 4ef; 6 Inst in Line 4f0; */
-10 L_4eb + -10 L_4ea + -1 C_bb373 = -29; /*7 Inst in Line 4ea; 2 Inst in Line 4eb; */
-10 L_4f5 + -1 C_bb372 = -14; /*4 Inst in Line 4f5; */
-10 L_4ea + -10 L_4e9 + -1 C_bb371 = -23; /*2 Inst in Line 4e9; 1 Inst in Line 4ea; */
-10 L_50d + -1 C_bb370 = -13; /*3 Inst in Line 50d; */
-10 L_4e9 + -1 C_bb369 = -14; /*4 Inst in Line 4e9; */
-10 L_4e9 + -10 L_4e8 + -1 C_bb368 = -29; /*7 Inst in Line 4e8; 2 Inst in Line 4e9; */
-10 L_4e8 + -10 L_4e7 + -10 L_4e6 + -1 C_bb367 = -46; /*7 Inst in Line 4e6; 8 Inst in Line 4e7; 1 Inst in Line 4e8; */
-10 L_530 + -10 L_52f + -10 L_52e + -10 L_52d + -1 C_bb366 = -61; /*3 Inst in Line 52d; 8 Inst in Line 52e; 8 Inst in Line 52f; 2 Inst in Line 530; */
-10 L_52d + -1 C_bb365 = -15; /*5 Inst in Line 52d; */
-10 L_52c + -1 C_bb364 = -13; /*3 Inst in Line 52c; */
-10 L_530 + -1 C_bb363 = -14; /*4 Inst in Line 530; */
-10 L_52c + -1 C_bb362 = -14; /*4 Inst in Line 52c; */
-10 L_52c + -10 L_52b + -10 L_52a + -1 C_bb361 = -44; /*5 Inst in Line 52a; 8 Inst in Line 52b; 1 Inst in Line 52c; */
-10 L_526 + -1 C_bb360 = -12; /*2 Inst in Line 526; */
-10 L_52a + -10 L_529 + -10 L_528 + -10 L_527 + -10 L_526 + -1 C_bb359 = -82; /*5 Inst in Line 526; 8 Inst in Line 527; 8 Inst in Line 528; 8 Inst in Line 529; 3 Inst in Line 52a; */
-10 L_526 + -10 L_525 + -1 C_bb358 = -25; /*4 Inst in Line 525; 1 Inst in Line 526; */
-10 L_525 + -10 L_524 + -10 L_523 + -1 C_bb357 = -45; /*3 Inst in Line 523; 8 Inst in Line 524; 4 Inst in Line 525; */
-10 L_549 + -1 C_bb356 = -11; /*1 Inst in Line 549; */
-10 L_546 + -1 C_bb355 = -12; /*2 Inst in Line 546; */
-10 L_549 + -10 L_548 + -1 C_bb354 = -23; /*2 Inst in Line 548; 1 Inst in Line 549; */
-10 L_549 + -1 C_bb353 = -16; /*6 Inst in Line 549; */
-10 L_546 + -1 C_bb352 = -15; /*5 Inst in Line 546; */
-10 L_548 + -10 L_547 + -1 C_bb351 = -23; /*2 Inst in Line 547; 1 Inst in Line 548; */
-10 L_548 + -1 C_bb350 = -15; /*5 Inst in Line 548; */
-10 L_546 + -10 L_545 + -1 C_bb349 = -22; /*1 Inst in Line 545; 1 Inst in Line 546; */
-10 L_547 + -1 C_bb348 = -16; /*6 Inst in Line 547; */
-10 L_545 + -1 C_bb347 = -12; /*2 Inst in Line 545; */
-10 L_545 + -1 C_bb346 = -15; /*5 Inst in Line 545; */
-10 L_54a + -1 C_bb345 = -13; /*3 Inst in Line 54a; */
-10 L_544 + -1 C_bb344 = -14; /*4 Inst in Line 544; */
-10 L_544 + -1 C_bb343 = -14; /*4 Inst in Line 544; */
-10 L_543 + -1 C_bb342 = -12; /*2 Inst in Line 543; */
-10 L_543 + -1 C_bb341 = -14; /*4 Inst in Line 543; */
-10 L_543 + -10 L_542 + -1 C_bb340 = -23; /*1 Inst in Line 542; 2 Inst in Line 543; */
-10 L_542 + -10 L_541 + -10 L_540 + -1 C_bb339 = -47; /*2 Inst in Line 540; 8 Inst in Line 541; 7 Inst in Line 542; */
-10 L_540 + -10 L_53f + -10 L_53e + -10 L_53d + -1 C_bb338 = -67; /*5 Inst in Line 53d; 8 Inst in Line 53e; 8 Inst in Line 53f; 6 Inst in Line 540; */
-10 L_540 + -10 L_53f + -10 L_53e + -10 L_53d + -1 C_bb337 = -67; /*5 Inst in Line 53d; 8 Inst in Line 53e; 8 Inst in Line 53f; 6 Inst in Line 540; */
-10 L_540 + -10 L_53f + -10 L_53e + -10 L_53d + -1 C_bb336 = -67; /*5 Inst in Line 53d; 8 Inst in Line 53e; 8 Inst in Line 53f; 6 Inst in Line 540; */
-10 L_55c + -1 C_bb335 = -14; /*4 Inst in Line 55c; */
-10 L_55e + -10 L_55d + -10 L_55c + -1 C_bb334 = -45; /*1 Inst in Line 55c; 8 Inst in Line 55d; 6 Inst in Line 55e; */
-10 L_55c + -10 L_55b + -1 C_bb333 = -24; /*1 Inst in Line 55b; 3 Inst in Line 55c; */
-10 L_55b + -1 C_bb332 = -13; /*3 Inst in Line 55b; */
-10 L_55b + -10 L_55a + -1 C_bb331 = -31; /*7 Inst in Line 55a; 4 Inst in Line 55b; */
-10 L_559 + -1 C_bb330 = -14; /*4 Inst in Line 559; */
-10 L_55a + -10 L_559 + -1 C_bb329 = -23; /*2 Inst in Line 559; 1 Inst in Line 55a; */
-10 L_559 + -10 L_558 + -1 C_bb328 = -24; /*2 Inst in Line 558; 2 Inst in Line 559; */
-10 L_558 + -10 L_557 + -1 C_bb327 = -24; /*2 Inst in Line 557; 2 Inst in Line 558; */
-10 L_558 + -1 C_bb326 = -14; /*4 Inst in Line 558; */
-10 L_557 + -1 C_bb325 = -14; /*4 Inst in Line 557; */
-10 L_557 + -10 L_556 + -1 C_bb324 = -23; /*1 Inst in Line 556; 2 Inst in Line 557; */
-10 L_55f + -10 L_55e + -1 C_bb323 = -23; /*2 Inst in Line 55e; 1 Inst in Line 55f; */
-10 L_556 + -10 L_555 + -1 C_bb322 = -28; /*1 Inst in Line 555; 7 Inst in Line 556; */
-10 L_555 + -1 C_bb321 = -13; /*3 Inst in Line 555; */
-10 L_555 + -10 L_554 + -10 L_553 + -1 C_bb320 = -43; /*4 Inst in Line 553; 8 Inst in Line 554; 1 Inst in Line 555; */
-10 L_553 + -1 C_bb319 = -12; /*2 Inst in Line 553; */
-10 L_555 + -1 C_bb318 = -13; /*3 Inst in Line 555; */
-10 L_553 + -10 L_552 + -1 C_bb317 = -24; /*2 Inst in Line 552; 2 Inst in Line 553; */
-10 L_552 + -10 L_551 + -10 L_550 + -1 C_bb316 = -46; /*2 Inst in Line 550; 8 Inst in Line 551; 6 Inst in Line 552; */
-10 L_520 + -1 C_bb315 = -14; /*4 Inst in Line 520; */
-10 L_520 + -1 C_bb314 = -14; /*4 Inst in Line 520; */
-10 L_51f + -10 L_51e + -1 C_bb313 = -29; /*1 Inst in Line 51e; 8 Inst in Line 51f; */
-10 L_51c + -1 C_bb312 = -17; /*7 Inst in Line 51c; */
-10 L_51c + -10 L_51b + -10 L_51a + -1 C_bb311 = -42; /*3 Inst in Line 51a; 8 Inst in Line 51b; 1 Inst in Line 51c; */
-10 L_522 + -10 L_521 + -1 C_bb310 = -34; /*8 Inst in Line 521; 6 Inst in Line 522; */
-10 L_51e + -10 L_51d + -1 C_bb309 = -29; /*2 Inst in Line 51d; 7 Inst in Line 51e; */
-10 L_51a + -10 L_519 + -1 C_bb308 = -28; /*3 Inst in Line 519; 5 Inst in Line 51a; */
-10 L_51d + -1 C_bb307 = -13; /*3 Inst in Line 51d; */
-10 L_51d + -1 C_bb306 = -13; /*3 Inst in Line 51d; */
-10 L_514 + -1 C_bb305 = -16; /*6 Inst in Line 514; */
-10 L_515 + -1 C_bb304 = -15; /*5 Inst in Line 515; */
-10 L_519 + -10 L_518 + -10 L_517 + -1 C_bb303 = -44; /*1 Inst in Line 517; 8 Inst in Line 518; 5 Inst in Line 519; */
-10 L_517 + -1 C_bb302 = -14; /*4 Inst in Line 517; */
-10 L_515 + -10 L_514 + -1 C_bb301 = -24; /*2 Inst in Line 514; 2 Inst in Line 515; */
-10 L_512 + -10 L_511 + -1 C_bb300 = -28; /*1 Inst in Line 511; 7 Inst in Line 512; */
-10 L_517 + -10 L_516 + -10 L_515 + -1 C_bb299 = -42; /*1 Inst in Line 515; 8 Inst in Line 516; 3 Inst in Line 517; */
-10 L_513 + -1 C_bb298 = -13; /*3 Inst in Line 513; */
-10 L_511 + -1 C_bb297 = -13; /*3 Inst in Line 511; */
-10 L_511 + -1 C_bb296 = -12; /*2 Inst in Line 511; */
-10 L_513 + -10 L_512 + -1 C_bb295 = -26; /*1 Inst in Line 512; 5 Inst in Line 513; */
-10 L_511 + -10 L_510 + -1 C_bb294 = -26; /*4 Inst in Line 510; 2 Inst in Line 511; */
-10 L_523 + -10 L_522 + -1 C_bb293 = -24; /*2 Inst in Line 522; 2 Inst in Line 523; */
-10 L_510 + -1 C_bb292 = -13; /*3 Inst in Line 510; */
-10 L_510 + -10 L_50f + -1 C_bb291 = -26; /*5 Inst in Line 50f; 1 Inst in Line 510; */
-10 L_50f + -10 L_50e + -10 L_50d + -1 C_bb290 = -46; /*5 Inst in Line 50d; 8 Inst in Line 50e; 3 Inst in Line 50f; */
-10 L_54c + -10 L_54b + -10 L_54a + -1 C_bb289 = -49; /*3 Inst in Line 54a; 8 Inst in Line 54b; 8 Inst in Line 54c; */
-10 L_550 + -10 L_54f + -10 L_54e + -10 L_54d + -1 C_bb288 = -70; /*8 Inst in Line 54d; 8 Inst in Line 54e; 8 Inst in Line 54f; 6 Inst in Line 550; */
-10 L_4e5 + -1 C_bb287 = -13; /*3 Inst in Line 4e5; */
-10 L_4e4 + -1 C_bb286 = -12; /*2 Inst in Line 4e4; */
-10 L_4ce + -1 C_bb285 = -16; /*6 Inst in Line 4ce; */
-10 L_4e5 + -10 L_4e4 + -1 C_bb284 = -24; /*1 Inst in Line 4e4; 3 Inst in Line 4e5; */
-10 L_4e4 + -1 C_bb283 = -13; /*3 Inst in Line 4e4; */
-10 L_4d7 + -1 C_bb282 = -14; /*4 Inst in Line 4d7; */
-10 L_4d7 + -1 C_bb281 = -13; /*3 Inst in Line 4d7; */
-10 L_4ce + -10 L_4cd + -1 C_bb280 = -27; /*6 Inst in Line 4cd; 1 Inst in Line 4ce; */
-10 L_4e4 + -10 L_4e3 + -10 L_4e2 + -10 L_4e1 + -10 L_4e0 + -10 L_4df + -10 L_4de + -10 L_4dd + -10 L_4dc + -10 L_4db + -10 L_4da + -10 L_4d9 + -10 L_4d8 + -10 L_4d7 + -1 C_bb279 = -239; /*1 Inst in Line 4d7; 8 Inst in Line 4d8; 8 Inst in Line 4d9; 8 Inst in Line 4da; 8 Inst in Line 4db; 8 Inst in Line 4dc; 8 Inst in Line 4dd; 8 Inst in Line 4de; 8 Inst in Line 4df; 8 Inst in Line 4e0; 8 Inst in Line 4e1; 8 Inst in Line 4e2; 8 Inst in Line 4e3; 2 Inst in Line 4e4; */
-10 L_4d6 + -10 L_4d5 + -10 L_4d4 + -10 L_4d3 + -1 C_bb278 = -72; /*8 Inst in Line 4d3; 8 Inst in Line 4d4; 8 Inst in Line 4d5; 8 Inst in Line 4d6; */
-10 L_4cd + -10 L_4cc + -1 C_bb277 = -24; /*2 Inst in Line 4cc; 2 Inst in Line 4cd; */
-10 L_4cc + -1 C_bb276 = -16; /*6 Inst in Line 4cc; */
-10 L_4d2 + -10 L_4d1 + -1 C_bb275 = -32; /*4 Inst in Line 4d1; 8 Inst in Line 4d2; */
-10 L_4cb + -10 L_4ca + -1 C_bb274 = -26; /*3 Inst in Line 4ca; 3 Inst in Line 4cb; */
-10 L_4cb + -1 C_bb273 = -15; /*5 Inst in Line 4cb; */
-10 L_4ca + -10 L_4c9 + -1 C_bb272 = -29; /*4 Inst in Line 4c9; 5 Inst in Line 4ca; */
-10 L_4c9 + -1 C_bb271 = -13; /*3 Inst in Line 4c9; */
-10 L_4c9 + -10 L_4c8 + -1 C_bb270 = -26; /*5 Inst in Line 4c8; 1 Inst in Line 4c9; */
-10 L_4c8 + -10 L_4c7 + -10 L_4c6 + -10 L_4c5 + -10 L_4c4 + -1 C_bb269 = -85; /*8 Inst in Line 4c4; 8 Inst in Line 4c5; 8 Inst in Line 4c6; 8 Inst in Line 4c7; 3 Inst in Line 4c8; */
-10 L_4c3 + -1 C_bb268 = -13; /*3 Inst in Line 4c3; */
-10 L_4a6 + -10 L_4a5 + -1 C_bb267 = -28; /*7 Inst in Line 4a5; 1 Inst in Line 4a6; */
-10 L_4a5 + -10 L_4a4 + -1 C_bb266 = -23; /*2 Inst in Line 4a4; 1 Inst in Line 4a5; */
-10 L_4c2 + -10 L_4c1 + -10 L_4c0 + -10 L_4bf + -10 L_4be + -10 L_4bd + -10 L_4bc + -10 L_4bb + -10 L_4ba + -10 L_4b9 + -10 L_4b8 + -10 L_4b7 + -10 L_4b6 + -10 L_4b5 + -10 L_4b4 + -10 L_4b3 + -10 L_4b2 + -10 L_4b1 + -10 L_4b0 + -10 L_4af + -10 L_4ae + -10 L_4ad + -10 L_4ac + -10 L_4ab + -10 L_4aa + -10 L_4a9 + -10 L_4a8 + -10 L_4a7 + -10 L_4a6 + -1 C_bb265 = -516; /*7 Inst in Line 4a6; 8 Inst in Line 4a7; 8 Inst in Line 4a8; 8 Inst in Line 4a9; 8 Inst in Line 4aa; 8 Inst in Line 4ab; 8 Inst in Line 4ac; 8 Inst in Line 4ad; 8 Inst in Line 4ae; 8 Inst in Line 4af; 8 Inst in Line 4b0; 8 Inst in Line 4b1; 8 Inst in Line 4b2; 8 Inst in Line 4b3; 8 Inst in Line 4b4; 8 Inst in Line 4b5; 8 Inst in Line 4b6; 8 Inst in Line 4b7; 8 Inst in Line 4b8; 8 Inst in Line 4b9; 8 Inst in Line 4ba; 8 Inst in Line 4bb; 8 Inst in Line 4bc; 8 Inst in Line 4bd; 8 Inst in Line 4be; 8 Inst in Line 4bf; 8 Inst in Line 4c0; 8 Inst in Line 4c1; 3 Inst in Line 4c2; */
-10 L_4c3 + -10 L_4c2 + -1 C_bb264 = -30; /*5 Inst in Line 4c2; 5 Inst in Line 4c3; */
-10 L_496 + -10 L_495 + -1 C_bb263 = -24; /*2 Inst in Line 495; 2 Inst in Line 496; */
-10 L_495 + -1 C_bb262 = -14; /*4 Inst in Line 495; */
-10 L_4a4 + -1 C_bb261 = -14; /*4 Inst in Line 4a4; */
-10 L_4a4 + -10 L_4a3 + -1 C_bb260 = -23; /*1 Inst in Line 4a3; 2 Inst in Line 4a4; */
-10 L_49f + -10 L_49e + -10 L_49d + -10 L_49c + -10 L_49b + -10 L_49a + -10 L_499 + -1 C_bb259 = -121; /*5 Inst in Line 499; 8 Inst in Line 49a; 8 Inst in Line 49b; 8 Inst in Line 49c; 8 Inst in Line 49d; 8 Inst in Line 49e; 6 Inst in Line 49f; */
-10 L_495 + -10 L_494 + -1 C_bb258 = -23; /*1 Inst in Line 494; 2 Inst in Line 495; */
-10 L_494 + -10 L_493 + -1 C_bb257 = -24; /*1 Inst in Line 493; 3 Inst in Line 494; */
-10 L_493 + -1 C_bb256 = -14; /*4 Inst in Line 493; */
-10 L_4a3 + -10 L_4a2 + -10 L_4a1 + -1 C_bb255 = -47; /*2 Inst in Line 4a1; 8 Inst in Line 4a2; 7 Inst in Line 4a3; */
-10 L_4a1 + -10 L_4a0 + -1 C_bb254 = -31; /*5 Inst in Line 4a0; 6 Inst in Line 4a1; */
-10 L_494 + -1 C_bb253 = -14; /*4 Inst in Line 494; */
-10 L_493 + -1 C_bb252 = -13; /*3 Inst in Line 493; */
-10 L_48f + -1 C_bb251 = -13; /*3 Inst in Line 48f; */
-10 L_4a0 + -10 L_49f + -1 C_bb250 = -25; /*2 Inst in Line 49f; 3 Inst in Line 4a0; */
-10 L_492 + -1 C_bb249 = -14; /*4 Inst in Line 492; */
-10 L_48f + -1 C_bb248 = -13; /*3 Inst in Line 48f; */
-10 L_48f + -10 L_48e + -1 C_bb247 = -29; /*7 Inst in Line 48e; 2 Inst in Line 48f; */
-10 L_492 + -1 C_bb246 = -13; /*3 Inst in Line 492; */
-10 L_492 + -10 L_491 + -1 C_bb245 = -28; /*7 Inst in Line 491; 1 Inst in Line 492; */
-10 L_490 + -1 C_bb244 = -12; /*2 Inst in Line 490; */
-10 L_48e + -10 L_48d + -1 C_bb243 = -26; /*5 Inst in Line 48d; 1 Inst in Line 48e; */
-10 L_491 + -10 L_490 + -1 C_bb242 = -27; /*6 Inst in Line 490; 1 Inst in Line 491; */
-10 L_48d + -1 C_bb241 = -13; /*3 Inst in Line 48d; */
-10 L_48c + -1 C_bb240 = -14; /*4 Inst in Line 48c; */
-10 L_48b + -1 C_bb239 = -13; /*3 Inst in Line 48b; */
-10 L_48c + -10 L_48b + -1 C_bb238 = -25; /*1 Inst in Line 48b; 4 Inst in Line 48c; */
-10 L_48b + -1 C_bb237 = -13; /*3 Inst in Line 48b; */
-10 L_48a + -1 C_bb236 = -12; /*2 Inst in Line 48a; */
-10 L_48b + -10 L_48a + -1 C_bb235 = -25; /*4 Inst in Line 48a; 1 Inst in Line 48b; */
-10 L_489 + -1 C_bb234 = -12; /*2 Inst in Line 489; */
-10 L_48a + -1 C_bb233 = -12; /*2 Inst in Line 48a; */
-10 L_489 + -1 C_bb232 = -13; /*3 Inst in Line 489; */
-10 L_486 + -1 C_bb231 = -12; /*2 Inst in Line 486; */
-10 L_486 + -1 C_bb230 = -13; /*3 Inst in Line 486; */
-10 L_485 + -1 C_bb229 = -12; /*2 Inst in Line 485; */
-10 L_485 + -1 C_bb228 = -12; /*2 Inst in Line 485; */
-10 L_489 + -1 C_bb227 = -13; /*3 Inst in Line 489; */
-10 L_488 + -1 C_bb226 = -14; /*4 Inst in Line 488; */
-10 L_488 + -10 L_487 + -1 C_bb225 = -22; /*1 Inst in Line 487; 1 Inst in Line 488; */
-10 L_487 + -1 C_bb224 = -14; /*4 Inst in Line 487; */
-10 L_485 + -1 C_bb223 = -13; /*3 Inst in Line 485; */
-10 L_485 + -10 L_484 + -1 C_bb222 = -23; /*2 Inst in Line 484; 1 Inst in Line 485; */
-10 L_482 + -1 C_bb221 = -14; /*4 Inst in Line 482; */
-10 L_488 + -1 C_bb220 = -13; /*3 Inst in Line 488; */
-10 L_487 + -1 C_bb219 = -13; /*3 Inst in Line 487; */
-10 L_484 + -1 C_bb218 = -13; /*3 Inst in Line 484; */
-10 L_484 + -10 L_483 + -1 C_bb217 = -24; /*1 Inst in Line 483; 3 Inst in Line 484; */
-10 L_482 + -10 L_481 + -10 L_480 + -1 C_bb216 = -46; /*4 Inst in Line 480; 8 Inst in Line 481; 4 Inst in Line 482; */
-10 L_486 + -1 C_bb215 = -13; /*3 Inst in Line 486; */
-10 L_483 + -1 C_bb214 = -13; /*3 Inst in Line 483; */
-10 L_480 + -1 C_bb213 = -13; /*3 Inst in Line 480; */
-10 L_480 + -10 L_47f + -1 C_bb212 = -23; /*2 Inst in Line 47f; 1 Inst in Line 480; */
-10 L_483 + -1 C_bb211 = -14; /*4 Inst in Line 483; */
-10 L_47f + -1 C_bb210 = -14; /*4 Inst in Line 47f; */
-10 L_47f + -10 L_47e + -1 C_bb209 = -25; /*3 Inst in Line 47e; 2 Inst in Line 47f; */
-10 L_47d + -10 L_47c + -1 C_bb208 = -22; /*1 Inst in Line 47c; 1 Inst in Line 47d; */
-10 L_47e + -1 C_bb207 = -14; /*4 Inst in Line 47e; */
-10 L_47e + -10 L_47d + -1 C_bb206 = -24; /*3 Inst in Line 47d; 1 Inst in Line 47e; */
-10 L_47c + -1 C_bb205 = -13; /*3 Inst in Line 47c; */
-10 L_47d + -1 C_bb204 = -14; /*4 Inst in Line 47d; */
-10 L_47c + -1 C_bb203 = -12; /*2 Inst in Line 47c; */
-10 L_47c + -10 L_47b + -1 C_bb202 = -25; /*3 Inst in Line 47b; 2 Inst in Line 47c; */
-10 L_47b + -1 C_bb201 = -12; /*2 Inst in Line 47b; */
-10 L_4e6 + -10 L_4e5 + -1 C_bb200 = -23; /*2 Inst in Line 4e5; 1 Inst in Line 4e6; */
-10 L_47b + -10 L_47a + -1 C_bb199 = -25; /*2 Inst in Line 47a; 3 Inst in Line 47b; */
-10 L_47a + -1 C_bb198 = -12; /*2 Inst in Line 47a; */
-10 L_47a + -10 L_479 + -10 L_478 + -10 L_477 + -1 C_bb197 = -62; /*2 Inst in Line 477; 8 Inst in Line 478; 8 Inst in Line 479; 4 Inst in Line 47a; */
-10 L_520 + -1 C_bb196 = -14; /*4 Inst in Line 520; */
-10 L_520 + -1 C_bb195 = -14; /*4 Inst in Line 520; */
-10 L_51f + -10 L_51e + -1 C_bb194 = -29; /*1 Inst in Line 51e; 8 Inst in Line 51f; */
-10 L_51c + -1 C_bb193 = -17; /*7 Inst in Line 51c; */
-10 L_51c + -10 L_51b + -10 L_51a + -1 C_bb192 = -42; /*3 Inst in Line 51a; 8 Inst in Line 51b; 1 Inst in Line 51c; */
-10 L_522 + -10 L_521 + -1 C_bb191 = -34; /*8 Inst in Line 521; 6 Inst in Line 522; */
-10 L_51e + -10 L_51d + -1 C_bb190 = -29; /*2 Inst in Line 51d; 7 Inst in Line 51e; */
-10 L_51a + -10 L_519 + -1 C_bb189 = -28; /*3 Inst in Line 519; 5 Inst in Line 51a; */
-10 L_51d + -1 C_bb188 = -13; /*3 Inst in Line 51d; */
-10 L_51d + -1 C_bb187 = -13; /*3 Inst in Line 51d; */
-10 L_514 + -1 C_bb186 = -16; /*6 Inst in Line 514; */
-10 L_515 + -1 C_bb185 = -15; /*5 Inst in Line 515; */
-10 L_519 + -10 L_518 + -10 L_517 + -1 C_bb184 = -44; /*1 Inst in Line 517; 8 Inst in Line 518; 5 Inst in Line 519; */
-10 L_517 + -1 C_bb183 = -14; /*4 Inst in Line 517; */
-10 L_515 + -10 L_514 + -1 C_bb182 = -24; /*2 Inst in Line 514; 2 Inst in Line 515; */
-10 L_512 + -10 L_511 + -1 C_bb181 = -28; /*1 Inst in Line 511; 7 Inst in Line 512; */
-10 L_517 + -10 L_516 + -10 L_515 + -1 C_bb180 = -42; /*1 Inst in Line 515; 8 Inst in Line 516; 3 Inst in Line 517; */
-10 L_513 + -1 C_bb179 = -13; /*3 Inst in Line 513; */
-10 L_511 + -1 C_bb178 = -13; /*3 Inst in Line 511; */
-10 L_511 + -1 C_bb177 = -12; /*2 Inst in Line 511; */
-10 L_513 + -10 L_512 + -1 C_bb176 = -26; /*1 Inst in Line 512; 5 Inst in Line 513; */
-10 L_511 + -10 L_510 + -1 C_bb175 = -26; /*4 Inst in Line 510; 2 Inst in Line 511; */
-10 L_523 + -10 L_522 + -1 C_bb174 = -24; /*2 Inst in Line 522; 2 Inst in Line 523; */
-10 L_510 + -1 C_bb173 = -13; /*3 Inst in Line 510; */
-10 L_510 + -10 L_50f + -1 C_bb172 = -26; /*5 Inst in Line 50f; 1 Inst in Line 510; */
-10 L_50f + -10 L_50e + -10 L_50d + -1 C_bb171 = -46; /*5 Inst in Line 50d; 8 Inst in Line 50e; 3 Inst in Line 50f; */
-10 L_54c + -10 L_54b + -10 L_54a + -1 C_bb170 = -49; /*3 Inst in Line 54a; 8 Inst in Line 54b; 8 Inst in Line 54c; */
-10 L_520 + -1 C_bb169 = -14; /*4 Inst in Line 520; */
-10 L_520 + -1 C_bb168 = -14; /*4 Inst in Line 520; */
-10 L_51f + -10 L_51e + -1 C_bb167 = -29; /*1 Inst in Line 51e; 8 Inst in Line 51f; */
-10 L_51c + -1 C_bb166 = -17; /*7 Inst in Line 51c; */
-10 L_51c + -10 L_51b + -10 L_51a + -1 C_bb165 = -42; /*3 Inst in Line 51a; 8 Inst in Line 51b; 1 Inst in Line 51c; */
-10 L_522 + -10 L_521 + -1 C_bb164 = -34; /*8 Inst in Line 521; 6 Inst in Line 522; */
-10 L_51e + -10 L_51d + -1 C_bb163 = -29; /*2 Inst in Line 51d; 7 Inst in Line 51e; */
-10 L_51a + -10 L_519 + -1 C_bb162 = -28; /*3 Inst in Line 519; 5 Inst in Line 51a; */
-10 L_51d + -1 C_bb161 = -13; /*3 Inst in Line 51d; */
-10 L_51d + -1 C_bb160 = -13; /*3 Inst in Line 51d; */
-10 L_514 + -1 C_bb159 = -16; /*6 Inst in Line 514; */
-10 L_515 + -1 C_bb158 = -15; /*5 Inst in Line 515; */
-10 L_519 + -10 L_518 + -10 L_517 + -1 C_bb157 = -44; /*1 Inst in Line 517; 8 Inst in Line 518; 5 Inst in Line 519; */
-10 L_517 + -1 C_bb156 = -14; /*4 Inst in Line 517; */
-10 L_515 + -10 L_514 + -1 C_bb155 = -24; /*2 Inst in Line 514; 2 Inst in Line 515; */
-10 L_512 + -10 L_511 + -1 C_bb154 = -28; /*1 Inst in Line 511; 7 Inst in Line 512; */
-10 L_517 + -10 L_516 + -10 L_515 + -1 C_bb153 = -42; /*1 Inst in Line 515; 8 Inst in Line 516; 3 Inst in Line 517; */
-10 L_513 + -1 C_bb152 = -13; /*3 Inst in Line 513; */
-10 L_511 + -1 C_bb151 = -13; /*3 Inst in Line 511; */
-10 L_511 + -1 C_bb150 = -12; /*2 Inst in Line 511; */
-10 L_513 + -10 L_512 + -1 C_bb149 = -26; /*1 Inst in Line 512; 5 Inst in Line 513; */
-10 L_511 + -10 L_510 + -1 C_bb148 = -26; /*4 Inst in Line 510; 2 Inst in Line 511; */
-10 L_523 + -10 L_522 + -1 C_bb147 = -24; /*2 Inst in Line 522; 2 Inst in Line 523; */
-10 L_510 + -1 C_bb146 = -13; /*3 Inst in Line 510; */
-10 L_510 + -10 L_50f + -1 C_bb145 = -26; /*5 Inst in Line 50f; 1 Inst in Line 510; */
-10 L_50f + -10 L_50e + -10 L_50d + -1 C_bb144 = -46; /*5 Inst in Line 50d; 8 Inst in Line 50e; 3 Inst in Line 50f; */
-10 L_520 + -1 C_bb143 = -14; /*4 Inst in Line 520; */
-10 L_520 + -1 C_bb142 = -14; /*4 Inst in Line 520; */
-10 L_51f + -10 L_51e + -1 C_bb141 = -29; /*1 Inst in Line 51e; 8 Inst in Line 51f; */
-10 L_51c + -1 C_bb140 = -17; /*7 Inst in Line 51c; */
-10 L_51c + -10 L_51b + -10 L_51a + -1 C_bb139 = -42; /*3 Inst in Line 51a; 8 Inst in Line 51b; 1 Inst in Line 51c; */
-10 L_522 + -10 L_521 + -1 C_bb138 = -34; /*8 Inst in Line 521; 6 Inst in Line 522; */
-10 L_51e + -10 L_51d + -1 C_bb137 = -29; /*2 Inst in Line 51d; 7 Inst in Line 51e; */
-10 L_51a + -10 L_519 + -1 C_bb136 = -28; /*3 Inst in Line 519; 5 Inst in Line 51a; */
-10 L_51d + -1 C_bb135 = -13; /*3 Inst in Line 51d; */
-10 L_51d + -1 C_bb134 = -13; /*3 Inst in Line 51d; */
-10 L_514 + -1 C_bb133 = -16; /*6 Inst in Line 514; */
-10 L_515 + -1 C_bb132 = -15; /*5 Inst in Line 515; */
-10 L_519 + -10 L_518 + -10 L_517 + -1 C_bb131 = -44; /*1 Inst in Line 517; 8 Inst in Line 518; 5 Inst in Line 519; */
-10 L_517 + -1 C_bb130 = -14; /*4 Inst in Line 517; */
-10 L_515 + -10 L_514 + -1 C_bb129 = -24; /*2 Inst in Line 514; 2 Inst in Line 515; */
-10 L_512 + -10 L_511 + -1 C_bb128 = -28; /*1 Inst in Line 511; 7 Inst in Line 512; */
-10 L_517 + -10 L_516 + -10 L_515 + -1 C_bb127 = -42; /*1 Inst in Line 515; 8 Inst in Line 516; 3 Inst in Line 517; */
-10 L_513 + -1 C_bb126 = -13; /*3 Inst in Line 513; */
-10 L_511 + -1 C_bb125 = -13; /*3 Inst in Line 511; */
-10 L_511 + -1 C_bb124 = -12; /*2 Inst in Line 511; */
-10 L_513 + -10 L_512 + -1 C_bb123 = -26; /*1 Inst in Line 512; 5 Inst in Line 513; */
-10 L_511 + -10 L_510 + -1 C_bb122 = -26; /*4 Inst in Line 510; 2 Inst in Line 511; */
-10 L_523 + -10 L_522 + -1 C_bb121 = -24; /*2 Inst in Line 522; 2 Inst in Line 523; */
-10 L_510 + -1 C_bb120 = -13; /*3 Inst in Line 510; */
-10 L_510 + -10 L_50f + -1 C_bb119 = -26; /*5 Inst in Line 50f; 1 Inst in Line 510; */
-10 L_50f + -10 L_50e + -10 L_50d + -1 C_bb118 = -46; /*5 Inst in Line 50d; 8 Inst in Line 50e; 3 Inst in Line 50f; */
-10 L_475 + -10 L_474 + -10 L_473 + -10 L_472 + -10 L_471 + -10 L_470 + -10 L_46f + -10 L_46e + -10 L_46d + -10 L_46c + -10 L_46b + -1 C_bb117 = -189; /*4 Inst in Line 46b; 8 Inst in Line 46c; 8 Inst in Line 46d; 8 Inst in Line 46e; 8 Inst in Line 46f; 8 Inst in Line 470; 8 Inst in Line 471; 8 Inst in Line 472; 8 Inst in Line 473; 8 Inst in Line 474; 3 Inst in Line 475; */
-10 L_46a + -10 L_469 + -10 L_468 + -1 C_bb116 = -48; /*6 Inst in Line 468; 8 Inst in Line 469; 4 Inst in Line 46a; */
-10 L_46b + -10 L_46a + -1 C_bb115 = -28; /*4 Inst in Line 46a; 4 Inst in Line 46b; */
-10 L_468 + -10 L_467 + -10 L_466 + -10 L_465 + -10 L_464 + -10 L_463 + -10 L_462 + -1 C_bb114 = -120; /*8 Inst in Line 462; 8 Inst in Line 463; 8 Inst in Line 464; 8 Inst in Line 465; 8 Inst in Line 466; 8 Inst in Line 467; 2 Inst in Line 468; */
-10 L_461 + -10 L_460 + -10 L_45f + -10 L_45e + -10 L_45d + -10 L_45c + -10 L_45b + -10 L_45a + -1 C_bb113 = -140; /*7 Inst in Line 45a; 8 Inst in Line 45b; 8 Inst in Line 45c; 8 Inst in Line 45d; 8 Inst in Line 45e; 8 Inst in Line 45f; 8 Inst in Line 460; 5 Inst in Line 461; */
-10 L_45a + -10 L_459 + -1 C_bb112 = -24; /*3 Inst in Line 459; 1 Inst in Line 45a; */
-10 L_461 + -1 C_bb111 = -13; /*3 Inst in Line 461; */
-10 L_459 + -1 C_bb110 = -13; /*3 Inst in Line 459; */
-10 L_475 + -1 C_bb109 = -13; /*3 Inst in Line 475; */
-10 L_459 + -10 L_458 + -1 C_bb108 = -23; /*1 Inst in Line 458; 2 Inst in Line 459; */
-10 L_458 + -10 L_457 + -1 C_bb107 = -28; /*1 Inst in Line 457; 7 Inst in Line 458; */
-10 L_457 + -10 L_456 + -1 C_bb106 = -25; /*1 Inst in Line 456; 4 Inst in Line 457; */
-10 L_456 + -1 C_bb105 = -12; /*2 Inst in Line 456; */
-10 L_457 + -1 C_bb104 = -13; /*3 Inst in Line 457; */
-10 L_456 + -1 C_bb103 = -13; /*3 Inst in Line 456; */
-10 L_456 + -10 L_455 + -10 L_454 + -1 C_bb102 = -44; /*4 Inst in Line 454; 8 Inst in Line 455; 2 Inst in Line 456; */
-10 L_520 + -1 C_bb101 = -14; /*4 Inst in Line 520; */
-10 L_520 + -1 C_bb100 = -14; /*4 Inst in Line 520; */
-10 L_51f + -10 L_51e + -1 C_bb99 = -29; /*1 Inst in Line 51e; 8 Inst in Line 51f; */
-10 L_51c + -1 C_bb98 = -17; /*7 Inst in Line 51c; */
-10 L_51c + -10 L_51b + -10 L_51a + -1 C_bb97 = -42; /*3 Inst in Line 51a; 8 Inst in Line 51b; 1 Inst in Line 51c; */
-10 L_522 + -10 L_521 + -1 C_bb96 = -34; /*8 Inst in Line 521; 6 Inst in Line 522; */
-10 L_51e + -10 L_51d + -1 C_bb95 = -29; /*2 Inst in Line 51d; 7 Inst in Line 51e; */
-10 L_51a + -10 L_519 + -1 C_bb94 = -28; /*3 Inst in Line 519; 5 Inst in Line 51a; */
-10 L_51d + -1 C_bb93 = -13; /*3 Inst in Line 51d; */
-10 L_51d + -1 C_bb92 = -13; /*3 Inst in Line 51d; */
-10 L_514 + -1 C_bb91 = -16; /*6 Inst in Line 514; */
-10 L_515 + -1 C_bb90 = -15; /*5 Inst in Line 515; */
-10 L_519 + -10 L_518 + -10 L_517 + -1 C_bb89 = -44; /*1 Inst in Line 517; 8 Inst in Line 518; 5 Inst in Line 519; */
-10 L_517 + -1 C_bb88 = -14; /*4 Inst in Line 517; */
-10 L_515 + -10 L_514 + -1 C_bb87 = -24; /*2 Inst in Line 514; 2 Inst in Line 515; */
-10 L_512 + -10 L_511 + -1 C_bb86 = -28; /*1 Inst in Line 511; 7 Inst in Line 512; */
-10 L_517 + -10 L_516 + -10 L_515 + -1 C_bb85 = -42; /*1 Inst in Line 515; 8 Inst in Line 516; 3 Inst in Line 517; */
-10 L_513 + -1 C_bb84 = -13; /*3 Inst in Line 513; */
-10 L_511 + -1 C_bb83 = -13; /*3 Inst in Line 511; */
-10 L_511 + -1 C_bb82 = -12; /*2 Inst in Line 511; */
-10 L_513 + -10 L_512 + -1 C_bb81 = -26; /*1 Inst in Line 512; 5 Inst in Line 513; */
-10 L_511 + -10 L_510 + -1 C_bb80 = -26; /*4 Inst in Line 510; 2 Inst in Line 511; */
-10 L_523 + -10 L_522 + -1 C_bb79 = -24; /*2 Inst in Line 522; 2 Inst in Line 523; */
-10 L_510 + -1 C_bb78 = -13; /*3 Inst in Line 510; */
-10 L_510 + -10 L_50f + -1 C_bb77 = -26; /*5 Inst in Line 50f; 1 Inst in Line 510; */
-10 L_50f + -10 L_50e + -10 L_50d + -1 C_bb76 = -46; /*5 Inst in Line 50d; 8 Inst in Line 50e; 3 Inst in Line 50f; */
-10 L_520 + -1 C_bb75 = -14; /*4 Inst in Line 520; */
-10 L_520 + -1 C_bb74 = -14; /*4 Inst in Line 520; */
-10 L_51f + -10 L_51e + -1 C_bb73 = -29; /*1 Inst in Line 51e; 8 Inst in Line 51f; */
-10 L_51c + -1 C_bb72 = -17; /*7 Inst in Line 51c; */
-10 L_51c + -10 L_51b + -10 L_51a + -1 C_bb71 = -42; /*3 Inst in Line 51a; 8 Inst in Line 51b; 1 Inst in Line 51c; */
-10 L_522 + -10 L_521 + -1 C_bb70 = -34; /*8 Inst in Line 521; 6 Inst in Line 522; */
-10 L_51e + -10 L_51d + -1 C_bb69 = -29; /*2 Inst in Line 51d; 7 Inst in Line 51e; */
-10 L_51a + -10 L_519 + -1 C_bb68 = -28; /*3 Inst in Line 519; 5 Inst in Line 51a; */
-10 L_51d + -1 C_bb67 = -13; /*3 Inst in Line 51d; */
-10 L_51d + -1 C_bb66 = -13; /*3 Inst in Line 51d; */
-10 L_514 + -1 C_bb65 = -16; /*6 Inst in Line 514; */
-10 L_515 + -1 C_bb64 = -15; /*5 Inst in Line 515; */
-10 L_519 + -10 L_518 + -10 L_517 + -1 C_bb63 = -44; /*1 Inst in Line 517; 8 Inst in Line 518; 5 Inst in Line 519; */
-10 L_517 + -1 C_bb62 = -14; /*4 Inst in Line 517; */
-10 L_515 + -10 L_514 + -1 C_bb61 = -24; /*2 Inst in Line 514; 2 Inst in Line 515; */
-10 L_512 + -10 L_511 + -1 C_bb60 = -28; /*1 Inst in Line 511; 7 Inst in Line 512; */
-10 L_517 + -10 L_516 + -10 L_515 + -1 C_bb59 = -42; /*1 Inst in Line 515; 8 Inst in Line 516; 3 Inst in Line 517; */
-10 L_513 + -1 C_bb58 = -13; /*3 Inst in Line 513; */
-10 L_511 + -1 C_bb57 = -13; /*3 Inst in Line 511; */
-10 L_511 + -1 C_bb56 = -12; /*2 Inst in Line 511; */
-10 L_513 + -10 L_512 + -1 C_bb55 = -26; /*1 Inst in Line 512; 5 Inst in Line 513; */
-10 L_511 + -10 L_510 + -1 C_bb54 = -26; /*4 Inst in Line 510; 2 Inst in Line 511; */
-10 L_523 + -10 L_522 + -1 C_bb53 = -24; /*2 Inst in Line 522; 2 Inst in Line 523; */
-10 L_510 + -1 C_bb52 = -13; /*3 Inst in Line 510; */
-10 L_510 + -10 L_50f + -1 C_bb51 = -26; /*5 Inst in Line 50f; 1 Inst in Line 510; */
-10 L_50f + -10 L_50e + -10 L_50d + -1 C_bb50 = -46; /*5 Inst in Line 50d; 8 Inst in Line 50e; 3 Inst in Line 50f; */
-10 L_446 + -10 L_445 + -1 C_bb49 = -28; /*6 Inst in Line 445; 2 Inst in Line 446; */
-10 L_445 + -10 L_444 + -1 C_bb48 = -30; /*8 Inst in Line 444; 2 Inst in Line 445; */
-10 L_44c + -10 L_44b + -1 C_bb47 = -24; /*1 Inst in Line 44b; 3 Inst in Line 44c; */
-10 L_443 + -10 L_442 + -1 C_bb46 = -31; /*3 Inst in Line 442; 8 Inst in Line 443; */
-10 L_44b + -10 L_44a + -1 C_bb45 = -31; /*4 Inst in Line 44a; 7 Inst in Line 44b; */
-10 L_442 + -10 L_441 + -1 C_bb44 = -30; /*5 Inst in Line 441; 5 Inst in Line 442; */
-10 L_44a + -1 C_bb43 = -11; /*1 Inst in Line 44a; */
-10 L_44a + -1 C_bb42 = -12; /*2 Inst in Line 44a; */
-10 L_441 + -10 L_440 + -10 L_43f + -1 C_bb41 = -42; /*1 Inst in Line 43f; 8 Inst in Line 440; 3 Inst in Line 441; */
-10 L_44a + -10 L_449 + -10 L_448 + -10 L_447 + -1 C_bb40 = -58; /*1 Inst in Line 447; 8 Inst in Line 448; 8 Inst in Line 449; 1 Inst in Line 44a; */
-10 L_43f + -10 L_43e + -1 C_bb39 = -28; /*1 Inst in Line 43e; 7 Inst in Line 43f; */
-10 L_447 + -1 C_bb38 = -15; /*5 Inst in Line 447; */
-10 L_43e + -1 C_bb37 = -13; /*3 Inst in Line 43e; */
-10 L_447 + -10 L_446 + -1 C_bb36 = -23; /*1 Inst in Line 446; 2 Inst in Line 447; */
-10 L_43e + -10 L_43d + -1 C_bb35 = -25; /*1 Inst in Line 43d; 4 Inst in Line 43e; */
-10 L_446 + -1 C_bb34 = -15; /*5 Inst in Line 446; */
-10 L_43d + -10 L_43c + -1 C_bb33 = -30; /*3 Inst in Line 43c; 7 Inst in Line 43d; */
-10 L_43c + -10 L_43b + -10 L_43a + -10 L_439 + -10 L_438 + -10 L_437 + -10 L_436 + -10 L_435 + -10 L_434 + -1 C_bb32 = -155; /*4 Inst in Line 434; 8 Inst in Line 435; 8 Inst in Line 436; 8 Inst in Line 437; 8 Inst in Line 438; 8 Inst in Line 439; 8 Inst in Line 43a; 8 Inst in Line 43b; 5 Inst in Line 43c; */
-10 L_420 + -1 C_bb31 = -14; /*4 Inst in Line 420; */
-10 L_42b + -10 L_42a + -1 C_bb30 = -32; /*8 Inst in Line 42a; 4 Inst in Line 42b; */
-10 L_42c + -1 C_bb29 = -13; /*3 Inst in Line 42c; */
-10 L_420 + -10 L_41f + -1 C_bb28 = -29; /*5 Inst in Line 41f; 4 Inst in Line 420; */
-10 L_422 + -10 L_421 + -1 C_bb27 = -24; /*3 Inst in Line 421; 1 Inst in Line 422; */
-10 L_42c + -10 L_42b + -1 C_bb26 = -25; /*4 Inst in Line 42b; 1 Inst in Line 42c; */
-10 L_421 + -1 C_bb25 = -15; /*5 Inst in Line 421; */
-10 L_428 + -10 L_427 + -1 C_bb24 = -32; /*4 Inst in Line 427; 8 Inst in Line 428; */
-10 L_429 + -1 C_bb23 = -13; /*3 Inst in Line 429; */
-10 L_41f + -1 C_bb22 = -13; /*3 Inst in Line 41f; */
-10 L_423 + -10 L_422 + -1 C_bb21 = -24; /*2 Inst in Line 422; 2 Inst in Line 423; */
-10 L_429 + -1 C_bb20 = -15; /*5 Inst in Line 429; */
-10 L_422 + -1 C_bb19 = -15; /*5 Inst in Line 422; */
-10 L_426 + -10 L_425 + -1 C_bb18 = -23; /*1 Inst in Line 425; 2 Inst in Line 426; */
-10 L_427 + -1 C_bb17 = -13; /*3 Inst in Line 427; */
-10 L_41e + -1 C_bb16 = -13; /*3 Inst in Line 41e; */
-10 L_424 + -10 L_423 + -1 C_bb15 = -24; /*2 Inst in Line 423; 2 Inst in Line 424; */
-10 L_425 + -1 C_bb14 = -15; /*5 Inst in Line 425; */
-10 L_427 + -10 L_426 + -1 C_bb13 = -24; /*3 Inst in Line 426; 1 Inst in Line 427; */
-10 L_423 + -1 C_bb12 = -14; /*4 Inst in Line 423; */
-10 L_426 + -1 C_bb11 = -13; /*3 Inst in Line 426; */
-10 L_41e + -1 C_bb10 = -13; /*3 Inst in Line 41e; */
-10 L_425 + -10 L_424 + -1 C_bb9 = -23; /*1 Inst in Line 424; 2 Inst in Line 425; */
-10 L_424 + -1 C_bb8 = -15; /*5 Inst in Line 424; */
-10 L_41e + -10 L_41d + -1 C_bb7 = -23; /*1 Inst in Line 41d; 2 Inst in Line 41e; */
-10 L_41d + -10 L_41c + -1 C_bb6 = -29; /*2 Inst in Line 41c; 7 Inst in Line 41d; */
-10 L_41c + -10 L_41b + -1 C_bb5 = -29; /*3 Inst in Line 41b; 6 Inst in Line 41c; */
-10 L_41b + -10 L_41a + -1 C_bb4 = -29; /*4 Inst in Line 41a; 5 Inst in Line 41b; */
-10 L_41a + -10 L_419 + -10 L_418 + -10 L_417 + -10 L_416 + -10 L_415 + -10 L_414 + -1 C_bb3 = -118; /*4 Inst in Line 414; 8 Inst in Line 415; 8 Inst in Line 416; 8 Inst in Line 417; 8 Inst in Line 418; 8 Inst in Line 419; 4 Inst in Line 41a; */
-10 L_430 + -10 L_42f + -1 C_bb2 = -23; /*1 Inst in Line 42f; 2 Inst in Line 430; */
-10 L_42f + -1 C_bb1 = -13; /*3 Inst in Line 42f; */
-1 C_bb0 = 0; /**/
1 Wcet_main + -1 wcet <= 0; /**/
1 wcet + -1 wcet_fin = 0; /**/
1 L_432 >= 0; /**/
1 L_432 <= 1; /**/
1 L_433 >= 0; /**/
1 L_433 <= 1; /**/
1 L_431 >= 0; /**/
1 L_431 <= 1; /**/
1 L_452 >= 0; /**/
1 L_452 <= 1; /**/
1 L_451 >= 0; /**/
1 L_451 <= 1; /**/
1 L_450 >= 0; /**/
1 L_450 <= 1; /**/
1 L_453 >= 0; /**/
1 L_453 <= 1; /**/
1 L_44f >= 0; /**/
1 L_44f <= 1; /**/
1 L_44e >= 0; /**/
1 L_44e <= 1; /**/
1 L_44d >= 0; /**/
1 L_44d <= 1; /**/
1 L_53c >= 0; /**/
1 L_53c <= 1; /**/
1 L_53b >= 0; /**/
1 L_53b <= 1; /**/
1 L_53a >= 0; /**/
1 L_53a <= 1; /**/
1 L_539 >= 0; /**/
1 L_539 <= 1; /**/
1 L_538 >= 0; /**/
1 L_538 <= 1; /**/
1 L_537 >= 0; /**/
1 L_537 <= 1; /**/
1 L_536 >= 0; /**/
1 L_536 <= 1; /**/
1 L_535 >= 0; /**/
1 L_535 <= 1; /**/
1 L_534 >= 0; /**/
1 L_534 <= 1; /**/
1 L_533 >= 0; /**/
1 L_533 <= 1; /**/
1 L_532 >= 0; /**/
1 L_532 <= 1; /**/
1 L_509 >= 0; /**/
1 L_509 <= 1; /**/
1 L_508 >= 0; /**/
1 L_508 <= 1; /**/
1 L_504 >= 0; /**/
1 L_504 <= 1; /**/
1 L_503 >= 0; /**/
1 L_503 <= 1; /**/
1 L_507 >= 0; /**/
1 L_507 <= 1; /**/
1 L_506 >= 0; /**/
1 L_506 <= 1; /**/
1 L_505 >= 0; /**/
1 L_505 <= 1; /**/
1 L_502 >= 0; /**/
1 L_502 <= 1; /**/
1 L_501 >= 0; /**/
1 L_501 <= 1; /**/
1 L_500 >= 0; /**/
1 L_500 <= 1; /**/
1 L_4ff >= 0; /**/
1 L_4ff <= 1; /**/
1 L_4fe >= 0; /**/
1 L_4fe <= 1; /**/
1 L_4fd >= 0; /**/
1 L_4fd <= 1; /**/
1 L_4fc >= 0; /**/
1 L_4fc <= 1; /**/
1 L_4fb >= 0; /**/
1 L_4fb <= 1; /**/
1 L_4fa >= 0; /**/
1 L_4fa <= 1; /**/
1 L_50c >= 0; /**/
1 L_50c <= 1; /**/
1 L_4f9 >= 0; /**/
1 L_4f9 <= 1; /**/
1 L_4f8 >= 0; /**/
1 L_4f8 <= 1; /**/
1 L_4f7 >= 0; /**/
1 L_4f7 <= 1; /**/
1 L_4f6 >= 0; /**/
1 L_4f6 <= 1; /**/
1 L_4f4 >= 0; /**/
1 L_4f4 <= 1; /**/
1 L_4f3 >= 0; /**/
1 L_4f3 <= 1; /**/
1 L_4f2 >= 0; /**/
1 L_4f2 <= 1; /**/
1 L_4f1 >= 0; /**/
1 L_4f1 <= 1; /**/
1 L_4ee >= 0; /**/
1 L_4ee <= 1; /**/
1 L_4ed >= 0; /**/
1 L_4ed <= 1; /**/
1 L_4ec >= 0; /**/
1 L_4ec <= 1; /**/
1 L_50b >= 0; /**/
1 L_50b <= 1; /**/
1 L_4f0 >= 0; /**/
1 L_4f0 <= 1; /**/
1 L_4ef >= 0; /**/
1 L_4ef <= 1; /**/
1 L_4eb >= 0; /**/
1 L_4eb <= 1; /**/
1 L_4f5 >= 0; /**/
1 L_4f5 <= 1; /**/
1 L_4ea >= 0; /**/
1 L_4ea <= 1; /**/
1 L_4e9 >= 0; /**/
1 L_4e9 <= 1; /**/
1 L_4e8 >= 0; /**/
1 L_4e8 <= 1; /**/
1 L_4e7 >= 0; /**/
1 L_4e7 <= 1; /**/
1 L_52f >= 0; /**/
1 L_52f <= 1; /**/
1 L_52e >= 0; /**/
1 L_52e <= 1; /**/
1 L_52d >= 0; /**/
1 L_52d <= 1; /**/
1 L_530 >= 0; /**/
1 L_530 <= 1; /**/
1 L_52c >= 0; /**/
1 L_52c <= 1; /**/
1 L_52b >= 0; /**/
1 L_52b <= 1; /**/
1 L_52a >= 0; /**/
1 L_52a <= 1; /**/
1 L_529 >= 0; /**/
1 L_529 <= 1; /**/
1 L_528 >= 0; /**/
1 L_528 <= 1; /**/
1 L_527 >= 0; /**/
1 L_527 <= 1; /**/
1 L_526 >= 0; /**/
1 L_526 <= 1; /**/
1 L_525 >= 0; /**/
1 L_525 <= 1; /**/
1 L_524 >= 0; /**/
1 L_524 <= 1; /**/
1 L_549 >= 0; /**/
1 L_549 <= 1; /**/
1 L_548 >= 0; /**/
1 L_548 <= 1; /**/
1 L_546 >= 0; /**/
1 L_546 <= 1; /**/
1 L_547 >= 0; /**/
1 L_547 <= 1; /**/
1 L_545 >= 0; /**/
1 L_545 <= 1; /**/
1 L_544 >= 0; /**/
1 L_544 <= 1; /**/
1 L_543 >= 0; /**/
1 L_543 <= 1; /**/
1 L_542 >= 0; /**/
1 L_542 <= 1; /**/
1 L_541 >= 0; /**/
1 L_541 <= 1; /**/
1 L_540 >= 0; /**/
1 L_540 <= 1; /**/
1 L_53f >= 0; /**/
1 L_53f <= 1; /**/
1 L_53e >= 0; /**/
1 L_53e <= 1; /**/
1 L_53d >= 0; /**/
1 L_53d <= 1; /**/
1 L_55d >= 0; /**/
1 L_55d <= 1; /**/
1 L_55c >= 0; /**/
1 L_55c <= 1; /**/
1 L_55b >= 0; /**/
1 L_55b <= 1; /**/
1 L_55a >= 0; /**/
1 L_55a <= 1; /**/
1 L_559 >= 0; /**/
1 L_559 <= 1; /**/
1 L_558 >= 0; /**/
1 L_558 <= 1; /**/
1 L_557 >= 0; /**/
1 L_557 <= 1; /**/
1 L_55f >= 0; /**/
1 L_55f <= 1; /**/
1 L_55e >= 0; /**/
1 L_55e <= 1; /**/
1 L_556 >= 0; /**/
1 L_556 <= 1; /**/
1 L_554 >= 0; /**/
1 L_554 <= 1; /**/
1 L_555 >= 0; /**/
1 L_555 <= 1; /**/
1 L_553 >= 0; /**/
1 L_553 <= 1; /**/
1 L_552 >= 0; /**/
1 L_552 <= 1; /**/
1 L_551 >= 0; /**/
1 L_551 <= 1; /**/
1 L_550 >= 0; /**/
1 L_550 <= 1; /**/
1 L_54f >= 0; /**/
1 L_54f <= 1; /**/
1 L_54e >= 0; /**/
1 L_54e <= 1; /**/
1 L_54d >= 0; /**/
1 L_54d <= 1; /**/
1 L_4ce >= 0; /**/
1 L_4ce <= 1; /**/
1 L_4e4 >= 0; /**/
1 L_4e4 <= 1; /**/
1 L_4e3 >= 0; /**/
1 L_4e3 <= 1; /**/
1 L_4e2 >= 0; /**/
1 L_4e2 <= 1; /**/
1 L_4e1 >= 0; /**/
1 L_4e1 <= 1; /**/
1 L_4e0 >= 0; /**/
1 L_4e0 <= 1; /**/
1 L_4df >= 0; /**/
1 L_4df <= 1; /**/
1 L_4de >= 0; /**/
1 L_4de <= 1; /**/
1 L_4dd >= 0; /**/
1 L_4dd <= 1; /**/
1 L_4dc >= 0; /**/
1 L_4dc <= 1; /**/
1 L_4db >= 0; /**/
1 L_4db <= 1; /**/
1 L_4da >= 0; /**/
1 L_4da <= 1; /**/
1 L_4d9 >= 0; /**/
1 L_4d9 <= 1; /**/
1 L_4d8 >= 0; /**/
1 L_4d8 <= 1; /**/
1 L_4d7 >= 0; /**/
1 L_4d7 <= 1; /**/
1 L_4d6 >= 0; /**/
1 L_4d6 <= 1; /**/
1 L_4d5 >= 0; /**/
1 L_4d5 <= 1; /**/
1 L_4d4 >= 0; /**/
1 L_4d4 <= 1; /**/
1 L_4d3 >= 0; /**/
1 L_4d3 <= 1; /**/
1 L_4cd >= 0; /**/
1 L_4cd <= 1; /**/
1 L_4cc >= 0; /**/
1 L_4cc <= 1; /**/
1 L_4d2 >= 0; /**/
1 L_4d2 <= 1; /**/
1 L_4d1 >= 0; /**/
1 L_4d1 <= 1; /**/
1 L_4cb >= 0; /**/
1 L_4cb <= 1; /**/
1 L_4ca >= 0; /**/
1 L_4ca <= 1; /**/
1 L_4c9 >= 0; /**/
1 L_4c9 <= 1; /**/
1 L_4c8 >= 0; /**/
1 L_4c8 <= 1; /**/
1 L_4c7 >= 0; /**/
1 L_4c7 <= 1; /**/
1 L_4c6 >= 0; /**/
1 L_4c6 <= 1; /**/
1 L_4c5 >= 0; /**/
1 L_4c5 <= 1; /**/
1 L_4c4 >= 0; /**/
1 L_4c4 <= 1; /**/
1 L_4a5 >= 0; /**/
1 L_4a5 <= 1; /**/
1 L_4c1 >= 0; /**/
1 L_4c1 <= 1; /**/
1 L_4c0 >= 0; /**/
1 L_4c0 <= 1; /**/
1 L_4bf >= 0; /**/
1 L_4bf <= 1; /**/
1 L_4be >= 0; /**/
1 L_4be <= 1; /**/
1 L_4bd >= 0; /**/
1 L_4bd <= 1; /**/
1 L_4bc >= 0; /**/
1 L_4bc <= 1; /**/
1 L_4bb >= 0; /**/
1 L_4bb <= 1; /**/
1 L_4ba >= 0; /**/
1 L_4ba <= 1; /**/
1 L_4b9 >= 0; /**/
1 L_4b9 <= 1; /**/
1 L_4b8 >= 0; /**/
1 L_4b8 <= 1; /**/
1 L_4b7 >= 0; /**/
1 L_4b7 <= 1; /**/
1 L_4b6 >= 0; /**/
1 L_4b6 <= 1; /**/
1 L_4b5 >= 0; /**/
1 L_4b5 <= 1; /**/
1 L_4b4 >= 0; /**/
1 L_4b4 <= 1; /**/
1 L_4b3 >= 0; /**/
1 L_4b3 <= 1; /**/
1 L_4b2 >= 0; /**/
1 L_4b2 <= 1; /**/
1 L_4b1 >= 0; /**/
1 L_4b1 <= 1; /**/
1 L_4b0 >= 0; /**/
1 L_4b0 <= 1; /**/
1 L_4af >= 0; /**/
1 L_4af <= 1; /**/
1 L_4ae >= 0; /**/
1 L_4ae <= 1; /**/
1 L_4ad >= 0; /**/
1 L_4ad <= 1; /**/
1 L_4ac >= 0; /**/
1 L_4ac <= 1; /**/
1 L_4ab >= 0; /**/
1 L_4ab <= 1; /**/
1 L_4aa >= 0; /**/
1 L_4aa <= 1; /**/
1 L_4a9 >= 0; /**/
1 L_4a9 <= 1; /**/
1 L_4a8 >= 0; /**/
1 L_4a8 <= 1; /**/
1 L_4a7 >= 0; /**/
1 L_4a7 <= 1; /**/
1 L_4a6 >= 0; /**/
1 L_4a6 <= 1; /**/
1 L_4c3 >= 0; /**/
1 L_4c3 <= 1; /**/
1 L_4c2 >= 0; /**/
1 L_4c2 <= 1; /**/
1 L_496 >= 0; /**/
1 L_496 <= 1; /**/
1 L_4a4 >= 0; /**/
1 L_4a4 <= 1; /**/
1 L_49e >= 0; /**/
1 L_49e <= 1; /**/
1 L_49d >= 0; /**/
1 L_49d <= 1; /**/
1 L_49c >= 0; /**/
1 L_49c <= 1; /**/
1 L_49b >= 0; /**/
1 L_49b <= 1; /**/
1 L_49a >= 0; /**/
1 L_49a <= 1; /**/
1 L_499 >= 0; /**/
1 L_499 <= 1; /**/
1 L_495 >= 0; /**/
1 L_495 <= 1; /**/
1 L_4a3 >= 0; /**/
1 L_4a3 <= 1; /**/
1 L_4a2 >= 0; /**/
1 L_4a2 <= 1; /**/
1 L_4a1 >= 0; /**/
1 L_4a1 <= 1; /**/
1 L_494 >= 0; /**/
1 L_494 <= 1; /**/
1 L_493 >= 0; /**/
1 L_493 <= 1; /**/
1 L_4a0 >= 0; /**/
1 L_4a0 <= 1; /**/
1 L_49f >= 0; /**/
1 L_49f <= 1; /**/
1 L_48f >= 0; /**/
1 L_48f <= 1; /**/
1 L_492 >= 0; /**/
1 L_492 <= 1; /**/
1 L_48e >= 0; /**/
1 L_48e <= 1; /**/
1 L_491 >= 0; /**/
1 L_491 <= 1; /**/
1 L_490 >= 0; /**/
1 L_490 <= 1; /**/
1 L_48d >= 0; /**/
1 L_48d <= 1; /**/
1 L_48c >= 0; /**/
1 L_48c <= 1; /**/
1 L_48b >= 0; /**/
1 L_48b <= 1; /**/
1 L_48a >= 0; /**/
1 L_48a <= 1; /**/
1 L_489 >= 0; /**/
1 L_489 <= 1; /**/
1 L_485 >= 0; /**/
1 L_485 <= 1; /**/
1 L_488 >= 0; /**/
1 L_488 <= 1; /**/
1 L_487 >= 0; /**/
1 L_487 <= 1; /**/
1 L_484 >= 0; /**/
1 L_484 <= 1; /**/
1 L_482 >= 0; /**/
1 L_482 <= 1; /**/
1 L_481 >= 0; /**/
1 L_481 <= 1; /**/
1 L_486 >= 0; /**/
1 L_486 <= 1; /**/
1 L_480 >= 0; /**/
1 L_480 <= 1; /**/
1 L_483 >= 0; /**/
1 L_483 <= 1; /**/
1 L_47f >= 0; /**/
1 L_47f <= 1; /**/
1 L_47e >= 0; /**/
1 L_47e <= 1; /**/
1 L_47d >= 0; /**/
1 L_47d <= 1; /**/
1 L_47c >= 0; /**/
1 L_47c <= 1; /**/
1 L_4e6 >= 0; /**/
1 L_4e6 <= 1; /**/
1 L_4e5 >= 0; /**/
1 L_4e5 <= 1; /**/
1 L_47b >= 0; /**/
1 L_47b <= 1; /**/
1 L_47a >= 0; /**/
1 L_47a <= 1; /**/
1 L_479 >= 0; /**/
1 L_479 <= 1; /**/
1 L_478 >= 0; /**/
1 L_478 <= 1; /**/
1 L_477 >= 0; /**/
1 L_477 <= 1; /**/
1 L_54c >= 0; /**/
1 L_54c <= 1; /**/
1 L_54b >= 0; /**/
1 L_54b <= 1; /**/
1 L_54a >= 0; /**/
1 L_54a <= 1; /**/
1 L_474 >= 0; /**/
1 L_474 <= 1; /**/
1 L_473 >= 0; /**/
1 L_473 <= 1; /**/
1 L_472 >= 0; /**/
1 L_472 <= 1; /**/
1 L_471 >= 0; /**/
1 L_471 <= 1; /**/
1 L_470 >= 0; /**/
1 L_470 <= 1; /**/
1 L_46f >= 0; /**/
1 L_46f <= 1; /**/
1 L_46e >= 0; /**/
1 L_46e <= 1; /**/
1 L_46d >= 0; /**/
1 L_46d <= 1; /**/
1 L_46c >= 0; /**/
1 L_46c <= 1; /**/
1 L_469 >= 0; /**/
1 L_469 <= 1; /**/
1 L_46b >= 0; /**/
1 L_46b <= 1; /**/
1 L_46a >= 0; /**/
1 L_46a <= 1; /**/
1 L_468 >= 0; /**/
1 L_468 <= 1; /**/
1 L_467 >= 0; /**/
1 L_467 <= 1; /**/
1 L_466 >= 0; /**/
1 L_466 <= 1; /**/
1 L_465 >= 0; /**/
1 L_465 <= 1; /**/
1 L_464 >= 0; /**/
1 L_464 <= 1; /**/
1 L_463 >= 0; /**/
1 L_463 <= 1; /**/
1 L_462 >= 0; /**/
1 L_462 <= 1; /**/
1 L_460 >= 0; /**/
1 L_460 <= 1; /**/
1 L_45f >= 0; /**/
1 L_45f <= 1; /**/
1 L_45e >= 0; /**/
1 L_45e <= 1; /**/
1 L_45d >= 0; /**/
1 L_45d <= 1; /**/
1 L_45c >= 0; /**/
1 L_45c <= 1; /**/
1 L_45b >= 0; /**/
1 L_45b <= 1; /**/
1 L_45a >= 0; /**/
1 L_45a <= 1; /**/
1 L_461 >= 0; /**/
1 L_461 <= 1; /**/
1 L_475 >= 0; /**/
1 L_475 <= 1; /**/
1 L_459 >= 0; /**/
1 L_459 <= 1; /**/
1 L_458 >= 0; /**/
1 L_458 <= 1; /**/
1 L_457 >= 0; /**/
1 L_457 <= 1; /**/
1 L_456 >= 0; /**/
1 L_456 <= 1; /**/
1 L_455 >= 0; /**/
1 L_455 <= 1; /**/
1 L_454 >= 0; /**/
1 L_454 <= 1; /**/
1 L_520 >= 0; /**/
1 L_520 <= 1; /**/
1 L_51f >= 0; /**/
1 L_51f <= 1; /**/
1 L_51c >= 0; /**/
1 L_51c <= 1; /**/
1 L_51b >= 0; /**/
1 L_51b <= 1; /**/
1 L_521 >= 0; /**/
1 L_521 <= 1; /**/
1 L_51e >= 0; /**/
1 L_51e <= 1; /**/
1 L_51a >= 0; /**/
1 L_51a <= 1; /**/
1 L_51d >= 0; /**/
1 L_51d <= 1; /**/
1 L_519 >= 0; /**/
1 L_519 <= 1; /**/
1 L_518 >= 0; /**/
1 L_518 <= 1; /**/
1 L_514 >= 0; /**/
1 L_514 <= 1; /**/
1 L_517 >= 0; /**/
1 L_517 <= 1; /**/
1 L_516 >= 0; /**/
1 L_516 <= 1; /**/
1 L_515 >= 0; /**/
1 L_515 <= 1; /**/
1 L_513 >= 0; /**/
1 L_513 <= 1; /**/
1 L_512 >= 0; /**/
1 L_512 <= 1; /**/
1 L_511 >= 0; /**/
1 L_511 <= 1; /**/
1 L_523 >= 0; /**/
1 L_523 <= 1; /**/
1 L_522 >= 0; /**/
1 L_522 <= 1; /**/
1 L_510 >= 0; /**/
1 L_510 <= 1; /**/
1 L_50f >= 0; /**/
1 L_50f <= 1; /**/
1 L_50e >= 0; /**/
1 L_50e <= 1; /**/
1 L_50d >= 0; /**/
1 L_50d <= 1; /**/
1 L_445 >= 0; /**/
1 L_445 <= 1; /**/
1 L_444 >= 0; /**/
1 L_444 <= 1; /**/
1 L_44c >= 0; /**/
1 L_44c <= 1; /**/
1 L_443 >= 0; /**/
1 L_443 <= 1; /**/
1 L_44b >= 0; /**/
1 L_44b <= 1; /**/
1 L_442 >= 0; /**/
1 L_442 <= 1; /**/
1 L_441 >= 0; /**/
1 L_441 <= 1; /**/
1 L_440 >= 0; /**/
1 L_440 <= 1; /**/
1 L_44a >= 0; /**/
1 L_44a <= 1; /**/
1 L_449 >= 0; /**/
1 L_449 <= 1; /**/
1 L_448 >= 0; /**/
1 L_448 <= 1; /**/
1 L_43f >= 0; /**/
1 L_43f <= 1; /**/
1 L_447 >= 0; /**/
1 L_447 <= 1; /**/
1 L_43e >= 0; /**/
1 L_43e <= 1; /**/
1 L_446 >= 0; /**/
1 L_446 <= 1; /**/
1 L_43d >= 0; /**/
1 L_43d <= 1; /**/
1 L_43c >= 0; /**/
1 L_43c <= 1; /**/
1 L_43b >= 0; /**/
1 L_43b <= 1; /**/
1 L_43a >= 0; /**/
1 L_43a <= 1; /**/
1 L_439 >= 0; /**/
1 L_439 <= 1; /**/
1 L_438 >= 0; /**/
1 L_438 <= 1; /**/
1 L_437 >= 0; /**/
1 L_437 <= 1; /**/
1 L_436 >= 0; /**/
1 L_436 <= 1; /**/
1 L_435 >= 0; /**/
1 L_435 <= 1; /**/
1 L_434 >= 0; /**/
1 L_434 <= 1; /**/
1 L_42a >= 0; /**/
1 L_42a <= 1; /**/
1 L_420 >= 0; /**/
1 L_420 <= 1; /**/
1 L_42c >= 0; /**/
1 L_42c <= 1; /**/
1 L_42b >= 0; /**/
1 L_42b <= 1; /**/
1 L_421 >= 0; /**/
1 L_421 <= 1; /**/
1 L_428 >= 0; /**/
1 L_428 <= 1; /**/
1 L_41f >= 0; /**/
1 L_41f <= 1; /**/
1 L_429 >= 0; /**/
1 L_429 <= 1; /**/
1 L_422 >= 0; /**/
1 L_422 <= 1; /**/
1 L_427 >= 0; /**/
1 L_427 <= 1; /**/
1 L_423 >= 0; /**/
1 L_423 <= 1; /**/
1 L_426 >= 0; /**/
1 L_426 <= 1; /**/
1 L_425 >= 0; /**/
1 L_425 <= 1; /**/
1 L_424 >= 0; /**/
1 L_424 <= 1; /**/
1 L_41e >= 0; /**/
1 L_41e <= 1; /**/
1 L_41d >= 0; /**/
1 L_41d <= 1; /**/
1 L_41c >= 0; /**/
1 L_41c <= 1; /**/
1 L_41b >= 0; /**/
1 L_41b <= 1; /**/
1 L_41a >= 0; /**/
1 L_41a <= 1; /**/
1 L_419 >= 0; /**/
1 L_419 <= 1; /**/
1 L_418 >= 0; /**/
1 L_418 <= 1; /**/
1 L_417 >= 0; /**/
1 L_417 <= 1; /**/
1 L_416 >= 0; /**/
1 L_416 <= 1; /**/
1 L_415 >= 0; /**/
1 L_415 <= 1; /**/
1 L_414 >= 0; /**/
1 L_414 <= 1; /**/
1 L_430 >= 0; /**/
1 L_430 <= 1; /**/
1 L_42f >= 0; /**/
1 L_42f <= 1; /**/
1 L_432 + 1 L_433 + 1 L_431 + 1 L_452 + 1 L_451 + 1 L_450 + 1 L_453 + 1 L_44f + 1 L_44e + 1 L_44d + 1 L_53c + 1 L_53b + 1 L_53a + 1 L_539 + 1 L_538 + 1 L_537 + 1 L_536 + 1 L_535 + 1 L_534 + 1 L_533 + 1 L_532 + 1 L_509 + 1 L_508 + 1 L_504 + 1 L_503 + 1 L_507 + 1 L_506 + 1 L_505 + 1 L_502 + 1 L_501 + 1 L_500 + 1 L_4ff + 1 L_4fe + 1 L_4fd + 1 L_4fc + 1 L_4fb + 1 L_4fa + 1 L_50c + 1 L_4f9 + 1 L_4f8 + 1 L_4f7 + 1 L_4f6 + 1 L_4f4 + 1 L_4f3 + 1 L_4f2 + 1 L_4f1 + 1 L_4ee + 1 L_4ed + 1 L_4ec + 1 L_50b + 1 L_4f0 + 1 L_4ef + 1 L_4eb + 1 L_4f5 + 1 L_4ea + 1 L_4e9 + 1 L_4e8 + 1 L_4e7 + 1 L_52f + 1 L_52e + 1 L_52d + 1 L_530 + 1 L_52c + 1 L_52b + 1 L_52a + 1 L_529 + 1 L_528 + 1 L_527 + 1 L_526 + 1 L_525 + 1 L_524 + 1 L_549 + 1 L_548 + 1 L_546 + 1 L_547 + 1 L_545 + 1 L_544 + 1 L_543 + 1 L_542 + 1 L_541 + 1 L_540 + 1 L_53f + 1 L_53e + 1 L_53d + 1 L_55d + 1 L_55c + 1 L_55b + 1 L_55a + 1 L_559 + 1 L_558 + 1 L_557 + 1 L_55f + 1 L_55e + 1 L_556 + 1 L_554 + 1 L_555 + 1 L_553 + 1 L_552 + 1 L_551 + 1 L_550 + 1 L_54f + 1 L_54e + 1 L_54d + 1 L_4ce + 1 L_4e4 + 1 L_4e3 + 1 L_4e2 + 1 L_4e1 + 1 L_4e0 + 1 L_4df + 1 L_4de + 1 L_4dd + 1 L_4dc + 1 L_4db + 1 L_4da + 1 L_4d9 + 1 L_4d8 + 1 L_4d7 + 1 L_4d6 + 1 L_4d5 + 1 L_4d4 + 1 L_4d3 + 1 L_4cd + 1 L_4cc + 1 L_4d2 + 1 L_4d1 + 1 L_4cb + 1 L_4ca + 1 L_4c9 + 1 L_4c8 + 1 L_4c7 + 1 L_4c6 + 1 L_4c5 + 1 L_4c4 + 1 L_4a5 + 1 L_4c1 + 1 L_4c0 + 1 L_4bf + 1 L_4be + 1 L_4bd + 1 L_4bc + 1 L_4bb + 1 L_4ba + 1 L_4b9 + 1 L_4b8 + 1 L_4b7 + 1 L_4b6 + 1 L_4b5 + 1 L_4b4 + 1 L_4b3 + 1 L_4b2 + 1 L_4b1 + 1 L_4b0 + 1 L_4af + 1 L_4ae + 1 L_4ad + 1 L_4ac + 1 L_4ab + 1 L_4aa + 1 L_4a9 + 1 L_4a8 + 1 L_4a7 + 1 L_4a6 + 1 L_4c3 + 1 L_4c2 + 1 L_496 + 1 L_4a4 + 1 L_49e + 1 L_49d + 1 L_49c + 1 L_49b + 1 L_49a + 1 L_499 + 1 L_495 + 1 L_4a3 + 1 L_4a2 + 1 L_4a1 + 1 L_494 + 1 L_493 + 1 L_4a0 + 1 L_49f + 1 L_48f + 1 L_492 + 1 L_48e + 1 L_491 + 1 L_490 + 1 L_48d + 1 L_48c + 1 L_48b + 1 L_48a + 1 L_489 + 1 L_485 + 1 L_488 + 1 L_487 + 1 L_484 + 1 L_482 + 1 L_481 + 1 L_486 + 1 L_480 + 1 L_483 + 1 L_47f + 1 L_47e + 1 L_47d + 1 L_47c + 1 L_4e6 + 1 L_4e5 + 1 L_47b + 1 L_47a + 1 L_479 + 1 L_478 + 1 L_477 + 1 L_54c + 1 L_54b + 1 L_54a + 1 L_474 + 1 L_473 + 1 L_472 + 1 L_471 + 1 L_470 + 1 L_46f + 1 L_46e + 1 L_46d + 1 L_46c + 1 L_469 + 1 L_46b + 1 L_46a + 1 L_468 + 1 L_467 + 1 L_466 + 1 L_465 + 1 L_464 + 1 L_463 + 1 L_462 + 1 L_460 + 1 L_45f + 1 L_45e + 1 L_45d + 1 L_45c + 1 L_45b + 1 L_45a + 1 L_461 + 1 L_475 + 1 L_459 + 1 L_458 + 1 L_457 + 1 L_456 + 1 L_455 + 1 L_454 + 1 L_520 + 1 L_51f + 1 L_51c + 1 L_51b + 1 L_521 + 1 L_51e + 1 L_51a + 1 L_51d + 1 L_519 + 1 L_518 + 1 L_514 + 1 L_517 + 1 L_516 + 1 L_515 + 1 L_513 + 1 L_512 + 1 L_511 + 1 L_523 + 1 L_522 + 1 L_510 + 1 L_50f + 1 L_50e + 1 L_50d + 1 L_445 + 1 L_444 + 1 L_44c + 1 L_443 + 1 L_44b + 1 L_442 + 1 L_441 + 1 L_440 + 1 L_44a + 1 L_449 + 1 L_448 + 1 L_43f + 1 L_447 + 1 L_43e + 1 L_446 + 1 L_43d + 1 L_43c + 1 L_43b + 1 L_43a + 1 L_439 + 1 L_438 + 1 L_437 + 1 L_436 + 1 L_435 + 1 L_434 + 1 L_42a + 1 L_420 + 1 L_42c + 1 L_42b + 1 L_421 + 1 L_428 + 1 L_41f + 1 L_429 + 1 L_422 + 1 L_427 + 1 L_423 + 1 L_426 + 1 L_425 + 1 L_424 + 1 L_41e + 1 L_41d + 1 L_41c + 1 L_41b + 1 L_41a + 1 L_419 + 1 L_418 + 1 L_417 + 1 L_416 + 1 L_415 + 1 L_414 + 1 L_430 + 1 L_42f + -1 numlines = 0; /**/
1 set_3 <= 1; /**/
1 L_433 + 1 L_453 + 1 L_44f + 1 L_53b + 1 L_537 + 1 L_533 + 1 L_503 + 1 L_507 + 1 L_4ff + 1 L_4fb + 1 L_4f7 + 1 L_4f3 + 1 L_50b + 1 L_4ef + 1 L_4eb + 1 L_4e7 + 1 L_52f + 1 L_52b + 1 L_527 + 1 L_547 + 1 L_543 + 1 L_53f + 1 L_55b + 1 L_557 + 1 L_55f + 1 L_553 + 1 L_54f + 1 L_4e3 + 1 L_4df + 1 L_4db + 1 L_4d7 + 1 L_4d3 + 1 L_4cb + 1 L_4c7 + 1 L_4bf + 1 L_4bb + 1 L_4b7 + 1 L_4b3 + 1 L_4af + 1 L_4ab + 1 L_4a7 + 1 L_4c3 + 1 L_49b + 1 L_4a3 + 1 L_493 + 1 L_49f + 1 L_48f + 1 L_48b + 1 L_487 + 1 L_483 + 1 L_47f + 1 L_47b + 1 L_477 + 1 L_54b + 1 L_473 + 1 L_46f + 1 L_46b + 1 L_467 + 1 L_463 + 1 L_45f + 1 L_45b + 1 L_457 + 1 L_51f + 1 L_51b + 1 L_517 + 1 L_513 + 1 L_523 + 1 L_50f + 1 L_443 + 1 L_44b + 1 L_43f + 1 L_447 + 1 L_43b + 1 L_437 + 1 L_42b + 1 L_41f + 1 L_427 + 1 L_423 + 1 L_41b + 1 L_417 + 1 L_42f + -1 set_3 = 0; /*Set 3*/
1 set_2 <= 1; /**/
1 L_432 + 1 L_452 + 1 L_44e + 1 L_53a + 1 L_536 + 1 L_532 + 1 L_506 + 1 L_502 + 1 L_4fe + 1 L_4fa + 1 L_4f6 + 1 L_4f2 + 1 L_4ee + 1 L_4ea + 1 L_52e + 1 L_52a + 1 L_526 + 1 L_546 + 1 L_542 + 1 L_53e + 1 L_55a + 1 L_55e + 1 L_556 + 1 L_552 + 1 L_54e + 1 L_4ce + 1 L_4e2 + 1 L_4de + 1 L_4da + 1 L_4d6 + 1 L_4d2 + 1 L_4ca + 1 L_4c6 + 1 L_4be + 1 L_4ba + 1 L_4b6 + 1 L_4b2 + 1 L_4ae + 1 L_4aa + 1 L_4a6 + 1 L_4c2 + 1 L_496 + 1 L_49e + 1 L_49a + 1 L_4a2 + 1 L_492 + 1 L_48e + 1 L_48a + 1 L_482 + 1 L_486 + 1 L_47e + 1 L_4e6 + 1 L_47a + 1 L_54a + 1 L_472 + 1 L_46e + 1 L_46a + 1 L_466 + 1 L_462 + 1 L_45e + 1 L_45a + 1 L_456 + 1 L_51e + 1 L_51a + 1 L_516 + 1 L_512 + 1 L_522 + 1 L_50e + 1 L_442 + 1 L_44a + 1 L_43e + 1 L_446 + 1 L_43a + 1 L_436 + 1 L_42a + 1 L_422 + 1 L_426 + 1 L_41e + 1 L_41a + 1 L_416 + -1 set_2 = 0; /*Set 2*/
1 set_1 <= 1; /**/
1 L_431 + 1 L_451 + 1 L_44d + 1 L_539 + 1 L_535 + 1 L_509 + 1 L_505 + 1 L_501 + 1 L_4fd + 1 L_4f9 + 1 L_4f1 + 1 L_4ed + 1 L_4f5 + 1 L_4e9 + 1 L_52d + 1 L_529 + 1 L_525 + 1 L_549 + 1 L_545 + 1 L_541 + 1 L_53d + 1 L_55d + 1 L_559 + 1 L_555 + 1 L_551 + 1 L_54d + 1 L_4e1 + 1 L_4dd + 1 L_4d9 + 1 L_4d5 + 1 L_4cd + 1 L_4d1 + 1 L_4c9 + 1 L_4c5 + 1 L_4a5 + 1 L_4c1 + 1 L_4bd + 1 L_4b9 + 1 L_4b5 + 1 L_4b1 + 1 L_4ad + 1 L_4a9 + 1 L_49d + 1 L_499 + 1 L_495 + 1 L_4a1 + 1 L_491 + 1 L_48d + 1 L_489 + 1 L_485 + 1 L_481 + 1 L_47d + 1 L_4e5 + 1 L_479 + 1 L_471 + 1 L_46d + 1 L_469 + 1 L_465 + 1 L_45d + 1 L_461 + 1 L_475 + 1 L_459 + 1 L_455 + 1 L_521 + 1 L_51d + 1 L_519 + 1 L_515 + 1 L_511 + 1 L_50d + 1 L_445 + 1 L_441 + 1 L_449 + 1 L_43d + 1 L_439 + 1 L_435 + 1 L_421 + 1 L_429 + 1 L_425 + 1 L_41d + 1 L_419 + 1 L_415 + -1 set_1 = 0; /*Set 1*/
1 set_0 <= 1; /**/
1 L_450 + 1 L_53c + 1 L_538 + 1 L_534 + 1 L_508 + 1 L_504 + 1 L_500 + 1 L_4fc + 1 L_50c + 1 L_4f8 + 1 L_4f4 + 1 L_4ec + 1 L_4f0 + 1 L_4e8 + 1 L_530 + 1 L_52c + 1 L_528 + 1 L_524 + 1 L_548 + 1 L_544 + 1 L_540 + 1 L_55c + 1 L_558 + 1 L_554 + 1 L_550 + 1 L_4e4 + 1 L_4e0 + 1 L_4dc + 1 L_4d8 + 1 L_4d4 + 1 L_4cc + 1 L_4c8 + 1 L_4c4 + 1 L_4c0 + 1 L_4bc + 1 L_4b8 + 1 L_4b4 + 1 L_4b0 + 1 L_4ac + 1 L_4a8 + 1 L_4a4 + 1 L_49c + 1 L_494 + 1 L_4a0 + 1 L_490 + 1 L_48c + 1 L_488 + 1 L_484 + 1 L_480 + 1 L_47c + 1 L_478 + 1 L_54c + 1 L_474 + 1 L_470 + 1 L_46c + 1 L_468 + 1 L_464 + 1 L_460 + 1 L_45c + 1 L_458 + 1 L_454 + 1 L_520 + 1 L_51c + 1 L_518 + 1 L_514 + 1 L_510 + 1 L_444 + 1 L_44c + 1 L_440 + 1 L_448 + 1 L_43c + 1 L_438 + 1 L_434 + 1 L_420 + 1 L_42c + 1 L_428 + 1 L_424 + 1 L_41c + 1 L_418 + 1 L_414 + 1 L_430 + -1 set_0 = 0; /*Set 0*/
int Wcet_main;
int wcet_bb25_bb28;
int wcet_bb19_bb22;
int wcet_bb12_bb16;
int wcet_bb8_bb10;
int wcet_bb11_bb14;
int wcet_bb20_bb24;
int wcet_bb26_bb30;
int Wcet_basicmath_main;
int wcet_bb2549_bb2551;
int wcet_bb2551_bb2554;
int wcet_bb2551_bb2553;
int wcet_bb2551;
int Wcet_basicmath_usqrt;
int wcet_bb32_bb34;
int wcet_bb32_bb33;
int wcet_bb32;
int wcet_bb40_bb43;
int wcet_bb40_bb42;
int wcet_bb40;
int Wcet_basicmath_solveCubic;
int wcet_bb2556_bb2558;
int Wcet_basicmath_memcpy;
int wcet_bb339_bb341;
int wcet_bb339_bb340;
int wcet_bb339;
int wcet_bb341_bb344;
int wcet_bb341_bb343;
int wcet_bb341;
int wcet_bb346_bb348;
int wcet_bb346_bb347;
int wcet_bb346;
int wcet_bb347_bb350;
int wcet_bb347_bb349;
int wcet_bb347;
int wcet_bb349_bb353;
int wcet_bb349_bb352;
int wcet_bb349;
int Wcet_basicmath___cosf;
int wcet_bb197_bb199;
int wcet_bb197_bb198;
int wcet_bb197;
int wcet_bb199_bb202;
int wcet_bb199_bb201;
int wcet_bb199;
int wcet_bb202_bb204;
int wcet_bb202_bb203;
int wcet_bb202;
int wcet_bb205_bb204;
int wcet_bb205_bb208;
int wcet_bb205;
int wcet_bb204_bb207;
int wcet_bb204_bb206;
int wcet_bb204;
int wcet_bb206_bb209;
int wcet_bb206_bb207;
int wcet_bb206;
int wcet_bb209_bb211;
int wcet_bb209_bb210;
int wcet_bb209;
int wcet_bb210_bb213;
int wcet_bb210_bb212;
int wcet_bb210;
int wcet_bb213_bb211;
int wcet_bb213_bb216;
int wcet_bb213;
int wcet_bb216_bb211;
int wcet_bb216_bb221;
int wcet_bb216;
int wcet_bb211_bb215;
int wcet_bb211_bb214;
int wcet_bb211;
int wcet_bb215_bb220;
int wcet_bb215_bb219;
int wcet_bb215;
int wcet_bb220_bb227;
int wcet_bb220_bb226;
int wcet_bb220;
int wcet_bb227_bb233;
int wcet_bb227_bb232;
int wcet_bb227;
int wcet_bb232_bb233;
int wcet_bb232_bb234;
int wcet_bb232;
int wcet_bb235_bb238;
int wcet_bb235_bb237;
int wcet_bb235;
int wcet_bb237_bb238;
int wcet_bb237_bb239;
int wcet_bb237;
int wcet_bb239_bb242;
int wcet_bb239_bb238;
int wcet_bb239;
int wcet_bb242_bb246;
int wcet_bb242_bb245;
int wcet_bb242;
int wcet_bb246_bb250;
int wcet_bb246_bb249;
int wcet_bb246;
int wcet_bb250_bb255;
int wcet_bb250_bb254;
int wcet_bb250;
int wcet_bb255_bb261;
int wcet_bb255_bb260;
int wcet_bb255;
int wcet_bb261_bb267;
int wcet_bb261_bb266;
int wcet_bb261;
int wcet_bb249_bb253;
int wcet_bb249_bb252;
int wcet_bb249;
int wcet_bb253_bb259;
int wcet_bb253_bb258;
int wcet_bb253;
int wcet_bb264_bb269;
int wcet_bb264_bb268;
int wcet_bb264;
int wcet_bb269_bb271;
int wcet_bb269_bb270;
int wcet_bb269;
int wcet_bb271_bb273;
int wcet_bb271_bb272;
int wcet_bb271;
int wcet_bb273_bb277;
int wcet_bb273_bb276;
int wcet_bb273;
int wcet_bb277_bb275;
int wcet_bb277_bb280;
int wcet_bb277;
int wcet_bb280_bb275;
int wcet_bb280_bb285;
int wcet_bb280;
int wcet_bb272_bb275;
int wcet_bb272_bb274;
int wcet_bb272;
int wcet_bb275_bb279;
int wcet_bb275_bb278;
int wcet_bb275;
int wcet_bb278_bb282;
int wcet_bb278_bb281;
int wcet_bb278;
int wcet_bb279_bb284;
int wcet_bb279_bb283;
int wcet_bb279;
int wcet_bb258_bb263;
int wcet_bb258_bb262;
int wcet_bb258;
int wcet_bb252_bb257;
int wcet_bb252_bb256;
int wcet_bb252;
int wcet_bb238_bb241;
int wcet_bb238_bb240;
int wcet_bb238;
int wcet_bb241_bb244;
int wcet_bb241_bb243;
int wcet_bb241;
int wcet_bb243_bb248;
int wcet_bb243_bb247;
int wcet_bb243;
int wcet_bb248_bb244;
int wcet_bb248_bb251;
int wcet_bb248;
int wcet_bb219_bb225;
int wcet_bb219_bb224;
int wcet_bb219;
int wcet_bb214_bb218;
int wcet_bb214_bb217;
int wcet_bb214;
int wcet_bb218_bb223;
int wcet_bb218_bb222;
int wcet_bb218;
int wcet_bb223_bb231;
int wcet_bb223_bb230;
int wcet_bb223;
int wcet_bb222_bb229;
int wcet_bb222_bb228;
int wcet_bb222;
int Wcet_basicmath___ieee754_powf;
int wcet_bb102_bb104;
int wcet_bb102_bb103;
int wcet_bb102;
int wcet_bb104_bb108;
int wcet_bb104_bb107;
int wcet_bb104;
int wcet_bb108_bb111;
int wcet_bb108_bb110;
int wcet_bb108;
int wcet_bb111_bb115;
int wcet_bb111_bb114;
int wcet_bb111;
int wcet_bb110_bb113;
int wcet_bb110_bb112;
int wcet_bb110;
int wcet_bb103_bb106;
int wcet_bb103_bb105;
int wcet_bb103;
int Wcet_basicmath___ieee754_acosf;
int wcet_bb395_bb397;
int wcet_bb395_bb396;
int wcet_bb395;
int wcet_bb396_bb397;
int wcet_bb396_bb398;
int wcet_bb396;
int wcet_bb397_bb400;
int wcet_bb397_bb399;
int wcet_bb397;
int Wcet_basicmath___kernel_sinf;
int wcet_bb367_bb369;
int wcet_bb367_bb368;
int wcet_bb367;
int wcet_bb369_bb372;
int wcet_bb369_bb371;
int wcet_bb369;
int wcet_bb372_bb376;
int wcet_bb372_bb375;
int wcet_bb372;
int wcet_bb376_bb383;
int wcet_bb376_bb382;
int wcet_bb376;
int wcet_bb381_bb387;
int wcet_bb381_bb386;
int wcet_bb381;
int wcet_bb386_bb387;
int wcet_bb386_bb388;
int wcet_bb386;
int wcet_bb387_bb390;
int wcet_bb387_bb389;
int wcet_bb387;
int wcet_bb389_bb390;
int wcet_bb389_bb391;
int wcet_bb389;
int wcet_bb390_bb393;
int wcet_bb390_bb392;
int wcet_bb390;
int wcet_bb371_bb374;
int wcet_bb371_bb373;
int wcet_bb371;
int wcet_bb374_bb380;
int wcet_bb374_bb379;
int wcet_bb374;
int wcet_bb373_bb378;
int wcet_bb373_bb377;
int wcet_bb373;
int Wcet_basicmath___ieee754_rem_pio2f;
int wcet_bb357_bb359;
int wcet_bb357_bb358;
int wcet_bb357;
int wcet_bb358_bb359;
int wcet_bb358_bb360;
int wcet_bb358;
int wcet_bb359_bb362;
int wcet_bb359_bb361;
int wcet_bb359;
int wcet_bb362_bb365;
int wcet_bb362_bb364;
int wcet_bb362;
int Wcet_basicmath___kernel_cosf;
int wcet_bb316_bb318;
int wcet_bb316_bb317;
int wcet_bb316;
int wcet_bb317_bb320;
int wcet_bb317_bb319;
int wcet_bb317;
int wcet_bb318_bb322;
int wcet_bb318_bb321;
int wcet_bb318;
int wcet_bb322_bb325;
int wcet_bb322_bb324;
int wcet_bb322;
int wcet_bb324_bb326;
int wcet_bb324_bb325;
int wcet_bb324;
int wcet_bb326_bb329;
int wcet_bb326_bb328;
int wcet_bb326;
int wcet_bb329_bb332;
int wcet_bb329_bb331;
int wcet_bb329;
int wcet_bb332_bb334;
int wcet_bb332_bb333;
int wcet_bb332;
int Wcet_basicmath___scalbnf;
int Wcet_basicmath___isinff;
int wcet_bb129_bb133;
int wcet_bb134_bb136;
int wcet_bb136_bb140;
int wcet_bb136_bb139;
int wcet_bb136;
int wcet_bb118_bb120;
int wcet_bb118_bb119;
int wcet_bb118;
int wcet_bb120_bb123;
int wcet_bb120_bb122;
int wcet_bb120;
int wcet_bb122_bb125;
int wcet_bb122_bb124;
int wcet_bb122;
int wcet_bb125_bb123;
int wcet_bb125_bb128;
int wcet_bb125;
int wcet_bb123_bb127;
int wcet_bb123_bb126;
int wcet_bb123;
int wcet_bb127_bb131;
int wcet_bb127_bb130;
int wcet_bb127;
int wcet_bb135_bb138;
int wcet_bb135_bb137;
int wcet_bb135;
int wcet_bb137_bb138;
int wcet_bb137_bb141;
int wcet_bb137;
int wcet_bb141_bb143;
int wcet_bb141_bb142;
int wcet_bb141;
int Wcet_basicmath___ieee754_sqrtf;
int Wcet_basicmath___fabsf;
int Wcet_basicmath___copysignf;
int C_bb3199;
int C_bb3198;
int C_bb3197;
int C_bb3196;
int C_bb3195;
int C_bb3194;
int C_bb3193;
int C_bb3192;
int C_bb3191;
int C_bb3190;
int C_bb3189;
int C_bb3188;
int C_bb3187;
int C_bb3186;
int C_bb3185;
int C_bb3184;
int C_bb3183;
int C_bb3182;
int C_bb3181;
int C_bb3180;
int C_bb3179;
int C_bb3178;
int C_bb3177;
int C_bb3176;
int C_bb3175;
int C_bb3174;
int C_bb3173;
int C_bb3172;
int C_bb3171;
int C_bb3170;
int C_bb3169;
int C_bb3168;
int C_bb3167;
int C_bb3166;
int C_bb3165;
int C_bb3164;
int C_bb3163;
int C_bb3162;
int C_bb3161;
int C_bb3160;
int C_bb3159;
int C_bb3158;
int C_bb3157;
int C_bb3156;
int C_bb3155;
int C_bb3154;
int C_bb3153;
int C_bb3152;
int C_bb3151;
int C_bb3150;
int C_bb3149;
int C_bb3148;
int C_bb3147;
int C_bb3146;
int C_bb3145;
int C_bb3144;
int C_bb3143;
int C_bb3142;
int C_bb3141;
int C_bb3140;
int C_bb3139;
int C_bb3138;
int C_bb3137;
int C_bb3136;
int C_bb3135;
int C_bb3134;
int C_bb3133;
int C_bb3132;
int C_bb3131;
int C_bb3130;
int C_bb3129;
int C_bb3128;
int C_bb3127;
int C_bb3126;
int C_bb3125;
int C_bb3124;
int C_bb3123;
int C_bb3122;
int C_bb3121;
int C_bb3120;
int C_bb3119;
int C_bb3118;
int C_bb3117;
int C_bb3116;
int C_bb3115;
int C_bb3114;
int C_bb3113;
int C_bb3112;
int C_bb3111;
int C_bb3110;
int C_bb3109;
int C_bb3108;
int C_bb3107;
int C_bb3106;
int C_bb3105;
int C_bb3104;
int C_bb3103;
int C_bb3102;
int C_bb3101;
int C_bb3100;
int wcetloop_3099;
int C_bb3099;
int C_bb3098;
int C_bb3097;
int C_bb3096;
int C_bb3095;
int wcetloop_3094;
int C_bb3094;
int C_bb3093;
int C_bb3092;
int C_bb3091;
int C_bb3090;
int C_bb3089;
int C_bb3088;
int C_bb3087;
int C_bb3086;
int C_bb3085;
int C_bb3084;
int C_bb3083;
int C_bb3082;
int C_bb3081;
int C_bb3080;
int C_bb3079;
int C_bb3078;
int C_bb3077;
int C_bb3076;
int C_bb3075;
int C_bb3074;
int C_bb3073;
int C_bb3072;
int C_bb3071;
int C_bb3070;
int C_bb3069;
int C_bb3068;
int C_bb3067;
int C_bb3066;
int C_bb3065;
int C_bb3064;
int C_bb3063;
int C_bb3062;
int C_bb3061;
int C_bb3060;
int C_bb3059;
int C_bb3058;
int C_bb3057;
int C_bb3056;
int C_bb3055;
int C_bb3054;
int C_bb3053;
int C_bb3052;
int C_bb3051;
int C_bb3050;
int C_bb3049;
int C_bb3048;
int C_bb3047;
int C_bb3046;
int C_bb3045;
int C_bb3044;
int C_bb3043;
int C_bb3042;
int C_bb3041;
int C_bb3040;
int C_bb3039;
int C_bb3038;
int C_bb3037;
int C_bb3036;
int C_bb3035;
int C_bb3034;
int C_bb3033;
int C_bb3032;
int C_bb3031;
int C_bb3030;
int C_bb3029;
int C_bb3028;
int C_bb3027;
int C_bb3026;
int C_bb3025;
int C_bb3024;
int C_bb3023;
int C_bb3022;
int C_bb3021;
int C_bb3020;
int C_bb3019;
int C_bb3018;
int C_bb3017;
int C_bb3016;
int C_bb3015;
int C_bb3014;
int C_bb3013;
int C_bb3012;
int C_bb3011;
int C_bb3010;
int C_bb3009;
int C_bb3008;
int C_bb3007;
int C_bb3006;
int C_bb3005;
int C_bb3004;
int C_bb3003;
int C_bb3002;
int C_bb3001;
int C_bb3000;
int C_bb2999;
int C_bb2998;
int C_bb2997;
int C_bb2996;
int C_bb2995;
int C_bb2994;
int C_bb2993;
int C_bb2992;
int C_bb2991;
int C_bb2990;
int C_bb2989;
int C_bb2988;
int C_bb2987;
int C_bb2986;
int C_bb2985;
int C_bb2984;
int wcetloop_2983;
int C_bb2983;
int C_bb2982;
int C_bb2981;
int C_bb2980;
int C_bb2979;
int wcetloop_2978;
int C_bb2978;
int C_bb2977;
int C_bb2976;
int C_bb2975;
int C_bb2974;
int C_bb2973;
int C_bb2972;
int C_bb2971;
int C_bb2970;
int C_bb2969;
int C_bb2968;
int C_bb2967;
int C_bb2966;
int C_bb2965;
int C_bb2964;
int C_bb2963;
int C_bb2962;
int C_bb2961;
int C_bb2960;
int C_bb2959;
int C_bb2958;
int C_bb2957;
int C_bb2956;
int C_bb2955;
int C_bb2954;
int C_bb2953;
int C_bb2952;
int C_bb2951;
int C_bb2950;
int C_bb2949;
int C_bb2948;
int C_bb2947;
int C_bb2946;
int C_bb2945;
int C_bb2944;
int C_bb2943;
int C_bb2942;
int C_bb2941;
int C_bb2940;
int C_bb2939;
int C_bb2938;
int C_bb2937;
int C_bb2936;
int C_bb2935;
int C_bb2934;
int C_bb2933;
int C_bb2932;
int C_bb2931;
int C_bb2930;
int C_bb2929;
int C_bb2928;
int C_bb2927;
int C_bb2926;
int C_bb2925;
int C_bb2924;
int C_bb2923;
int C_bb2922;
int C_bb2921;
int C_bb2920;
int C_bb2919;
int C_bb2918;
int C_bb2917;
int C_bb2916;
int C_bb2915;
int C_bb2914;
int C_bb2913;
int C_bb2912;
int C_bb2911;
int C_bb2910;
int C_bb2909;
int C_bb2908;
int C_bb2907;
int C_bb2906;
int C_bb2905;
int C_bb2904;
int C_bb2903;
int C_bb2902;
int C_bb2901;
int C_bb2900;
int C_bb2899;
int C_bb2898;
int C_bb2897;
int C_bb2896;
int C_bb2895;
int C_bb2894;
int C_bb2893;
int C_bb2892;
int C_bb2891;
int C_bb2890;
int C_bb2889;
int C_bb2888;
int C_bb2887;
int C_bb2886;
int C_bb2885;
int C_bb2884;
int C_bb2883;
int C_bb2882;
int C_bb2881;
int C_bb2880;
int C_bb2879;
int C_bb2878;
int C_bb2877;
int C_bb2876;
int C_bb2875;
int C_bb2874;
int C_bb2873;
int C_bb2872;
int C_bb2871;
int C_bb2870;
int C_bb2869;
int C_bb2868;
int C_bb2867;
int C_bb2866;
int C_bb2865;
int C_bb2864;
int C_bb2863;
int C_bb2862;
int C_bb2861;
int C_bb2860;
int C_bb2859;
int C_bb2858;
int C_bb2857;
int C_bb2856;
int C_bb2855;
int C_bb2854;
int C_bb2853;
int C_bb2852;
int C_bb2851;
int C_bb2850;
int C_bb2849;
int C_bb2848;
int C_bb2847;
int C_bb2846;
int C_bb2845;
int wcetloop_2844;
int C_bb2844;
int C_bb2843;
int C_bb2842;
int C_bb2841;
int C_bb2840;
int wcetloop_2839;
int C_bb2839;
int C_bb2838;
int C_bb2837;
int C_bb2836;
int C_bb2835;
int C_bb2834;
int C_bb2833;
int C_bb2832;
int C_bb2831;
int C_bb2830;
int C_bb2829;
int C_bb2828;
int C_bb2827;
int C_bb2826;
int C_bb2825;
int C_bb2824;
int C_bb2823;
int C_bb2822;
int C_bb2821;
int C_bb2820;
int C_bb2819;
int C_bb2818;
int C_bb2817;
int C_bb2816;
int C_bb2815;
int C_bb2814;
int C_bb2813;
int C_bb2812;
int C_bb2811;
int C_bb2810;
int C_bb2809;
int C_bb2808;
int C_bb2807;
int C_bb2806;
int C_bb2805;
int C_bb2804;
int C_bb2803;
int C_bb2802;
int C_bb2801;
int C_bb2800;
int C_bb2799;
int C_bb2798;
int C_bb2797;
int C_bb2796;
int C_bb2795;
int C_bb2794;
int C_bb2793;
int C_bb2792;
int C_bb2791;
int C_bb2790;
int C_bb2789;
int C_bb2788;
int C_bb2787;
int C_bb2786;
int C_bb2785;
int C_bb2784;
int C_bb2783;
int C_bb2782;
int C_bb2781;
int C_bb2780;
int C_bb2779;
int C_bb2778;
int C_bb2777;
int C_bb2776;
int C_bb2775;
int C_bb2774;
int C_bb2773;
int C_bb2772;
int C_bb2771;
int C_bb2770;
int C_bb2769;
int C_bb2768;
int C_bb2767;
int C_bb2766;
int C_bb2765;
int C_bb2764;
int C_bb2763;
int C_bb2762;
int C_bb2761;
int C_bb2760;
int C_bb2759;
int C_bb2758;
int C_bb2757;
int C_bb2756;
int C_bb2755;
int C_bb2754;
int C_bb2753;
int C_bb2752;
int C_bb2751;
int C_bb2750;
int C_bb2749;
int C_bb2748;
int C_bb2747;
int C_bb2746;
int C_bb2745;
int C_bb2744;
int C_bb2743;
int C_bb2742;
int C_bb2741;
int C_bb2740;
int C_bb2739;
int C_bb2738;
int C_bb2737;
int C_bb2736;
int C_bb2735;
int C_bb2734;
int C_bb2733;
int C_bb2732;
int C_bb2731;
int C_bb2730;
int C_bb2729;
int C_bb2728;
int C_bb2727;
int C_bb2726;
int wcetloop_2725;
int C_bb2725;
int C_bb2724;
int C_bb2723;
int C_bb2722;
int C_bb2721;
int wcetloop_2720;
int C_bb2720;
int C_bb2719;
int C_bb2718;
int C_bb2717;
int C_bb2716;
int C_bb2715;
int C_bb2714;
int C_bb2713;
int C_bb2712;
int C_bb2711;
int C_bb2710;
int C_bb2709;
int C_bb2708;
int C_bb2707;
int C_bb2706;
int C_bb2705;
int C_bb2704;
int C_bb2703;
int C_bb2702;
int C_bb2701;
int C_bb2700;
int C_bb2699;
int wcetloop_2698;
int C_bb2698;
int C_bb2697;
int C_bb2696;
int C_bb2695;
int C_bb2694;
int wcetloop_2693;
int C_bb2693;
int C_bb2692;
int C_bb2691;
int C_bb2690;
int C_bb2689;
int C_bb2688;
int C_bb2687;
int C_bb2686;
int C_bb2685;
int C_bb2684;
int C_bb2683;
int C_bb2682;
int C_bb2681;
int C_bb2680;
int C_bb2679;
int C_bb2678;
int C_bb2677;
int C_bb2676;
int C_bb2675;
int C_bb2674;
int C_bb2673;
int wcetloop_2672;
int C_bb2672;
int C_bb2671;
int C_bb2670;
int C_bb2669;
int C_bb2668;
int wcetloop_2667;
int C_bb2667;
int C_bb2666;
int C_bb2665;
int C_bb2664;
int C_bb2663;
int C_bb2662;
int C_bb2661;
int C_bb2660;
int C_bb2659;
int C_bb2658;
int C_bb2657;
int C_bb2656;
int C_bb2655;
int C_bb2654;
int C_bb2653;
int C_bb2652;
int C_bb2651;
int C_bb2650;
int C_bb2649;
int C_bb2648;
int C_bb2647;
int C_bb2646;
int C_bb2645;
int C_bb2644;
int C_bb2643;
int C_bb2642;
int C_bb2641;
int C_bb2640;
int C_bb2639;
int C_bb2638;
int C_bb2637;
int C_bb2636;
int C_bb2635;
int C_bb2634;
int C_bb2633;
int C_bb2632;
int C_bb2631;
int wcetloop_2630;
int C_bb2630;
int C_bb2629;
int C_bb2628;
int C_bb2627;
int C_bb2626;
int wcetloop_2625;
int C_bb2625;
int C_bb2624;
int C_bb2623;
int C_bb2622;
int C_bb2621;
int C_bb2620;
int C_bb2619;
int C_bb2618;
int C_bb2617;
int C_bb2616;
int C_bb2615;
int C_bb2614;
int C_bb2613;
int C_bb2612;
int C_bb2611;
int C_bb2610;
int C_bb2609;
int C_bb2608;
int C_bb2607;
int C_bb2606;
int C_bb2605;
int wcetloop_2604;
int C_bb2604;
int C_bb2603;
int C_bb2602;
int C_bb2601;
int C_bb2600;
int wcetloop_2599;
int C_bb2599;
int C_bb2598;
int C_bb2597;
int C_bb2596;
int C_bb2595;
int C_bb2594;
int C_bb2593;
int C_bb2592;
int C_bb2591;
int C_bb2590;
int C_bb2589;
int C_bb2588;
int C_bb2587;
int C_bb2586;
int C_bb2585;
int C_bb2584;
int C_bb2583;
int C_bb2582;
int C_bb2581;
int C_bb2580;
int C_bb2579;
int C_bb2578;
int C_bb2577;
int C_bb2576;
int C_bb2575;
int C_bb2574;
int C_bb2573;
int C_bb2572;
int C_bb2571;
int C_bb2570;
int C_bb2569;
int C_bb2568;
int wcetloop_2567;
int C_bb2567;
int C_bb2566;
int C_bb2565;
int C_bb2564;
int C_bb2563;
int C_bb2562;
int C_bb2561;
int wcetloop_2560;
int C_bb2560;
int C_bb2559;
int C_bb2558;
int C_bb2557;
int wcetloop_2556;
int C_bb2556;
int C_bb2555;
int C_bb2554;
int C_bb2553;
int C_bb2552;
int C_bb2551;
int C_bb2550;
int wcetloop_2549;
int C_bb2549;
int C_bb2548;
int C_bb2547;
int C_bb2546;
int C_bb2545;
int C_bb2544;
int C_bb2543;
int C_bb2542;
int C_bb2541;
int C_bb2540;
int C_bb2539;
int C_bb2538;
int C_bb2537;
int C_bb2536;
int C_bb2535;
int C_bb2534;
int C_bb2533;
int C_bb2532;
int C_bb2531;
int C_bb2530;
int C_bb2529;
int C_bb2528;
int C_bb2527;
int C_bb2526;
int C_bb2525;
int C_bb2524;
int C_bb2523;
int C_bb2522;
int C_bb2521;
int C_bb2520;
int C_bb2519;
int C_bb2518;
int C_bb2517;
int C_bb2516;
int C_bb2515;
int C_bb2514;
int C_bb2513;
int C_bb2512;
int C_bb2511;
int C_bb2510;
int C_bb2509;
int C_bb2508;
int C_bb2507;
int C_bb2506;
int C_bb2505;
int C_bb2504;
int C_bb2503;
int C_bb2502;
int C_bb2501;
int C_bb2500;
int C_bb2499;
int C_bb2498;
int C_bb2497;
int C_bb2496;
int C_bb2495;
int C_bb2494;
int C_bb2493;
int C_bb2492;
int C_bb2491;
int C_bb2490;
int C_bb2489;
int C_bb2488;
int C_bb2487;
int C_bb2486;
int C_bb2485;
int C_bb2484;
int C_bb2483;
int C_bb2482;
int C_bb2481;
int C_bb2480;
int C_bb2479;
int C_bb2478;
int C_bb2477;
int C_bb2476;
int C_bb2475;
int C_bb2474;
int C_bb2473;
int C_bb2472;
int C_bb2471;
int C_bb2470;
int C_bb2469;
int C_bb2468;
int C_bb2467;
int C_bb2466;
int C_bb2465;
int C_bb2464;
int C_bb2463;
int C_bb2462;
int C_bb2461;
int C_bb2460;
int C_bb2459;
int C_bb2458;
int C_bb2457;
int C_bb2456;
int C_bb2455;
int C_bb2454;
int C_bb2453;
int C_bb2452;
int C_bb2451;
int C_bb2450;
int C_bb2449;
int wcetloop_2448;
int C_bb2448;
int C_bb2447;
int C_bb2446;
int C_bb2445;
int C_bb2444;
int wcetloop_2443;
int C_bb2443;
int C_bb2442;
int C_bb2441;
int C_bb2440;
int C_bb2439;
int C_bb2438;
int C_bb2437;
int C_bb2436;
int C_bb2435;
int C_bb2434;
int C_bb2433;
int C_bb2432;
int C_bb2431;
int C_bb2430;
int C_bb2429;
int C_bb2428;
int C_bb2427;
int C_bb2426;
int C_bb2425;
int C_bb2424;
int C_bb2423;
int C_bb2422;
int C_bb2421;
int C_bb2420;
int C_bb2419;
int C_bb2418;
int C_bb2417;
int C_bb2416;
int C_bb2415;
int C_bb2414;
int C_bb2413;
int C_bb2412;
int C_bb2411;
int C_bb2410;
int C_bb2409;
int C_bb2408;
int C_bb2407;
int C_bb2406;
int C_bb2405;
int C_bb2404;
int C_bb2403;
int C_bb2402;
int C_bb2401;
int C_bb2400;
int C_bb2399;
int C_bb2398;
int C_bb2397;
int C_bb2396;
int C_bb2395;
int C_bb2394;
int C_bb2393;
int C_bb2392;
int C_bb2391;
int C_bb2390;
int C_bb2389;
int C_bb2388;
int C_bb2387;
int C_bb2386;
int C_bb2385;
int C_bb2384;
int C_bb2383;
int C_bb2382;
int C_bb2381;
int C_bb2380;
int C_bb2379;
int C_bb2378;
int C_bb2377;
int C_bb2376;
int C_bb2375;
int C_bb2374;
int C_bb2373;
int C_bb2372;
int C_bb2371;
int C_bb2370;
int C_bb2369;
int C_bb2368;
int C_bb2367;
int C_bb2366;
int C_bb2365;
int C_bb2364;
int C_bb2363;
int C_bb2362;
int C_bb2361;
int C_bb2360;
int C_bb2359;
int C_bb2358;
int C_bb2357;
int C_bb2356;
int C_bb2355;
int C_bb2354;
int C_bb2353;
int C_bb2352;
int C_bb2351;
int C_bb2350;
int C_bb2349;
int C_bb2348;
int C_bb2347;
int C_bb2346;
int C_bb2345;
int C_bb2344;
int C_bb2343;
int C_bb2342;
int C_bb2341;
int C_bb2340;
int C_bb2339;
int C_bb2338;
int C_bb2337;
int C_bb2336;
int C_bb2335;
int C_bb2334;
int C_bb2333;
int wcetloop_2332;
int C_bb2332;
int C_bb2331;
int C_bb2330;
int C_bb2329;
int C_bb2328;
int wcetloop_2327;
int C_bb2327;
int C_bb2326;
int C_bb2325;
int C_bb2324;
int C_bb2323;
int C_bb2322;
int C_bb2321;
int C_bb2320;
int C_bb2319;
int C_bb2318;
int C_bb2317;
int C_bb2316;
int C_bb2315;
int C_bb2314;
int C_bb2313;
int C_bb2312;
int C_bb2311;
int C_bb2310;
int C_bb2309;
int C_bb2308;
int C_bb2307;
int C_bb2306;
int C_bb2305;
int C_bb2304;
int C_bb2303;
int C_bb2302;
int C_bb2301;
int C_bb2300;
int C_bb2299;
int C_bb2298;
int C_bb2297;
int C_bb2296;
int C_bb2295;
int C_bb2294;
int C_bb2293;
int C_bb2292;
int C_bb2291;
int C_bb2290;
int C_bb2289;
int C_bb2288;
int C_bb2287;
int C_bb2286;
int C_bb2285;
int C_bb2284;
int C_bb2283;
int C_bb2282;
int C_bb2281;
int C_bb2280;
int C_bb2279;
int C_bb2278;
int C_bb2277;
int C_bb2276;
int C_bb2275;
int C_bb2274;
int C_bb2273;
int C_bb2272;
int C_bb2271;
int C_bb2270;
int C_bb2269;
int C_bb2268;
int C_bb2267;
int C_bb2266;
int C_bb2265;
int C_bb2264;
int C_bb2263;
int C_bb2262;
int C_bb2261;
int C_bb2260;
int C_bb2259;
int C_bb2258;
int C_bb2257;
int C_bb2256;
int C_bb2255;
int C_bb2254;
int C_bb2253;
int C_bb2252;
int C_bb2251;
int C_bb2250;
int C_bb2249;
int C_bb2248;
int C_bb2247;
int C_bb2246;
int C_bb2245;
int C_bb2244;
int C_bb2243;
int C_bb2242;
int C_bb2241;
int C_bb2240;
int C_bb2239;
int C_bb2238;
int C_bb2237;
int C_bb2236;
int C_bb2235;
int C_bb2234;
int C_bb2233;
int C_bb2232;
int C_bb2231;
int C_bb2230;
int C_bb2229;
int C_bb2228;
int C_bb2227;
int C_bb2226;
int C_bb2225;
int C_bb2224;
int C_bb2223;
int C_bb2222;
int C_bb2221;
int C_bb2220;
int C_bb2219;
int C_bb2218;
int C_bb2217;
int C_bb2216;
int C_bb2215;
int C_bb2214;
int C_bb2213;
int C_bb2212;
int C_bb2211;
int C_bb2210;
int C_bb2209;
int C_bb2208;
int C_bb2207;
int C_bb2206;
int C_bb2205;
int C_bb2204;
int C_bb2203;
int C_bb2202;
int C_bb2201;
int C_bb2200;
int C_bb2199;
int C_bb2198;
int C_bb2197;
int C_bb2196;
int C_bb2195;
int C_bb2194;
int wcetloop_2193;
int C_bb2193;
int C_bb2192;
int C_bb2191;
int C_bb2190;
int C_bb2189;
int wcetloop_2188;
int C_bb2188;
int C_bb2187;
int C_bb2186;
int C_bb2185;
int C_bb2184;
int C_bb2183;
int C_bb2182;
int C_bb2181;
int C_bb2180;
int C_bb2179;
int C_bb2178;
int C_bb2177;
int C_bb2176;
int C_bb2175;
int C_bb2174;
int C_bb2173;
int C_bb2172;
int C_bb2171;
int C_bb2170;
int C_bb2169;
int C_bb2168;
int C_bb2167;
int C_bb2166;
int C_bb2165;
int C_bb2164;
int C_bb2163;
int C_bb2162;
int C_bb2161;
int C_bb2160;
int C_bb2159;
int C_bb2158;
int C_bb2157;
int C_bb2156;
int C_bb2155;
int C_bb2154;
int C_bb2153;
int C_bb2152;
int C_bb2151;
int C_bb2150;
int C_bb2149;
int C_bb2148;
int C_bb2147;
int C_bb2146;
int C_bb2145;
int C_bb2144;
int C_bb2143;
int C_bb2142;
int C_bb2141;
int C_bb2140;
int C_bb2139;
int C_bb2138;
int C_bb2137;
int C_bb2136;
int C_bb2135;
int C_bb2134;
int C_bb2133;
int C_bb2132;
int C_bb2131;
int C_bb2130;
int C_bb2129;
int C_bb2128;
int C_bb2127;
int C_bb2126;
int C_bb2125;
int C_bb2124;
int C_bb2123;
int C_bb2122;
int C_bb2121;
int C_bb2120;
int C_bb2119;
int C_bb2118;
int C_bb2117;
int C_bb2116;
int C_bb2115;
int C_bb2114;
int C_bb2113;
int C_bb2112;
int C_bb2111;
int C_bb2110;
int C_bb2109;
int C_bb2108;
int C_bb2107;
int C_bb2106;
int C_bb2105;
int C_bb2104;
int C_bb2103;
int C_bb2102;
int C_bb2101;
int C_bb2100;
int C_bb2099;
int C_bb2098;
int C_bb2097;
int C_bb2096;
int C_bb2095;
int C_bb2094;
int C_bb2093;
int C_bb2092;
int C_bb2091;
int C_bb2090;
int C_bb2089;
int C_bb2088;
int C_bb2087;
int C_bb2086;
int C_bb2085;
int C_bb2084;
int C_bb2083;
int C_bb2082;
int C_bb2081;
int C_bb2080;
int C_bb2079;
int C_bb2078;
int C_bb2077;
int C_bb2076;
int C_bb2075;
int wcetloop_2074;
int C_bb2074;
int C_bb2073;
int C_bb2072;
int C_bb2071;
int C_bb2070;
int wcetloop_2069;
int C_bb2069;
int C_bb2068;
int C_bb2067;
int C_bb2066;
int C_bb2065;
int C_bb2064;
int C_bb2063;
int C_bb2062;
int C_bb2061;
int C_bb2060;
int C_bb2059;
int C_bb2058;
int C_bb2057;
int C_bb2056;
int C_bb2055;
int C_bb2054;
int C_bb2053;
int C_bb2052;
int C_bb2051;
int C_bb2050;
int C_bb2049;
int C_bb2048;
int wcetloop_2047;
int C_bb2047;
int C_bb2046;
int C_bb2045;
int C_bb2044;
int C_bb2043;
int wcetloop_2042;
int C_bb2042;
int C_bb2041;
int C_bb2040;
int C_bb2039;
int C_bb2038;
int C_bb2037;
int C_bb2036;
int C_bb2035;
int C_bb2034;
int C_bb2033;
int C_bb2032;
int C_bb2031;
int C_bb2030;
int C_bb2029;
int C_bb2028;
int C_bb2027;
int C_bb2026;
int C_bb2025;
int C_bb2024;
int C_bb2023;
int C_bb2022;
int wcetloop_2021;
int C_bb2021;
int C_bb2020;
int C_bb2019;
int C_bb2018;
int C_bb2017;
int wcetloop_2016;
int C_bb2016;
int C_bb2015;
int C_bb2014;
int C_bb2013;
int C_bb2012;
int C_bb2011;
int C_bb2010;
int C_bb2009;
int C_bb2008;
int C_bb2007;
int C_bb2006;
int C_bb2005;
int C_bb2004;
int C_bb2003;
int C_bb2002;
int C_bb2001;
int C_bb2000;
int C_bb1999;
int C_bb1998;
int C_bb1997;
int C_bb1996;
int C_bb1995;
int C_bb1994;
int C_bb1993;
int C_bb1992;
int C_bb1991;
int C_bb1990;
int C_bb1989;
int C_bb1988;
int C_bb1987;
int C_bb1986;
int C_bb1985;
int C_bb1984;
int C_bb1983;
int C_bb1982;
int C_bb1981;
int C_bb1980;
int wcetloop_1979;
int C_bb1979;
int C_bb1978;
int C_bb1977;
int C_bb1976;
int C_bb1975;
int wcetloop_1974;
int C_bb1974;
int C_bb1973;
int C_bb1972;
int C_bb1971;
int C_bb1970;
int C_bb1969;
int C_bb1968;
int C_bb1967;
int C_bb1966;
int C_bb1965;
int C_bb1964;
int C_bb1963;
int C_bb1962;
int C_bb1961;
int C_bb1960;
int C_bb1959;
int C_bb1958;
int C_bb1957;
int C_bb1956;
int C_bb1955;
int C_bb1954;
int wcetloop_1953;
int C_bb1953;
int C_bb1952;
int C_bb1951;
int C_bb1950;
int C_bb1949;
int wcetloop_1948;
int C_bb1948;
int C_bb1947;
int C_bb1946;
int C_bb1945;
int C_bb1944;
int C_bb1943;
int C_bb1942;
int C_bb1941;
int C_bb1940;
int C_bb1939;
int C_bb1938;
int C_bb1937;
int C_bb1936;
int C_bb1935;
int C_bb1934;
int C_bb1933;
int C_bb1932;
int C_bb1931;
int C_bb1930;
int C_bb1929;
int C_bb1928;
int C_bb1927;
int C_bb1926;
int C_bb1925;
int C_bb1924;
int C_bb1923;
int C_bb1922;
int C_bb1921;
int C_bb1920;
int C_bb1919;
int C_bb1918;
int C_bb1917;
int C_bb1916;
int C_bb1915;
int C_bb1914;
int C_bb1913;
int C_bb1912;
int C_bb1911;
int C_bb1910;
int C_bb1909;
int C_bb1908;
int C_bb1907;
int C_bb1906;
int C_bb1905;
int C_bb1904;
int C_bb1903;
int C_bb1902;
int C_bb1901;
int C_bb1900;
int C_bb1899;
int C_bb1898;
int C_bb1897;
int C_bb1896;
int C_bb1895;
int C_bb1894;
int C_bb1893;
int C_bb1892;
int C_bb1891;
int C_bb1890;
int C_bb1889;
int C_bb1888;
int C_bb1887;
int C_bb1886;
int C_bb1885;
int C_bb1884;
int C_bb1883;
int C_bb1882;
int C_bb1881;
int C_bb1880;
int C_bb1879;
int C_bb1878;
int C_bb1877;
int C_bb1876;
int C_bb1875;
int C_bb1874;
int C_bb1873;
int C_bb1872;
int C_bb1871;
int C_bb1870;
int C_bb1869;
int C_bb1868;
int C_bb1867;
int C_bb1866;
int C_bb1865;
int C_bb1864;
int C_bb1863;
int C_bb1862;
int C_bb1861;
int C_bb1860;
int C_bb1859;
int C_bb1858;
int C_bb1857;
int C_bb1856;
int C_bb1855;
int C_bb1854;
int C_bb1853;
int C_bb1852;
int C_bb1851;
int C_bb1850;
int C_bb1849;
int C_bb1848;
int C_bb1847;
int C_bb1846;
int C_bb1845;
int C_bb1844;
int C_bb1843;
int C_bb1842;
int C_bb1841;
int C_bb1840;
int C_bb1839;
int C_bb1838;
int C_bb1837;
int C_bb1836;
int C_bb1835;
int C_bb1834;
int C_bb1833;
int C_bb1832;
int C_bb1831;
int C_bb1830;
int C_bb1829;
int C_bb1828;
int C_bb1827;
int C_bb1826;
int C_bb1825;
int C_bb1824;
int C_bb1823;
int C_bb1822;
int C_bb1821;
int C_bb1820;
int wcetloop_1819;
int C_bb1819;
int C_bb1818;
int C_bb1817;
int C_bb1816;
int C_bb1815;
int wcetloop_1814;
int C_bb1814;
int C_bb1813;
int C_bb1812;
int C_bb1811;
int C_bb1810;
int C_bb1809;
int C_bb1808;
int C_bb1807;
int C_bb1806;
int C_bb1805;
int C_bb1804;
int C_bb1803;
int C_bb1802;
int C_bb1801;
int C_bb1800;
int C_bb1799;
int C_bb1798;
int C_bb1797;
int C_bb1796;
int C_bb1795;
int C_bb1794;
int C_bb1793;
int C_bb1792;
int C_bb1791;
int C_bb1790;
int C_bb1789;
int C_bb1788;
int C_bb1787;
int C_bb1786;
int C_bb1785;
int C_bb1784;
int C_bb1783;
int C_bb1782;
int C_bb1781;
int C_bb1780;
int C_bb1779;
int C_bb1778;
int C_bb1777;
int C_bb1776;
int C_bb1775;
int C_bb1774;
int C_bb1773;
int C_bb1772;
int C_bb1771;
int C_bb1770;
int C_bb1769;
int C_bb1768;
int C_bb1767;
int C_bb1766;
int C_bb1765;
int C_bb1764;
int C_bb1763;
int C_bb1762;
int C_bb1761;
int C_bb1760;
int C_bb1759;
int C_bb1758;
int C_bb1757;
int C_bb1756;
int C_bb1755;
int C_bb1754;
int C_bb1753;
int C_bb1752;
int C_bb1751;
int C_bb1750;
int C_bb1749;
int C_bb1748;
int C_bb1747;
int C_bb1746;
int C_bb1745;
int C_bb1744;
int C_bb1743;
int C_bb1742;
int C_bb1741;
int C_bb1740;
int C_bb1739;
int C_bb1738;
int C_bb1737;
int C_bb1736;
int C_bb1735;
int C_bb1734;
int C_bb1733;
int C_bb1732;
int C_bb1731;
int C_bb1730;
int C_bb1729;
int C_bb1728;
int C_bb1727;
int C_bb1726;
int C_bb1725;
int C_bb1724;
int C_bb1723;
int C_bb1722;
int C_bb1721;
int C_bb1720;
int C_bb1719;
int C_bb1718;
int C_bb1717;
int C_bb1716;
int C_bb1715;
int C_bb1714;
int C_bb1713;
int C_bb1712;
int C_bb1711;
int C_bb1710;
int C_bb1709;
int C_bb1708;
int C_bb1707;
int C_bb1706;
int C_bb1705;
int C_bb1704;
int wcetloop_1703;
int C_bb1703;
int C_bb1702;
int C_bb1701;
int C_bb1700;
int C_bb1699;
int wcetloop_1698;
int C_bb1698;
int C_bb1697;
int C_bb1696;
int C_bb1695;
int C_bb1694;
int C_bb1693;
int C_bb1692;
int C_bb1691;
int C_bb1690;
int C_bb1689;
int C_bb1688;
int C_bb1687;
int C_bb1686;
int C_bb1685;
int C_bb1684;
int C_bb1683;
int C_bb1682;
int C_bb1681;
int C_bb1680;
int C_bb1679;
int C_bb1678;
int C_bb1677;
int C_bb1676;
int C_bb1675;
int C_bb1674;
int C_bb1673;
int C_bb1672;
int C_bb1671;
int C_bb1670;
int C_bb1669;
int C_bb1668;
int C_bb1667;
int C_bb1666;
int C_bb1665;
int C_bb1664;
int C_bb1663;
int C_bb1662;
int C_bb1661;
int C_bb1660;
int C_bb1659;
int C_bb1658;
int C_bb1657;
int C_bb1656;
int C_bb1655;
int C_bb1654;
int C_bb1653;
int C_bb1652;
int C_bb1651;
int C_bb1650;
int C_bb1649;
int C_bb1648;
int C_bb1647;
int C_bb1646;
int C_bb1645;
int C_bb1644;
int C_bb1643;
int C_bb1642;
int C_bb1641;
int C_bb1640;
int C_bb1639;
int C_bb1638;
int C_bb1637;
int C_bb1636;
int C_bb1635;
int C_bb1634;
int C_bb1633;
int C_bb1632;
int C_bb1631;
int C_bb1630;
int C_bb1629;
int C_bb1628;
int C_bb1627;
int C_bb1626;
int C_bb1625;
int C_bb1624;
int C_bb1623;
int C_bb1622;
int C_bb1621;
int C_bb1620;
int C_bb1619;
int C_bb1618;
int C_bb1617;
int C_bb1616;
int C_bb1615;
int C_bb1614;
int C_bb1613;
int C_bb1612;
int C_bb1611;
int C_bb1610;
int C_bb1609;
int C_bb1608;
int C_bb1607;
int C_bb1606;
int C_bb1605;
int C_bb1604;
int C_bb1603;
int C_bb1602;
int C_bb1601;
int C_bb1600;
int C_bb1599;
int C_bb1598;
int C_bb1597;
int C_bb1596;
int C_bb1595;
int C_bb1594;
int C_bb1593;
int C_bb1592;
int C_bb1591;
int C_bb1590;
int C_bb1589;
int C_bb1588;
int C_bb1587;
int C_bb1586;
int C_bb1585;
int C_bb1584;
int C_bb1583;
int C_bb1582;
int C_bb1581;
int C_bb1580;
int C_bb1579;
int C_bb1578;
int C_bb1577;
int C_bb1576;
int C_bb1575;
int C_bb1574;
int C_bb1573;
int C_bb1572;
int C_bb1571;
int C_bb1570;
int C_bb1569;
int C_bb1568;
int C_bb1567;
int C_bb1566;
int C_bb1565;
int wcetloop_1564;
int C_bb1564;
int C_bb1563;
int C_bb1562;
int C_bb1561;
int C_bb1560;
int wcetloop_1559;
int C_bb1559;
int C_bb1558;
int C_bb1557;
int C_bb1556;
int C_bb1555;
int C_bb1554;
int C_bb1553;
int C_bb1552;
int C_bb1551;
int C_bb1550;
int C_bb1549;
int C_bb1548;
int C_bb1547;
int C_bb1546;
int C_bb1545;
int C_bb1544;
int C_bb1543;
int C_bb1542;
int C_bb1541;
int C_bb1540;
int C_bb1539;
int C_bb1538;
int C_bb1537;
int C_bb1536;
int C_bb1535;
int C_bb1534;
int C_bb1533;
int C_bb1532;
int C_bb1531;
int C_bb1530;
int C_bb1529;
int C_bb1528;
int C_bb1527;
int C_bb1526;
int C_bb1525;
int C_bb1524;
int C_bb1523;
int C_bb1522;
int C_bb1521;
int C_bb1520;
int C_bb1519;
int C_bb1518;
int C_bb1517;
int C_bb1516;
int C_bb1515;
int C_bb1514;
int C_bb1513;
int C_bb1512;
int C_bb1511;
int C_bb1510;
int C_bb1509;
int C_bb1508;
int C_bb1507;
int C_bb1506;
int C_bb1505;
int C_bb1504;
int C_bb1503;
int C_bb1502;
int C_bb1501;
int C_bb1500;
int C_bb1499;
int C_bb1498;
int C_bb1497;
int C_bb1496;
int C_bb1495;
int C_bb1494;
int C_bb1493;
int C_bb1492;
int C_bb1491;
int C_bb1490;
int C_bb1489;
int C_bb1488;
int C_bb1487;
int C_bb1486;
int C_bb1485;
int C_bb1484;
int C_bb1483;
int C_bb1482;
int C_bb1481;
int C_bb1480;
int C_bb1479;
int C_bb1478;
int C_bb1477;
int C_bb1476;
int C_bb1475;
int C_bb1474;
int C_bb1473;
int C_bb1472;
int C_bb1471;
int C_bb1470;
int C_bb1469;
int C_bb1468;
int C_bb1467;
int C_bb1466;
int C_bb1465;
int C_bb1464;
int C_bb1463;
int C_bb1462;
int C_bb1461;
int C_bb1460;
int C_bb1459;
int C_bb1458;
int C_bb1457;
int C_bb1456;
int C_bb1455;
int C_bb1454;
int C_bb1453;
int C_bb1452;
int C_bb1451;
int C_bb1450;
int C_bb1449;
int C_bb1448;
int C_bb1447;
int C_bb1446;
int wcetloop_1445;
int C_bb1445;
int C_bb1444;
int C_bb1443;
int C_bb1442;
int C_bb1441;
int wcetloop_1440;
int C_bb1440;
int C_bb1439;
int C_bb1438;
int C_bb1437;
int C_bb1436;
int C_bb1435;
int C_bb1434;
int C_bb1433;
int C_bb1432;
int C_bb1431;
int C_bb1430;
int C_bb1429;
int C_bb1428;
int C_bb1427;
int C_bb1426;
int C_bb1425;
int C_bb1424;
int C_bb1423;
int C_bb1422;
int C_bb1421;
int C_bb1420;
int C_bb1419;
int wcetloop_1418;
int C_bb1418;
int C_bb1417;
int C_bb1416;
int C_bb1415;
int C_bb1414;
int wcetloop_1413;
int C_bb1413;
int C_bb1412;
int C_bb1411;
int C_bb1410;
int C_bb1409;
int C_bb1408;
int C_bb1407;
int C_bb1406;
int C_bb1405;
int C_bb1404;
int C_bb1403;
int C_bb1402;
int C_bb1401;
int C_bb1400;
int C_bb1399;
int C_bb1398;
int C_bb1397;
int C_bb1396;
int C_bb1395;
int C_bb1394;
int C_bb1393;
int wcetloop_1392;
int C_bb1392;
int C_bb1391;
int C_bb1390;
int C_bb1389;
int C_bb1388;
int wcetloop_1387;
int C_bb1387;
int C_bb1386;
int C_bb1385;
int C_bb1384;
int C_bb1383;
int C_bb1382;
int C_bb1381;
int C_bb1380;
int C_bb1379;
int C_bb1378;
int C_bb1377;
int C_bb1376;
int C_bb1375;
int C_bb1374;
int C_bb1373;
int C_bb1372;
int C_bb1371;
int C_bb1370;
int C_bb1369;
int C_bb1368;
int C_bb1367;
int C_bb1366;
int C_bb1365;
int C_bb1364;
int C_bb1363;
int C_bb1362;
int C_bb1361;
int C_bb1360;
int C_bb1359;
int C_bb1358;
int C_bb1357;
int C_bb1356;
int C_bb1355;
int C_bb1354;
int C_bb1353;
int C_bb1352;
int C_bb1351;
int wcetloop_1350;
int C_bb1350;
int C_bb1349;
int C_bb1348;
int C_bb1347;
int C_bb1346;
int wcetloop_1345;
int C_bb1345;
int C_bb1344;
int C_bb1343;
int C_bb1342;
int C_bb1341;
int C_bb1340;
int C_bb1339;
int C_bb1338;
int C_bb1337;
int C_bb1336;
int C_bb1335;
int C_bb1334;
int C_bb1333;
int C_bb1332;
int C_bb1331;
int C_bb1330;
int C_bb1329;
int C_bb1328;
int C_bb1327;
int C_bb1326;
int C_bb1325;
int wcetloop_1324;
int C_bb1324;
int C_bb1323;
int C_bb1322;
int C_bb1321;
int C_bb1320;
int wcetloop_1319;
int C_bb1319;
int C_bb1318;
int C_bb1317;
int C_bb1316;
int C_bb1315;
int C_bb1314;
int C_bb1313;
int C_bb1312;
int C_bb1311;
int C_bb1310;
int C_bb1309;
int C_bb1308;
int C_bb1307;
int C_bb1306;
int C_bb1305;
int C_bb1304;
int C_bb1303;
int C_bb1302;
int C_bb1301;
int C_bb1300;
int C_bb1299;
int C_bb1298;
int C_bb1297;
int C_bb1296;
int C_bb1295;
int C_bb1294;
int C_bb1293;
int C_bb1292;
int C_bb1291;
int C_bb1290;
int C_bb1289;
int C_bb1288;
int C_bb1287;
int C_bb1286;
int C_bb1285;
int C_bb1284;
int C_bb1283;
int C_bb1282;
int C_bb1281;
int C_bb1280;
int C_bb1279;
int C_bb1278;
int C_bb1277;
int C_bb1276;
int C_bb1275;
int C_bb1274;
int C_bb1273;
int C_bb1272;
int C_bb1271;
int C_bb1270;
int C_bb1269;
int C_bb1268;
int C_bb1267;
int C_bb1266;
int C_bb1265;
int C_bb1264;
int C_bb1263;
int C_bb1262;
int C_bb1261;
int C_bb1260;
int C_bb1259;
int C_bb1258;
int C_bb1257;
int C_bb1256;
int C_bb1255;
int C_bb1254;
int C_bb1253;
int C_bb1252;
int C_bb1251;
int C_bb1250;
int C_bb1249;
int C_bb1248;
int C_bb1247;
int C_bb1246;
int C_bb1245;
int C_bb1244;
int C_bb1243;
int C_bb1242;
int C_bb1241;
int C_bb1240;
int C_bb1239;
int C_bb1238;
int C_bb1237;
int C_bb1236;
int C_bb1235;
int C_bb1234;
int C_bb1233;
int C_bb1232;
int C_bb1231;
int C_bb1230;
int C_bb1229;
int C_bb1228;
int C_bb1227;
int C_bb1226;
int C_bb1225;
int C_bb1224;
int C_bb1223;
int C_bb1222;
int C_bb1221;
int C_bb1220;
int C_bb1219;
int C_bb1218;
int C_bb1217;
int C_bb1216;
int C_bb1215;
int C_bb1214;
int C_bb1213;
int C_bb1212;
int C_bb1211;
int C_bb1210;
int C_bb1209;
int C_bb1208;
int C_bb1207;
int C_bb1206;
int C_bb1205;
int C_bb1204;
int C_bb1203;
int C_bb1202;
int C_bb1201;
int C_bb1200;
int C_bb1199;
int C_bb1198;
int C_bb1197;
int C_bb1196;
int C_bb1195;
int C_bb1194;
int C_bb1193;
int C_bb1192;
int C_bb1191;
int wcetloop_1190;
int C_bb1190;
int C_bb1189;
int C_bb1188;
int C_bb1187;
int C_bb1186;
int wcetloop_1185;
int C_bb1185;
int C_bb1184;
int C_bb1183;
int C_bb1182;
int C_bb1181;
int C_bb1180;
int C_bb1179;
int C_bb1178;
int C_bb1177;
int C_bb1176;
int C_bb1175;
int C_bb1174;
int C_bb1173;
int C_bb1172;
int C_bb1171;
int C_bb1170;
int C_bb1169;
int C_bb1168;
int C_bb1167;
int C_bb1166;
int C_bb1165;
int C_bb1164;
int C_bb1163;
int C_bb1162;
int C_bb1161;
int C_bb1160;
int C_bb1159;
int C_bb1158;
int C_bb1157;
int C_bb1156;
int C_bb1155;
int C_bb1154;
int C_bb1153;
int C_bb1152;
int C_bb1151;
int C_bb1150;
int C_bb1149;
int C_bb1148;
int C_bb1147;
int C_bb1146;
int C_bb1145;
int C_bb1144;
int C_bb1143;
int C_bb1142;
int C_bb1141;
int C_bb1140;
int C_bb1139;
int C_bb1138;
int C_bb1137;
int C_bb1136;
int C_bb1135;
int C_bb1134;
int C_bb1133;
int C_bb1132;
int C_bb1131;
int C_bb1130;
int C_bb1129;
int C_bb1128;
int C_bb1127;
int C_bb1126;
int C_bb1125;
int C_bb1124;
int C_bb1123;
int C_bb1122;
int C_bb1121;
int C_bb1120;
int C_bb1119;
int C_bb1118;
int C_bb1117;
int C_bb1116;
int C_bb1115;
int C_bb1114;
int C_bb1113;
int C_bb1112;
int C_bb1111;
int C_bb1110;
int C_bb1109;
int C_bb1108;
int C_bb1107;
int C_bb1106;
int C_bb1105;
int C_bb1104;
int C_bb1103;
int C_bb1102;
int C_bb1101;
int C_bb1100;
int C_bb1099;
int C_bb1098;
int C_bb1097;
int C_bb1096;
int C_bb1095;
int C_bb1094;
int C_bb1093;
int C_bb1092;
int C_bb1091;
int C_bb1090;
int C_bb1089;
int C_bb1088;
int C_bb1087;
int C_bb1086;
int C_bb1085;
int C_bb1084;
int C_bb1083;
int C_bb1082;
int C_bb1081;
int C_bb1080;
int C_bb1079;
int C_bb1078;
int C_bb1077;
int C_bb1076;
int C_bb1075;
int wcetloop_1074;
int C_bb1074;
int C_bb1073;
int C_bb1072;
int C_bb1071;
int C_bb1070;
int wcetloop_1069;
int C_bb1069;
int C_bb1068;
int C_bb1067;
int C_bb1066;
int C_bb1065;
int C_bb1064;
int C_bb1063;
int C_bb1062;
int C_bb1061;
int C_bb1060;
int C_bb1059;
int C_bb1058;
int C_bb1057;
int C_bb1056;
int C_bb1055;
int C_bb1054;
int C_bb1053;
int C_bb1052;
int C_bb1051;
int C_bb1050;
int C_bb1049;
int C_bb1048;
int C_bb1047;
int C_bb1046;
int C_bb1045;
int C_bb1044;
int C_bb1043;
int C_bb1042;
int C_bb1041;
int C_bb1040;
int C_bb1039;
int C_bb1038;
int C_bb1037;
int C_bb1036;
int C_bb1035;
int C_bb1034;
int C_bb1033;
int C_bb1032;
int C_bb1031;
int C_bb1030;
int C_bb1029;
int C_bb1028;
int C_bb1027;
int C_bb1026;
int C_bb1025;
int C_bb1024;
int C_bb1023;
int C_bb1022;
int C_bb1021;
int C_bb1020;
int C_bb1019;
int C_bb1018;
int C_bb1017;
int C_bb1016;
int C_bb1015;
int C_bb1014;
int C_bb1013;
int C_bb1012;
int C_bb1011;
int C_bb1010;
int C_bb1009;
int C_bb1008;
int C_bb1007;
int C_bb1006;
int C_bb1005;
int C_bb1004;
int C_bb1003;
int C_bb1002;
int C_bb1001;
int C_bb1000;
int C_bb999;
int C_bb998;
int C_bb997;
int C_bb996;
int C_bb995;
int C_bb994;
int C_bb993;
int C_bb992;
int C_bb991;
int C_bb990;
int C_bb989;
int C_bb988;
int C_bb987;
int C_bb986;
int C_bb985;
int C_bb984;
int C_bb983;
int C_bb982;
int C_bb981;
int C_bb980;
int C_bb979;
int C_bb978;
int C_bb977;
int C_bb976;
int C_bb975;
int C_bb974;
int C_bb973;
int C_bb972;
int C_bb971;
int C_bb970;
int C_bb969;
int C_bb968;
int C_bb967;
int C_bb966;
int C_bb965;
int C_bb964;
int C_bb963;
int C_bb962;
int C_bb961;
int C_bb960;
int C_bb959;
int C_bb958;
int C_bb957;
int C_bb956;
int C_bb955;
int C_bb954;
int C_bb953;
int C_bb952;
int C_bb951;
int C_bb950;
int C_bb949;
int C_bb948;
int C_bb947;
int C_bb946;
int C_bb945;
int C_bb944;
int C_bb943;
int C_bb942;
int C_bb941;
int C_bb940;
int C_bb939;
int C_bb938;
int C_bb937;
int C_bb936;
int wcetloop_935;
int C_bb935;
int C_bb934;
int C_bb933;
int C_bb932;
int C_bb931;
int wcetloop_930;
int C_bb930;
int C_bb929;
int C_bb928;
int C_bb927;
int C_bb926;
int C_bb925;
int C_bb924;
int C_bb923;
int C_bb922;
int C_bb921;
int C_bb920;
int C_bb919;
int C_bb918;
int C_bb917;
int C_bb916;
int C_bb915;
int C_bb914;
int C_bb913;
int C_bb912;
int C_bb911;
int C_bb910;
int C_bb909;
int C_bb908;
int C_bb907;
int C_bb906;
int C_bb905;
int C_bb904;
int C_bb903;
int C_bb902;
int C_bb901;
int C_bb900;
int C_bb899;
int C_bb898;
int C_bb897;
int C_bb896;
int C_bb895;
int C_bb894;
int C_bb893;
int C_bb892;
int C_bb891;
int C_bb890;
int C_bb889;
int C_bb888;
int C_bb887;
int C_bb886;
int C_bb885;
int C_bb884;
int C_bb883;
int C_bb882;
int C_bb881;
int C_bb880;
int C_bb879;
int C_bb878;
int C_bb877;
int C_bb876;
int C_bb875;
int C_bb874;
int C_bb873;
int C_bb872;
int C_bb871;
int C_bb870;
int C_bb869;
int C_bb868;
int C_bb867;
int C_bb866;
int C_bb865;
int C_bb864;
int C_bb863;
int C_bb862;
int C_bb861;
int C_bb860;
int C_bb859;
int C_bb858;
int C_bb857;
int C_bb856;
int C_bb855;
int C_bb854;
int C_bb853;
int C_bb852;
int C_bb851;
int C_bb850;
int C_bb849;
int C_bb848;
int C_bb847;
int C_bb846;
int C_bb845;
int C_bb844;
int C_bb843;
int C_bb842;
int C_bb841;
int C_bb840;
int C_bb839;
int C_bb838;
int C_bb837;
int C_bb836;
int C_bb835;
int C_bb834;
int C_bb833;
int C_bb832;
int C_bb831;
int C_bb830;
int C_bb829;
int C_bb828;
int C_bb827;
int C_bb826;
int C_bb825;
int C_bb824;
int C_bb823;
int C_bb822;
int C_bb821;
int C_bb820;
int C_bb819;
int C_bb818;
int C_bb817;
int wcetloop_816;
int C_bb816;
int C_bb815;
int C_bb814;
int C_bb813;
int C_bb812;
int wcetloop_811;
int C_bb811;
int C_bb810;
int C_bb809;
int C_bb808;
int C_bb807;
int C_bb806;
int C_bb805;
int C_bb804;
int C_bb803;
int C_bb802;
int C_bb801;
int C_bb800;
int C_bb799;
int C_bb798;
int C_bb797;
int C_bb796;
int C_bb795;
int C_bb794;
int C_bb793;
int C_bb792;
int C_bb791;
int C_bb790;
int wcetloop_789;
int C_bb789;
int C_bb788;
int C_bb787;
int C_bb786;
int C_bb785;
int wcetloop_784;
int C_bb784;
int C_bb783;
int C_bb782;
int C_bb781;
int C_bb780;
int C_bb779;
int C_bb778;
int C_bb777;
int C_bb776;
int C_bb775;
int C_bb774;
int C_bb773;
int C_bb772;
int C_bb771;
int C_bb770;
int C_bb769;
int C_bb768;
int C_bb767;
int C_bb766;
int C_bb765;
int C_bb764;
int wcetloop_763;
int C_bb763;
int C_bb762;
int C_bb761;
int C_bb760;
int C_bb759;
int wcetloop_758;
int C_bb758;
int C_bb757;
int C_bb756;
int C_bb755;
int C_bb754;
int C_bb753;
int C_bb752;
int C_bb751;
int C_bb750;
int C_bb749;
int C_bb748;
int C_bb747;
int C_bb746;
int C_bb745;
int C_bb744;
int C_bb743;
int C_bb742;
int C_bb741;
int C_bb740;
int C_bb739;
int C_bb738;
int C_bb737;
int C_bb736;
int C_bb735;
int C_bb734;
int C_bb733;
int C_bb732;
int C_bb731;
int C_bb730;
int C_bb729;
int C_bb728;
int C_bb727;
int C_bb726;
int C_bb725;
int C_bb724;
int C_bb723;
int C_bb722;
int wcetloop_721;
int C_bb721;
int C_bb720;
int C_bb719;
int C_bb718;
int C_bb717;
int wcetloop_716;
int C_bb716;
int C_bb715;
int C_bb714;
int C_bb713;
int C_bb712;
int C_bb711;
int C_bb710;
int C_bb709;
int C_bb708;
int C_bb707;
int C_bb706;
int C_bb705;
int C_bb704;
int C_bb703;
int C_bb702;
int C_bb701;
int C_bb700;
int C_bb699;
int C_bb698;
int C_bb697;
int C_bb696;
int wcetloop_695;
int C_bb695;
int C_bb694;
int C_bb693;
int C_bb692;
int C_bb691;
int wcetloop_690;
int C_bb690;
int C_bb689;
int C_bb688;
int C_bb687;
int C_bb686;
int C_bb685;
int C_bb684;
int C_bb683;
int C_bb682;
int C_bb681;
int C_bb680;
int C_bb679;
int C_bb678;
int C_bb677;
int C_bb676;
int C_bb675;
int C_bb674;
int C_bb673;
int C_bb672;
int C_bb671;
int C_bb670;
int C_bb669;
int C_bb668;
int C_bb667;
int C_bb666;
int C_bb665;
int C_bb664;
int C_bb663;
int C_bb662;
int C_bb661;
int C_bb660;
int C_bb659;
int C_bb658;
int C_bb657;
int C_bb656;
int C_bb655;
int C_bb654;
int C_bb653;
int C_bb652;
int C_bb651;
int C_bb650;
int C_bb649;
int C_bb648;
int C_bb647;
int C_bb646;
int C_bb645;
int C_bb644;
int C_bb643;
int C_bb642;
int C_bb641;
int C_bb640;
int C_bb639;
int C_bb638;
int C_bb637;
int C_bb636;
int C_bb635;
int C_bb634;
int C_bb633;
int C_bb632;
int C_bb631;
int C_bb630;
int C_bb629;
int C_bb628;
int C_bb627;
int C_bb626;
int C_bb625;
int C_bb624;
int C_bb623;
int C_bb622;
int C_bb621;
int C_bb620;
int C_bb619;
int C_bb618;
int C_bb617;
int C_bb616;
int C_bb615;
int C_bb614;
int C_bb613;
int C_bb612;
int C_bb611;
int C_bb610;
int C_bb609;
int C_bb608;
int C_bb607;
int C_bb606;
int C_bb605;
int C_bb604;
int C_bb603;
int C_bb602;
int C_bb601;
int C_bb600;
int C_bb599;
int C_bb598;
int C_bb597;
int C_bb596;
int C_bb595;
int C_bb594;
int C_bb593;
int C_bb592;
int C_bb591;
int C_bb590;
int C_bb589;
int C_bb588;
int C_bb587;
int C_bb586;
int C_bb585;
int C_bb584;
int C_bb583;
int C_bb582;
int C_bb581;
int C_bb580;
int C_bb579;
int C_bb578;
int C_bb577;
int C_bb576;
int C_bb575;
int C_bb574;
int C_bb573;
int C_bb572;
int C_bb571;
int C_bb570;
int C_bb569;
int C_bb568;
int C_bb567;
int C_bb566;
int C_bb565;
int C_bb564;
int C_bb563;
int C_bb562;
int wcetloop_561;
int C_bb561;
int C_bb560;
int C_bb559;
int C_bb558;
int C_bb557;
int wcetloop_556;
int C_bb556;
int C_bb555;
int C_bb554;
int C_bb553;
int C_bb552;
int C_bb551;
int C_bb550;
int C_bb549;
int C_bb548;
int C_bb547;
int C_bb546;
int C_bb545;
int C_bb544;
int C_bb543;
int C_bb542;
int C_bb541;
int C_bb540;
int C_bb539;
int C_bb538;
int C_bb537;
int C_bb536;
int C_bb535;
int C_bb534;
int C_bb533;
int C_bb532;
int C_bb531;
int C_bb530;
int C_bb529;
int C_bb528;
int C_bb527;
int C_bb526;
int C_bb525;
int C_bb524;
int C_bb523;
int C_bb522;
int C_bb521;
int C_bb520;
int C_bb519;
int C_bb518;
int C_bb517;
int C_bb516;
int C_bb515;
int C_bb514;
int C_bb513;
int C_bb512;
int C_bb511;
int C_bb510;
int C_bb509;
int C_bb508;
int C_bb507;
int C_bb506;
int C_bb505;
int C_bb504;
int C_bb503;
int C_bb502;
int C_bb501;
int C_bb500;
int C_bb499;
int C_bb498;
int C_bb497;
int C_bb496;
int C_bb495;
int C_bb494;
int C_bb493;
int C_bb492;
int C_bb491;
int C_bb490;
int C_bb489;
int C_bb488;
int C_bb487;
int C_bb486;
int C_bb485;
int C_bb484;
int C_bb483;
int C_bb482;
int C_bb481;
int C_bb480;
int C_bb479;
int C_bb478;
int C_bb477;
int C_bb476;
int C_bb475;
int C_bb474;
int C_bb473;
int C_bb472;
int C_bb471;
int C_bb470;
int C_bb469;
int C_bb468;
int C_bb467;
int C_bb466;
int C_bb465;
int C_bb464;
int C_bb463;
int C_bb462;
int C_bb461;
int C_bb460;
int C_bb459;
int C_bb458;
int C_bb457;
int C_bb456;
int C_bb455;
int C_bb454;
int C_bb453;
int C_bb452;
int C_bb451;
int C_bb450;
int C_bb449;
int C_bb448;
int C_bb447;
int C_bb446;
int wcetloop_445;
int C_bb445;
int C_bb444;
int C_bb443;
int C_bb442;
int C_bb441;
int wcetloop_440;
int C_bb440;
int C_bb439;
int C_bb438;
int C_bb437;
int C_bb436;
int C_bb435;
int C_bb434;
int C_bb433;
int C_bb432;
int C_bb431;
int C_bb430;
int C_bb429;
int C_bb428;
int C_bb427;
int C_bb426;
int C_bb425;
int C_bb424;
int C_bb423;
int C_bb422;
int C_bb421;
int C_bb420;
int C_bb419;
int C_bb418;
int C_bb417;
int C_bb416;
int C_bb415;
int C_bb414;
int C_bb413;
int C_bb412;
int C_bb411;
int C_bb410;
int C_bb409;
int C_bb408;
int C_bb407;
int C_bb406;
int C_bb405;
int C_bb404;
int C_bb403;
int C_bb402;
int C_bb401;
int C_bb400;
int C_bb399;
int C_bb398;
int C_bb397;
int C_bb396;
int C_bb395;
int C_bb394;
int C_bb393;
int C_bb392;
int C_bb391;
int C_bb390;
int C_bb389;
int C_bb388;
int C_bb387;
int C_bb386;
int C_bb385;
int C_bb384;
int C_bb383;
int C_bb382;
int C_bb381;
int C_bb380;
int C_bb379;
int C_bb378;
int C_bb377;
int C_bb376;
int C_bb375;
int C_bb374;
int C_bb373;
int C_bb372;
int C_bb371;
int C_bb370;
int C_bb369;
int C_bb368;
int C_bb367;
int C_bb366;
int C_bb365;
int C_bb364;
int C_bb363;
int C_bb362;
int C_bb361;
int C_bb360;
int C_bb359;
int C_bb358;
int C_bb357;
int C_bb356;
int C_bb355;
int C_bb354;
int C_bb353;
int C_bb352;
int C_bb351;
int C_bb350;
int C_bb349;
int C_bb348;
int C_bb347;
int C_bb346;
int C_bb345;
int C_bb344;
int C_bb343;
int C_bb342;
int C_bb341;
int C_bb340;
int C_bb339;
int C_bb338;
int C_bb337;
int C_bb336;
int C_bb335;
int C_bb334;
int C_bb333;
int C_bb332;
int C_bb331;
int C_bb330;
int C_bb329;
int C_bb328;
int C_bb327;
int C_bb326;
int C_bb325;
int C_bb324;
int C_bb323;
int C_bb322;
int C_bb321;
int C_bb320;
int C_bb319;
int C_bb318;
int C_bb317;
int C_bb316;
int C_bb315;
int C_bb314;
int C_bb313;
int C_bb312;
int C_bb311;
int C_bb310;
int C_bb309;
int C_bb308;
int C_bb307;
int wcetloop_306;
int C_bb306;
int C_bb305;
int C_bb304;
int C_bb303;
int C_bb302;
int wcetloop_301;
int C_bb301;
int C_bb300;
int C_bb299;
int C_bb298;
int C_bb297;
int C_bb296;
int C_bb295;
int C_bb294;
int C_bb293;
int C_bb292;
int C_bb291;
int C_bb290;
int C_bb289;
int C_bb288;
int C_bb287;
int C_bb286;
int C_bb285;
int C_bb284;
int C_bb283;
int C_bb282;
int C_bb281;
int C_bb280;
int C_bb279;
int C_bb278;
int C_bb277;
int C_bb276;
int C_bb275;
int C_bb274;
int C_bb273;
int C_bb272;
int C_bb271;
int C_bb270;
int C_bb269;
int C_bb268;
int C_bb267;
int C_bb266;
int C_bb265;
int C_bb264;
int C_bb263;
int C_bb262;
int C_bb261;
int C_bb260;
int C_bb259;
int C_bb258;
int C_bb257;
int C_bb256;
int C_bb255;
int C_bb254;
int C_bb253;
int C_bb252;
int C_bb251;
int C_bb250;
int C_bb249;
int C_bb248;
int C_bb247;
int C_bb246;
int C_bb245;
int C_bb244;
int C_bb243;
int C_bb242;
int C_bb241;
int C_bb240;
int C_bb239;
int C_bb238;
int C_bb237;
int C_bb236;
int C_bb235;
int C_bb234;
int C_bb233;
int C_bb232;
int C_bb231;
int C_bb230;
int C_bb229;
int C_bb228;
int C_bb227;
int C_bb226;
int C_bb225;
int C_bb224;
int C_bb223;
int C_bb222;
int C_bb221;
int C_bb220;
int C_bb219;
int C_bb218;
int C_bb217;
int C_bb216;
int C_bb215;
int C_bb214;
int C_bb213;
int C_bb212;
int C_bb211;
int C_bb210;
int C_bb209;
int C_bb208;
int C_bb207;
int C_bb206;
int C_bb205;
int C_bb204;
int C_bb203;
int C_bb202;
int C_bb201;
int C_bb200;
int C_bb199;
int C_bb198;
int C_bb197;
int C_bb196;
int C_bb195;
int C_bb194;
int C_bb193;
int C_bb192;
int C_bb191;
int C_bb190;
int C_bb189;
int C_bb188;
int wcetloop_187;
int C_bb187;
int C_bb186;
int C_bb185;
int C_bb184;
int C_bb183;
int wcetloop_182;
int C_bb182;
int C_bb181;
int C_bb180;
int C_bb179;
int C_bb178;
int C_bb177;
int C_bb176;
int C_bb175;
int C_bb174;
int C_bb173;
int C_bb172;
int C_bb171;
int C_bb170;
int C_bb169;
int C_bb168;
int C_bb167;
int C_bb166;
int C_bb165;
int C_bb164;
int C_bb163;
int C_bb162;
int C_bb161;
int wcetloop_160;
int C_bb160;
int C_bb159;
int C_bb158;
int C_bb157;
int C_bb156;
int wcetloop_155;
int C_bb155;
int C_bb154;
int C_bb153;
int C_bb152;
int C_bb151;
int C_bb150;
int C_bb149;
int C_bb148;
int C_bb147;
int C_bb146;
int C_bb145;
int C_bb144;
int C_bb143;
int C_bb142;
int C_bb141;
int C_bb140;
int C_bb139;
int C_bb138;
int C_bb137;
int C_bb136;
int C_bb135;
int wcetloop_134;
int C_bb134;
int C_bb133;
int C_bb132;
int C_bb131;
int C_bb130;
int wcetloop_129;
int C_bb129;
int C_bb128;
int C_bb127;
int C_bb126;
int C_bb125;
int C_bb124;
int C_bb123;
int C_bb122;
int C_bb121;
int C_bb120;
int C_bb119;
int C_bb118;
int C_bb117;
int C_bb116;
int C_bb115;
int C_bb114;
int C_bb113;
int C_bb112;
int C_bb111;
int C_bb110;
int C_bb109;
int C_bb108;
int C_bb107;
int C_bb106;
int C_bb105;
int C_bb104;
int C_bb103;
int C_bb102;
int C_bb101;
int C_bb100;
int C_bb99;
int C_bb98;
int C_bb97;
int C_bb96;
int C_bb95;
int C_bb94;
int C_bb93;
int wcetloop_92;
int C_bb92;
int C_bb91;
int C_bb90;
int C_bb89;
int C_bb88;
int wcetloop_87;
int C_bb87;
int C_bb86;
int C_bb85;
int C_bb84;
int C_bb83;
int C_bb82;
int C_bb81;
int C_bb80;
int C_bb79;
int C_bb78;
int C_bb77;
int C_bb76;
int C_bb75;
int C_bb74;
int C_bb73;
int C_bb72;
int C_bb71;
int C_bb70;
int C_bb69;
int C_bb68;
int C_bb67;
int wcetloop_66;
int C_bb66;
int C_bb65;
int C_bb64;
int C_bb63;
int C_bb62;
int wcetloop_61;
int C_bb61;
int C_bb60;
int C_bb59;
int C_bb58;
int C_bb57;
int C_bb56;
int C_bb55;
int C_bb54;
int C_bb53;
int C_bb52;
int C_bb51;
int C_bb50;
int C_bb49;
int C_bb48;
int C_bb47;
int C_bb46;
int C_bb45;
int C_bb44;
int C_bb43;
int C_bb42;
int C_bb41;
int C_bb40;
int C_bb39;
int C_bb38;
int C_bb37;
int C_bb36;
int C_bb35;
int C_bb34;
int C_bb33;
int C_bb32;
int C_bb31;
int C_bb30;
int C_bb29;
int C_bb28;
int C_bb27;
int wcetloop_26;
int C_bb26;
int wcetloop_25;
int C_bb25;
int C_bb24;
int C_bb23;
int C_bb22;
int C_bb21;
int wcetloop_20;
int C_bb20;
int wcetloop_19;
int C_bb19;
int C_bb18;
int C_bb17;
int C_bb16;
int C_bb15;
int C_bb14;
int C_bb13;
int wcetloop_12;
int C_bb12;
int wcetloop_11;
int C_bb11;
int C_bb10;
int C_bb9;
int wcetloop_8;
int C_bb8;
int C_bb7;
int C_bb6;
int C_bb5;
int C_bb4;
int C_bb3;
int C_bb2;
int C_bb1;
int C_bb0;
int wcet;
int wcet_fin;
int numlines;
int set_3;
int set_2;
int set_1;
int set_0;
int L_432;
int L_433;
int L_431;
int L_452;
int L_451;
int L_450;
int L_453;
int L_44f;
int L_44e;
int L_44d;
int L_53c;
int L_53b;
int L_53a;
int L_539;
int L_538;
int L_537;
int L_536;
int L_535;
int L_534;
int L_533;
int L_532;
int L_509;
int L_508;
int L_504;
int L_503;
int L_507;
int L_506;
int L_505;
int L_502;
int L_501;
int L_500;
int L_4ff;
int L_4fe;
int L_4fd;
int L_4fc;
int L_4fb;
int L_4fa;
int L_50c;
int L_4f9;
int L_4f8;
int L_4f7;
int L_4f6;
int L_4f4;
int L_4f3;
int L_4f2;
int L_4f1;
int L_4ee;
int L_4ed;
int L_4ec;
int L_50b;
int L_4f0;
int L_4ef;
int L_4eb;
int L_4f5;
int L_4ea;
int L_4e9;
int L_4e8;
int L_4e7;
int L_52f;
int L_52e;
int L_52d;
int L_530;
int L_52c;
int L_52b;
int L_52a;
int L_529;
int L_528;
int L_527;
int L_526;
int L_525;
int L_524;
int L_549;
int L_548;
int L_546;
int L_547;
int L_545;
int L_544;
int L_543;
int L_542;
int L_541;
int L_540;
int L_53f;
int L_53e;
int L_53d;
int L_55d;
int L_55c;
int L_55b;
int L_55a;
int L_559;
int L_558;
int L_557;
int L_55f;
int L_55e;
int L_556;
int L_554;
int L_555;
int L_553;
int L_552;
int L_551;
int L_550;
int L_54f;
int L_54e;
int L_54d;
int L_4ce;
int L_4e4;
int L_4e3;
int L_4e2;
int L_4e1;
int L_4e0;
int L_4df;
int L_4de;
int L_4dd;
int L_4dc;
int L_4db;
int L_4da;
int L_4d9;
int L_4d8;
int L_4d7;
int L_4d6;
int L_4d5;
int L_4d4;
int L_4d3;
int L_4cd;
int L_4cc;
int L_4d2;
int L_4d1;
int L_4cb;
int L_4ca;
int L_4c9;
int L_4c8;
int L_4c7;
int L_4c6;
int L_4c5;
int L_4c4;
int L_4a5;
int L_4c1;
int L_4c0;
int L_4bf;
int L_4be;
int L_4bd;
int L_4bc;
int L_4bb;
int L_4ba;
int L_4b9;
int L_4b8;
int L_4b7;
int L_4b6;
int L_4b5;
int L_4b4;
int L_4b3;
int L_4b2;
int L_4b1;
int L_4b0;
int L_4af;
int L_4ae;
int L_4ad;
int L_4ac;
int L_4ab;
int L_4aa;
int L_4a9;
int L_4a8;
int L_4a7;
int L_4a6;
int L_4c3;
int L_4c2;
int L_496;
int L_4a4;
int L_49e;
int L_49d;
int L_49c;
int L_49b;
int L_49a;
int L_499;
int L_495;
int L_4a3;
int L_4a2;
int L_4a1;
int L_494;
int L_493;
int L_4a0;
int L_49f;
int L_48f;
int L_492;
int L_48e;
int L_491;
int L_490;
int L_48d;
int L_48c;
int L_48b;
int L_48a;
int L_489;
int L_485;
int L_488;
int L_487;
int L_484;
int L_482;
int L_481;
int L_486;
int L_480;
int L_483;
int L_47f;
int L_47e;
int L_47d;
int L_47c;
int L_4e6;
int L_4e5;
int L_47b;
int L_47a;
int L_479;
int L_478;
int L_477;
int L_54c;
int L_54b;
int L_54a;
int L_474;
int L_473;
int L_472;
int L_471;
int L_470;
int L_46f;
int L_46e;
int L_46d;
int L_46c;
int L_469;
int L_46b;
int L_46a;
int L_468;
int L_467;
int L_466;
int L_465;
int L_464;
int L_463;
int L_462;
int L_460;
int L_45f;
int L_45e;
int L_45d;
int L_45c;
int L_45b;
int L_45a;
int L_461;
int L_475;
int L_459;
int L_458;
int L_457;
int L_456;
int L_455;
int L_454;
int L_520;
int L_51f;
int L_51c;
int L_51b;
int L_521;
int L_51e;
int L_51a;
int L_51d;
int L_519;
int L_518;
int L_514;
int L_517;
int L_516;
int L_515;
int L_513;
int L_512;
int L_511;
int L_523;
int L_522;
int L_510;
int L_50f;
int L_50e;
int L_50d;
int L_445;
int L_444;
int L_44c;
int L_443;
int L_44b;
int L_442;
int L_441;
int L_440;
int L_44a;
int L_449;
int L_448;
int L_43f;
int L_447;
int L_43e;
int L_446;
int L_43d;
int L_43c;
int L_43b;
int L_43a;
int L_439;
int L_438;
int L_437;
int L_436;
int L_435;
int L_434;
int L_42a;
int L_420;
int L_42c;
int L_42b;
int L_421;
int L_428;
int L_41f;
int L_429;
int L_422;
int L_427;
int L_423;
int L_426;
int L_425;
int L_424;
int L_41e;
int L_41d;
int L_41c;
int L_41b;
int L_41a;
int L_419;
int L_418;
int L_417;
int L_416;
int L_415;
int L_414;
int L_430;
int L_42f;
