# Supplementary material for: Reducing the WCET and analysis time of systems with simple lockable instruction caches
Source: PLoS One. 2020 Mar 19;15(3):e0229980. doi: 10.1371/journal.pone.0229980 (PMC7082033; doi:10.1371/journal.pone.0229980)
Supplement: S1 File — (ZIP) [file pone.0229980.s001.zip › ILPS/basicmath_O0_L32_C128_A2_CM10_NM_phases.ilp]

/* IPET system */
max:  -1 wcet_fin;
1 wcetloop_2556 + 11 numlines_Phase_2556 + -1 wcet_Phase_2556 = 0; /*Phase_2556.*/
1 wcetloop_2549 + 11 numlines_Phase_2549 + -1 wcet_Phase_2549 = 0; /*Phase_2549.*/
1 wcetloop_2448 + 11 numlines_Phase_2448 + -1 wcet_Phase_2448 = 0; /*Phase_2448.*/
1 wcetloop_2443 + 11 numlines_Phase_2443 + -1 wcet_Phase_2443 = 0; /*Phase_2443.*/
1 wcetloop_2332 + 11 numlines_Phase_2332 + -1 wcet_Phase_2332 = 0; /*Phase_2332.*/
1 wcetloop_2327 + 11 numlines_Phase_2327 + -1 wcet_Phase_2327 = 0; /*Phase_2327.*/
1 wcetloop_2193 + 11 numlines_Phase_2193 + -1 wcet_Phase_2193 = 0; /*Phase_2193.*/
1 wcetloop_2188 + 11 numlines_Phase_2188 + -1 wcet_Phase_2188 = 0; /*Phase_2188.*/
1 wcetloop_2074 + 11 numlines_Phase_2074 + -1 wcet_Phase_2074 = 0; /*Phase_2074.*/
1 wcetloop_2069 + 11 numlines_Phase_2069 + -1 wcet_Phase_2069 = 0; /*Phase_2069.*/
1 wcetloop_2047 + 11 numlines_Phase_2047 + -1 wcet_Phase_2047 = 0; /*Phase_2047.*/
1 wcetloop_2042 + 11 numlines_Phase_2042 + -1 wcet_Phase_2042 = 0; /*Phase_2042.*/
1 wcetloop_2021 + 11 numlines_Phase_2021 + -1 wcet_Phase_2021 = 0; /*Phase_2021.*/
1 wcetloop_2016 + 11 numlines_Phase_2016 + -1 wcet_Phase_2016 = 0; /*Phase_2016.*/
1 wcetloop_1979 + 11 numlines_Phase_1979 + -1 wcet_Phase_1979 = 0; /*Phase_1979.*/
1 wcetloop_1974 + 11 numlines_Phase_1974 + -1 wcet_Phase_1974 = 0; /*Phase_1974.*/
1 wcetloop_1953 + 11 numlines_Phase_1953 + -1 wcet_Phase_1953 = 0; /*Phase_1953.*/
1 wcetloop_1948 + 11 numlines_Phase_1948 + -1 wcet_Phase_1948 = 0; /*Phase_1948.*/
1 wcetloop_1819 + 11 numlines_Phase_1819 + -1 wcet_Phase_1819 = 0; /*Phase_1819.*/
1 wcetloop_1814 + 11 numlines_Phase_1814 + -1 wcet_Phase_1814 = 0; /*Phase_1814.*/
1 wcetloop_1703 + 11 numlines_Phase_1703 + -1 wcet_Phase_1703 = 0; /*Phase_1703.*/
1 wcetloop_1698 + 11 numlines_Phase_1698 + -1 wcet_Phase_1698 = 0; /*Phase_1698.*/
1 wcetloop_1564 + 11 numlines_Phase_1564 + -1 wcet_Phase_1564 = 0; /*Phase_1564.*/
1 wcetloop_1559 + 11 numlines_Phase_1559 + -1 wcet_Phase_1559 = 0; /*Phase_1559.*/
1 wcetloop_1445 + 11 numlines_Phase_1445 + -1 wcet_Phase_1445 = 0; /*Phase_1445.*/
1 wcetloop_1440 + 11 numlines_Phase_1440 + -1 wcet_Phase_1440 = 0; /*Phase_1440.*/
1 wcetloop_1418 + 11 numlines_Phase_1418 + -1 wcet_Phase_1418 = 0; /*Phase_1418.*/
1 wcetloop_1413 + 11 numlines_Phase_1413 + -1 wcet_Phase_1413 = 0; /*Phase_1413.*/
1 wcetloop_1392 + 11 numlines_Phase_1392 + -1 wcet_Phase_1392 = 0; /*Phase_1392.*/
1 wcetloop_1387 + 11 numlines_Phase_1387 + -1 wcet_Phase_1387 = 0; /*Phase_1387.*/
1 wcetloop_1350 + 11 numlines_Phase_1350 + -1 wcet_Phase_1350 = 0; /*Phase_1350.*/
1 wcetloop_1345 + 11 numlines_Phase_1345 + -1 wcet_Phase_1345 = 0; /*Phase_1345.*/
1 wcetloop_1324 + 11 numlines_Phase_1324 + -1 wcet_Phase_1324 = 0; /*Phase_1324.*/
1 wcetloop_1319 + 11 numlines_Phase_1319 + -1 wcet_Phase_1319 = 0; /*Phase_1319.*/
1 wcetloop_1190 + 11 numlines_Phase_1190 + -1 wcet_Phase_1190 = 0; /*Phase_1190.*/
1 wcetloop_1185 + 11 numlines_Phase_1185 + -1 wcet_Phase_1185 = 0; /*Phase_1185.*/
1 wcetloop_1074 + 11 numlines_Phase_1074 + -1 wcet_Phase_1074 = 0; /*Phase_1074.*/
1 wcetloop_1069 + 11 numlines_Phase_1069 + -1 wcet_Phase_1069 = 0; /*Phase_1069.*/
1 wcetloop_935 + 11 numlines_Phase_935 + -1 wcet_Phase_935 = 0; /*Phase_935.*/
1 wcetloop_930 + 11 numlines_Phase_930 + -1 wcet_Phase_930 = 0; /*Phase_930.*/
1 wcetloop_816 + 11 numlines_Phase_816 + -1 wcet_Phase_816 = 0; /*Phase_816.*/
1 wcetloop_811 + 11 numlines_Phase_811 + -1 wcet_Phase_811 = 0; /*Phase_811.*/
1 wcetloop_789 + 11 numlines_Phase_789 + -1 wcet_Phase_789 = 0; /*Phase_789.*/
1 wcetloop_784 + 11 numlines_Phase_784 + -1 wcet_Phase_784 = 0; /*Phase_784.*/
1 wcetloop_763 + 11 numlines_Phase_763 + -1 wcet_Phase_763 = 0; /*Phase_763.*/
1 wcetloop_758 + 11 numlines_Phase_758 + -1 wcet_Phase_758 = 0; /*Phase_758.*/
1 wcetloop_721 + 11 numlines_Phase_721 + -1 wcet_Phase_721 = 0; /*Phase_721.*/
1 wcetloop_716 + 11 numlines_Phase_716 + -1 wcet_Phase_716 = 0; /*Phase_716.*/
1 wcetloop_695 + 11 numlines_Phase_695 + -1 wcet_Phase_695 = 0; /*Phase_695.*/
1 wcetloop_690 + 11 numlines_Phase_690 + -1 wcet_Phase_690 = 0; /*Phase_690.*/
1 wcetloop_561 + 11 numlines_Phase_561 + -1 wcet_Phase_561 = 0; /*Phase_561.*/
1 wcetloop_556 + 11 numlines_Phase_556 + -1 wcet_Phase_556 = 0; /*Phase_556.*/
1 wcetloop_445 + 11 numlines_Phase_445 + -1 wcet_Phase_445 = 0; /*Phase_445.*/
1 wcetloop_440 + 11 numlines_Phase_440 + -1 wcet_Phase_440 = 0; /*Phase_440.*/
1 wcetloop_306 + 11 numlines_Phase_306 + -1 wcet_Phase_306 = 0; /*Phase_306.*/
1 wcetloop_301 + 11 numlines_Phase_301 + -1 wcet_Phase_301 = 0; /*Phase_301.*/
1 wcetloop_187 + 11 numlines_Phase_187 + -1 wcet_Phase_187 = 0; /*Phase_187.*/
1 wcetloop_182 + 11 numlines_Phase_182 + -1 wcet_Phase_182 = 0; /*Phase_182.*/
1 wcetloop_160 + 11 numlines_Phase_160 + -1 wcet_Phase_160 = 0; /*Phase_160.*/
1 wcetloop_155 + 11 numlines_Phase_155 + -1 wcet_Phase_155 = 0; /*Phase_155.*/
1 wcetloop_134 + 11 numlines_Phase_134 + -1 wcet_Phase_134 = 0; /*Phase_134.*/
1 wcetloop_129 + 11 numlines_Phase_129 + -1 wcet_Phase_129 = 0; /*Phase_129.*/
1 wcetloop_92 + 11 numlines_Phase_92 + -1 wcet_Phase_92 = 0; /*Phase_92.*/
1 wcetloop_87 + 11 numlines_Phase_87 + -1 wcet_Phase_87 = 0; /*Phase_87.*/
1 wcetloop_66 + 11 numlines_Phase_66 + -1 wcet_Phase_66 = 0; /*Phase_66.*/
1 wcetloop_61 + 11 numlines_Phase_61 + -1 wcet_Phase_61 = 0; /*Phase_61.*/
1 wcetloop_26 + 11 numlines_Phase_26 + -1 wcet_Phase_26 = 0; /*Phase_26.*/
1 wcetloop_20 + 11 numlines_Phase_20 + -1 wcet_Phase_20 = 0; /*Phase_20.*/
1 wcetloop_11 + 11 numlines_Phase_11 + -1 wcet_Phase_11 = 0; /*Phase_11.*/
1 wcetloop_8 + 11 numlines_Phase_8 + -1 wcet_Phase_8 = 0; /*Phase_8.*/
-1 C_bb2 + -1 Wcet_basicmath_main_bb3 + -1 C_bb1 + 1 Wcet_main_bb1 = 4; /*Phase_0.Phase_0.*/
-875 C_bb31 + -1 Wcet_basicmath_solveCubic_bb2570 + -875 C_bb28 + -1050 C_bb25 + 1 wcet_bb25_bb28 = 3500; /*Phase_8.*/
-1 wcet_bb25_bb28 + 1 wcetloop_25 >= 0; /*Phase_8.*/
-1750 L_421_Pbb8 + -175 C_bb27 + -1 wcetloop_25 + -175 C_bb22 + -200 C_bb19 + 1 wcet_bb19_bb22 = -1050; /*Phase_8., DAH BB 27 Line L_421_Pbb8(175*(11-1))*/
-1 wcet_bb19_bb22 + 1 wcetloop_19 >= 0; /*Phase_8.*/
-25 C_bb21 + -2000 L_422_Pbb8 + -1 wcetloop_19 + -25 C_bb16 + -30 C_bb12 + 1 wcet_bb12_bb16 = -1900; /*Phase_8., DFM BB 19 Line L_422_Pbb8(175*(11-1)), DAH BB 21 Line L_422_Pbb8(25*(11-1))*/
-1 wcet_bb12_bb16 + 1 wcetloop_12 >= 0; /*Phase_8.*/
-5 C_bb15 + -300 L_423_Pbb8 + -1 wcetloop_12 + -5 C_bb10 + -6 C_bb8 + 1 wcet_bb8_bb10 = -280; /*Phase_8., DFM BB 12 Line L_423_Pbb8(25*(11-1)), DAH BB 15 Line L_423_Pbb8(5*(11-1))*/
-1 wcet_bb8_bb10 + 1 wcetloop_8 >= 0; /*Phase_8.*/
-1000 C_bb18 + -1 Wcet_basicmath_usqrt_bb2559 + -1000 C_bb14 + -1001 C_bb11 + 1 wcet_bb11_bb14 = 4000; /*Phase_11.*/
-1 wcet_bb11_bb14 + 1 wcetloop_11 >= 0; /*Phase_11.*/
-361 C_bb24 + -362 C_bb20 + 1 wcet_bb20_bb24 = 722; /*Phase_20.*/
-1 wcet_bb20_bb24 + 1 wcetloop_20 >= 0; /*Phase_20.*/
-360 C_bb30 + -361 C_bb26 + 1 wcet_bb26_bb30 = 720; /*Phase_26.*/
-1 wcet_bb26_bb30 + 1 wcetloop_26 >= 0; /*Phase_26.*/
-10 L_42c + -1 C_bb29 + -3600 L_42b_Pbb26 + -1 wcetloop_26 + -10 L_429 + -1 C_bb23 + -1 wcetloop_20 + -1 C_bb17 + -10 L_426 + -1 Wcet_basicmath_usqrt_bb2548 + -1 C_bb13 + -10000 L_426_Pbb11 + -1 wcetloop_11 + -10 L_424 + -1 C_bb9 + -50 L_424_Pbb8 + -1 wcetloop_8 + -1 C_bb7 + -1 Wcet_basicmath_solveCubic_bb1919 + -1 C_bb6 + -1 Wcet_basicmath_solveCubic_bb1290 + -1 C_bb5 + -1 Wcet_basicmath_solveCubic_bb661 + -1 C_bb4 + -1 Wcet_basicmath_solveCubic_bb32 + -1 C_bb3 + 1 Wcet_basicmath_main_bb3 = -13670; /*Phase_0.Phase_0., DFM BB 8 Line L_424_Pbb8(5*(11-1)), DAH BB 9 Line L_424(1*(11-1)), DFM BB 11 Line L_426_Pbb11(1000*(11-1)), DAH BB 13 Line L_426(1*(11-1)), DAH BB 23 Line L_429(1*(11-1)), DFM BB 26 Line L_42b_Pbb26(360*(11-1)), DAH BB 29 Line L_42c(1*(11-1))*/
-1 wcet_bb2578 + -1 Wcet_basicmath___ieee754_powf_bb2735 + -875 C_bb2576 + -1 Wcet_basicmath___fabsf_bb2708 + -875 C_bb2574 + -1 Wcet_basicmath___ieee754_sqrtf_bb2614 + -875 C_bb2572 + -875 C_bb2570 + 1 wcet_bb2570_bb2572 = 7000; /*Phase_8.*/
-1 wcet_bb2570_bb2572 + 1 wcet_bb2570 >= 0; /*Phase_8.*/
-875 C_bb2585 + -875 C_bb2587 + -1 Wcet_basicmath___cosf_bb3109 + -875 C_bb2586 + -1 Wcet_basicmath___ieee754_sqrtf_bb3083 + -875 C_bb2584 + -1 Wcet_basicmath___cosf_bb2993 + -875 C_bb2582 + -1 Wcet_basicmath___ieee754_sqrtf_bb2967 + -875 C_bb2579 + -1 Wcet_basicmath___cosf_bb2877 + -875 C_bb2577 + -1 Wcet_basicmath___ieee754_sqrtf_bb2709 + -875 C_bb2575 + -1 Wcet_basicmath___ieee754_acosf_bb2640 + -875 C_bb2573 + -8750 L_43c_Pbb8 + -1 Wcet_basicmath___ieee754_sqrtf_bb2588 + -875 C_bb2571 + -875 C_bb2570 + 1 wcet_bb2570_bb2571 = 7000; /*Phase_8., DAH BB 2571 Line L_43c_Pbb8(875*(11-1))*/
-1 wcet_bb2570_bb2571 + 1 wcet_bb2570 >= 0; /*Phase_8.*/
-8750 L_44b_Pbb8 + -875 C_bb2585 + -875 C_bb2583 + -17500 L_44a_Pbb8 + -875 C_bb2581 + -875 C_bb2578 + 1 wcet_bb2578_bb2581 = -24500; /*Phase_8., DAH BB 2581 Line L_44a_Pbb8(875*(11-1)), DAH BB 2583 Line L_44a_Pbb8(875*(11-1)), DAH BB 2585 Line L_44b_Pbb8(875*(11-1))*/
-1 wcet_bb2578_bb2581 + 1 wcet_bb2578 >= 0; /*Phase_8.*/
-8750 L_44b_Pbb8 + -875 C_bb2585 + -875 C_bb2583 + -17500 L_44a_Pbb8 + -875 C_bb2580 + -875 C_bb2578 + 1 wcet_bb2578_bb2580 = -24500; /*Phase_8., DAH BB 2580 Line L_44a_Pbb8(875*(11-1)), DAH BB 2583 Line L_44a_Pbb8(875*(11-1)), DAH BB 2585 Line L_44b_Pbb8(875*(11-1))*/
-1 wcet_bb2578_bb2580 + 1 wcet_bb2578 >= 0; /*Phase_8.*/
-1 wcet_bb2570 + 1 Wcet_basicmath_solveCubic_bb2570 = 1750; /*Phase_8.*/
-1 wcet_bb2562 + -33000 C_bb2560 + 1 wcet_bb2560_bb2562 = 64000; /*Phase_11.*/
-1 wcet_bb2560_bb2562 + 1 wcetloop_2560 >= 0; /*Phase_11.*/
-32000 C_bb2565 + -32000 C_bb2562 + 1 wcet_bb2562_bb2565 = 64000; /*Phase_11.*/
-1 wcet_bb2562_bb2565 + 1 wcet_bb2562 >= 0; /*Phase_11.*/
-320000 L_452_Pbb11 + -32000 C_bb2565 + -320000 L_451_Pbb11 + -32000 C_bb2564 + -32000 C_bb2562 + 1 wcet_bb2562_bb2564 = -640000; /*Phase_11., DAH BB 2564 Line L_451_Pbb11(32000*(11-1)), DAH BB 2565 Line L_452_Pbb11(32000*(11-1))*/
-1 wcet_bb2562_bb2564 + 1 wcet_bb2562 >= 0; /*Phase_11.*/
-1000 C_bb2563 + -1 Wcet_basicmath_memcpy_bb2566 + -1000 C_bb2561 + -330000 L_453_Pbb11 + -1 wcetloop_2560 + -1000 C_bb2559 + 1 Wcet_basicmath_usqrt_bb2559 = -324000; /*Phase_11.Phase_11., DFM BB 2560 Line L_453_Pbb11(32000*(11-1)), DAH BB 2561 Line L_453_Pbb11(1000*(11-1))*/
-1 wcet_bb2551 + -33 C_bb2549 + 1 wcet_bb2549_bb2551 = 64; /*Phase_2549.*/
-1 wcet_bb2549_bb2551 + 1 wcetloop_2549 >= 0; /*Phase_2549.*/
-32 C_bb2554 + -32 C_bb2551 + 1 wcet_bb2551_bb2554 = 64; /*Phase_2549.*/
-1 wcet_bb2551_bb2554 + 1 wcet_bb2551 >= 0; /*Phase_2549.*/
-320 L_452_Pbb2549 + -32 C_bb2554 + -320 L_451_Pbb2549 + -32 C_bb2553 + -32 C_bb2551 + 1 wcet_bb2551_bb2553 = -640; /*Phase_2549., DAH BB 2553 Line L_451_Pbb2549(32*(11-1)), DAH BB 2554 Line L_452_Pbb2549(32*(11-1))*/
-1 wcet_bb2551_bb2553 + 1 wcet_bb2551 >= 0; /*Phase_2549.*/
-1 C_bb2552 + -10 L_453 + -1 Wcet_basicmath_memcpy_bb2555 + -1 C_bb2550 + -320 L_453_Pbb2549 + -1 wcetloop_2549 + -1 C_bb2548 + 1 Wcet_basicmath_usqrt_bb2548 = -324; /*Phase_0.Phase_0., DFM BB 2549 Line L_453_Pbb2549(32*(11-1)), DAH BB 2550 Line L_453(1*(11-1))*/
-1 wcet_bb1927 + -1 Wcet_basicmath___ieee754_powf_bb2084 + -1 C_bb1925 + -1 Wcet_basicmath___fabsf_bb2057 + -1 C_bb1923 + -1 Wcet_basicmath___ieee754_sqrtf_bb1963 + -1 C_bb1921 + -1 C_bb1919 + 1 wcet_bb1919_bb1921 = 8; /*Phase_0.*/
-1 wcet_bb1919_bb1921 + 1 wcet_bb1919 >= 0; /*Phase_0.*/
-1 C_bb1934 + -1 C_bb1936 + -1 Wcet_basicmath___cosf_bb2458 + -1 C_bb1935 + -1 Wcet_basicmath___ieee754_sqrtf_bb2432 + -1 C_bb1933 + -1 Wcet_basicmath___cosf_bb2342 + -1 C_bb1931 + -1 Wcet_basicmath___ieee754_sqrtf_bb2316 + -1 C_bb1928 + -1 Wcet_basicmath___cosf_bb2226 + -1 C_bb1926 + -1 Wcet_basicmath___ieee754_sqrtf_bb2058 + -1 C_bb1924 + -1 Wcet_basicmath___ieee754_acosf_bb1989 + -1 C_bb1922 + -10 L_43c + -1 Wcet_basicmath___ieee754_sqrtf_bb1937 + -1 C_bb1920 + -1 C_bb1919 + 1 wcet_bb1919_bb1920 = 8; /*Phase_0., DAH BB 1920 Line L_43c(1*(11-1))*/
-1 wcet_bb1919_bb1920 + 1 wcet_bb1919 >= 0; /*Phase_0.*/
-10 L_44b + -1 C_bb1934 + -1 C_bb1932 + -20 L_44a + -1 C_bb1930 + -1 C_bb1927 + 1 wcet_bb1927_bb1930 = -28; /*Phase_0., DAH BB 1930 Line L_44a(1*(11-1)), DAH BB 1932 Line L_44a(1*(11-1)), DAH BB 1934 Line L_44b(1*(11-1))*/
-1 wcet_bb1927_bb1930 + 1 wcet_bb1927 >= 0; /*Phase_0.*/
-10 L_44b + -1 C_bb1934 + -1 C_bb1932 + -20 L_44a + -1 C_bb1929 + -1 C_bb1927 + 1 wcet_bb1927_bb1929 = -28; /*Phase_0., DAH BB 1929 Line L_44a(1*(11-1)), DAH BB 1932 Line L_44a(1*(11-1)), DAH BB 1934 Line L_44b(1*(11-1))*/
-1 wcet_bb1927_bb1929 + 1 wcet_bb1927 >= 0; /*Phase_0.*/
-1 wcet_bb1919 + 1 Wcet_basicmath_solveCubic_bb1919 = 2; /*Phase_0.*/
-1 wcet_bb1298 + -1 Wcet_basicmath___ieee754_powf_bb1455 + -1 C_bb1296 + -1 Wcet_basicmath___fabsf_bb1428 + -1 C_bb1294 + -1 Wcet_basicmath___ieee754_sqrtf_bb1334 + -1 C_bb1292 + -1 C_bb1290 + 1 wcet_bb1290_bb1292 = 8; /*Phase_0.*/
-1 wcet_bb1290_bb1292 + 1 wcet_bb1290 >= 0; /*Phase_0.*/
-1 C_bb1305 + -1 C_bb1307 + -1 Wcet_basicmath___cosf_bb1829 + -1 C_bb1306 + -1 Wcet_basicmath___ieee754_sqrtf_bb1803 + -1 C_bb1304 + -1 Wcet_basicmath___cosf_bb1713 + -1 C_bb1302 + -1 Wcet_basicmath___ieee754_sqrtf_bb1687 + -1 C_bb1299 + -1 Wcet_basicmath___cosf_bb1597 + -1 C_bb1297 + -1 Wcet_basicmath___ieee754_sqrtf_bb1429 + -1 C_bb1295 + -1 Wcet_basicmath___ieee754_acosf_bb1360 + -1 C_bb1293 + -10 L_43c + -1 Wcet_basicmath___ieee754_sqrtf_bb1308 + -1 C_bb1291 + -1 C_bb1290 + 1 wcet_bb1290_bb1291 = 8; /*Phase_0., DAH BB 1291 Line L_43c(1*(11-1))*/
-1 wcet_bb1290_bb1291 + 1 wcet_bb1290 >= 0; /*Phase_0.*/
-10 L_44b + -1 C_bb1305 + -1 C_bb1303 + -20 L_44a + -1 C_bb1301 + -1 C_bb1298 + 1 wcet_bb1298_bb1301 = -28; /*Phase_0., DAH BB 1301 Line L_44a(1*(11-1)), DAH BB 1303 Line L_44a(1*(11-1)), DAH BB 1305 Line L_44b(1*(11-1))*/
-1 wcet_bb1298_bb1301 + 1 wcet_bb1298 >= 0; /*Phase_0.*/
-10 L_44b + -1 C_bb1305 + -1 C_bb1303 + -20 L_44a + -1 C_bb1300 + -1 C_bb1298 + 1 wcet_bb1298_bb1300 = -28; /*Phase_0., DAH BB 1300 Line L_44a(1*(11-1)), DAH BB 1303 Line L_44a(1*(11-1)), DAH BB 1305 Line L_44b(1*(11-1))*/
-1 wcet_bb1298_bb1300 + 1 wcet_bb1298 >= 0; /*Phase_0.*/
-1 wcet_bb1290 + 1 Wcet_basicmath_solveCubic_bb1290 = 2; /*Phase_0.*/
-1 wcet_bb669 + -1 Wcet_basicmath___ieee754_powf_bb826 + -1 C_bb667 + -1 Wcet_basicmath___fabsf_bb799 + -1 C_bb665 + -1 Wcet_basicmath___ieee754_sqrtf_bb705 + -1 C_bb663 + -1 C_bb661 + 1 wcet_bb661_bb663 = 8; /*Phase_0.*/
-1 wcet_bb661_bb663 + 1 wcet_bb661 >= 0; /*Phase_0.*/
-1 C_bb676 + -1 C_bb678 + -1 Wcet_basicmath___cosf_bb1200 + -1 C_bb677 + -1 Wcet_basicmath___ieee754_sqrtf_bb1174 + -1 C_bb675 + -1 Wcet_basicmath___cosf_bb1084 + -1 C_bb673 + -1 Wcet_basicmath___ieee754_sqrtf_bb1058 + -1 C_bb670 + -1 Wcet_basicmath___cosf_bb968 + -1 C_bb668 + -1 Wcet_basicmath___ieee754_sqrtf_bb800 + -1 C_bb666 + -1 Wcet_basicmath___ieee754_acosf_bb731 + -1 C_bb664 + -10 L_43c + -1 Wcet_basicmath___ieee754_sqrtf_bb679 + -1 C_bb662 + -1 C_bb661 + 1 wcet_bb661_bb662 = 8; /*Phase_0., DAH BB 662 Line L_43c(1*(11-1))*/
-1 wcet_bb661_bb662 + 1 wcet_bb661 >= 0; /*Phase_0.*/
-10 L_44b + -1 C_bb676 + -1 C_bb674 + -20 L_44a + -1 C_bb672 + -1 C_bb669 + 1 wcet_bb669_bb672 = -28; /*Phase_0., DAH BB 672 Line L_44a(1*(11-1)), DAH BB 674 Line L_44a(1*(11-1)), DAH BB 676 Line L_44b(1*(11-1))*/
-1 wcet_bb669_bb672 + 1 wcet_bb669 >= 0; /*Phase_0.*/
-10 L_44b + -1 C_bb676 + -1 C_bb674 + -20 L_44a + -1 C_bb671 + -1 C_bb669 + 1 wcet_bb669_bb671 = -28; /*Phase_0., DAH BB 671 Line L_44a(1*(11-1)), DAH BB 674 Line L_44a(1*(11-1)), DAH BB 676 Line L_44b(1*(11-1))*/
-1 wcet_bb669_bb671 + 1 wcet_bb669 >= 0; /*Phase_0.*/
-1 wcet_bb661 + 1 Wcet_basicmath_solveCubic_bb661 = 2; /*Phase_0.*/
-1 wcet_bb40 + -1 Wcet_basicmath___ieee754_powf_bb197 + -1 C_bb38 + -1 Wcet_basicmath___fabsf_bb170 + -1 C_bb36 + -1 Wcet_basicmath___ieee754_sqrtf_bb76 + -1 C_bb34 + -1 C_bb32 + 1 wcet_bb32_bb34 = 8; /*Phase_0.*/
-1 wcet_bb32_bb34 + 1 wcet_bb32 >= 0; /*Phase_0.*/
-1 C_bb47 + -1 C_bb49 + -1 Wcet_basicmath___cosf_bb571 + -1 C_bb48 + -1 Wcet_basicmath___ieee754_sqrtf_bb545 + -1 C_bb46 + -1 Wcet_basicmath___cosf_bb455 + -1 C_bb44 + -1 Wcet_basicmath___ieee754_sqrtf_bb429 + -1 C_bb41 + -1 Wcet_basicmath___cosf_bb339 + -1 C_bb39 + -1 Wcet_basicmath___ieee754_sqrtf_bb171 + -1 C_bb37 + -1 Wcet_basicmath___ieee754_acosf_bb102 + -1 C_bb35 + -10 L_43c + -1 Wcet_basicmath___ieee754_sqrtf_bb50 + -1 C_bb33 + -1 C_bb32 + 1 wcet_bb32_bb33 = 8; /*Phase_0., DAH BB 33 Line L_43c(1*(11-1))*/
-1 wcet_bb32_bb33 + 1 wcet_bb32 >= 0; /*Phase_0.*/
-10 L_44b + -1 C_bb47 + -1 C_bb45 + -20 L_44a + -1 C_bb43 + -1 C_bb40 + 1 wcet_bb40_bb43 = -28; /*Phase_0., DAH BB 43 Line L_44a(1*(11-1)), DAH BB 45 Line L_44a(1*(11-1)), DAH BB 47 Line L_44b(1*(11-1))*/
-1 wcet_bb40_bb43 + 1 wcet_bb40 >= 0; /*Phase_0.*/
-10 L_44b + -1 C_bb47 + -1 C_bb45 + -20 L_44a + -1 C_bb42 + -1 C_bb40 + 1 wcet_bb40_bb42 = -28; /*Phase_0., DAH BB 42 Line L_44a(1*(11-1)), DAH BB 45 Line L_44a(1*(11-1)), DAH BB 47 Line L_44b(1*(11-1))*/
-1 wcet_bb40_bb42 + 1 wcet_bb40 >= 0; /*Phase_0.*/
-1 wcet_bb32 + 1 Wcet_basicmath_solveCubic_bb32 = 2; /*Phase_0.*/
-1 wcet_bb3111 + -875 C_bb3109 + 1 wcet_bb3109_bb3111 = 1750; /*Phase_8.*/
-1 wcet_bb3109_bb3111 + 1 wcet_bb3109 >= 0; /*Phase_8.*/
-875 C_bb3115 + -875 C_bb3112 + -8750 L_542_Pbb8 + -1 Wcet_basicmath___kernel_cosf_bb3127 + -875 C_bb3110 + -875 C_bb3109 + 1 wcet_bb3109_bb3110 = -5250; /*Phase_8., DAH BB 3110 Line L_542_Pbb8(875*(11-1))*/
-1 wcet_bb3109_bb3110 + 1 wcet_bb3109 >= 0; /*Phase_8.*/
-1 wcet_bb3116 + -1 Wcet_basicmath___ieee754_rem_pio2f_bb3137 + -875 C_bb3114 + -875 C_bb3111 + 1 wcet_bb3111_bb3114 = 3500; /*Phase_8.*/
-1 wcet_bb3111_bb3114 + 1 wcet_bb3111 >= 0; /*Phase_8.*/
-875 C_bb3115 + -875 C_bb3113 + -875 C_bb3111 + 1 wcet_bb3111_bb3113 = 1750; /*Phase_8.*/
-1 wcet_bb3111_bb3113 + 1 wcet_bb3111 >= 0; /*Phase_8.*/
-875 C_bb3115 + -875 C_bb3121 + -1 Wcet_basicmath___kernel_sinf_bb3165 + -875 C_bb3118 + -875 C_bb3116 + 1 wcet_bb3116_bb3118 = 5250; /*Phase_8.*/
-1 wcet_bb3116_bb3118 + 1 wcet_bb3116 >= 0; /*Phase_8.*/
-8750 L_545_Pbb8 + -1 wcet_bb3117 + -875 C_bb3116 + 1 wcet_bb3116_bb3117 = -8750; /*Phase_8., DAH BB 3117 Line L_545_Pbb8(875*(11-1))*/
-1 wcet_bb3116_bb3117 + 1 wcet_bb3116 >= 0; /*Phase_8.*/
-875 C_bb3115 + -875 C_bb3124 + -1 Wcet_basicmath___kernel_cosf_bb3172 + -875 C_bb3120 + -875 C_bb3117 + 1 wcet_bb3117_bb3120 = 5250; /*Phase_8.*/
-1 wcet_bb3117_bb3120 + 1 wcet_bb3117 >= 0; /*Phase_8.*/
-8750 L_545_Pbb8 + -1 wcet_bb3119 + -875 C_bb3117 + 1 wcet_bb3117_bb3119 = -8750; /*Phase_8., DAH BB 3119 Line L_545_Pbb8(875*(11-1))*/
-1 wcet_bb3117_bb3119 + 1 wcet_bb3117 >= 0; /*Phase_8.*/
-875 C_bb3115 + -875 C_bb3126 + -1 Wcet_basicmath___kernel_sinf_bb3192 + -875 C_bb3123 + -875 C_bb3119 + 1 wcet_bb3119_bb3123 = 3500; /*Phase_8.*/
-1 wcet_bb3119_bb3123 + 1 wcet_bb3119 >= 0; /*Phase_8.*/
-875 C_bb3115 + -875 C_bb3125 + -8750 L_546_Pbb8 + -1 Wcet_basicmath___kernel_cosf_bb3182 + -875 C_bb3122 + -875 C_bb3119 + 1 wcet_bb3119_bb3122 = -5250; /*Phase_8., DAH BB 3122 Line L_546_Pbb8(875*(11-1))*/
-1 wcet_bb3119_bb3122 + 1 wcet_bb3119 >= 0; /*Phase_8.*/
-1 wcet_bb3109 + 1 Wcet_basicmath___cosf_bb3109 = 1750; /*Phase_8.*/
-875 C_bb3098 + -1750 C_bb3094 + 1 wcet_bb3094_bb3098 = 1750; /*Phase_8.*/
-1 wcet_bb3094_bb3098 + 1 wcetloop_3094 >= 0; /*Phase_8.*/
-1 wcet_bb3101 + -22750 C_bb3099 + 1 wcet_bb3099_bb3101 = 43750; /*Phase_8.*/
-1 wcet_bb3099_bb3101 + 1 wcetloop_3099 >= 0; /*Phase_8.*/
-21875 C_bb3105 + -21875 C_bb3101 + 1 wcet_bb3101_bb3105 = 43750; /*Phase_8.*/
-1 wcet_bb3101_bb3105 + 1 wcet_bb3101 >= 0; /*Phase_8.*/
-218750 L_51c_Pbb8 + -21875 C_bb3105 + -218750 L_51a_Pbb8 + -21875 C_bb3104 + -21875 C_bb3101 + 1 wcet_bb3101_bb3104 = -437500; /*Phase_8., DAH BB 3104 Line L_51a_Pbb8(21875*(11-1)), DAH BB 3105 Line L_51c_Pbb8(21875*(11-1))*/
-1 wcet_bb3101_bb3104 + 1 wcet_bb3101 >= 0; /*Phase_8.*/
-1 wcet_bb3085 + -875 C_bb3083 + 1 wcet_bb3083_bb3085 = 1750; /*Phase_8.*/
-1 wcet_bb3083_bb3085 + 1 wcet_bb3083 >= 0; /*Phase_8.*/
-875 C_bb3086 + -8750 L_50f_Pbb8 + -875 C_bb3084 + -875 C_bb3083 + 1 wcet_bb3083_bb3084 = -7000; /*Phase_8., DAH BB 3084 Line L_50f_Pbb8(875*(11-1))*/
-1 wcet_bb3083_bb3084 + 1 wcet_bb3083 >= 0; /*Phase_8.*/
-1 wcet_bb3088 + -875 C_bb3085 + 1 wcet_bb3085_bb3088 = 1750; /*Phase_8.*/
-1 wcet_bb3085_bb3088 + 1 wcet_bb3085 >= 0; /*Phase_8.*/
-8750 L_510_Pbb8 + -1 wcet_bb3087 + -875 C_bb3085 + 1 wcet_bb3085_bb3087 = -8750; /*Phase_8., DAH BB 3087 Line L_510_Pbb8(875*(11-1))*/
-1 wcet_bb3085_bb3087 + 1 wcet_bb3085 >= 0; /*Phase_8.*/
-8750 L_511_Pbb8 + -1 wcet_bb3090 + -875 C_bb3087 + 1 wcet_bb3087_bb3090 = -7000; /*Phase_8., DAH BB 3090 Line L_511_Pbb8(875*(11-1))*/
-1 wcet_bb3087_bb3090 + 1 wcet_bb3087 >= 0; /*Phase_8.*/
-875 C_bb3086 + -8750 L_511_Pbb8 + -875 C_bb3089 + -875 C_bb3087 + 1 wcet_bb3087_bb3089 = -7000; /*Phase_8., DAH BB 3089 Line L_511_Pbb8(875*(11-1))*/
-1 wcet_bb3087_bb3089 + 1 wcet_bb3087 >= 0; /*Phase_8.*/
-1 wcet_bb3088 + -875 C_bb3090 + 1 wcet_bb3090_bb3088 = 1750; /*Phase_8.*/
-1 wcet_bb3090_bb3088 + 1 wcet_bb3090 >= 0; /*Phase_8.*/
-875 C_bb3086 + -8750 L_511_Pbb8 + -875 C_bb3093 + -875 C_bb3090 + 1 wcet_bb3090_bb3093 = -7000; /*Phase_8., DAH BB 3093 Line L_511_Pbb8(875*(11-1))*/
-1 wcet_bb3090_bb3093 + 1 wcet_bb3090 >= 0; /*Phase_8.*/
-1 wcet_bb3092 + -875 C_bb3088 + 1 wcet_bb3088_bb3092 = 1750; /*Phase_8.*/
-1 wcet_bb3088_bb3092 + 1 wcet_bb3088 >= 0; /*Phase_8.*/
-1 wcet_bb3092 + -17500 L_515_Pbb8 + -875 C_bb3097 + -8750 L_514_Pbb8 + -1 wcetloop_3094 + -8750 L_513_Pbb8 + -875 C_bb3091 + -875 C_bb3088 + 1 wcet_bb3088_bb3091 = -33250; /*Phase_8., DAH BB 3091 Line L_513_Pbb8(875*(11-1)), DFM BB 3094 Line L_514_Pbb8(875*(11-1)), DAH BB 3097 Line L_515_Pbb8(875*(11-1)), DAH BB 3092 Line L_515_Pbb8(875*(11-1))*/
-1 wcet_bb3088_bb3091 + 1 wcet_bb3088 >= 0; /*Phase_8.*/
-8750 L_51d_Pbb8 + -1 wcet_bb3100 + -1 wcetloop_3099 + -8750 L_517_Pbb8 + -875 C_bb3096 + -875 C_bb3092 + 1 wcet_bb3092_bb3096 = -14000; /*Phase_8., DAH BB 3096 Line L_517_Pbb8(875*(11-1)), DAH BB 3100 Line L_51d_Pbb8(875*(11-1))*/
-1 wcet_bb3092_bb3096 + 1 wcet_bb3092 >= 0; /*Phase_8.*/
-8750 L_51d_Pbb8 + -1 wcet_bb3100 + -1 wcetloop_3099 + -875 C_bb3096 + -17500 L_517_Pbb8 + -875 C_bb3095 + -875 C_bb3092 + 1 wcet_bb3092_bb3095 = -24500; /*Phase_8., DAH BB 3095 Line L_517_Pbb8(875*(11-1)), DAH BB 3096 Line L_517_Pbb8(875*(11-1)), DAH BB 3100 Line L_51d_Pbb8(875*(11-1))*/
-1 wcet_bb3092_bb3095 + 1 wcet_bb3092 >= 0; /*Phase_8.*/
-8750 L_522_Pbb8 + -875 C_bb3086 + -875 C_bb3103 + -875 C_bb3100 + 1 wcet_bb3100_bb3103 = -7000; /*Phase_8., DAH BB 3086 Line L_522_Pbb8(875*(11-1))*/
-1 wcet_bb3100_bb3103 + 1 wcet_bb3100 >= 0; /*Phase_8.*/
-8750 L_51d_Pbb8 + -1 wcet_bb3102 + -875 C_bb3100 + 1 wcet_bb3100_bb3102 = -8750; /*Phase_8., DAH BB 3102 Line L_51d_Pbb8(875*(11-1))*/
-1 wcet_bb3100_bb3102 + 1 wcet_bb3100 >= 0; /*Phase_8.*/
-8750 L_522_Pbb8 + -875 C_bb3086 + -875 C_bb3103 + -875 C_bb3102 + 1 wcet_bb3102_bb3103 = -7000; /*Phase_8., DAH BB 3086 Line L_522_Pbb8(875*(11-1))*/
-1 wcet_bb3102_bb3103 + 1 wcet_bb3102 >= 0; /*Phase_8.*/
-8750 L_51e_Pbb8 + -1 wcet_bb3106 + -875 C_bb3102 + 1 wcet_bb3102_bb3106 = -8750; /*Phase_8., DAH BB 3106 Line L_51e_Pbb8(875*(11-1))*/
-1 wcet_bb3102_bb3106 + 1 wcet_bb3102 >= 0; /*Phase_8.*/
-8750 L_522_Pbb8 + -875 C_bb3086 + -875 C_bb3103 + -875 C_bb3108 + -875 C_bb3106 + 1 wcet_bb3106_bb3108 = -7000; /*Phase_8., DAH BB 3086 Line L_522_Pbb8(875*(11-1))*/
-1 wcet_bb3106_bb3108 + 1 wcet_bb3106 >= 0; /*Phase_8.*/
-8750 L_522_Pbb8 + -875 C_bb3086 + -875 C_bb3103 + -875 C_bb3107 + -875 C_bb3106 + 1 wcet_bb3106_bb3107 = -7000; /*Phase_8., DAH BB 3086 Line L_522_Pbb8(875*(11-1))*/
-1 wcet_bb3106_bb3107 + 1 wcet_bb3106 >= 0; /*Phase_8.*/
-1 wcet_bb3083 + 1 Wcet_basicmath___ieee754_sqrtf_bb3083 = 1750; /*Phase_8.*/
-1 wcet_bb2995 + -875 C_bb2993 + 1 wcet_bb2993_bb2995 = 1750; /*Phase_8.*/
-1 wcet_bb2993_bb2995 + 1 wcet_bb2993 >= 0; /*Phase_8.*/
-875 C_bb2999 + -875 C_bb2996 + -8750 L_542_Pbb8 + -1 Wcet_basicmath___kernel_cosf_bb3011 + -875 C_bb2994 + -875 C_bb2993 + 1 wcet_bb2993_bb2994 = -5250; /*Phase_8., DAH BB 2994 Line L_542_Pbb8(875*(11-1))*/
-1 wcet_bb2993_bb2994 + 1 wcet_bb2993 >= 0; /*Phase_8.*/
-1 wcet_bb3000 + -1 Wcet_basicmath___ieee754_rem_pio2f_bb3021 + -875 C_bb2998 + -875 C_bb2995 + 1 wcet_bb2995_bb2998 = 3500; /*Phase_8.*/
-1 wcet_bb2995_bb2998 + 1 wcet_bb2995 >= 0; /*Phase_8.*/
-875 C_bb2999 + -875 C_bb2997 + -875 C_bb2995 + 1 wcet_bb2995_bb2997 = 1750; /*Phase_8.*/
-1 wcet_bb2995_bb2997 + 1 wcet_bb2995 >= 0; /*Phase_8.*/
-875 C_bb2999 + -875 C_bb3005 + -1 Wcet_basicmath___kernel_sinf_bb3049 + -875 C_bb3002 + -875 C_bb3000 + 1 wcet_bb3000_bb3002 = 5250; /*Phase_8.*/
-1 wcet_bb3000_bb3002 + 1 wcet_bb3000 >= 0; /*Phase_8.*/
-8750 L_545_Pbb8 + -1 wcet_bb3001 + -875 C_bb3000 + 1 wcet_bb3000_bb3001 = -8750; /*Phase_8., DAH BB 3001 Line L_545_Pbb8(875*(11-1))*/
-1 wcet_bb3000_bb3001 + 1 wcet_bb3000 >= 0; /*Phase_8.*/
-875 C_bb2999 + -875 C_bb3008 + -1 Wcet_basicmath___kernel_cosf_bb3056 + -875 C_bb3004 + -875 C_bb3001 + 1 wcet_bb3001_bb3004 = 5250; /*Phase_8.*/
-1 wcet_bb3001_bb3004 + 1 wcet_bb3001 >= 0; /*Phase_8.*/
-8750 L_545_Pbb8 + -1 wcet_bb3003 + -875 C_bb3001 + 1 wcet_bb3001_bb3003 = -8750; /*Phase_8., DAH BB 3003 Line L_545_Pbb8(875*(11-1))*/
-1 wcet_bb3001_bb3003 + 1 wcet_bb3001 >= 0; /*Phase_8.*/
-875 C_bb2999 + -875 C_bb3010 + -1 Wcet_basicmath___kernel_sinf_bb3076 + -875 C_bb3007 + -875 C_bb3003 + 1 wcet_bb3003_bb3007 = 3500; /*Phase_8.*/
-1 wcet_bb3003_bb3007 + 1 wcet_bb3003 >= 0; /*Phase_8.*/
-875 C_bb2999 + -875 C_bb3009 + -8750 L_546_Pbb8 + -1 Wcet_basicmath___kernel_cosf_bb3066 + -875 C_bb3006 + -875 C_bb3003 + 1 wcet_bb3003_bb3006 = -5250; /*Phase_8., DAH BB 3006 Line L_546_Pbb8(875*(11-1))*/
-1 wcet_bb3003_bb3006 + 1 wcet_bb3003 >= 0; /*Phase_8.*/
-1 wcet_bb2993 + 1 Wcet_basicmath___cosf_bb2993 = 1750; /*Phase_8.*/
-875 C_bb2982 + -1750 C_bb2978 + 1 wcet_bb2978_bb2982 = 1750; /*Phase_8.*/
-1 wcet_bb2978_bb2982 + 1 wcetloop_2978 >= 0; /*Phase_8.*/
-1 wcet_bb2985 + -22750 C_bb2983 + 1 wcet_bb2983_bb2985 = 43750; /*Phase_8.*/
-1 wcet_bb2983_bb2985 + 1 wcetloop_2983 >= 0; /*Phase_8.*/
-21875 C_bb2989 + -21875 C_bb2985 + 1 wcet_bb2985_bb2989 = 43750; /*Phase_8.*/
-1 wcet_bb2985_bb2989 + 1 wcet_bb2985 >= 0; /*Phase_8.*/
-218750 L_51c_Pbb8 + -21875 C_bb2989 + -218750 L_51a_Pbb8 + -21875 C_bb2988 + -21875 C_bb2985 + 1 wcet_bb2985_bb2988 = -437500; /*Phase_8., DAH BB 2988 Line L_51a_Pbb8(21875*(11-1)), DAH BB 2989 Line L_51c_Pbb8(21875*(11-1))*/
-1 wcet_bb2985_bb2988 + 1 wcet_bb2985 >= 0; /*Phase_8.*/
-1 wcet_bb2969 + -875 C_bb2967 + 1 wcet_bb2967_bb2969 = 1750; /*Phase_8.*/
-1 wcet_bb2967_bb2969 + 1 wcet_bb2967 >= 0; /*Phase_8.*/
-875 C_bb2970 + -8750 L_50f_Pbb8 + -875 C_bb2968 + -875 C_bb2967 + 1 wcet_bb2967_bb2968 = -7000; /*Phase_8., DAH BB 2968 Line L_50f_Pbb8(875*(11-1))*/
-1 wcet_bb2967_bb2968 + 1 wcet_bb2967 >= 0; /*Phase_8.*/
-1 wcet_bb2972 + -875 C_bb2969 + 1 wcet_bb2969_bb2972 = 1750; /*Phase_8.*/
-1 wcet_bb2969_bb2972 + 1 wcet_bb2969 >= 0; /*Phase_8.*/
-8750 L_510_Pbb8 + -1 wcet_bb2971 + -875 C_bb2969 + 1 wcet_bb2969_bb2971 = -8750; /*Phase_8., DAH BB 2971 Line L_510_Pbb8(875*(11-1))*/
-1 wcet_bb2969_bb2971 + 1 wcet_bb2969 >= 0; /*Phase_8.*/
-8750 L_511_Pbb8 + -1 wcet_bb2974 + -875 C_bb2971 + 1 wcet_bb2971_bb2974 = -7000; /*Phase_8., DAH BB 2974 Line L_511_Pbb8(875*(11-1))*/
-1 wcet_bb2971_bb2974 + 1 wcet_bb2971 >= 0; /*Phase_8.*/
-875 C_bb2970 + -8750 L_511_Pbb8 + -875 C_bb2973 + -875 C_bb2971 + 1 wcet_bb2971_bb2973 = -7000; /*Phase_8., DAH BB 2973 Line L_511_Pbb8(875*(11-1))*/
-1 wcet_bb2971_bb2973 + 1 wcet_bb2971 >= 0; /*Phase_8.*/
-1 wcet_bb2972 + -875 C_bb2974 + 1 wcet_bb2974_bb2972 = 1750; /*Phase_8.*/
-1 wcet_bb2974_bb2972 + 1 wcet_bb2974 >= 0; /*Phase_8.*/
-875 C_bb2970 + -8750 L_511_Pbb8 + -875 C_bb2977 + -875 C_bb2974 + 1 wcet_bb2974_bb2977 = -7000; /*Phase_8., DAH BB 2977 Line L_511_Pbb8(875*(11-1))*/
-1 wcet_bb2974_bb2977 + 1 wcet_bb2974 >= 0; /*Phase_8.*/
-1 wcet_bb2976 + -875 C_bb2972 + 1 wcet_bb2972_bb2976 = 1750; /*Phase_8.*/
-1 wcet_bb2972_bb2976 + 1 wcet_bb2972 >= 0; /*Phase_8.*/
-1 wcet_bb2976 + -17500 L_515_Pbb8 + -875 C_bb2981 + -8750 L_514_Pbb8 + -1 wcetloop_2978 + -8750 L_513_Pbb8 + -875 C_bb2975 + -875 C_bb2972 + 1 wcet_bb2972_bb2975 = -33250; /*Phase_8., DAH BB 2975 Line L_513_Pbb8(875*(11-1)), DFM BB 2978 Line L_514_Pbb8(875*(11-1)), DAH BB 2981 Line L_515_Pbb8(875*(11-1)), DAH BB 2976 Line L_515_Pbb8(875*(11-1))*/
-1 wcet_bb2972_bb2975 + 1 wcet_bb2972 >= 0; /*Phase_8.*/
-8750 L_51d_Pbb8 + -1 wcet_bb2984 + -1 wcetloop_2983 + -8750 L_517_Pbb8 + -875 C_bb2980 + -875 C_bb2976 + 1 wcet_bb2976_bb2980 = -14000; /*Phase_8., DAH BB 2980 Line L_517_Pbb8(875*(11-1)), DAH BB 2984 Line L_51d_Pbb8(875*(11-1))*/
-1 wcet_bb2976_bb2980 + 1 wcet_bb2976 >= 0; /*Phase_8.*/
-8750 L_51d_Pbb8 + -1 wcet_bb2984 + -1 wcetloop_2983 + -875 C_bb2980 + -17500 L_517_Pbb8 + -875 C_bb2979 + -875 C_bb2976 + 1 wcet_bb2976_bb2979 = -24500; /*Phase_8., DAH BB 2979 Line L_517_Pbb8(875*(11-1)), DAH BB 2980 Line L_517_Pbb8(875*(11-1)), DAH BB 2984 Line L_51d_Pbb8(875*(11-1))*/
-1 wcet_bb2976_bb2979 + 1 wcet_bb2976 >= 0; /*Phase_8.*/
-8750 L_522_Pbb8 + -875 C_bb2970 + -875 C_bb2987 + -875 C_bb2984 + 1 wcet_bb2984_bb2987 = -7000; /*Phase_8., DAH BB 2970 Line L_522_Pbb8(875*(11-1))*/
-1 wcet_bb2984_bb2987 + 1 wcet_bb2984 >= 0; /*Phase_8.*/
-8750 L_51d_Pbb8 + -1 wcet_bb2986 + -875 C_bb2984 + 1 wcet_bb2984_bb2986 = -8750; /*Phase_8., DAH BB 2986 Line L_51d_Pbb8(875*(11-1))*/
-1 wcet_bb2984_bb2986 + 1 wcet_bb2984 >= 0; /*Phase_8.*/
-8750 L_522_Pbb8 + -875 C_bb2970 + -875 C_bb2987 + -875 C_bb2986 + 1 wcet_bb2986_bb2987 = -7000; /*Phase_8., DAH BB 2970 Line L_522_Pbb8(875*(11-1))*/
-1 wcet_bb2986_bb2987 + 1 wcet_bb2986 >= 0; /*Phase_8.*/
-8750 L_51e_Pbb8 + -1 wcet_bb2990 + -875 C_bb2986 + 1 wcet_bb2986_bb2990 = -8750; /*Phase_8., DAH BB 2990 Line L_51e_Pbb8(875*(11-1))*/
-1 wcet_bb2986_bb2990 + 1 wcet_bb2986 >= 0; /*Phase_8.*/
-8750 L_522_Pbb8 + -875 C_bb2970 + -875 C_bb2987 + -875 C_bb2992 + -875 C_bb2990 + 1 wcet_bb2990_bb2992 = -7000; /*Phase_8., DAH BB 2970 Line L_522_Pbb8(875*(11-1))*/
-1 wcet_bb2990_bb2992 + 1 wcet_bb2990 >= 0; /*Phase_8.*/
-8750 L_522_Pbb8 + -875 C_bb2970 + -875 C_bb2987 + -875 C_bb2991 + -875 C_bb2990 + 1 wcet_bb2990_bb2991 = -7000; /*Phase_8., DAH BB 2970 Line L_522_Pbb8(875*(11-1))*/
-1 wcet_bb2990_bb2991 + 1 wcet_bb2990 >= 0; /*Phase_8.*/
-1 wcet_bb2967 + 1 Wcet_basicmath___ieee754_sqrtf_bb2967 = 1750; /*Phase_8.*/
-1 wcet_bb2879 + -875 C_bb2877 + 1 wcet_bb2877_bb2879 = 1750; /*Phase_8.*/
-1 wcet_bb2877_bb2879 + 1 wcet_bb2877 >= 0; /*Phase_8.*/
-875 C_bb2883 + -875 C_bb2880 + -8750 L_542_Pbb8 + -1 Wcet_basicmath___kernel_cosf_bb2895 + -875 C_bb2878 + -875 C_bb2877 + 1 wcet_bb2877_bb2878 = -5250; /*Phase_8., DAH BB 2878 Line L_542_Pbb8(875*(11-1))*/
-1 wcet_bb2877_bb2878 + 1 wcet_bb2877 >= 0; /*Phase_8.*/
-1 wcet_bb2884 + -1 Wcet_basicmath___ieee754_rem_pio2f_bb2905 + -875 C_bb2882 + -875 C_bb2879 + 1 wcet_bb2879_bb2882 = 3500; /*Phase_8.*/
-1 wcet_bb2879_bb2882 + 1 wcet_bb2879 >= 0; /*Phase_8.*/
-875 C_bb2883 + -875 C_bb2881 + -875 C_bb2879 + 1 wcet_bb2879_bb2881 = 1750; /*Phase_8.*/
-1 wcet_bb2879_bb2881 + 1 wcet_bb2879 >= 0; /*Phase_8.*/
-875 C_bb2883 + -875 C_bb2889 + -1 Wcet_basicmath___kernel_sinf_bb2933 + -875 C_bb2886 + -875 C_bb2884 + 1 wcet_bb2884_bb2886 = 5250; /*Phase_8.*/
-1 wcet_bb2884_bb2886 + 1 wcet_bb2884 >= 0; /*Phase_8.*/
-8750 L_545_Pbb8 + -1 wcet_bb2885 + -875 C_bb2884 + 1 wcet_bb2884_bb2885 = -8750; /*Phase_8., DAH BB 2885 Line L_545_Pbb8(875*(11-1))*/
-1 wcet_bb2884_bb2885 + 1 wcet_bb2884 >= 0; /*Phase_8.*/
-875 C_bb2883 + -875 C_bb2892 + -1 Wcet_basicmath___kernel_cosf_bb2940 + -875 C_bb2888 + -875 C_bb2885 + 1 wcet_bb2885_bb2888 = 5250; /*Phase_8.*/
-1 wcet_bb2885_bb2888 + 1 wcet_bb2885 >= 0; /*Phase_8.*/
-8750 L_545_Pbb8 + -1 wcet_bb2887 + -875 C_bb2885 + 1 wcet_bb2885_bb2887 = -8750; /*Phase_8., DAH BB 2887 Line L_545_Pbb8(875*(11-1))*/
-1 wcet_bb2885_bb2887 + 1 wcet_bb2885 >= 0; /*Phase_8.*/
-875 C_bb2883 + -875 C_bb2894 + -1 Wcet_basicmath___kernel_sinf_bb2960 + -875 C_bb2891 + -875 C_bb2887 + 1 wcet_bb2887_bb2891 = 3500; /*Phase_8.*/
-1 wcet_bb2887_bb2891 + 1 wcet_bb2887 >= 0; /*Phase_8.*/
-875 C_bb2883 + -875 C_bb2893 + -8750 L_546_Pbb8 + -1 Wcet_basicmath___kernel_cosf_bb2950 + -875 C_bb2890 + -875 C_bb2887 + 1 wcet_bb2887_bb2890 = -5250; /*Phase_8., DAH BB 2890 Line L_546_Pbb8(875*(11-1))*/
-1 wcet_bb2887_bb2890 + 1 wcet_bb2887 >= 0; /*Phase_8.*/
-1 wcet_bb2877 + 1 Wcet_basicmath___cosf_bb2877 = 1750; /*Phase_8.*/
-8750 L_47a_Pbb8 + -1 wcet_bb2737 + -875 C_bb2735 + 1 wcet_bb2735_bb2737 = -7000; /*Phase_8., DAH BB 2737 Line L_47a_Pbb8(875*(11-1))*/
-1 wcet_bb2735_bb2737 + 1 wcet_bb2735 >= 0; /*Phase_8.*/
-875 C_bb2738 + -8750 L_47a_Pbb8 + -875 C_bb2736 + -875 C_bb2735 + 1 wcet_bb2735_bb2736 = -7000; /*Phase_8., DAH BB 2736 Line L_47a_Pbb8(875*(11-1))*/
-1 wcet_bb2735_bb2736 + 1 wcet_bb2735 >= 0; /*Phase_8.*/
-8750 L_47b_Pbb8 + -1 wcet_bb2740 + -875 C_bb2737 + 1 wcet_bb2737_bb2740 = -7000; /*Phase_8., DAH BB 2740 Line L_47b_Pbb8(875*(11-1))*/
-1 wcet_bb2737_bb2740 + 1 wcet_bb2737 >= 0; /*Phase_8.*/
-875 C_bb2738 + -8750 L_47b_Pbb8 + -875 C_bb2739 + -875 C_bb2737 + 1 wcet_bb2737_bb2739 = -7000; /*Phase_8., DAH BB 2739 Line L_47b_Pbb8(875*(11-1))*/
-1 wcet_bb2737_bb2739 + 1 wcet_bb2737 >= 0; /*Phase_8.*/
-1 wcet_bb2742 + -875 C_bb2740 + 1 wcet_bb2740_bb2742 = 1750; /*Phase_8.*/
-1 wcet_bb2740_bb2742 + 1 wcet_bb2740 >= 0; /*Phase_8.*/
-1 wcet_bb2743 + -8750 L_47c_Pbb8 + -1 Wcet_basicmath___isinff_bb2826 + -875 C_bb2741 + -875 C_bb2740 + 1 wcet_bb2740_bb2741 = -7000; /*Phase_8., DAH BB 2741 Line L_47c_Pbb8(875*(11-1))*/
-1 wcet_bb2740_bb2741 + 1 wcet_bb2740 >= 0; /*Phase_8.*/
-1 wcet_bb2742 + -875 C_bb2743 + 1 wcet_bb2743_bb2742 = 1750; /*Phase_8.*/
-1 wcet_bb2743_bb2742 + 1 wcet_bb2743 >= 0; /*Phase_8.*/
-875 C_bb2738 + -8750 L_47c_Pbb8 + -875 C_bb2746 + -875 C_bb2743 + 1 wcet_bb2743_bb2746 = -7000; /*Phase_8., DAH BB 2746 Line L_47c_Pbb8(875*(11-1))*/
-1 wcet_bb2743_bb2746 + 1 wcet_bb2743 >= 0; /*Phase_8.*/
-875 C_bb2738 + -875 C_bb2745 + -875 C_bb2742 + 1 wcet_bb2742_bb2745 = 3500; /*Phase_8.*/
-1 wcet_bb2742_bb2745 + 1 wcet_bb2742 >= 0; /*Phase_8.*/
-8750 L_47d_Pbb8 + -1 wcet_bb2744 + -875 C_bb2742 + 1 wcet_bb2742_bb2744 = -8750; /*Phase_8., DAH BB 2744 Line L_47d_Pbb8(875*(11-1))*/
-1 wcet_bb2742_bb2744 + 1 wcet_bb2742 >= 0; /*Phase_8.*/
-8750 L_47e_Pbb8 + -1 wcet_bb2747 + -875 C_bb2744 + 1 wcet_bb2744_bb2747 = -7000; /*Phase_8., DAH BB 2747 Line L_47e_Pbb8(875*(11-1))*/
-1 wcet_bb2744_bb2747 + 1 wcet_bb2744 >= 0; /*Phase_8.*/
-875 C_bb2738 + -8750 L_47e_Pbb8 + -875 C_bb2745 + -875 C_bb2744 + 1 wcet_bb2744_bb2745 = -7000; /*Phase_8., DAH BB 2745 Line L_47e_Pbb8(875*(11-1))*/
-1 wcet_bb2744_bb2745 + 1 wcet_bb2744 >= 0; /*Phase_8.*/
-1 wcet_bb2749 + -875 C_bb2747 + 1 wcet_bb2747_bb2749 = 1750; /*Phase_8.*/
-1 wcet_bb2747_bb2749 + 1 wcet_bb2747 >= 0; /*Phase_8.*/
-8750 L_47f_Pbb8 + -1 wcet_bb2748 + -875 C_bb2747 + 1 wcet_bb2747_bb2748 = -8750; /*Phase_8., DAH BB 2748 Line L_47f_Pbb8(875*(11-1))*/
-1 wcet_bb2747_bb2748 + 1 wcet_bb2747 >= 0; /*Phase_8.*/
-1 wcet_bb2751 + -875 C_bb2748 + 1 wcet_bb2748_bb2751 = 1750; /*Phase_8.*/
-1 wcet_bb2748_bb2751 + 1 wcet_bb2748 >= 0; /*Phase_8.*/
-1 wcet_bb2749 + -8750 L_47f_Pbb8 + -875 C_bb2750 + -875 C_bb2748 + 1 wcet_bb2748_bb2750 = -7000; /*Phase_8., DAH BB 2750 Line L_47f_Pbb8(875*(11-1))*/
-1 wcet_bb2748_bb2750 + 1 wcet_bb2748 >= 0; /*Phase_8.*/
-1 wcet_bb2749 + -875 C_bb2751 + 1 wcet_bb2751_bb2749 = 1750; /*Phase_8.*/
-1 wcet_bb2751_bb2749 + 1 wcet_bb2751 >= 0; /*Phase_8.*/
-8750 L_480_Pbb8 + -1 wcet_bb2754 + -875 C_bb2751 + 1 wcet_bb2751_bb2754 = -8750; /*Phase_8., DAH BB 2754 Line L_480_Pbb8(875*(11-1))*/
-1 wcet_bb2751_bb2754 + 1 wcet_bb2751 >= 0; /*Phase_8.*/
-1 wcet_bb2749 + -875 C_bb2754 + 1 wcet_bb2754_bb2749 = 1750; /*Phase_8.*/
-1 wcet_bb2754_bb2749 + 1 wcet_bb2754 >= 0; /*Phase_8.*/
-1 wcet_bb2749 + -8750 L_482_Pbb8 + -875 C_bb2759 + -875 C_bb2754 + 1 wcet_bb2754_bb2759 = -8750; /*Phase_8., DAH BB 2759 Line L_482_Pbb8(875*(11-1))*/
-1 wcet_bb2754_bb2759 + 1 wcet_bb2754 >= 0; /*Phase_8.*/
-1 wcet_bb2753 + -875 C_bb2749 + 1 wcet_bb2749_bb2753 = 1750; /*Phase_8.*/
-1 wcet_bb2749_bb2753 + 1 wcet_bb2749 >= 0; /*Phase_8.*/
-8750 L_483_Pbb8 + -1 wcet_bb2752 + -875 C_bb2749 + 1 wcet_bb2749_bb2752 = -8750; /*Phase_8., DAH BB 2752 Line L_483_Pbb8(875*(11-1))*/
-1 wcet_bb2749_bb2752 + 1 wcet_bb2749 >= 0; /*Phase_8.*/
-1 wcet_bb2758 + -875 C_bb2753 + 1 wcet_bb2753_bb2758 = 1750; /*Phase_8.*/
-1 wcet_bb2753_bb2758 + 1 wcet_bb2753 >= 0; /*Phase_8.*/
-1 wcet_bb2757 + -875 C_bb2753 + 1 wcet_bb2753_bb2757 = 0; /*Phase_8.*/
-1 wcet_bb2753_bb2757 + 1 wcet_bb2753 >= 0; /*Phase_8.*/
-1 wcet_bb2765 + -875 C_bb2758 + 1 wcet_bb2758_bb2765 = 1750; /*Phase_8.*/
-1 wcet_bb2758_bb2765 + 1 wcet_bb2758 >= 0; /*Phase_8.*/
-875 C_bb2738 + -8750 L_488_Pbb8 + -875 C_bb2764 + -875 C_bb2758 + 1 wcet_bb2758_bb2764 = -7000; /*Phase_8., DAH BB 2764 Line L_488_Pbb8(875*(11-1))*/
-1 wcet_bb2758_bb2764 + 1 wcet_bb2758 >= 0; /*Phase_8.*/
-1 wcet_bb2773 + -1 Wcet_basicmath___fabsf_bb2827 + -875 C_bb2771 + -875 C_bb2765 + 1 wcet_bb2765_bb2771 = 3500; /*Phase_8.*/
-1 wcet_bb2765_bb2771 + 1 wcet_bb2765 >= 0; /*Phase_8.*/
-8750 L_489_Pbb8 + -1 wcet_bb2770 + -875 C_bb2765 + 1 wcet_bb2765_bb2770 = -8750; /*Phase_8., DAH BB 2770 Line L_489_Pbb8(875*(11-1))*/
-1 wcet_bb2765_bb2770 + 1 wcet_bb2765 >= 0; /*Phase_8.*/
-1 wcet_bb2773 + -1 Wcet_basicmath___fabsf_bb2827 + -875 C_bb2771 + -875 C_bb2770 + 1 wcet_bb2770_bb2771 = 3500; /*Phase_8.*/
-1 wcet_bb2770_bb2771 + 1 wcet_bb2770 >= 0; /*Phase_8.*/
-875 C_bb2738 + -875 C_bb2774 + -8750 L_489_Pbb8 + -1 Wcet_basicmath___ieee754_sqrtf_bb2828 + -875 C_bb2772 + -875 C_bb2770 + 1 wcet_bb2770_bb2772 = -5250; /*Phase_8., DAH BB 2772 Line L_489_Pbb8(875*(11-1))*/
-1 wcet_bb2770_bb2772 + 1 wcet_bb2770 >= 0; /*Phase_8.*/
-8750 L_48b_Pbb8 + -1 wcet_bb2776 + -875 C_bb2773 + 1 wcet_bb2773_bb2776 = -7000; /*Phase_8., DAH BB 2776 Line L_48b_Pbb8(875*(11-1))*/
-1 wcet_bb2773_bb2776 + 1 wcet_bb2773 >= 0; /*Phase_8.*/
-8750 L_48b_Pbb8 + -1 wcet_bb2775 + -875 C_bb2773 + 1 wcet_bb2773_bb2775 = -8750; /*Phase_8., DAH BB 2775 Line L_48b_Pbb8(875*(11-1))*/
-1 wcet_bb2773_bb2775 + 1 wcet_bb2773 >= 0; /*Phase_8.*/
-8750 L_48b_Pbb8 + -1 wcet_bb2776 + -875 C_bb2775 + 1 wcet_bb2775_bb2776 = -7000; /*Phase_8., DAH BB 2776 Line L_48b_Pbb8(875*(11-1))*/
-1 wcet_bb2775_bb2776 + 1 wcet_bb2775 >= 0; /*Phase_8.*/
-8750 L_48b_Pbb8 + -1 wcet_bb2777 + -875 C_bb2775 + 1 wcet_bb2775_bb2777 = -8750; /*Phase_8., DAH BB 2777 Line L_48b_Pbb8(875*(11-1))*/
-1 wcet_bb2775_bb2777 + 1 wcet_bb2775 >= 0; /*Phase_8.*/
-1 wcet_bb2780 + -875 C_bb2777 + 1 wcet_bb2777_bb2780 = 1750; /*Phase_8.*/
-1 wcet_bb2777_bb2780 + 1 wcet_bb2777 >= 0; /*Phase_8.*/
-8750 L_48b_Pbb8 + -1 wcet_bb2776 + -875 C_bb2777 + 1 wcet_bb2777_bb2776 = -8750; /*Phase_8., DAH BB 2776 Line L_48b_Pbb8(875*(11-1))*/
-1 wcet_bb2777_bb2776 + 1 wcet_bb2777 >= 0; /*Phase_8.*/
-1 wcet_bb2784 + -875 C_bb2780 + 1 wcet_bb2780_bb2784 = 1750; /*Phase_8.*/
-1 wcet_bb2780_bb2784 + 1 wcet_bb2780 >= 0; /*Phase_8.*/
-875 C_bb2738 + -8750 L_491_Pbb8 + -875 C_bb2783 + -875 C_bb2780 + 1 wcet_bb2780_bb2783 = -7000; /*Phase_8., DAH BB 2783 Line L_491_Pbb8(875*(11-1))*/
-1 wcet_bb2780_bb2783 + 1 wcet_bb2780 >= 0; /*Phase_8.*/
-1 wcet_bb2788 + -875 C_bb2784 + 1 wcet_bb2784_bb2788 = 1750; /*Phase_8.*/
-1 wcet_bb2784_bb2788 + 1 wcet_bb2784 >= 0; /*Phase_8.*/
-8750 L_492_Pbb8 + -1 wcet_bb2787 + -875 C_bb2784 + 1 wcet_bb2784_bb2787 = -8750; /*Phase_8., DAH BB 2787 Line L_492_Pbb8(875*(11-1))*/
-1 wcet_bb2784_bb2787 + 1 wcet_bb2784 >= 0; /*Phase_8.*/
-1 wcet_bb2793 + -875 C_bb2788 + 1 wcet_bb2788_bb2793 = 1750; /*Phase_8.*/
-1 wcet_bb2788_bb2793 + 1 wcet_bb2788 >= 0; /*Phase_8.*/
-8750 L_4a1_Pbb8 + -1 wcet_bb2793 + -8750 L_4a0_Pbb8 + -875 C_bb2792 + -875 C_bb2788 + 1 wcet_bb2788_bb2792 = -17500; /*Phase_8., DAH BB 2792 Line L_4a0_Pbb8(875*(11-1)), DAH BB 2793 Line L_4a1_Pbb8(875*(11-1))*/
-1 wcet_bb2788_bb2792 + 1 wcet_bb2788 >= 0; /*Phase_8.*/
-1 wcet_bb2799 + -875 C_bb2793 + 1 wcet_bb2793_bb2799 = 1750; /*Phase_8.*/
-1 wcet_bb2793_bb2799 + 1 wcet_bb2793 >= 0; /*Phase_8.*/
-8750 L_4c2_Pbb8 + -1 wcet_bb2802 + -875 C_bb2803 + -8750 L_4a3_Pbb8 + -875 C_bb2798 + -875 C_bb2793 + 1 wcet_bb2793_bb2798 = -15750; /*Phase_8., DAH BB 2798 Line L_4a3_Pbb8(875*(11-1)), DAH BB 2802 Line L_4c2_Pbb8(875*(11-1))*/
-1 wcet_bb2793_bb2798 + 1 wcet_bb2793 >= 0; /*Phase_8.*/
-8750 L_4c2_Pbb8 + -1 wcet_bb2802 + -8750 L_4a6_Pbb8 + -875 C_bb2803 + -875 C_bb2805 + -875 C_bb2799 + 1 wcet_bb2799_bb2805 = -15750; /*Phase_8., DAH BB 2803 Line L_4a6_Pbb8(875*(11-1)), DAH BB 2802 Line L_4c2_Pbb8(875*(11-1))*/
-1 wcet_bb2799_bb2805 + 1 wcet_bb2799 >= 0; /*Phase_8.*/
-8750 L_4c2_Pbb8 + -1 wcet_bb2802 + -875 C_bb2803 + -8750 L_4a4_Pbb8 + -875 C_bb2804 + -875 C_bb2799 + 1 wcet_bb2799_bb2804 = -15750; /*Phase_8., DAH BB 2804 Line L_4a4_Pbb8(875*(11-1)), DAH BB 2802 Line L_4c2_Pbb8(875*(11-1))*/
-1 wcet_bb2799_bb2804 + 1 wcet_bb2799 >= 0; /*Phase_8.*/
-1 wcet_bb2791 + -875 C_bb2787 + 1 wcet_bb2787_bb2791 = 1750; /*Phase_8.*/
-1 wcet_bb2787_bb2791 + 1 wcet_bb2787 >= 0; /*Phase_8.*/
-1 wcet_bb2790 + -875 C_bb2787 + 1 wcet_bb2787_bb2790 = 0; /*Phase_8.*/
-1 wcet_bb2787_bb2790 + 1 wcet_bb2787 >= 0; /*Phase_8.*/
-1 wcet_bb2802 + -875 C_bb2797 + -875 C_bb2791 + 1 wcet_bb2791_bb2797 = 3500; /*Phase_8.*/
-1 wcet_bb2791_bb2797 + 1 wcet_bb2791 >= 0; /*Phase_8.*/
-8750 L_494_Pbb8 + -1 wcet_bb2796 + -875 C_bb2791 + 1 wcet_bb2791_bb2796 = -8750; /*Phase_8., DAH BB 2796 Line L_494_Pbb8(875*(11-1))*/
-1 wcet_bb2791_bb2796 + 1 wcet_bb2791 >= 0; /*Phase_8.*/
-1 wcet_bb2807 + -875 C_bb2802 + 1 wcet_bb2802_bb2807 = 1750; /*Phase_8.*/
-1 wcet_bb2802_bb2807 + 1 wcet_bb2802 >= 0; /*Phase_8.*/
-1 wcet_bb2807 + -8750 L_4c3_Pbb8 + -875 C_bb2806 + -875 C_bb2802 + 1 wcet_bb2802_bb2806 = -8750; /*Phase_8., DAH BB 2806 Line L_4c3_Pbb8(875*(11-1))*/
-1 wcet_bb2802_bb2806 + 1 wcet_bb2802 >= 0; /*Phase_8.*/
-1 wcet_bb2809 + -875 C_bb2807 + 1 wcet_bb2807_bb2809 = 1750; /*Phase_8.*/
-1 wcet_bb2807_bb2809 + 1 wcet_bb2807 >= 0; /*Phase_8.*/
-875 C_bb2738 + -8750 L_4c8_Pbb8 + -875 C_bb2808 + -875 C_bb2807 + 1 wcet_bb2807_bb2808 = -7000; /*Phase_8., DAH BB 2808 Line L_4c8_Pbb8(875*(11-1))*/
-1 wcet_bb2807_bb2808 + 1 wcet_bb2807 >= 0; /*Phase_8.*/
-1 wcet_bb2811 + -875 C_bb2809 + 1 wcet_bb2809_bb2811 = 1750; /*Phase_8.*/
-1 wcet_bb2809_bb2811 + 1 wcet_bb2809 >= 0; /*Phase_8.*/
-8750 L_4c9_Pbb8 + -1 wcet_bb2810 + -875 C_bb2809 + 1 wcet_bb2809_bb2810 = -8750; /*Phase_8., DAH BB 2810 Line L_4c9_Pbb8(875*(11-1))*/
-1 wcet_bb2809_bb2810 + 1 wcet_bb2809 >= 0; /*Phase_8.*/
-1 wcet_bb2815 + -875 C_bb2811 + 1 wcet_bb2811_bb2815 = 1750; /*Phase_8.*/
-1 wcet_bb2811_bb2815 + 1 wcet_bb2811 >= 0; /*Phase_8.*/
-875 C_bb2738 + -875 C_bb2814 + -875 C_bb2811 + 1 wcet_bb2811_bb2814 = 1750; /*Phase_8.*/
-1 wcet_bb2811_bb2814 + 1 wcet_bb2811 >= 0; /*Phase_8.*/
-1 wcet_bb2813 + -875 C_bb2815 + 1 wcet_bb2815_bb2813 = 1750; /*Phase_8.*/
-1 wcet_bb2815_bb2813 + 1 wcet_bb2815 >= 0; /*Phase_8.*/
-8750 L_4cd_Pbb8 + -1 wcet_bb2818 + -875 C_bb2815 + 1 wcet_bb2815_bb2818 = -8750; /*Phase_8., DAH BB 2818 Line L_4cd_Pbb8(875*(11-1))*/
-1 wcet_bb2815_bb2818 + 1 wcet_bb2815 >= 0; /*Phase_8.*/
-1 wcet_bb2813 + -875 C_bb2818 + 1 wcet_bb2818_bb2813 = 1750; /*Phase_8.*/
-1 wcet_bb2818_bb2813 + 1 wcet_bb2818 >= 0; /*Phase_8.*/
-875 C_bb2738 + -8750 L_4ce_Pbb8 + -875 C_bb2823 + -875 C_bb2818 + 1 wcet_bb2818_bb2823 = -7000; /*Phase_8., DAH BB 2823 Line L_4ce_Pbb8(875*(11-1))*/
-1 wcet_bb2818_bb2823 + 1 wcet_bb2818 >= 0; /*Phase_8.*/
-1 wcet_bb2813 + -875 C_bb2810 + 1 wcet_bb2810_bb2813 = 1750; /*Phase_8.*/
-1 wcet_bb2810_bb2813 + 1 wcet_bb2810 >= 0; /*Phase_8.*/
-875 C_bb2738 + -8750 L_4ca_Pbb8 + -875 C_bb2812 + -875 C_bb2810 + 1 wcet_bb2810_bb2812 = -7000; /*Phase_8., DAH BB 2812 Line L_4ca_Pbb8(875*(11-1))*/
-1 wcet_bb2810_bb2812 + 1 wcet_bb2810 >= 0; /*Phase_8.*/
-1 wcet_bb2817 + -875 C_bb2813 + 1 wcet_bb2813_bb2817 = 1750; /*Phase_8.*/
-1 wcet_bb2813_bb2817 + 1 wcet_bb2813 >= 0; /*Phase_8.*/
-1 wcet_bb2816 + -875 C_bb2813 + 1 wcet_bb2813_bb2816 = 0; /*Phase_8.*/
-1 wcet_bb2813_bb2816 + 1 wcet_bb2813 >= 0; /*Phase_8.*/
-8750 L_4d7_Pbb8 + -1 wcet_bb2817 + -875 C_bb2820 + -875 C_bb2816 + 1 wcet_bb2816_bb2820 = -7000; /*Phase_8., DAH BB 2817 Line L_4d7_Pbb8(875*(11-1))*/
-1 wcet_bb2816_bb2820 + 1 wcet_bb2816 >= 0; /*Phase_8.*/
-1 wcet_bb2817 + -17500 L_4d7_Pbb8 + -875 C_bb2820 + -875 C_bb2819 + -875 C_bb2816 + 1 wcet_bb2816_bb2819 = -17500; /*Phase_8., DAH BB 2820 Line L_4d7_Pbb8(875*(11-1)), DAH BB 2817 Line L_4d7_Pbb8(875*(11-1))*/
-1 wcet_bb2816_bb2819 + 1 wcet_bb2816 >= 0; /*Phase_8.*/
-875 C_bb2738 + -17500 L_4e5_Pbb8 + -875 C_bb2825 + -8750 L_4e4_Pbb8 + -875 C_bb2822 + -875 C_bb2817 + 1 wcet_bb2817_bb2822 = -24500; /*Phase_8., DAH BB 2822 Line L_4e4_Pbb8(875*(11-1)), DAH BB 2825 Line L_4e5_Pbb8(875*(11-1)), DAH BB 2738 Line L_4e5_Pbb8(875*(11-1))*/
-1 wcet_bb2817_bb2822 + 1 wcet_bb2817 >= 0; /*Phase_8.*/
-8750 L_4e5_Pbb8 + -875 C_bb2738 + -875 C_bb2825 + -875 C_bb2824 + -8750 L_4e4_Pbb8 + -1 Wcet_basicmath___scalbnf_bb2854 + -875 C_bb2821 + -875 C_bb2817 + 1 wcet_bb2817_bb2821 = -14000; /*Phase_8., DAH BB 2821 Line L_4e4_Pbb8(875*(11-1)), DAH BB 2738 Line L_4e5_Pbb8(875*(11-1))*/
-1 wcet_bb2817_bb2821 + 1 wcet_bb2817 >= 0; /*Phase_8.*/
-875 C_bb2738 + -8750 L_495_Pbb8 + -875 C_bb2801 + -875 C_bb2796 + 1 wcet_bb2796_bb2801 = -5250; /*Phase_8., DAH BB 2801 Line L_495_Pbb8(875*(11-1))*/
-1 wcet_bb2796_bb2801 + 1 wcet_bb2796 >= 0; /*Phase_8.*/
-875 C_bb2738 + -8750 L_495_Pbb8 + -875 C_bb2800 + -875 C_bb2796 + 1 wcet_bb2796_bb2800 = -7000; /*Phase_8., DAH BB 2800 Line L_495_Pbb8(875*(11-1))*/
-1 wcet_bb2796_bb2800 + 1 wcet_bb2796 >= 0; /*Phase_8.*/
-875 C_bb2738 + -8750 L_493_Pbb8 + -875 C_bb2795 + -875 C_bb2790 + 1 wcet_bb2790_bb2795 = -5250; /*Phase_8., DAH BB 2795 Line L_493_Pbb8(875*(11-1))*/
-1 wcet_bb2790_bb2795 + 1 wcet_bb2790 >= 0; /*Phase_8.*/
-875 C_bb2738 + -8750 L_493_Pbb8 + -875 C_bb2794 + -875 C_bb2790 + 1 wcet_bb2790_bb2794 = -7000; /*Phase_8., DAH BB 2794 Line L_493_Pbb8(875*(11-1))*/
-1 wcet_bb2790_bb2794 + 1 wcet_bb2790 >= 0; /*Phase_8.*/
-1 wcet_bb2779 + -875 C_bb2776 + 1 wcet_bb2776_bb2779 = 1750; /*Phase_8.*/
-1 wcet_bb2776_bb2779 + 1 wcet_bb2776 >= 0; /*Phase_8.*/
-1 wcet_bb2779 + -8750 L_48c_Pbb8 + -875 C_bb2778 + -875 C_bb2776 + 1 wcet_bb2776_bb2778 = -8750; /*Phase_8., DAH BB 2778 Line L_48c_Pbb8(875*(11-1))*/
-1 wcet_bb2776_bb2778 + 1 wcet_bb2776 >= 0; /*Phase_8.*/
-875 C_bb2738 + -875 C_bb2782 + -875 C_bb2779 + 1 wcet_bb2779_bb2782 = 3500; /*Phase_8.*/
-1 wcet_bb2779_bb2782 + 1 wcet_bb2779 >= 0; /*Phase_8.*/
-8750 L_48d_Pbb8 + -1 wcet_bb2781 + -875 C_bb2779 + 1 wcet_bb2779_bb2781 = -8750; /*Phase_8., DAH BB 2781 Line L_48d_Pbb8(875*(11-1))*/
-1 wcet_bb2779_bb2781 + 1 wcet_bb2779 >= 0; /*Phase_8.*/
-1 wcet_bb2786 + -875 C_bb2781 + 1 wcet_bb2781_bb2786 = 1750; /*Phase_8.*/
-1 wcet_bb2781_bb2786 + 1 wcet_bb2781 >= 0; /*Phase_8.*/
-875 C_bb2738 + -875 C_bb2782 + -8750 L_48e_Pbb8 + -875 C_bb2785 + -875 C_bb2781 + 1 wcet_bb2781_bb2785 = -5250; /*Phase_8., DAH BB 2785 Line L_48e_Pbb8(875*(11-1))*/
-1 wcet_bb2781_bb2785 + 1 wcet_bb2781 >= 0; /*Phase_8.*/
-875 C_bb2738 + -875 C_bb2782 + -875 C_bb2786 + 1 wcet_bb2786_bb2782 = 3500; /*Phase_8.*/
-1 wcet_bb2786_bb2782 + 1 wcet_bb2786 >= 0; /*Phase_8.*/
-875 C_bb2738 + -875 C_bb2782 + -8750 L_48f_Pbb8 + -875 C_bb2789 + -875 C_bb2786 + 1 wcet_bb2786_bb2789 = -7000; /*Phase_8., DAH BB 2789 Line L_48f_Pbb8(875*(11-1))*/
-1 wcet_bb2786_bb2789 + 1 wcet_bb2786 >= 0; /*Phase_8.*/
-875 C_bb2738 + -8750 L_487_Pbb8 + -875 C_bb2763 + -875 C_bb2757 + 1 wcet_bb2757_bb2763 = -5250; /*Phase_8., DAH BB 2763 Line L_487_Pbb8(875*(11-1))*/
-1 wcet_bb2757_bb2763 + 1 wcet_bb2757 >= 0; /*Phase_8.*/
-875 C_bb2738 + -8750 L_487_Pbb8 + -875 C_bb2762 + -875 C_bb2757 + 1 wcet_bb2757_bb2762 = -7000; /*Phase_8., DAH BB 2762 Line L_487_Pbb8(875*(11-1))*/
-1 wcet_bb2757_bb2762 + 1 wcet_bb2757 >= 0; /*Phase_8.*/
-1 wcet_bb2756 + -875 C_bb2752 + 1 wcet_bb2752_bb2756 = 1750; /*Phase_8.*/
-1 wcet_bb2752_bb2756 + 1 wcet_bb2752 >= 0; /*Phase_8.*/
-875 C_bb2738 + -8750 L_483_Pbb8 + -875 C_bb2755 + -875 C_bb2752 + 1 wcet_bb2752_bb2755 = -7000; /*Phase_8., DAH BB 2755 Line L_483_Pbb8(875*(11-1))*/
-1 wcet_bb2752_bb2755 + 1 wcet_bb2752 >= 0; /*Phase_8.*/
-1 wcet_bb2761 + -875 C_bb2756 + 1 wcet_bb2756_bb2761 = 1750; /*Phase_8.*/
-1 wcet_bb2756_bb2761 + 1 wcet_bb2756 >= 0; /*Phase_8.*/
-8750 L_484_Pbb8 + -1 wcet_bb2760 + -875 C_bb2756 + 1 wcet_bb2756_bb2760 = -8750; /*Phase_8., DAH BB 2760 Line L_484_Pbb8(875*(11-1))*/
-1 wcet_bb2756_bb2760 + 1 wcet_bb2756 >= 0; /*Phase_8.*/
-875 C_bb2738 + -875 C_bb2769 + -875 C_bb2761 + 1 wcet_bb2761_bb2769 = 3500; /*Phase_8.*/
-1 wcet_bb2761_bb2769 + 1 wcet_bb2761 >= 0; /*Phase_8.*/
-875 C_bb2738 + -875 C_bb2768 + -875 C_bb2761 + 1 wcet_bb2761_bb2768 = 1750; /*Phase_8.*/
-1 wcet_bb2761_bb2768 + 1 wcet_bb2761 >= 0; /*Phase_8.*/
-875 C_bb2738 + -8750 L_485_Pbb8 + -875 C_bb2767 + -875 C_bb2760 + 1 wcet_bb2760_bb2767 = -5250; /*Phase_8., DAH BB 2767 Line L_485_Pbb8(875*(11-1))*/
-1 wcet_bb2760_bb2767 + 1 wcet_bb2760 >= 0; /*Phase_8.*/
-875 C_bb2738 + -8750 L_485_Pbb8 + -875 C_bb2766 + -875 C_bb2760 + 1 wcet_bb2760_bb2766 = -7000; /*Phase_8., DAH BB 2766 Line L_485_Pbb8(875*(11-1))*/
-1 wcet_bb2760_bb2766 + 1 wcet_bb2760 >= 0; /*Phase_8.*/
-1 wcet_bb2735 + 1 Wcet_basicmath___ieee754_powf_bb2735 = 1750; /*Phase_8.*/
-875 C_bb2724 + -1750 C_bb2720 + 1 wcet_bb2720_bb2724 = 1750; /*Phase_8.*/
-1 wcet_bb2720_bb2724 + 1 wcetloop_2720 >= 0; /*Phase_8.*/
-1 wcet_bb2727 + -22750 C_bb2725 + 1 wcet_bb2725_bb2727 = 43750; /*Phase_8.*/
-1 wcet_bb2725_bb2727 + 1 wcetloop_2725 >= 0; /*Phase_8.*/
-21875 C_bb2731 + -21875 C_bb2727 + 1 wcet_bb2727_bb2731 = 43750; /*Phase_8.*/
-1 wcet_bb2727_bb2731 + 1 wcet_bb2727 >= 0; /*Phase_8.*/
-218750 L_51c_Pbb8 + -21875 C_bb2731 + -218750 L_51a_Pbb8 + -21875 C_bb2730 + -21875 C_bb2727 + 1 wcet_bb2727_bb2730 = -437500; /*Phase_8., DAH BB 2730 Line L_51a_Pbb8(21875*(11-1)), DAH BB 2731 Line L_51c_Pbb8(21875*(11-1))*/
-1 wcet_bb2727_bb2730 + 1 wcet_bb2727 >= 0; /*Phase_8.*/
-1 wcet_bb2711 + -875 C_bb2709 + 1 wcet_bb2709_bb2711 = 1750; /*Phase_8.*/
-1 wcet_bb2709_bb2711 + 1 wcet_bb2709 >= 0; /*Phase_8.*/
-875 C_bb2712 + -8750 L_50f_Pbb8 + -875 C_bb2710 + -875 C_bb2709 + 1 wcet_bb2709_bb2710 = -7000; /*Phase_8., DAH BB 2710 Line L_50f_Pbb8(875*(11-1))*/
-1 wcet_bb2709_bb2710 + 1 wcet_bb2709 >= 0; /*Phase_8.*/
-1 wcet_bb2714 + -875 C_bb2711 + 1 wcet_bb2711_bb2714 = 1750; /*Phase_8.*/
-1 wcet_bb2711_bb2714 + 1 wcet_bb2711 >= 0; /*Phase_8.*/
-8750 L_510_Pbb8 + -1 wcet_bb2713 + -875 C_bb2711 + 1 wcet_bb2711_bb2713 = -8750; /*Phase_8., DAH BB 2713 Line L_510_Pbb8(875*(11-1))*/
-1 wcet_bb2711_bb2713 + 1 wcet_bb2711 >= 0; /*Phase_8.*/
-8750 L_511_Pbb8 + -1 wcet_bb2716 + -875 C_bb2713 + 1 wcet_bb2713_bb2716 = -7000; /*Phase_8., DAH BB 2716 Line L_511_Pbb8(875*(11-1))*/
-1 wcet_bb2713_bb2716 + 1 wcet_bb2713 >= 0; /*Phase_8.*/
-875 C_bb2712 + -8750 L_511_Pbb8 + -875 C_bb2715 + -875 C_bb2713 + 1 wcet_bb2713_bb2715 = -7000; /*Phase_8., DAH BB 2715 Line L_511_Pbb8(875*(11-1))*/
-1 wcet_bb2713_bb2715 + 1 wcet_bb2713 >= 0; /*Phase_8.*/
-1 wcet_bb2714 + -875 C_bb2716 + 1 wcet_bb2716_bb2714 = 1750; /*Phase_8.*/
-1 wcet_bb2716_bb2714 + 1 wcet_bb2716 >= 0; /*Phase_8.*/
-875 C_bb2712 + -8750 L_511_Pbb8 + -875 C_bb2719 + -875 C_bb2716 + 1 wcet_bb2716_bb2719 = -7000; /*Phase_8., DAH BB 2719 Line L_511_Pbb8(875*(11-1))*/
-1 wcet_bb2716_bb2719 + 1 wcet_bb2716 >= 0; /*Phase_8.*/
-1 wcet_bb2718 + -875 C_bb2714 + 1 wcet_bb2714_bb2718 = 1750; /*Phase_8.*/
-1 wcet_bb2714_bb2718 + 1 wcet_bb2714 >= 0; /*Phase_8.*/
-1 wcet_bb2718 + -17500 L_515_Pbb8 + -875 C_bb2723 + -8750 L_514_Pbb8 + -1 wcetloop_2720 + -8750 L_513_Pbb8 + -875 C_bb2717 + -875 C_bb2714 + 1 wcet_bb2714_bb2717 = -33250; /*Phase_8., DAH BB 2717 Line L_513_Pbb8(875*(11-1)), DFM BB 2720 Line L_514_Pbb8(875*(11-1)), DAH BB 2723 Line L_515_Pbb8(875*(11-1)), DAH BB 2718 Line L_515_Pbb8(875*(11-1))*/
-1 wcet_bb2714_bb2717 + 1 wcet_bb2714 >= 0; /*Phase_8.*/
-8750 L_51d_Pbb8 + -1 wcet_bb2726 + -1 wcetloop_2725 + -8750 L_517_Pbb8 + -875 C_bb2722 + -875 C_bb2718 + 1 wcet_bb2718_bb2722 = -14000; /*Phase_8., DAH BB 2722 Line L_517_Pbb8(875*(11-1)), DAH BB 2726 Line L_51d_Pbb8(875*(11-1))*/
-1 wcet_bb2718_bb2722 + 1 wcet_bb2718 >= 0; /*Phase_8.*/
-8750 L_51d_Pbb8 + -1 wcet_bb2726 + -1 wcetloop_2725 + -875 C_bb2722 + -17500 L_517_Pbb8 + -875 C_bb2721 + -875 C_bb2718 + 1 wcet_bb2718_bb2721 = -24500; /*Phase_8., DAH BB 2721 Line L_517_Pbb8(875*(11-1)), DAH BB 2722 Line L_517_Pbb8(875*(11-1)), DAH BB 2726 Line L_51d_Pbb8(875*(11-1))*/
-1 wcet_bb2718_bb2721 + 1 wcet_bb2718 >= 0; /*Phase_8.*/
-8750 L_522_Pbb8 + -875 C_bb2712 + -875 C_bb2729 + -875 C_bb2726 + 1 wcet_bb2726_bb2729 = -7000; /*Phase_8., DAH BB 2712 Line L_522_Pbb8(875*(11-1))*/
-1 wcet_bb2726_bb2729 + 1 wcet_bb2726 >= 0; /*Phase_8.*/
-8750 L_51d_Pbb8 + -1 wcet_bb2728 + -875 C_bb2726 + 1 wcet_bb2726_bb2728 = -8750; /*Phase_8., DAH BB 2728 Line L_51d_Pbb8(875*(11-1))*/
-1 wcet_bb2726_bb2728 + 1 wcet_bb2726 >= 0; /*Phase_8.*/
-8750 L_522_Pbb8 + -875 C_bb2712 + -875 C_bb2729 + -875 C_bb2728 + 1 wcet_bb2728_bb2729 = -7000; /*Phase_8., DAH BB 2712 Line L_522_Pbb8(875*(11-1))*/
-1 wcet_bb2728_bb2729 + 1 wcet_bb2728 >= 0; /*Phase_8.*/
-8750 L_51e_Pbb8 + -1 wcet_bb2732 + -875 C_bb2728 + 1 wcet_bb2728_bb2732 = -8750; /*Phase_8., DAH BB 2732 Line L_51e_Pbb8(875*(11-1))*/
-1 wcet_bb2728_bb2732 + 1 wcet_bb2728 >= 0; /*Phase_8.*/
-8750 L_522_Pbb8 + -875 C_bb2712 + -875 C_bb2729 + -875 C_bb2734 + -875 C_bb2732 + 1 wcet_bb2732_bb2734 = -7000; /*Phase_8., DAH BB 2712 Line L_522_Pbb8(875*(11-1))*/
-1 wcet_bb2732_bb2734 + 1 wcet_bb2732 >= 0; /*Phase_8.*/
-8750 L_522_Pbb8 + -875 C_bb2712 + -875 C_bb2729 + -875 C_bb2733 + -875 C_bb2732 + 1 wcet_bb2732_bb2733 = -7000; /*Phase_8., DAH BB 2712 Line L_522_Pbb8(875*(11-1))*/
-1 wcet_bb2732_bb2733 + 1 wcet_bb2732 >= 0; /*Phase_8.*/
-1 wcet_bb2709 + 1 Wcet_basicmath___ieee754_sqrtf_bb2709 = 1750; /*Phase_8.*/
-875 C_bb2708 + 1 Wcet_basicmath___fabsf_bb2708 = 1750; /*Phase_8.*/
-1 wcet_bb2642 + -875 C_bb2640 + 1 wcet_bb2640_bb2642 = 1750; /*Phase_8.*/
-1 wcet_bb2640_bb2642 + 1 wcet_bb2640 >= 0; /*Phase_8.*/
-8750 L_456_Pbb8 + -1 wcet_bb2641 + -875 C_bb2640 + 1 wcet_bb2640_bb2641 = -8750; /*Phase_8., DAH BB 2641 Line L_456_Pbb8(875*(11-1))*/
-1 wcet_bb2640_bb2641 + 1 wcet_bb2640 >= 0; /*Phase_8.*/
-1 wcet_bb2646 + -875 C_bb2642 + 1 wcet_bb2642_bb2646 = 1750; /*Phase_8.*/
-1 wcet_bb2642_bb2646 + 1 wcet_bb2642 >= 0; /*Phase_8.*/
-875 C_bb2647 + -8750 L_457_Pbb8 + -875 C_bb2645 + -875 C_bb2642 + 1 wcet_bb2642_bb2645 = -7000; /*Phase_8., DAH BB 2645 Line L_457_Pbb8(875*(11-1))*/
-1 wcet_bb2642_bb2645 + 1 wcet_bb2642 >= 0; /*Phase_8.*/
-1 wcet_bb2649 + -875 C_bb2646 + 1 wcet_bb2646_bb2649 = 1750; /*Phase_8.*/
-1 wcet_bb2646_bb2649 + 1 wcet_bb2646 >= 0; /*Phase_8.*/
-8750 L_459_Pbb8 + -1 wcet_bb2648 + -875 C_bb2646 + 1 wcet_bb2646_bb2648 = -8750; /*Phase_8., DAH BB 2648 Line L_459_Pbb8(875*(11-1))*/
-1 wcet_bb2646_bb2648 + 1 wcet_bb2646 >= 0; /*Phase_8.*/
-8750 L_475_Pbb8 + -875 C_bb2647 + -875 C_bb2655 + -1 Wcet_basicmath___ieee754_sqrtf_bb2682 + -875 C_bb2653 + -875 C_bb2649 + 1 wcet_bb2649_bb2653 = -5250; /*Phase_8., DAH BB 2647 Line L_475_Pbb8(875*(11-1))*/
-1 wcet_bb2649_bb2653 + 1 wcet_bb2649 >= 0; /*Phase_8.*/
-875 C_bb2647 + -875 C_bb2654 + -1 Wcet_basicmath___ieee754_sqrtf_bb2656 + -875 C_bb2652 + -875 C_bb2649 + 1 wcet_bb2649_bb2652 = 3500; /*Phase_8.*/
-1 wcet_bb2649_bb2652 + 1 wcet_bb2649 >= 0; /*Phase_8.*/
-875 C_bb2647 + -875 C_bb2651 + -875 C_bb2648 + 1 wcet_bb2648_bb2651 = 3500; /*Phase_8.*/
-1 wcet_bb2648_bb2651 + 1 wcet_bb2648 >= 0; /*Phase_8.*/
-875 C_bb2647 + -8750 L_459_Pbb8 + -875 C_bb2650 + -875 C_bb2648 + 1 wcet_bb2648_bb2650 = -7000; /*Phase_8., DAH BB 2650 Line L_459_Pbb8(875*(11-1))*/
-1 wcet_bb2648_bb2650 + 1 wcet_bb2648 >= 0; /*Phase_8.*/
-875 C_bb2647 + -8750 L_456_Pbb8 + -875 C_bb2644 + -875 C_bb2641 + 1 wcet_bb2641_bb2644 = -5250; /*Phase_8., DAH BB 2644 Line L_456_Pbb8(875*(11-1))*/
-1 wcet_bb2641_bb2644 + 1 wcet_bb2641 >= 0; /*Phase_8.*/
-875 C_bb2647 + -8750 L_456_Pbb8 + -875 C_bb2643 + -875 C_bb2641 + 1 wcet_bb2641_bb2643 = -7000; /*Phase_8., DAH BB 2643 Line L_456_Pbb8(875*(11-1))*/
-1 wcet_bb2641_bb2643 + 1 wcet_bb2641 >= 0; /*Phase_8.*/
-1 wcet_bb2640 + 1 Wcet_basicmath___ieee754_acosf_bb2640 = 1750; /*Phase_8.*/
-875 C_bb2629 + -1750 C_bb2625 + 1 wcet_bb2625_bb2629 = 1750; /*Phase_8.*/
-1 wcet_bb2625_bb2629 + 1 wcetloop_2625 >= 0; /*Phase_8.*/
-1 wcet_bb2632 + -22750 C_bb2630 + 1 wcet_bb2630_bb2632 = 43750; /*Phase_8.*/
-1 wcet_bb2630_bb2632 + 1 wcetloop_2630 >= 0; /*Phase_8.*/
-21875 C_bb2636 + -21875 C_bb2632 + 1 wcet_bb2632_bb2636 = 43750; /*Phase_8.*/
-1 wcet_bb2632_bb2636 + 1 wcet_bb2632 >= 0; /*Phase_8.*/
-218750 L_51c_Pbb8 + -21875 C_bb2636 + -218750 L_51a_Pbb8 + -21875 C_bb2635 + -21875 C_bb2632 + 1 wcet_bb2632_bb2635 = -437500; /*Phase_8., DAH BB 2635 Line L_51a_Pbb8(21875*(11-1)), DAH BB 2636 Line L_51c_Pbb8(21875*(11-1))*/
-1 wcet_bb2632_bb2635 + 1 wcet_bb2632 >= 0; /*Phase_8.*/
-1 wcet_bb2616 + -875 C_bb2614 + 1 wcet_bb2614_bb2616 = 1750; /*Phase_8.*/
-1 wcet_bb2614_bb2616 + 1 wcet_bb2614 >= 0; /*Phase_8.*/
-875 C_bb2617 + -8750 L_50f_Pbb8 + -875 C_bb2615 + -875 C_bb2614 + 1 wcet_bb2614_bb2615 = -7000; /*Phase_8., DAH BB 2615 Line L_50f_Pbb8(875*(11-1))*/
-1 wcet_bb2614_bb2615 + 1 wcet_bb2614 >= 0; /*Phase_8.*/
-1 wcet_bb2619 + -875 C_bb2616 + 1 wcet_bb2616_bb2619 = 1750; /*Phase_8.*/
-1 wcet_bb2616_bb2619 + 1 wcet_bb2616 >= 0; /*Phase_8.*/
-8750 L_510_Pbb8 + -1 wcet_bb2618 + -875 C_bb2616 + 1 wcet_bb2616_bb2618 = -8750; /*Phase_8., DAH BB 2618 Line L_510_Pbb8(875*(11-1))*/
-1 wcet_bb2616_bb2618 + 1 wcet_bb2616 >= 0; /*Phase_8.*/
-8750 L_511_Pbb8 + -1 wcet_bb2621 + -875 C_bb2618 + 1 wcet_bb2618_bb2621 = -7000; /*Phase_8., DAH BB 2621 Line L_511_Pbb8(875*(11-1))*/
-1 wcet_bb2618_bb2621 + 1 wcet_bb2618 >= 0; /*Phase_8.*/
-875 C_bb2617 + -8750 L_511_Pbb8 + -875 C_bb2620 + -875 C_bb2618 + 1 wcet_bb2618_bb2620 = -7000; /*Phase_8., DAH BB 2620 Line L_511_Pbb8(875*(11-1))*/
-1 wcet_bb2618_bb2620 + 1 wcet_bb2618 >= 0; /*Phase_8.*/
-1 wcet_bb2619 + -875 C_bb2621 + 1 wcet_bb2621_bb2619 = 1750; /*Phase_8.*/
-1 wcet_bb2621_bb2619 + 1 wcet_bb2621 >= 0; /*Phase_8.*/
-875 C_bb2617 + -8750 L_511_Pbb8 + -875 C_bb2624 + -875 C_bb2621 + 1 wcet_bb2621_bb2624 = -7000; /*Phase_8., DAH BB 2624 Line L_511_Pbb8(875*(11-1))*/
-1 wcet_bb2621_bb2624 + 1 wcet_bb2621 >= 0; /*Phase_8.*/
-1 wcet_bb2623 + -875 C_bb2619 + 1 wcet_bb2619_bb2623 = 1750; /*Phase_8.*/
-1 wcet_bb2619_bb2623 + 1 wcet_bb2619 >= 0; /*Phase_8.*/
-1 wcet_bb2623 + -17500 L_515_Pbb8 + -875 C_bb2628 + -8750 L_514_Pbb8 + -1 wcetloop_2625 + -8750 L_513_Pbb8 + -875 C_bb2622 + -875 C_bb2619 + 1 wcet_bb2619_bb2622 = -33250; /*Phase_8., DAH BB 2622 Line L_513_Pbb8(875*(11-1)), DFM BB 2625 Line L_514_Pbb8(875*(11-1)), DAH BB 2628 Line L_515_Pbb8(875*(11-1)), DAH BB 2623 Line L_515_Pbb8(875*(11-1))*/
-1 wcet_bb2619_bb2622 + 1 wcet_bb2619 >= 0; /*Phase_8.*/
-8750 L_51d_Pbb8 + -1 wcet_bb2631 + -1 wcetloop_2630 + -8750 L_517_Pbb8 + -875 C_bb2627 + -875 C_bb2623 + 1 wcet_bb2623_bb2627 = -14000; /*Phase_8., DAH BB 2627 Line L_517_Pbb8(875*(11-1)), DAH BB 2631 Line L_51d_Pbb8(875*(11-1))*/
-1 wcet_bb2623_bb2627 + 1 wcet_bb2623 >= 0; /*Phase_8.*/
-8750 L_51d_Pbb8 + -1 wcet_bb2631 + -1 wcetloop_2630 + -875 C_bb2627 + -17500 L_517_Pbb8 + -875 C_bb2626 + -875 C_bb2623 + 1 wcet_bb2623_bb2626 = -24500; /*Phase_8., DAH BB 2626 Line L_517_Pbb8(875*(11-1)), DAH BB 2627 Line L_517_Pbb8(875*(11-1)), DAH BB 2631 Line L_51d_Pbb8(875*(11-1))*/
-1 wcet_bb2623_bb2626 + 1 wcet_bb2623 >= 0; /*Phase_8.*/
-8750 L_522_Pbb8 + -875 C_bb2617 + -875 C_bb2634 + -875 C_bb2631 + 1 wcet_bb2631_bb2634 = -7000; /*Phase_8., DAH BB 2617 Line L_522_Pbb8(875*(11-1))*/
-1 wcet_bb2631_bb2634 + 1 wcet_bb2631 >= 0; /*Phase_8.*/
-8750 L_51d_Pbb8 + -1 wcet_bb2633 + -875 C_bb2631 + 1 wcet_bb2631_bb2633 = -8750; /*Phase_8., DAH BB 2633 Line L_51d_Pbb8(875*(11-1))*/
-1 wcet_bb2631_bb2633 + 1 wcet_bb2631 >= 0; /*Phase_8.*/
-8750 L_522_Pbb8 + -875 C_bb2617 + -875 C_bb2634 + -875 C_bb2633 + 1 wcet_bb2633_bb2634 = -7000; /*Phase_8., DAH BB 2617 Line L_522_Pbb8(875*(11-1))*/
-1 wcet_bb2633_bb2634 + 1 wcet_bb2633 >= 0; /*Phase_8.*/
-8750 L_51e_Pbb8 + -1 wcet_bb2637 + -875 C_bb2633 + 1 wcet_bb2633_bb2637 = -8750; /*Phase_8., DAH BB 2637 Line L_51e_Pbb8(875*(11-1))*/
-1 wcet_bb2633_bb2637 + 1 wcet_bb2633 >= 0; /*Phase_8.*/
-8750 L_522_Pbb8 + -875 C_bb2617 + -875 C_bb2634 + -875 C_bb2639 + -875 C_bb2637 + 1 wcet_bb2637_bb2639 = -7000; /*Phase_8., DAH BB 2617 Line L_522_Pbb8(875*(11-1))*/
-1 wcet_bb2637_bb2639 + 1 wcet_bb2637 >= 0; /*Phase_8.*/
-8750 L_522_Pbb8 + -875 C_bb2617 + -875 C_bb2634 + -875 C_bb2638 + -875 C_bb2637 + 1 wcet_bb2637_bb2638 = -7000; /*Phase_8., DAH BB 2617 Line L_522_Pbb8(875*(11-1))*/
-1 wcet_bb2637_bb2638 + 1 wcet_bb2637 >= 0; /*Phase_8.*/
-1 wcet_bb2614 + 1 Wcet_basicmath___ieee754_sqrtf_bb2614 = 1750; /*Phase_8.*/
-875 C_bb2603 + -1750 C_bb2599 + 1 wcet_bb2599_bb2603 = 1750; /*Phase_8.*/
-1 wcet_bb2599_bb2603 + 1 wcetloop_2599 >= 0; /*Phase_8.*/
-1 wcet_bb2606 + -22750 C_bb2604 + 1 wcet_bb2604_bb2606 = 43750; /*Phase_8.*/
-1 wcet_bb2604_bb2606 + 1 wcetloop_2604 >= 0; /*Phase_8.*/
-21875 C_bb2610 + -21875 C_bb2606 + 1 wcet_bb2606_bb2610 = 43750; /*Phase_8.*/
-1 wcet_bb2606_bb2610 + 1 wcet_bb2606 >= 0; /*Phase_8.*/
-218750 L_51c_Pbb8 + -21875 C_bb2610 + -218750 L_51a_Pbb8 + -21875 C_bb2609 + -21875 C_bb2606 + 1 wcet_bb2606_bb2609 = -437500; /*Phase_8., DAH BB 2609 Line L_51a_Pbb8(21875*(11-1)), DAH BB 2610 Line L_51c_Pbb8(21875*(11-1))*/
-1 wcet_bb2606_bb2609 + 1 wcet_bb2606 >= 0; /*Phase_8.*/
-1 wcet_bb2590 + -875 C_bb2588 + 1 wcet_bb2588_bb2590 = 1750; /*Phase_8.*/
-1 wcet_bb2588_bb2590 + 1 wcet_bb2588 >= 0; /*Phase_8.*/
-875 C_bb2591 + -8750 L_50f_Pbb8 + -875 C_bb2589 + -875 C_bb2588 + 1 wcet_bb2588_bb2589 = -7000; /*Phase_8., DAH BB 2589 Line L_50f_Pbb8(875*(11-1))*/
-1 wcet_bb2588_bb2589 + 1 wcet_bb2588 >= 0; /*Phase_8.*/
-1 wcet_bb2593 + -875 C_bb2590 + 1 wcet_bb2590_bb2593 = 1750; /*Phase_8.*/
-1 wcet_bb2590_bb2593 + 1 wcet_bb2590 >= 0; /*Phase_8.*/
-8750 L_510_Pbb8 + -1 wcet_bb2592 + -875 C_bb2590 + 1 wcet_bb2590_bb2592 = -8750; /*Phase_8., DAH BB 2592 Line L_510_Pbb8(875*(11-1))*/
-1 wcet_bb2590_bb2592 + 1 wcet_bb2590 >= 0; /*Phase_8.*/
-8750 L_511_Pbb8 + -1 wcet_bb2595 + -875 C_bb2592 + 1 wcet_bb2592_bb2595 = -7000; /*Phase_8., DAH BB 2595 Line L_511_Pbb8(875*(11-1))*/
-1 wcet_bb2592_bb2595 + 1 wcet_bb2592 >= 0; /*Phase_8.*/
-875 C_bb2591 + -8750 L_511_Pbb8 + -875 C_bb2594 + -875 C_bb2592 + 1 wcet_bb2592_bb2594 = -7000; /*Phase_8., DAH BB 2594 Line L_511_Pbb8(875*(11-1))*/
-1 wcet_bb2592_bb2594 + 1 wcet_bb2592 >= 0; /*Phase_8.*/
-1 wcet_bb2593 + -875 C_bb2595 + 1 wcet_bb2595_bb2593 = 1750; /*Phase_8.*/
-1 wcet_bb2595_bb2593 + 1 wcet_bb2595 >= 0; /*Phase_8.*/
-875 C_bb2591 + -8750 L_511_Pbb8 + -875 C_bb2598 + -875 C_bb2595 + 1 wcet_bb2595_bb2598 = -7000; /*Phase_8., DAH BB 2598 Line L_511_Pbb8(875*(11-1))*/
-1 wcet_bb2595_bb2598 + 1 wcet_bb2595 >= 0; /*Phase_8.*/
-1 wcet_bb2597 + -875 C_bb2593 + 1 wcet_bb2593_bb2597 = 1750; /*Phase_8.*/
-1 wcet_bb2593_bb2597 + 1 wcet_bb2593 >= 0; /*Phase_8.*/
-1 wcet_bb2597 + -17500 L_515_Pbb8 + -875 C_bb2602 + -8750 L_514_Pbb8 + -1 wcetloop_2599 + -8750 L_513_Pbb8 + -875 C_bb2596 + -875 C_bb2593 + 1 wcet_bb2593_bb2596 = -33250; /*Phase_8., DAH BB 2596 Line L_513_Pbb8(875*(11-1)), DFM BB 2599 Line L_514_Pbb8(875*(11-1)), DAH BB 2602 Line L_515_Pbb8(875*(11-1)), DAH BB 2597 Line L_515_Pbb8(875*(11-1))*/
-1 wcet_bb2593_bb2596 + 1 wcet_bb2593 >= 0; /*Phase_8.*/
-8750 L_51d_Pbb8 + -1 wcet_bb2605 + -1 wcetloop_2604 + -8750 L_517_Pbb8 + -875 C_bb2601 + -875 C_bb2597 + 1 wcet_bb2597_bb2601 = -14000; /*Phase_8., DAH BB 2601 Line L_517_Pbb8(875*(11-1)), DAH BB 2605 Line L_51d_Pbb8(875*(11-1))*/
-1 wcet_bb2597_bb2601 + 1 wcet_bb2597 >= 0; /*Phase_8.*/
-8750 L_51d_Pbb8 + -1 wcet_bb2605 + -1 wcetloop_2604 + -875 C_bb2601 + -17500 L_517_Pbb8 + -875 C_bb2600 + -875 C_bb2597 + 1 wcet_bb2597_bb2600 = -24500; /*Phase_8., DAH BB 2600 Line L_517_Pbb8(875*(11-1)), DAH BB 2601 Line L_517_Pbb8(875*(11-1)), DAH BB 2605 Line L_51d_Pbb8(875*(11-1))*/
-1 wcet_bb2597_bb2600 + 1 wcet_bb2597 >= 0; /*Phase_8.*/
-8750 L_522_Pbb8 + -875 C_bb2591 + -875 C_bb2608 + -875 C_bb2605 + 1 wcet_bb2605_bb2608 = -7000; /*Phase_8., DAH BB 2591 Line L_522_Pbb8(875*(11-1))*/
-1 wcet_bb2605_bb2608 + 1 wcet_bb2605 >= 0; /*Phase_8.*/
-8750 L_51d_Pbb8 + -1 wcet_bb2607 + -875 C_bb2605 + 1 wcet_bb2605_bb2607 = -8750; /*Phase_8., DAH BB 2607 Line L_51d_Pbb8(875*(11-1))*/
-1 wcet_bb2605_bb2607 + 1 wcet_bb2605 >= 0; /*Phase_8.*/
-8750 L_522_Pbb8 + -875 C_bb2591 + -875 C_bb2608 + -875 C_bb2607 + 1 wcet_bb2607_bb2608 = -7000; /*Phase_8., DAH BB 2591 Line L_522_Pbb8(875*(11-1))*/
-1 wcet_bb2607_bb2608 + 1 wcet_bb2607 >= 0; /*Phase_8.*/
-8750 L_51e_Pbb8 + -1 wcet_bb2611 + -875 C_bb2607 + 1 wcet_bb2607_bb2611 = -8750; /*Phase_8., DAH BB 2611 Line L_51e_Pbb8(875*(11-1))*/
-1 wcet_bb2607_bb2611 + 1 wcet_bb2607 >= 0; /*Phase_8.*/
-8750 L_522_Pbb8 + -875 C_bb2591 + -875 C_bb2608 + -875 C_bb2613 + -875 C_bb2611 + 1 wcet_bb2611_bb2613 = -7000; /*Phase_8., DAH BB 2591 Line L_522_Pbb8(875*(11-1))*/
-1 wcet_bb2611_bb2613 + 1 wcet_bb2611 >= 0; /*Phase_8.*/
-8750 L_522_Pbb8 + -875 C_bb2591 + -875 C_bb2608 + -875 C_bb2612 + -875 C_bb2611 + 1 wcet_bb2611_bb2612 = -7000; /*Phase_8., DAH BB 2591 Line L_522_Pbb8(875*(11-1))*/
-1 wcet_bb2611_bb2612 + 1 wcet_bb2611 >= 0; /*Phase_8.*/
-1 wcet_bb2588 + 1 Wcet_basicmath___ieee754_sqrtf_bb2588 = 1750; /*Phase_8.*/
-4000 C_bb2569 + -5000 C_bb2567 + 1 wcet_bb2567_bb2569 = 8000; /*Phase_11.*/
-1 wcet_bb2567_bb2569 + 1 wcetloop_2567 >= 0; /*Phase_11.*/
-1000 C_bb2568 + -40000 L_433_Pbb11 + -1 wcetloop_2567 + -1000 C_bb2566 + 1 Wcet_basicmath_memcpy_bb2566 = -36000; /*Phase_11.Phase_11., DFM BB 2567 Line L_433_Pbb11(4000*(11-1))*/
-4 C_bb2558 + -5 C_bb2556 + 1 wcet_bb2556_bb2558 = 8; /*Phase_2556.*/
-1 wcet_bb2556_bb2558 + 1 wcetloop_2556 >= 0; /*Phase_2556.*/
-1 C_bb2557 + -40 L_433_Pbb2556 + -1 wcetloop_2556 + -1 C_bb2555 + 1 Wcet_basicmath_memcpy_bb2555 = -36; /*Phase_0.Phase_0., DFM BB 2556 Line L_433_Pbb2556(4*(11-1))*/
-1 wcet_bb2460 + -1 C_bb2458 + 1 wcet_bb2458_bb2460 = 2; /*Phase_0.*/
-1 wcet_bb2458_bb2460 + 1 wcet_bb2458 >= 0; /*Phase_0.*/
-1 C_bb2464 + -1 C_bb2461 + -10 L_542 + -1 Wcet_basicmath___kernel_cosf_bb2476 + -1 C_bb2459 + -1 C_bb2458 + 1 wcet_bb2458_bb2459 = -6; /*Phase_0., DAH BB 2459 Line L_542(1*(11-1))*/
-1 wcet_bb2458_bb2459 + 1 wcet_bb2458 >= 0; /*Phase_0.*/
-1 wcet_bb2465 + -1 Wcet_basicmath___ieee754_rem_pio2f_bb2486 + -1 C_bb2463 + -1 C_bb2460 + 1 wcet_bb2460_bb2463 = 4; /*Phase_0.*/
-1 wcet_bb2460_bb2463 + 1 wcet_bb2460 >= 0; /*Phase_0.*/
-1 C_bb2464 + -1 C_bb2462 + -1 C_bb2460 + 1 wcet_bb2460_bb2462 = 2; /*Phase_0.*/
-1 wcet_bb2460_bb2462 + 1 wcet_bb2460 >= 0; /*Phase_0.*/
-1 C_bb2464 + -1 C_bb2470 + -1 Wcet_basicmath___kernel_sinf_bb2514 + -1 C_bb2467 + -1 C_bb2465 + 1 wcet_bb2465_bb2467 = 6; /*Phase_0.*/
-1 wcet_bb2465_bb2467 + 1 wcet_bb2465 >= 0; /*Phase_0.*/
-10 L_545 + -1 wcet_bb2466 + -1 C_bb2465 + 1 wcet_bb2465_bb2466 = -10; /*Phase_0., DAH BB 2466 Line L_545(1*(11-1))*/
-1 wcet_bb2465_bb2466 + 1 wcet_bb2465 >= 0; /*Phase_0.*/
-1 C_bb2464 + -1 C_bb2473 + -1 Wcet_basicmath___kernel_cosf_bb2521 + -1 C_bb2469 + -1 C_bb2466 + 1 wcet_bb2466_bb2469 = 6; /*Phase_0.*/
-1 wcet_bb2466_bb2469 + 1 wcet_bb2466 >= 0; /*Phase_0.*/
-10 L_545 + -1 wcet_bb2468 + -1 C_bb2466 + 1 wcet_bb2466_bb2468 = -10; /*Phase_0., DAH BB 2468 Line L_545(1*(11-1))*/
-1 wcet_bb2466_bb2468 + 1 wcet_bb2466 >= 0; /*Phase_0.*/
-1 C_bb2464 + -1 C_bb2475 + -1 Wcet_basicmath___kernel_sinf_bb2541 + -1 C_bb2472 + -1 C_bb2468 + 1 wcet_bb2468_bb2472 = 4; /*Phase_0.*/
-1 wcet_bb2468_bb2472 + 1 wcet_bb2468 >= 0; /*Phase_0.*/
-1 C_bb2464 + -1 C_bb2474 + -10 L_546 + -1 Wcet_basicmath___kernel_cosf_bb2531 + -1 C_bb2471 + -1 C_bb2468 + 1 wcet_bb2468_bb2471 = -6; /*Phase_0., DAH BB 2471 Line L_546(1*(11-1))*/
-1 wcet_bb2468_bb2471 + 1 wcet_bb2468 >= 0; /*Phase_0.*/
-1 wcet_bb2458 + 1 Wcet_basicmath___cosf_bb2458 = 2; /*Phase_0.*/
-1 C_bb2447 + -2 C_bb2443 + 1 wcet_bb2443_bb2447 = 2; /*Phase_2443.*/
-1 wcet_bb2443_bb2447 + 1 wcetloop_2443 >= 0; /*Phase_2443.*/
-1 wcet_bb2450 + -26 C_bb2448 + 1 wcet_bb2448_bb2450 = 50; /*Phase_2448.*/
-1 wcet_bb2448_bb2450 + 1 wcetloop_2448 >= 0; /*Phase_2448.*/
-25 C_bb2454 + -25 C_bb2450 + 1 wcet_bb2450_bb2454 = 50; /*Phase_2448.*/
-1 wcet_bb2450_bb2454 + 1 wcet_bb2450 >= 0; /*Phase_2448.*/
-250 L_51c_Pbb2448 + -25 C_bb2454 + -250 L_51a_Pbb2448 + -25 C_bb2453 + -25 C_bb2450 + 1 wcet_bb2450_bb2453 = -500; /*Phase_2448., DAH BB 2453 Line L_51a_Pbb2448(25*(11-1)), DAH BB 2454 Line L_51c_Pbb2448(25*(11-1))*/
-1 wcet_bb2450_bb2453 + 1 wcet_bb2450 >= 0; /*Phase_2448.*/
-1 wcet_bb2434 + -1 C_bb2432 + 1 wcet_bb2432_bb2434 = 2; /*Phase_0.*/
-1 wcet_bb2432_bb2434 + 1 wcet_bb2432 >= 0; /*Phase_0.*/
-1 C_bb2435 + -10 L_50f + -1 C_bb2433 + -1 C_bb2432 + 1 wcet_bb2432_bb2433 = -8; /*Phase_0., DAH BB 2433 Line L_50f(1*(11-1))*/
-1 wcet_bb2432_bb2433 + 1 wcet_bb2432 >= 0; /*Phase_0.*/
-1 wcet_bb2437 + -1 C_bb2434 + 1 wcet_bb2434_bb2437 = 2; /*Phase_0.*/
-1 wcet_bb2434_bb2437 + 1 wcet_bb2434 >= 0; /*Phase_0.*/
-10 L_510 + -1 wcet_bb2436 + -1 C_bb2434 + 1 wcet_bb2434_bb2436 = -10; /*Phase_0., DAH BB 2436 Line L_510(1*(11-1))*/
-1 wcet_bb2434_bb2436 + 1 wcet_bb2434 >= 0; /*Phase_0.*/
-10 L_511 + -1 wcet_bb2439 + -1 C_bb2436 + 1 wcet_bb2436_bb2439 = -8; /*Phase_0., DAH BB 2439 Line L_511(1*(11-1))*/
-1 wcet_bb2436_bb2439 + 1 wcet_bb2436 >= 0; /*Phase_0.*/
-1 C_bb2435 + -10 L_511 + -1 C_bb2438 + -1 C_bb2436 + 1 wcet_bb2436_bb2438 = -8; /*Phase_0., DAH BB 2438 Line L_511(1*(11-1))*/
-1 wcet_bb2436_bb2438 + 1 wcet_bb2436 >= 0; /*Phase_0.*/
-1 wcet_bb2437 + -1 C_bb2439 + 1 wcet_bb2439_bb2437 = 2; /*Phase_0.*/
-1 wcet_bb2439_bb2437 + 1 wcet_bb2439 >= 0; /*Phase_0.*/
-1 C_bb2435 + -10 L_511 + -1 C_bb2442 + -1 C_bb2439 + 1 wcet_bb2439_bb2442 = -8; /*Phase_0., DAH BB 2442 Line L_511(1*(11-1))*/
-1 wcet_bb2439_bb2442 + 1 wcet_bb2439 >= 0; /*Phase_0.*/
-1 wcet_bb2441 + -1 C_bb2437 + 1 wcet_bb2437_bb2441 = 2; /*Phase_0.*/
-1 wcet_bb2437_bb2441 + 1 wcet_bb2437 >= 0; /*Phase_0.*/
-1 wcet_bb2441 + -20 L_515 + -1 C_bb2446 + -10 L_514_Pbb2443 + -1 wcetloop_2443 + -10 L_513 + -1 C_bb2440 + -1 C_bb2437 + 1 wcet_bb2437_bb2440 = -38; /*Phase_0., DAH BB 2440 Line L_513(1*(11-1)), DFM BB 2443 Line L_514_Pbb2443(1*(11-1)), DAH BB 2446 Line L_515(1*(11-1)), DAH BB 2441 Line L_515(1*(11-1))*/
-1 wcet_bb2437_bb2440 + 1 wcet_bb2437 >= 0; /*Phase_0.*/
-10 L_51d + -1 wcet_bb2449 + -1 wcetloop_2448 + -10 L_517 + -1 C_bb2445 + -1 C_bb2441 + 1 wcet_bb2441_bb2445 = -16; /*Phase_0., DAH BB 2445 Line L_517(1*(11-1)), DAH BB 2449 Line L_51d(1*(11-1))*/
-1 wcet_bb2441_bb2445 + 1 wcet_bb2441 >= 0; /*Phase_0.*/
-10 L_51d + -1 wcet_bb2449 + -1 wcetloop_2448 + -1 C_bb2445 + -20 L_517 + -1 C_bb2444 + -1 C_bb2441 + 1 wcet_bb2441_bb2444 = -28; /*Phase_0., DAH BB 2444 Line L_517(1*(11-1)), DAH BB 2445 Line L_517(1*(11-1)), DAH BB 2449 Line L_51d(1*(11-1))*/
-1 wcet_bb2441_bb2444 + 1 wcet_bb2441 >= 0; /*Phase_0.*/
-10 L_522 + -1 C_bb2435 + -1 C_bb2452 + -1 C_bb2449 + 1 wcet_bb2449_bb2452 = -8; /*Phase_0., DAH BB 2435 Line L_522(1*(11-1))*/
-1 wcet_bb2449_bb2452 + 1 wcet_bb2449 >= 0; /*Phase_0.*/
-10 L_51d + -1 wcet_bb2451 + -1 C_bb2449 + 1 wcet_bb2449_bb2451 = -10; /*Phase_0., DAH BB 2451 Line L_51d(1*(11-1))*/
-1 wcet_bb2449_bb2451 + 1 wcet_bb2449 >= 0; /*Phase_0.*/
-10 L_522 + -1 C_bb2435 + -1 C_bb2452 + -1 C_bb2451 + 1 wcet_bb2451_bb2452 = -8; /*Phase_0., DAH BB 2435 Line L_522(1*(11-1))*/
-1 wcet_bb2451_bb2452 + 1 wcet_bb2451 >= 0; /*Phase_0.*/
-10 L_51e + -1 wcet_bb2455 + -1 C_bb2451 + 1 wcet_bb2451_bb2455 = -10; /*Phase_0., DAH BB 2455 Line L_51e(1*(11-1))*/
-1 wcet_bb2451_bb2455 + 1 wcet_bb2451 >= 0; /*Phase_0.*/
-10 L_522 + -1 C_bb2435 + -1 C_bb2452 + -1 C_bb2457 + -1 C_bb2455 + 1 wcet_bb2455_bb2457 = -8; /*Phase_0., DAH BB 2435 Line L_522(1*(11-1))*/
-1 wcet_bb2455_bb2457 + 1 wcet_bb2455 >= 0; /*Phase_0.*/
-10 L_522 + -1 C_bb2435 + -1 C_bb2452 + -1 C_bb2456 + -1 C_bb2455 + 1 wcet_bb2455_bb2456 = -8; /*Phase_0., DAH BB 2435 Line L_522(1*(11-1))*/
-1 wcet_bb2455_bb2456 + 1 wcet_bb2455 >= 0; /*Phase_0.*/
-1 wcet_bb2432 + 1 Wcet_basicmath___ieee754_sqrtf_bb2432 = 2; /*Phase_0.*/
-1 wcet_bb2344 + -1 C_bb2342 + 1 wcet_bb2342_bb2344 = 2; /*Phase_0.*/
-1 wcet_bb2342_bb2344 + 1 wcet_bb2342 >= 0; /*Phase_0.*/
-1 C_bb2348 + -1 C_bb2345 + -10 L_542 + -1 Wcet_basicmath___kernel_cosf_bb2360 + -1 C_bb2343 + -1 C_bb2342 + 1 wcet_bb2342_bb2343 = -6; /*Phase_0., DAH BB 2343 Line L_542(1*(11-1))*/
-1 wcet_bb2342_bb2343 + 1 wcet_bb2342 >= 0; /*Phase_0.*/
-1 wcet_bb2349 + -1 Wcet_basicmath___ieee754_rem_pio2f_bb2370 + -1 C_bb2347 + -1 C_bb2344 + 1 wcet_bb2344_bb2347 = 4; /*Phase_0.*/
-1 wcet_bb2344_bb2347 + 1 wcet_bb2344 >= 0; /*Phase_0.*/
-1 C_bb2348 + -1 C_bb2346 + -1 C_bb2344 + 1 wcet_bb2344_bb2346 = 2; /*Phase_0.*/
-1 wcet_bb2344_bb2346 + 1 wcet_bb2344 >= 0; /*Phase_0.*/
-1 C_bb2348 + -1 C_bb2354 + -1 Wcet_basicmath___kernel_sinf_bb2398 + -1 C_bb2351 + -1 C_bb2349 + 1 wcet_bb2349_bb2351 = 6; /*Phase_0.*/
-1 wcet_bb2349_bb2351 + 1 wcet_bb2349 >= 0; /*Phase_0.*/
-10 L_545 + -1 wcet_bb2350 + -1 C_bb2349 + 1 wcet_bb2349_bb2350 = -10; /*Phase_0., DAH BB 2350 Line L_545(1*(11-1))*/
-1 wcet_bb2349_bb2350 + 1 wcet_bb2349 >= 0; /*Phase_0.*/
-1 C_bb2348 + -1 C_bb2357 + -1 Wcet_basicmath___kernel_cosf_bb2405 + -1 C_bb2353 + -1 C_bb2350 + 1 wcet_bb2350_bb2353 = 6; /*Phase_0.*/
-1 wcet_bb2350_bb2353 + 1 wcet_bb2350 >= 0; /*Phase_0.*/
-10 L_545 + -1 wcet_bb2352 + -1 C_bb2350 + 1 wcet_bb2350_bb2352 = -10; /*Phase_0., DAH BB 2352 Line L_545(1*(11-1))*/
-1 wcet_bb2350_bb2352 + 1 wcet_bb2350 >= 0; /*Phase_0.*/
-1 C_bb2348 + -1 C_bb2359 + -1 Wcet_basicmath___kernel_sinf_bb2425 + -1 C_bb2356 + -1 C_bb2352 + 1 wcet_bb2352_bb2356 = 4; /*Phase_0.*/
-1 wcet_bb2352_bb2356 + 1 wcet_bb2352 >= 0; /*Phase_0.*/
-1 C_bb2348 + -1 C_bb2358 + -10 L_546 + -1 Wcet_basicmath___kernel_cosf_bb2415 + -1 C_bb2355 + -1 C_bb2352 + 1 wcet_bb2352_bb2355 = -6; /*Phase_0., DAH BB 2355 Line L_546(1*(11-1))*/
-1 wcet_bb2352_bb2355 + 1 wcet_bb2352 >= 0; /*Phase_0.*/
-1 wcet_bb2342 + 1 Wcet_basicmath___cosf_bb2342 = 2; /*Phase_0.*/
-1 C_bb2331 + -2 C_bb2327 + 1 wcet_bb2327_bb2331 = 2; /*Phase_2327.*/
-1 wcet_bb2327_bb2331 + 1 wcetloop_2327 >= 0; /*Phase_2327.*/
-1 wcet_bb2334 + -26 C_bb2332 + 1 wcet_bb2332_bb2334 = 50; /*Phase_2332.*/
-1 wcet_bb2332_bb2334 + 1 wcetloop_2332 >= 0; /*Phase_2332.*/
-25 C_bb2338 + -25 C_bb2334 + 1 wcet_bb2334_bb2338 = 50; /*Phase_2332.*/
-1 wcet_bb2334_bb2338 + 1 wcet_bb2334 >= 0; /*Phase_2332.*/
-250 L_51c_Pbb2332 + -25 C_bb2338 + -250 L_51a_Pbb2332 + -25 C_bb2337 + -25 C_bb2334 + 1 wcet_bb2334_bb2337 = -500; /*Phase_2332., DAH BB 2337 Line L_51a_Pbb2332(25*(11-1)), DAH BB 2338 Line L_51c_Pbb2332(25*(11-1))*/
-1 wcet_bb2334_bb2337 + 1 wcet_bb2334 >= 0; /*Phase_2332.*/
-1 wcet_bb2318 + -1 C_bb2316 + 1 wcet_bb2316_bb2318 = 2; /*Phase_0.*/
-1 wcet_bb2316_bb2318 + 1 wcet_bb2316 >= 0; /*Phase_0.*/
-1 C_bb2319 + -10 L_50f + -1 C_bb2317 + -1 C_bb2316 + 1 wcet_bb2316_bb2317 = -8; /*Phase_0., DAH BB 2317 Line L_50f(1*(11-1))*/
-1 wcet_bb2316_bb2317 + 1 wcet_bb2316 >= 0; /*Phase_0.*/
-1 wcet_bb2321 + -1 C_bb2318 + 1 wcet_bb2318_bb2321 = 2; /*Phase_0.*/
-1 wcet_bb2318_bb2321 + 1 wcet_bb2318 >= 0; /*Phase_0.*/
-10 L_510 + -1 wcet_bb2320 + -1 C_bb2318 + 1 wcet_bb2318_bb2320 = -10; /*Phase_0., DAH BB 2320 Line L_510(1*(11-1))*/
-1 wcet_bb2318_bb2320 + 1 wcet_bb2318 >= 0; /*Phase_0.*/
-10 L_511 + -1 wcet_bb2323 + -1 C_bb2320 + 1 wcet_bb2320_bb2323 = -8; /*Phase_0., DAH BB 2323 Line L_511(1*(11-1))*/
-1 wcet_bb2320_bb2323 + 1 wcet_bb2320 >= 0; /*Phase_0.*/
-1 C_bb2319 + -10 L_511 + -1 C_bb2322 + -1 C_bb2320 + 1 wcet_bb2320_bb2322 = -8; /*Phase_0., DAH BB 2322 Line L_511(1*(11-1))*/
-1 wcet_bb2320_bb2322 + 1 wcet_bb2320 >= 0; /*Phase_0.*/
-1 wcet_bb2321 + -1 C_bb2323 + 1 wcet_bb2323_bb2321 = 2; /*Phase_0.*/
-1 wcet_bb2323_bb2321 + 1 wcet_bb2323 >= 0; /*Phase_0.*/
-1 C_bb2319 + -10 L_511 + -1 C_bb2326 + -1 C_bb2323 + 1 wcet_bb2323_bb2326 = -8; /*Phase_0., DAH BB 2326 Line L_511(1*(11-1))*/
-1 wcet_bb2323_bb2326 + 1 wcet_bb2323 >= 0; /*Phase_0.*/
-1 wcet_bb2325 + -1 C_bb2321 + 1 wcet_bb2321_bb2325 = 2; /*Phase_0.*/
-1 wcet_bb2321_bb2325 + 1 wcet_bb2321 >= 0; /*Phase_0.*/
-1 wcet_bb2325 + -20 L_515 + -1 C_bb2330 + -10 L_514_Pbb2327 + -1 wcetloop_2327 + -10 L_513 + -1 C_bb2324 + -1 C_bb2321 + 1 wcet_bb2321_bb2324 = -38; /*Phase_0., DAH BB 2324 Line L_513(1*(11-1)), DFM BB 2327 Line L_514_Pbb2327(1*(11-1)), DAH BB 2330 Line L_515(1*(11-1)), DAH BB 2325 Line L_515(1*(11-1))*/
-1 wcet_bb2321_bb2324 + 1 wcet_bb2321 >= 0; /*Phase_0.*/
-10 L_51d + -1 wcet_bb2333 + -1 wcetloop_2332 + -10 L_517 + -1 C_bb2329 + -1 C_bb2325 + 1 wcet_bb2325_bb2329 = -16; /*Phase_0., DAH BB 2329 Line L_517(1*(11-1)), DAH BB 2333 Line L_51d(1*(11-1))*/
-1 wcet_bb2325_bb2329 + 1 wcet_bb2325 >= 0; /*Phase_0.*/
-10 L_51d + -1 wcet_bb2333 + -1 wcetloop_2332 + -1 C_bb2329 + -20 L_517 + -1 C_bb2328 + -1 C_bb2325 + 1 wcet_bb2325_bb2328 = -28; /*Phase_0., DAH BB 2328 Line L_517(1*(11-1)), DAH BB 2329 Line L_517(1*(11-1)), DAH BB 2333 Line L_51d(1*(11-1))*/
-1 wcet_bb2325_bb2328 + 1 wcet_bb2325 >= 0; /*Phase_0.*/
-10 L_522 + -1 C_bb2319 + -1 C_bb2336 + -1 C_bb2333 + 1 wcet_bb2333_bb2336 = -8; /*Phase_0., DAH BB 2319 Line L_522(1*(11-1))*/
-1 wcet_bb2333_bb2336 + 1 wcet_bb2333 >= 0; /*Phase_0.*/
-10 L_51d + -1 wcet_bb2335 + -1 C_bb2333 + 1 wcet_bb2333_bb2335 = -10; /*Phase_0., DAH BB 2335 Line L_51d(1*(11-1))*/
-1 wcet_bb2333_bb2335 + 1 wcet_bb2333 >= 0; /*Phase_0.*/
-10 L_522 + -1 C_bb2319 + -1 C_bb2336 + -1 C_bb2335 + 1 wcet_bb2335_bb2336 = -8; /*Phase_0., DAH BB 2319 Line L_522(1*(11-1))*/
-1 wcet_bb2335_bb2336 + 1 wcet_bb2335 >= 0; /*Phase_0.*/
-10 L_51e + -1 wcet_bb2339 + -1 C_bb2335 + 1 wcet_bb2335_bb2339 = -10; /*Phase_0., DAH BB 2339 Line L_51e(1*(11-1))*/
-1 wcet_bb2335_bb2339 + 1 wcet_bb2335 >= 0; /*Phase_0.*/
-10 L_522 + -1 C_bb2319 + -1 C_bb2336 + -1 C_bb2341 + -1 C_bb2339 + 1 wcet_bb2339_bb2341 = -8; /*Phase_0., DAH BB 2319 Line L_522(1*(11-1))*/
-1 wcet_bb2339_bb2341 + 1 wcet_bb2339 >= 0; /*Phase_0.*/
-10 L_522 + -1 C_bb2319 + -1 C_bb2336 + -1 C_bb2340 + -1 C_bb2339 + 1 wcet_bb2339_bb2340 = -8; /*Phase_0., DAH BB 2319 Line L_522(1*(11-1))*/
-1 wcet_bb2339_bb2340 + 1 wcet_bb2339 >= 0; /*Phase_0.*/
-1 wcet_bb2316 + 1 Wcet_basicmath___ieee754_sqrtf_bb2316 = 2; /*Phase_0.*/
-1 wcet_bb2228 + -1 C_bb2226 + 1 wcet_bb2226_bb2228 = 2; /*Phase_0.*/
-1 wcet_bb2226_bb2228 + 1 wcet_bb2226 >= 0; /*Phase_0.*/
-1 C_bb2232 + -1 C_bb2229 + -10 L_542 + -1 Wcet_basicmath___kernel_cosf_bb2244 + -1 C_bb2227 + -1 C_bb2226 + 1 wcet_bb2226_bb2227 = -6; /*Phase_0., DAH BB 2227 Line L_542(1*(11-1))*/
-1 wcet_bb2226_bb2227 + 1 wcet_bb2226 >= 0; /*Phase_0.*/
-1 wcet_bb2233 + -1 Wcet_basicmath___ieee754_rem_pio2f_bb2254 + -1 C_bb2231 + -1 C_bb2228 + 1 wcet_bb2228_bb2231 = 4; /*Phase_0.*/
-1 wcet_bb2228_bb2231 + 1 wcet_bb2228 >= 0; /*Phase_0.*/
-1 C_bb2232 + -1 C_bb2230 + -1 C_bb2228 + 1 wcet_bb2228_bb2230 = 2; /*Phase_0.*/
-1 wcet_bb2228_bb2230 + 1 wcet_bb2228 >= 0; /*Phase_0.*/
-1 C_bb2232 + -1 C_bb2238 + -1 Wcet_basicmath___kernel_sinf_bb2282 + -1 C_bb2235 + -1 C_bb2233 + 1 wcet_bb2233_bb2235 = 6; /*Phase_0.*/
-1 wcet_bb2233_bb2235 + 1 wcet_bb2233 >= 0; /*Phase_0.*/
-10 L_545 + -1 wcet_bb2234 + -1 C_bb2233 + 1 wcet_bb2233_bb2234 = -10; /*Phase_0., DAH BB 2234 Line L_545(1*(11-1))*/
-1 wcet_bb2233_bb2234 + 1 wcet_bb2233 >= 0; /*Phase_0.*/
-1 C_bb2232 + -1 C_bb2241 + -1 Wcet_basicmath___kernel_cosf_bb2289 + -1 C_bb2237 + -1 C_bb2234 + 1 wcet_bb2234_bb2237 = 6; /*Phase_0.*/
-1 wcet_bb2234_bb2237 + 1 wcet_bb2234 >= 0; /*Phase_0.*/
-10 L_545 + -1 wcet_bb2236 + -1 C_bb2234 + 1 wcet_bb2234_bb2236 = -10; /*Phase_0., DAH BB 2236 Line L_545(1*(11-1))*/
-1 wcet_bb2234_bb2236 + 1 wcet_bb2234 >= 0; /*Phase_0.*/
-1 C_bb2232 + -1 C_bb2243 + -1 Wcet_basicmath___kernel_sinf_bb2309 + -1 C_bb2240 + -1 C_bb2236 + 1 wcet_bb2236_bb2240 = 4; /*Phase_0.*/
-1 wcet_bb2236_bb2240 + 1 wcet_bb2236 >= 0; /*Phase_0.*/
-1 C_bb2232 + -1 C_bb2242 + -10 L_546 + -1 Wcet_basicmath___kernel_cosf_bb2299 + -1 C_bb2239 + -1 C_bb2236 + 1 wcet_bb2236_bb2239 = -6; /*Phase_0., DAH BB 2239 Line L_546(1*(11-1))*/
-1 wcet_bb2236_bb2239 + 1 wcet_bb2236 >= 0; /*Phase_0.*/
-1 wcet_bb2226 + 1 Wcet_basicmath___cosf_bb2226 = 2; /*Phase_0.*/
-10 L_47a + -1 wcet_bb2086 + -1 C_bb2084 + 1 wcet_bb2084_bb2086 = -8; /*Phase_0., DAH BB 2086 Line L_47a(1*(11-1))*/
-1 wcet_bb2084_bb2086 + 1 wcet_bb2084 >= 0; /*Phase_0.*/
-1 C_bb2087 + -10 L_47a + -1 C_bb2085 + -1 C_bb2084 + 1 wcet_bb2084_bb2085 = -8; /*Phase_0., DAH BB 2085 Line L_47a(1*(11-1))*/
-1 wcet_bb2084_bb2085 + 1 wcet_bb2084 >= 0; /*Phase_0.*/
-10 L_47b + -1 wcet_bb2089 + -1 C_bb2086 + 1 wcet_bb2086_bb2089 = -8; /*Phase_0., DAH BB 2089 Line L_47b(1*(11-1))*/
-1 wcet_bb2086_bb2089 + 1 wcet_bb2086 >= 0; /*Phase_0.*/
-1 C_bb2087 + -10 L_47b + -1 C_bb2088 + -1 C_bb2086 + 1 wcet_bb2086_bb2088 = -8; /*Phase_0., DAH BB 2088 Line L_47b(1*(11-1))*/
-1 wcet_bb2086_bb2088 + 1 wcet_bb2086 >= 0; /*Phase_0.*/
-1 wcet_bb2091 + -1 C_bb2089 + 1 wcet_bb2089_bb2091 = 2; /*Phase_0.*/
-1 wcet_bb2089_bb2091 + 1 wcet_bb2089 >= 0; /*Phase_0.*/
-1 wcet_bb2092 + -10 L_47c + -1 Wcet_basicmath___isinff_bb2175 + -1 C_bb2090 + -1 C_bb2089 + 1 wcet_bb2089_bb2090 = -8; /*Phase_0., DAH BB 2090 Line L_47c(1*(11-1))*/
-1 wcet_bb2089_bb2090 + 1 wcet_bb2089 >= 0; /*Phase_0.*/
-1 wcet_bb2091 + -1 C_bb2092 + 1 wcet_bb2092_bb2091 = 2; /*Phase_0.*/
-1 wcet_bb2092_bb2091 + 1 wcet_bb2092 >= 0; /*Phase_0.*/
-1 C_bb2087 + -10 L_47c + -1 C_bb2095 + -1 C_bb2092 + 1 wcet_bb2092_bb2095 = -8; /*Phase_0., DAH BB 2095 Line L_47c(1*(11-1))*/
-1 wcet_bb2092_bb2095 + 1 wcet_bb2092 >= 0; /*Phase_0.*/
-1 C_bb2087 + -1 C_bb2094 + -1 C_bb2091 + 1 wcet_bb2091_bb2094 = 4; /*Phase_0.*/
-1 wcet_bb2091_bb2094 + 1 wcet_bb2091 >= 0; /*Phase_0.*/
-10 L_47d + -1 wcet_bb2093 + -1 C_bb2091 + 1 wcet_bb2091_bb2093 = -10; /*Phase_0., DAH BB 2093 Line L_47d(1*(11-1))*/
-1 wcet_bb2091_bb2093 + 1 wcet_bb2091 >= 0; /*Phase_0.*/
-10 L_47e + -1 wcet_bb2096 + -1 C_bb2093 + 1 wcet_bb2093_bb2096 = -8; /*Phase_0., DAH BB 2096 Line L_47e(1*(11-1))*/
-1 wcet_bb2093_bb2096 + 1 wcet_bb2093 >= 0; /*Phase_0.*/
-1 C_bb2087 + -10 L_47e + -1 C_bb2094 + -1 C_bb2093 + 1 wcet_bb2093_bb2094 = -8; /*Phase_0., DAH BB 2094 Line L_47e(1*(11-1))*/
-1 wcet_bb2093_bb2094 + 1 wcet_bb2093 >= 0; /*Phase_0.*/
-1 wcet_bb2098 + -1 C_bb2096 + 1 wcet_bb2096_bb2098 = 2; /*Phase_0.*/
-1 wcet_bb2096_bb2098 + 1 wcet_bb2096 >= 0; /*Phase_0.*/
-10 L_47f + -1 wcet_bb2097 + -1 C_bb2096 + 1 wcet_bb2096_bb2097 = -10; /*Phase_0., DAH BB 2097 Line L_47f(1*(11-1))*/
-1 wcet_bb2096_bb2097 + 1 wcet_bb2096 >= 0; /*Phase_0.*/
-1 wcet_bb2100 + -1 C_bb2097 + 1 wcet_bb2097_bb2100 = 2; /*Phase_0.*/
-1 wcet_bb2097_bb2100 + 1 wcet_bb2097 >= 0; /*Phase_0.*/
-1 wcet_bb2098 + -10 L_47f + -1 C_bb2099 + -1 C_bb2097 + 1 wcet_bb2097_bb2099 = -8; /*Phase_0., DAH BB 2099 Line L_47f(1*(11-1))*/
-1 wcet_bb2097_bb2099 + 1 wcet_bb2097 >= 0; /*Phase_0.*/
-1 wcet_bb2098 + -1 C_bb2100 + 1 wcet_bb2100_bb2098 = 2; /*Phase_0.*/
-1 wcet_bb2100_bb2098 + 1 wcet_bb2100 >= 0; /*Phase_0.*/
-10 L_480 + -1 wcet_bb2103 + -1 C_bb2100 + 1 wcet_bb2100_bb2103 = -10; /*Phase_0., DAH BB 2103 Line L_480(1*(11-1))*/
-1 wcet_bb2100_bb2103 + 1 wcet_bb2100 >= 0; /*Phase_0.*/
-1 wcet_bb2098 + -1 C_bb2103 + 1 wcet_bb2103_bb2098 = 2; /*Phase_0.*/
-1 wcet_bb2103_bb2098 + 1 wcet_bb2103 >= 0; /*Phase_0.*/
-1 wcet_bb2098 + -10 L_482 + -1 C_bb2108 + -1 C_bb2103 + 1 wcet_bb2103_bb2108 = -10; /*Phase_0., DAH BB 2108 Line L_482(1*(11-1))*/
-1 wcet_bb2103_bb2108 + 1 wcet_bb2103 >= 0; /*Phase_0.*/
-1 wcet_bb2102 + -1 C_bb2098 + 1 wcet_bb2098_bb2102 = 2; /*Phase_0.*/
-1 wcet_bb2098_bb2102 + 1 wcet_bb2098 >= 0; /*Phase_0.*/
-10 L_483 + -1 wcet_bb2101 + -1 C_bb2098 + 1 wcet_bb2098_bb2101 = -10; /*Phase_0., DAH BB 2101 Line L_483(1*(11-1))*/
-1 wcet_bb2098_bb2101 + 1 wcet_bb2098 >= 0; /*Phase_0.*/
-1 wcet_bb2107 + -1 C_bb2102 + 1 wcet_bb2102_bb2107 = 2; /*Phase_0.*/
-1 wcet_bb2102_bb2107 + 1 wcet_bb2102 >= 0; /*Phase_0.*/
-1 wcet_bb2106 + -1 C_bb2102 + 1 wcet_bb2102_bb2106 = 0; /*Phase_0.*/
-1 wcet_bb2102_bb2106 + 1 wcet_bb2102 >= 0; /*Phase_0.*/
-1 wcet_bb2114 + -1 C_bb2107 + 1 wcet_bb2107_bb2114 = 2; /*Phase_0.*/
-1 wcet_bb2107_bb2114 + 1 wcet_bb2107 >= 0; /*Phase_0.*/
-1 C_bb2087 + -10 L_488 + -1 C_bb2113 + -1 C_bb2107 + 1 wcet_bb2107_bb2113 = -8; /*Phase_0., DAH BB 2113 Line L_488(1*(11-1))*/
-1 wcet_bb2107_bb2113 + 1 wcet_bb2107 >= 0; /*Phase_0.*/
-1 wcet_bb2122 + -1 Wcet_basicmath___fabsf_bb2176 + -1 C_bb2120 + -1 C_bb2114 + 1 wcet_bb2114_bb2120 = 4; /*Phase_0.*/
-1 wcet_bb2114_bb2120 + 1 wcet_bb2114 >= 0; /*Phase_0.*/
-10 L_489 + -1 wcet_bb2119 + -1 C_bb2114 + 1 wcet_bb2114_bb2119 = -10; /*Phase_0., DAH BB 2119 Line L_489(1*(11-1))*/
-1 wcet_bb2114_bb2119 + 1 wcet_bb2114 >= 0; /*Phase_0.*/
-1 wcet_bb2122 + -1 Wcet_basicmath___fabsf_bb2176 + -1 C_bb2120 + -1 C_bb2119 + 1 wcet_bb2119_bb2120 = 4; /*Phase_0.*/
-1 wcet_bb2119_bb2120 + 1 wcet_bb2119 >= 0; /*Phase_0.*/
-1 C_bb2087 + -1 C_bb2123 + -10 L_489 + -1 Wcet_basicmath___ieee754_sqrtf_bb2177 + -1 C_bb2121 + -1 C_bb2119 + 1 wcet_bb2119_bb2121 = -6; /*Phase_0., DAH BB 2121 Line L_489(1*(11-1))*/
-1 wcet_bb2119_bb2121 + 1 wcet_bb2119 >= 0; /*Phase_0.*/
-10 L_48b + -1 wcet_bb2125 + -1 C_bb2122 + 1 wcet_bb2122_bb2125 = -8; /*Phase_0., DAH BB 2125 Line L_48b(1*(11-1))*/
-1 wcet_bb2122_bb2125 + 1 wcet_bb2122 >= 0; /*Phase_0.*/
-10 L_48b + -1 wcet_bb2124 + -1 C_bb2122 + 1 wcet_bb2122_bb2124 = -10; /*Phase_0., DAH BB 2124 Line L_48b(1*(11-1))*/
-1 wcet_bb2122_bb2124 + 1 wcet_bb2122 >= 0; /*Phase_0.*/
-10 L_48b + -1 wcet_bb2125 + -1 C_bb2124 + 1 wcet_bb2124_bb2125 = -8; /*Phase_0., DAH BB 2125 Line L_48b(1*(11-1))*/
-1 wcet_bb2124_bb2125 + 1 wcet_bb2124 >= 0; /*Phase_0.*/
-10 L_48b + -1 wcet_bb2126 + -1 C_bb2124 + 1 wcet_bb2124_bb2126 = -10; /*Phase_0., DAH BB 2126 Line L_48b(1*(11-1))*/
-1 wcet_bb2124_bb2126 + 1 wcet_bb2124 >= 0; /*Phase_0.*/
-1 wcet_bb2129 + -1 C_bb2126 + 1 wcet_bb2126_bb2129 = 2; /*Phase_0.*/
-1 wcet_bb2126_bb2129 + 1 wcet_bb2126 >= 0; /*Phase_0.*/
-10 L_48b + -1 wcet_bb2125 + -1 C_bb2126 + 1 wcet_bb2126_bb2125 = -10; /*Phase_0., DAH BB 2125 Line L_48b(1*(11-1))*/
-1 wcet_bb2126_bb2125 + 1 wcet_bb2126 >= 0; /*Phase_0.*/
-1 wcet_bb2133 + -1 C_bb2129 + 1 wcet_bb2129_bb2133 = 2; /*Phase_0.*/
-1 wcet_bb2129_bb2133 + 1 wcet_bb2129 >= 0; /*Phase_0.*/
-1 C_bb2087 + -10 L_491 + -1 C_bb2132 + -1 C_bb2129 + 1 wcet_bb2129_bb2132 = -8; /*Phase_0., DAH BB 2132 Line L_491(1*(11-1))*/
-1 wcet_bb2129_bb2132 + 1 wcet_bb2129 >= 0; /*Phase_0.*/
-1 wcet_bb2137 + -1 C_bb2133 + 1 wcet_bb2133_bb2137 = 2; /*Phase_0.*/
-1 wcet_bb2133_bb2137 + 1 wcet_bb2133 >= 0; /*Phase_0.*/
-10 L_492 + -1 wcet_bb2136 + -1 C_bb2133 + 1 wcet_bb2133_bb2136 = -10; /*Phase_0., DAH BB 2136 Line L_492(1*(11-1))*/
-1 wcet_bb2133_bb2136 + 1 wcet_bb2133 >= 0; /*Phase_0.*/
-1 wcet_bb2142 + -1 C_bb2137 + 1 wcet_bb2137_bb2142 = 2; /*Phase_0.*/
-1 wcet_bb2137_bb2142 + 1 wcet_bb2137 >= 0; /*Phase_0.*/
-10 L_4a1 + -1 wcet_bb2142 + -10 L_4a0 + -1 C_bb2141 + -1 C_bb2137 + 1 wcet_bb2137_bb2141 = -20; /*Phase_0., DAH BB 2141 Line L_4a0(1*(11-1)), DAH BB 2142 Line L_4a1(1*(11-1))*/
-1 wcet_bb2137_bb2141 + 1 wcet_bb2137 >= 0; /*Phase_0.*/
-1 wcet_bb2148 + -1 C_bb2142 + 1 wcet_bb2142_bb2148 = 2; /*Phase_0.*/
-1 wcet_bb2142_bb2148 + 1 wcet_bb2142 >= 0; /*Phase_0.*/
-10 L_4c2 + -1 wcet_bb2151 + -1 C_bb2152 + -10 L_4a3 + -1 C_bb2147 + -1 C_bb2142 + 1 wcet_bb2142_bb2147 = -18; /*Phase_0., DAH BB 2147 Line L_4a3(1*(11-1)), DAH BB 2151 Line L_4c2(1*(11-1))*/
-1 wcet_bb2142_bb2147 + 1 wcet_bb2142 >= 0; /*Phase_0.*/
-10 L_4c2 + -1 wcet_bb2151 + -10 L_4a6 + -1 C_bb2152 + -1 C_bb2154 + -1 C_bb2148 + 1 wcet_bb2148_bb2154 = -18; /*Phase_0., DAH BB 2152 Line L_4a6(1*(11-1)), DAH BB 2151 Line L_4c2(1*(11-1))*/
-1 wcet_bb2148_bb2154 + 1 wcet_bb2148 >= 0; /*Phase_0.*/
-10 L_4c2 + -1 wcet_bb2151 + -1 C_bb2152 + -10 L_4a4 + -1 C_bb2153 + -1 C_bb2148 + 1 wcet_bb2148_bb2153 = -18; /*Phase_0., DAH BB 2153 Line L_4a4(1*(11-1)), DAH BB 2151 Line L_4c2(1*(11-1))*/
-1 wcet_bb2148_bb2153 + 1 wcet_bb2148 >= 0; /*Phase_0.*/
-1 wcet_bb2140 + -1 C_bb2136 + 1 wcet_bb2136_bb2140 = 2; /*Phase_0.*/
-1 wcet_bb2136_bb2140 + 1 wcet_bb2136 >= 0; /*Phase_0.*/
-1 wcet_bb2139 + -1 C_bb2136 + 1 wcet_bb2136_bb2139 = 0; /*Phase_0.*/
-1 wcet_bb2136_bb2139 + 1 wcet_bb2136 >= 0; /*Phase_0.*/
-1 wcet_bb2151 + -1 C_bb2146 + -1 C_bb2140 + 1 wcet_bb2140_bb2146 = 4; /*Phase_0.*/
-1 wcet_bb2140_bb2146 + 1 wcet_bb2140 >= 0; /*Phase_0.*/
-10 L_494 + -1 wcet_bb2145 + -1 C_bb2140 + 1 wcet_bb2140_bb2145 = -10; /*Phase_0., DAH BB 2145 Line L_494(1*(11-1))*/
-1 wcet_bb2140_bb2145 + 1 wcet_bb2140 >= 0; /*Phase_0.*/
-1 wcet_bb2156 + -1 C_bb2151 + 1 wcet_bb2151_bb2156 = 2; /*Phase_0.*/
-1 wcet_bb2151_bb2156 + 1 wcet_bb2151 >= 0; /*Phase_0.*/
-1 wcet_bb2156 + -10 L_4c3 + -1 C_bb2155 + -1 C_bb2151 + 1 wcet_bb2151_bb2155 = -10; /*Phase_0., DAH BB 2155 Line L_4c3(1*(11-1))*/
-1 wcet_bb2151_bb2155 + 1 wcet_bb2151 >= 0; /*Phase_0.*/
-1 wcet_bb2158 + -1 C_bb2156 + 1 wcet_bb2156_bb2158 = 2; /*Phase_0.*/
-1 wcet_bb2156_bb2158 + 1 wcet_bb2156 >= 0; /*Phase_0.*/
-1 C_bb2087 + -10 L_4c8 + -1 C_bb2157 + -1 C_bb2156 + 1 wcet_bb2156_bb2157 = -8; /*Phase_0., DAH BB 2157 Line L_4c8(1*(11-1))*/
-1 wcet_bb2156_bb2157 + 1 wcet_bb2156 >= 0; /*Phase_0.*/
-1 wcet_bb2160 + -1 C_bb2158 + 1 wcet_bb2158_bb2160 = 2; /*Phase_0.*/
-1 wcet_bb2158_bb2160 + 1 wcet_bb2158 >= 0; /*Phase_0.*/
-10 L_4c9 + -1 wcet_bb2159 + -1 C_bb2158 + 1 wcet_bb2158_bb2159 = -10; /*Phase_0., DAH BB 2159 Line L_4c9(1*(11-1))*/
-1 wcet_bb2158_bb2159 + 1 wcet_bb2158 >= 0; /*Phase_0.*/
-1 wcet_bb2164 + -1 C_bb2160 + 1 wcet_bb2160_bb2164 = 2; /*Phase_0.*/
-1 wcet_bb2160_bb2164 + 1 wcet_bb2160 >= 0; /*Phase_0.*/
-1 C_bb2087 + -1 C_bb2163 + -1 C_bb2160 + 1 wcet_bb2160_bb2163 = 2; /*Phase_0.*/
-1 wcet_bb2160_bb2163 + 1 wcet_bb2160 >= 0; /*Phase_0.*/
-1 wcet_bb2162 + -1 C_bb2164 + 1 wcet_bb2164_bb2162 = 2; /*Phase_0.*/
-1 wcet_bb2164_bb2162 + 1 wcet_bb2164 >= 0; /*Phase_0.*/
-10 L_4cd + -1 wcet_bb2167 + -1 C_bb2164 + 1 wcet_bb2164_bb2167 = -10; /*Phase_0., DAH BB 2167 Line L_4cd(1*(11-1))*/
-1 wcet_bb2164_bb2167 + 1 wcet_bb2164 >= 0; /*Phase_0.*/
-1 wcet_bb2162 + -1 C_bb2167 + 1 wcet_bb2167_bb2162 = 2; /*Phase_0.*/
-1 wcet_bb2167_bb2162 + 1 wcet_bb2167 >= 0; /*Phase_0.*/
-1 C_bb2087 + -10 L_4ce + -1 C_bb2172 + -1 C_bb2167 + 1 wcet_bb2167_bb2172 = -8; /*Phase_0., DAH BB 2172 Line L_4ce(1*(11-1))*/
-1 wcet_bb2167_bb2172 + 1 wcet_bb2167 >= 0; /*Phase_0.*/
-1 wcet_bb2162 + -1 C_bb2159 + 1 wcet_bb2159_bb2162 = 2; /*Phase_0.*/
-1 wcet_bb2159_bb2162 + 1 wcet_bb2159 >= 0; /*Phase_0.*/
-1 C_bb2087 + -10 L_4ca + -1 C_bb2161 + -1 C_bb2159 + 1 wcet_bb2159_bb2161 = -8; /*Phase_0., DAH BB 2161 Line L_4ca(1*(11-1))*/
-1 wcet_bb2159_bb2161 + 1 wcet_bb2159 >= 0; /*Phase_0.*/
-1 wcet_bb2166 + -1 C_bb2162 + 1 wcet_bb2162_bb2166 = 2; /*Phase_0.*/
-1 wcet_bb2162_bb2166 + 1 wcet_bb2162 >= 0; /*Phase_0.*/
-1 wcet_bb2165 + -1 C_bb2162 + 1 wcet_bb2162_bb2165 = 0; /*Phase_0.*/
-1 wcet_bb2162_bb2165 + 1 wcet_bb2162 >= 0; /*Phase_0.*/
-10 L_4d7 + -1 wcet_bb2166 + -1 C_bb2169 + -1 C_bb2165 + 1 wcet_bb2165_bb2169 = -8; /*Phase_0., DAH BB 2166 Line L_4d7(1*(11-1))*/
-1 wcet_bb2165_bb2169 + 1 wcet_bb2165 >= 0; /*Phase_0.*/
-1 wcet_bb2166 + -20 L_4d7 + -1 C_bb2169 + -1 C_bb2168 + -1 C_bb2165 + 1 wcet_bb2165_bb2168 = -20; /*Phase_0., DAH BB 2169 Line L_4d7(1*(11-1)), DAH BB 2166 Line L_4d7(1*(11-1))*/
-1 wcet_bb2165_bb2168 + 1 wcet_bb2165 >= 0; /*Phase_0.*/
-1 C_bb2087 + -20 L_4e5 + -1 C_bb2174 + -10 L_4e4 + -1 C_bb2171 + -1 C_bb2166 + 1 wcet_bb2166_bb2171 = -28; /*Phase_0., DAH BB 2171 Line L_4e4(1*(11-1)), DAH BB 2174 Line L_4e5(1*(11-1)), DAH BB 2087 Line L_4e5(1*(11-1))*/
-1 wcet_bb2166_bb2171 + 1 wcet_bb2166 >= 0; /*Phase_0.*/
-10 L_4e5 + -1 C_bb2087 + -1 C_bb2174 + -1 C_bb2173 + -10 L_4e4 + -1 Wcet_basicmath___scalbnf_bb2203 + -1 C_bb2170 + -1 C_bb2166 + 1 wcet_bb2166_bb2170 = -16; /*Phase_0., DAH BB 2170 Line L_4e4(1*(11-1)), DAH BB 2087 Line L_4e5(1*(11-1))*/
-1 wcet_bb2166_bb2170 + 1 wcet_bb2166 >= 0; /*Phase_0.*/
-1 C_bb2087 + -10 L_495 + -1 C_bb2150 + -1 C_bb2145 + 1 wcet_bb2145_bb2150 = -6; /*Phase_0., DAH BB 2150 Line L_495(1*(11-1))*/
-1 wcet_bb2145_bb2150 + 1 wcet_bb2145 >= 0; /*Phase_0.*/
-1 C_bb2087 + -10 L_495 + -1 C_bb2149 + -1 C_bb2145 + 1 wcet_bb2145_bb2149 = -8; /*Phase_0., DAH BB 2149 Line L_495(1*(11-1))*/
-1 wcet_bb2145_bb2149 + 1 wcet_bb2145 >= 0; /*Phase_0.*/
-1 C_bb2087 + -10 L_493 + -1 C_bb2144 + -1 C_bb2139 + 1 wcet_bb2139_bb2144 = -6; /*Phase_0., DAH BB 2144 Line L_493(1*(11-1))*/
-1 wcet_bb2139_bb2144 + 1 wcet_bb2139 >= 0; /*Phase_0.*/
-1 C_bb2087 + -10 L_493 + -1 C_bb2143 + -1 C_bb2139 + 1 wcet_bb2139_bb2143 = -8; /*Phase_0., DAH BB 2143 Line L_493(1*(11-1))*/
-1 wcet_bb2139_bb2143 + 1 wcet_bb2139 >= 0; /*Phase_0.*/
-1 wcet_bb2128 + -1 C_bb2125 + 1 wcet_bb2125_bb2128 = 2; /*Phase_0.*/
-1 wcet_bb2125_bb2128 + 1 wcet_bb2125 >= 0; /*Phase_0.*/
-1 wcet_bb2128 + -10 L_48c + -1 C_bb2127 + -1 C_bb2125 + 1 wcet_bb2125_bb2127 = -10; /*Phase_0., DAH BB 2127 Line L_48c(1*(11-1))*/
-1 wcet_bb2125_bb2127 + 1 wcet_bb2125 >= 0; /*Phase_0.*/
-1 C_bb2087 + -1 C_bb2131 + -1 C_bb2128 + 1 wcet_bb2128_bb2131 = 4; /*Phase_0.*/
-1 wcet_bb2128_bb2131 + 1 wcet_bb2128 >= 0; /*Phase_0.*/
-10 L_48d + -1 wcet_bb2130 + -1 C_bb2128 + 1 wcet_bb2128_bb2130 = -10; /*Phase_0., DAH BB 2130 Line L_48d(1*(11-1))*/
-1 wcet_bb2128_bb2130 + 1 wcet_bb2128 >= 0; /*Phase_0.*/
-1 wcet_bb2135 + -1 C_bb2130 + 1 wcet_bb2130_bb2135 = 2; /*Phase_0.*/
-1 wcet_bb2130_bb2135 + 1 wcet_bb2130 >= 0; /*Phase_0.*/
-1 C_bb2087 + -1 C_bb2131 + -10 L_48e + -1 C_bb2134 + -1 C_bb2130 + 1 wcet_bb2130_bb2134 = -6; /*Phase_0., DAH BB 2134 Line L_48e(1*(11-1))*/
-1 wcet_bb2130_bb2134 + 1 wcet_bb2130 >= 0; /*Phase_0.*/
-1 C_bb2087 + -1 C_bb2131 + -1 C_bb2135 + 1 wcet_bb2135_bb2131 = 4; /*Phase_0.*/
-1 wcet_bb2135_bb2131 + 1 wcet_bb2135 >= 0; /*Phase_0.*/
-1 C_bb2087 + -1 C_bb2131 + -10 L_48f + -1 C_bb2138 + -1 C_bb2135 + 1 wcet_bb2135_bb2138 = -8; /*Phase_0., DAH BB 2138 Line L_48f(1*(11-1))*/
-1 wcet_bb2135_bb2138 + 1 wcet_bb2135 >= 0; /*Phase_0.*/
-1 C_bb2087 + -10 L_487 + -1 C_bb2112 + -1 C_bb2106 + 1 wcet_bb2106_bb2112 = -6; /*Phase_0., DAH BB 2112 Line L_487(1*(11-1))*/
-1 wcet_bb2106_bb2112 + 1 wcet_bb2106 >= 0; /*Phase_0.*/
-1 C_bb2087 + -10 L_487 + -1 C_bb2111 + -1 C_bb2106 + 1 wcet_bb2106_bb2111 = -8; /*Phase_0., DAH BB 2111 Line L_487(1*(11-1))*/
-1 wcet_bb2106_bb2111 + 1 wcet_bb2106 >= 0; /*Phase_0.*/
-1 wcet_bb2105 + -1 C_bb2101 + 1 wcet_bb2101_bb2105 = 2; /*Phase_0.*/
-1 wcet_bb2101_bb2105 + 1 wcet_bb2101 >= 0; /*Phase_0.*/
-1 C_bb2087 + -10 L_483 + -1 C_bb2104 + -1 C_bb2101 + 1 wcet_bb2101_bb2104 = -8; /*Phase_0., DAH BB 2104 Line L_483(1*(11-1))*/
-1 wcet_bb2101_bb2104 + 1 wcet_bb2101 >= 0; /*Phase_0.*/
-1 wcet_bb2110 + -1 C_bb2105 + 1 wcet_bb2105_bb2110 = 2; /*Phase_0.*/
-1 wcet_bb2105_bb2110 + 1 wcet_bb2105 >= 0; /*Phase_0.*/
-10 L_484 + -1 wcet_bb2109 + -1 C_bb2105 + 1 wcet_bb2105_bb2109 = -10; /*Phase_0., DAH BB 2109 Line L_484(1*(11-1))*/
-1 wcet_bb2105_bb2109 + 1 wcet_bb2105 >= 0; /*Phase_0.*/
-1 C_bb2087 + -1 C_bb2118 + -1 C_bb2110 + 1 wcet_bb2110_bb2118 = 4; /*Phase_0.*/
-1 wcet_bb2110_bb2118 + 1 wcet_bb2110 >= 0; /*Phase_0.*/
-1 C_bb2087 + -1 C_bb2117 + -1 C_bb2110 + 1 wcet_bb2110_bb2117 = 2; /*Phase_0.*/
-1 wcet_bb2110_bb2117 + 1 wcet_bb2110 >= 0; /*Phase_0.*/
-1 C_bb2087 + -10 L_485 + -1 C_bb2116 + -1 C_bb2109 + 1 wcet_bb2109_bb2116 = -6; /*Phase_0., DAH BB 2116 Line L_485(1*(11-1))*/
-1 wcet_bb2109_bb2116 + 1 wcet_bb2109 >= 0; /*Phase_0.*/
-1 C_bb2087 + -10 L_485 + -1 C_bb2115 + -1 C_bb2109 + 1 wcet_bb2109_bb2115 = -8; /*Phase_0., DAH BB 2115 Line L_485(1*(11-1))*/
-1 wcet_bb2109_bb2115 + 1 wcet_bb2109 >= 0; /*Phase_0.*/
-1 wcet_bb2084 + 1 Wcet_basicmath___ieee754_powf_bb2084 = 2; /*Phase_0.*/
-1 C_bb2073 + -2 C_bb2069 + 1 wcet_bb2069_bb2073 = 2; /*Phase_2069.*/
-1 wcet_bb2069_bb2073 + 1 wcetloop_2069 >= 0; /*Phase_2069.*/
-1 wcet_bb2076 + -26 C_bb2074 + 1 wcet_bb2074_bb2076 = 50; /*Phase_2074.*/
-1 wcet_bb2074_bb2076 + 1 wcetloop_2074 >= 0; /*Phase_2074.*/
-25 C_bb2080 + -25 C_bb2076 + 1 wcet_bb2076_bb2080 = 50; /*Phase_2074.*/
-1 wcet_bb2076_bb2080 + 1 wcet_bb2076 >= 0; /*Phase_2074.*/
-250 L_51c_Pbb2074 + -25 C_bb2080 + -250 L_51a_Pbb2074 + -25 C_bb2079 + -25 C_bb2076 + 1 wcet_bb2076_bb2079 = -500; /*Phase_2074., DAH BB 2079 Line L_51a_Pbb2074(25*(11-1)), DAH BB 2080 Line L_51c_Pbb2074(25*(11-1))*/
-1 wcet_bb2076_bb2079 + 1 wcet_bb2076 >= 0; /*Phase_2074.*/
-1 wcet_bb2060 + -1 C_bb2058 + 1 wcet_bb2058_bb2060 = 2; /*Phase_0.*/
-1 wcet_bb2058_bb2060 + 1 wcet_bb2058 >= 0; /*Phase_0.*/
-1 C_bb2061 + -10 L_50f + -1 C_bb2059 + -1 C_bb2058 + 1 wcet_bb2058_bb2059 = -8; /*Phase_0., DAH BB 2059 Line L_50f(1*(11-1))*/
-1 wcet_bb2058_bb2059 + 1 wcet_bb2058 >= 0; /*Phase_0.*/
-1 wcet_bb2063 + -1 C_bb2060 + 1 wcet_bb2060_bb2063 = 2; /*Phase_0.*/
-1 wcet_bb2060_bb2063 + 1 wcet_bb2060 >= 0; /*Phase_0.*/
-10 L_510 + -1 wcet_bb2062 + -1 C_bb2060 + 1 wcet_bb2060_bb2062 = -10; /*Phase_0., DAH BB 2062 Line L_510(1*(11-1))*/
-1 wcet_bb2060_bb2062 + 1 wcet_bb2060 >= 0; /*Phase_0.*/
-10 L_511 + -1 wcet_bb2065 + -1 C_bb2062 + 1 wcet_bb2062_bb2065 = -8; /*Phase_0., DAH BB 2065 Line L_511(1*(11-1))*/
-1 wcet_bb2062_bb2065 + 1 wcet_bb2062 >= 0; /*Phase_0.*/
-1 C_bb2061 + -10 L_511 + -1 C_bb2064 + -1 C_bb2062 + 1 wcet_bb2062_bb2064 = -8; /*Phase_0., DAH BB 2064 Line L_511(1*(11-1))*/
-1 wcet_bb2062_bb2064 + 1 wcet_bb2062 >= 0; /*Phase_0.*/
-1 wcet_bb2063 + -1 C_bb2065 + 1 wcet_bb2065_bb2063 = 2; /*Phase_0.*/
-1 wcet_bb2065_bb2063 + 1 wcet_bb2065 >= 0; /*Phase_0.*/
-1 C_bb2061 + -10 L_511 + -1 C_bb2068 + -1 C_bb2065 + 1 wcet_bb2065_bb2068 = -8; /*Phase_0., DAH BB 2068 Line L_511(1*(11-1))*/
-1 wcet_bb2065_bb2068 + 1 wcet_bb2065 >= 0; /*Phase_0.*/
-1 wcet_bb2067 + -1 C_bb2063 + 1 wcet_bb2063_bb2067 = 2; /*Phase_0.*/
-1 wcet_bb2063_bb2067 + 1 wcet_bb2063 >= 0; /*Phase_0.*/
-1 wcet_bb2067 + -20 L_515 + -1 C_bb2072 + -10 L_514_Pbb2069 + -1 wcetloop_2069 + -10 L_513 + -1 C_bb2066 + -1 C_bb2063 + 1 wcet_bb2063_bb2066 = -38; /*Phase_0., DAH BB 2066 Line L_513(1*(11-1)), DFM BB 2069 Line L_514_Pbb2069(1*(11-1)), DAH BB 2072 Line L_515(1*(11-1)), DAH BB 2067 Line L_515(1*(11-1))*/
-1 wcet_bb2063_bb2066 + 1 wcet_bb2063 >= 0; /*Phase_0.*/
-10 L_51d + -1 wcet_bb2075 + -1 wcetloop_2074 + -10 L_517 + -1 C_bb2071 + -1 C_bb2067 + 1 wcet_bb2067_bb2071 = -16; /*Phase_0., DAH BB 2071 Line L_517(1*(11-1)), DAH BB 2075 Line L_51d(1*(11-1))*/
-1 wcet_bb2067_bb2071 + 1 wcet_bb2067 >= 0; /*Phase_0.*/
-10 L_51d + -1 wcet_bb2075 + -1 wcetloop_2074 + -1 C_bb2071 + -20 L_517 + -1 C_bb2070 + -1 C_bb2067 + 1 wcet_bb2067_bb2070 = -28; /*Phase_0., DAH BB 2070 Line L_517(1*(11-1)), DAH BB 2071 Line L_517(1*(11-1)), DAH BB 2075 Line L_51d(1*(11-1))*/
-1 wcet_bb2067_bb2070 + 1 wcet_bb2067 >= 0; /*Phase_0.*/
-10 L_522 + -1 C_bb2061 + -1 C_bb2078 + -1 C_bb2075 + 1 wcet_bb2075_bb2078 = -8; /*Phase_0., DAH BB 2061 Line L_522(1*(11-1))*/
-1 wcet_bb2075_bb2078 + 1 wcet_bb2075 >= 0; /*Phase_0.*/
-10 L_51d + -1 wcet_bb2077 + -1 C_bb2075 + 1 wcet_bb2075_bb2077 = -10; /*Phase_0., DAH BB 2077 Line L_51d(1*(11-1))*/
-1 wcet_bb2075_bb2077 + 1 wcet_bb2075 >= 0; /*Phase_0.*/
-10 L_522 + -1 C_bb2061 + -1 C_bb2078 + -1 C_bb2077 + 1 wcet_bb2077_bb2078 = -8; /*Phase_0., DAH BB 2061 Line L_522(1*(11-1))*/
-1 wcet_bb2077_bb2078 + 1 wcet_bb2077 >= 0; /*Phase_0.*/
-10 L_51e + -1 wcet_bb2081 + -1 C_bb2077 + 1 wcet_bb2077_bb2081 = -10; /*Phase_0., DAH BB 2081 Line L_51e(1*(11-1))*/
-1 wcet_bb2077_bb2081 + 1 wcet_bb2077 >= 0; /*Phase_0.*/
-10 L_522 + -1 C_bb2061 + -1 C_bb2078 + -1 C_bb2083 + -1 C_bb2081 + 1 wcet_bb2081_bb2083 = -8; /*Phase_0., DAH BB 2061 Line L_522(1*(11-1))*/
-1 wcet_bb2081_bb2083 + 1 wcet_bb2081 >= 0; /*Phase_0.*/
-10 L_522 + -1 C_bb2061 + -1 C_bb2078 + -1 C_bb2082 + -1 C_bb2081 + 1 wcet_bb2081_bb2082 = -8; /*Phase_0., DAH BB 2061 Line L_522(1*(11-1))*/
-1 wcet_bb2081_bb2082 + 1 wcet_bb2081 >= 0; /*Phase_0.*/
-1 wcet_bb2058 + 1 Wcet_basicmath___ieee754_sqrtf_bb2058 = 2; /*Phase_0.*/
-1 C_bb2057 + 1 Wcet_basicmath___fabsf_bb2057 = 2; /*Phase_0.*/
-1 wcet_bb1991 + -1 C_bb1989 + 1 wcet_bb1989_bb1991 = 2; /*Phase_0.*/
-1 wcet_bb1989_bb1991 + 1 wcet_bb1989 >= 0; /*Phase_0.*/
-10 L_456 + -1 wcet_bb1990 + -1 C_bb1989 + 1 wcet_bb1989_bb1990 = -10; /*Phase_0., DAH BB 1990 Line L_456(1*(11-1))*/
-1 wcet_bb1989_bb1990 + 1 wcet_bb1989 >= 0; /*Phase_0.*/
-1 wcet_bb1995 + -1 C_bb1991 + 1 wcet_bb1991_bb1995 = 2; /*Phase_0.*/
-1 wcet_bb1991_bb1995 + 1 wcet_bb1991 >= 0; /*Phase_0.*/
-1 C_bb1996 + -10 L_457 + -1 C_bb1994 + -1 C_bb1991 + 1 wcet_bb1991_bb1994 = -8; /*Phase_0., DAH BB 1994 Line L_457(1*(11-1))*/
-1 wcet_bb1991_bb1994 + 1 wcet_bb1991 >= 0; /*Phase_0.*/
-1 wcet_bb1998 + -1 C_bb1995 + 1 wcet_bb1995_bb1998 = 2; /*Phase_0.*/
-1 wcet_bb1995_bb1998 + 1 wcet_bb1995 >= 0; /*Phase_0.*/
-10 L_459 + -1 wcet_bb1997 + -1 C_bb1995 + 1 wcet_bb1995_bb1997 = -10; /*Phase_0., DAH BB 1997 Line L_459(1*(11-1))*/
-1 wcet_bb1995_bb1997 + 1 wcet_bb1995 >= 0; /*Phase_0.*/
-10 L_475 + -1 C_bb1996 + -1 C_bb2004 + -1 Wcet_basicmath___ieee754_sqrtf_bb2031 + -1 C_bb2002 + -1 C_bb1998 + 1 wcet_bb1998_bb2002 = -6; /*Phase_0., DAH BB 1996 Line L_475(1*(11-1))*/
-1 wcet_bb1998_bb2002 + 1 wcet_bb1998 >= 0; /*Phase_0.*/
-1 C_bb1996 + -1 C_bb2003 + -1 Wcet_basicmath___ieee754_sqrtf_bb2005 + -1 C_bb2001 + -1 C_bb1998 + 1 wcet_bb1998_bb2001 = 4; /*Phase_0.*/
-1 wcet_bb1998_bb2001 + 1 wcet_bb1998 >= 0; /*Phase_0.*/
-1 C_bb1996 + -1 C_bb2000 + -1 C_bb1997 + 1 wcet_bb1997_bb2000 = 4; /*Phase_0.*/
-1 wcet_bb1997_bb2000 + 1 wcet_bb1997 >= 0; /*Phase_0.*/
-1 C_bb1996 + -10 L_459 + -1 C_bb1999 + -1 C_bb1997 + 1 wcet_bb1997_bb1999 = -8; /*Phase_0., DAH BB 1999 Line L_459(1*(11-1))*/
-1 wcet_bb1997_bb1999 + 1 wcet_bb1997 >= 0; /*Phase_0.*/
-1 C_bb1996 + -10 L_456 + -1 C_bb1993 + -1 C_bb1990 + 1 wcet_bb1990_bb1993 = -6; /*Phase_0., DAH BB 1993 Line L_456(1*(11-1))*/
-1 wcet_bb1990_bb1993 + 1 wcet_bb1990 >= 0; /*Phase_0.*/
-1 C_bb1996 + -10 L_456 + -1 C_bb1992 + -1 C_bb1990 + 1 wcet_bb1990_bb1992 = -8; /*Phase_0., DAH BB 1992 Line L_456(1*(11-1))*/
-1 wcet_bb1990_bb1992 + 1 wcet_bb1990 >= 0; /*Phase_0.*/
-1 wcet_bb1989 + 1 Wcet_basicmath___ieee754_acosf_bb1989 = 2; /*Phase_0.*/
-1 C_bb1978 + -2 C_bb1974 + 1 wcet_bb1974_bb1978 = 2; /*Phase_1974.*/
-1 wcet_bb1974_bb1978 + 1 wcetloop_1974 >= 0; /*Phase_1974.*/
-1 wcet_bb1981 + -26 C_bb1979 + 1 wcet_bb1979_bb1981 = 50; /*Phase_1979.*/
-1 wcet_bb1979_bb1981 + 1 wcetloop_1979 >= 0; /*Phase_1979.*/
-25 C_bb1985 + -25 C_bb1981 + 1 wcet_bb1981_bb1985 = 50; /*Phase_1979.*/
-1 wcet_bb1981_bb1985 + 1 wcet_bb1981 >= 0; /*Phase_1979.*/
-250 L_51c_Pbb1979 + -25 C_bb1985 + -250 L_51a_Pbb1979 + -25 C_bb1984 + -25 C_bb1981 + 1 wcet_bb1981_bb1984 = -500; /*Phase_1979., DAH BB 1984 Line L_51a_Pbb1979(25*(11-1)), DAH BB 1985 Line L_51c_Pbb1979(25*(11-1))*/
-1 wcet_bb1981_bb1984 + 1 wcet_bb1981 >= 0; /*Phase_1979.*/
-1 wcet_bb1965 + -1 C_bb1963 + 1 wcet_bb1963_bb1965 = 2; /*Phase_0.*/
-1 wcet_bb1963_bb1965 + 1 wcet_bb1963 >= 0; /*Phase_0.*/
-1 C_bb1966 + -10 L_50f + -1 C_bb1964 + -1 C_bb1963 + 1 wcet_bb1963_bb1964 = -8; /*Phase_0., DAH BB 1964 Line L_50f(1*(11-1))*/
-1 wcet_bb1963_bb1964 + 1 wcet_bb1963 >= 0; /*Phase_0.*/
-1 wcet_bb1968 + -1 C_bb1965 + 1 wcet_bb1965_bb1968 = 2; /*Phase_0.*/
-1 wcet_bb1965_bb1968 + 1 wcet_bb1965 >= 0; /*Phase_0.*/
-10 L_510 + -1 wcet_bb1967 + -1 C_bb1965 + 1 wcet_bb1965_bb1967 = -10; /*Phase_0., DAH BB 1967 Line L_510(1*(11-1))*/
-1 wcet_bb1965_bb1967 + 1 wcet_bb1965 >= 0; /*Phase_0.*/
-10 L_511 + -1 wcet_bb1970 + -1 C_bb1967 + 1 wcet_bb1967_bb1970 = -8; /*Phase_0., DAH BB 1970 Line L_511(1*(11-1))*/
-1 wcet_bb1967_bb1970 + 1 wcet_bb1967 >= 0; /*Phase_0.*/
-1 C_bb1966 + -10 L_511 + -1 C_bb1969 + -1 C_bb1967 + 1 wcet_bb1967_bb1969 = -8; /*Phase_0., DAH BB 1969 Line L_511(1*(11-1))*/
-1 wcet_bb1967_bb1969 + 1 wcet_bb1967 >= 0; /*Phase_0.*/
-1 wcet_bb1968 + -1 C_bb1970 + 1 wcet_bb1970_bb1968 = 2; /*Phase_0.*/
-1 wcet_bb1970_bb1968 + 1 wcet_bb1970 >= 0; /*Phase_0.*/
-1 C_bb1966 + -10 L_511 + -1 C_bb1973 + -1 C_bb1970 + 1 wcet_bb1970_bb1973 = -8; /*Phase_0., DAH BB 1973 Line L_511(1*(11-1))*/
-1 wcet_bb1970_bb1973 + 1 wcet_bb1970 >= 0; /*Phase_0.*/
-1 wcet_bb1972 + -1 C_bb1968 + 1 wcet_bb1968_bb1972 = 2; /*Phase_0.*/
-1 wcet_bb1968_bb1972 + 1 wcet_bb1968 >= 0; /*Phase_0.*/
-1 wcet_bb1972 + -20 L_515 + -1 C_bb1977 + -10 L_514_Pbb1974 + -1 wcetloop_1974 + -10 L_513 + -1 C_bb1971 + -1 C_bb1968 + 1 wcet_bb1968_bb1971 = -38; /*Phase_0., DAH BB 1971 Line L_513(1*(11-1)), DFM BB 1974 Line L_514_Pbb1974(1*(11-1)), DAH BB 1977 Line L_515(1*(11-1)), DAH BB 1972 Line L_515(1*(11-1))*/
-1 wcet_bb1968_bb1971 + 1 wcet_bb1968 >= 0; /*Phase_0.*/
-10 L_51d + -1 wcet_bb1980 + -1 wcetloop_1979 + -10 L_517 + -1 C_bb1976 + -1 C_bb1972 + 1 wcet_bb1972_bb1976 = -16; /*Phase_0., DAH BB 1976 Line L_517(1*(11-1)), DAH BB 1980 Line L_51d(1*(11-1))*/
-1 wcet_bb1972_bb1976 + 1 wcet_bb1972 >= 0; /*Phase_0.*/
-10 L_51d + -1 wcet_bb1980 + -1 wcetloop_1979 + -1 C_bb1976 + -20 L_517 + -1 C_bb1975 + -1 C_bb1972 + 1 wcet_bb1972_bb1975 = -28; /*Phase_0., DAH BB 1975 Line L_517(1*(11-1)), DAH BB 1976 Line L_517(1*(11-1)), DAH BB 1980 Line L_51d(1*(11-1))*/
-1 wcet_bb1972_bb1975 + 1 wcet_bb1972 >= 0; /*Phase_0.*/
-10 L_522 + -1 C_bb1966 + -1 C_bb1983 + -1 C_bb1980 + 1 wcet_bb1980_bb1983 = -8; /*Phase_0., DAH BB 1966 Line L_522(1*(11-1))*/
-1 wcet_bb1980_bb1983 + 1 wcet_bb1980 >= 0; /*Phase_0.*/
-10 L_51d + -1 wcet_bb1982 + -1 C_bb1980 + 1 wcet_bb1980_bb1982 = -10; /*Phase_0., DAH BB 1982 Line L_51d(1*(11-1))*/
-1 wcet_bb1980_bb1982 + 1 wcet_bb1980 >= 0; /*Phase_0.*/
-10 L_522 + -1 C_bb1966 + -1 C_bb1983 + -1 C_bb1982 + 1 wcet_bb1982_bb1983 = -8; /*Phase_0., DAH BB 1966 Line L_522(1*(11-1))*/
-1 wcet_bb1982_bb1983 + 1 wcet_bb1982 >= 0; /*Phase_0.*/
-10 L_51e + -1 wcet_bb1986 + -1 C_bb1982 + 1 wcet_bb1982_bb1986 = -10; /*Phase_0., DAH BB 1986 Line L_51e(1*(11-1))*/
-1 wcet_bb1982_bb1986 + 1 wcet_bb1982 >= 0; /*Phase_0.*/
-10 L_522 + -1 C_bb1966 + -1 C_bb1983 + -1 C_bb1988 + -1 C_bb1986 + 1 wcet_bb1986_bb1988 = -8; /*Phase_0., DAH BB 1966 Line L_522(1*(11-1))*/
-1 wcet_bb1986_bb1988 + 1 wcet_bb1986 >= 0; /*Phase_0.*/
-10 L_522 + -1 C_bb1966 + -1 C_bb1983 + -1 C_bb1987 + -1 C_bb1986 + 1 wcet_bb1986_bb1987 = -8; /*Phase_0., DAH BB 1966 Line L_522(1*(11-1))*/
-1 wcet_bb1986_bb1987 + 1 wcet_bb1986 >= 0; /*Phase_0.*/
-1 wcet_bb1963 + 1 Wcet_basicmath___ieee754_sqrtf_bb1963 = 2; /*Phase_0.*/
-1 C_bb1952 + -2 C_bb1948 + 1 wcet_bb1948_bb1952 = 2; /*Phase_1948.*/
-1 wcet_bb1948_bb1952 + 1 wcetloop_1948 >= 0; /*Phase_1948.*/
-1 wcet_bb1955 + -26 C_bb1953 + 1 wcet_bb1953_bb1955 = 50; /*Phase_1953.*/
-1 wcet_bb1953_bb1955 + 1 wcetloop_1953 >= 0; /*Phase_1953.*/
-25 C_bb1959 + -25 C_bb1955 + 1 wcet_bb1955_bb1959 = 50; /*Phase_1953.*/
-1 wcet_bb1955_bb1959 + 1 wcet_bb1955 >= 0; /*Phase_1953.*/
-250 L_51c_Pbb1953 + -25 C_bb1959 + -250 L_51a_Pbb1953 + -25 C_bb1958 + -25 C_bb1955 + 1 wcet_bb1955_bb1958 = -500; /*Phase_1953., DAH BB 1958 Line L_51a_Pbb1953(25*(11-1)), DAH BB 1959 Line L_51c_Pbb1953(25*(11-1))*/
-1 wcet_bb1955_bb1958 + 1 wcet_bb1955 >= 0; /*Phase_1953.*/
-1 wcet_bb1939 + -1 C_bb1937 + 1 wcet_bb1937_bb1939 = 2; /*Phase_0.*/
-1 wcet_bb1937_bb1939 + 1 wcet_bb1937 >= 0; /*Phase_0.*/
-1 C_bb1940 + -10 L_50f + -1 C_bb1938 + -1 C_bb1937 + 1 wcet_bb1937_bb1938 = -8; /*Phase_0., DAH BB 1938 Line L_50f(1*(11-1))*/
-1 wcet_bb1937_bb1938 + 1 wcet_bb1937 >= 0; /*Phase_0.*/
-1 wcet_bb1942 + -1 C_bb1939 + 1 wcet_bb1939_bb1942 = 2; /*Phase_0.*/
-1 wcet_bb1939_bb1942 + 1 wcet_bb1939 >= 0; /*Phase_0.*/
-10 L_510 + -1 wcet_bb1941 + -1 C_bb1939 + 1 wcet_bb1939_bb1941 = -10; /*Phase_0., DAH BB 1941 Line L_510(1*(11-1))*/
-1 wcet_bb1939_bb1941 + 1 wcet_bb1939 >= 0; /*Phase_0.*/
-10 L_511 + -1 wcet_bb1944 + -1 C_bb1941 + 1 wcet_bb1941_bb1944 = -8; /*Phase_0., DAH BB 1944 Line L_511(1*(11-1))*/
-1 wcet_bb1941_bb1944 + 1 wcet_bb1941 >= 0; /*Phase_0.*/
-1 C_bb1940 + -10 L_511 + -1 C_bb1943 + -1 C_bb1941 + 1 wcet_bb1941_bb1943 = -8; /*Phase_0., DAH BB 1943 Line L_511(1*(11-1))*/
-1 wcet_bb1941_bb1943 + 1 wcet_bb1941 >= 0; /*Phase_0.*/
-1 wcet_bb1942 + -1 C_bb1944 + 1 wcet_bb1944_bb1942 = 2; /*Phase_0.*/
-1 wcet_bb1944_bb1942 + 1 wcet_bb1944 >= 0; /*Phase_0.*/
-1 C_bb1940 + -10 L_511 + -1 C_bb1947 + -1 C_bb1944 + 1 wcet_bb1944_bb1947 = -8; /*Phase_0., DAH BB 1947 Line L_511(1*(11-1))*/
-1 wcet_bb1944_bb1947 + 1 wcet_bb1944 >= 0; /*Phase_0.*/
-1 wcet_bb1946 + -1 C_bb1942 + 1 wcet_bb1942_bb1946 = 2; /*Phase_0.*/
-1 wcet_bb1942_bb1946 + 1 wcet_bb1942 >= 0; /*Phase_0.*/
-1 wcet_bb1946 + -20 L_515 + -1 C_bb1951 + -10 L_514_Pbb1948 + -1 wcetloop_1948 + -10 L_513 + -1 C_bb1945 + -1 C_bb1942 + 1 wcet_bb1942_bb1945 = -38; /*Phase_0., DAH BB 1945 Line L_513(1*(11-1)), DFM BB 1948 Line L_514_Pbb1948(1*(11-1)), DAH BB 1951 Line L_515(1*(11-1)), DAH BB 1946 Line L_515(1*(11-1))*/
-1 wcet_bb1942_bb1945 + 1 wcet_bb1942 >= 0; /*Phase_0.*/
-10 L_51d + -1 wcet_bb1954 + -1 wcetloop_1953 + -10 L_517 + -1 C_bb1950 + -1 C_bb1946 + 1 wcet_bb1946_bb1950 = -16; /*Phase_0., DAH BB 1950 Line L_517(1*(11-1)), DAH BB 1954 Line L_51d(1*(11-1))*/
-1 wcet_bb1946_bb1950 + 1 wcet_bb1946 >= 0; /*Phase_0.*/
-10 L_51d + -1 wcet_bb1954 + -1 wcetloop_1953 + -1 C_bb1950 + -20 L_517 + -1 C_bb1949 + -1 C_bb1946 + 1 wcet_bb1946_bb1949 = -28; /*Phase_0., DAH BB 1949 Line L_517(1*(11-1)), DAH BB 1950 Line L_517(1*(11-1)), DAH BB 1954 Line L_51d(1*(11-1))*/
-1 wcet_bb1946_bb1949 + 1 wcet_bb1946 >= 0; /*Phase_0.*/
-10 L_522 + -1 C_bb1940 + -1 C_bb1957 + -1 C_bb1954 + 1 wcet_bb1954_bb1957 = -8; /*Phase_0., DAH BB 1940 Line L_522(1*(11-1))*/
-1 wcet_bb1954_bb1957 + 1 wcet_bb1954 >= 0; /*Phase_0.*/
-10 L_51d + -1 wcet_bb1956 + -1 C_bb1954 + 1 wcet_bb1954_bb1956 = -10; /*Phase_0., DAH BB 1956 Line L_51d(1*(11-1))*/
-1 wcet_bb1954_bb1956 + 1 wcet_bb1954 >= 0; /*Phase_0.*/
-10 L_522 + -1 C_bb1940 + -1 C_bb1957 + -1 C_bb1956 + 1 wcet_bb1956_bb1957 = -8; /*Phase_0., DAH BB 1940 Line L_522(1*(11-1))*/
-1 wcet_bb1956_bb1957 + 1 wcet_bb1956 >= 0; /*Phase_0.*/
-10 L_51e + -1 wcet_bb1960 + -1 C_bb1956 + 1 wcet_bb1956_bb1960 = -10; /*Phase_0., DAH BB 1960 Line L_51e(1*(11-1))*/
-1 wcet_bb1956_bb1960 + 1 wcet_bb1956 >= 0; /*Phase_0.*/
-10 L_522 + -1 C_bb1940 + -1 C_bb1957 + -1 C_bb1962 + -1 C_bb1960 + 1 wcet_bb1960_bb1962 = -8; /*Phase_0., DAH BB 1940 Line L_522(1*(11-1))*/
-1 wcet_bb1960_bb1962 + 1 wcet_bb1960 >= 0; /*Phase_0.*/
-10 L_522 + -1 C_bb1940 + -1 C_bb1957 + -1 C_bb1961 + -1 C_bb1960 + 1 wcet_bb1960_bb1961 = -8; /*Phase_0., DAH BB 1940 Line L_522(1*(11-1))*/
-1 wcet_bb1960_bb1961 + 1 wcet_bb1960 >= 0; /*Phase_0.*/
-1 wcet_bb1937 + 1 Wcet_basicmath___ieee754_sqrtf_bb1937 = 2; /*Phase_0.*/
-1 wcet_bb1831 + -1 C_bb1829 + 1 wcet_bb1829_bb1831 = 2; /*Phase_0.*/
-1 wcet_bb1829_bb1831 + 1 wcet_bb1829 >= 0; /*Phase_0.*/
-1 C_bb1835 + -1 C_bb1832 + -10 L_542 + -1 Wcet_basicmath___kernel_cosf_bb1847 + -1 C_bb1830 + -1 C_bb1829 + 1 wcet_bb1829_bb1830 = -6; /*Phase_0., DAH BB 1830 Line L_542(1*(11-1))*/
-1 wcet_bb1829_bb1830 + 1 wcet_bb1829 >= 0; /*Phase_0.*/
-1 wcet_bb1836 + -1 Wcet_basicmath___ieee754_rem_pio2f_bb1857 + -1 C_bb1834 + -1 C_bb1831 + 1 wcet_bb1831_bb1834 = 4; /*Phase_0.*/
-1 wcet_bb1831_bb1834 + 1 wcet_bb1831 >= 0; /*Phase_0.*/
-1 C_bb1835 + -1 C_bb1833 + -1 C_bb1831 + 1 wcet_bb1831_bb1833 = 2; /*Phase_0.*/
-1 wcet_bb1831_bb1833 + 1 wcet_bb1831 >= 0; /*Phase_0.*/
-1 C_bb1835 + -1 C_bb1841 + -1 Wcet_basicmath___kernel_sinf_bb1885 + -1 C_bb1838 + -1 C_bb1836 + 1 wcet_bb1836_bb1838 = 6; /*Phase_0.*/
-1 wcet_bb1836_bb1838 + 1 wcet_bb1836 >= 0; /*Phase_0.*/
-10 L_545 + -1 wcet_bb1837 + -1 C_bb1836 + 1 wcet_bb1836_bb1837 = -10; /*Phase_0., DAH BB 1837 Line L_545(1*(11-1))*/
-1 wcet_bb1836_bb1837 + 1 wcet_bb1836 >= 0; /*Phase_0.*/
-1 C_bb1835 + -1 C_bb1844 + -1 Wcet_basicmath___kernel_cosf_bb1892 + -1 C_bb1840 + -1 C_bb1837 + 1 wcet_bb1837_bb1840 = 6; /*Phase_0.*/
-1 wcet_bb1837_bb1840 + 1 wcet_bb1837 >= 0; /*Phase_0.*/
-10 L_545 + -1 wcet_bb1839 + -1 C_bb1837 + 1 wcet_bb1837_bb1839 = -10; /*Phase_0., DAH BB 1839 Line L_545(1*(11-1))*/
-1 wcet_bb1837_bb1839 + 1 wcet_bb1837 >= 0; /*Phase_0.*/
-1 C_bb1835 + -1 C_bb1846 + -1 Wcet_basicmath___kernel_sinf_bb1912 + -1 C_bb1843 + -1 C_bb1839 + 1 wcet_bb1839_bb1843 = 4; /*Phase_0.*/
-1 wcet_bb1839_bb1843 + 1 wcet_bb1839 >= 0; /*Phase_0.*/
-1 C_bb1835 + -1 C_bb1845 + -10 L_546 + -1 Wcet_basicmath___kernel_cosf_bb1902 + -1 C_bb1842 + -1 C_bb1839 + 1 wcet_bb1839_bb1842 = -6; /*Phase_0., DAH BB 1842 Line L_546(1*(11-1))*/
-1 wcet_bb1839_bb1842 + 1 wcet_bb1839 >= 0; /*Phase_0.*/
-1 wcet_bb1829 + 1 Wcet_basicmath___cosf_bb1829 = 2; /*Phase_0.*/
-1 C_bb1818 + -2 C_bb1814 + 1 wcet_bb1814_bb1818 = 2; /*Phase_1814.*/
-1 wcet_bb1814_bb1818 + 1 wcetloop_1814 >= 0; /*Phase_1814.*/
-1 wcet_bb1821 + -26 C_bb1819 + 1 wcet_bb1819_bb1821 = 50; /*Phase_1819.*/
-1 wcet_bb1819_bb1821 + 1 wcetloop_1819 >= 0; /*Phase_1819.*/
-25 C_bb1825 + -25 C_bb1821 + 1 wcet_bb1821_bb1825 = 50; /*Phase_1819.*/
-1 wcet_bb1821_bb1825 + 1 wcet_bb1821 >= 0; /*Phase_1819.*/
-250 L_51c_Pbb1819 + -25 C_bb1825 + -250 L_51a_Pbb1819 + -25 C_bb1824 + -25 C_bb1821 + 1 wcet_bb1821_bb1824 = -500; /*Phase_1819., DAH BB 1824 Line L_51a_Pbb1819(25*(11-1)), DAH BB 1825 Line L_51c_Pbb1819(25*(11-1))*/
-1 wcet_bb1821_bb1824 + 1 wcet_bb1821 >= 0; /*Phase_1819.*/
-1 wcet_bb1805 + -1 C_bb1803 + 1 wcet_bb1803_bb1805 = 2; /*Phase_0.*/
-1 wcet_bb1803_bb1805 + 1 wcet_bb1803 >= 0; /*Phase_0.*/
-1 C_bb1806 + -10 L_50f + -1 C_bb1804 + -1 C_bb1803 + 1 wcet_bb1803_bb1804 = -8; /*Phase_0., DAH BB 1804 Line L_50f(1*(11-1))*/
-1 wcet_bb1803_bb1804 + 1 wcet_bb1803 >= 0; /*Phase_0.*/
-1 wcet_bb1808 + -1 C_bb1805 + 1 wcet_bb1805_bb1808 = 2; /*Phase_0.*/
-1 wcet_bb1805_bb1808 + 1 wcet_bb1805 >= 0; /*Phase_0.*/
-10 L_510 + -1 wcet_bb1807 + -1 C_bb1805 + 1 wcet_bb1805_bb1807 = -10; /*Phase_0., DAH BB 1807 Line L_510(1*(11-1))*/
-1 wcet_bb1805_bb1807 + 1 wcet_bb1805 >= 0; /*Phase_0.*/
-10 L_511 + -1 wcet_bb1810 + -1 C_bb1807 + 1 wcet_bb1807_bb1810 = -8; /*Phase_0., DAH BB 1810 Line L_511(1*(11-1))*/
-1 wcet_bb1807_bb1810 + 1 wcet_bb1807 >= 0; /*Phase_0.*/
-1 C_bb1806 + -10 L_511 + -1 C_bb1809 + -1 C_bb1807 + 1 wcet_bb1807_bb1809 = -8; /*Phase_0., DAH BB 1809 Line L_511(1*(11-1))*/
-1 wcet_bb1807_bb1809 + 1 wcet_bb1807 >= 0; /*Phase_0.*/
-1 wcet_bb1808 + -1 C_bb1810 + 1 wcet_bb1810_bb1808 = 2; /*Phase_0.*/
-1 wcet_bb1810_bb1808 + 1 wcet_bb1810 >= 0; /*Phase_0.*/
-1 C_bb1806 + -10 L_511 + -1 C_bb1813 + -1 C_bb1810 + 1 wcet_bb1810_bb1813 = -8; /*Phase_0., DAH BB 1813 Line L_511(1*(11-1))*/
-1 wcet_bb1810_bb1813 + 1 wcet_bb1810 >= 0; /*Phase_0.*/
-1 wcet_bb1812 + -1 C_bb1808 + 1 wcet_bb1808_bb1812 = 2; /*Phase_0.*/
-1 wcet_bb1808_bb1812 + 1 wcet_bb1808 >= 0; /*Phase_0.*/
-1 wcet_bb1812 + -20 L_515 + -1 C_bb1817 + -10 L_514_Pbb1814 + -1 wcetloop_1814 + -10 L_513 + -1 C_bb1811 + -1 C_bb1808 + 1 wcet_bb1808_bb1811 = -38; /*Phase_0., DAH BB 1811 Line L_513(1*(11-1)), DFM BB 1814 Line L_514_Pbb1814(1*(11-1)), DAH BB 1817 Line L_515(1*(11-1)), DAH BB 1812 Line L_515(1*(11-1))*/
-1 wcet_bb1808_bb1811 + 1 wcet_bb1808 >= 0; /*Phase_0.*/
-10 L_51d + -1 wcet_bb1820 + -1 wcetloop_1819 + -10 L_517 + -1 C_bb1816 + -1 C_bb1812 + 1 wcet_bb1812_bb1816 = -16; /*Phase_0., DAH BB 1816 Line L_517(1*(11-1)), DAH BB 1820 Line L_51d(1*(11-1))*/
-1 wcet_bb1812_bb1816 + 1 wcet_bb1812 >= 0; /*Phase_0.*/
-10 L_51d + -1 wcet_bb1820 + -1 wcetloop_1819 + -1 C_bb1816 + -20 L_517 + -1 C_bb1815 + -1 C_bb1812 + 1 wcet_bb1812_bb1815 = -28; /*Phase_0., DAH BB 1815 Line L_517(1*(11-1)), DAH BB 1816 Line L_517(1*(11-1)), DAH BB 1820 Line L_51d(1*(11-1))*/
-1 wcet_bb1812_bb1815 + 1 wcet_bb1812 >= 0; /*Phase_0.*/
-10 L_522 + -1 C_bb1806 + -1 C_bb1823 + -1 C_bb1820 + 1 wcet_bb1820_bb1823 = -8; /*Phase_0., DAH BB 1806 Line L_522(1*(11-1))*/
-1 wcet_bb1820_bb1823 + 1 wcet_bb1820 >= 0; /*Phase_0.*/
-10 L_51d + -1 wcet_bb1822 + -1 C_bb1820 + 1 wcet_bb1820_bb1822 = -10; /*Phase_0., DAH BB 1822 Line L_51d(1*(11-1))*/
-1 wcet_bb1820_bb1822 + 1 wcet_bb1820 >= 0; /*Phase_0.*/
-10 L_522 + -1 C_bb1806 + -1 C_bb1823 + -1 C_bb1822 + 1 wcet_bb1822_bb1823 = -8; /*Phase_0., DAH BB 1806 Line L_522(1*(11-1))*/
-1 wcet_bb1822_bb1823 + 1 wcet_bb1822 >= 0; /*Phase_0.*/
-10 L_51e + -1 wcet_bb1826 + -1 C_bb1822 + 1 wcet_bb1822_bb1826 = -10; /*Phase_0., DAH BB 1826 Line L_51e(1*(11-1))*/
-1 wcet_bb1822_bb1826 + 1 wcet_bb1822 >= 0; /*Phase_0.*/
-10 L_522 + -1 C_bb1806 + -1 C_bb1823 + -1 C_bb1828 + -1 C_bb1826 + 1 wcet_bb1826_bb1828 = -8; /*Phase_0., DAH BB 1806 Line L_522(1*(11-1))*/
-1 wcet_bb1826_bb1828 + 1 wcet_bb1826 >= 0; /*Phase_0.*/
-10 L_522 + -1 C_bb1806 + -1 C_bb1823 + -1 C_bb1827 + -1 C_bb1826 + 1 wcet_bb1826_bb1827 = -8; /*Phase_0., DAH BB 1806 Line L_522(1*(11-1))*/
-1 wcet_bb1826_bb1827 + 1 wcet_bb1826 >= 0; /*Phase_0.*/
-1 wcet_bb1803 + 1 Wcet_basicmath___ieee754_sqrtf_bb1803 = 2; /*Phase_0.*/
-1 wcet_bb1715 + -1 C_bb1713 + 1 wcet_bb1713_bb1715 = 2; /*Phase_0.*/
-1 wcet_bb1713_bb1715 + 1 wcet_bb1713 >= 0; /*Phase_0.*/
-1 C_bb1719 + -1 C_bb1716 + -10 L_542 + -1 Wcet_basicmath___kernel_cosf_bb1731 + -1 C_bb1714 + -1 C_bb1713 + 1 wcet_bb1713_bb1714 = -6; /*Phase_0., DAH BB 1714 Line L_542(1*(11-1))*/
-1 wcet_bb1713_bb1714 + 1 wcet_bb1713 >= 0; /*Phase_0.*/
-1 wcet_bb1720 + -1 Wcet_basicmath___ieee754_rem_pio2f_bb1741 + -1 C_bb1718 + -1 C_bb1715 + 1 wcet_bb1715_bb1718 = 4; /*Phase_0.*/
-1 wcet_bb1715_bb1718 + 1 wcet_bb1715 >= 0; /*Phase_0.*/
-1 C_bb1719 + -1 C_bb1717 + -1 C_bb1715 + 1 wcet_bb1715_bb1717 = 2; /*Phase_0.*/
-1 wcet_bb1715_bb1717 + 1 wcet_bb1715 >= 0; /*Phase_0.*/
-1 C_bb1719 + -1 C_bb1725 + -1 Wcet_basicmath___kernel_sinf_bb1769 + -1 C_bb1722 + -1 C_bb1720 + 1 wcet_bb1720_bb1722 = 6; /*Phase_0.*/
-1 wcet_bb1720_bb1722 + 1 wcet_bb1720 >= 0; /*Phase_0.*/
-10 L_545 + -1 wcet_bb1721 + -1 C_bb1720 + 1 wcet_bb1720_bb1721 = -10; /*Phase_0., DAH BB 1721 Line L_545(1*(11-1))*/
-1 wcet_bb1720_bb1721 + 1 wcet_bb1720 >= 0; /*Phase_0.*/
-1 C_bb1719 + -1 C_bb1728 + -1 Wcet_basicmath___kernel_cosf_bb1776 + -1 C_bb1724 + -1 C_bb1721 + 1 wcet_bb1721_bb1724 = 6; /*Phase_0.*/
-1 wcet_bb1721_bb1724 + 1 wcet_bb1721 >= 0; /*Phase_0.*/
-10 L_545 + -1 wcet_bb1723 + -1 C_bb1721 + 1 wcet_bb1721_bb1723 = -10; /*Phase_0., DAH BB 1723 Line L_545(1*(11-1))*/
-1 wcet_bb1721_bb1723 + 1 wcet_bb1721 >= 0; /*Phase_0.*/
-1 C_bb1719 + -1 C_bb1730 + -1 Wcet_basicmath___kernel_sinf_bb1796 + -1 C_bb1727 + -1 C_bb1723 + 1 wcet_bb1723_bb1727 = 4; /*Phase_0.*/
-1 wcet_bb1723_bb1727 + 1 wcet_bb1723 >= 0; /*Phase_0.*/
-1 C_bb1719 + -1 C_bb1729 + -10 L_546 + -1 Wcet_basicmath___kernel_cosf_bb1786 + -1 C_bb1726 + -1 C_bb1723 + 1 wcet_bb1723_bb1726 = -6; /*Phase_0., DAH BB 1726 Line L_546(1*(11-1))*/
-1 wcet_bb1723_bb1726 + 1 wcet_bb1723 >= 0; /*Phase_0.*/
-1 wcet_bb1713 + 1 Wcet_basicmath___cosf_bb1713 = 2; /*Phase_0.*/
-1 C_bb1702 + -2 C_bb1698 + 1 wcet_bb1698_bb1702 = 2; /*Phase_1698.*/
-1 wcet_bb1698_bb1702 + 1 wcetloop_1698 >= 0; /*Phase_1698.*/
-1 wcet_bb1705 + -26 C_bb1703 + 1 wcet_bb1703_bb1705 = 50; /*Phase_1703.*/
-1 wcet_bb1703_bb1705 + 1 wcetloop_1703 >= 0; /*Phase_1703.*/
-25 C_bb1709 + -25 C_bb1705 + 1 wcet_bb1705_bb1709 = 50; /*Phase_1703.*/
-1 wcet_bb1705_bb1709 + 1 wcet_bb1705 >= 0; /*Phase_1703.*/
-250 L_51c_Pbb1703 + -25 C_bb1709 + -250 L_51a_Pbb1703 + -25 C_bb1708 + -25 C_bb1705 + 1 wcet_bb1705_bb1708 = -500; /*Phase_1703., DAH BB 1708 Line L_51a_Pbb1703(25*(11-1)), DAH BB 1709 Line L_51c_Pbb1703(25*(11-1))*/
-1 wcet_bb1705_bb1708 + 1 wcet_bb1705 >= 0; /*Phase_1703.*/
-1 wcet_bb1689 + -1 C_bb1687 + 1 wcet_bb1687_bb1689 = 2; /*Phase_0.*/
-1 wcet_bb1687_bb1689 + 1 wcet_bb1687 >= 0; /*Phase_0.*/
-1 C_bb1690 + -10 L_50f + -1 C_bb1688 + -1 C_bb1687 + 1 wcet_bb1687_bb1688 = -8; /*Phase_0., DAH BB 1688 Line L_50f(1*(11-1))*/
-1 wcet_bb1687_bb1688 + 1 wcet_bb1687 >= 0; /*Phase_0.*/
-1 wcet_bb1692 + -1 C_bb1689 + 1 wcet_bb1689_bb1692 = 2; /*Phase_0.*/
-1 wcet_bb1689_bb1692 + 1 wcet_bb1689 >= 0; /*Phase_0.*/
-10 L_510 + -1 wcet_bb1691 + -1 C_bb1689 + 1 wcet_bb1689_bb1691 = -10; /*Phase_0., DAH BB 1691 Line L_510(1*(11-1))*/
-1 wcet_bb1689_bb1691 + 1 wcet_bb1689 >= 0; /*Phase_0.*/
-10 L_511 + -1 wcet_bb1694 + -1 C_bb1691 + 1 wcet_bb1691_bb1694 = -8; /*Phase_0., DAH BB 1694 Line L_511(1*(11-1))*/
-1 wcet_bb1691_bb1694 + 1 wcet_bb1691 >= 0; /*Phase_0.*/
-1 C_bb1690 + -10 L_511 + -1 C_bb1693 + -1 C_bb1691 + 1 wcet_bb1691_bb1693 = -8; /*Phase_0., DAH BB 1693 Line L_511(1*(11-1))*/
-1 wcet_bb1691_bb1693 + 1 wcet_bb1691 >= 0; /*Phase_0.*/
-1 wcet_bb1692 + -1 C_bb1694 + 1 wcet_bb1694_bb1692 = 2; /*Phase_0.*/
-1 wcet_bb1694_bb1692 + 1 wcet_bb1694 >= 0; /*Phase_0.*/
-1 C_bb1690 + -10 L_511 + -1 C_bb1697 + -1 C_bb1694 + 1 wcet_bb1694_bb1697 = -8; /*Phase_0., DAH BB 1697 Line L_511(1*(11-1))*/
-1 wcet_bb1694_bb1697 + 1 wcet_bb1694 >= 0; /*Phase_0.*/
-1 wcet_bb1696 + -1 C_bb1692 + 1 wcet_bb1692_bb1696 = 2; /*Phase_0.*/
-1 wcet_bb1692_bb1696 + 1 wcet_bb1692 >= 0; /*Phase_0.*/
-1 wcet_bb1696 + -20 L_515 + -1 C_bb1701 + -10 L_514_Pbb1698 + -1 wcetloop_1698 + -10 L_513 + -1 C_bb1695 + -1 C_bb1692 + 1 wcet_bb1692_bb1695 = -38; /*Phase_0., DAH BB 1695 Line L_513(1*(11-1)), DFM BB 1698 Line L_514_Pbb1698(1*(11-1)), DAH BB 1701 Line L_515(1*(11-1)), DAH BB 1696 Line L_515(1*(11-1))*/
-1 wcet_bb1692_bb1695 + 1 wcet_bb1692 >= 0; /*Phase_0.*/
-10 L_51d + -1 wcet_bb1704 + -1 wcetloop_1703 + -10 L_517 + -1 C_bb1700 + -1 C_bb1696 + 1 wcet_bb1696_bb1700 = -16; /*Phase_0., DAH BB 1700 Line L_517(1*(11-1)), DAH BB 1704 Line L_51d(1*(11-1))*/
-1 wcet_bb1696_bb1700 + 1 wcet_bb1696 >= 0; /*Phase_0.*/
-10 L_51d + -1 wcet_bb1704 + -1 wcetloop_1703 + -1 C_bb1700 + -20 L_517 + -1 C_bb1699 + -1 C_bb1696 + 1 wcet_bb1696_bb1699 = -28; /*Phase_0., DAH BB 1699 Line L_517(1*(11-1)), DAH BB 1700 Line L_517(1*(11-1)), DAH BB 1704 Line L_51d(1*(11-1))*/
-1 wcet_bb1696_bb1699 + 1 wcet_bb1696 >= 0; /*Phase_0.*/
-10 L_522 + -1 C_bb1690 + -1 C_bb1707 + -1 C_bb1704 + 1 wcet_bb1704_bb1707 = -8; /*Phase_0., DAH BB 1690 Line L_522(1*(11-1))*/
-1 wcet_bb1704_bb1707 + 1 wcet_bb1704 >= 0; /*Phase_0.*/
-10 L_51d + -1 wcet_bb1706 + -1 C_bb1704 + 1 wcet_bb1704_bb1706 = -10; /*Phase_0., DAH BB 1706 Line L_51d(1*(11-1))*/
-1 wcet_bb1704_bb1706 + 1 wcet_bb1704 >= 0; /*Phase_0.*/
-10 L_522 + -1 C_bb1690 + -1 C_bb1707 + -1 C_bb1706 + 1 wcet_bb1706_bb1707 = -8; /*Phase_0., DAH BB 1690 Line L_522(1*(11-1))*/
-1 wcet_bb1706_bb1707 + 1 wcet_bb1706 >= 0; /*Phase_0.*/
-10 L_51e + -1 wcet_bb1710 + -1 C_bb1706 + 1 wcet_bb1706_bb1710 = -10; /*Phase_0., DAH BB 1710 Line L_51e(1*(11-1))*/
-1 wcet_bb1706_bb1710 + 1 wcet_bb1706 >= 0; /*Phase_0.*/
-10 L_522 + -1 C_bb1690 + -1 C_bb1707 + -1 C_bb1712 + -1 C_bb1710 + 1 wcet_bb1710_bb1712 = -8; /*Phase_0., DAH BB 1690 Line L_522(1*(11-1))*/
-1 wcet_bb1710_bb1712 + 1 wcet_bb1710 >= 0; /*Phase_0.*/
-10 L_522 + -1 C_bb1690 + -1 C_bb1707 + -1 C_bb1711 + -1 C_bb1710 + 1 wcet_bb1710_bb1711 = -8; /*Phase_0., DAH BB 1690 Line L_522(1*(11-1))*/
-1 wcet_bb1710_bb1711 + 1 wcet_bb1710 >= 0; /*Phase_0.*/
-1 wcet_bb1687 + 1 Wcet_basicmath___ieee754_sqrtf_bb1687 = 2; /*Phase_0.*/
-1 wcet_bb1599 + -1 C_bb1597 + 1 wcet_bb1597_bb1599 = 2; /*Phase_0.*/
-1 wcet_bb1597_bb1599 + 1 wcet_bb1597 >= 0; /*Phase_0.*/
-1 C_bb1603 + -1 C_bb1600 + -10 L_542 + -1 Wcet_basicmath___kernel_cosf_bb1615 + -1 C_bb1598 + -1 C_bb1597 + 1 wcet_bb1597_bb1598 = -6; /*Phase_0., DAH BB 1598 Line L_542(1*(11-1))*/
-1 wcet_bb1597_bb1598 + 1 wcet_bb1597 >= 0; /*Phase_0.*/
-1 wcet_bb1604 + -1 Wcet_basicmath___ieee754_rem_pio2f_bb1625 + -1 C_bb1602 + -1 C_bb1599 + 1 wcet_bb1599_bb1602 = 4; /*Phase_0.*/
-1 wcet_bb1599_bb1602 + 1 wcet_bb1599 >= 0; /*Phase_0.*/
-1 C_bb1603 + -1 C_bb1601 + -1 C_bb1599 + 1 wcet_bb1599_bb1601 = 2; /*Phase_0.*/
-1 wcet_bb1599_bb1601 + 1 wcet_bb1599 >= 0; /*Phase_0.*/
-1 C_bb1603 + -1 C_bb1609 + -1 Wcet_basicmath___kernel_sinf_bb1653 + -1 C_bb1606 + -1 C_bb1604 + 1 wcet_bb1604_bb1606 = 6; /*Phase_0.*/
-1 wcet_bb1604_bb1606 + 1 wcet_bb1604 >= 0; /*Phase_0.*/
-10 L_545 + -1 wcet_bb1605 + -1 C_bb1604 + 1 wcet_bb1604_bb1605 = -10; /*Phase_0., DAH BB 1605 Line L_545(1*(11-1))*/
-1 wcet_bb1604_bb1605 + 1 wcet_bb1604 >= 0; /*Phase_0.*/
-1 C_bb1603 + -1 C_bb1612 + -1 Wcet_basicmath___kernel_cosf_bb1660 + -1 C_bb1608 + -1 C_bb1605 + 1 wcet_bb1605_bb1608 = 6; /*Phase_0.*/
-1 wcet_bb1605_bb1608 + 1 wcet_bb1605 >= 0; /*Phase_0.*/
-10 L_545 + -1 wcet_bb1607 + -1 C_bb1605 + 1 wcet_bb1605_bb1607 = -10; /*Phase_0., DAH BB 1607 Line L_545(1*(11-1))*/
-1 wcet_bb1605_bb1607 + 1 wcet_bb1605 >= 0; /*Phase_0.*/
-1 C_bb1603 + -1 C_bb1614 + -1 Wcet_basicmath___kernel_sinf_bb1680 + -1 C_bb1611 + -1 C_bb1607 + 1 wcet_bb1607_bb1611 = 4; /*Phase_0.*/
-1 wcet_bb1607_bb1611 + 1 wcet_bb1607 >= 0; /*Phase_0.*/
-1 C_bb1603 + -1 C_bb1613 + -10 L_546 + -1 Wcet_basicmath___kernel_cosf_bb1670 + -1 C_bb1610 + -1 C_bb1607 + 1 wcet_bb1607_bb1610 = -6; /*Phase_0., DAH BB 1610 Line L_546(1*(11-1))*/
-1 wcet_bb1607_bb1610 + 1 wcet_bb1607 >= 0; /*Phase_0.*/
-1 wcet_bb1597 + 1 Wcet_basicmath___cosf_bb1597 = 2; /*Phase_0.*/
-10 L_47a + -1 wcet_bb1457 + -1 C_bb1455 + 1 wcet_bb1455_bb1457 = -8; /*Phase_0., DAH BB 1457 Line L_47a(1*(11-1))*/
-1 wcet_bb1455_bb1457 + 1 wcet_bb1455 >= 0; /*Phase_0.*/
-1 C_bb1458 + -10 L_47a + -1 C_bb1456 + -1 C_bb1455 + 1 wcet_bb1455_bb1456 = -8; /*Phase_0., DAH BB 1456 Line L_47a(1*(11-1))*/
-1 wcet_bb1455_bb1456 + 1 wcet_bb1455 >= 0; /*Phase_0.*/
-10 L_47b + -1 wcet_bb1460 + -1 C_bb1457 + 1 wcet_bb1457_bb1460 = -8; /*Phase_0., DAH BB 1460 Line L_47b(1*(11-1))*/
-1 wcet_bb1457_bb1460 + 1 wcet_bb1457 >= 0; /*Phase_0.*/
-1 C_bb1458 + -10 L_47b + -1 C_bb1459 + -1 C_bb1457 + 1 wcet_bb1457_bb1459 = -8; /*Phase_0., DAH BB 1459 Line L_47b(1*(11-1))*/
-1 wcet_bb1457_bb1459 + 1 wcet_bb1457 >= 0; /*Phase_0.*/
-1 wcet_bb1462 + -1 C_bb1460 + 1 wcet_bb1460_bb1462 = 2; /*Phase_0.*/
-1 wcet_bb1460_bb1462 + 1 wcet_bb1460 >= 0; /*Phase_0.*/
-1 wcet_bb1463 + -10 L_47c + -1 Wcet_basicmath___isinff_bb1546 + -1 C_bb1461 + -1 C_bb1460 + 1 wcet_bb1460_bb1461 = -8; /*Phase_0., DAH BB 1461 Line L_47c(1*(11-1))*/
-1 wcet_bb1460_bb1461 + 1 wcet_bb1460 >= 0; /*Phase_0.*/
-1 wcet_bb1462 + -1 C_bb1463 + 1 wcet_bb1463_bb1462 = 2; /*Phase_0.*/
-1 wcet_bb1463_bb1462 + 1 wcet_bb1463 >= 0; /*Phase_0.*/
-1 C_bb1458 + -10 L_47c + -1 C_bb1466 + -1 C_bb1463 + 1 wcet_bb1463_bb1466 = -8; /*Phase_0., DAH BB 1466 Line L_47c(1*(11-1))*/
-1 wcet_bb1463_bb1466 + 1 wcet_bb1463 >= 0; /*Phase_0.*/
-1 C_bb1458 + -1 C_bb1465 + -1 C_bb1462 + 1 wcet_bb1462_bb1465 = 4; /*Phase_0.*/
-1 wcet_bb1462_bb1465 + 1 wcet_bb1462 >= 0; /*Phase_0.*/
-10 L_47d + -1 wcet_bb1464 + -1 C_bb1462 + 1 wcet_bb1462_bb1464 = -10; /*Phase_0., DAH BB 1464 Line L_47d(1*(11-1))*/
-1 wcet_bb1462_bb1464 + 1 wcet_bb1462 >= 0; /*Phase_0.*/
-10 L_47e + -1 wcet_bb1467 + -1 C_bb1464 + 1 wcet_bb1464_bb1467 = -8; /*Phase_0., DAH BB 1467 Line L_47e(1*(11-1))*/
-1 wcet_bb1464_bb1467 + 1 wcet_bb1464 >= 0; /*Phase_0.*/
-1 C_bb1458 + -10 L_47e + -1 C_bb1465 + -1 C_bb1464 + 1 wcet_bb1464_bb1465 = -8; /*Phase_0., DAH BB 1465 Line L_47e(1*(11-1))*/
-1 wcet_bb1464_bb1465 + 1 wcet_bb1464 >= 0; /*Phase_0.*/
-1 wcet_bb1469 + -1 C_bb1467 + 1 wcet_bb1467_bb1469 = 2; /*Phase_0.*/
-1 wcet_bb1467_bb1469 + 1 wcet_bb1467 >= 0; /*Phase_0.*/
-10 L_47f + -1 wcet_bb1468 + -1 C_bb1467 + 1 wcet_bb1467_bb1468 = -10; /*Phase_0., DAH BB 1468 Line L_47f(1*(11-1))*/
-1 wcet_bb1467_bb1468 + 1 wcet_bb1467 >= 0; /*Phase_0.*/
-1 wcet_bb1471 + -1 C_bb1468 + 1 wcet_bb1468_bb1471 = 2; /*Phase_0.*/
-1 wcet_bb1468_bb1471 + 1 wcet_bb1468 >= 0; /*Phase_0.*/
-1 wcet_bb1469 + -10 L_47f + -1 C_bb1470 + -1 C_bb1468 + 1 wcet_bb1468_bb1470 = -8; /*Phase_0., DAH BB 1470 Line L_47f(1*(11-1))*/
-1 wcet_bb1468_bb1470 + 1 wcet_bb1468 >= 0; /*Phase_0.*/
-1 wcet_bb1469 + -1 C_bb1471 + 1 wcet_bb1471_bb1469 = 2; /*Phase_0.*/
-1 wcet_bb1471_bb1469 + 1 wcet_bb1471 >= 0; /*Phase_0.*/
-10 L_480 + -1 wcet_bb1474 + -1 C_bb1471 + 1 wcet_bb1471_bb1474 = -10; /*Phase_0., DAH BB 1474 Line L_480(1*(11-1))*/
-1 wcet_bb1471_bb1474 + 1 wcet_bb1471 >= 0; /*Phase_0.*/
-1 wcet_bb1469 + -1 C_bb1474 + 1 wcet_bb1474_bb1469 = 2; /*Phase_0.*/
-1 wcet_bb1474_bb1469 + 1 wcet_bb1474 >= 0; /*Phase_0.*/
-1 wcet_bb1469 + -10 L_482 + -1 C_bb1479 + -1 C_bb1474 + 1 wcet_bb1474_bb1479 = -10; /*Phase_0., DAH BB 1479 Line L_482(1*(11-1))*/
-1 wcet_bb1474_bb1479 + 1 wcet_bb1474 >= 0; /*Phase_0.*/
-1 wcet_bb1473 + -1 C_bb1469 + 1 wcet_bb1469_bb1473 = 2; /*Phase_0.*/
-1 wcet_bb1469_bb1473 + 1 wcet_bb1469 >= 0; /*Phase_0.*/
-10 L_483 + -1 wcet_bb1472 + -1 C_bb1469 + 1 wcet_bb1469_bb1472 = -10; /*Phase_0., DAH BB 1472 Line L_483(1*(11-1))*/
-1 wcet_bb1469_bb1472 + 1 wcet_bb1469 >= 0; /*Phase_0.*/
-1 wcet_bb1478 + -1 C_bb1473 + 1 wcet_bb1473_bb1478 = 2; /*Phase_0.*/
-1 wcet_bb1473_bb1478 + 1 wcet_bb1473 >= 0; /*Phase_0.*/
-1 wcet_bb1477 + -1 C_bb1473 + 1 wcet_bb1473_bb1477 = 0; /*Phase_0.*/
-1 wcet_bb1473_bb1477 + 1 wcet_bb1473 >= 0; /*Phase_0.*/
-1 wcet_bb1485 + -1 C_bb1478 + 1 wcet_bb1478_bb1485 = 2; /*Phase_0.*/
-1 wcet_bb1478_bb1485 + 1 wcet_bb1478 >= 0; /*Phase_0.*/
-1 C_bb1458 + -10 L_488 + -1 C_bb1484 + -1 C_bb1478 + 1 wcet_bb1478_bb1484 = -8; /*Phase_0., DAH BB 1484 Line L_488(1*(11-1))*/
-1 wcet_bb1478_bb1484 + 1 wcet_bb1478 >= 0; /*Phase_0.*/
-1 wcet_bb1493 + -1 Wcet_basicmath___fabsf_bb1547 + -1 C_bb1491 + -1 C_bb1485 + 1 wcet_bb1485_bb1491 = 4; /*Phase_0.*/
-1 wcet_bb1485_bb1491 + 1 wcet_bb1485 >= 0; /*Phase_0.*/
-10 L_489 + -1 wcet_bb1490 + -1 C_bb1485 + 1 wcet_bb1485_bb1490 = -10; /*Phase_0., DAH BB 1490 Line L_489(1*(11-1))*/
-1 wcet_bb1485_bb1490 + 1 wcet_bb1485 >= 0; /*Phase_0.*/
-1 wcet_bb1493 + -1 Wcet_basicmath___fabsf_bb1547 + -1 C_bb1491 + -1 C_bb1490 + 1 wcet_bb1490_bb1491 = 4; /*Phase_0.*/
-1 wcet_bb1490_bb1491 + 1 wcet_bb1490 >= 0; /*Phase_0.*/
-1 C_bb1458 + -1 C_bb1494 + -10 L_489 + -1 Wcet_basicmath___ieee754_sqrtf_bb1548 + -1 C_bb1492 + -1 C_bb1490 + 1 wcet_bb1490_bb1492 = -6; /*Phase_0., DAH BB 1492 Line L_489(1*(11-1))*/
-1 wcet_bb1490_bb1492 + 1 wcet_bb1490 >= 0; /*Phase_0.*/
-10 L_48b + -1 wcet_bb1496 + -1 C_bb1493 + 1 wcet_bb1493_bb1496 = -8; /*Phase_0., DAH BB 1496 Line L_48b(1*(11-1))*/
-1 wcet_bb1493_bb1496 + 1 wcet_bb1493 >= 0; /*Phase_0.*/
-10 L_48b + -1 wcet_bb1495 + -1 C_bb1493 + 1 wcet_bb1493_bb1495 = -10; /*Phase_0., DAH BB 1495 Line L_48b(1*(11-1))*/
-1 wcet_bb1493_bb1495 + 1 wcet_bb1493 >= 0; /*Phase_0.*/
-10 L_48b + -1 wcet_bb1496 + -1 C_bb1495 + 1 wcet_bb1495_bb1496 = -8; /*Phase_0., DAH BB 1496 Line L_48b(1*(11-1))*/
-1 wcet_bb1495_bb1496 + 1 wcet_bb1495 >= 0; /*Phase_0.*/
-10 L_48b + -1 wcet_bb1497 + -1 C_bb1495 + 1 wcet_bb1495_bb1497 = -10; /*Phase_0., DAH BB 1497 Line L_48b(1*(11-1))*/
-1 wcet_bb1495_bb1497 + 1 wcet_bb1495 >= 0; /*Phase_0.*/
-1 wcet_bb1500 + -1 C_bb1497 + 1 wcet_bb1497_bb1500 = 2; /*Phase_0.*/
-1 wcet_bb1497_bb1500 + 1 wcet_bb1497 >= 0; /*Phase_0.*/
-10 L_48b + -1 wcet_bb1496 + -1 C_bb1497 + 1 wcet_bb1497_bb1496 = -10; /*Phase_0., DAH BB 1496 Line L_48b(1*(11-1))*/
-1 wcet_bb1497_bb1496 + 1 wcet_bb1497 >= 0; /*Phase_0.*/
-1 wcet_bb1504 + -1 C_bb1500 + 1 wcet_bb1500_bb1504 = 2; /*Phase_0.*/
-1 wcet_bb1500_bb1504 + 1 wcet_bb1500 >= 0; /*Phase_0.*/
-1 C_bb1458 + -10 L_491 + -1 C_bb1503 + -1 C_bb1500 + 1 wcet_bb1500_bb1503 = -8; /*Phase_0., DAH BB 1503 Line L_491(1*(11-1))*/
-1 wcet_bb1500_bb1503 + 1 wcet_bb1500 >= 0; /*Phase_0.*/
-1 wcet_bb1508 + -1 C_bb1504 + 1 wcet_bb1504_bb1508 = 2; /*Phase_0.*/
-1 wcet_bb1504_bb1508 + 1 wcet_bb1504 >= 0; /*Phase_0.*/
-10 L_492 + -1 wcet_bb1507 + -1 C_bb1504 + 1 wcet_bb1504_bb1507 = -10; /*Phase_0., DAH BB 1507 Line L_492(1*(11-1))*/
-1 wcet_bb1504_bb1507 + 1 wcet_bb1504 >= 0; /*Phase_0.*/
-1 wcet_bb1513 + -1 C_bb1508 + 1 wcet_bb1508_bb1513 = 2; /*Phase_0.*/
-1 wcet_bb1508_bb1513 + 1 wcet_bb1508 >= 0; /*Phase_0.*/
-10 L_4a1 + -1 wcet_bb1513 + -10 L_4a0 + -1 C_bb1512 + -1 C_bb1508 + 1 wcet_bb1508_bb1512 = -20; /*Phase_0., DAH BB 1512 Line L_4a0(1*(11-1)), DAH BB 1513 Line L_4a1(1*(11-1))*/
-1 wcet_bb1508_bb1512 + 1 wcet_bb1508 >= 0; /*Phase_0.*/
-1 wcet_bb1519 + -1 C_bb1513 + 1 wcet_bb1513_bb1519 = 2; /*Phase_0.*/
-1 wcet_bb1513_bb1519 + 1 wcet_bb1513 >= 0; /*Phase_0.*/
-10 L_4c2 + -1 wcet_bb1522 + -1 C_bb1523 + -10 L_4a3 + -1 C_bb1518 + -1 C_bb1513 + 1 wcet_bb1513_bb1518 = -18; /*Phase_0., DAH BB 1518 Line L_4a3(1*(11-1)), DAH BB 1522 Line L_4c2(1*(11-1))*/
-1 wcet_bb1513_bb1518 + 1 wcet_bb1513 >= 0; /*Phase_0.*/
-10 L_4c2 + -1 wcet_bb1522 + -10 L_4a6 + -1 C_bb1523 + -1 C_bb1525 + -1 C_bb1519 + 1 wcet_bb1519_bb1525 = -18; /*Phase_0., DAH BB 1523 Line L_4a6(1*(11-1)), DAH BB 1522 Line L_4c2(1*(11-1))*/
-1 wcet_bb1519_bb1525 + 1 wcet_bb1519 >= 0; /*Phase_0.*/
-10 L_4c2 + -1 wcet_bb1522 + -1 C_bb1523 + -10 L_4a4 + -1 C_bb1524 + -1 C_bb1519 + 1 wcet_bb1519_bb1524 = -18; /*Phase_0., DAH BB 1524 Line L_4a4(1*(11-1)), DAH BB 1522 Line L_4c2(1*(11-1))*/
-1 wcet_bb1519_bb1524 + 1 wcet_bb1519 >= 0; /*Phase_0.*/
-1 wcet_bb1511 + -1 C_bb1507 + 1 wcet_bb1507_bb1511 = 2; /*Phase_0.*/
-1 wcet_bb1507_bb1511 + 1 wcet_bb1507 >= 0; /*Phase_0.*/
-1 wcet_bb1510 + -1 C_bb1507 + 1 wcet_bb1507_bb1510 = 0; /*Phase_0.*/
-1 wcet_bb1507_bb1510 + 1 wcet_bb1507 >= 0; /*Phase_0.*/
-1 wcet_bb1522 + -1 C_bb1517 + -1 C_bb1511 + 1 wcet_bb1511_bb1517 = 4; /*Phase_0.*/
-1 wcet_bb1511_bb1517 + 1 wcet_bb1511 >= 0; /*Phase_0.*/
-10 L_494 + -1 wcet_bb1516 + -1 C_bb1511 + 1 wcet_bb1511_bb1516 = -10; /*Phase_0., DAH BB 1516 Line L_494(1*(11-1))*/
-1 wcet_bb1511_bb1516 + 1 wcet_bb1511 >= 0; /*Phase_0.*/
-1 wcet_bb1527 + -1 C_bb1522 + 1 wcet_bb1522_bb1527 = 2; /*Phase_0.*/
-1 wcet_bb1522_bb1527 + 1 wcet_bb1522 >= 0; /*Phase_0.*/
-1 wcet_bb1527 + -10 L_4c3 + -1 C_bb1526 + -1 C_bb1522 + 1 wcet_bb1522_bb1526 = -10; /*Phase_0., DAH BB 1526 Line L_4c3(1*(11-1))*/
-1 wcet_bb1522_bb1526 + 1 wcet_bb1522 >= 0; /*Phase_0.*/
-1 wcet_bb1529 + -1 C_bb1527 + 1 wcet_bb1527_bb1529 = 2; /*Phase_0.*/
-1 wcet_bb1527_bb1529 + 1 wcet_bb1527 >= 0; /*Phase_0.*/
-1 C_bb1458 + -10 L_4c8 + -1 C_bb1528 + -1 C_bb1527 + 1 wcet_bb1527_bb1528 = -8; /*Phase_0., DAH BB 1528 Line L_4c8(1*(11-1))*/
-1 wcet_bb1527_bb1528 + 1 wcet_bb1527 >= 0; /*Phase_0.*/
-1 wcet_bb1531 + -1 C_bb1529 + 1 wcet_bb1529_bb1531 = 2; /*Phase_0.*/
-1 wcet_bb1529_bb1531 + 1 wcet_bb1529 >= 0; /*Phase_0.*/
-10 L_4c9 + -1 wcet_bb1530 + -1 C_bb1529 + 1 wcet_bb1529_bb1530 = -10; /*Phase_0., DAH BB 1530 Line L_4c9(1*(11-1))*/
-1 wcet_bb1529_bb1530 + 1 wcet_bb1529 >= 0; /*Phase_0.*/
-1 wcet_bb1535 + -1 C_bb1531 + 1 wcet_bb1531_bb1535 = 2; /*Phase_0.*/
-1 wcet_bb1531_bb1535 + 1 wcet_bb1531 >= 0; /*Phase_0.*/
-1 C_bb1458 + -1 C_bb1534 + -1 C_bb1531 + 1 wcet_bb1531_bb1534 = 2; /*Phase_0.*/
-1 wcet_bb1531_bb1534 + 1 wcet_bb1531 >= 0; /*Phase_0.*/
-1 wcet_bb1533 + -1 C_bb1535 + 1 wcet_bb1535_bb1533 = 2; /*Phase_0.*/
-1 wcet_bb1535_bb1533 + 1 wcet_bb1535 >= 0; /*Phase_0.*/
-10 L_4cd + -1 wcet_bb1538 + -1 C_bb1535 + 1 wcet_bb1535_bb1538 = -10; /*Phase_0., DAH BB 1538 Line L_4cd(1*(11-1))*/
-1 wcet_bb1535_bb1538 + 1 wcet_bb1535 >= 0; /*Phase_0.*/
-1 wcet_bb1533 + -1 C_bb1538 + 1 wcet_bb1538_bb1533 = 2; /*Phase_0.*/
-1 wcet_bb1538_bb1533 + 1 wcet_bb1538 >= 0; /*Phase_0.*/
-1 C_bb1458 + -10 L_4ce + -1 C_bb1543 + -1 C_bb1538 + 1 wcet_bb1538_bb1543 = -8; /*Phase_0., DAH BB 1543 Line L_4ce(1*(11-1))*/
-1 wcet_bb1538_bb1543 + 1 wcet_bb1538 >= 0; /*Phase_0.*/
-1 wcet_bb1533 + -1 C_bb1530 + 1 wcet_bb1530_bb1533 = 2; /*Phase_0.*/
-1 wcet_bb1530_bb1533 + 1 wcet_bb1530 >= 0; /*Phase_0.*/
-1 C_bb1458 + -10 L_4ca + -1 C_bb1532 + -1 C_bb1530 + 1 wcet_bb1530_bb1532 = -8; /*Phase_0., DAH BB 1532 Line L_4ca(1*(11-1))*/
-1 wcet_bb1530_bb1532 + 1 wcet_bb1530 >= 0; /*Phase_0.*/
-1 wcet_bb1537 + -1 C_bb1533 + 1 wcet_bb1533_bb1537 = 2; /*Phase_0.*/
-1 wcet_bb1533_bb1537 + 1 wcet_bb1533 >= 0; /*Phase_0.*/
-1 wcet_bb1536 + -1 C_bb1533 + 1 wcet_bb1533_bb1536 = 0; /*Phase_0.*/
-1 wcet_bb1533_bb1536 + 1 wcet_bb1533 >= 0; /*Phase_0.*/
-10 L_4d7 + -1 wcet_bb1537 + -1 C_bb1540 + -1 C_bb1536 + 1 wcet_bb1536_bb1540 = -8; /*Phase_0., DAH BB 1537 Line L_4d7(1*(11-1))*/
-1 wcet_bb1536_bb1540 + 1 wcet_bb1536 >= 0; /*Phase_0.*/
-1 wcet_bb1537 + -20 L_4d7 + -1 C_bb1540 + -1 C_bb1539 + -1 C_bb1536 + 1 wcet_bb1536_bb1539 = -20; /*Phase_0., DAH BB 1540 Line L_4d7(1*(11-1)), DAH BB 1537 Line L_4d7(1*(11-1))*/
-1 wcet_bb1536_bb1539 + 1 wcet_bb1536 >= 0; /*Phase_0.*/
-1 C_bb1458 + -20 L_4e5 + -1 C_bb1545 + -10 L_4e4 + -1 C_bb1542 + -1 C_bb1537 + 1 wcet_bb1537_bb1542 = -28; /*Phase_0., DAH BB 1542 Line L_4e4(1*(11-1)), DAH BB 1545 Line L_4e5(1*(11-1)), DAH BB 1458 Line L_4e5(1*(11-1))*/
-1 wcet_bb1537_bb1542 + 1 wcet_bb1537 >= 0; /*Phase_0.*/
-10 L_4e5 + -1 C_bb1458 + -1 C_bb1545 + -1 C_bb1544 + -10 L_4e4 + -1 Wcet_basicmath___scalbnf_bb1574 + -1 C_bb1541 + -1 C_bb1537 + 1 wcet_bb1537_bb1541 = -16; /*Phase_0., DAH BB 1541 Line L_4e4(1*(11-1)), DAH BB 1458 Line L_4e5(1*(11-1))*/
-1 wcet_bb1537_bb1541 + 1 wcet_bb1537 >= 0; /*Phase_0.*/
-1 C_bb1458 + -10 L_495 + -1 C_bb1521 + -1 C_bb1516 + 1 wcet_bb1516_bb1521 = -6; /*Phase_0., DAH BB 1521 Line L_495(1*(11-1))*/
-1 wcet_bb1516_bb1521 + 1 wcet_bb1516 >= 0; /*Phase_0.*/
-1 C_bb1458 + -10 L_495 + -1 C_bb1520 + -1 C_bb1516 + 1 wcet_bb1516_bb1520 = -8; /*Phase_0., DAH BB 1520 Line L_495(1*(11-1))*/
-1 wcet_bb1516_bb1520 + 1 wcet_bb1516 >= 0; /*Phase_0.*/
-1 C_bb1458 + -10 L_493 + -1 C_bb1515 + -1 C_bb1510 + 1 wcet_bb1510_bb1515 = -6; /*Phase_0., DAH BB 1515 Line L_493(1*(11-1))*/
-1 wcet_bb1510_bb1515 + 1 wcet_bb1510 >= 0; /*Phase_0.*/
-1 C_bb1458 + -10 L_493 + -1 C_bb1514 + -1 C_bb1510 + 1 wcet_bb1510_bb1514 = -8; /*Phase_0., DAH BB 1514 Line L_493(1*(11-1))*/
-1 wcet_bb1510_bb1514 + 1 wcet_bb1510 >= 0; /*Phase_0.*/
-1 wcet_bb1499 + -1 C_bb1496 + 1 wcet_bb1496_bb1499 = 2; /*Phase_0.*/
-1 wcet_bb1496_bb1499 + 1 wcet_bb1496 >= 0; /*Phase_0.*/
-1 wcet_bb1499 + -10 L_48c + -1 C_bb1498 + -1 C_bb1496 + 1 wcet_bb1496_bb1498 = -10; /*Phase_0., DAH BB 1498 Line L_48c(1*(11-1))*/
-1 wcet_bb1496_bb1498 + 1 wcet_bb1496 >= 0; /*Phase_0.*/
-1 C_bb1458 + -1 C_bb1502 + -1 C_bb1499 + 1 wcet_bb1499_bb1502 = 4; /*Phase_0.*/
-1 wcet_bb1499_bb1502 + 1 wcet_bb1499 >= 0; /*Phase_0.*/
-10 L_48d + -1 wcet_bb1501 + -1 C_bb1499 + 1 wcet_bb1499_bb1501 = -10; /*Phase_0., DAH BB 1501 Line L_48d(1*(11-1))*/
-1 wcet_bb1499_bb1501 + 1 wcet_bb1499 >= 0; /*Phase_0.*/
-1 wcet_bb1506 + -1 C_bb1501 + 1 wcet_bb1501_bb1506 = 2; /*Phase_0.*/
-1 wcet_bb1501_bb1506 + 1 wcet_bb1501 >= 0; /*Phase_0.*/
-1 C_bb1458 + -1 C_bb1502 + -10 L_48e + -1 C_bb1505 + -1 C_bb1501 + 1 wcet_bb1501_bb1505 = -6; /*Phase_0., DAH BB 1505 Line L_48e(1*(11-1))*/
-1 wcet_bb1501_bb1505 + 1 wcet_bb1501 >= 0; /*Phase_0.*/
-1 C_bb1458 + -1 C_bb1502 + -1 C_bb1506 + 1 wcet_bb1506_bb1502 = 4; /*Phase_0.*/
-1 wcet_bb1506_bb1502 + 1 wcet_bb1506 >= 0; /*Phase_0.*/
-1 C_bb1458 + -1 C_bb1502 + -10 L_48f + -1 C_bb1509 + -1 C_bb1506 + 1 wcet_bb1506_bb1509 = -8; /*Phase_0., DAH BB 1509 Line L_48f(1*(11-1))*/
-1 wcet_bb1506_bb1509 + 1 wcet_bb1506 >= 0; /*Phase_0.*/
-1 C_bb1458 + -10 L_487 + -1 C_bb1483 + -1 C_bb1477 + 1 wcet_bb1477_bb1483 = -6; /*Phase_0., DAH BB 1483 Line L_487(1*(11-1))*/
-1 wcet_bb1477_bb1483 + 1 wcet_bb1477 >= 0; /*Phase_0.*/
-1 C_bb1458 + -10 L_487 + -1 C_bb1482 + -1 C_bb1477 + 1 wcet_bb1477_bb1482 = -8; /*Phase_0., DAH BB 1482 Line L_487(1*(11-1))*/
-1 wcet_bb1477_bb1482 + 1 wcet_bb1477 >= 0; /*Phase_0.*/
-1 wcet_bb1476 + -1 C_bb1472 + 1 wcet_bb1472_bb1476 = 2; /*Phase_0.*/
-1 wcet_bb1472_bb1476 + 1 wcet_bb1472 >= 0; /*Phase_0.*/
-1 C_bb1458 + -10 L_483 + -1 C_bb1475 + -1 C_bb1472 + 1 wcet_bb1472_bb1475 = -8; /*Phase_0., DAH BB 1475 Line L_483(1*(11-1))*/
-1 wcet_bb1472_bb1475 + 1 wcet_bb1472 >= 0; /*Phase_0.*/
-1 wcet_bb1481 + -1 C_bb1476 + 1 wcet_bb1476_bb1481 = 2; /*Phase_0.*/
-1 wcet_bb1476_bb1481 + 1 wcet_bb1476 >= 0; /*Phase_0.*/
-10 L_484 + -1 wcet_bb1480 + -1 C_bb1476 + 1 wcet_bb1476_bb1480 = -10; /*Phase_0., DAH BB 1480 Line L_484(1*(11-1))*/
-1 wcet_bb1476_bb1480 + 1 wcet_bb1476 >= 0; /*Phase_0.*/
-1 C_bb1458 + -1 C_bb1489 + -1 C_bb1481 + 1 wcet_bb1481_bb1489 = 4; /*Phase_0.*/
-1 wcet_bb1481_bb1489 + 1 wcet_bb1481 >= 0; /*Phase_0.*/
-1 C_bb1458 + -1 C_bb1488 + -1 C_bb1481 + 1 wcet_bb1481_bb1488 = 2; /*Phase_0.*/
-1 wcet_bb1481_bb1488 + 1 wcet_bb1481 >= 0; /*Phase_0.*/
-1 C_bb1458 + -10 L_485 + -1 C_bb1487 + -1 C_bb1480 + 1 wcet_bb1480_bb1487 = -6; /*Phase_0., DAH BB 1487 Line L_485(1*(11-1))*/
-1 wcet_bb1480_bb1487 + 1 wcet_bb1480 >= 0; /*Phase_0.*/
-1 C_bb1458 + -10 L_485 + -1 C_bb1486 + -1 C_bb1480 + 1 wcet_bb1480_bb1486 = -8; /*Phase_0., DAH BB 1486 Line L_485(1*(11-1))*/
-1 wcet_bb1480_bb1486 + 1 wcet_bb1480 >= 0; /*Phase_0.*/
-1 wcet_bb1455 + 1 Wcet_basicmath___ieee754_powf_bb1455 = 2; /*Phase_0.*/
-1 C_bb1444 + -2 C_bb1440 + 1 wcet_bb1440_bb1444 = 2; /*Phase_1440.*/
-1 wcet_bb1440_bb1444 + 1 wcetloop_1440 >= 0; /*Phase_1440.*/
-1 wcet_bb1447 + -26 C_bb1445 + 1 wcet_bb1445_bb1447 = 50; /*Phase_1445.*/
-1 wcet_bb1445_bb1447 + 1 wcetloop_1445 >= 0; /*Phase_1445.*/
-25 C_bb1451 + -25 C_bb1447 + 1 wcet_bb1447_bb1451 = 50; /*Phase_1445.*/
-1 wcet_bb1447_bb1451 + 1 wcet_bb1447 >= 0; /*Phase_1445.*/
-250 L_51c_Pbb1445 + -25 C_bb1451 + -250 L_51a_Pbb1445 + -25 C_bb1450 + -25 C_bb1447 + 1 wcet_bb1447_bb1450 = -500; /*Phase_1445., DAH BB 1450 Line L_51a_Pbb1445(25*(11-1)), DAH BB 1451 Line L_51c_Pbb1445(25*(11-1))*/
-1 wcet_bb1447_bb1450 + 1 wcet_bb1447 >= 0; /*Phase_1445.*/
-1 wcet_bb1431 + -1 C_bb1429 + 1 wcet_bb1429_bb1431 = 2; /*Phase_0.*/
-1 wcet_bb1429_bb1431 + 1 wcet_bb1429 >= 0; /*Phase_0.*/
-1 C_bb1432 + -10 L_50f + -1 C_bb1430 + -1 C_bb1429 + 1 wcet_bb1429_bb1430 = -8; /*Phase_0., DAH BB 1430 Line L_50f(1*(11-1))*/
-1 wcet_bb1429_bb1430 + 1 wcet_bb1429 >= 0; /*Phase_0.*/
-1 wcet_bb1434 + -1 C_bb1431 + 1 wcet_bb1431_bb1434 = 2; /*Phase_0.*/
-1 wcet_bb1431_bb1434 + 1 wcet_bb1431 >= 0; /*Phase_0.*/
-10 L_510 + -1 wcet_bb1433 + -1 C_bb1431 + 1 wcet_bb1431_bb1433 = -10; /*Phase_0., DAH BB 1433 Line L_510(1*(11-1))*/
-1 wcet_bb1431_bb1433 + 1 wcet_bb1431 >= 0; /*Phase_0.*/
-10 L_511 + -1 wcet_bb1436 + -1 C_bb1433 + 1 wcet_bb1433_bb1436 = -8; /*Phase_0., DAH BB 1436 Line L_511(1*(11-1))*/
-1 wcet_bb1433_bb1436 + 1 wcet_bb1433 >= 0; /*Phase_0.*/
-1 C_bb1432 + -10 L_511 + -1 C_bb1435 + -1 C_bb1433 + 1 wcet_bb1433_bb1435 = -8; /*Phase_0., DAH BB 1435 Line L_511(1*(11-1))*/
-1 wcet_bb1433_bb1435 + 1 wcet_bb1433 >= 0; /*Phase_0.*/
-1 wcet_bb1434 + -1 C_bb1436 + 1 wcet_bb1436_bb1434 = 2; /*Phase_0.*/
-1 wcet_bb1436_bb1434 + 1 wcet_bb1436 >= 0; /*Phase_0.*/
-1 C_bb1432 + -10 L_511 + -1 C_bb1439 + -1 C_bb1436 + 1 wcet_bb1436_bb1439 = -8; /*Phase_0., DAH BB 1439 Line L_511(1*(11-1))*/
-1 wcet_bb1436_bb1439 + 1 wcet_bb1436 >= 0; /*Phase_0.*/
-1 wcet_bb1438 + -1 C_bb1434 + 1 wcet_bb1434_bb1438 = 2; /*Phase_0.*/
-1 wcet_bb1434_bb1438 + 1 wcet_bb1434 >= 0; /*Phase_0.*/
-1 wcet_bb1438 + -20 L_515 + -1 C_bb1443 + -10 L_514_Pbb1440 + -1 wcetloop_1440 + -10 L_513 + -1 C_bb1437 + -1 C_bb1434 + 1 wcet_bb1434_bb1437 = -38; /*Phase_0., DAH BB 1437 Line L_513(1*(11-1)), DFM BB 1440 Line L_514_Pbb1440(1*(11-1)), DAH BB 1443 Line L_515(1*(11-1)), DAH BB 1438 Line L_515(1*(11-1))*/
-1 wcet_bb1434_bb1437 + 1 wcet_bb1434 >= 0; /*Phase_0.*/
-10 L_51d + -1 wcet_bb1446 + -1 wcetloop_1445 + -10 L_517 + -1 C_bb1442 + -1 C_bb1438 + 1 wcet_bb1438_bb1442 = -16; /*Phase_0., DAH BB 1442 Line L_517(1*(11-1)), DAH BB 1446 Line L_51d(1*(11-1))*/
-1 wcet_bb1438_bb1442 + 1 wcet_bb1438 >= 0; /*Phase_0.*/
-10 L_51d + -1 wcet_bb1446 + -1 wcetloop_1445 + -1 C_bb1442 + -20 L_517 + -1 C_bb1441 + -1 C_bb1438 + 1 wcet_bb1438_bb1441 = -28; /*Phase_0., DAH BB 1441 Line L_517(1*(11-1)), DAH BB 1442 Line L_517(1*(11-1)), DAH BB 1446 Line L_51d(1*(11-1))*/
-1 wcet_bb1438_bb1441 + 1 wcet_bb1438 >= 0; /*Phase_0.*/
-10 L_522 + -1 C_bb1432 + -1 C_bb1449 + -1 C_bb1446 + 1 wcet_bb1446_bb1449 = -8; /*Phase_0., DAH BB 1432 Line L_522(1*(11-1))*/
-1 wcet_bb1446_bb1449 + 1 wcet_bb1446 >= 0; /*Phase_0.*/
-10 L_51d + -1 wcet_bb1448 + -1 C_bb1446 + 1 wcet_bb1446_bb1448 = -10; /*Phase_0., DAH BB 1448 Line L_51d(1*(11-1))*/
-1 wcet_bb1446_bb1448 + 1 wcet_bb1446 >= 0; /*Phase_0.*/
-10 L_522 + -1 C_bb1432 + -1 C_bb1449 + -1 C_bb1448 + 1 wcet_bb1448_bb1449 = -8; /*Phase_0., DAH BB 1432 Line L_522(1*(11-1))*/
-1 wcet_bb1448_bb1449 + 1 wcet_bb1448 >= 0; /*Phase_0.*/
-10 L_51e + -1 wcet_bb1452 + -1 C_bb1448 + 1 wcet_bb1448_bb1452 = -10; /*Phase_0., DAH BB 1452 Line L_51e(1*(11-1))*/
-1 wcet_bb1448_bb1452 + 1 wcet_bb1448 >= 0; /*Phase_0.*/
-10 L_522 + -1 C_bb1432 + -1 C_bb1449 + -1 C_bb1454 + -1 C_bb1452 + 1 wcet_bb1452_bb1454 = -8; /*Phase_0., DAH BB 1432 Line L_522(1*(11-1))*/
-1 wcet_bb1452_bb1454 + 1 wcet_bb1452 >= 0; /*Phase_0.*/
-10 L_522 + -1 C_bb1432 + -1 C_bb1449 + -1 C_bb1453 + -1 C_bb1452 + 1 wcet_bb1452_bb1453 = -8; /*Phase_0., DAH BB 1432 Line L_522(1*(11-1))*/
-1 wcet_bb1452_bb1453 + 1 wcet_bb1452 >= 0; /*Phase_0.*/
-1 wcet_bb1429 + 1 Wcet_basicmath___ieee754_sqrtf_bb1429 = 2; /*Phase_0.*/
-1 C_bb1428 + 1 Wcet_basicmath___fabsf_bb1428 = 2; /*Phase_0.*/
-1 wcet_bb1362 + -1 C_bb1360 + 1 wcet_bb1360_bb1362 = 2; /*Phase_0.*/
-1 wcet_bb1360_bb1362 + 1 wcet_bb1360 >= 0; /*Phase_0.*/
-10 L_456 + -1 wcet_bb1361 + -1 C_bb1360 + 1 wcet_bb1360_bb1361 = -10; /*Phase_0., DAH BB 1361 Line L_456(1*(11-1))*/
-1 wcet_bb1360_bb1361 + 1 wcet_bb1360 >= 0; /*Phase_0.*/
-1 wcet_bb1366 + -1 C_bb1362 + 1 wcet_bb1362_bb1366 = 2; /*Phase_0.*/
-1 wcet_bb1362_bb1366 + 1 wcet_bb1362 >= 0; /*Phase_0.*/
-1 C_bb1367 + -10 L_457 + -1 C_bb1365 + -1 C_bb1362 + 1 wcet_bb1362_bb1365 = -8; /*Phase_0., DAH BB 1365 Line L_457(1*(11-1))*/
-1 wcet_bb1362_bb1365 + 1 wcet_bb1362 >= 0; /*Phase_0.*/
-1 wcet_bb1369 + -1 C_bb1366 + 1 wcet_bb1366_bb1369 = 2; /*Phase_0.*/
-1 wcet_bb1366_bb1369 + 1 wcet_bb1366 >= 0; /*Phase_0.*/
-10 L_459 + -1 wcet_bb1368 + -1 C_bb1366 + 1 wcet_bb1366_bb1368 = -10; /*Phase_0., DAH BB 1368 Line L_459(1*(11-1))*/
-1 wcet_bb1366_bb1368 + 1 wcet_bb1366 >= 0; /*Phase_0.*/
-10 L_475 + -1 C_bb1367 + -1 C_bb1375 + -1 Wcet_basicmath___ieee754_sqrtf_bb1402 + -1 C_bb1373 + -1 C_bb1369 + 1 wcet_bb1369_bb1373 = -6; /*Phase_0., DAH BB 1367 Line L_475(1*(11-1))*/
-1 wcet_bb1369_bb1373 + 1 wcet_bb1369 >= 0; /*Phase_0.*/
-1 C_bb1367 + -1 C_bb1374 + -1 Wcet_basicmath___ieee754_sqrtf_bb1376 + -1 C_bb1372 + -1 C_bb1369 + 1 wcet_bb1369_bb1372 = 4; /*Phase_0.*/
-1 wcet_bb1369_bb1372 + 1 wcet_bb1369 >= 0; /*Phase_0.*/
-1 C_bb1367 + -1 C_bb1371 + -1 C_bb1368 + 1 wcet_bb1368_bb1371 = 4; /*Phase_0.*/
-1 wcet_bb1368_bb1371 + 1 wcet_bb1368 >= 0; /*Phase_0.*/
-1 C_bb1367 + -10 L_459 + -1 C_bb1370 + -1 C_bb1368 + 1 wcet_bb1368_bb1370 = -8; /*Phase_0., DAH BB 1370 Line L_459(1*(11-1))*/
-1 wcet_bb1368_bb1370 + 1 wcet_bb1368 >= 0; /*Phase_0.*/
-1 C_bb1367 + -10 L_456 + -1 C_bb1364 + -1 C_bb1361 + 1 wcet_bb1361_bb1364 = -6; /*Phase_0., DAH BB 1364 Line L_456(1*(11-1))*/
-1 wcet_bb1361_bb1364 + 1 wcet_bb1361 >= 0; /*Phase_0.*/
-1 C_bb1367 + -10 L_456 + -1 C_bb1363 + -1 C_bb1361 + 1 wcet_bb1361_bb1363 = -8; /*Phase_0., DAH BB 1363 Line L_456(1*(11-1))*/
-1 wcet_bb1361_bb1363 + 1 wcet_bb1361 >= 0; /*Phase_0.*/
-1 wcet_bb1360 + 1 Wcet_basicmath___ieee754_acosf_bb1360 = 2; /*Phase_0.*/
-1 C_bb1349 + -2 C_bb1345 + 1 wcet_bb1345_bb1349 = 2; /*Phase_1345.*/
-1 wcet_bb1345_bb1349 + 1 wcetloop_1345 >= 0; /*Phase_1345.*/
-1 wcet_bb1352 + -26 C_bb1350 + 1 wcet_bb1350_bb1352 = 50; /*Phase_1350.*/
-1 wcet_bb1350_bb1352 + 1 wcetloop_1350 >= 0; /*Phase_1350.*/
-25 C_bb1356 + -25 C_bb1352 + 1 wcet_bb1352_bb1356 = 50; /*Phase_1350.*/
-1 wcet_bb1352_bb1356 + 1 wcet_bb1352 >= 0; /*Phase_1350.*/
-250 L_51c_Pbb1350 + -25 C_bb1356 + -250 L_51a_Pbb1350 + -25 C_bb1355 + -25 C_bb1352 + 1 wcet_bb1352_bb1355 = -500; /*Phase_1350., DAH BB 1355 Line L_51a_Pbb1350(25*(11-1)), DAH BB 1356 Line L_51c_Pbb1350(25*(11-1))*/
-1 wcet_bb1352_bb1355 + 1 wcet_bb1352 >= 0; /*Phase_1350.*/
-1 wcet_bb1336 + -1 C_bb1334 + 1 wcet_bb1334_bb1336 = 2; /*Phase_0.*/
-1 wcet_bb1334_bb1336 + 1 wcet_bb1334 >= 0; /*Phase_0.*/
-1 C_bb1337 + -10 L_50f + -1 C_bb1335 + -1 C_bb1334 + 1 wcet_bb1334_bb1335 = -8; /*Phase_0., DAH BB 1335 Line L_50f(1*(11-1))*/
-1 wcet_bb1334_bb1335 + 1 wcet_bb1334 >= 0; /*Phase_0.*/
-1 wcet_bb1339 + -1 C_bb1336 + 1 wcet_bb1336_bb1339 = 2; /*Phase_0.*/
-1 wcet_bb1336_bb1339 + 1 wcet_bb1336 >= 0; /*Phase_0.*/
-10 L_510 + -1 wcet_bb1338 + -1 C_bb1336 + 1 wcet_bb1336_bb1338 = -10; /*Phase_0., DAH BB 1338 Line L_510(1*(11-1))*/
-1 wcet_bb1336_bb1338 + 1 wcet_bb1336 >= 0; /*Phase_0.*/
-10 L_511 + -1 wcet_bb1341 + -1 C_bb1338 + 1 wcet_bb1338_bb1341 = -8; /*Phase_0., DAH BB 1341 Line L_511(1*(11-1))*/
-1 wcet_bb1338_bb1341 + 1 wcet_bb1338 >= 0; /*Phase_0.*/
-1 C_bb1337 + -10 L_511 + -1 C_bb1340 + -1 C_bb1338 + 1 wcet_bb1338_bb1340 = -8; /*Phase_0., DAH BB 1340 Line L_511(1*(11-1))*/
-1 wcet_bb1338_bb1340 + 1 wcet_bb1338 >= 0; /*Phase_0.*/
-1 wcet_bb1339 + -1 C_bb1341 + 1 wcet_bb1341_bb1339 = 2; /*Phase_0.*/
-1 wcet_bb1341_bb1339 + 1 wcet_bb1341 >= 0; /*Phase_0.*/
-1 C_bb1337 + -10 L_511 + -1 C_bb1344 + -1 C_bb1341 + 1 wcet_bb1341_bb1344 = -8; /*Phase_0., DAH BB 1344 Line L_511(1*(11-1))*/
-1 wcet_bb1341_bb1344 + 1 wcet_bb1341 >= 0; /*Phase_0.*/
-1 wcet_bb1343 + -1 C_bb1339 + 1 wcet_bb1339_bb1343 = 2; /*Phase_0.*/
-1 wcet_bb1339_bb1343 + 1 wcet_bb1339 >= 0; /*Phase_0.*/
-1 wcet_bb1343 + -20 L_515 + -1 C_bb1348 + -10 L_514_Pbb1345 + -1 wcetloop_1345 + -10 L_513 + -1 C_bb1342 + -1 C_bb1339 + 1 wcet_bb1339_bb1342 = -38; /*Phase_0., DAH BB 1342 Line L_513(1*(11-1)), DFM BB 1345 Line L_514_Pbb1345(1*(11-1)), DAH BB 1348 Line L_515(1*(11-1)), DAH BB 1343 Line L_515(1*(11-1))*/
-1 wcet_bb1339_bb1342 + 1 wcet_bb1339 >= 0; /*Phase_0.*/
-10 L_51d + -1 wcet_bb1351 + -1 wcetloop_1350 + -10 L_517 + -1 C_bb1347 + -1 C_bb1343 + 1 wcet_bb1343_bb1347 = -16; /*Phase_0., DAH BB 1347 Line L_517(1*(11-1)), DAH BB 1351 Line L_51d(1*(11-1))*/
-1 wcet_bb1343_bb1347 + 1 wcet_bb1343 >= 0; /*Phase_0.*/
-10 L_51d + -1 wcet_bb1351 + -1 wcetloop_1350 + -1 C_bb1347 + -20 L_517 + -1 C_bb1346 + -1 C_bb1343 + 1 wcet_bb1343_bb1346 = -28; /*Phase_0., DAH BB 1346 Line L_517(1*(11-1)), DAH BB 1347 Line L_517(1*(11-1)), DAH BB 1351 Line L_51d(1*(11-1))*/
-1 wcet_bb1343_bb1346 + 1 wcet_bb1343 >= 0; /*Phase_0.*/
-10 L_522 + -1 C_bb1337 + -1 C_bb1354 + -1 C_bb1351 + 1 wcet_bb1351_bb1354 = -8; /*Phase_0., DAH BB 1337 Line L_522(1*(11-1))*/
-1 wcet_bb1351_bb1354 + 1 wcet_bb1351 >= 0; /*Phase_0.*/
-10 L_51d + -1 wcet_bb1353 + -1 C_bb1351 + 1 wcet_bb1351_bb1353 = -10; /*Phase_0., DAH BB 1353 Line L_51d(1*(11-1))*/
-1 wcet_bb1351_bb1353 + 1 wcet_bb1351 >= 0; /*Phase_0.*/
-10 L_522 + -1 C_bb1337 + -1 C_bb1354 + -1 C_bb1353 + 1 wcet_bb1353_bb1354 = -8; /*Phase_0., DAH BB 1337 Line L_522(1*(11-1))*/
-1 wcet_bb1353_bb1354 + 1 wcet_bb1353 >= 0; /*Phase_0.*/
-10 L_51e + -1 wcet_bb1357 + -1 C_bb1353 + 1 wcet_bb1353_bb1357 = -10; /*Phase_0., DAH BB 1357 Line L_51e(1*(11-1))*/
-1 wcet_bb1353_bb1357 + 1 wcet_bb1353 >= 0; /*Phase_0.*/
-10 L_522 + -1 C_bb1337 + -1 C_bb1354 + -1 C_bb1359 + -1 C_bb1357 + 1 wcet_bb1357_bb1359 = -8; /*Phase_0., DAH BB 1337 Line L_522(1*(11-1))*/
-1 wcet_bb1357_bb1359 + 1 wcet_bb1357 >= 0; /*Phase_0.*/
-10 L_522 + -1 C_bb1337 + -1 C_bb1354 + -1 C_bb1358 + -1 C_bb1357 + 1 wcet_bb1357_bb1358 = -8; /*Phase_0., DAH BB 1337 Line L_522(1*(11-1))*/
-1 wcet_bb1357_bb1358 + 1 wcet_bb1357 >= 0; /*Phase_0.*/
-1 wcet_bb1334 + 1 Wcet_basicmath___ieee754_sqrtf_bb1334 = 2; /*Phase_0.*/
-1 C_bb1323 + -2 C_bb1319 + 1 wcet_bb1319_bb1323 = 2; /*Phase_1319.*/
-1 wcet_bb1319_bb1323 + 1 wcetloop_1319 >= 0; /*Phase_1319.*/
-1 wcet_bb1326 + -26 C_bb1324 + 1 wcet_bb1324_bb1326 = 50; /*Phase_1324.*/
-1 wcet_bb1324_bb1326 + 1 wcetloop_1324 >= 0; /*Phase_1324.*/
-25 C_bb1330 + -25 C_bb1326 + 1 wcet_bb1326_bb1330 = 50; /*Phase_1324.*/
-1 wcet_bb1326_bb1330 + 1 wcet_bb1326 >= 0; /*Phase_1324.*/
-250 L_51c_Pbb1324 + -25 C_bb1330 + -250 L_51a_Pbb1324 + -25 C_bb1329 + -25 C_bb1326 + 1 wcet_bb1326_bb1329 = -500; /*Phase_1324., DAH BB 1329 Line L_51a_Pbb1324(25*(11-1)), DAH BB 1330 Line L_51c_Pbb1324(25*(11-1))*/
-1 wcet_bb1326_bb1329 + 1 wcet_bb1326 >= 0; /*Phase_1324.*/
-1 wcet_bb1310 + -1 C_bb1308 + 1 wcet_bb1308_bb1310 = 2; /*Phase_0.*/
-1 wcet_bb1308_bb1310 + 1 wcet_bb1308 >= 0; /*Phase_0.*/
-1 C_bb1311 + -10 L_50f + -1 C_bb1309 + -1 C_bb1308 + 1 wcet_bb1308_bb1309 = -8; /*Phase_0., DAH BB 1309 Line L_50f(1*(11-1))*/
-1 wcet_bb1308_bb1309 + 1 wcet_bb1308 >= 0; /*Phase_0.*/
-1 wcet_bb1313 + -1 C_bb1310 + 1 wcet_bb1310_bb1313 = 2; /*Phase_0.*/
-1 wcet_bb1310_bb1313 + 1 wcet_bb1310 >= 0; /*Phase_0.*/
-10 L_510 + -1 wcet_bb1312 + -1 C_bb1310 + 1 wcet_bb1310_bb1312 = -10; /*Phase_0., DAH BB 1312 Line L_510(1*(11-1))*/
-1 wcet_bb1310_bb1312 + 1 wcet_bb1310 >= 0; /*Phase_0.*/
-10 L_511 + -1 wcet_bb1315 + -1 C_bb1312 + 1 wcet_bb1312_bb1315 = -8; /*Phase_0., DAH BB 1315 Line L_511(1*(11-1))*/
-1 wcet_bb1312_bb1315 + 1 wcet_bb1312 >= 0; /*Phase_0.*/
-1 C_bb1311 + -10 L_511 + -1 C_bb1314 + -1 C_bb1312 + 1 wcet_bb1312_bb1314 = -8; /*Phase_0., DAH BB 1314 Line L_511(1*(11-1))*/
-1 wcet_bb1312_bb1314 + 1 wcet_bb1312 >= 0; /*Phase_0.*/
-1 wcet_bb1313 + -1 C_bb1315 + 1 wcet_bb1315_bb1313 = 2; /*Phase_0.*/
-1 wcet_bb1315_bb1313 + 1 wcet_bb1315 >= 0; /*Phase_0.*/
-1 C_bb1311 + -10 L_511 + -1 C_bb1318 + -1 C_bb1315 + 1 wcet_bb1315_bb1318 = -8; /*Phase_0., DAH BB 1318 Line L_511(1*(11-1))*/
-1 wcet_bb1315_bb1318 + 1 wcet_bb1315 >= 0; /*Phase_0.*/
-1 wcet_bb1317 + -1 C_bb1313 + 1 wcet_bb1313_bb1317 = 2; /*Phase_0.*/
-1 wcet_bb1313_bb1317 + 1 wcet_bb1313 >= 0; /*Phase_0.*/
-1 wcet_bb1317 + -20 L_515 + -1 C_bb1322 + -10 L_514_Pbb1319 + -1 wcetloop_1319 + -10 L_513 + -1 C_bb1316 + -1 C_bb1313 + 1 wcet_bb1313_bb1316 = -38; /*Phase_0., DAH BB 1316 Line L_513(1*(11-1)), DFM BB 1319 Line L_514_Pbb1319(1*(11-1)), DAH BB 1322 Line L_515(1*(11-1)), DAH BB 1317 Line L_515(1*(11-1))*/
-1 wcet_bb1313_bb1316 + 1 wcet_bb1313 >= 0; /*Phase_0.*/
-10 L_51d + -1 wcet_bb1325 + -1 wcetloop_1324 + -10 L_517 + -1 C_bb1321 + -1 C_bb1317 + 1 wcet_bb1317_bb1321 = -16; /*Phase_0., DAH BB 1321 Line L_517(1*(11-1)), DAH BB 1325 Line L_51d(1*(11-1))*/
-1 wcet_bb1317_bb1321 + 1 wcet_bb1317 >= 0; /*Phase_0.*/
-10 L_51d + -1 wcet_bb1325 + -1 wcetloop_1324 + -1 C_bb1321 + -20 L_517 + -1 C_bb1320 + -1 C_bb1317 + 1 wcet_bb1317_bb1320 = -28; /*Phase_0., DAH BB 1320 Line L_517(1*(11-1)), DAH BB 1321 Line L_517(1*(11-1)), DAH BB 1325 Line L_51d(1*(11-1))*/
-1 wcet_bb1317_bb1320 + 1 wcet_bb1317 >= 0; /*Phase_0.*/
-10 L_522 + -1 C_bb1311 + -1 C_bb1328 + -1 C_bb1325 + 1 wcet_bb1325_bb1328 = -8; /*Phase_0., DAH BB 1311 Line L_522(1*(11-1))*/
-1 wcet_bb1325_bb1328 + 1 wcet_bb1325 >= 0; /*Phase_0.*/
-10 L_51d + -1 wcet_bb1327 + -1 C_bb1325 + 1 wcet_bb1325_bb1327 = -10; /*Phase_0., DAH BB 1327 Line L_51d(1*(11-1))*/
-1 wcet_bb1325_bb1327 + 1 wcet_bb1325 >= 0; /*Phase_0.*/
-10 L_522 + -1 C_bb1311 + -1 C_bb1328 + -1 C_bb1327 + 1 wcet_bb1327_bb1328 = -8; /*Phase_0., DAH BB 1311 Line L_522(1*(11-1))*/
-1 wcet_bb1327_bb1328 + 1 wcet_bb1327 >= 0; /*Phase_0.*/
-10 L_51e + -1 wcet_bb1331 + -1 C_bb1327 + 1 wcet_bb1327_bb1331 = -10; /*Phase_0., DAH BB 1331 Line L_51e(1*(11-1))*/
-1 wcet_bb1327_bb1331 + 1 wcet_bb1327 >= 0; /*Phase_0.*/
-10 L_522 + -1 C_bb1311 + -1 C_bb1328 + -1 C_bb1333 + -1 C_bb1331 + 1 wcet_bb1331_bb1333 = -8; /*Phase_0., DAH BB 1311 Line L_522(1*(11-1))*/
-1 wcet_bb1331_bb1333 + 1 wcet_bb1331 >= 0; /*Phase_0.*/
-10 L_522 + -1 C_bb1311 + -1 C_bb1328 + -1 C_bb1332 + -1 C_bb1331 + 1 wcet_bb1331_bb1332 = -8; /*Phase_0., DAH BB 1311 Line L_522(1*(11-1))*/
-1 wcet_bb1331_bb1332 + 1 wcet_bb1331 >= 0; /*Phase_0.*/
-1 wcet_bb1308 + 1 Wcet_basicmath___ieee754_sqrtf_bb1308 = 2; /*Phase_0.*/
-1 wcet_bb1202 + -1 C_bb1200 + 1 wcet_bb1200_bb1202 = 2; /*Phase_0.*/
-1 wcet_bb1200_bb1202 + 1 wcet_bb1200 >= 0; /*Phase_0.*/
-1 C_bb1206 + -1 C_bb1203 + -10 L_542 + -1 Wcet_basicmath___kernel_cosf_bb1218 + -1 C_bb1201 + -1 C_bb1200 + 1 wcet_bb1200_bb1201 = -6; /*Phase_0., DAH BB 1201 Line L_542(1*(11-1))*/
-1 wcet_bb1200_bb1201 + 1 wcet_bb1200 >= 0; /*Phase_0.*/
-1 wcet_bb1207 + -1 Wcet_basicmath___ieee754_rem_pio2f_bb1228 + -1 C_bb1205 + -1 C_bb1202 + 1 wcet_bb1202_bb1205 = 4; /*Phase_0.*/
-1 wcet_bb1202_bb1205 + 1 wcet_bb1202 >= 0; /*Phase_0.*/
-1 C_bb1206 + -1 C_bb1204 + -1 C_bb1202 + 1 wcet_bb1202_bb1204 = 2; /*Phase_0.*/
-1 wcet_bb1202_bb1204 + 1 wcet_bb1202 >= 0; /*Phase_0.*/
-1 C_bb1206 + -1 C_bb1212 + -1 Wcet_basicmath___kernel_sinf_bb1256 + -1 C_bb1209 + -1 C_bb1207 + 1 wcet_bb1207_bb1209 = 6; /*Phase_0.*/
-1 wcet_bb1207_bb1209 + 1 wcet_bb1207 >= 0; /*Phase_0.*/
-10 L_545 + -1 wcet_bb1208 + -1 C_bb1207 + 1 wcet_bb1207_bb1208 = -10; /*Phase_0., DAH BB 1208 Line L_545(1*(11-1))*/
-1 wcet_bb1207_bb1208 + 1 wcet_bb1207 >= 0; /*Phase_0.*/
-1 C_bb1206 + -1 C_bb1215 + -1 Wcet_basicmath___kernel_cosf_bb1263 + -1 C_bb1211 + -1 C_bb1208 + 1 wcet_bb1208_bb1211 = 6; /*Phase_0.*/
-1 wcet_bb1208_bb1211 + 1 wcet_bb1208 >= 0; /*Phase_0.*/
-10 L_545 + -1 wcet_bb1210 + -1 C_bb1208 + 1 wcet_bb1208_bb1210 = -10; /*Phase_0., DAH BB 1210 Line L_545(1*(11-1))*/
-1 wcet_bb1208_bb1210 + 1 wcet_bb1208 >= 0; /*Phase_0.*/
-1 C_bb1206 + -1 C_bb1217 + -1 Wcet_basicmath___kernel_sinf_bb1283 + -1 C_bb1214 + -1 C_bb1210 + 1 wcet_bb1210_bb1214 = 4; /*Phase_0.*/
-1 wcet_bb1210_bb1214 + 1 wcet_bb1210 >= 0; /*Phase_0.*/
-1 C_bb1206 + -1 C_bb1216 + -10 L_546 + -1 Wcet_basicmath___kernel_cosf_bb1273 + -1 C_bb1213 + -1 C_bb1210 + 1 wcet_bb1210_bb1213 = -6; /*Phase_0., DAH BB 1213 Line L_546(1*(11-1))*/
-1 wcet_bb1210_bb1213 + 1 wcet_bb1210 >= 0; /*Phase_0.*/
-1 wcet_bb1200 + 1 Wcet_basicmath___cosf_bb1200 = 2; /*Phase_0.*/
-1 C_bb1189 + -2 C_bb1185 + 1 wcet_bb1185_bb1189 = 2; /*Phase_1185.*/
-1 wcet_bb1185_bb1189 + 1 wcetloop_1185 >= 0; /*Phase_1185.*/
-1 wcet_bb1192 + -26 C_bb1190 + 1 wcet_bb1190_bb1192 = 50; /*Phase_1190.*/
-1 wcet_bb1190_bb1192 + 1 wcetloop_1190 >= 0; /*Phase_1190.*/
-25 C_bb1196 + -25 C_bb1192 + 1 wcet_bb1192_bb1196 = 50; /*Phase_1190.*/
-1 wcet_bb1192_bb1196 + 1 wcet_bb1192 >= 0; /*Phase_1190.*/
-250 L_51c_Pbb1190 + -25 C_bb1196 + -250 L_51a_Pbb1190 + -25 C_bb1195 + -25 C_bb1192 + 1 wcet_bb1192_bb1195 = -500; /*Phase_1190., DAH BB 1195 Line L_51a_Pbb1190(25*(11-1)), DAH BB 1196 Line L_51c_Pbb1190(25*(11-1))*/
-1 wcet_bb1192_bb1195 + 1 wcet_bb1192 >= 0; /*Phase_1190.*/
-1 wcet_bb1176 + -1 C_bb1174 + 1 wcet_bb1174_bb1176 = 2; /*Phase_0.*/
-1 wcet_bb1174_bb1176 + 1 wcet_bb1174 >= 0; /*Phase_0.*/
-1 C_bb1177 + -10 L_50f + -1 C_bb1175 + -1 C_bb1174 + 1 wcet_bb1174_bb1175 = -8; /*Phase_0., DAH BB 1175 Line L_50f(1*(11-1))*/
-1 wcet_bb1174_bb1175 + 1 wcet_bb1174 >= 0; /*Phase_0.*/
-1 wcet_bb1179 + -1 C_bb1176 + 1 wcet_bb1176_bb1179 = 2; /*Phase_0.*/
-1 wcet_bb1176_bb1179 + 1 wcet_bb1176 >= 0; /*Phase_0.*/
-10 L_510 + -1 wcet_bb1178 + -1 C_bb1176 + 1 wcet_bb1176_bb1178 = -10; /*Phase_0., DAH BB 1178 Line L_510(1*(11-1))*/
-1 wcet_bb1176_bb1178 + 1 wcet_bb1176 >= 0; /*Phase_0.*/
-10 L_511 + -1 wcet_bb1181 + -1 C_bb1178 + 1 wcet_bb1178_bb1181 = -8; /*Phase_0., DAH BB 1181 Line L_511(1*(11-1))*/
-1 wcet_bb1178_bb1181 + 1 wcet_bb1178 >= 0; /*Phase_0.*/
-1 C_bb1177 + -10 L_511 + -1 C_bb1180 + -1 C_bb1178 + 1 wcet_bb1178_bb1180 = -8; /*Phase_0., DAH BB 1180 Line L_511(1*(11-1))*/
-1 wcet_bb1178_bb1180 + 1 wcet_bb1178 >= 0; /*Phase_0.*/
-1 wcet_bb1179 + -1 C_bb1181 + 1 wcet_bb1181_bb1179 = 2; /*Phase_0.*/
-1 wcet_bb1181_bb1179 + 1 wcet_bb1181 >= 0; /*Phase_0.*/
-1 C_bb1177 + -10 L_511 + -1 C_bb1184 + -1 C_bb1181 + 1 wcet_bb1181_bb1184 = -8; /*Phase_0., DAH BB 1184 Line L_511(1*(11-1))*/
-1 wcet_bb1181_bb1184 + 1 wcet_bb1181 >= 0; /*Phase_0.*/
-1 wcet_bb1183 + -1 C_bb1179 + 1 wcet_bb1179_bb1183 = 2; /*Phase_0.*/
-1 wcet_bb1179_bb1183 + 1 wcet_bb1179 >= 0; /*Phase_0.*/
-1 wcet_bb1183 + -20 L_515 + -1 C_bb1188 + -10 L_514_Pbb1185 + -1 wcetloop_1185 + -10 L_513 + -1 C_bb1182 + -1 C_bb1179 + 1 wcet_bb1179_bb1182 = -38; /*Phase_0., DAH BB 1182 Line L_513(1*(11-1)), DFM BB 1185 Line L_514_Pbb1185(1*(11-1)), DAH BB 1188 Line L_515(1*(11-1)), DAH BB 1183 Line L_515(1*(11-1))*/
-1 wcet_bb1179_bb1182 + 1 wcet_bb1179 >= 0; /*Phase_0.*/
-10 L_51d + -1 wcet_bb1191 + -1 wcetloop_1190 + -10 L_517 + -1 C_bb1187 + -1 C_bb1183 + 1 wcet_bb1183_bb1187 = -16; /*Phase_0., DAH BB 1187 Line L_517(1*(11-1)), DAH BB 1191 Line L_51d(1*(11-1))*/
-1 wcet_bb1183_bb1187 + 1 wcet_bb1183 >= 0; /*Phase_0.*/
-10 L_51d + -1 wcet_bb1191 + -1 wcetloop_1190 + -1 C_bb1187 + -20 L_517 + -1 C_bb1186 + -1 C_bb1183 + 1 wcet_bb1183_bb1186 = -28; /*Phase_0., DAH BB 1186 Line L_517(1*(11-1)), DAH BB 1187 Line L_517(1*(11-1)), DAH BB 1191 Line L_51d(1*(11-1))*/
-1 wcet_bb1183_bb1186 + 1 wcet_bb1183 >= 0; /*Phase_0.*/
-10 L_522 + -1 C_bb1177 + -1 C_bb1194 + -1 C_bb1191 + 1 wcet_bb1191_bb1194 = -8; /*Phase_0., DAH BB 1177 Line L_522(1*(11-1))*/
-1 wcet_bb1191_bb1194 + 1 wcet_bb1191 >= 0; /*Phase_0.*/
-10 L_51d + -1 wcet_bb1193 + -1 C_bb1191 + 1 wcet_bb1191_bb1193 = -10; /*Phase_0., DAH BB 1193 Line L_51d(1*(11-1))*/
-1 wcet_bb1191_bb1193 + 1 wcet_bb1191 >= 0; /*Phase_0.*/
-10 L_522 + -1 C_bb1177 + -1 C_bb1194 + -1 C_bb1193 + 1 wcet_bb1193_bb1194 = -8; /*Phase_0., DAH BB 1177 Line L_522(1*(11-1))*/
-1 wcet_bb1193_bb1194 + 1 wcet_bb1193 >= 0; /*Phase_0.*/
-10 L_51e + -1 wcet_bb1197 + -1 C_bb1193 + 1 wcet_bb1193_bb1197 = -10; /*Phase_0., DAH BB 1197 Line L_51e(1*(11-1))*/
-1 wcet_bb1193_bb1197 + 1 wcet_bb1193 >= 0; /*Phase_0.*/
-10 L_522 + -1 C_bb1177 + -1 C_bb1194 + -1 C_bb1199 + -1 C_bb1197 + 1 wcet_bb1197_bb1199 = -8; /*Phase_0., DAH BB 1177 Line L_522(1*(11-1))*/
-1 wcet_bb1197_bb1199 + 1 wcet_bb1197 >= 0; /*Phase_0.*/
-10 L_522 + -1 C_bb1177 + -1 C_bb1194 + -1 C_bb1198 + -1 C_bb1197 + 1 wcet_bb1197_bb1198 = -8; /*Phase_0., DAH BB 1177 Line L_522(1*(11-1))*/
-1 wcet_bb1197_bb1198 + 1 wcet_bb1197 >= 0; /*Phase_0.*/
-1 wcet_bb1174 + 1 Wcet_basicmath___ieee754_sqrtf_bb1174 = 2; /*Phase_0.*/
-1 wcet_bb1086 + -1 C_bb1084 + 1 wcet_bb1084_bb1086 = 2; /*Phase_0.*/
-1 wcet_bb1084_bb1086 + 1 wcet_bb1084 >= 0; /*Phase_0.*/
-1 C_bb1090 + -1 C_bb1087 + -10 L_542 + -1 Wcet_basicmath___kernel_cosf_bb1102 + -1 C_bb1085 + -1 C_bb1084 + 1 wcet_bb1084_bb1085 = -6; /*Phase_0., DAH BB 1085 Line L_542(1*(11-1))*/
-1 wcet_bb1084_bb1085 + 1 wcet_bb1084 >= 0; /*Phase_0.*/
-1 wcet_bb1091 + -1 Wcet_basicmath___ieee754_rem_pio2f_bb1112 + -1 C_bb1089 + -1 C_bb1086 + 1 wcet_bb1086_bb1089 = 4; /*Phase_0.*/
-1 wcet_bb1086_bb1089 + 1 wcet_bb1086 >= 0; /*Phase_0.*/
-1 C_bb1090 + -1 C_bb1088 + -1 C_bb1086 + 1 wcet_bb1086_bb1088 = 2; /*Phase_0.*/
-1 wcet_bb1086_bb1088 + 1 wcet_bb1086 >= 0; /*Phase_0.*/
-1 C_bb1090 + -1 C_bb1096 + -1 Wcet_basicmath___kernel_sinf_bb1140 + -1 C_bb1093 + -1 C_bb1091 + 1 wcet_bb1091_bb1093 = 6; /*Phase_0.*/
-1 wcet_bb1091_bb1093 + 1 wcet_bb1091 >= 0; /*Phase_0.*/
-10 L_545 + -1 wcet_bb1092 + -1 C_bb1091 + 1 wcet_bb1091_bb1092 = -10; /*Phase_0., DAH BB 1092 Line L_545(1*(11-1))*/
-1 wcet_bb1091_bb1092 + 1 wcet_bb1091 >= 0; /*Phase_0.*/
-1 C_bb1090 + -1 C_bb1099 + -1 Wcet_basicmath___kernel_cosf_bb1147 + -1 C_bb1095 + -1 C_bb1092 + 1 wcet_bb1092_bb1095 = 6; /*Phase_0.*/
-1 wcet_bb1092_bb1095 + 1 wcet_bb1092 >= 0; /*Phase_0.*/
-10 L_545 + -1 wcet_bb1094 + -1 C_bb1092 + 1 wcet_bb1092_bb1094 = -10; /*Phase_0., DAH BB 1094 Line L_545(1*(11-1))*/
-1 wcet_bb1092_bb1094 + 1 wcet_bb1092 >= 0; /*Phase_0.*/
-1 C_bb1090 + -1 C_bb1101 + -1 Wcet_basicmath___kernel_sinf_bb1167 + -1 C_bb1098 + -1 C_bb1094 + 1 wcet_bb1094_bb1098 = 4; /*Phase_0.*/
-1 wcet_bb1094_bb1098 + 1 wcet_bb1094 >= 0; /*Phase_0.*/
-1 C_bb1090 + -1 C_bb1100 + -10 L_546 + -1 Wcet_basicmath___kernel_cosf_bb1157 + -1 C_bb1097 + -1 C_bb1094 + 1 wcet_bb1094_bb1097 = -6; /*Phase_0., DAH BB 1097 Line L_546(1*(11-1))*/
-1 wcet_bb1094_bb1097 + 1 wcet_bb1094 >= 0; /*Phase_0.*/
-1 wcet_bb1084 + 1 Wcet_basicmath___cosf_bb1084 = 2; /*Phase_0.*/
-1 C_bb1073 + -2 C_bb1069 + 1 wcet_bb1069_bb1073 = 2; /*Phase_1069.*/
-1 wcet_bb1069_bb1073 + 1 wcetloop_1069 >= 0; /*Phase_1069.*/
-1 wcet_bb1076 + -26 C_bb1074 + 1 wcet_bb1074_bb1076 = 50; /*Phase_1074.*/
-1 wcet_bb1074_bb1076 + 1 wcetloop_1074 >= 0; /*Phase_1074.*/
-25 C_bb1080 + -25 C_bb1076 + 1 wcet_bb1076_bb1080 = 50; /*Phase_1074.*/
-1 wcet_bb1076_bb1080 + 1 wcet_bb1076 >= 0; /*Phase_1074.*/
-250 L_51c_Pbb1074 + -25 C_bb1080 + -250 L_51a_Pbb1074 + -25 C_bb1079 + -25 C_bb1076 + 1 wcet_bb1076_bb1079 = -500; /*Phase_1074., DAH BB 1079 Line L_51a_Pbb1074(25*(11-1)), DAH BB 1080 Line L_51c_Pbb1074(25*(11-1))*/
-1 wcet_bb1076_bb1079 + 1 wcet_bb1076 >= 0; /*Phase_1074.*/
-1 wcet_bb1060 + -1 C_bb1058 + 1 wcet_bb1058_bb1060 = 2; /*Phase_0.*/
-1 wcet_bb1058_bb1060 + 1 wcet_bb1058 >= 0; /*Phase_0.*/
-1 C_bb1061 + -10 L_50f + -1 C_bb1059 + -1 C_bb1058 + 1 wcet_bb1058_bb1059 = -8; /*Phase_0., DAH BB 1059 Line L_50f(1*(11-1))*/
-1 wcet_bb1058_bb1059 + 1 wcet_bb1058 >= 0; /*Phase_0.*/
-1 wcet_bb1063 + -1 C_bb1060 + 1 wcet_bb1060_bb1063 = 2; /*Phase_0.*/
-1 wcet_bb1060_bb1063 + 1 wcet_bb1060 >= 0; /*Phase_0.*/
-10 L_510 + -1 wcet_bb1062 + -1 C_bb1060 + 1 wcet_bb1060_bb1062 = -10; /*Phase_0., DAH BB 1062 Line L_510(1*(11-1))*/
-1 wcet_bb1060_bb1062 + 1 wcet_bb1060 >= 0; /*Phase_0.*/
-10 L_511 + -1 wcet_bb1065 + -1 C_bb1062 + 1 wcet_bb1062_bb1065 = -8; /*Phase_0., DAH BB 1065 Line L_511(1*(11-1))*/
-1 wcet_bb1062_bb1065 + 1 wcet_bb1062 >= 0; /*Phase_0.*/
-1 C_bb1061 + -10 L_511 + -1 C_bb1064 + -1 C_bb1062 + 1 wcet_bb1062_bb1064 = -8; /*Phase_0., DAH BB 1064 Line L_511(1*(11-1))*/
-1 wcet_bb1062_bb1064 + 1 wcet_bb1062 >= 0; /*Phase_0.*/
-1 wcet_bb1063 + -1 C_bb1065 + 1 wcet_bb1065_bb1063 = 2; /*Phase_0.*/
-1 wcet_bb1065_bb1063 + 1 wcet_bb1065 >= 0; /*Phase_0.*/
-1 C_bb1061 + -10 L_511 + -1 C_bb1068 + -1 C_bb1065 + 1 wcet_bb1065_bb1068 = -8; /*Phase_0., DAH BB 1068 Line L_511(1*(11-1))*/
-1 wcet_bb1065_bb1068 + 1 wcet_bb1065 >= 0; /*Phase_0.*/
-1 wcet_bb1067 + -1 C_bb1063 + 1 wcet_bb1063_bb1067 = 2; /*Phase_0.*/
-1 wcet_bb1063_bb1067 + 1 wcet_bb1063 >= 0; /*Phase_0.*/
-1 wcet_bb1067 + -20 L_515 + -1 C_bb1072 + -10 L_514_Pbb1069 + -1 wcetloop_1069 + -10 L_513 + -1 C_bb1066 + -1 C_bb1063 + 1 wcet_bb1063_bb1066 = -38; /*Phase_0., DAH BB 1066 Line L_513(1*(11-1)), DFM BB 1069 Line L_514_Pbb1069(1*(11-1)), DAH BB 1072 Line L_515(1*(11-1)), DAH BB 1067 Line L_515(1*(11-1))*/
-1 wcet_bb1063_bb1066 + 1 wcet_bb1063 >= 0; /*Phase_0.*/
-10 L_51d + -1 wcet_bb1075 + -1 wcetloop_1074 + -10 L_517 + -1 C_bb1071 + -1 C_bb1067 + 1 wcet_bb1067_bb1071 = -16; /*Phase_0., DAH BB 1071 Line L_517(1*(11-1)), DAH BB 1075 Line L_51d(1*(11-1))*/
-1 wcet_bb1067_bb1071 + 1 wcet_bb1067 >= 0; /*Phase_0.*/
-10 L_51d + -1 wcet_bb1075 + -1 wcetloop_1074 + -1 C_bb1071 + -20 L_517 + -1 C_bb1070 + -1 C_bb1067 + 1 wcet_bb1067_bb1070 = -28; /*Phase_0., DAH BB 1070 Line L_517(1*(11-1)), DAH BB 1071 Line L_517(1*(11-1)), DAH BB 1075 Line L_51d(1*(11-1))*/
-1 wcet_bb1067_bb1070 + 1 wcet_bb1067 >= 0; /*Phase_0.*/
-10 L_522 + -1 C_bb1061 + -1 C_bb1078 + -1 C_bb1075 + 1 wcet_bb1075_bb1078 = -8; /*Phase_0., DAH BB 1061 Line L_522(1*(11-1))*/
-1 wcet_bb1075_bb1078 + 1 wcet_bb1075 >= 0; /*Phase_0.*/
-10 L_51d + -1 wcet_bb1077 + -1 C_bb1075 + 1 wcet_bb1075_bb1077 = -10; /*Phase_0., DAH BB 1077 Line L_51d(1*(11-1))*/
-1 wcet_bb1075_bb1077 + 1 wcet_bb1075 >= 0; /*Phase_0.*/
-10 L_522 + -1 C_bb1061 + -1 C_bb1078 + -1 C_bb1077 + 1 wcet_bb1077_bb1078 = -8; /*Phase_0., DAH BB 1061 Line L_522(1*(11-1))*/
-1 wcet_bb1077_bb1078 + 1 wcet_bb1077 >= 0; /*Phase_0.*/
-10 L_51e + -1 wcet_bb1081 + -1 C_bb1077 + 1 wcet_bb1077_bb1081 = -10; /*Phase_0., DAH BB 1081 Line L_51e(1*(11-1))*/
-1 wcet_bb1077_bb1081 + 1 wcet_bb1077 >= 0; /*Phase_0.*/
-10 L_522 + -1 C_bb1061 + -1 C_bb1078 + -1 C_bb1083 + -1 C_bb1081 + 1 wcet_bb1081_bb1083 = -8; /*Phase_0., DAH BB 1061 Line L_522(1*(11-1))*/
-1 wcet_bb1081_bb1083 + 1 wcet_bb1081 >= 0; /*Phase_0.*/
-10 L_522 + -1 C_bb1061 + -1 C_bb1078 + -1 C_bb1082 + -1 C_bb1081 + 1 wcet_bb1081_bb1082 = -8; /*Phase_0., DAH BB 1061 Line L_522(1*(11-1))*/
-1 wcet_bb1081_bb1082 + 1 wcet_bb1081 >= 0; /*Phase_0.*/
-1 wcet_bb1058 + 1 Wcet_basicmath___ieee754_sqrtf_bb1058 = 2; /*Phase_0.*/
-1 wcet_bb970 + -1 C_bb968 + 1 wcet_bb968_bb970 = 2; /*Phase_0.*/
-1 wcet_bb968_bb970 + 1 wcet_bb968 >= 0; /*Phase_0.*/
-1 C_bb974 + -1 C_bb971 + -10 L_542 + -1 Wcet_basicmath___kernel_cosf_bb986 + -1 C_bb969 + -1 C_bb968 + 1 wcet_bb968_bb969 = -6; /*Phase_0., DAH BB 969 Line L_542(1*(11-1))*/
-1 wcet_bb968_bb969 + 1 wcet_bb968 >= 0; /*Phase_0.*/
-1 wcet_bb975 + -1 Wcet_basicmath___ieee754_rem_pio2f_bb996 + -1 C_bb973 + -1 C_bb970 + 1 wcet_bb970_bb973 = 4; /*Phase_0.*/
-1 wcet_bb970_bb973 + 1 wcet_bb970 >= 0; /*Phase_0.*/
-1 C_bb974 + -1 C_bb972 + -1 C_bb970 + 1 wcet_bb970_bb972 = 2; /*Phase_0.*/
-1 wcet_bb970_bb972 + 1 wcet_bb970 >= 0; /*Phase_0.*/
-1 C_bb974 + -1 C_bb980 + -1 Wcet_basicmath___kernel_sinf_bb1024 + -1 C_bb977 + -1 C_bb975 + 1 wcet_bb975_bb977 = 6; /*Phase_0.*/
-1 wcet_bb975_bb977 + 1 wcet_bb975 >= 0; /*Phase_0.*/
-10 L_545 + -1 wcet_bb976 + -1 C_bb975 + 1 wcet_bb975_bb976 = -10; /*Phase_0., DAH BB 976 Line L_545(1*(11-1))*/
-1 wcet_bb975_bb976 + 1 wcet_bb975 >= 0; /*Phase_0.*/
-1 C_bb974 + -1 C_bb983 + -1 Wcet_basicmath___kernel_cosf_bb1031 + -1 C_bb979 + -1 C_bb976 + 1 wcet_bb976_bb979 = 6; /*Phase_0.*/
-1 wcet_bb976_bb979 + 1 wcet_bb976 >= 0; /*Phase_0.*/
-10 L_545 + -1 wcet_bb978 + -1 C_bb976 + 1 wcet_bb976_bb978 = -10; /*Phase_0., DAH BB 978 Line L_545(1*(11-1))*/
-1 wcet_bb976_bb978 + 1 wcet_bb976 >= 0; /*Phase_0.*/
-1 C_bb974 + -1 C_bb985 + -1 Wcet_basicmath___kernel_sinf_bb1051 + -1 C_bb982 + -1 C_bb978 + 1 wcet_bb978_bb982 = 4; /*Phase_0.*/
-1 wcet_bb978_bb982 + 1 wcet_bb978 >= 0; /*Phase_0.*/
-1 C_bb974 + -1 C_bb984 + -10 L_546 + -1 Wcet_basicmath___kernel_cosf_bb1041 + -1 C_bb981 + -1 C_bb978 + 1 wcet_bb978_bb981 = -6; /*Phase_0., DAH BB 981 Line L_546(1*(11-1))*/
-1 wcet_bb978_bb981 + 1 wcet_bb978 >= 0; /*Phase_0.*/
-1 wcet_bb968 + 1 Wcet_basicmath___cosf_bb968 = 2; /*Phase_0.*/
-10 L_47a + -1 wcet_bb828 + -1 C_bb826 + 1 wcet_bb826_bb828 = -8; /*Phase_0., DAH BB 828 Line L_47a(1*(11-1))*/
-1 wcet_bb826_bb828 + 1 wcet_bb826 >= 0; /*Phase_0.*/
-1 C_bb829 + -10 L_47a + -1 C_bb827 + -1 C_bb826 + 1 wcet_bb826_bb827 = -8; /*Phase_0., DAH BB 827 Line L_47a(1*(11-1))*/
-1 wcet_bb826_bb827 + 1 wcet_bb826 >= 0; /*Phase_0.*/
-10 L_47b + -1 wcet_bb831 + -1 C_bb828 + 1 wcet_bb828_bb831 = -8; /*Phase_0., DAH BB 831 Line L_47b(1*(11-1))*/
-1 wcet_bb828_bb831 + 1 wcet_bb828 >= 0; /*Phase_0.*/
-1 C_bb829 + -10 L_47b + -1 C_bb830 + -1 C_bb828 + 1 wcet_bb828_bb830 = -8; /*Phase_0., DAH BB 830 Line L_47b(1*(11-1))*/
-1 wcet_bb828_bb830 + 1 wcet_bb828 >= 0; /*Phase_0.*/
-1 wcet_bb833 + -1 C_bb831 + 1 wcet_bb831_bb833 = 2; /*Phase_0.*/
-1 wcet_bb831_bb833 + 1 wcet_bb831 >= 0; /*Phase_0.*/
-1 wcet_bb834 + -10 L_47c + -1 Wcet_basicmath___isinff_bb917 + -1 C_bb832 + -1 C_bb831 + 1 wcet_bb831_bb832 = -8; /*Phase_0., DAH BB 832 Line L_47c(1*(11-1))*/
-1 wcet_bb831_bb832 + 1 wcet_bb831 >= 0; /*Phase_0.*/
-1 wcet_bb833 + -1 C_bb834 + 1 wcet_bb834_bb833 = 2; /*Phase_0.*/
-1 wcet_bb834_bb833 + 1 wcet_bb834 >= 0; /*Phase_0.*/
-1 C_bb829 + -10 L_47c + -1 C_bb837 + -1 C_bb834 + 1 wcet_bb834_bb837 = -8; /*Phase_0., DAH BB 837 Line L_47c(1*(11-1))*/
-1 wcet_bb834_bb837 + 1 wcet_bb834 >= 0; /*Phase_0.*/
-1 C_bb829 + -1 C_bb836 + -1 C_bb833 + 1 wcet_bb833_bb836 = 4; /*Phase_0.*/
-1 wcet_bb833_bb836 + 1 wcet_bb833 >= 0; /*Phase_0.*/
-10 L_47d + -1 wcet_bb835 + -1 C_bb833 + 1 wcet_bb833_bb835 = -10; /*Phase_0., DAH BB 835 Line L_47d(1*(11-1))*/
-1 wcet_bb833_bb835 + 1 wcet_bb833 >= 0; /*Phase_0.*/
-10 L_47e + -1 wcet_bb838 + -1 C_bb835 + 1 wcet_bb835_bb838 = -8; /*Phase_0., DAH BB 838 Line L_47e(1*(11-1))*/
-1 wcet_bb835_bb838 + 1 wcet_bb835 >= 0; /*Phase_0.*/
-1 C_bb829 + -10 L_47e + -1 C_bb836 + -1 C_bb835 + 1 wcet_bb835_bb836 = -8; /*Phase_0., DAH BB 836 Line L_47e(1*(11-1))*/
-1 wcet_bb835_bb836 + 1 wcet_bb835 >= 0; /*Phase_0.*/
-1 wcet_bb840 + -1 C_bb838 + 1 wcet_bb838_bb840 = 2; /*Phase_0.*/
-1 wcet_bb838_bb840 + 1 wcet_bb838 >= 0; /*Phase_0.*/
-10 L_47f + -1 wcet_bb839 + -1 C_bb838 + 1 wcet_bb838_bb839 = -10; /*Phase_0., DAH BB 839 Line L_47f(1*(11-1))*/
-1 wcet_bb838_bb839 + 1 wcet_bb838 >= 0; /*Phase_0.*/
-1 wcet_bb842 + -1 C_bb839 + 1 wcet_bb839_bb842 = 2; /*Phase_0.*/
-1 wcet_bb839_bb842 + 1 wcet_bb839 >= 0; /*Phase_0.*/
-1 wcet_bb840 + -10 L_47f + -1 C_bb841 + -1 C_bb839 + 1 wcet_bb839_bb841 = -8; /*Phase_0., DAH BB 841 Line L_47f(1*(11-1))*/
-1 wcet_bb839_bb841 + 1 wcet_bb839 >= 0; /*Phase_0.*/
-1 wcet_bb840 + -1 C_bb842 + 1 wcet_bb842_bb840 = 2; /*Phase_0.*/
-1 wcet_bb842_bb840 + 1 wcet_bb842 >= 0; /*Phase_0.*/
-10 L_480 + -1 wcet_bb845 + -1 C_bb842 + 1 wcet_bb842_bb845 = -10; /*Phase_0., DAH BB 845 Line L_480(1*(11-1))*/
-1 wcet_bb842_bb845 + 1 wcet_bb842 >= 0; /*Phase_0.*/
-1 wcet_bb840 + -1 C_bb845 + 1 wcet_bb845_bb840 = 2; /*Phase_0.*/
-1 wcet_bb845_bb840 + 1 wcet_bb845 >= 0; /*Phase_0.*/
-1 wcet_bb840 + -10 L_482 + -1 C_bb850 + -1 C_bb845 + 1 wcet_bb845_bb850 = -10; /*Phase_0., DAH BB 850 Line L_482(1*(11-1))*/
-1 wcet_bb845_bb850 + 1 wcet_bb845 >= 0; /*Phase_0.*/
-1 wcet_bb844 + -1 C_bb840 + 1 wcet_bb840_bb844 = 2; /*Phase_0.*/
-1 wcet_bb840_bb844 + 1 wcet_bb840 >= 0; /*Phase_0.*/
-10 L_483 + -1 wcet_bb843 + -1 C_bb840 + 1 wcet_bb840_bb843 = -10; /*Phase_0., DAH BB 843 Line L_483(1*(11-1))*/
-1 wcet_bb840_bb843 + 1 wcet_bb840 >= 0; /*Phase_0.*/
-1 wcet_bb849 + -1 C_bb844 + 1 wcet_bb844_bb849 = 2; /*Phase_0.*/
-1 wcet_bb844_bb849 + 1 wcet_bb844 >= 0; /*Phase_0.*/
-1 wcet_bb848 + -1 C_bb844 + 1 wcet_bb844_bb848 = 0; /*Phase_0.*/
-1 wcet_bb844_bb848 + 1 wcet_bb844 >= 0; /*Phase_0.*/
-1 wcet_bb856 + -1 C_bb849 + 1 wcet_bb849_bb856 = 2; /*Phase_0.*/
-1 wcet_bb849_bb856 + 1 wcet_bb849 >= 0; /*Phase_0.*/
-1 C_bb829 + -10 L_488 + -1 C_bb855 + -1 C_bb849 + 1 wcet_bb849_bb855 = -8; /*Phase_0., DAH BB 855 Line L_488(1*(11-1))*/
-1 wcet_bb849_bb855 + 1 wcet_bb849 >= 0; /*Phase_0.*/
-1 wcet_bb864 + -1 Wcet_basicmath___fabsf_bb918 + -1 C_bb862 + -1 C_bb856 + 1 wcet_bb856_bb862 = 4; /*Phase_0.*/
-1 wcet_bb856_bb862 + 1 wcet_bb856 >= 0; /*Phase_0.*/
-10 L_489 + -1 wcet_bb861 + -1 C_bb856 + 1 wcet_bb856_bb861 = -10; /*Phase_0., DAH BB 861 Line L_489(1*(11-1))*/
-1 wcet_bb856_bb861 + 1 wcet_bb856 >= 0; /*Phase_0.*/
-1 wcet_bb864 + -1 Wcet_basicmath___fabsf_bb918 + -1 C_bb862 + -1 C_bb861 + 1 wcet_bb861_bb862 = 4; /*Phase_0.*/
-1 wcet_bb861_bb862 + 1 wcet_bb861 >= 0; /*Phase_0.*/
-1 C_bb829 + -1 C_bb865 + -10 L_489 + -1 Wcet_basicmath___ieee754_sqrtf_bb919 + -1 C_bb863 + -1 C_bb861 + 1 wcet_bb861_bb863 = -6; /*Phase_0., DAH BB 863 Line L_489(1*(11-1))*/
-1 wcet_bb861_bb863 + 1 wcet_bb861 >= 0; /*Phase_0.*/
-10 L_48b + -1 wcet_bb867 + -1 C_bb864 + 1 wcet_bb864_bb867 = -8; /*Phase_0., DAH BB 867 Line L_48b(1*(11-1))*/
-1 wcet_bb864_bb867 + 1 wcet_bb864 >= 0; /*Phase_0.*/
-10 L_48b + -1 wcet_bb866 + -1 C_bb864 + 1 wcet_bb864_bb866 = -10; /*Phase_0., DAH BB 866 Line L_48b(1*(11-1))*/
-1 wcet_bb864_bb866 + 1 wcet_bb864 >= 0; /*Phase_0.*/
-10 L_48b + -1 wcet_bb867 + -1 C_bb866 + 1 wcet_bb866_bb867 = -8; /*Phase_0., DAH BB 867 Line L_48b(1*(11-1))*/
-1 wcet_bb866_bb867 + 1 wcet_bb866 >= 0; /*Phase_0.*/
-10 L_48b + -1 wcet_bb868 + -1 C_bb866 + 1 wcet_bb866_bb868 = -10; /*Phase_0., DAH BB 868 Line L_48b(1*(11-1))*/
-1 wcet_bb866_bb868 + 1 wcet_bb866 >= 0; /*Phase_0.*/
-1 wcet_bb871 + -1 C_bb868 + 1 wcet_bb868_bb871 = 2; /*Phase_0.*/
-1 wcet_bb868_bb871 + 1 wcet_bb868 >= 0; /*Phase_0.*/
-10 L_48b + -1 wcet_bb867 + -1 C_bb868 + 1 wcet_bb868_bb867 = -10; /*Phase_0., DAH BB 867 Line L_48b(1*(11-1))*/
-1 wcet_bb868_bb867 + 1 wcet_bb868 >= 0; /*Phase_0.*/
-1 wcet_bb875 + -1 C_bb871 + 1 wcet_bb871_bb875 = 2; /*Phase_0.*/
-1 wcet_bb871_bb875 + 1 wcet_bb871 >= 0; /*Phase_0.*/
-1 C_bb829 + -10 L_491 + -1 C_bb874 + -1 C_bb871 + 1 wcet_bb871_bb874 = -8; /*Phase_0., DAH BB 874 Line L_491(1*(11-1))*/
-1 wcet_bb871_bb874 + 1 wcet_bb871 >= 0; /*Phase_0.*/
-1 wcet_bb879 + -1 C_bb875 + 1 wcet_bb875_bb879 = 2; /*Phase_0.*/
-1 wcet_bb875_bb879 + 1 wcet_bb875 >= 0; /*Phase_0.*/
-10 L_492 + -1 wcet_bb878 + -1 C_bb875 + 1 wcet_bb875_bb878 = -10; /*Phase_0., DAH BB 878 Line L_492(1*(11-1))*/
-1 wcet_bb875_bb878 + 1 wcet_bb875 >= 0; /*Phase_0.*/
-1 wcet_bb884 + -1 C_bb879 + 1 wcet_bb879_bb884 = 2; /*Phase_0.*/
-1 wcet_bb879_bb884 + 1 wcet_bb879 >= 0; /*Phase_0.*/
-10 L_4a1 + -1 wcet_bb884 + -10 L_4a0 + -1 C_bb883 + -1 C_bb879 + 1 wcet_bb879_bb883 = -20; /*Phase_0., DAH BB 883 Line L_4a0(1*(11-1)), DAH BB 884 Line L_4a1(1*(11-1))*/
-1 wcet_bb879_bb883 + 1 wcet_bb879 >= 0; /*Phase_0.*/
-1 wcet_bb890 + -1 C_bb884 + 1 wcet_bb884_bb890 = 2; /*Phase_0.*/
-1 wcet_bb884_bb890 + 1 wcet_bb884 >= 0; /*Phase_0.*/
-10 L_4c2 + -1 wcet_bb893 + -1 C_bb894 + -10 L_4a3 + -1 C_bb889 + -1 C_bb884 + 1 wcet_bb884_bb889 = -18; /*Phase_0., DAH BB 889 Line L_4a3(1*(11-1)), DAH BB 893 Line L_4c2(1*(11-1))*/
-1 wcet_bb884_bb889 + 1 wcet_bb884 >= 0; /*Phase_0.*/
-10 L_4c2 + -1 wcet_bb893 + -10 L_4a6 + -1 C_bb894 + -1 C_bb896 + -1 C_bb890 + 1 wcet_bb890_bb896 = -18; /*Phase_0., DAH BB 894 Line L_4a6(1*(11-1)), DAH BB 893 Line L_4c2(1*(11-1))*/
-1 wcet_bb890_bb896 + 1 wcet_bb890 >= 0; /*Phase_0.*/
-10 L_4c2 + -1 wcet_bb893 + -1 C_bb894 + -10 L_4a4 + -1 C_bb895 + -1 C_bb890 + 1 wcet_bb890_bb895 = -18; /*Phase_0., DAH BB 895 Line L_4a4(1*(11-1)), DAH BB 893 Line L_4c2(1*(11-1))*/
-1 wcet_bb890_bb895 + 1 wcet_bb890 >= 0; /*Phase_0.*/
-1 wcet_bb882 + -1 C_bb878 + 1 wcet_bb878_bb882 = 2; /*Phase_0.*/
-1 wcet_bb878_bb882 + 1 wcet_bb878 >= 0; /*Phase_0.*/
-1 wcet_bb881 + -1 C_bb878 + 1 wcet_bb878_bb881 = 0; /*Phase_0.*/
-1 wcet_bb878_bb881 + 1 wcet_bb878 >= 0; /*Phase_0.*/
-1 wcet_bb893 + -1 C_bb888 + -1 C_bb882 + 1 wcet_bb882_bb888 = 4; /*Phase_0.*/
-1 wcet_bb882_bb888 + 1 wcet_bb882 >= 0; /*Phase_0.*/
-10 L_494 + -1 wcet_bb887 + -1 C_bb882 + 1 wcet_bb882_bb887 = -10; /*Phase_0., DAH BB 887 Line L_494(1*(11-1))*/
-1 wcet_bb882_bb887 + 1 wcet_bb882 >= 0; /*Phase_0.*/
-1 wcet_bb898 + -1 C_bb893 + 1 wcet_bb893_bb898 = 2; /*Phase_0.*/
-1 wcet_bb893_bb898 + 1 wcet_bb893 >= 0; /*Phase_0.*/
-1 wcet_bb898 + -10 L_4c3 + -1 C_bb897 + -1 C_bb893 + 1 wcet_bb893_bb897 = -10; /*Phase_0., DAH BB 897 Line L_4c3(1*(11-1))*/
-1 wcet_bb893_bb897 + 1 wcet_bb893 >= 0; /*Phase_0.*/
-1 wcet_bb900 + -1 C_bb898 + 1 wcet_bb898_bb900 = 2; /*Phase_0.*/
-1 wcet_bb898_bb900 + 1 wcet_bb898 >= 0; /*Phase_0.*/
-1 C_bb829 + -10 L_4c8 + -1 C_bb899 + -1 C_bb898 + 1 wcet_bb898_bb899 = -8; /*Phase_0., DAH BB 899 Line L_4c8(1*(11-1))*/
-1 wcet_bb898_bb899 + 1 wcet_bb898 >= 0; /*Phase_0.*/
-1 wcet_bb902 + -1 C_bb900 + 1 wcet_bb900_bb902 = 2; /*Phase_0.*/
-1 wcet_bb900_bb902 + 1 wcet_bb900 >= 0; /*Phase_0.*/
-10 L_4c9 + -1 wcet_bb901 + -1 C_bb900 + 1 wcet_bb900_bb901 = -10; /*Phase_0., DAH BB 901 Line L_4c9(1*(11-1))*/
-1 wcet_bb900_bb901 + 1 wcet_bb900 >= 0; /*Phase_0.*/
-1 wcet_bb906 + -1 C_bb902 + 1 wcet_bb902_bb906 = 2; /*Phase_0.*/
-1 wcet_bb902_bb906 + 1 wcet_bb902 >= 0; /*Phase_0.*/
-1 C_bb829 + -1 C_bb905 + -1 C_bb902 + 1 wcet_bb902_bb905 = 2; /*Phase_0.*/
-1 wcet_bb902_bb905 + 1 wcet_bb902 >= 0; /*Phase_0.*/
-1 wcet_bb904 + -1 C_bb906 + 1 wcet_bb906_bb904 = 2; /*Phase_0.*/
-1 wcet_bb906_bb904 + 1 wcet_bb906 >= 0; /*Phase_0.*/
-10 L_4cd + -1 wcet_bb909 + -1 C_bb906 + 1 wcet_bb906_bb909 = -10; /*Phase_0., DAH BB 909 Line L_4cd(1*(11-1))*/
-1 wcet_bb906_bb909 + 1 wcet_bb906 >= 0; /*Phase_0.*/
-1 wcet_bb904 + -1 C_bb909 + 1 wcet_bb909_bb904 = 2; /*Phase_0.*/
-1 wcet_bb909_bb904 + 1 wcet_bb909 >= 0; /*Phase_0.*/
-1 C_bb829 + -10 L_4ce + -1 C_bb914 + -1 C_bb909 + 1 wcet_bb909_bb914 = -8; /*Phase_0., DAH BB 914 Line L_4ce(1*(11-1))*/
-1 wcet_bb909_bb914 + 1 wcet_bb909 >= 0; /*Phase_0.*/
-1 wcet_bb904 + -1 C_bb901 + 1 wcet_bb901_bb904 = 2; /*Phase_0.*/
-1 wcet_bb901_bb904 + 1 wcet_bb901 >= 0; /*Phase_0.*/
-1 C_bb829 + -10 L_4ca + -1 C_bb903 + -1 C_bb901 + 1 wcet_bb901_bb903 = -8; /*Phase_0., DAH BB 903 Line L_4ca(1*(11-1))*/
-1 wcet_bb901_bb903 + 1 wcet_bb901 >= 0; /*Phase_0.*/
-1 wcet_bb908 + -1 C_bb904 + 1 wcet_bb904_bb908 = 2; /*Phase_0.*/
-1 wcet_bb904_bb908 + 1 wcet_bb904 >= 0; /*Phase_0.*/
-1 wcet_bb907 + -1 C_bb904 + 1 wcet_bb904_bb907 = 0; /*Phase_0.*/
-1 wcet_bb904_bb907 + 1 wcet_bb904 >= 0; /*Phase_0.*/
-10 L_4d7 + -1 wcet_bb908 + -1 C_bb911 + -1 C_bb907 + 1 wcet_bb907_bb911 = -8; /*Phase_0., DAH BB 908 Line L_4d7(1*(11-1))*/
-1 wcet_bb907_bb911 + 1 wcet_bb907 >= 0; /*Phase_0.*/
-1 wcet_bb908 + -20 L_4d7 + -1 C_bb911 + -1 C_bb910 + -1 C_bb907 + 1 wcet_bb907_bb910 = -20; /*Phase_0., DAH BB 911 Line L_4d7(1*(11-1)), DAH BB 908 Line L_4d7(1*(11-1))*/
-1 wcet_bb907_bb910 + 1 wcet_bb907 >= 0; /*Phase_0.*/
-1 C_bb829 + -20 L_4e5 + -1 C_bb916 + -10 L_4e4 + -1 C_bb913 + -1 C_bb908 + 1 wcet_bb908_bb913 = -28; /*Phase_0., DAH BB 913 Line L_4e4(1*(11-1)), DAH BB 916 Line L_4e5(1*(11-1)), DAH BB 829 Line L_4e5(1*(11-1))*/
-1 wcet_bb908_bb913 + 1 wcet_bb908 >= 0; /*Phase_0.*/
-10 L_4e5 + -1 C_bb829 + -1 C_bb916 + -1 C_bb915 + -10 L_4e4 + -1 Wcet_basicmath___scalbnf_bb945 + -1 C_bb912 + -1 C_bb908 + 1 wcet_bb908_bb912 = -16; /*Phase_0., DAH BB 912 Line L_4e4(1*(11-1)), DAH BB 829 Line L_4e5(1*(11-1))*/
-1 wcet_bb908_bb912 + 1 wcet_bb908 >= 0; /*Phase_0.*/
-1 C_bb829 + -10 L_495 + -1 C_bb892 + -1 C_bb887 + 1 wcet_bb887_bb892 = -6; /*Phase_0., DAH BB 892 Line L_495(1*(11-1))*/
-1 wcet_bb887_bb892 + 1 wcet_bb887 >= 0; /*Phase_0.*/
-1 C_bb829 + -10 L_495 + -1 C_bb891 + -1 C_bb887 + 1 wcet_bb887_bb891 = -8; /*Phase_0., DAH BB 891 Line L_495(1*(11-1))*/
-1 wcet_bb887_bb891 + 1 wcet_bb887 >= 0; /*Phase_0.*/
-1 C_bb829 + -10 L_493 + -1 C_bb886 + -1 C_bb881 + 1 wcet_bb881_bb886 = -6; /*Phase_0., DAH BB 886 Line L_493(1*(11-1))*/
-1 wcet_bb881_bb886 + 1 wcet_bb881 >= 0; /*Phase_0.*/
-1 C_bb829 + -10 L_493 + -1 C_bb885 + -1 C_bb881 + 1 wcet_bb881_bb885 = -8; /*Phase_0., DAH BB 885 Line L_493(1*(11-1))*/
-1 wcet_bb881_bb885 + 1 wcet_bb881 >= 0; /*Phase_0.*/
-1 wcet_bb870 + -1 C_bb867 + 1 wcet_bb867_bb870 = 2; /*Phase_0.*/
-1 wcet_bb867_bb870 + 1 wcet_bb867 >= 0; /*Phase_0.*/
-1 wcet_bb870 + -10 L_48c + -1 C_bb869 + -1 C_bb867 + 1 wcet_bb867_bb869 = -10; /*Phase_0., DAH BB 869 Line L_48c(1*(11-1))*/
-1 wcet_bb867_bb869 + 1 wcet_bb867 >= 0; /*Phase_0.*/
-1 C_bb829 + -1 C_bb873 + -1 C_bb870 + 1 wcet_bb870_bb873 = 4; /*Phase_0.*/
-1 wcet_bb870_bb873 + 1 wcet_bb870 >= 0; /*Phase_0.*/
-10 L_48d + -1 wcet_bb872 + -1 C_bb870 + 1 wcet_bb870_bb872 = -10; /*Phase_0., DAH BB 872 Line L_48d(1*(11-1))*/
-1 wcet_bb870_bb872 + 1 wcet_bb870 >= 0; /*Phase_0.*/
-1 wcet_bb877 + -1 C_bb872 + 1 wcet_bb872_bb877 = 2; /*Phase_0.*/
-1 wcet_bb872_bb877 + 1 wcet_bb872 >= 0; /*Phase_0.*/
-1 C_bb829 + -1 C_bb873 + -10 L_48e + -1 C_bb876 + -1 C_bb872 + 1 wcet_bb872_bb876 = -6; /*Phase_0., DAH BB 876 Line L_48e(1*(11-1))*/
-1 wcet_bb872_bb876 + 1 wcet_bb872 >= 0; /*Phase_0.*/
-1 C_bb829 + -1 C_bb873 + -1 C_bb877 + 1 wcet_bb877_bb873 = 4; /*Phase_0.*/
-1 wcet_bb877_bb873 + 1 wcet_bb877 >= 0; /*Phase_0.*/
-1 C_bb829 + -1 C_bb873 + -10 L_48f + -1 C_bb880 + -1 C_bb877 + 1 wcet_bb877_bb880 = -8; /*Phase_0., DAH BB 880 Line L_48f(1*(11-1))*/
-1 wcet_bb877_bb880 + 1 wcet_bb877 >= 0; /*Phase_0.*/
-1 C_bb829 + -10 L_487 + -1 C_bb854 + -1 C_bb848 + 1 wcet_bb848_bb854 = -6; /*Phase_0., DAH BB 854 Line L_487(1*(11-1))*/
-1 wcet_bb848_bb854 + 1 wcet_bb848 >= 0; /*Phase_0.*/
-1 C_bb829 + -10 L_487 + -1 C_bb853 + -1 C_bb848 + 1 wcet_bb848_bb853 = -8; /*Phase_0., DAH BB 853 Line L_487(1*(11-1))*/
-1 wcet_bb848_bb853 + 1 wcet_bb848 >= 0; /*Phase_0.*/
-1 wcet_bb847 + -1 C_bb843 + 1 wcet_bb843_bb847 = 2; /*Phase_0.*/
-1 wcet_bb843_bb847 + 1 wcet_bb843 >= 0; /*Phase_0.*/
-1 C_bb829 + -10 L_483 + -1 C_bb846 + -1 C_bb843 + 1 wcet_bb843_bb846 = -8; /*Phase_0., DAH BB 846 Line L_483(1*(11-1))*/
-1 wcet_bb843_bb846 + 1 wcet_bb843 >= 0; /*Phase_0.*/
-1 wcet_bb852 + -1 C_bb847 + 1 wcet_bb847_bb852 = 2; /*Phase_0.*/
-1 wcet_bb847_bb852 + 1 wcet_bb847 >= 0; /*Phase_0.*/
-10 L_484 + -1 wcet_bb851 + -1 C_bb847 + 1 wcet_bb847_bb851 = -10; /*Phase_0., DAH BB 851 Line L_484(1*(11-1))*/
-1 wcet_bb847_bb851 + 1 wcet_bb847 >= 0; /*Phase_0.*/
-1 C_bb829 + -1 C_bb860 + -1 C_bb852 + 1 wcet_bb852_bb860 = 4; /*Phase_0.*/
-1 wcet_bb852_bb860 + 1 wcet_bb852 >= 0; /*Phase_0.*/
-1 C_bb829 + -1 C_bb859 + -1 C_bb852 + 1 wcet_bb852_bb859 = 2; /*Phase_0.*/
-1 wcet_bb852_bb859 + 1 wcet_bb852 >= 0; /*Phase_0.*/
-1 C_bb829 + -10 L_485 + -1 C_bb858 + -1 C_bb851 + 1 wcet_bb851_bb858 = -6; /*Phase_0., DAH BB 858 Line L_485(1*(11-1))*/
-1 wcet_bb851_bb858 + 1 wcet_bb851 >= 0; /*Phase_0.*/
-1 C_bb829 + -10 L_485 + -1 C_bb857 + -1 C_bb851 + 1 wcet_bb851_bb857 = -8; /*Phase_0., DAH BB 857 Line L_485(1*(11-1))*/
-1 wcet_bb851_bb857 + 1 wcet_bb851 >= 0; /*Phase_0.*/
-1 wcet_bb826 + 1 Wcet_basicmath___ieee754_powf_bb826 = 2; /*Phase_0.*/
-1 C_bb815 + -2 C_bb811 + 1 wcet_bb811_bb815 = 2; /*Phase_811.*/
-1 wcet_bb811_bb815 + 1 wcetloop_811 >= 0; /*Phase_811.*/
-1 wcet_bb818 + -26 C_bb816 + 1 wcet_bb816_bb818 = 50; /*Phase_816.*/
-1 wcet_bb816_bb818 + 1 wcetloop_816 >= 0; /*Phase_816.*/
-25 C_bb822 + -25 C_bb818 + 1 wcet_bb818_bb822 = 50; /*Phase_816.*/
-1 wcet_bb818_bb822 + 1 wcet_bb818 >= 0; /*Phase_816.*/
-250 L_51c_Pbb816 + -25 C_bb822 + -250 L_51a_Pbb816 + -25 C_bb821 + -25 C_bb818 + 1 wcet_bb818_bb821 = -500; /*Phase_816., DAH BB 821 Line L_51a_Pbb816(25*(11-1)), DAH BB 822 Line L_51c_Pbb816(25*(11-1))*/
-1 wcet_bb818_bb821 + 1 wcet_bb818 >= 0; /*Phase_816.*/
-1 wcet_bb802 + -1 C_bb800 + 1 wcet_bb800_bb802 = 2; /*Phase_0.*/
-1 wcet_bb800_bb802 + 1 wcet_bb800 >= 0; /*Phase_0.*/
-1 C_bb803 + -10 L_50f + -1 C_bb801 + -1 C_bb800 + 1 wcet_bb800_bb801 = -8; /*Phase_0., DAH BB 801 Line L_50f(1*(11-1))*/
-1 wcet_bb800_bb801 + 1 wcet_bb800 >= 0; /*Phase_0.*/
-1 wcet_bb805 + -1 C_bb802 + 1 wcet_bb802_bb805 = 2; /*Phase_0.*/
-1 wcet_bb802_bb805 + 1 wcet_bb802 >= 0; /*Phase_0.*/
-10 L_510 + -1 wcet_bb804 + -1 C_bb802 + 1 wcet_bb802_bb804 = -10; /*Phase_0., DAH BB 804 Line L_510(1*(11-1))*/
-1 wcet_bb802_bb804 + 1 wcet_bb802 >= 0; /*Phase_0.*/
-10 L_511 + -1 wcet_bb807 + -1 C_bb804 + 1 wcet_bb804_bb807 = -8; /*Phase_0., DAH BB 807 Line L_511(1*(11-1))*/
-1 wcet_bb804_bb807 + 1 wcet_bb804 >= 0; /*Phase_0.*/
-1 C_bb803 + -10 L_511 + -1 C_bb806 + -1 C_bb804 + 1 wcet_bb804_bb806 = -8; /*Phase_0., DAH BB 806 Line L_511(1*(11-1))*/
-1 wcet_bb804_bb806 + 1 wcet_bb804 >= 0; /*Phase_0.*/
-1 wcet_bb805 + -1 C_bb807 + 1 wcet_bb807_bb805 = 2; /*Phase_0.*/
-1 wcet_bb807_bb805 + 1 wcet_bb807 >= 0; /*Phase_0.*/
-1 C_bb803 + -10 L_511 + -1 C_bb810 + -1 C_bb807 + 1 wcet_bb807_bb810 = -8; /*Phase_0., DAH BB 810 Line L_511(1*(11-1))*/
-1 wcet_bb807_bb810 + 1 wcet_bb807 >= 0; /*Phase_0.*/
-1 wcet_bb809 + -1 C_bb805 + 1 wcet_bb805_bb809 = 2; /*Phase_0.*/
-1 wcet_bb805_bb809 + 1 wcet_bb805 >= 0; /*Phase_0.*/
-1 wcet_bb809 + -20 L_515 + -1 C_bb814 + -10 L_514_Pbb811 + -1 wcetloop_811 + -10 L_513 + -1 C_bb808 + -1 C_bb805 + 1 wcet_bb805_bb808 = -38; /*Phase_0., DAH BB 808 Line L_513(1*(11-1)), DFM BB 811 Line L_514_Pbb811(1*(11-1)), DAH BB 814 Line L_515(1*(11-1)), DAH BB 809 Line L_515(1*(11-1))*/
-1 wcet_bb805_bb808 + 1 wcet_bb805 >= 0; /*Phase_0.*/
-10 L_51d + -1 wcet_bb817 + -1 wcetloop_816 + -10 L_517 + -1 C_bb813 + -1 C_bb809 + 1 wcet_bb809_bb813 = -16; /*Phase_0., DAH BB 813 Line L_517(1*(11-1)), DAH BB 817 Line L_51d(1*(11-1))*/
-1 wcet_bb809_bb813 + 1 wcet_bb809 >= 0; /*Phase_0.*/
-10 L_51d + -1 wcet_bb817 + -1 wcetloop_816 + -1 C_bb813 + -20 L_517 + -1 C_bb812 + -1 C_bb809 + 1 wcet_bb809_bb812 = -28; /*Phase_0., DAH BB 812 Line L_517(1*(11-1)), DAH BB 813 Line L_517(1*(11-1)), DAH BB 817 Line L_51d(1*(11-1))*/
-1 wcet_bb809_bb812 + 1 wcet_bb809 >= 0; /*Phase_0.*/
-10 L_522 + -1 C_bb803 + -1 C_bb820 + -1 C_bb817 + 1 wcet_bb817_bb820 = -8; /*Phase_0., DAH BB 803 Line L_522(1*(11-1))*/
-1 wcet_bb817_bb820 + 1 wcet_bb817 >= 0; /*Phase_0.*/
-10 L_51d + -1 wcet_bb819 + -1 C_bb817 + 1 wcet_bb817_bb819 = -10; /*Phase_0., DAH BB 819 Line L_51d(1*(11-1))*/
-1 wcet_bb817_bb819 + 1 wcet_bb817 >= 0; /*Phase_0.*/
-10 L_522 + -1 C_bb803 + -1 C_bb820 + -1 C_bb819 + 1 wcet_bb819_bb820 = -8; /*Phase_0., DAH BB 803 Line L_522(1*(11-1))*/
-1 wcet_bb819_bb820 + 1 wcet_bb819 >= 0; /*Phase_0.*/
-10 L_51e + -1 wcet_bb823 + -1 C_bb819 + 1 wcet_bb819_bb823 = -10; /*Phase_0., DAH BB 823 Line L_51e(1*(11-1))*/
-1 wcet_bb819_bb823 + 1 wcet_bb819 >= 0; /*Phase_0.*/
-10 L_522 + -1 C_bb803 + -1 C_bb820 + -1 C_bb825 + -1 C_bb823 + 1 wcet_bb823_bb825 = -8; /*Phase_0., DAH BB 803 Line L_522(1*(11-1))*/
-1 wcet_bb823_bb825 + 1 wcet_bb823 >= 0; /*Phase_0.*/
-10 L_522 + -1 C_bb803 + -1 C_bb820 + -1 C_bb824 + -1 C_bb823 + 1 wcet_bb823_bb824 = -8; /*Phase_0., DAH BB 803 Line L_522(1*(11-1))*/
-1 wcet_bb823_bb824 + 1 wcet_bb823 >= 0; /*Phase_0.*/
-1 wcet_bb800 + 1 Wcet_basicmath___ieee754_sqrtf_bb800 = 2; /*Phase_0.*/
-1 C_bb799 + 1 Wcet_basicmath___fabsf_bb799 = 2; /*Phase_0.*/
-1 wcet_bb733 + -1 C_bb731 + 1 wcet_bb731_bb733 = 2; /*Phase_0.*/
-1 wcet_bb731_bb733 + 1 wcet_bb731 >= 0; /*Phase_0.*/
-10 L_456 + -1 wcet_bb732 + -1 C_bb731 + 1 wcet_bb731_bb732 = -10; /*Phase_0., DAH BB 732 Line L_456(1*(11-1))*/
-1 wcet_bb731_bb732 + 1 wcet_bb731 >= 0; /*Phase_0.*/
-1 wcet_bb737 + -1 C_bb733 + 1 wcet_bb733_bb737 = 2; /*Phase_0.*/
-1 wcet_bb733_bb737 + 1 wcet_bb733 >= 0; /*Phase_0.*/
-1 C_bb738 + -10 L_457 + -1 C_bb736 + -1 C_bb733 + 1 wcet_bb733_bb736 = -8; /*Phase_0., DAH BB 736 Line L_457(1*(11-1))*/
-1 wcet_bb733_bb736 + 1 wcet_bb733 >= 0; /*Phase_0.*/
-1 wcet_bb740 + -1 C_bb737 + 1 wcet_bb737_bb740 = 2; /*Phase_0.*/
-1 wcet_bb737_bb740 + 1 wcet_bb737 >= 0; /*Phase_0.*/
-10 L_459 + -1 wcet_bb739 + -1 C_bb737 + 1 wcet_bb737_bb739 = -10; /*Phase_0., DAH BB 739 Line L_459(1*(11-1))*/
-1 wcet_bb737_bb739 + 1 wcet_bb737 >= 0; /*Phase_0.*/
-10 L_475 + -1 C_bb738 + -1 C_bb746 + -1 Wcet_basicmath___ieee754_sqrtf_bb773 + -1 C_bb744 + -1 C_bb740 + 1 wcet_bb740_bb744 = -6; /*Phase_0., DAH BB 738 Line L_475(1*(11-1))*/
-1 wcet_bb740_bb744 + 1 wcet_bb740 >= 0; /*Phase_0.*/
-1 C_bb738 + -1 C_bb745 + -1 Wcet_basicmath___ieee754_sqrtf_bb747 + -1 C_bb743 + -1 C_bb740 + 1 wcet_bb740_bb743 = 4; /*Phase_0.*/
-1 wcet_bb740_bb743 + 1 wcet_bb740 >= 0; /*Phase_0.*/
-1 C_bb738 + -1 C_bb742 + -1 C_bb739 + 1 wcet_bb739_bb742 = 4; /*Phase_0.*/
-1 wcet_bb739_bb742 + 1 wcet_bb739 >= 0; /*Phase_0.*/
-1 C_bb738 + -10 L_459 + -1 C_bb741 + -1 C_bb739 + 1 wcet_bb739_bb741 = -8; /*Phase_0., DAH BB 741 Line L_459(1*(11-1))*/
-1 wcet_bb739_bb741 + 1 wcet_bb739 >= 0; /*Phase_0.*/
-1 C_bb738 + -10 L_456 + -1 C_bb735 + -1 C_bb732 + 1 wcet_bb732_bb735 = -6; /*Phase_0., DAH BB 735 Line L_456(1*(11-1))*/
-1 wcet_bb732_bb735 + 1 wcet_bb732 >= 0; /*Phase_0.*/
-1 C_bb738 + -10 L_456 + -1 C_bb734 + -1 C_bb732 + 1 wcet_bb732_bb734 = -8; /*Phase_0., DAH BB 734 Line L_456(1*(11-1))*/
-1 wcet_bb732_bb734 + 1 wcet_bb732 >= 0; /*Phase_0.*/
-1 wcet_bb731 + 1 Wcet_basicmath___ieee754_acosf_bb731 = 2; /*Phase_0.*/
-1 C_bb720 + -2 C_bb716 + 1 wcet_bb716_bb720 = 2; /*Phase_716.*/
-1 wcet_bb716_bb720 + 1 wcetloop_716 >= 0; /*Phase_716.*/
-1 wcet_bb723 + -26 C_bb721 + 1 wcet_bb721_bb723 = 50; /*Phase_721.*/
-1 wcet_bb721_bb723 + 1 wcetloop_721 >= 0; /*Phase_721.*/
-25 C_bb727 + -25 C_bb723 + 1 wcet_bb723_bb727 = 50; /*Phase_721.*/
-1 wcet_bb723_bb727 + 1 wcet_bb723 >= 0; /*Phase_721.*/
-250 L_51c_Pbb721 + -25 C_bb727 + -250 L_51a_Pbb721 + -25 C_bb726 + -25 C_bb723 + 1 wcet_bb723_bb726 = -500; /*Phase_721., DAH BB 726 Line L_51a_Pbb721(25*(11-1)), DAH BB 727 Line L_51c_Pbb721(25*(11-1))*/
-1 wcet_bb723_bb726 + 1 wcet_bb723 >= 0; /*Phase_721.*/
-1 wcet_bb707 + -1 C_bb705 + 1 wcet_bb705_bb707 = 2; /*Phase_0.*/
-1 wcet_bb705_bb707 + 1 wcet_bb705 >= 0; /*Phase_0.*/
-1 C_bb708 + -10 L_50f + -1 C_bb706 + -1 C_bb705 + 1 wcet_bb705_bb706 = -8; /*Phase_0., DAH BB 706 Line L_50f(1*(11-1))*/
-1 wcet_bb705_bb706 + 1 wcet_bb705 >= 0; /*Phase_0.*/
-1 wcet_bb710 + -1 C_bb707 + 1 wcet_bb707_bb710 = 2; /*Phase_0.*/
-1 wcet_bb707_bb710 + 1 wcet_bb707 >= 0; /*Phase_0.*/
-10 L_510 + -1 wcet_bb709 + -1 C_bb707 + 1 wcet_bb707_bb709 = -10; /*Phase_0., DAH BB 709 Line L_510(1*(11-1))*/
-1 wcet_bb707_bb709 + 1 wcet_bb707 >= 0; /*Phase_0.*/
-10 L_511 + -1 wcet_bb712 + -1 C_bb709 + 1 wcet_bb709_bb712 = -8; /*Phase_0., DAH BB 712 Line L_511(1*(11-1))*/
-1 wcet_bb709_bb712 + 1 wcet_bb709 >= 0; /*Phase_0.*/
-1 C_bb708 + -10 L_511 + -1 C_bb711 + -1 C_bb709 + 1 wcet_bb709_bb711 = -8; /*Phase_0., DAH BB 711 Line L_511(1*(11-1))*/
-1 wcet_bb709_bb711 + 1 wcet_bb709 >= 0; /*Phase_0.*/
-1 wcet_bb710 + -1 C_bb712 + 1 wcet_bb712_bb710 = 2; /*Phase_0.*/
-1 wcet_bb712_bb710 + 1 wcet_bb712 >= 0; /*Phase_0.*/
-1 C_bb708 + -10 L_511 + -1 C_bb715 + -1 C_bb712 + 1 wcet_bb712_bb715 = -8; /*Phase_0., DAH BB 715 Line L_511(1*(11-1))*/
-1 wcet_bb712_bb715 + 1 wcet_bb712 >= 0; /*Phase_0.*/
-1 wcet_bb714 + -1 C_bb710 + 1 wcet_bb710_bb714 = 2; /*Phase_0.*/
-1 wcet_bb710_bb714 + 1 wcet_bb710 >= 0; /*Phase_0.*/
-1 wcet_bb714 + -20 L_515 + -1 C_bb719 + -10 L_514_Pbb716 + -1 wcetloop_716 + -10 L_513 + -1 C_bb713 + -1 C_bb710 + 1 wcet_bb710_bb713 = -38; /*Phase_0., DAH BB 713 Line L_513(1*(11-1)), DFM BB 716 Line L_514_Pbb716(1*(11-1)), DAH BB 719 Line L_515(1*(11-1)), DAH BB 714 Line L_515(1*(11-1))*/
-1 wcet_bb710_bb713 + 1 wcet_bb710 >= 0; /*Phase_0.*/
-10 L_51d + -1 wcet_bb722 + -1 wcetloop_721 + -10 L_517 + -1 C_bb718 + -1 C_bb714 + 1 wcet_bb714_bb718 = -16; /*Phase_0., DAH BB 718 Line L_517(1*(11-1)), DAH BB 722 Line L_51d(1*(11-1))*/
-1 wcet_bb714_bb718 + 1 wcet_bb714 >= 0; /*Phase_0.*/
-10 L_51d + -1 wcet_bb722 + -1 wcetloop_721 + -1 C_bb718 + -20 L_517 + -1 C_bb717 + -1 C_bb714 + 1 wcet_bb714_bb717 = -28; /*Phase_0., DAH BB 717 Line L_517(1*(11-1)), DAH BB 718 Line L_517(1*(11-1)), DAH BB 722 Line L_51d(1*(11-1))*/
-1 wcet_bb714_bb717 + 1 wcet_bb714 >= 0; /*Phase_0.*/
-10 L_522 + -1 C_bb708 + -1 C_bb725 + -1 C_bb722 + 1 wcet_bb722_bb725 = -8; /*Phase_0., DAH BB 708 Line L_522(1*(11-1))*/
-1 wcet_bb722_bb725 + 1 wcet_bb722 >= 0; /*Phase_0.*/
-10 L_51d + -1 wcet_bb724 + -1 C_bb722 + 1 wcet_bb722_bb724 = -10; /*Phase_0., DAH BB 724 Line L_51d(1*(11-1))*/
-1 wcet_bb722_bb724 + 1 wcet_bb722 >= 0; /*Phase_0.*/
-10 L_522 + -1 C_bb708 + -1 C_bb725 + -1 C_bb724 + 1 wcet_bb724_bb725 = -8; /*Phase_0., DAH BB 708 Line L_522(1*(11-1))*/
-1 wcet_bb724_bb725 + 1 wcet_bb724 >= 0; /*Phase_0.*/
-10 L_51e + -1 wcet_bb728 + -1 C_bb724 + 1 wcet_bb724_bb728 = -10; /*Phase_0., DAH BB 728 Line L_51e(1*(11-1))*/
-1 wcet_bb724_bb728 + 1 wcet_bb724 >= 0; /*Phase_0.*/
-10 L_522 + -1 C_bb708 + -1 C_bb725 + -1 C_bb730 + -1 C_bb728 + 1 wcet_bb728_bb730 = -8; /*Phase_0., DAH BB 708 Line L_522(1*(11-1))*/
-1 wcet_bb728_bb730 + 1 wcet_bb728 >= 0; /*Phase_0.*/
-10 L_522 + -1 C_bb708 + -1 C_bb725 + -1 C_bb729 + -1 C_bb728 + 1 wcet_bb728_bb729 = -8; /*Phase_0., DAH BB 708 Line L_522(1*(11-1))*/
-1 wcet_bb728_bb729 + 1 wcet_bb728 >= 0; /*Phase_0.*/
-1 wcet_bb705 + 1 Wcet_basicmath___ieee754_sqrtf_bb705 = 2; /*Phase_0.*/
-1 C_bb694 + -2 C_bb690 + 1 wcet_bb690_bb694 = 2; /*Phase_690.*/
-1 wcet_bb690_bb694 + 1 wcetloop_690 >= 0; /*Phase_690.*/
-1 wcet_bb697 + -26 C_bb695 + 1 wcet_bb695_bb697 = 50; /*Phase_695.*/
-1 wcet_bb695_bb697 + 1 wcetloop_695 >= 0; /*Phase_695.*/
-25 C_bb701 + -25 C_bb697 + 1 wcet_bb697_bb701 = 50; /*Phase_695.*/
-1 wcet_bb697_bb701 + 1 wcet_bb697 >= 0; /*Phase_695.*/
-250 L_51c_Pbb695 + -25 C_bb701 + -250 L_51a_Pbb695 + -25 C_bb700 + -25 C_bb697 + 1 wcet_bb697_bb700 = -500; /*Phase_695., DAH BB 700 Line L_51a_Pbb695(25*(11-1)), DAH BB 701 Line L_51c_Pbb695(25*(11-1))*/
-1 wcet_bb697_bb700 + 1 wcet_bb697 >= 0; /*Phase_695.*/
-1 wcet_bb681 + -1 C_bb679 + 1 wcet_bb679_bb681 = 2; /*Phase_0.*/
-1 wcet_bb679_bb681 + 1 wcet_bb679 >= 0; /*Phase_0.*/
-1 C_bb682 + -10 L_50f + -1 C_bb680 + -1 C_bb679 + 1 wcet_bb679_bb680 = -8; /*Phase_0., DAH BB 680 Line L_50f(1*(11-1))*/
-1 wcet_bb679_bb680 + 1 wcet_bb679 >= 0; /*Phase_0.*/
-1 wcet_bb684 + -1 C_bb681 + 1 wcet_bb681_bb684 = 2; /*Phase_0.*/
-1 wcet_bb681_bb684 + 1 wcet_bb681 >= 0; /*Phase_0.*/
-10 L_510 + -1 wcet_bb683 + -1 C_bb681 + 1 wcet_bb681_bb683 = -10; /*Phase_0., DAH BB 683 Line L_510(1*(11-1))*/
-1 wcet_bb681_bb683 + 1 wcet_bb681 >= 0; /*Phase_0.*/
-10 L_511 + -1 wcet_bb686 + -1 C_bb683 + 1 wcet_bb683_bb686 = -8; /*Phase_0., DAH BB 686 Line L_511(1*(11-1))*/
-1 wcet_bb683_bb686 + 1 wcet_bb683 >= 0; /*Phase_0.*/
-1 C_bb682 + -10 L_511 + -1 C_bb685 + -1 C_bb683 + 1 wcet_bb683_bb685 = -8; /*Phase_0., DAH BB 685 Line L_511(1*(11-1))*/
-1 wcet_bb683_bb685 + 1 wcet_bb683 >= 0; /*Phase_0.*/
-1 wcet_bb684 + -1 C_bb686 + 1 wcet_bb686_bb684 = 2; /*Phase_0.*/
-1 wcet_bb686_bb684 + 1 wcet_bb686 >= 0; /*Phase_0.*/
-1 C_bb682 + -10 L_511 + -1 C_bb689 + -1 C_bb686 + 1 wcet_bb686_bb689 = -8; /*Phase_0., DAH BB 689 Line L_511(1*(11-1))*/
-1 wcet_bb686_bb689 + 1 wcet_bb686 >= 0; /*Phase_0.*/
-1 wcet_bb688 + -1 C_bb684 + 1 wcet_bb684_bb688 = 2; /*Phase_0.*/
-1 wcet_bb684_bb688 + 1 wcet_bb684 >= 0; /*Phase_0.*/
-1 wcet_bb688 + -20 L_515 + -1 C_bb693 + -10 L_514_Pbb690 + -1 wcetloop_690 + -10 L_513 + -1 C_bb687 + -1 C_bb684 + 1 wcet_bb684_bb687 = -38; /*Phase_0., DAH BB 687 Line L_513(1*(11-1)), DFM BB 690 Line L_514_Pbb690(1*(11-1)), DAH BB 693 Line L_515(1*(11-1)), DAH BB 688 Line L_515(1*(11-1))*/
-1 wcet_bb684_bb687 + 1 wcet_bb684 >= 0; /*Phase_0.*/
-10 L_51d + -1 wcet_bb696 + -1 wcetloop_695 + -10 L_517 + -1 C_bb692 + -1 C_bb688 + 1 wcet_bb688_bb692 = -16; /*Phase_0., DAH BB 692 Line L_517(1*(11-1)), DAH BB 696 Line L_51d(1*(11-1))*/
-1 wcet_bb688_bb692 + 1 wcet_bb688 >= 0; /*Phase_0.*/
-10 L_51d + -1 wcet_bb696 + -1 wcetloop_695 + -1 C_bb692 + -20 L_517 + -1 C_bb691 + -1 C_bb688 + 1 wcet_bb688_bb691 = -28; /*Phase_0., DAH BB 691 Line L_517(1*(11-1)), DAH BB 692 Line L_517(1*(11-1)), DAH BB 696 Line L_51d(1*(11-1))*/
-1 wcet_bb688_bb691 + 1 wcet_bb688 >= 0; /*Phase_0.*/
-10 L_522 + -1 C_bb682 + -1 C_bb699 + -1 C_bb696 + 1 wcet_bb696_bb699 = -8; /*Phase_0., DAH BB 682 Line L_522(1*(11-1))*/
-1 wcet_bb696_bb699 + 1 wcet_bb696 >= 0; /*Phase_0.*/
-10 L_51d + -1 wcet_bb698 + -1 C_bb696 + 1 wcet_bb696_bb698 = -10; /*Phase_0., DAH BB 698 Line L_51d(1*(11-1))*/
-1 wcet_bb696_bb698 + 1 wcet_bb696 >= 0; /*Phase_0.*/
-10 L_522 + -1 C_bb682 + -1 C_bb699 + -1 C_bb698 + 1 wcet_bb698_bb699 = -8; /*Phase_0., DAH BB 682 Line L_522(1*(11-1))*/
-1 wcet_bb698_bb699 + 1 wcet_bb698 >= 0; /*Phase_0.*/
-10 L_51e + -1 wcet_bb702 + -1 C_bb698 + 1 wcet_bb698_bb702 = -10; /*Phase_0., DAH BB 702 Line L_51e(1*(11-1))*/
-1 wcet_bb698_bb702 + 1 wcet_bb698 >= 0; /*Phase_0.*/
-10 L_522 + -1 C_bb682 + -1 C_bb699 + -1 C_bb704 + -1 C_bb702 + 1 wcet_bb702_bb704 = -8; /*Phase_0., DAH BB 682 Line L_522(1*(11-1))*/
-1 wcet_bb702_bb704 + 1 wcet_bb702 >= 0; /*Phase_0.*/
-10 L_522 + -1 C_bb682 + -1 C_bb699 + -1 C_bb703 + -1 C_bb702 + 1 wcet_bb702_bb703 = -8; /*Phase_0., DAH BB 682 Line L_522(1*(11-1))*/
-1 wcet_bb702_bb703 + 1 wcet_bb702 >= 0; /*Phase_0.*/
-1 wcet_bb679 + 1 Wcet_basicmath___ieee754_sqrtf_bb679 = 2; /*Phase_0.*/
-1 wcet_bb573 + -1 C_bb571 + 1 wcet_bb571_bb573 = 2; /*Phase_0.*/
-1 wcet_bb571_bb573 + 1 wcet_bb571 >= 0; /*Phase_0.*/
-1 C_bb577 + -1 C_bb574 + -10 L_542 + -1 Wcet_basicmath___kernel_cosf_bb589 + -1 C_bb572 + -1 C_bb571 + 1 wcet_bb571_bb572 = -6; /*Phase_0., DAH BB 572 Line L_542(1*(11-1))*/
-1 wcet_bb571_bb572 + 1 wcet_bb571 >= 0; /*Phase_0.*/
-1 wcet_bb578 + -1 Wcet_basicmath___ieee754_rem_pio2f_bb599 + -1 C_bb576 + -1 C_bb573 + 1 wcet_bb573_bb576 = 4; /*Phase_0.*/
-1 wcet_bb573_bb576 + 1 wcet_bb573 >= 0; /*Phase_0.*/
-1 C_bb577 + -1 C_bb575 + -1 C_bb573 + 1 wcet_bb573_bb575 = 2; /*Phase_0.*/
-1 wcet_bb573_bb575 + 1 wcet_bb573 >= 0; /*Phase_0.*/
-1 C_bb577 + -1 C_bb583 + -1 Wcet_basicmath___kernel_sinf_bb627 + -1 C_bb580 + -1 C_bb578 + 1 wcet_bb578_bb580 = 6; /*Phase_0.*/
-1 wcet_bb578_bb580 + 1 wcet_bb578 >= 0; /*Phase_0.*/
-10 L_545 + -1 wcet_bb579 + -1 C_bb578 + 1 wcet_bb578_bb579 = -10; /*Phase_0., DAH BB 579 Line L_545(1*(11-1))*/
-1 wcet_bb578_bb579 + 1 wcet_bb578 >= 0; /*Phase_0.*/
-1 C_bb577 + -1 C_bb586 + -1 Wcet_basicmath___kernel_cosf_bb634 + -1 C_bb582 + -1 C_bb579 + 1 wcet_bb579_bb582 = 6; /*Phase_0.*/
-1 wcet_bb579_bb582 + 1 wcet_bb579 >= 0; /*Phase_0.*/
-10 L_545 + -1 wcet_bb581 + -1 C_bb579 + 1 wcet_bb579_bb581 = -10; /*Phase_0., DAH BB 581 Line L_545(1*(11-1))*/
-1 wcet_bb579_bb581 + 1 wcet_bb579 >= 0; /*Phase_0.*/
-1 C_bb577 + -1 C_bb588 + -1 Wcet_basicmath___kernel_sinf_bb654 + -1 C_bb585 + -1 C_bb581 + 1 wcet_bb581_bb585 = 4; /*Phase_0.*/
-1 wcet_bb581_bb585 + 1 wcet_bb581 >= 0; /*Phase_0.*/
-1 C_bb577 + -1 C_bb587 + -10 L_546 + -1 Wcet_basicmath___kernel_cosf_bb644 + -1 C_bb584 + -1 C_bb581 + 1 wcet_bb581_bb584 = -6; /*Phase_0., DAH BB 584 Line L_546(1*(11-1))*/
-1 wcet_bb581_bb584 + 1 wcet_bb581 >= 0; /*Phase_0.*/
-1 wcet_bb571 + 1 Wcet_basicmath___cosf_bb571 = 2; /*Phase_0.*/
-1 C_bb560 + -2 C_bb556 + 1 wcet_bb556_bb560 = 2; /*Phase_556.*/
-1 wcet_bb556_bb560 + 1 wcetloop_556 >= 0; /*Phase_556.*/
-1 wcet_bb563 + -26 C_bb561 + 1 wcet_bb561_bb563 = 50; /*Phase_561.*/
-1 wcet_bb561_bb563 + 1 wcetloop_561 >= 0; /*Phase_561.*/
-25 C_bb567 + -25 C_bb563 + 1 wcet_bb563_bb567 = 50; /*Phase_561.*/
-1 wcet_bb563_bb567 + 1 wcet_bb563 >= 0; /*Phase_561.*/
-250 L_51c_Pbb561 + -25 C_bb567 + -250 L_51a_Pbb561 + -25 C_bb566 + -25 C_bb563 + 1 wcet_bb563_bb566 = -500; /*Phase_561., DAH BB 566 Line L_51a_Pbb561(25*(11-1)), DAH BB 567 Line L_51c_Pbb561(25*(11-1))*/
-1 wcet_bb563_bb566 + 1 wcet_bb563 >= 0; /*Phase_561.*/
-1 wcet_bb547 + -1 C_bb545 + 1 wcet_bb545_bb547 = 2; /*Phase_0.*/
-1 wcet_bb545_bb547 + 1 wcet_bb545 >= 0; /*Phase_0.*/
-1 C_bb548 + -10 L_50f + -1 C_bb546 + -1 C_bb545 + 1 wcet_bb545_bb546 = -8; /*Phase_0., DAH BB 546 Line L_50f(1*(11-1))*/
-1 wcet_bb545_bb546 + 1 wcet_bb545 >= 0; /*Phase_0.*/
-1 wcet_bb550 + -1 C_bb547 + 1 wcet_bb547_bb550 = 2; /*Phase_0.*/
-1 wcet_bb547_bb550 + 1 wcet_bb547 >= 0; /*Phase_0.*/
-10 L_510 + -1 wcet_bb549 + -1 C_bb547 + 1 wcet_bb547_bb549 = -10; /*Phase_0., DAH BB 549 Line L_510(1*(11-1))*/
-1 wcet_bb547_bb549 + 1 wcet_bb547 >= 0; /*Phase_0.*/
-10 L_511 + -1 wcet_bb552 + -1 C_bb549 + 1 wcet_bb549_bb552 = -8; /*Phase_0., DAH BB 552 Line L_511(1*(11-1))*/
-1 wcet_bb549_bb552 + 1 wcet_bb549 >= 0; /*Phase_0.*/
-1 C_bb548 + -10 L_511 + -1 C_bb551 + -1 C_bb549 + 1 wcet_bb549_bb551 = -8; /*Phase_0., DAH BB 551 Line L_511(1*(11-1))*/
-1 wcet_bb549_bb551 + 1 wcet_bb549 >= 0; /*Phase_0.*/
-1 wcet_bb550 + -1 C_bb552 + 1 wcet_bb552_bb550 = 2; /*Phase_0.*/
-1 wcet_bb552_bb550 + 1 wcet_bb552 >= 0; /*Phase_0.*/
-1 C_bb548 + -10 L_511 + -1 C_bb555 + -1 C_bb552 + 1 wcet_bb552_bb555 = -8; /*Phase_0., DAH BB 555 Line L_511(1*(11-1))*/
-1 wcet_bb552_bb555 + 1 wcet_bb552 >= 0; /*Phase_0.*/
-1 wcet_bb554 + -1 C_bb550 + 1 wcet_bb550_bb554 = 2; /*Phase_0.*/
-1 wcet_bb550_bb554 + 1 wcet_bb550 >= 0; /*Phase_0.*/
-1 wcet_bb554 + -20 L_515 + -1 C_bb559 + -10 L_514_Pbb556 + -1 wcetloop_556 + -10 L_513 + -1 C_bb553 + -1 C_bb550 + 1 wcet_bb550_bb553 = -38; /*Phase_0., DAH BB 553 Line L_513(1*(11-1)), DFM BB 556 Line L_514_Pbb556(1*(11-1)), DAH BB 559 Line L_515(1*(11-1)), DAH BB 554 Line L_515(1*(11-1))*/
-1 wcet_bb550_bb553 + 1 wcet_bb550 >= 0; /*Phase_0.*/
-10 L_51d + -1 wcet_bb562 + -1 wcetloop_561 + -10 L_517 + -1 C_bb558 + -1 C_bb554 + 1 wcet_bb554_bb558 = -16; /*Phase_0., DAH BB 558 Line L_517(1*(11-1)), DAH BB 562 Line L_51d(1*(11-1))*/
-1 wcet_bb554_bb558 + 1 wcet_bb554 >= 0; /*Phase_0.*/
-10 L_51d + -1 wcet_bb562 + -1 wcetloop_561 + -1 C_bb558 + -20 L_517 + -1 C_bb557 + -1 C_bb554 + 1 wcet_bb554_bb557 = -28; /*Phase_0., DAH BB 557 Line L_517(1*(11-1)), DAH BB 558 Line L_517(1*(11-1)), DAH BB 562 Line L_51d(1*(11-1))*/
-1 wcet_bb554_bb557 + 1 wcet_bb554 >= 0; /*Phase_0.*/
-10 L_522 + -1 C_bb548 + -1 C_bb565 + -1 C_bb562 + 1 wcet_bb562_bb565 = -8; /*Phase_0., DAH BB 548 Line L_522(1*(11-1))*/
-1 wcet_bb562_bb565 + 1 wcet_bb562 >= 0; /*Phase_0.*/
-10 L_51d + -1 wcet_bb564 + -1 C_bb562 + 1 wcet_bb562_bb564 = -10; /*Phase_0., DAH BB 564 Line L_51d(1*(11-1))*/
-1 wcet_bb562_bb564 + 1 wcet_bb562 >= 0; /*Phase_0.*/
-10 L_522 + -1 C_bb548 + -1 C_bb565 + -1 C_bb564 + 1 wcet_bb564_bb565 = -8; /*Phase_0., DAH BB 548 Line L_522(1*(11-1))*/
-1 wcet_bb564_bb565 + 1 wcet_bb564 >= 0; /*Phase_0.*/
-10 L_51e + -1 wcet_bb568 + -1 C_bb564 + 1 wcet_bb564_bb568 = -10; /*Phase_0., DAH BB 568 Line L_51e(1*(11-1))*/
-1 wcet_bb564_bb568 + 1 wcet_bb564 >= 0; /*Phase_0.*/
-10 L_522 + -1 C_bb548 + -1 C_bb565 + -1 C_bb570 + -1 C_bb568 + 1 wcet_bb568_bb570 = -8; /*Phase_0., DAH BB 548 Line L_522(1*(11-1))*/
-1 wcet_bb568_bb570 + 1 wcet_bb568 >= 0; /*Phase_0.*/
-10 L_522 + -1 C_bb548 + -1 C_bb565 + -1 C_bb569 + -1 C_bb568 + 1 wcet_bb568_bb569 = -8; /*Phase_0., DAH BB 548 Line L_522(1*(11-1))*/
-1 wcet_bb568_bb569 + 1 wcet_bb568 >= 0; /*Phase_0.*/
-1 wcet_bb545 + 1 Wcet_basicmath___ieee754_sqrtf_bb545 = 2; /*Phase_0.*/
-1 wcet_bb457 + -1 C_bb455 + 1 wcet_bb455_bb457 = 2; /*Phase_0.*/
-1 wcet_bb455_bb457 + 1 wcet_bb455 >= 0; /*Phase_0.*/
-1 C_bb461 + -1 C_bb458 + -10 L_542 + -1 Wcet_basicmath___kernel_cosf_bb473 + -1 C_bb456 + -1 C_bb455 + 1 wcet_bb455_bb456 = -6; /*Phase_0., DAH BB 456 Line L_542(1*(11-1))*/
-1 wcet_bb455_bb456 + 1 wcet_bb455 >= 0; /*Phase_0.*/
-1 wcet_bb462 + -1 Wcet_basicmath___ieee754_rem_pio2f_bb483 + -1 C_bb460 + -1 C_bb457 + 1 wcet_bb457_bb460 = 4; /*Phase_0.*/
-1 wcet_bb457_bb460 + 1 wcet_bb457 >= 0; /*Phase_0.*/
-1 C_bb461 + -1 C_bb459 + -1 C_bb457 + 1 wcet_bb457_bb459 = 2; /*Phase_0.*/
-1 wcet_bb457_bb459 + 1 wcet_bb457 >= 0; /*Phase_0.*/
-1 C_bb461 + -1 C_bb467 + -1 Wcet_basicmath___kernel_sinf_bb511 + -1 C_bb464 + -1 C_bb462 + 1 wcet_bb462_bb464 = 6; /*Phase_0.*/
-1 wcet_bb462_bb464 + 1 wcet_bb462 >= 0; /*Phase_0.*/
-10 L_545 + -1 wcet_bb463 + -1 C_bb462 + 1 wcet_bb462_bb463 = -10; /*Phase_0., DAH BB 463 Line L_545(1*(11-1))*/
-1 wcet_bb462_bb463 + 1 wcet_bb462 >= 0; /*Phase_0.*/
-1 C_bb461 + -1 C_bb470 + -1 Wcet_basicmath___kernel_cosf_bb518 + -1 C_bb466 + -1 C_bb463 + 1 wcet_bb463_bb466 = 6; /*Phase_0.*/
-1 wcet_bb463_bb466 + 1 wcet_bb463 >= 0; /*Phase_0.*/
-10 L_545 + -1 wcet_bb465 + -1 C_bb463 + 1 wcet_bb463_bb465 = -10; /*Phase_0., DAH BB 465 Line L_545(1*(11-1))*/
-1 wcet_bb463_bb465 + 1 wcet_bb463 >= 0; /*Phase_0.*/
-1 C_bb461 + -1 C_bb472 + -1 Wcet_basicmath___kernel_sinf_bb538 + -1 C_bb469 + -1 C_bb465 + 1 wcet_bb465_bb469 = 4; /*Phase_0.*/
-1 wcet_bb465_bb469 + 1 wcet_bb465 >= 0; /*Phase_0.*/
-1 C_bb461 + -1 C_bb471 + -10 L_546 + -1 Wcet_basicmath___kernel_cosf_bb528 + -1 C_bb468 + -1 C_bb465 + 1 wcet_bb465_bb468 = -6; /*Phase_0., DAH BB 468 Line L_546(1*(11-1))*/
-1 wcet_bb465_bb468 + 1 wcet_bb465 >= 0; /*Phase_0.*/
-1 wcet_bb455 + 1 Wcet_basicmath___cosf_bb455 = 2; /*Phase_0.*/
-1 C_bb444 + -2 C_bb440 + 1 wcet_bb440_bb444 = 2; /*Phase_440.*/
-1 wcet_bb440_bb444 + 1 wcetloop_440 >= 0; /*Phase_440.*/
-1 wcet_bb447 + -26 C_bb445 + 1 wcet_bb445_bb447 = 50; /*Phase_445.*/
-1 wcet_bb445_bb447 + 1 wcetloop_445 >= 0; /*Phase_445.*/
-25 C_bb451 + -25 C_bb447 + 1 wcet_bb447_bb451 = 50; /*Phase_445.*/
-1 wcet_bb447_bb451 + 1 wcet_bb447 >= 0; /*Phase_445.*/
-250 L_51c_Pbb445 + -25 C_bb451 + -250 L_51a_Pbb445 + -25 C_bb450 + -25 C_bb447 + 1 wcet_bb447_bb450 = -500; /*Phase_445., DAH BB 450 Line L_51a_Pbb445(25*(11-1)), DAH BB 451 Line L_51c_Pbb445(25*(11-1))*/
-1 wcet_bb447_bb450 + 1 wcet_bb447 >= 0; /*Phase_445.*/
-1 wcet_bb431 + -1 C_bb429 + 1 wcet_bb429_bb431 = 2; /*Phase_0.*/
-1 wcet_bb429_bb431 + 1 wcet_bb429 >= 0; /*Phase_0.*/
-1 C_bb432 + -10 L_50f + -1 C_bb430 + -1 C_bb429 + 1 wcet_bb429_bb430 = -8; /*Phase_0., DAH BB 430 Line L_50f(1*(11-1))*/
-1 wcet_bb429_bb430 + 1 wcet_bb429 >= 0; /*Phase_0.*/
-1 wcet_bb434 + -1 C_bb431 + 1 wcet_bb431_bb434 = 2; /*Phase_0.*/
-1 wcet_bb431_bb434 + 1 wcet_bb431 >= 0; /*Phase_0.*/
-10 L_510 + -1 wcet_bb433 + -1 C_bb431 + 1 wcet_bb431_bb433 = -10; /*Phase_0., DAH BB 433 Line L_510(1*(11-1))*/
-1 wcet_bb431_bb433 + 1 wcet_bb431 >= 0; /*Phase_0.*/
-10 L_511 + -1 wcet_bb436 + -1 C_bb433 + 1 wcet_bb433_bb436 = -8; /*Phase_0., DAH BB 436 Line L_511(1*(11-1))*/
-1 wcet_bb433_bb436 + 1 wcet_bb433 >= 0; /*Phase_0.*/
-1 C_bb432 + -10 L_511 + -1 C_bb435 + -1 C_bb433 + 1 wcet_bb433_bb435 = -8; /*Phase_0., DAH BB 435 Line L_511(1*(11-1))*/
-1 wcet_bb433_bb435 + 1 wcet_bb433 >= 0; /*Phase_0.*/
-1 wcet_bb434 + -1 C_bb436 + 1 wcet_bb436_bb434 = 2; /*Phase_0.*/
-1 wcet_bb436_bb434 + 1 wcet_bb436 >= 0; /*Phase_0.*/
-1 C_bb432 + -10 L_511 + -1 C_bb439 + -1 C_bb436 + 1 wcet_bb436_bb439 = -8; /*Phase_0., DAH BB 439 Line L_511(1*(11-1))*/
-1 wcet_bb436_bb439 + 1 wcet_bb436 >= 0; /*Phase_0.*/
-1 wcet_bb438 + -1 C_bb434 + 1 wcet_bb434_bb438 = 2; /*Phase_0.*/
-1 wcet_bb434_bb438 + 1 wcet_bb434 >= 0; /*Phase_0.*/
-1 wcet_bb438 + -20 L_515 + -1 C_bb443 + -10 L_514_Pbb440 + -1 wcetloop_440 + -10 L_513 + -1 C_bb437 + -1 C_bb434 + 1 wcet_bb434_bb437 = -38; /*Phase_0., DAH BB 437 Line L_513(1*(11-1)), DFM BB 440 Line L_514_Pbb440(1*(11-1)), DAH BB 443 Line L_515(1*(11-1)), DAH BB 438 Line L_515(1*(11-1))*/
-1 wcet_bb434_bb437 + 1 wcet_bb434 >= 0; /*Phase_0.*/
-10 L_51d + -1 wcet_bb446 + -1 wcetloop_445 + -10 L_517 + -1 C_bb442 + -1 C_bb438 + 1 wcet_bb438_bb442 = -16; /*Phase_0., DAH BB 442 Line L_517(1*(11-1)), DAH BB 446 Line L_51d(1*(11-1))*/
-1 wcet_bb438_bb442 + 1 wcet_bb438 >= 0; /*Phase_0.*/
-10 L_51d + -1 wcet_bb446 + -1 wcetloop_445 + -1 C_bb442 + -20 L_517 + -1 C_bb441 + -1 C_bb438 + 1 wcet_bb438_bb441 = -28; /*Phase_0., DAH BB 441 Line L_517(1*(11-1)), DAH BB 442 Line L_517(1*(11-1)), DAH BB 446 Line L_51d(1*(11-1))*/
-1 wcet_bb438_bb441 + 1 wcet_bb438 >= 0; /*Phase_0.*/
-10 L_522 + -1 C_bb432 + -1 C_bb449 + -1 C_bb446 + 1 wcet_bb446_bb449 = -8; /*Phase_0., DAH BB 432 Line L_522(1*(11-1))*/
-1 wcet_bb446_bb449 + 1 wcet_bb446 >= 0; /*Phase_0.*/
-10 L_51d + -1 wcet_bb448 + -1 C_bb446 + 1 wcet_bb446_bb448 = -10; /*Phase_0., DAH BB 448 Line L_51d(1*(11-1))*/
-1 wcet_bb446_bb448 + 1 wcet_bb446 >= 0; /*Phase_0.*/
-10 L_522 + -1 C_bb432 + -1 C_bb449 + -1 C_bb448 + 1 wcet_bb448_bb449 = -8; /*Phase_0., DAH BB 432 Line L_522(1*(11-1))*/
-1 wcet_bb448_bb449 + 1 wcet_bb448 >= 0; /*Phase_0.*/
-10 L_51e + -1 wcet_bb452 + -1 C_bb448 + 1 wcet_bb448_bb452 = -10; /*Phase_0., DAH BB 452 Line L_51e(1*(11-1))*/
-1 wcet_bb448_bb452 + 1 wcet_bb448 >= 0; /*Phase_0.*/
-10 L_522 + -1 C_bb432 + -1 C_bb449 + -1 C_bb454 + -1 C_bb452 + 1 wcet_bb452_bb454 = -8; /*Phase_0., DAH BB 432 Line L_522(1*(11-1))*/
-1 wcet_bb452_bb454 + 1 wcet_bb452 >= 0; /*Phase_0.*/
-10 L_522 + -1 C_bb432 + -1 C_bb449 + -1 C_bb453 + -1 C_bb452 + 1 wcet_bb452_bb453 = -8; /*Phase_0., DAH BB 432 Line L_522(1*(11-1))*/
-1 wcet_bb452_bb453 + 1 wcet_bb452 >= 0; /*Phase_0.*/
-1 wcet_bb429 + 1 Wcet_basicmath___ieee754_sqrtf_bb429 = 2; /*Phase_0.*/
-1 wcet_bb341 + -1 C_bb339 + 1 wcet_bb339_bb341 = 2; /*Phase_0.*/
-1 wcet_bb339_bb341 + 1 wcet_bb339 >= 0; /*Phase_0.*/
-1 C_bb345 + -1 C_bb342 + -10 L_542 + -1 Wcet_basicmath___kernel_cosf_bb357 + -1 C_bb340 + -1 C_bb339 + 1 wcet_bb339_bb340 = -6; /*Phase_0., DAH BB 340 Line L_542(1*(11-1))*/
-1 wcet_bb339_bb340 + 1 wcet_bb339 >= 0; /*Phase_0.*/
-1 wcet_bb346 + -1 Wcet_basicmath___ieee754_rem_pio2f_bb367 + -1 C_bb344 + -1 C_bb341 + 1 wcet_bb341_bb344 = 4; /*Phase_0.*/
-1 wcet_bb341_bb344 + 1 wcet_bb341 >= 0; /*Phase_0.*/
-1 C_bb345 + -1 C_bb343 + -1 C_bb341 + 1 wcet_bb341_bb343 = 2; /*Phase_0.*/
-1 wcet_bb341_bb343 + 1 wcet_bb341 >= 0; /*Phase_0.*/
-1 C_bb345 + -1 C_bb351 + -1 Wcet_basicmath___kernel_sinf_bb395 + -1 C_bb348 + -1 C_bb346 + 1 wcet_bb346_bb348 = 6; /*Phase_0.*/
-1 wcet_bb346_bb348 + 1 wcet_bb346 >= 0; /*Phase_0.*/
-10 L_545 + -1 wcet_bb347 + -1 C_bb346 + 1 wcet_bb346_bb347 = -10; /*Phase_0., DAH BB 347 Line L_545(1*(11-1))*/
-1 wcet_bb346_bb347 + 1 wcet_bb346 >= 0; /*Phase_0.*/
-1 C_bb345 + -1 C_bb354 + -1 Wcet_basicmath___kernel_cosf_bb402 + -1 C_bb350 + -1 C_bb347 + 1 wcet_bb347_bb350 = 6; /*Phase_0.*/
-1 wcet_bb347_bb350 + 1 wcet_bb347 >= 0; /*Phase_0.*/
-10 L_545 + -1 wcet_bb349 + -1 C_bb347 + 1 wcet_bb347_bb349 = -10; /*Phase_0., DAH BB 349 Line L_545(1*(11-1))*/
-1 wcet_bb347_bb349 + 1 wcet_bb347 >= 0; /*Phase_0.*/
-1 C_bb345 + -1 C_bb356 + -1 Wcet_basicmath___kernel_sinf_bb422 + -1 C_bb353 + -1 C_bb349 + 1 wcet_bb349_bb353 = 4; /*Phase_0.*/
-1 wcet_bb349_bb353 + 1 wcet_bb349 >= 0; /*Phase_0.*/
-1 C_bb345 + -1 C_bb355 + -10 L_546 + -1 Wcet_basicmath___kernel_cosf_bb412 + -1 C_bb352 + -1 C_bb349 + 1 wcet_bb349_bb352 = -6; /*Phase_0., DAH BB 352 Line L_546(1*(11-1))*/
-1 wcet_bb349_bb352 + 1 wcet_bb349 >= 0; /*Phase_0.*/
-1 wcet_bb339 + 1 Wcet_basicmath___cosf_bb339 = 2; /*Phase_0.*/
-10 L_47a + -1 wcet_bb199 + -1 C_bb197 + 1 wcet_bb197_bb199 = -8; /*Phase_0., DAH BB 199 Line L_47a(1*(11-1))*/
-1 wcet_bb197_bb199 + 1 wcet_bb197 >= 0; /*Phase_0.*/
-1 C_bb200 + -10 L_47a + -1 C_bb198 + -1 C_bb197 + 1 wcet_bb197_bb198 = -8; /*Phase_0., DAH BB 198 Line L_47a(1*(11-1))*/
-1 wcet_bb197_bb198 + 1 wcet_bb197 >= 0; /*Phase_0.*/
-10 L_47b + -1 wcet_bb202 + -1 C_bb199 + 1 wcet_bb199_bb202 = -8; /*Phase_0., DAH BB 202 Line L_47b(1*(11-1))*/
-1 wcet_bb199_bb202 + 1 wcet_bb199 >= 0; /*Phase_0.*/
-1 C_bb200 + -10 L_47b + -1 C_bb201 + -1 C_bb199 + 1 wcet_bb199_bb201 = -8; /*Phase_0., DAH BB 201 Line L_47b(1*(11-1))*/
-1 wcet_bb199_bb201 + 1 wcet_bb199 >= 0; /*Phase_0.*/
-1 wcet_bb204 + -1 C_bb202 + 1 wcet_bb202_bb204 = 2; /*Phase_0.*/
-1 wcet_bb202_bb204 + 1 wcet_bb202 >= 0; /*Phase_0.*/
-1 wcet_bb205 + -10 L_47c + -1 Wcet_basicmath___isinff_bb288 + -1 C_bb203 + -1 C_bb202 + 1 wcet_bb202_bb203 = -8; /*Phase_0., DAH BB 203 Line L_47c(1*(11-1))*/
-1 wcet_bb202_bb203 + 1 wcet_bb202 >= 0; /*Phase_0.*/
-1 wcet_bb204 + -1 C_bb205 + 1 wcet_bb205_bb204 = 2; /*Phase_0.*/
-1 wcet_bb205_bb204 + 1 wcet_bb205 >= 0; /*Phase_0.*/
-1 C_bb200 + -10 L_47c + -1 C_bb208 + -1 C_bb205 + 1 wcet_bb205_bb208 = -8; /*Phase_0., DAH BB 208 Line L_47c(1*(11-1))*/
-1 wcet_bb205_bb208 + 1 wcet_bb205 >= 0; /*Phase_0.*/
-1 C_bb200 + -1 C_bb207 + -1 C_bb204 + 1 wcet_bb204_bb207 = 4; /*Phase_0.*/
-1 wcet_bb204_bb207 + 1 wcet_bb204 >= 0; /*Phase_0.*/
-10 L_47d + -1 wcet_bb206 + -1 C_bb204 + 1 wcet_bb204_bb206 = -10; /*Phase_0., DAH BB 206 Line L_47d(1*(11-1))*/
-1 wcet_bb204_bb206 + 1 wcet_bb204 >= 0; /*Phase_0.*/
-10 L_47e + -1 wcet_bb209 + -1 C_bb206 + 1 wcet_bb206_bb209 = -8; /*Phase_0., DAH BB 209 Line L_47e(1*(11-1))*/
-1 wcet_bb206_bb209 + 1 wcet_bb206 >= 0; /*Phase_0.*/
-1 C_bb200 + -10 L_47e + -1 C_bb207 + -1 C_bb206 + 1 wcet_bb206_bb207 = -8; /*Phase_0., DAH BB 207 Line L_47e(1*(11-1))*/
-1 wcet_bb206_bb207 + 1 wcet_bb206 >= 0; /*Phase_0.*/
-1 wcet_bb211 + -1 C_bb209 + 1 wcet_bb209_bb211 = 2; /*Phase_0.*/
-1 wcet_bb209_bb211 + 1 wcet_bb209 >= 0; /*Phase_0.*/
-10 L_47f + -1 wcet_bb210 + -1 C_bb209 + 1 wcet_bb209_bb210 = -10; /*Phase_0., DAH BB 210 Line L_47f(1*(11-1))*/
-1 wcet_bb209_bb210 + 1 wcet_bb209 >= 0; /*Phase_0.*/
-1 wcet_bb213 + -1 C_bb210 + 1 wcet_bb210_bb213 = 2; /*Phase_0.*/
-1 wcet_bb210_bb213 + 1 wcet_bb210 >= 0; /*Phase_0.*/
-1 wcet_bb211 + -10 L_47f + -1 C_bb212 + -1 C_bb210 + 1 wcet_bb210_bb212 = -8; /*Phase_0., DAH BB 212 Line L_47f(1*(11-1))*/
-1 wcet_bb210_bb212 + 1 wcet_bb210 >= 0; /*Phase_0.*/
-1 wcet_bb211 + -1 C_bb213 + 1 wcet_bb213_bb211 = 2; /*Phase_0.*/
-1 wcet_bb213_bb211 + 1 wcet_bb213 >= 0; /*Phase_0.*/
-10 L_480 + -1 wcet_bb216 + -1 C_bb213 + 1 wcet_bb213_bb216 = -10; /*Phase_0., DAH BB 216 Line L_480(1*(11-1))*/
-1 wcet_bb213_bb216 + 1 wcet_bb213 >= 0; /*Phase_0.*/
-1 wcet_bb211 + -1 C_bb216 + 1 wcet_bb216_bb211 = 2; /*Phase_0.*/
-1 wcet_bb216_bb211 + 1 wcet_bb216 >= 0; /*Phase_0.*/
-1 wcet_bb211 + -10 L_482 + -1 C_bb221 + -1 C_bb216 + 1 wcet_bb216_bb221 = -10; /*Phase_0., DAH BB 221 Line L_482(1*(11-1))*/
-1 wcet_bb216_bb221 + 1 wcet_bb216 >= 0; /*Phase_0.*/
-1 wcet_bb215 + -1 C_bb211 + 1 wcet_bb211_bb215 = 2; /*Phase_0.*/
-1 wcet_bb211_bb215 + 1 wcet_bb211 >= 0; /*Phase_0.*/
-10 L_483 + -1 wcet_bb214 + -1 C_bb211 + 1 wcet_bb211_bb214 = -10; /*Phase_0., DAH BB 214 Line L_483(1*(11-1))*/
-1 wcet_bb211_bb214 + 1 wcet_bb211 >= 0; /*Phase_0.*/
-1 wcet_bb220 + -1 C_bb215 + 1 wcet_bb215_bb220 = 2; /*Phase_0.*/
-1 wcet_bb215_bb220 + 1 wcet_bb215 >= 0; /*Phase_0.*/
-1 wcet_bb219 + -1 C_bb215 + 1 wcet_bb215_bb219 = 0; /*Phase_0.*/
-1 wcet_bb215_bb219 + 1 wcet_bb215 >= 0; /*Phase_0.*/
-1 wcet_bb227 + -1 C_bb220 + 1 wcet_bb220_bb227 = 2; /*Phase_0.*/
-1 wcet_bb220_bb227 + 1 wcet_bb220 >= 0; /*Phase_0.*/
-1 C_bb200 + -10 L_488 + -1 C_bb226 + -1 C_bb220 + 1 wcet_bb220_bb226 = -8; /*Phase_0., DAH BB 226 Line L_488(1*(11-1))*/
-1 wcet_bb220_bb226 + 1 wcet_bb220 >= 0; /*Phase_0.*/
-1 wcet_bb235 + -1 Wcet_basicmath___fabsf_bb289 + -1 C_bb233 + -1 C_bb227 + 1 wcet_bb227_bb233 = 4; /*Phase_0.*/
-1 wcet_bb227_bb233 + 1 wcet_bb227 >= 0; /*Phase_0.*/
-10 L_489 + -1 wcet_bb232 + -1 C_bb227 + 1 wcet_bb227_bb232 = -10; /*Phase_0., DAH BB 232 Line L_489(1*(11-1))*/
-1 wcet_bb227_bb232 + 1 wcet_bb227 >= 0; /*Phase_0.*/
-1 wcet_bb235 + -1 Wcet_basicmath___fabsf_bb289 + -1 C_bb233 + -1 C_bb232 + 1 wcet_bb232_bb233 = 4; /*Phase_0.*/
-1 wcet_bb232_bb233 + 1 wcet_bb232 >= 0; /*Phase_0.*/
-1 C_bb200 + -1 C_bb236 + -10 L_489 + -1 Wcet_basicmath___ieee754_sqrtf_bb290 + -1 C_bb234 + -1 C_bb232 + 1 wcet_bb232_bb234 = -6; /*Phase_0., DAH BB 234 Line L_489(1*(11-1))*/
-1 wcet_bb232_bb234 + 1 wcet_bb232 >= 0; /*Phase_0.*/
-10 L_48b + -1 wcet_bb238 + -1 C_bb235 + 1 wcet_bb235_bb238 = -8; /*Phase_0., DAH BB 238 Line L_48b(1*(11-1))*/
-1 wcet_bb235_bb238 + 1 wcet_bb235 >= 0; /*Phase_0.*/
-10 L_48b + -1 wcet_bb237 + -1 C_bb235 + 1 wcet_bb235_bb237 = -10; /*Phase_0., DAH BB 237 Line L_48b(1*(11-1))*/
-1 wcet_bb235_bb237 + 1 wcet_bb235 >= 0; /*Phase_0.*/
-10 L_48b + -1 wcet_bb238 + -1 C_bb237 + 1 wcet_bb237_bb238 = -8; /*Phase_0., DAH BB 238 Line L_48b(1*(11-1))*/
-1 wcet_bb237_bb238 + 1 wcet_bb237 >= 0; /*Phase_0.*/
-10 L_48b + -1 wcet_bb239 + -1 C_bb237 + 1 wcet_bb237_bb239 = -10; /*Phase_0., DAH BB 239 Line L_48b(1*(11-1))*/
-1 wcet_bb237_bb239 + 1 wcet_bb237 >= 0; /*Phase_0.*/
-1 wcet_bb242 + -1 C_bb239 + 1 wcet_bb239_bb242 = 2; /*Phase_0.*/
-1 wcet_bb239_bb242 + 1 wcet_bb239 >= 0; /*Phase_0.*/
-10 L_48b + -1 wcet_bb238 + -1 C_bb239 + 1 wcet_bb239_bb238 = -10; /*Phase_0., DAH BB 238 Line L_48b(1*(11-1))*/
-1 wcet_bb239_bb238 + 1 wcet_bb239 >= 0; /*Phase_0.*/
-1 wcet_bb246 + -1 C_bb242 + 1 wcet_bb242_bb246 = 2; /*Phase_0.*/
-1 wcet_bb242_bb246 + 1 wcet_bb242 >= 0; /*Phase_0.*/
-1 C_bb200 + -10 L_491 + -1 C_bb245 + -1 C_bb242 + 1 wcet_bb242_bb245 = -8; /*Phase_0., DAH BB 245 Line L_491(1*(11-1))*/
-1 wcet_bb242_bb245 + 1 wcet_bb242 >= 0; /*Phase_0.*/
-1 wcet_bb250 + -1 C_bb246 + 1 wcet_bb246_bb250 = 2; /*Phase_0.*/
-1 wcet_bb246_bb250 + 1 wcet_bb246 >= 0; /*Phase_0.*/
-10 L_492 + -1 wcet_bb249 + -1 C_bb246 + 1 wcet_bb246_bb249 = -10; /*Phase_0., DAH BB 249 Line L_492(1*(11-1))*/
-1 wcet_bb246_bb249 + 1 wcet_bb246 >= 0; /*Phase_0.*/
-1 wcet_bb255 + -1 C_bb250 + 1 wcet_bb250_bb255 = 2; /*Phase_0.*/
-1 wcet_bb250_bb255 + 1 wcet_bb250 >= 0; /*Phase_0.*/
-10 L_4a1 + -1 wcet_bb255 + -10 L_4a0 + -1 C_bb254 + -1 C_bb250 + 1 wcet_bb250_bb254 = -20; /*Phase_0., DAH BB 254 Line L_4a0(1*(11-1)), DAH BB 255 Line L_4a1(1*(11-1))*/
-1 wcet_bb250_bb254 + 1 wcet_bb250 >= 0; /*Phase_0.*/
-1 wcet_bb261 + -1 C_bb255 + 1 wcet_bb255_bb261 = 2; /*Phase_0.*/
-1 wcet_bb255_bb261 + 1 wcet_bb255 >= 0; /*Phase_0.*/
-10 L_4c2 + -1 wcet_bb264 + -1 C_bb265 + -10 L_4a3 + -1 C_bb260 + -1 C_bb255 + 1 wcet_bb255_bb260 = -18; /*Phase_0., DAH BB 260 Line L_4a3(1*(11-1)), DAH BB 264 Line L_4c2(1*(11-1))*/
-1 wcet_bb255_bb260 + 1 wcet_bb255 >= 0; /*Phase_0.*/
-10 L_4c2 + -1 wcet_bb264 + -10 L_4a6 + -1 C_bb265 + -1 C_bb267 + -1 C_bb261 + 1 wcet_bb261_bb267 = -18; /*Phase_0., DAH BB 265 Line L_4a6(1*(11-1)), DAH BB 264 Line L_4c2(1*(11-1))*/
-1 wcet_bb261_bb267 + 1 wcet_bb261 >= 0; /*Phase_0.*/
-10 L_4c2 + -1 wcet_bb264 + -1 C_bb265 + -10 L_4a4 + -1 C_bb266 + -1 C_bb261 + 1 wcet_bb261_bb266 = -18; /*Phase_0., DAH BB 266 Line L_4a4(1*(11-1)), DAH BB 264 Line L_4c2(1*(11-1))*/
-1 wcet_bb261_bb266 + 1 wcet_bb261 >= 0; /*Phase_0.*/
-1 wcet_bb253 + -1 C_bb249 + 1 wcet_bb249_bb253 = 2; /*Phase_0.*/
-1 wcet_bb249_bb253 + 1 wcet_bb249 >= 0; /*Phase_0.*/
-1 wcet_bb252 + -1 C_bb249 + 1 wcet_bb249_bb252 = 0; /*Phase_0.*/
-1 wcet_bb249_bb252 + 1 wcet_bb249 >= 0; /*Phase_0.*/
-1 wcet_bb264 + -1 C_bb259 + -1 C_bb253 + 1 wcet_bb253_bb259 = 4; /*Phase_0.*/
-1 wcet_bb253_bb259 + 1 wcet_bb253 >= 0; /*Phase_0.*/
-10 L_494 + -1 wcet_bb258 + -1 C_bb253 + 1 wcet_bb253_bb258 = -10; /*Phase_0., DAH BB 258 Line L_494(1*(11-1))*/
-1 wcet_bb253_bb258 + 1 wcet_bb253 >= 0; /*Phase_0.*/
-1 wcet_bb269 + -1 C_bb264 + 1 wcet_bb264_bb269 = 2; /*Phase_0.*/
-1 wcet_bb264_bb269 + 1 wcet_bb264 >= 0; /*Phase_0.*/
-1 wcet_bb269 + -10 L_4c3 + -1 C_bb268 + -1 C_bb264 + 1 wcet_bb264_bb268 = -10; /*Phase_0., DAH BB 268 Line L_4c3(1*(11-1))*/
-1 wcet_bb264_bb268 + 1 wcet_bb264 >= 0; /*Phase_0.*/
-1 wcet_bb271 + -1 C_bb269 + 1 wcet_bb269_bb271 = 2; /*Phase_0.*/
-1 wcet_bb269_bb271 + 1 wcet_bb269 >= 0; /*Phase_0.*/
-1 C_bb200 + -10 L_4c8 + -1 C_bb270 + -1 C_bb269 + 1 wcet_bb269_bb270 = -8; /*Phase_0., DAH BB 270 Line L_4c8(1*(11-1))*/
-1 wcet_bb269_bb270 + 1 wcet_bb269 >= 0; /*Phase_0.*/
-1 wcet_bb273 + -1 C_bb271 + 1 wcet_bb271_bb273 = 2; /*Phase_0.*/
-1 wcet_bb271_bb273 + 1 wcet_bb271 >= 0; /*Phase_0.*/
-10 L_4c9 + -1 wcet_bb272 + -1 C_bb271 + 1 wcet_bb271_bb272 = -10; /*Phase_0., DAH BB 272 Line L_4c9(1*(11-1))*/
-1 wcet_bb271_bb272 + 1 wcet_bb271 >= 0; /*Phase_0.*/
-1 wcet_bb277 + -1 C_bb273 + 1 wcet_bb273_bb277 = 2; /*Phase_0.*/
-1 wcet_bb273_bb277 + 1 wcet_bb273 >= 0; /*Phase_0.*/
-1 C_bb200 + -1 C_bb276 + -1 C_bb273 + 1 wcet_bb273_bb276 = 2; /*Phase_0.*/
-1 wcet_bb273_bb276 + 1 wcet_bb273 >= 0; /*Phase_0.*/
-1 wcet_bb275 + -1 C_bb277 + 1 wcet_bb277_bb275 = 2; /*Phase_0.*/
-1 wcet_bb277_bb275 + 1 wcet_bb277 >= 0; /*Phase_0.*/
-10 L_4cd + -1 wcet_bb280 + -1 C_bb277 + 1 wcet_bb277_bb280 = -10; /*Phase_0., DAH BB 280 Line L_4cd(1*(11-1))*/
-1 wcet_bb277_bb280 + 1 wcet_bb277 >= 0; /*Phase_0.*/
-1 wcet_bb275 + -1 C_bb280 + 1 wcet_bb280_bb275 = 2; /*Phase_0.*/
-1 wcet_bb280_bb275 + 1 wcet_bb280 >= 0; /*Phase_0.*/
-1 C_bb200 + -10 L_4ce + -1 C_bb285 + -1 C_bb280 + 1 wcet_bb280_bb285 = -8; /*Phase_0., DAH BB 285 Line L_4ce(1*(11-1))*/
-1 wcet_bb280_bb285 + 1 wcet_bb280 >= 0; /*Phase_0.*/
-1 wcet_bb275 + -1 C_bb272 + 1 wcet_bb272_bb275 = 2; /*Phase_0.*/
-1 wcet_bb272_bb275 + 1 wcet_bb272 >= 0; /*Phase_0.*/
-1 C_bb200 + -10 L_4ca + -1 C_bb274 + -1 C_bb272 + 1 wcet_bb272_bb274 = -8; /*Phase_0., DAH BB 274 Line L_4ca(1*(11-1))*/
-1 wcet_bb272_bb274 + 1 wcet_bb272 >= 0; /*Phase_0.*/
-1 wcet_bb279 + -1 C_bb275 + 1 wcet_bb275_bb279 = 2; /*Phase_0.*/
-1 wcet_bb275_bb279 + 1 wcet_bb275 >= 0; /*Phase_0.*/
-1 wcet_bb278 + -1 C_bb275 + 1 wcet_bb275_bb278 = 0; /*Phase_0.*/
-1 wcet_bb275_bb278 + 1 wcet_bb275 >= 0; /*Phase_0.*/
-10 L_4d7 + -1 wcet_bb279 + -1 C_bb282 + -1 C_bb278 + 1 wcet_bb278_bb282 = -8; /*Phase_0., DAH BB 279 Line L_4d7(1*(11-1))*/
-1 wcet_bb278_bb282 + 1 wcet_bb278 >= 0; /*Phase_0.*/
-1 wcet_bb279 + -20 L_4d7 + -1 C_bb282 + -1 C_bb281 + -1 C_bb278 + 1 wcet_bb278_bb281 = -20; /*Phase_0., DAH BB 282 Line L_4d7(1*(11-1)), DAH BB 279 Line L_4d7(1*(11-1))*/
-1 wcet_bb278_bb281 + 1 wcet_bb278 >= 0; /*Phase_0.*/
-1 C_bb200 + -20 L_4e5 + -1 C_bb287 + -10 L_4e4 + -1 C_bb284 + -1 C_bb279 + 1 wcet_bb279_bb284 = -28; /*Phase_0., DAH BB 284 Line L_4e4(1*(11-1)), DAH BB 287 Line L_4e5(1*(11-1)), DAH BB 200 Line L_4e5(1*(11-1))*/
-1 wcet_bb279_bb284 + 1 wcet_bb279 >= 0; /*Phase_0.*/
-10 L_4e5 + -1 C_bb200 + -1 C_bb287 + -1 C_bb286 + -10 L_4e4 + -1 Wcet_basicmath___scalbnf_bb316 + -1 C_bb283 + -1 C_bb279 + 1 wcet_bb279_bb283 = -16; /*Phase_0., DAH BB 283 Line L_4e4(1*(11-1)), DAH BB 200 Line L_4e5(1*(11-1))*/
-1 wcet_bb279_bb283 + 1 wcet_bb279 >= 0; /*Phase_0.*/
-1 C_bb200 + -10 L_495 + -1 C_bb263 + -1 C_bb258 + 1 wcet_bb258_bb263 = -6; /*Phase_0., DAH BB 263 Line L_495(1*(11-1))*/
-1 wcet_bb258_bb263 + 1 wcet_bb258 >= 0; /*Phase_0.*/
-1 C_bb200 + -10 L_495 + -1 C_bb262 + -1 C_bb258 + 1 wcet_bb258_bb262 = -8; /*Phase_0., DAH BB 262 Line L_495(1*(11-1))*/
-1 wcet_bb258_bb262 + 1 wcet_bb258 >= 0; /*Phase_0.*/
-1 C_bb200 + -10 L_493 + -1 C_bb257 + -1 C_bb252 + 1 wcet_bb252_bb257 = -6; /*Phase_0., DAH BB 257 Line L_493(1*(11-1))*/
-1 wcet_bb252_bb257 + 1 wcet_bb252 >= 0; /*Phase_0.*/
-1 C_bb200 + -10 L_493 + -1 C_bb256 + -1 C_bb252 + 1 wcet_bb252_bb256 = -8; /*Phase_0., DAH BB 256 Line L_493(1*(11-1))*/
-1 wcet_bb252_bb256 + 1 wcet_bb252 >= 0; /*Phase_0.*/
-1 wcet_bb241 + -1 C_bb238 + 1 wcet_bb238_bb241 = 2; /*Phase_0.*/
-1 wcet_bb238_bb241 + 1 wcet_bb238 >= 0; /*Phase_0.*/
-1 wcet_bb241 + -10 L_48c + -1 C_bb240 + -1 C_bb238 + 1 wcet_bb238_bb240 = -10; /*Phase_0., DAH BB 240 Line L_48c(1*(11-1))*/
-1 wcet_bb238_bb240 + 1 wcet_bb238 >= 0; /*Phase_0.*/
-1 C_bb200 + -1 C_bb244 + -1 C_bb241 + 1 wcet_bb241_bb244 = 4; /*Phase_0.*/
-1 wcet_bb241_bb244 + 1 wcet_bb241 >= 0; /*Phase_0.*/
-10 L_48d + -1 wcet_bb243 + -1 C_bb241 + 1 wcet_bb241_bb243 = -10; /*Phase_0., DAH BB 243 Line L_48d(1*(11-1))*/
-1 wcet_bb241_bb243 + 1 wcet_bb241 >= 0; /*Phase_0.*/
-1 wcet_bb248 + -1 C_bb243 + 1 wcet_bb243_bb248 = 2; /*Phase_0.*/
-1 wcet_bb243_bb248 + 1 wcet_bb243 >= 0; /*Phase_0.*/
-1 C_bb200 + -1 C_bb244 + -10 L_48e + -1 C_bb247 + -1 C_bb243 + 1 wcet_bb243_bb247 = -6; /*Phase_0., DAH BB 247 Line L_48e(1*(11-1))*/
-1 wcet_bb243_bb247 + 1 wcet_bb243 >= 0; /*Phase_0.*/
-1 C_bb200 + -1 C_bb244 + -1 C_bb248 + 1 wcet_bb248_bb244 = 4; /*Phase_0.*/
-1 wcet_bb248_bb244 + 1 wcet_bb248 >= 0; /*Phase_0.*/
-1 C_bb200 + -1 C_bb244 + -10 L_48f + -1 C_bb251 + -1 C_bb248 + 1 wcet_bb248_bb251 = -8; /*Phase_0., DAH BB 251 Line L_48f(1*(11-1))*/
-1 wcet_bb248_bb251 + 1 wcet_bb248 >= 0; /*Phase_0.*/
-1 C_bb200 + -10 L_487 + -1 C_bb225 + -1 C_bb219 + 1 wcet_bb219_bb225 = -6; /*Phase_0., DAH BB 225 Line L_487(1*(11-1))*/
-1 wcet_bb219_bb225 + 1 wcet_bb219 >= 0; /*Phase_0.*/
-1 C_bb200 + -10 L_487 + -1 C_bb224 + -1 C_bb219 + 1 wcet_bb219_bb224 = -8; /*Phase_0., DAH BB 224 Line L_487(1*(11-1))*/
-1 wcet_bb219_bb224 + 1 wcet_bb219 >= 0; /*Phase_0.*/
-1 wcet_bb218 + -1 C_bb214 + 1 wcet_bb214_bb218 = 2; /*Phase_0.*/
-1 wcet_bb214_bb218 + 1 wcet_bb214 >= 0; /*Phase_0.*/
-1 C_bb200 + -10 L_483 + -1 C_bb217 + -1 C_bb214 + 1 wcet_bb214_bb217 = -8; /*Phase_0., DAH BB 217 Line L_483(1*(11-1))*/
-1 wcet_bb214_bb217 + 1 wcet_bb214 >= 0; /*Phase_0.*/
-1 wcet_bb223 + -1 C_bb218 + 1 wcet_bb218_bb223 = 2; /*Phase_0.*/
-1 wcet_bb218_bb223 + 1 wcet_bb218 >= 0; /*Phase_0.*/
-10 L_484 + -1 wcet_bb222 + -1 C_bb218 + 1 wcet_bb218_bb222 = -10; /*Phase_0., DAH BB 222 Line L_484(1*(11-1))*/
-1 wcet_bb218_bb222 + 1 wcet_bb218 >= 0; /*Phase_0.*/
-1 C_bb200 + -1 C_bb231 + -1 C_bb223 + 1 wcet_bb223_bb231 = 4; /*Phase_0.*/
-1 wcet_bb223_bb231 + 1 wcet_bb223 >= 0; /*Phase_0.*/
-1 C_bb200 + -1 C_bb230 + -1 C_bb223 + 1 wcet_bb223_bb230 = 2; /*Phase_0.*/
-1 wcet_bb223_bb230 + 1 wcet_bb223 >= 0; /*Phase_0.*/
-1 C_bb200 + -10 L_485 + -1 C_bb229 + -1 C_bb222 + 1 wcet_bb222_bb229 = -6; /*Phase_0., DAH BB 229 Line L_485(1*(11-1))*/
-1 wcet_bb222_bb229 + 1 wcet_bb222 >= 0; /*Phase_0.*/
-1 C_bb200 + -10 L_485 + -1 C_bb228 + -1 C_bb222 + 1 wcet_bb222_bb228 = -8; /*Phase_0., DAH BB 228 Line L_485(1*(11-1))*/
-1 wcet_bb222_bb228 + 1 wcet_bb222 >= 0; /*Phase_0.*/
-1 wcet_bb197 + 1 Wcet_basicmath___ieee754_powf_bb197 = 2; /*Phase_0.*/
-1 C_bb186 + -2 C_bb182 + 1 wcet_bb182_bb186 = 2; /*Phase_182.*/
-1 wcet_bb182_bb186 + 1 wcetloop_182 >= 0; /*Phase_182.*/
-1 wcet_bb189 + -26 C_bb187 + 1 wcet_bb187_bb189 = 50; /*Phase_187.*/
-1 wcet_bb187_bb189 + 1 wcetloop_187 >= 0; /*Phase_187.*/
-25 C_bb193 + -25 C_bb189 + 1 wcet_bb189_bb193 = 50; /*Phase_187.*/
-1 wcet_bb189_bb193 + 1 wcet_bb189 >= 0; /*Phase_187.*/
-250 L_51c_Pbb187 + -25 C_bb193 + -250 L_51a_Pbb187 + -25 C_bb192 + -25 C_bb189 + 1 wcet_bb189_bb192 = -500; /*Phase_187., DAH BB 192 Line L_51a_Pbb187(25*(11-1)), DAH BB 193 Line L_51c_Pbb187(25*(11-1))*/
-1 wcet_bb189_bb192 + 1 wcet_bb189 >= 0; /*Phase_187.*/
-1 wcet_bb173 + -1 C_bb171 + 1 wcet_bb171_bb173 = 2; /*Phase_0.*/
-1 wcet_bb171_bb173 + 1 wcet_bb171 >= 0; /*Phase_0.*/
-1 C_bb174 + -10 L_50f + -1 C_bb172 + -1 C_bb171 + 1 wcet_bb171_bb172 = -8; /*Phase_0., DAH BB 172 Line L_50f(1*(11-1))*/
-1 wcet_bb171_bb172 + 1 wcet_bb171 >= 0; /*Phase_0.*/
-1 wcet_bb176 + -1 C_bb173 + 1 wcet_bb173_bb176 = 2; /*Phase_0.*/
-1 wcet_bb173_bb176 + 1 wcet_bb173 >= 0; /*Phase_0.*/
-10 L_510 + -1 wcet_bb175 + -1 C_bb173 + 1 wcet_bb173_bb175 = -10; /*Phase_0., DAH BB 175 Line L_510(1*(11-1))*/
-1 wcet_bb173_bb175 + 1 wcet_bb173 >= 0; /*Phase_0.*/
-10 L_511 + -1 wcet_bb178 + -1 C_bb175 + 1 wcet_bb175_bb178 = -8; /*Phase_0., DAH BB 178 Line L_511(1*(11-1))*/
-1 wcet_bb175_bb178 + 1 wcet_bb175 >= 0; /*Phase_0.*/
-1 C_bb174 + -10 L_511 + -1 C_bb177 + -1 C_bb175 + 1 wcet_bb175_bb177 = -8; /*Phase_0., DAH BB 177 Line L_511(1*(11-1))*/
-1 wcet_bb175_bb177 + 1 wcet_bb175 >= 0; /*Phase_0.*/
-1 wcet_bb176 + -1 C_bb178 + 1 wcet_bb178_bb176 = 2; /*Phase_0.*/
-1 wcet_bb178_bb176 + 1 wcet_bb178 >= 0; /*Phase_0.*/
-1 C_bb174 + -10 L_511 + -1 C_bb181 + -1 C_bb178 + 1 wcet_bb178_bb181 = -8; /*Phase_0., DAH BB 181 Line L_511(1*(11-1))*/
-1 wcet_bb178_bb181 + 1 wcet_bb178 >= 0; /*Phase_0.*/
-1 wcet_bb180 + -1 C_bb176 + 1 wcet_bb176_bb180 = 2; /*Phase_0.*/
-1 wcet_bb176_bb180 + 1 wcet_bb176 >= 0; /*Phase_0.*/
-1 wcet_bb180 + -20 L_515 + -1 C_bb185 + -10 L_514_Pbb182 + -1 wcetloop_182 + -10 L_513 + -1 C_bb179 + -1 C_bb176 + 1 wcet_bb176_bb179 = -38; /*Phase_0., DAH BB 179 Line L_513(1*(11-1)), DFM BB 182 Line L_514_Pbb182(1*(11-1)), DAH BB 185 Line L_515(1*(11-1)), DAH BB 180 Line L_515(1*(11-1))*/
-1 wcet_bb176_bb179 + 1 wcet_bb176 >= 0; /*Phase_0.*/
-10 L_51d + -1 wcet_bb188 + -1 wcetloop_187 + -10 L_517 + -1 C_bb184 + -1 C_bb180 + 1 wcet_bb180_bb184 = -16; /*Phase_0., DAH BB 184 Line L_517(1*(11-1)), DAH BB 188 Line L_51d(1*(11-1))*/
-1 wcet_bb180_bb184 + 1 wcet_bb180 >= 0; /*Phase_0.*/
-10 L_51d + -1 wcet_bb188 + -1 wcetloop_187 + -1 C_bb184 + -20 L_517 + -1 C_bb183 + -1 C_bb180 + 1 wcet_bb180_bb183 = -28; /*Phase_0., DAH BB 183 Line L_517(1*(11-1)), DAH BB 184 Line L_517(1*(11-1)), DAH BB 188 Line L_51d(1*(11-1))*/
-1 wcet_bb180_bb183 + 1 wcet_bb180 >= 0; /*Phase_0.*/
-10 L_522 + -1 C_bb174 + -1 C_bb191 + -1 C_bb188 + 1 wcet_bb188_bb191 = -8; /*Phase_0., DAH BB 174 Line L_522(1*(11-1))*/
-1 wcet_bb188_bb191 + 1 wcet_bb188 >= 0; /*Phase_0.*/
-10 L_51d + -1 wcet_bb190 + -1 C_bb188 + 1 wcet_bb188_bb190 = -10; /*Phase_0., DAH BB 190 Line L_51d(1*(11-1))*/
-1 wcet_bb188_bb190 + 1 wcet_bb188 >= 0; /*Phase_0.*/
-10 L_522 + -1 C_bb174 + -1 C_bb191 + -1 C_bb190 + 1 wcet_bb190_bb191 = -8; /*Phase_0., DAH BB 174 Line L_522(1*(11-1))*/
-1 wcet_bb190_bb191 + 1 wcet_bb190 >= 0; /*Phase_0.*/
-10 L_51e + -1 wcet_bb194 + -1 C_bb190 + 1 wcet_bb190_bb194 = -10; /*Phase_0., DAH BB 194 Line L_51e(1*(11-1))*/
-1 wcet_bb190_bb194 + 1 wcet_bb190 >= 0; /*Phase_0.*/
-10 L_522 + -1 C_bb174 + -1 C_bb191 + -1 C_bb196 + -1 C_bb194 + 1 wcet_bb194_bb196 = -8; /*Phase_0., DAH BB 174 Line L_522(1*(11-1))*/
-1 wcet_bb194_bb196 + 1 wcet_bb194 >= 0; /*Phase_0.*/
-10 L_522 + -1 C_bb174 + -1 C_bb191 + -1 C_bb195 + -1 C_bb194 + 1 wcet_bb194_bb195 = -8; /*Phase_0., DAH BB 174 Line L_522(1*(11-1))*/
-1 wcet_bb194_bb195 + 1 wcet_bb194 >= 0; /*Phase_0.*/
-1 wcet_bb171 + 1 Wcet_basicmath___ieee754_sqrtf_bb171 = 2; /*Phase_0.*/
-1 C_bb170 + 1 Wcet_basicmath___fabsf_bb170 = 2; /*Phase_0.*/
-1 wcet_bb104 + -1 C_bb102 + 1 wcet_bb102_bb104 = 2; /*Phase_0.*/
-1 wcet_bb102_bb104 + 1 wcet_bb102 >= 0; /*Phase_0.*/
-10 L_456 + -1 wcet_bb103 + -1 C_bb102 + 1 wcet_bb102_bb103 = -10; /*Phase_0., DAH BB 103 Line L_456(1*(11-1))*/
-1 wcet_bb102_bb103 + 1 wcet_bb102 >= 0; /*Phase_0.*/
-1 wcet_bb108 + -1 C_bb104 + 1 wcet_bb104_bb108 = 2; /*Phase_0.*/
-1 wcet_bb104_bb108 + 1 wcet_bb104 >= 0; /*Phase_0.*/
-1 C_bb109 + -10 L_457 + -1 C_bb107 + -1 C_bb104 + 1 wcet_bb104_bb107 = -8; /*Phase_0., DAH BB 107 Line L_457(1*(11-1))*/
-1 wcet_bb104_bb107 + 1 wcet_bb104 >= 0; /*Phase_0.*/
-1 wcet_bb111 + -1 C_bb108 + 1 wcet_bb108_bb111 = 2; /*Phase_0.*/
-1 wcet_bb108_bb111 + 1 wcet_bb108 >= 0; /*Phase_0.*/
-10 L_459 + -1 wcet_bb110 + -1 C_bb108 + 1 wcet_bb108_bb110 = -10; /*Phase_0., DAH BB 110 Line L_459(1*(11-1))*/
-1 wcet_bb108_bb110 + 1 wcet_bb108 >= 0; /*Phase_0.*/
-10 L_475 + -1 C_bb109 + -1 C_bb117 + -1 Wcet_basicmath___ieee754_sqrtf_bb144 + -1 C_bb115 + -1 C_bb111 + 1 wcet_bb111_bb115 = -6; /*Phase_0., DAH BB 109 Line L_475(1*(11-1))*/
-1 wcet_bb111_bb115 + 1 wcet_bb111 >= 0; /*Phase_0.*/
-1 C_bb109 + -1 C_bb116 + -1 Wcet_basicmath___ieee754_sqrtf_bb118 + -1 C_bb114 + -1 C_bb111 + 1 wcet_bb111_bb114 = 4; /*Phase_0.*/
-1 wcet_bb111_bb114 + 1 wcet_bb111 >= 0; /*Phase_0.*/
-1 C_bb109 + -1 C_bb113 + -1 C_bb110 + 1 wcet_bb110_bb113 = 4; /*Phase_0.*/
-1 wcet_bb110_bb113 + 1 wcet_bb110 >= 0; /*Phase_0.*/
-1 C_bb109 + -10 L_459 + -1 C_bb112 + -1 C_bb110 + 1 wcet_bb110_bb112 = -8; /*Phase_0., DAH BB 112 Line L_459(1*(11-1))*/
-1 wcet_bb110_bb112 + 1 wcet_bb110 >= 0; /*Phase_0.*/
-1 C_bb109 + -10 L_456 + -1 C_bb106 + -1 C_bb103 + 1 wcet_bb103_bb106 = -6; /*Phase_0., DAH BB 106 Line L_456(1*(11-1))*/
-1 wcet_bb103_bb106 + 1 wcet_bb103 >= 0; /*Phase_0.*/
-1 C_bb109 + -10 L_456 + -1 C_bb105 + -1 C_bb103 + 1 wcet_bb103_bb105 = -8; /*Phase_0., DAH BB 105 Line L_456(1*(11-1))*/
-1 wcet_bb103_bb105 + 1 wcet_bb103 >= 0; /*Phase_0.*/
-1 wcet_bb102 + 1 Wcet_basicmath___ieee754_acosf_bb102 = 2; /*Phase_0.*/
-1 C_bb91 + -2 C_bb87 + 1 wcet_bb87_bb91 = 2; /*Phase_87.*/
-1 wcet_bb87_bb91 + 1 wcetloop_87 >= 0; /*Phase_87.*/
-1 wcet_bb94 + -26 C_bb92 + 1 wcet_bb92_bb94 = 50; /*Phase_92.*/
-1 wcet_bb92_bb94 + 1 wcetloop_92 >= 0; /*Phase_92.*/
-25 C_bb98 + -25 C_bb94 + 1 wcet_bb94_bb98 = 50; /*Phase_92.*/
-1 wcet_bb94_bb98 + 1 wcet_bb94 >= 0; /*Phase_92.*/
-250 L_51c_Pbb92 + -25 C_bb98 + -250 L_51a_Pbb92 + -25 C_bb97 + -25 C_bb94 + 1 wcet_bb94_bb97 = -500; /*Phase_92., DAH BB 97 Line L_51a_Pbb92(25*(11-1)), DAH BB 98 Line L_51c_Pbb92(25*(11-1))*/
-1 wcet_bb94_bb97 + 1 wcet_bb94 >= 0; /*Phase_92.*/
-1 wcet_bb78 + -1 C_bb76 + 1 wcet_bb76_bb78 = 2; /*Phase_0.*/
-1 wcet_bb76_bb78 + 1 wcet_bb76 >= 0; /*Phase_0.*/
-1 C_bb79 + -10 L_50f + -1 C_bb77 + -1 C_bb76 + 1 wcet_bb76_bb77 = -8; /*Phase_0., DAH BB 77 Line L_50f(1*(11-1))*/
-1 wcet_bb76_bb77 + 1 wcet_bb76 >= 0; /*Phase_0.*/
-1 wcet_bb81 + -1 C_bb78 + 1 wcet_bb78_bb81 = 2; /*Phase_0.*/
-1 wcet_bb78_bb81 + 1 wcet_bb78 >= 0; /*Phase_0.*/
-10 L_510 + -1 wcet_bb80 + -1 C_bb78 + 1 wcet_bb78_bb80 = -10; /*Phase_0., DAH BB 80 Line L_510(1*(11-1))*/
-1 wcet_bb78_bb80 + 1 wcet_bb78 >= 0; /*Phase_0.*/
-10 L_511 + -1 wcet_bb83 + -1 C_bb80 + 1 wcet_bb80_bb83 = -8; /*Phase_0., DAH BB 83 Line L_511(1*(11-1))*/
-1 wcet_bb80_bb83 + 1 wcet_bb80 >= 0; /*Phase_0.*/
-1 C_bb79 + -10 L_511 + -1 C_bb82 + -1 C_bb80 + 1 wcet_bb80_bb82 = -8; /*Phase_0., DAH BB 82 Line L_511(1*(11-1))*/
-1 wcet_bb80_bb82 + 1 wcet_bb80 >= 0; /*Phase_0.*/
-1 wcet_bb81 + -1 C_bb83 + 1 wcet_bb83_bb81 = 2; /*Phase_0.*/
-1 wcet_bb83_bb81 + 1 wcet_bb83 >= 0; /*Phase_0.*/
-1 C_bb79 + -10 L_511 + -1 C_bb86 + -1 C_bb83 + 1 wcet_bb83_bb86 = -8; /*Phase_0., DAH BB 86 Line L_511(1*(11-1))*/
-1 wcet_bb83_bb86 + 1 wcet_bb83 >= 0; /*Phase_0.*/
-1 wcet_bb85 + -1 C_bb81 + 1 wcet_bb81_bb85 = 2; /*Phase_0.*/
-1 wcet_bb81_bb85 + 1 wcet_bb81 >= 0; /*Phase_0.*/
-1 wcet_bb85 + -20 L_515 + -1 C_bb90 + -10 L_514_Pbb87 + -1 wcetloop_87 + -10 L_513 + -1 C_bb84 + -1 C_bb81 + 1 wcet_bb81_bb84 = -38; /*Phase_0., DAH BB 84 Line L_513(1*(11-1)), DFM BB 87 Line L_514_Pbb87(1*(11-1)), DAH BB 90 Line L_515(1*(11-1)), DAH BB 85 Line L_515(1*(11-1))*/
-1 wcet_bb81_bb84 + 1 wcet_bb81 >= 0; /*Phase_0.*/
-10 L_51d + -1 wcet_bb93 + -1 wcetloop_92 + -10 L_517 + -1 C_bb89 + -1 C_bb85 + 1 wcet_bb85_bb89 = -16; /*Phase_0., DAH BB 89 Line L_517(1*(11-1)), DAH BB 93 Line L_51d(1*(11-1))*/
-1 wcet_bb85_bb89 + 1 wcet_bb85 >= 0; /*Phase_0.*/
-10 L_51d + -1 wcet_bb93 + -1 wcetloop_92 + -1 C_bb89 + -20 L_517 + -1 C_bb88 + -1 C_bb85 + 1 wcet_bb85_bb88 = -28; /*Phase_0., DAH BB 88 Line L_517(1*(11-1)), DAH BB 89 Line L_517(1*(11-1)), DAH BB 93 Line L_51d(1*(11-1))*/
-1 wcet_bb85_bb88 + 1 wcet_bb85 >= 0; /*Phase_0.*/
-10 L_522 + -1 C_bb79 + -1 C_bb96 + -1 C_bb93 + 1 wcet_bb93_bb96 = -8; /*Phase_0., DAH BB 79 Line L_522(1*(11-1))*/
-1 wcet_bb93_bb96 + 1 wcet_bb93 >= 0; /*Phase_0.*/
-10 L_51d + -1 wcet_bb95 + -1 C_bb93 + 1 wcet_bb93_bb95 = -10; /*Phase_0., DAH BB 95 Line L_51d(1*(11-1))*/
-1 wcet_bb93_bb95 + 1 wcet_bb93 >= 0; /*Phase_0.*/
-10 L_522 + -1 C_bb79 + -1 C_bb96 + -1 C_bb95 + 1 wcet_bb95_bb96 = -8; /*Phase_0., DAH BB 79 Line L_522(1*(11-1))*/
-1 wcet_bb95_bb96 + 1 wcet_bb95 >= 0; /*Phase_0.*/
-10 L_51e + -1 wcet_bb99 + -1 C_bb95 + 1 wcet_bb95_bb99 = -10; /*Phase_0., DAH BB 99 Line L_51e(1*(11-1))*/
-1 wcet_bb95_bb99 + 1 wcet_bb95 >= 0; /*Phase_0.*/
-10 L_522 + -1 C_bb79 + -1 C_bb96 + -1 C_bb101 + -1 C_bb99 + 1 wcet_bb99_bb101 = -8; /*Phase_0., DAH BB 79 Line L_522(1*(11-1))*/
-1 wcet_bb99_bb101 + 1 wcet_bb99 >= 0; /*Phase_0.*/
-10 L_522 + -1 C_bb79 + -1 C_bb96 + -1 C_bb100 + -1 C_bb99 + 1 wcet_bb99_bb100 = -8; /*Phase_0., DAH BB 79 Line L_522(1*(11-1))*/
-1 wcet_bb99_bb100 + 1 wcet_bb99 >= 0; /*Phase_0.*/
-1 wcet_bb76 + 1 Wcet_basicmath___ieee754_sqrtf_bb76 = 2; /*Phase_0.*/
-1 C_bb65 + -2 C_bb61 + 1 wcet_bb61_bb65 = 2; /*Phase_61.*/
-1 wcet_bb61_bb65 + 1 wcetloop_61 >= 0; /*Phase_61.*/
-1 wcet_bb68 + -26 C_bb66 + 1 wcet_bb66_bb68 = 50; /*Phase_66.*/
-1 wcet_bb66_bb68 + 1 wcetloop_66 >= 0; /*Phase_66.*/
-25 C_bb72 + -25 C_bb68 + 1 wcet_bb68_bb72 = 50; /*Phase_66.*/
-1 wcet_bb68_bb72 + 1 wcet_bb68 >= 0; /*Phase_66.*/
-250 L_51c_Pbb66 + -25 C_bb72 + -250 L_51a_Pbb66 + -25 C_bb71 + -25 C_bb68 + 1 wcet_bb68_bb71 = -500; /*Phase_66., DAH BB 71 Line L_51a_Pbb66(25*(11-1)), DAH BB 72 Line L_51c_Pbb66(25*(11-1))*/
-1 wcet_bb68_bb71 + 1 wcet_bb68 >= 0; /*Phase_66.*/
-1 wcet_bb52 + -1 C_bb50 + 1 wcet_bb50_bb52 = 2; /*Phase_0.*/
-1 wcet_bb50_bb52 + 1 wcet_bb50 >= 0; /*Phase_0.*/
-1 C_bb53 + -10 L_50f + -1 C_bb51 + -1 C_bb50 + 1 wcet_bb50_bb51 = -8; /*Phase_0., DAH BB 51 Line L_50f(1*(11-1))*/
-1 wcet_bb50_bb51 + 1 wcet_bb50 >= 0; /*Phase_0.*/
-1 wcet_bb55 + -1 C_bb52 + 1 wcet_bb52_bb55 = 2; /*Phase_0.*/
-1 wcet_bb52_bb55 + 1 wcet_bb52 >= 0; /*Phase_0.*/
-10 L_510 + -1 wcet_bb54 + -1 C_bb52 + 1 wcet_bb52_bb54 = -10; /*Phase_0., DAH BB 54 Line L_510(1*(11-1))*/
-1 wcet_bb52_bb54 + 1 wcet_bb52 >= 0; /*Phase_0.*/
-10 L_511 + -1 wcet_bb57 + -1 C_bb54 + 1 wcet_bb54_bb57 = -8; /*Phase_0., DAH BB 57 Line L_511(1*(11-1))*/
-1 wcet_bb54_bb57 + 1 wcet_bb54 >= 0; /*Phase_0.*/
-1 C_bb53 + -10 L_511 + -1 C_bb56 + -1 C_bb54 + 1 wcet_bb54_bb56 = -8; /*Phase_0., DAH BB 56 Line L_511(1*(11-1))*/
-1 wcet_bb54_bb56 + 1 wcet_bb54 >= 0; /*Phase_0.*/
-1 wcet_bb55 + -1 C_bb57 + 1 wcet_bb57_bb55 = 2; /*Phase_0.*/
-1 wcet_bb57_bb55 + 1 wcet_bb57 >= 0; /*Phase_0.*/
-1 C_bb53 + -10 L_511 + -1 C_bb60 + -1 C_bb57 + 1 wcet_bb57_bb60 = -8; /*Phase_0., DAH BB 60 Line L_511(1*(11-1))*/
-1 wcet_bb57_bb60 + 1 wcet_bb57 >= 0; /*Phase_0.*/
-1 wcet_bb59 + -1 C_bb55 + 1 wcet_bb55_bb59 = 2; /*Phase_0.*/
-1 wcet_bb55_bb59 + 1 wcet_bb55 >= 0; /*Phase_0.*/
-1 wcet_bb59 + -20 L_515 + -1 C_bb64 + -10 L_514_Pbb61 + -1 wcetloop_61 + -10 L_513 + -1 C_bb58 + -1 C_bb55 + 1 wcet_bb55_bb58 = -38; /*Phase_0., DAH BB 58 Line L_513(1*(11-1)), DFM BB 61 Line L_514_Pbb61(1*(11-1)), DAH BB 64 Line L_515(1*(11-1)), DAH BB 59 Line L_515(1*(11-1))*/
-1 wcet_bb55_bb58 + 1 wcet_bb55 >= 0; /*Phase_0.*/
-10 L_51d + -1 wcet_bb67 + -1 wcetloop_66 + -10 L_517 + -1 C_bb63 + -1 C_bb59 + 1 wcet_bb59_bb63 = -16; /*Phase_0., DAH BB 63 Line L_517(1*(11-1)), DAH BB 67 Line L_51d(1*(11-1))*/
-1 wcet_bb59_bb63 + 1 wcet_bb59 >= 0; /*Phase_0.*/
-10 L_51d + -1 wcet_bb67 + -1 wcetloop_66 + -1 C_bb63 + -20 L_517 + -1 C_bb62 + -1 C_bb59 + 1 wcet_bb59_bb62 = -28; /*Phase_0., DAH BB 62 Line L_517(1*(11-1)), DAH BB 63 Line L_517(1*(11-1)), DAH BB 67 Line L_51d(1*(11-1))*/
-1 wcet_bb59_bb62 + 1 wcet_bb59 >= 0; /*Phase_0.*/
-10 L_522 + -1 C_bb53 + -1 C_bb70 + -1 C_bb67 + 1 wcet_bb67_bb70 = -8; /*Phase_0., DAH BB 53 Line L_522(1*(11-1))*/
-1 wcet_bb67_bb70 + 1 wcet_bb67 >= 0; /*Phase_0.*/
-10 L_51d + -1 wcet_bb69 + -1 C_bb67 + 1 wcet_bb67_bb69 = -10; /*Phase_0., DAH BB 69 Line L_51d(1*(11-1))*/
-1 wcet_bb67_bb69 + 1 wcet_bb67 >= 0; /*Phase_0.*/
-10 L_522 + -1 C_bb53 + -1 C_bb70 + -1 C_bb69 + 1 wcet_bb69_bb70 = -8; /*Phase_0., DAH BB 53 Line L_522(1*(11-1))*/
-1 wcet_bb69_bb70 + 1 wcet_bb69 >= 0; /*Phase_0.*/
-10 L_51e + -1 wcet_bb73 + -1 C_bb69 + 1 wcet_bb69_bb73 = -10; /*Phase_0., DAH BB 73 Line L_51e(1*(11-1))*/
-1 wcet_bb69_bb73 + 1 wcet_bb69 >= 0; /*Phase_0.*/
-10 L_522 + -1 C_bb53 + -1 C_bb70 + -1 C_bb75 + -1 C_bb73 + 1 wcet_bb73_bb75 = -8; /*Phase_0., DAH BB 53 Line L_522(1*(11-1))*/
-1 wcet_bb73_bb75 + 1 wcet_bb73 >= 0; /*Phase_0.*/
-10 L_522 + -1 C_bb53 + -1 C_bb70 + -1 C_bb74 + -1 C_bb73 + 1 wcet_bb73_bb74 = -8; /*Phase_0., DAH BB 53 Line L_522(1*(11-1))*/
-1 wcet_bb73_bb74 + 1 wcet_bb73 >= 0; /*Phase_0.*/
-1 wcet_bb50 + 1 Wcet_basicmath___ieee754_sqrtf_bb50 = 2; /*Phase_0.*/
-1 wcet_bb3194 + -875 C_bb3192 + 1 wcet_bb3192_bb3194 = 1750; /*Phase_8.*/
-1 wcet_bb3192_bb3194 + 1 wcet_bb3192 >= 0; /*Phase_8.*/
-8750 L_534_Pbb8 + -1 wcet_bb3193 + -875 C_bb3192 + 1 wcet_bb3192_bb3193 = -8750; /*Phase_8., DAH BB 3193 Line L_534_Pbb8(875*(11-1))*/
-1 wcet_bb3192_bb3193 + 1 wcet_bb3192 >= 0; /*Phase_8.*/
-1 wcet_bb3194 + -875 C_bb3193 + 1 wcet_bb3193_bb3194 = 1750; /*Phase_8.*/
-1 wcet_bb3193_bb3194 + 1 wcet_bb3193 >= 0; /*Phase_8.*/
-875 C_bb3198 + -8750 L_534_Pbb8 + -875 C_bb3195 + -875 C_bb3193 + 1 wcet_bb3193_bb3195 = -7000; /*Phase_8., DAH BB 3195 Line L_534_Pbb8(875*(11-1))*/
-1 wcet_bb3193_bb3195 + 1 wcet_bb3193 >= 0; /*Phase_8.*/
-875 C_bb3198 + -875 C_bb3197 + -875 C_bb3194 + 1 wcet_bb3194_bb3197 = 1750; /*Phase_8.*/
-1 wcet_bb3194_bb3197 + 1 wcet_bb3194 >= 0; /*Phase_8.*/
-875 C_bb3198 + -8750 L_538_Pbb8 + -875 C_bb3196 + -875 C_bb3194 + 1 wcet_bb3194_bb3196 = -7000; /*Phase_8., DAH BB 3196 Line L_538_Pbb8(875*(11-1))*/
-1 wcet_bb3194_bb3196 + 1 wcet_bb3194 >= 0; /*Phase_8.*/
-1 wcet_bb3192 + 1 Wcet_basicmath___kernel_sinf_bb3192 = 1750; /*Phase_8.*/
-1 wcet_bb3184 + -875 C_bb3182 + 1 wcet_bb3182_bb3184 = 1750; /*Phase_8.*/
-1 wcet_bb3182_bb3184 + 1 wcet_bb3182 >= 0; /*Phase_8.*/
-8750 L_525_Pbb8 + -1 wcet_bb3183 + -875 C_bb3182 + 1 wcet_bb3182_bb3183 = -8750; /*Phase_8., DAH BB 3183 Line L_525_Pbb8(875*(11-1))*/
-1 wcet_bb3182_bb3183 + 1 wcet_bb3182 >= 0; /*Phase_8.*/
-8750 L_526_Pbb8 + -1 wcet_bb3184 + -875 C_bb3183 + 1 wcet_bb3183_bb3184 = -7000; /*Phase_8., DAH BB 3184 Line L_526_Pbb8(875*(11-1))*/
-1 wcet_bb3183_bb3184 + 1 wcet_bb3183 >= 0; /*Phase_8.*/
-875 C_bb3188 + -8750 L_526_Pbb8 + -875 C_bb3185 + -875 C_bb3183 + 1 wcet_bb3183_bb3185 = -7000; /*Phase_8., DAH BB 3185 Line L_526_Pbb8(875*(11-1))*/
-1 wcet_bb3183_bb3185 + 1 wcet_bb3183 >= 0; /*Phase_8.*/
-1 wcet_bb3187 + -875 C_bb3184 + 1 wcet_bb3184_bb3187 = 1750; /*Phase_8.*/
-1 wcet_bb3184_bb3187 + 1 wcet_bb3184 >= 0; /*Phase_8.*/
-875 C_bb3188 + -8750 L_52a_Pbb8 + -875 C_bb3186 + -875 C_bb3184 + 1 wcet_bb3184_bb3186 = -7000; /*Phase_8., DAH BB 3186 Line L_52a_Pbb8(875*(11-1))*/
-1 wcet_bb3184_bb3186 + 1 wcet_bb3184 >= 0; /*Phase_8.*/
-8750 L_530_Pbb8 + -875 C_bb3188 + -8750 L_52d_Pbb8 + -875 C_bb3191 + -875 C_bb3190 + -875 C_bb3187 + 1 wcet_bb3187_bb3190 = -15750; /*Phase_8., DAH BB 3191 Line L_52d_Pbb8(875*(11-1)), DAH BB 3188 Line L_530_Pbb8(875*(11-1))*/
-1 wcet_bb3187_bb3190 + 1 wcet_bb3187 >= 0; /*Phase_8.*/
-8750 L_530_Pbb8 + -875 C_bb3188 + -875 C_bb3191 + -8750 L_52c_Pbb8 + -875 C_bb3189 + -875 C_bb3187 + 1 wcet_bb3187_bb3189 = -15750; /*Phase_8., DAH BB 3189 Line L_52c_Pbb8(875*(11-1)), DAH BB 3188 Line L_530_Pbb8(875*(11-1))*/
-1 wcet_bb3187_bb3189 + 1 wcet_bb3187 >= 0; /*Phase_8.*/
-1 wcet_bb3182 + 1 Wcet_basicmath___kernel_cosf_bb3182 = 1750; /*Phase_8.*/
-1 wcet_bb3174 + -875 C_bb3172 + 1 wcet_bb3172_bb3174 = 1750; /*Phase_8.*/
-1 wcet_bb3172_bb3174 + 1 wcet_bb3172 >= 0; /*Phase_8.*/
-8750 L_525_Pbb8 + -1 wcet_bb3173 + -875 C_bb3172 + 1 wcet_bb3172_bb3173 = -8750; /*Phase_8., DAH BB 3173 Line L_525_Pbb8(875*(11-1))*/
-1 wcet_bb3172_bb3173 + 1 wcet_bb3172 >= 0; /*Phase_8.*/
-8750 L_526_Pbb8 + -1 wcet_bb3174 + -875 C_bb3173 + 1 wcet_bb3173_bb3174 = -7000; /*Phase_8., DAH BB 3174 Line L_526_Pbb8(875*(11-1))*/
-1 wcet_bb3173_bb3174 + 1 wcet_bb3173 >= 0; /*Phase_8.*/
-875 C_bb3178 + -8750 L_526_Pbb8 + -875 C_bb3175 + -875 C_bb3173 + 1 wcet_bb3173_bb3175 = -7000; /*Phase_8., DAH BB 3175 Line L_526_Pbb8(875*(11-1))*/
-1 wcet_bb3173_bb3175 + 1 wcet_bb3173 >= 0; /*Phase_8.*/
-1 wcet_bb3177 + -875 C_bb3174 + 1 wcet_bb3174_bb3177 = 1750; /*Phase_8.*/
-1 wcet_bb3174_bb3177 + 1 wcet_bb3174 >= 0; /*Phase_8.*/
-875 C_bb3178 + -8750 L_52a_Pbb8 + -875 C_bb3176 + -875 C_bb3174 + 1 wcet_bb3174_bb3176 = -7000; /*Phase_8., DAH BB 3176 Line L_52a_Pbb8(875*(11-1))*/
-1 wcet_bb3174_bb3176 + 1 wcet_bb3174 >= 0; /*Phase_8.*/
-8750 L_530_Pbb8 + -875 C_bb3178 + -8750 L_52d_Pbb8 + -875 C_bb3181 + -875 C_bb3180 + -875 C_bb3177 + 1 wcet_bb3177_bb3180 = -15750; /*Phase_8., DAH BB 3181 Line L_52d_Pbb8(875*(11-1)), DAH BB 3178 Line L_530_Pbb8(875*(11-1))*/
-1 wcet_bb3177_bb3180 + 1 wcet_bb3177 >= 0; /*Phase_8.*/
-8750 L_530_Pbb8 + -875 C_bb3178 + -875 C_bb3181 + -8750 L_52c_Pbb8 + -875 C_bb3179 + -875 C_bb3177 + 1 wcet_bb3177_bb3179 = -15750; /*Phase_8., DAH BB 3179 Line L_52c_Pbb8(875*(11-1)), DAH BB 3178 Line L_530_Pbb8(875*(11-1))*/
-1 wcet_bb3177_bb3179 + 1 wcet_bb3177 >= 0; /*Phase_8.*/
-1 wcet_bb3172 + 1 Wcet_basicmath___kernel_cosf_bb3172 = 1750; /*Phase_8.*/
-1 wcet_bb3167 + -875 C_bb3165 + 1 wcet_bb3165_bb3167 = 1750; /*Phase_8.*/
-1 wcet_bb3165_bb3167 + 1 wcet_bb3165 >= 0; /*Phase_8.*/
-8750 L_534_Pbb8 + -1 wcet_bb3166 + -875 C_bb3165 + 1 wcet_bb3165_bb3166 = -8750; /*Phase_8., DAH BB 3166 Line L_534_Pbb8(875*(11-1))*/
-1 wcet_bb3165_bb3166 + 1 wcet_bb3165 >= 0; /*Phase_8.*/
-1 wcet_bb3167 + -875 C_bb3166 + 1 wcet_bb3166_bb3167 = 1750; /*Phase_8.*/
-1 wcet_bb3166_bb3167 + 1 wcet_bb3166 >= 0; /*Phase_8.*/
-875 C_bb3171 + -8750 L_534_Pbb8 + -875 C_bb3168 + -875 C_bb3166 + 1 wcet_bb3166_bb3168 = -7000; /*Phase_8., DAH BB 3168 Line L_534_Pbb8(875*(11-1))*/
-1 wcet_bb3166_bb3168 + 1 wcet_bb3166 >= 0; /*Phase_8.*/
-875 C_bb3171 + -875 C_bb3170 + -875 C_bb3167 + 1 wcet_bb3167_bb3170 = 1750; /*Phase_8.*/
-1 wcet_bb3167_bb3170 + 1 wcet_bb3167 >= 0; /*Phase_8.*/
-875 C_bb3171 + -8750 L_538_Pbb8 + -875 C_bb3169 + -875 C_bb3167 + 1 wcet_bb3167_bb3169 = -7000; /*Phase_8., DAH BB 3169 Line L_538_Pbb8(875*(11-1))*/
-1 wcet_bb3167_bb3169 + 1 wcet_bb3167 >= 0; /*Phase_8.*/
-1 wcet_bb3165 + 1 Wcet_basicmath___kernel_sinf_bb3165 = 1750; /*Phase_8.*/
-1 wcet_bb3139 + -875 C_bb3137 + 1 wcet_bb3137_bb3139 = 1750; /*Phase_8.*/
-1 wcet_bb3137_bb3139 + 1 wcet_bb3137 >= 0; /*Phase_8.*/
-875 C_bb3140 + -8750 L_4e8_Pbb8 + -875 C_bb3138 + -875 C_bb3137 + 1 wcet_bb3137_bb3138 = -7000; /*Phase_8., DAH BB 3138 Line L_4e8_Pbb8(875*(11-1))*/
-1 wcet_bb3137_bb3138 + 1 wcet_bb3137 >= 0; /*Phase_8.*/
-1 wcet_bb3142 + -875 C_bb3139 + 1 wcet_bb3139_bb3142 = 1750; /*Phase_8.*/
-1 wcet_bb3139_bb3142 + 1 wcet_bb3139 >= 0; /*Phase_8.*/
-8750 L_4e9_Pbb8 + -1 wcet_bb3141 + -875 C_bb3139 + 1 wcet_bb3139_bb3141 = -8750; /*Phase_8., DAH BB 3141 Line L_4e9_Pbb8(875*(11-1))*/
-1 wcet_bb3139_bb3141 + 1 wcet_bb3139 >= 0; /*Phase_8.*/
-1 wcet_bb3146 + -875 C_bb3142 + 1 wcet_bb3142_bb3146 = 1750; /*Phase_8.*/
-1 wcet_bb3142_bb3146 + 1 wcet_bb3142 >= 0; /*Phase_8.*/
-1 wcet_bb3151 + -8750 L_4f5_Pbb8 + -1 Wcet_basicmath___fabsf_bb3164 + -875 C_bb3145 + -875 C_bb3142 + 1 wcet_bb3142_bb3145 = -7000; /*Phase_8., DAH BB 3145 Line L_4f5_Pbb8(875*(11-1))*/
-1 wcet_bb3142_bb3145 + 1 wcet_bb3142 >= 0; /*Phase_8.*/
-875 C_bb3140 + -875 C_bb3153 + -875 C_bb3146 + 1 wcet_bb3146_bb3153 = 1750; /*Phase_8.*/
-1 wcet_bb3146_bb3153 + 1 wcet_bb3146 >= 0; /*Phase_8.*/
-875 C_bb3140 + -8750 L_50b_Pbb8 + -875 C_bb3152 + -875 C_bb3146 + 1 wcet_bb3146_bb3152 = -7000; /*Phase_8., DAH BB 3152 Line L_50b_Pbb8(875*(11-1))*/
-1 wcet_bb3146_bb3152 + 1 wcet_bb3146 >= 0; /*Phase_8.*/
-1 wcet_bb3157 + -875 C_bb3151 + 1 wcet_bb3151_bb3157 = 1750; /*Phase_8.*/
-1 wcet_bb3151_bb3157 + 1 wcet_bb3151 >= 0; /*Phase_8.*/
-8750 L_4f9_Pbb8 + -1 wcet_bb3156 + -875 C_bb3151 + 1 wcet_bb3151_bb3156 = -8750; /*Phase_8., DAH BB 3156 Line L_4f9_Pbb8(875*(11-1))*/
-1 wcet_bb3151_bb3156 + 1 wcet_bb3151 >= 0; /*Phase_8.*/
-8750 L_4fa_Pbb8 + -1 wcet_bb3157 + -875 C_bb3156 + 1 wcet_bb3156_bb3157 = -7000; /*Phase_8., DAH BB 3157 Line L_4fa_Pbb8(875*(11-1))*/
-1 wcet_bb3156_bb3157 + 1 wcet_bb3156 >= 0; /*Phase_8.*/
-1 wcet_bb3160 + -8750 L_4fa_Pbb8 + -875 C_bb3158 + -875 C_bb3156 + 1 wcet_bb3156_bb3158 = -7000; /*Phase_8., DAH BB 3158 Line L_4fa_Pbb8(875*(11-1))*/
-1 wcet_bb3156_bb3158 + 1 wcet_bb3156 >= 0; /*Phase_8.*/
-1 wcet_bb3160 + -875 C_bb3157 + 1 wcet_bb3157_bb3160 = 1750; /*Phase_8.*/
-1 wcet_bb3157_bb3160 + 1 wcet_bb3157 >= 0; /*Phase_8.*/
-8750 L_4fd_Pbb8 + -1 wcet_bb3159 + -875 C_bb3157 + 1 wcet_bb3157_bb3159 = -8750; /*Phase_8., DAH BB 3159 Line L_4fd_Pbb8(875*(11-1))*/
-1 wcet_bb3157_bb3159 + 1 wcet_bb3157 >= 0; /*Phase_8.*/
-1 wcet_bb3160 + -875 C_bb3159 + 1 wcet_bb3159_bb3160 = 1750; /*Phase_8.*/
-1 wcet_bb3159_bb3160 + 1 wcet_bb3159 >= 0; /*Phase_8.*/
-8750 L_505_Pbb8 + -1 wcet_bb3160 + -8750 L_502_Pbb8 + -875 C_bb3161 + -875 C_bb3159 + 1 wcet_bb3159_bb3161 = -17500; /*Phase_8., DAH BB 3161 Line L_502_Pbb8(875*(11-1)), DAH BB 3160 Line L_505_Pbb8(875*(11-1))*/
-1 wcet_bb3159_bb3161 + 1 wcet_bb3159 >= 0; /*Phase_8.*/
-875 C_bb3140 + -875 C_bb3163 + -875 C_bb3160 + 1 wcet_bb3160_bb3163 = 3500; /*Phase_8.*/
-1 wcet_bb3160_bb3163 + 1 wcet_bb3160 >= 0; /*Phase_8.*/
-875 C_bb3140 + -8750 L_507_Pbb8 + -875 C_bb3162 + -875 C_bb3160 + 1 wcet_bb3160_bb3162 = -7000; /*Phase_8., DAH BB 3162 Line L_507_Pbb8(875*(11-1))*/
-1 wcet_bb3160_bb3162 + 1 wcet_bb3160 >= 0; /*Phase_8.*/
-1 wcet_bb3144 + -875 C_bb3141 + 1 wcet_bb3141_bb3144 = 1750; /*Phase_8.*/
-1 wcet_bb3141_bb3144 + 1 wcet_bb3141 >= 0; /*Phase_8.*/
-8750 L_4ea_Pbb8 + -1 wcet_bb3143 + -875 C_bb3141 + 1 wcet_bb3141_bb3143 = -8750; /*Phase_8., DAH BB 3143 Line L_4ea_Pbb8(875*(11-1))*/
-1 wcet_bb3141_bb3143 + 1 wcet_bb3141 >= 0; /*Phase_8.*/
-875 C_bb3140 + -8750 L_4f4_Pbb8 + -875 C_bb3155 + -875 C_bb3150 + -875 C_bb3144 + 1 wcet_bb3144_bb3150 = -5250; /*Phase_8., DAH BB 3155 Line L_4f4_Pbb8(875*(11-1))*/
-1 wcet_bb3144_bb3150 + 1 wcet_bb3144 >= 0; /*Phase_8.*/
-875 C_bb3140 + -875 C_bb3155 + -8750 L_4f0_Pbb8 + -875 C_bb3149 + -875 C_bb3144 + 1 wcet_bb3144_bb3149 = -5250; /*Phase_8., DAH BB 3149 Line L_4f0_Pbb8(875*(11-1))*/
-1 wcet_bb3144_bb3149 + 1 wcet_bb3144 >= 0; /*Phase_8.*/
-875 C_bb3140 + -8750 L_4ef_Pbb8 + -875 C_bb3154 + -875 C_bb3148 + -875 C_bb3143 + 1 wcet_bb3143_bb3148 = -5250; /*Phase_8., DAH BB 3154 Line L_4ef_Pbb8(875*(11-1))*/
-1 wcet_bb3143_bb3148 + 1 wcet_bb3143 >= 0; /*Phase_8.*/
-875 C_bb3140 + -875 C_bb3154 + -8750 L_4eb_Pbb8 + -875 C_bb3147 + -875 C_bb3143 + 1 wcet_bb3143_bb3147 = -5250; /*Phase_8., DAH BB 3147 Line L_4eb_Pbb8(875*(11-1))*/
-1 wcet_bb3143_bb3147 + 1 wcet_bb3143 >= 0; /*Phase_8.*/
-1 wcet_bb3137 + 1 Wcet_basicmath___ieee754_rem_pio2f_bb3137 = 1750; /*Phase_8.*/
-1 wcet_bb3129 + -875 C_bb3127 + 1 wcet_bb3127_bb3129 = 1750; /*Phase_8.*/
-1 wcet_bb3127_bb3129 + 1 wcet_bb3127 >= 0; /*Phase_8.*/
-8750 L_525_Pbb8 + -1 wcet_bb3128 + -875 C_bb3127 + 1 wcet_bb3127_bb3128 = -8750; /*Phase_8., DAH BB 3128 Line L_525_Pbb8(875*(11-1))*/
-1 wcet_bb3127_bb3128 + 1 wcet_bb3127 >= 0; /*Phase_8.*/
-8750 L_526_Pbb8 + -1 wcet_bb3129 + -875 C_bb3128 + 1 wcet_bb3128_bb3129 = -7000; /*Phase_8., DAH BB 3129 Line L_526_Pbb8(875*(11-1))*/
-1 wcet_bb3128_bb3129 + 1 wcet_bb3128 >= 0; /*Phase_8.*/
-875 C_bb3133 + -8750 L_526_Pbb8 + -875 C_bb3130 + -875 C_bb3128 + 1 wcet_bb3128_bb3130 = -7000; /*Phase_8., DAH BB 3130 Line L_526_Pbb8(875*(11-1))*/
-1 wcet_bb3128_bb3130 + 1 wcet_bb3128 >= 0; /*Phase_8.*/
-1 wcet_bb3132 + -875 C_bb3129 + 1 wcet_bb3129_bb3132 = 1750; /*Phase_8.*/
-1 wcet_bb3129_bb3132 + 1 wcet_bb3129 >= 0; /*Phase_8.*/
-875 C_bb3133 + -8750 L_52a_Pbb8 + -875 C_bb3131 + -875 C_bb3129 + 1 wcet_bb3129_bb3131 = -7000; /*Phase_8., DAH BB 3131 Line L_52a_Pbb8(875*(11-1))*/
-1 wcet_bb3129_bb3131 + 1 wcet_bb3129 >= 0; /*Phase_8.*/
-8750 L_530_Pbb8 + -875 C_bb3133 + -8750 L_52d_Pbb8 + -875 C_bb3136 + -875 C_bb3135 + -875 C_bb3132 + 1 wcet_bb3132_bb3135 = -15750; /*Phase_8., DAH BB 3136 Line L_52d_Pbb8(875*(11-1)), DAH BB 3133 Line L_530_Pbb8(875*(11-1))*/
-1 wcet_bb3132_bb3135 + 1 wcet_bb3132 >= 0; /*Phase_8.*/
-8750 L_530_Pbb8 + -875 C_bb3133 + -875 C_bb3136 + -8750 L_52c_Pbb8 + -875 C_bb3134 + -875 C_bb3132 + 1 wcet_bb3132_bb3134 = -15750; /*Phase_8., DAH BB 3134 Line L_52c_Pbb8(875*(11-1)), DAH BB 3133 Line L_530_Pbb8(875*(11-1))*/
-1 wcet_bb3132_bb3134 + 1 wcet_bb3132 >= 0; /*Phase_8.*/
-1 wcet_bb3127 + 1 Wcet_basicmath___kernel_cosf_bb3127 = 1750; /*Phase_8.*/
-1 wcet_bb3078 + -875 C_bb3076 + 1 wcet_bb3076_bb3078 = 1750; /*Phase_8.*/
-1 wcet_bb3076_bb3078 + 1 wcet_bb3076 >= 0; /*Phase_8.*/
-8750 L_534_Pbb8 + -1 wcet_bb3077 + -875 C_bb3076 + 1 wcet_bb3076_bb3077 = -8750; /*Phase_8., DAH BB 3077 Line L_534_Pbb8(875*(11-1))*/
-1 wcet_bb3076_bb3077 + 1 wcet_bb3076 >= 0; /*Phase_8.*/
-1 wcet_bb3078 + -875 C_bb3077 + 1 wcet_bb3077_bb3078 = 1750; /*Phase_8.*/
-1 wcet_bb3077_bb3078 + 1 wcet_bb3077 >= 0; /*Phase_8.*/
-875 C_bb3082 + -8750 L_534_Pbb8 + -875 C_bb3079 + -875 C_bb3077 + 1 wcet_bb3077_bb3079 = -7000; /*Phase_8., DAH BB 3079 Line L_534_Pbb8(875*(11-1))*/
-1 wcet_bb3077_bb3079 + 1 wcet_bb3077 >= 0; /*Phase_8.*/
-875 C_bb3082 + -875 C_bb3081 + -875 C_bb3078 + 1 wcet_bb3078_bb3081 = 1750; /*Phase_8.*/
-1 wcet_bb3078_bb3081 + 1 wcet_bb3078 >= 0; /*Phase_8.*/
-875 C_bb3082 + -8750 L_538_Pbb8 + -875 C_bb3080 + -875 C_bb3078 + 1 wcet_bb3078_bb3080 = -7000; /*Phase_8., DAH BB 3080 Line L_538_Pbb8(875*(11-1))*/
-1 wcet_bb3078_bb3080 + 1 wcet_bb3078 >= 0; /*Phase_8.*/
-1 wcet_bb3076 + 1 Wcet_basicmath___kernel_sinf_bb3076 = 1750; /*Phase_8.*/
-1 wcet_bb3068 + -875 C_bb3066 + 1 wcet_bb3066_bb3068 = 1750; /*Phase_8.*/
-1 wcet_bb3066_bb3068 + 1 wcet_bb3066 >= 0; /*Phase_8.*/
-8750 L_525_Pbb8 + -1 wcet_bb3067 + -875 C_bb3066 + 1 wcet_bb3066_bb3067 = -8750; /*Phase_8., DAH BB 3067 Line L_525_Pbb8(875*(11-1))*/
-1 wcet_bb3066_bb3067 + 1 wcet_bb3066 >= 0; /*Phase_8.*/
-8750 L_526_Pbb8 + -1 wcet_bb3068 + -875 C_bb3067 + 1 wcet_bb3067_bb3068 = -7000; /*Phase_8., DAH BB 3068 Line L_526_Pbb8(875*(11-1))*/
-1 wcet_bb3067_bb3068 + 1 wcet_bb3067 >= 0; /*Phase_8.*/
-875 C_bb3072 + -8750 L_526_Pbb8 + -875 C_bb3069 + -875 C_bb3067 + 1 wcet_bb3067_bb3069 = -7000; /*Phase_8., DAH BB 3069 Line L_526_Pbb8(875*(11-1))*/
-1 wcet_bb3067_bb3069 + 1 wcet_bb3067 >= 0; /*Phase_8.*/
-1 wcet_bb3071 + -875 C_bb3068 + 1 wcet_bb3068_bb3071 = 1750; /*Phase_8.*/
-1 wcet_bb3068_bb3071 + 1 wcet_bb3068 >= 0; /*Phase_8.*/
-875 C_bb3072 + -8750 L_52a_Pbb8 + -875 C_bb3070 + -875 C_bb3068 + 1 wcet_bb3068_bb3070 = -7000; /*Phase_8., DAH BB 3070 Line L_52a_Pbb8(875*(11-1))*/
-1 wcet_bb3068_bb3070 + 1 wcet_bb3068 >= 0; /*Phase_8.*/
-8750 L_530_Pbb8 + -875 C_bb3072 + -8750 L_52d_Pbb8 + -875 C_bb3075 + -875 C_bb3074 + -875 C_bb3071 + 1 wcet_bb3071_bb3074 = -15750; /*Phase_8., DAH BB 3075 Line L_52d_Pbb8(875*(11-1)), DAH BB 3072 Line L_530_Pbb8(875*(11-1))*/
-1 wcet_bb3071_bb3074 + 1 wcet_bb3071 >= 0; /*Phase_8.*/
-8750 L_530_Pbb8 + -875 C_bb3072 + -875 C_bb3075 + -8750 L_52c_Pbb8 + -875 C_bb3073 + -875 C_bb3071 + 1 wcet_bb3071_bb3073 = -15750; /*Phase_8., DAH BB 3073 Line L_52c_Pbb8(875*(11-1)), DAH BB 3072 Line L_530_Pbb8(875*(11-1))*/
-1 wcet_bb3071_bb3073 + 1 wcet_bb3071 >= 0; /*Phase_8.*/
-1 wcet_bb3066 + 1 Wcet_basicmath___kernel_cosf_bb3066 = 1750; /*Phase_8.*/
-1 wcet_bb3058 + -875 C_bb3056 + 1 wcet_bb3056_bb3058 = 1750; /*Phase_8.*/
-1 wcet_bb3056_bb3058 + 1 wcet_bb3056 >= 0; /*Phase_8.*/
-8750 L_525_Pbb8 + -1 wcet_bb3057 + -875 C_bb3056 + 1 wcet_bb3056_bb3057 = -8750; /*Phase_8., DAH BB 3057 Line L_525_Pbb8(875*(11-1))*/
-1 wcet_bb3056_bb3057 + 1 wcet_bb3056 >= 0; /*Phase_8.*/
-8750 L_526_Pbb8 + -1 wcet_bb3058 + -875 C_bb3057 + 1 wcet_bb3057_bb3058 = -7000; /*Phase_8., DAH BB 3058 Line L_526_Pbb8(875*(11-1))*/
-1 wcet_bb3057_bb3058 + 1 wcet_bb3057 >= 0; /*Phase_8.*/
-875 C_bb3062 + -8750 L_526_Pbb8 + -875 C_bb3059 + -875 C_bb3057 + 1 wcet_bb3057_bb3059 = -7000; /*Phase_8., DAH BB 3059 Line L_526_Pbb8(875*(11-1))*/
-1 wcet_bb3057_bb3059 + 1 wcet_bb3057 >= 0; /*Phase_8.*/
-1 wcet_bb3061 + -875 C_bb3058 + 1 wcet_bb3058_bb3061 = 1750; /*Phase_8.*/
-1 wcet_bb3058_bb3061 + 1 wcet_bb3058 >= 0; /*Phase_8.*/
-875 C_bb3062 + -8750 L_52a_Pbb8 + -875 C_bb3060 + -875 C_bb3058 + 1 wcet_bb3058_bb3060 = -7000; /*Phase_8., DAH BB 3060 Line L_52a_Pbb8(875*(11-1))*/
-1 wcet_bb3058_bb3060 + 1 wcet_bb3058 >= 0; /*Phase_8.*/
-8750 L_530_Pbb8 + -875 C_bb3062 + -8750 L_52d_Pbb8 + -875 C_bb3065 + -875 C_bb3064 + -875 C_bb3061 + 1 wcet_bb3061_bb3064 = -15750; /*Phase_8., DAH BB 3065 Line L_52d_Pbb8(875*(11-1)), DAH BB 3062 Line L_530_Pbb8(875*(11-1))*/
-1 wcet_bb3061_bb3064 + 1 wcet_bb3061 >= 0; /*Phase_8.*/
-8750 L_530_Pbb8 + -875 C_bb3062 + -875 C_bb3065 + -8750 L_52c_Pbb8 + -875 C_bb3063 + -875 C_bb3061 + 1 wcet_bb3061_bb3063 = -15750; /*Phase_8., DAH BB 3063 Line L_52c_Pbb8(875*(11-1)), DAH BB 3062 Line L_530_Pbb8(875*(11-1))*/
-1 wcet_bb3061_bb3063 + 1 wcet_bb3061 >= 0; /*Phase_8.*/
-1 wcet_bb3056 + 1 Wcet_basicmath___kernel_cosf_bb3056 = 1750; /*Phase_8.*/
-1 wcet_bb3051 + -875 C_bb3049 + 1 wcet_bb3049_bb3051 = 1750; /*Phase_8.*/
-1 wcet_bb3049_bb3051 + 1 wcet_bb3049 >= 0; /*Phase_8.*/
-8750 L_534_Pbb8 + -1 wcet_bb3050 + -875 C_bb3049 + 1 wcet_bb3049_bb3050 = -8750; /*Phase_8., DAH BB 3050 Line L_534_Pbb8(875*(11-1))*/
-1 wcet_bb3049_bb3050 + 1 wcet_bb3049 >= 0; /*Phase_8.*/
-1 wcet_bb3051 + -875 C_bb3050 + 1 wcet_bb3050_bb3051 = 1750; /*Phase_8.*/
-1 wcet_bb3050_bb3051 + 1 wcet_bb3050 >= 0; /*Phase_8.*/
-875 C_bb3055 + -8750 L_534_Pbb8 + -875 C_bb3052 + -875 C_bb3050 + 1 wcet_bb3050_bb3052 = -7000; /*Phase_8., DAH BB 3052 Line L_534_Pbb8(875*(11-1))*/
-1 wcet_bb3050_bb3052 + 1 wcet_bb3050 >= 0; /*Phase_8.*/
-875 C_bb3055 + -875 C_bb3054 + -875 C_bb3051 + 1 wcet_bb3051_bb3054 = 1750; /*Phase_8.*/
-1 wcet_bb3051_bb3054 + 1 wcet_bb3051 >= 0; /*Phase_8.*/
-875 C_bb3055 + -8750 L_538_Pbb8 + -875 C_bb3053 + -875 C_bb3051 + 1 wcet_bb3051_bb3053 = -7000; /*Phase_8., DAH BB 3053 Line L_538_Pbb8(875*(11-1))*/
-1 wcet_bb3051_bb3053 + 1 wcet_bb3051 >= 0; /*Phase_8.*/
-1 wcet_bb3049 + 1 Wcet_basicmath___kernel_sinf_bb3049 = 1750; /*Phase_8.*/
-1 wcet_bb3023 + -875 C_bb3021 + 1 wcet_bb3021_bb3023 = 1750; /*Phase_8.*/
-1 wcet_bb3021_bb3023 + 1 wcet_bb3021 >= 0; /*Phase_8.*/
-875 C_bb3024 + -8750 L_4e8_Pbb8 + -875 C_bb3022 + -875 C_bb3021 + 1 wcet_bb3021_bb3022 = -7000; /*Phase_8., DAH BB 3022 Line L_4e8_Pbb8(875*(11-1))*/
-1 wcet_bb3021_bb3022 + 1 wcet_bb3021 >= 0; /*Phase_8.*/
-1 wcet_bb3026 + -875 C_bb3023 + 1 wcet_bb3023_bb3026 = 1750; /*Phase_8.*/
-1 wcet_bb3023_bb3026 + 1 wcet_bb3023 >= 0; /*Phase_8.*/
-8750 L_4e9_Pbb8 + -1 wcet_bb3025 + -875 C_bb3023 + 1 wcet_bb3023_bb3025 = -8750; /*Phase_8., DAH BB 3025 Line L_4e9_Pbb8(875*(11-1))*/
-1 wcet_bb3023_bb3025 + 1 wcet_bb3023 >= 0; /*Phase_8.*/
-1 wcet_bb3030 + -875 C_bb3026 + 1 wcet_bb3026_bb3030 = 1750; /*Phase_8.*/
-1 wcet_bb3026_bb3030 + 1 wcet_bb3026 >= 0; /*Phase_8.*/
-1 wcet_bb3035 + -8750 L_4f5_Pbb8 + -1 Wcet_basicmath___fabsf_bb3048 + -875 C_bb3029 + -875 C_bb3026 + 1 wcet_bb3026_bb3029 = -7000; /*Phase_8., DAH BB 3029 Line L_4f5_Pbb8(875*(11-1))*/
-1 wcet_bb3026_bb3029 + 1 wcet_bb3026 >= 0; /*Phase_8.*/
-875 C_bb3024 + -875 C_bb3037 + -875 C_bb3030 + 1 wcet_bb3030_bb3037 = 1750; /*Phase_8.*/
-1 wcet_bb3030_bb3037 + 1 wcet_bb3030 >= 0; /*Phase_8.*/
-875 C_bb3024 + -8750 L_50b_Pbb8 + -875 C_bb3036 + -875 C_bb3030 + 1 wcet_bb3030_bb3036 = -7000; /*Phase_8., DAH BB 3036 Line L_50b_Pbb8(875*(11-1))*/
-1 wcet_bb3030_bb3036 + 1 wcet_bb3030 >= 0; /*Phase_8.*/
-1 wcet_bb3041 + -875 C_bb3035 + 1 wcet_bb3035_bb3041 = 1750; /*Phase_8.*/
-1 wcet_bb3035_bb3041 + 1 wcet_bb3035 >= 0; /*Phase_8.*/
-8750 L_4f9_Pbb8 + -1 wcet_bb3040 + -875 C_bb3035 + 1 wcet_bb3035_bb3040 = -8750; /*Phase_8., DAH BB 3040 Line L_4f9_Pbb8(875*(11-1))*/
-1 wcet_bb3035_bb3040 + 1 wcet_bb3035 >= 0; /*Phase_8.*/
-8750 L_4fa_Pbb8 + -1 wcet_bb3041 + -875 C_bb3040 + 1 wcet_bb3040_bb3041 = -7000; /*Phase_8., DAH BB 3041 Line L_4fa_Pbb8(875*(11-1))*/
-1 wcet_bb3040_bb3041 + 1 wcet_bb3040 >= 0; /*Phase_8.*/
-1 wcet_bb3044 + -8750 L_4fa_Pbb8 + -875 C_bb3042 + -875 C_bb3040 + 1 wcet_bb3040_bb3042 = -7000; /*Phase_8., DAH BB 3042 Line L_4fa_Pbb8(875*(11-1))*/
-1 wcet_bb3040_bb3042 + 1 wcet_bb3040 >= 0; /*Phase_8.*/
-1 wcet_bb3044 + -875 C_bb3041 + 1 wcet_bb3041_bb3044 = 1750; /*Phase_8.*/
-1 wcet_bb3041_bb3044 + 1 wcet_bb3041 >= 0; /*Phase_8.*/
-8750 L_4fd_Pbb8 + -1 wcet_bb3043 + -875 C_bb3041 + 1 wcet_bb3041_bb3043 = -8750; /*Phase_8., DAH BB 3043 Line L_4fd_Pbb8(875*(11-1))*/
-1 wcet_bb3041_bb3043 + 1 wcet_bb3041 >= 0; /*Phase_8.*/
-1 wcet_bb3044 + -875 C_bb3043 + 1 wcet_bb3043_bb3044 = 1750; /*Phase_8.*/
-1 wcet_bb3043_bb3044 + 1 wcet_bb3043 >= 0; /*Phase_8.*/
-8750 L_505_Pbb8 + -1 wcet_bb3044 + -8750 L_502_Pbb8 + -875 C_bb3045 + -875 C_bb3043 + 1 wcet_bb3043_bb3045 = -17500; /*Phase_8., DAH BB 3045 Line L_502_Pbb8(875*(11-1)), DAH BB 3044 Line L_505_Pbb8(875*(11-1))*/
-1 wcet_bb3043_bb3045 + 1 wcet_bb3043 >= 0; /*Phase_8.*/
-875 C_bb3024 + -875 C_bb3047 + -875 C_bb3044 + 1 wcet_bb3044_bb3047 = 3500; /*Phase_8.*/
-1 wcet_bb3044_bb3047 + 1 wcet_bb3044 >= 0; /*Phase_8.*/
-875 C_bb3024 + -8750 L_507_Pbb8 + -875 C_bb3046 + -875 C_bb3044 + 1 wcet_bb3044_bb3046 = -7000; /*Phase_8., DAH BB 3046 Line L_507_Pbb8(875*(11-1))*/
-1 wcet_bb3044_bb3046 + 1 wcet_bb3044 >= 0; /*Phase_8.*/
-1 wcet_bb3028 + -875 C_bb3025 + 1 wcet_bb3025_bb3028 = 1750; /*Phase_8.*/
-1 wcet_bb3025_bb3028 + 1 wcet_bb3025 >= 0; /*Phase_8.*/
-8750 L_4ea_Pbb8 + -1 wcet_bb3027 + -875 C_bb3025 + 1 wcet_bb3025_bb3027 = -8750; /*Phase_8., DAH BB 3027 Line L_4ea_Pbb8(875*(11-1))*/
-1 wcet_bb3025_bb3027 + 1 wcet_bb3025 >= 0; /*Phase_8.*/
-875 C_bb3024 + -8750 L_4f4_Pbb8 + -875 C_bb3039 + -875 C_bb3034 + -875 C_bb3028 + 1 wcet_bb3028_bb3034 = -5250; /*Phase_8., DAH BB 3039 Line L_4f4_Pbb8(875*(11-1))*/
-1 wcet_bb3028_bb3034 + 1 wcet_bb3028 >= 0; /*Phase_8.*/
-875 C_bb3024 + -875 C_bb3039 + -8750 L_4f0_Pbb8 + -875 C_bb3033 + -875 C_bb3028 + 1 wcet_bb3028_bb3033 = -5250; /*Phase_8., DAH BB 3033 Line L_4f0_Pbb8(875*(11-1))*/
-1 wcet_bb3028_bb3033 + 1 wcet_bb3028 >= 0; /*Phase_8.*/
-875 C_bb3024 + -8750 L_4ef_Pbb8 + -875 C_bb3038 + -875 C_bb3032 + -875 C_bb3027 + 1 wcet_bb3027_bb3032 = -5250; /*Phase_8., DAH BB 3038 Line L_4ef_Pbb8(875*(11-1))*/
-1 wcet_bb3027_bb3032 + 1 wcet_bb3027 >= 0; /*Phase_8.*/
-875 C_bb3024 + -875 C_bb3038 + -8750 L_4eb_Pbb8 + -875 C_bb3031 + -875 C_bb3027 + 1 wcet_bb3027_bb3031 = -5250; /*Phase_8., DAH BB 3031 Line L_4eb_Pbb8(875*(11-1))*/
-1 wcet_bb3027_bb3031 + 1 wcet_bb3027 >= 0; /*Phase_8.*/
-1 wcet_bb3021 + 1 Wcet_basicmath___ieee754_rem_pio2f_bb3021 = 1750; /*Phase_8.*/
-1 wcet_bb3013 + -875 C_bb3011 + 1 wcet_bb3011_bb3013 = 1750; /*Phase_8.*/
-1 wcet_bb3011_bb3013 + 1 wcet_bb3011 >= 0; /*Phase_8.*/
-8750 L_525_Pbb8 + -1 wcet_bb3012 + -875 C_bb3011 + 1 wcet_bb3011_bb3012 = -8750; /*Phase_8., DAH BB 3012 Line L_525_Pbb8(875*(11-1))*/
-1 wcet_bb3011_bb3012 + 1 wcet_bb3011 >= 0; /*Phase_8.*/
-8750 L_526_Pbb8 + -1 wcet_bb3013 + -875 C_bb3012 + 1 wcet_bb3012_bb3013 = -7000; /*Phase_8., DAH BB 3013 Line L_526_Pbb8(875*(11-1))*/
-1 wcet_bb3012_bb3013 + 1 wcet_bb3012 >= 0; /*Phase_8.*/
-875 C_bb3017 + -8750 L_526_Pbb8 + -875 C_bb3014 + -875 C_bb3012 + 1 wcet_bb3012_bb3014 = -7000; /*Phase_8., DAH BB 3014 Line L_526_Pbb8(875*(11-1))*/
-1 wcet_bb3012_bb3014 + 1 wcet_bb3012 >= 0; /*Phase_8.*/
-1 wcet_bb3016 + -875 C_bb3013 + 1 wcet_bb3013_bb3016 = 1750; /*Phase_8.*/
-1 wcet_bb3013_bb3016 + 1 wcet_bb3013 >= 0; /*Phase_8.*/
-875 C_bb3017 + -8750 L_52a_Pbb8 + -875 C_bb3015 + -875 C_bb3013 + 1 wcet_bb3013_bb3015 = -7000; /*Phase_8., DAH BB 3015 Line L_52a_Pbb8(875*(11-1))*/
-1 wcet_bb3013_bb3015 + 1 wcet_bb3013 >= 0; /*Phase_8.*/
-8750 L_530_Pbb8 + -875 C_bb3017 + -8750 L_52d_Pbb8 + -875 C_bb3020 + -875 C_bb3019 + -875 C_bb3016 + 1 wcet_bb3016_bb3019 = -15750; /*Phase_8., DAH BB 3020 Line L_52d_Pbb8(875*(11-1)), DAH BB 3017 Line L_530_Pbb8(875*(11-1))*/
-1 wcet_bb3016_bb3019 + 1 wcet_bb3016 >= 0; /*Phase_8.*/
-8750 L_530_Pbb8 + -875 C_bb3017 + -875 C_bb3020 + -8750 L_52c_Pbb8 + -875 C_bb3018 + -875 C_bb3016 + 1 wcet_bb3016_bb3018 = -15750; /*Phase_8., DAH BB 3018 Line L_52c_Pbb8(875*(11-1)), DAH BB 3017 Line L_530_Pbb8(875*(11-1))*/
-1 wcet_bb3016_bb3018 + 1 wcet_bb3016 >= 0; /*Phase_8.*/
-1 wcet_bb3011 + 1 Wcet_basicmath___kernel_cosf_bb3011 = 1750; /*Phase_8.*/
-1 wcet_bb2962 + -875 C_bb2960 + 1 wcet_bb2960_bb2962 = 1750; /*Phase_8.*/
-1 wcet_bb2960_bb2962 + 1 wcet_bb2960 >= 0; /*Phase_8.*/
-8750 L_534_Pbb8 + -1 wcet_bb2961 + -875 C_bb2960 + 1 wcet_bb2960_bb2961 = -8750; /*Phase_8., DAH BB 2961 Line L_534_Pbb8(875*(11-1))*/
-1 wcet_bb2960_bb2961 + 1 wcet_bb2960 >= 0; /*Phase_8.*/
-1 wcet_bb2962 + -875 C_bb2961 + 1 wcet_bb2961_bb2962 = 1750; /*Phase_8.*/
-1 wcet_bb2961_bb2962 + 1 wcet_bb2961 >= 0; /*Phase_8.*/
-875 C_bb2966 + -8750 L_534_Pbb8 + -875 C_bb2963 + -875 C_bb2961 + 1 wcet_bb2961_bb2963 = -7000; /*Phase_8., DAH BB 2963 Line L_534_Pbb8(875*(11-1))*/
-1 wcet_bb2961_bb2963 + 1 wcet_bb2961 >= 0; /*Phase_8.*/
-875 C_bb2966 + -875 C_bb2965 + -875 C_bb2962 + 1 wcet_bb2962_bb2965 = 1750; /*Phase_8.*/
-1 wcet_bb2962_bb2965 + 1 wcet_bb2962 >= 0; /*Phase_8.*/
-875 C_bb2966 + -8750 L_538_Pbb8 + -875 C_bb2964 + -875 C_bb2962 + 1 wcet_bb2962_bb2964 = -7000; /*Phase_8., DAH BB 2964 Line L_538_Pbb8(875*(11-1))*/
-1 wcet_bb2962_bb2964 + 1 wcet_bb2962 >= 0; /*Phase_8.*/
-1 wcet_bb2960 + 1 Wcet_basicmath___kernel_sinf_bb2960 = 1750; /*Phase_8.*/
-1 wcet_bb2952 + -875 C_bb2950 + 1 wcet_bb2950_bb2952 = 1750; /*Phase_8.*/
-1 wcet_bb2950_bb2952 + 1 wcet_bb2950 >= 0; /*Phase_8.*/
-8750 L_525_Pbb8 + -1 wcet_bb2951 + -875 C_bb2950 + 1 wcet_bb2950_bb2951 = -8750; /*Phase_8., DAH BB 2951 Line L_525_Pbb8(875*(11-1))*/
-1 wcet_bb2950_bb2951 + 1 wcet_bb2950 >= 0; /*Phase_8.*/
-8750 L_526_Pbb8 + -1 wcet_bb2952 + -875 C_bb2951 + 1 wcet_bb2951_bb2952 = -7000; /*Phase_8., DAH BB 2952 Line L_526_Pbb8(875*(11-1))*/
-1 wcet_bb2951_bb2952 + 1 wcet_bb2951 >= 0; /*Phase_8.*/
-875 C_bb2956 + -8750 L_526_Pbb8 + -875 C_bb2953 + -875 C_bb2951 + 1 wcet_bb2951_bb2953 = -7000; /*Phase_8., DAH BB 2953 Line L_526_Pbb8(875*(11-1))*/
-1 wcet_bb2951_bb2953 + 1 wcet_bb2951 >= 0; /*Phase_8.*/
-1 wcet_bb2955 + -875 C_bb2952 + 1 wcet_bb2952_bb2955 = 1750; /*Phase_8.*/
-1 wcet_bb2952_bb2955 + 1 wcet_bb2952 >= 0; /*Phase_8.*/
-875 C_bb2956 + -8750 L_52a_Pbb8 + -875 C_bb2954 + -875 C_bb2952 + 1 wcet_bb2952_bb2954 = -7000; /*Phase_8., DAH BB 2954 Line L_52a_Pbb8(875*(11-1))*/
-1 wcet_bb2952_bb2954 + 1 wcet_bb2952 >= 0; /*Phase_8.*/
-8750 L_530_Pbb8 + -875 C_bb2956 + -8750 L_52d_Pbb8 + -875 C_bb2959 + -875 C_bb2958 + -875 C_bb2955 + 1 wcet_bb2955_bb2958 = -15750; /*Phase_8., DAH BB 2959 Line L_52d_Pbb8(875*(11-1)), DAH BB 2956 Line L_530_Pbb8(875*(11-1))*/
-1 wcet_bb2955_bb2958 + 1 wcet_bb2955 >= 0; /*Phase_8.*/
-8750 L_530_Pbb8 + -875 C_bb2956 + -875 C_bb2959 + -8750 L_52c_Pbb8 + -875 C_bb2957 + -875 C_bb2955 + 1 wcet_bb2955_bb2957 = -15750; /*Phase_8., DAH BB 2957 Line L_52c_Pbb8(875*(11-1)), DAH BB 2956 Line L_530_Pbb8(875*(11-1))*/
-1 wcet_bb2955_bb2957 + 1 wcet_bb2955 >= 0; /*Phase_8.*/
-1 wcet_bb2950 + 1 Wcet_basicmath___kernel_cosf_bb2950 = 1750; /*Phase_8.*/
-1 wcet_bb2942 + -875 C_bb2940 + 1 wcet_bb2940_bb2942 = 1750; /*Phase_8.*/
-1 wcet_bb2940_bb2942 + 1 wcet_bb2940 >= 0; /*Phase_8.*/
-8750 L_525_Pbb8 + -1 wcet_bb2941 + -875 C_bb2940 + 1 wcet_bb2940_bb2941 = -8750; /*Phase_8., DAH BB 2941 Line L_525_Pbb8(875*(11-1))*/
-1 wcet_bb2940_bb2941 + 1 wcet_bb2940 >= 0; /*Phase_8.*/
-8750 L_526_Pbb8 + -1 wcet_bb2942 + -875 C_bb2941 + 1 wcet_bb2941_bb2942 = -7000; /*Phase_8., DAH BB 2942 Line L_526_Pbb8(875*(11-1))*/
-1 wcet_bb2941_bb2942 + 1 wcet_bb2941 >= 0; /*Phase_8.*/
-875 C_bb2946 + -8750 L_526_Pbb8 + -875 C_bb2943 + -875 C_bb2941 + 1 wcet_bb2941_bb2943 = -7000; /*Phase_8., DAH BB 2943 Line L_526_Pbb8(875*(11-1))*/
-1 wcet_bb2941_bb2943 + 1 wcet_bb2941 >= 0; /*Phase_8.*/
-1 wcet_bb2945 + -875 C_bb2942 + 1 wcet_bb2942_bb2945 = 1750; /*Phase_8.*/
-1 wcet_bb2942_bb2945 + 1 wcet_bb2942 >= 0; /*Phase_8.*/
-875 C_bb2946 + -8750 L_52a_Pbb8 + -875 C_bb2944 + -875 C_bb2942 + 1 wcet_bb2942_bb2944 = -7000; /*Phase_8., DAH BB 2944 Line L_52a_Pbb8(875*(11-1))*/
-1 wcet_bb2942_bb2944 + 1 wcet_bb2942 >= 0; /*Phase_8.*/
-8750 L_530_Pbb8 + -875 C_bb2946 + -8750 L_52d_Pbb8 + -875 C_bb2949 + -875 C_bb2948 + -875 C_bb2945 + 1 wcet_bb2945_bb2948 = -15750; /*Phase_8., DAH BB 2949 Line L_52d_Pbb8(875*(11-1)), DAH BB 2946 Line L_530_Pbb8(875*(11-1))*/
-1 wcet_bb2945_bb2948 + 1 wcet_bb2945 >= 0; /*Phase_8.*/
-8750 L_530_Pbb8 + -875 C_bb2946 + -875 C_bb2949 + -8750 L_52c_Pbb8 + -875 C_bb2947 + -875 C_bb2945 + 1 wcet_bb2945_bb2947 = -15750; /*Phase_8., DAH BB 2947 Line L_52c_Pbb8(875*(11-1)), DAH BB 2946 Line L_530_Pbb8(875*(11-1))*/
-1 wcet_bb2945_bb2947 + 1 wcet_bb2945 >= 0; /*Phase_8.*/
-1 wcet_bb2940 + 1 Wcet_basicmath___kernel_cosf_bb2940 = 1750; /*Phase_8.*/
-1 wcet_bb2935 + -875 C_bb2933 + 1 wcet_bb2933_bb2935 = 1750; /*Phase_8.*/
-1 wcet_bb2933_bb2935 + 1 wcet_bb2933 >= 0; /*Phase_8.*/
-8750 L_534_Pbb8 + -1 wcet_bb2934 + -875 C_bb2933 + 1 wcet_bb2933_bb2934 = -8750; /*Phase_8., DAH BB 2934 Line L_534_Pbb8(875*(11-1))*/
-1 wcet_bb2933_bb2934 + 1 wcet_bb2933 >= 0; /*Phase_8.*/
-1 wcet_bb2935 + -875 C_bb2934 + 1 wcet_bb2934_bb2935 = 1750; /*Phase_8.*/
-1 wcet_bb2934_bb2935 + 1 wcet_bb2934 >= 0; /*Phase_8.*/
-875 C_bb2939 + -8750 L_534_Pbb8 + -875 C_bb2936 + -875 C_bb2934 + 1 wcet_bb2934_bb2936 = -7000; /*Phase_8., DAH BB 2936 Line L_534_Pbb8(875*(11-1))*/
-1 wcet_bb2934_bb2936 + 1 wcet_bb2934 >= 0; /*Phase_8.*/
-875 C_bb2939 + -875 C_bb2938 + -875 C_bb2935 + 1 wcet_bb2935_bb2938 = 1750; /*Phase_8.*/
-1 wcet_bb2935_bb2938 + 1 wcet_bb2935 >= 0; /*Phase_8.*/
-875 C_bb2939 + -8750 L_538_Pbb8 + -875 C_bb2937 + -875 C_bb2935 + 1 wcet_bb2935_bb2937 = -7000; /*Phase_8., DAH BB 2937 Line L_538_Pbb8(875*(11-1))*/
-1 wcet_bb2935_bb2937 + 1 wcet_bb2935 >= 0; /*Phase_8.*/
-1 wcet_bb2933 + 1 Wcet_basicmath___kernel_sinf_bb2933 = 1750; /*Phase_8.*/
-1 wcet_bb2907 + -875 C_bb2905 + 1 wcet_bb2905_bb2907 = 1750; /*Phase_8.*/
-1 wcet_bb2905_bb2907 + 1 wcet_bb2905 >= 0; /*Phase_8.*/
-875 C_bb2908 + -8750 L_4e8_Pbb8 + -875 C_bb2906 + -875 C_bb2905 + 1 wcet_bb2905_bb2906 = -7000; /*Phase_8., DAH BB 2906 Line L_4e8_Pbb8(875*(11-1))*/
-1 wcet_bb2905_bb2906 + 1 wcet_bb2905 >= 0; /*Phase_8.*/
-1 wcet_bb2910 + -875 C_bb2907 + 1 wcet_bb2907_bb2910 = 1750; /*Phase_8.*/
-1 wcet_bb2907_bb2910 + 1 wcet_bb2907 >= 0; /*Phase_8.*/
-8750 L_4e9_Pbb8 + -1 wcet_bb2909 + -875 C_bb2907 + 1 wcet_bb2907_bb2909 = -8750; /*Phase_8., DAH BB 2909 Line L_4e9_Pbb8(875*(11-1))*/
-1 wcet_bb2907_bb2909 + 1 wcet_bb2907 >= 0; /*Phase_8.*/
-1 wcet_bb2914 + -875 C_bb2910 + 1 wcet_bb2910_bb2914 = 1750; /*Phase_8.*/
-1 wcet_bb2910_bb2914 + 1 wcet_bb2910 >= 0; /*Phase_8.*/
-1 wcet_bb2919 + -8750 L_4f5_Pbb8 + -1 Wcet_basicmath___fabsf_bb2932 + -875 C_bb2913 + -875 C_bb2910 + 1 wcet_bb2910_bb2913 = -7000; /*Phase_8., DAH BB 2913 Line L_4f5_Pbb8(875*(11-1))*/
-1 wcet_bb2910_bb2913 + 1 wcet_bb2910 >= 0; /*Phase_8.*/
-875 C_bb2908 + -875 C_bb2921 + -875 C_bb2914 + 1 wcet_bb2914_bb2921 = 1750; /*Phase_8.*/
-1 wcet_bb2914_bb2921 + 1 wcet_bb2914 >= 0; /*Phase_8.*/
-875 C_bb2908 + -8750 L_50b_Pbb8 + -875 C_bb2920 + -875 C_bb2914 + 1 wcet_bb2914_bb2920 = -7000; /*Phase_8., DAH BB 2920 Line L_50b_Pbb8(875*(11-1))*/
-1 wcet_bb2914_bb2920 + 1 wcet_bb2914 >= 0; /*Phase_8.*/
-1 wcet_bb2925 + -875 C_bb2919 + 1 wcet_bb2919_bb2925 = 1750; /*Phase_8.*/
-1 wcet_bb2919_bb2925 + 1 wcet_bb2919 >= 0; /*Phase_8.*/
-8750 L_4f9_Pbb8 + -1 wcet_bb2924 + -875 C_bb2919 + 1 wcet_bb2919_bb2924 = -8750; /*Phase_8., DAH BB 2924 Line L_4f9_Pbb8(875*(11-1))*/
-1 wcet_bb2919_bb2924 + 1 wcet_bb2919 >= 0; /*Phase_8.*/
-8750 L_4fa_Pbb8 + -1 wcet_bb2925 + -875 C_bb2924 + 1 wcet_bb2924_bb2925 = -7000; /*Phase_8., DAH BB 2925 Line L_4fa_Pbb8(875*(11-1))*/
-1 wcet_bb2924_bb2925 + 1 wcet_bb2924 >= 0; /*Phase_8.*/
-1 wcet_bb2928 + -8750 L_4fa_Pbb8 + -875 C_bb2926 + -875 C_bb2924 + 1 wcet_bb2924_bb2926 = -7000; /*Phase_8., DAH BB 2926 Line L_4fa_Pbb8(875*(11-1))*/
-1 wcet_bb2924_bb2926 + 1 wcet_bb2924 >= 0; /*Phase_8.*/
-1 wcet_bb2928 + -875 C_bb2925 + 1 wcet_bb2925_bb2928 = 1750; /*Phase_8.*/
-1 wcet_bb2925_bb2928 + 1 wcet_bb2925 >= 0; /*Phase_8.*/
-8750 L_4fd_Pbb8 + -1 wcet_bb2927 + -875 C_bb2925 + 1 wcet_bb2925_bb2927 = -8750; /*Phase_8., DAH BB 2927 Line L_4fd_Pbb8(875*(11-1))*/
-1 wcet_bb2925_bb2927 + 1 wcet_bb2925 >= 0; /*Phase_8.*/
-1 wcet_bb2928 + -875 C_bb2927 + 1 wcet_bb2927_bb2928 = 1750; /*Phase_8.*/
-1 wcet_bb2927_bb2928 + 1 wcet_bb2927 >= 0; /*Phase_8.*/
-8750 L_505_Pbb8 + -1 wcet_bb2928 + -8750 L_502_Pbb8 + -875 C_bb2929 + -875 C_bb2927 + 1 wcet_bb2927_bb2929 = -17500; /*Phase_8., DAH BB 2929 Line L_502_Pbb8(875*(11-1)), DAH BB 2928 Line L_505_Pbb8(875*(11-1))*/
-1 wcet_bb2927_bb2929 + 1 wcet_bb2927 >= 0; /*Phase_8.*/
-875 C_bb2908 + -875 C_bb2931 + -875 C_bb2928 + 1 wcet_bb2928_bb2931 = 3500; /*Phase_8.*/
-1 wcet_bb2928_bb2931 + 1 wcet_bb2928 >= 0; /*Phase_8.*/
-875 C_bb2908 + -8750 L_507_Pbb8 + -875 C_bb2930 + -875 C_bb2928 + 1 wcet_bb2928_bb2930 = -7000; /*Phase_8., DAH BB 2930 Line L_507_Pbb8(875*(11-1))*/
-1 wcet_bb2928_bb2930 + 1 wcet_bb2928 >= 0; /*Phase_8.*/
-1 wcet_bb2912 + -875 C_bb2909 + 1 wcet_bb2909_bb2912 = 1750; /*Phase_8.*/
-1 wcet_bb2909_bb2912 + 1 wcet_bb2909 >= 0; /*Phase_8.*/
-8750 L_4ea_Pbb8 + -1 wcet_bb2911 + -875 C_bb2909 + 1 wcet_bb2909_bb2911 = -8750; /*Phase_8., DAH BB 2911 Line L_4ea_Pbb8(875*(11-1))*/
-1 wcet_bb2909_bb2911 + 1 wcet_bb2909 >= 0; /*Phase_8.*/
-875 C_bb2908 + -8750 L_4f4_Pbb8 + -875 C_bb2923 + -875 C_bb2918 + -875 C_bb2912 + 1 wcet_bb2912_bb2918 = -5250; /*Phase_8., DAH BB 2923 Line L_4f4_Pbb8(875*(11-1))*/
-1 wcet_bb2912_bb2918 + 1 wcet_bb2912 >= 0; /*Phase_8.*/
-875 C_bb2908 + -875 C_bb2923 + -8750 L_4f0_Pbb8 + -875 C_bb2917 + -875 C_bb2912 + 1 wcet_bb2912_bb2917 = -5250; /*Phase_8., DAH BB 2917 Line L_4f0_Pbb8(875*(11-1))*/
-1 wcet_bb2912_bb2917 + 1 wcet_bb2912 >= 0; /*Phase_8.*/
-875 C_bb2908 + -8750 L_4ef_Pbb8 + -875 C_bb2922 + -875 C_bb2916 + -875 C_bb2911 + 1 wcet_bb2911_bb2916 = -5250; /*Phase_8., DAH BB 2922 Line L_4ef_Pbb8(875*(11-1))*/
-1 wcet_bb2911_bb2916 + 1 wcet_bb2911 >= 0; /*Phase_8.*/
-875 C_bb2908 + -875 C_bb2922 + -8750 L_4eb_Pbb8 + -875 C_bb2915 + -875 C_bb2911 + 1 wcet_bb2911_bb2915 = -5250; /*Phase_8., DAH BB 2915 Line L_4eb_Pbb8(875*(11-1))*/
-1 wcet_bb2911_bb2915 + 1 wcet_bb2911 >= 0; /*Phase_8.*/
-1 wcet_bb2905 + 1 Wcet_basicmath___ieee754_rem_pio2f_bb2905 = 1750; /*Phase_8.*/
-1 wcet_bb2897 + -875 C_bb2895 + 1 wcet_bb2895_bb2897 = 1750; /*Phase_8.*/
-1 wcet_bb2895_bb2897 + 1 wcet_bb2895 >= 0; /*Phase_8.*/
-8750 L_525_Pbb8 + -1 wcet_bb2896 + -875 C_bb2895 + 1 wcet_bb2895_bb2896 = -8750; /*Phase_8., DAH BB 2896 Line L_525_Pbb8(875*(11-1))*/
-1 wcet_bb2895_bb2896 + 1 wcet_bb2895 >= 0; /*Phase_8.*/
-8750 L_526_Pbb8 + -1 wcet_bb2897 + -875 C_bb2896 + 1 wcet_bb2896_bb2897 = -7000; /*Phase_8., DAH BB 2897 Line L_526_Pbb8(875*(11-1))*/
-1 wcet_bb2896_bb2897 + 1 wcet_bb2896 >= 0; /*Phase_8.*/
-875 C_bb2901 + -8750 L_526_Pbb8 + -875 C_bb2898 + -875 C_bb2896 + 1 wcet_bb2896_bb2898 = -7000; /*Phase_8., DAH BB 2898 Line L_526_Pbb8(875*(11-1))*/
-1 wcet_bb2896_bb2898 + 1 wcet_bb2896 >= 0; /*Phase_8.*/
-1 wcet_bb2900 + -875 C_bb2897 + 1 wcet_bb2897_bb2900 = 1750; /*Phase_8.*/
-1 wcet_bb2897_bb2900 + 1 wcet_bb2897 >= 0; /*Phase_8.*/
-875 C_bb2901 + -8750 L_52a_Pbb8 + -875 C_bb2899 + -875 C_bb2897 + 1 wcet_bb2897_bb2899 = -7000; /*Phase_8., DAH BB 2899 Line L_52a_Pbb8(875*(11-1))*/
-1 wcet_bb2897_bb2899 + 1 wcet_bb2897 >= 0; /*Phase_8.*/
-8750 L_530_Pbb8 + -875 C_bb2901 + -8750 L_52d_Pbb8 + -875 C_bb2904 + -875 C_bb2903 + -875 C_bb2900 + 1 wcet_bb2900_bb2903 = -15750; /*Phase_8., DAH BB 2904 Line L_52d_Pbb8(875*(11-1)), DAH BB 2901 Line L_530_Pbb8(875*(11-1))*/
-1 wcet_bb2900_bb2903 + 1 wcet_bb2900 >= 0; /*Phase_8.*/
-8750 L_530_Pbb8 + -875 C_bb2901 + -875 C_bb2904 + -8750 L_52c_Pbb8 + -875 C_bb2902 + -875 C_bb2900 + 1 wcet_bb2900_bb2902 = -15750; /*Phase_8., DAH BB 2902 Line L_52c_Pbb8(875*(11-1)), DAH BB 2901 Line L_530_Pbb8(875*(11-1))*/
-1 wcet_bb2900_bb2902 + 1 wcet_bb2900 >= 0; /*Phase_8.*/
-1 wcet_bb2895 + 1 Wcet_basicmath___kernel_cosf_bb2895 = 1750; /*Phase_8.*/
-1 wcet_bb2856 + -875 C_bb2854 + 1 wcet_bb2854_bb2856 = 1750; /*Phase_8.*/
-1 wcet_bb2854_bb2856 + 1 wcet_bb2854 >= 0; /*Phase_8.*/
-8750 L_552_Pbb8 + -1 wcet_bb2855 + -875 C_bb2854 + 1 wcet_bb2854_bb2855 = -8750; /*Phase_8., DAH BB 2855 Line L_552_Pbb8(875*(11-1))*/
-1 wcet_bb2854_bb2855 + 1 wcet_bb2854 >= 0; /*Phase_8.*/
-8750 L_555_Pbb8 + -1 wcet_bb2856 + -8750 L_553_Pbb8 + -875 C_bb2858 + -875 C_bb2855 + 1 wcet_bb2855_bb2858 = -15750; /*Phase_8., DAH BB 2858 Line L_553_Pbb8(875*(11-1)), DAH BB 2856 Line L_555_Pbb8(875*(11-1))*/
-1 wcet_bb2855_bb2858 + 1 wcet_bb2855 >= 0; /*Phase_8.*/
-875 C_bb2861 + -8750 L_553_Pbb8 + -875 C_bb2857 + -875 C_bb2855 + 1 wcet_bb2855_bb2857 = -7000; /*Phase_8., DAH BB 2857 Line L_553_Pbb8(875*(11-1))*/
-1 wcet_bb2855_bb2857 + 1 wcet_bb2855 >= 0; /*Phase_8.*/
-8750 L_555_Pbb8 + -1 wcet_bb2860 + -875 C_bb2856 + 1 wcet_bb2856_bb2860 = -7000; /*Phase_8., DAH BB 2860 Line L_555_Pbb8(875*(11-1))*/
-1 wcet_bb2856_bb2860 + 1 wcet_bb2856 >= 0; /*Phase_8.*/
-875 C_bb2861 + -8750 L_555_Pbb8 + -875 C_bb2859 + -875 C_bb2856 + 1 wcet_bb2856_bb2859 = -7000; /*Phase_8., DAH BB 2859 Line L_555_Pbb8(875*(11-1))*/
-1 wcet_bb2856_bb2859 + 1 wcet_bb2856 >= 0; /*Phase_8.*/
-875 C_bb2861 + -875 C_bb2865 + -1 Wcet_basicmath___copysignf_bb2874 + -875 C_bb2863 + -875 C_bb2860 + 1 wcet_bb2860_bb2863 = 5250; /*Phase_8.*/
-1 wcet_bb2860_bb2863 + 1 wcet_bb2860 >= 0; /*Phase_8.*/
-8750 L_556_Pbb8 + -1 wcet_bb2862 + -875 C_bb2860 + 1 wcet_bb2860_bb2862 = -8750; /*Phase_8., DAH BB 2862 Line L_556_Pbb8(875*(11-1))*/
-1 wcet_bb2860_bb2862 + 1 wcet_bb2860 >= 0; /*Phase_8.*/
-1 wcet_bb2864 + -875 C_bb2862 + 1 wcet_bb2862_bb2864 = 1750; /*Phase_8.*/
-1 wcet_bb2862_bb2864 + 1 wcet_bb2862 >= 0; /*Phase_8.*/
-875 C_bb2861 + -875 C_bb2865 + -8750 L_557_Pbb8 + -1 Wcet_basicmath___copysignf_bb2874 + -875 C_bb2863 + -875 C_bb2862 + 1 wcet_bb2862_bb2863 = -5250; /*Phase_8., DAH BB 2863 Line L_557_Pbb8(875*(11-1))*/
-1 wcet_bb2862_bb2863 + 1 wcet_bb2862 >= 0; /*Phase_8.*/
-1 wcet_bb2867 + -875 C_bb2864 + 1 wcet_bb2864_bb2867 = 1750; /*Phase_8.*/
-1 wcet_bb2864_bb2867 + 1 wcet_bb2864 >= 0; /*Phase_8.*/
-875 C_bb2861 + -875 C_bb2868 + -8750 L_558_Pbb8 + -1 Wcet_basicmath___copysignf_bb2875 + -875 C_bb2866 + -875 C_bb2864 + 1 wcet_bb2864_bb2866 = -5250; /*Phase_8., DAH BB 2866 Line L_558_Pbb8(875*(11-1))*/
-1 wcet_bb2864_bb2866 + 1 wcet_bb2864 >= 0; /*Phase_8.*/
-1 wcet_bb2870 + -875 C_bb2867 + 1 wcet_bb2867_bb2870 = 1750; /*Phase_8.*/
-1 wcet_bb2867_bb2870 + 1 wcet_bb2867 >= 0; /*Phase_8.*/
-875 C_bb2861 + -8750 L_55a_Pbb8 + -875 C_bb2869 + -875 C_bb2867 + 1 wcet_bb2867_bb2869 = -7000; /*Phase_8., DAH BB 2869 Line L_55a_Pbb8(875*(11-1))*/
-1 wcet_bb2867_bb2869 + 1 wcet_bb2867 >= 0; /*Phase_8.*/
-8750 L_55e_Pbb8 + -875 C_bb2861 + -875 C_bb2872 + -875 C_bb2870 + 1 wcet_bb2870_bb2872 = -7000; /*Phase_8., DAH BB 2861 Line L_55e_Pbb8(875*(11-1))*/
-1 wcet_bb2870_bb2872 + 1 wcet_bb2870 >= 0; /*Phase_8.*/
-875 C_bb2861 + -875 C_bb2873 + -8750 L_55b_Pbb8 + -1 Wcet_basicmath___copysignf_bb2876 + -875 C_bb2871 + -875 C_bb2870 + 1 wcet_bb2870_bb2871 = -5250; /*Phase_8., DAH BB 2871 Line L_55b_Pbb8(875*(11-1))*/
-1 wcet_bb2870_bb2871 + 1 wcet_bb2870 >= 0; /*Phase_8.*/
-1 wcet_bb2854 + 1 Wcet_basicmath___scalbnf_bb2854 = 1750; /*Phase_8.*/
-875 C_bb2843 + -1750 C_bb2839 + 1 wcet_bb2839_bb2843 = 1750; /*Phase_8.*/
-1 wcet_bb2839_bb2843 + 1 wcetloop_2839 >= 0; /*Phase_8.*/
-1 wcet_bb2846 + -22750 C_bb2844 + 1 wcet_bb2844_bb2846 = 43750; /*Phase_8.*/
-1 wcet_bb2844_bb2846 + 1 wcetloop_2844 >= 0; /*Phase_8.*/
-21875 C_bb2850 + -21875 C_bb2846 + 1 wcet_bb2846_bb2850 = 43750; /*Phase_8.*/
-1 wcet_bb2846_bb2850 + 1 wcet_bb2846 >= 0; /*Phase_8.*/
-218750 L_51c_Pbb8 + -21875 C_bb2850 + -218750 L_51a_Pbb8 + -21875 C_bb2849 + -21875 C_bb2846 + 1 wcet_bb2846_bb2849 = -437500; /*Phase_8., DAH BB 2849 Line L_51a_Pbb8(21875*(11-1)), DAH BB 2850 Line L_51c_Pbb8(21875*(11-1))*/
-1 wcet_bb2846_bb2849 + 1 wcet_bb2846 >= 0; /*Phase_8.*/
-1 wcet_bb2830 + -875 C_bb2828 + 1 wcet_bb2828_bb2830 = 1750; /*Phase_8.*/
-1 wcet_bb2828_bb2830 + 1 wcet_bb2828 >= 0; /*Phase_8.*/
-875 C_bb2831 + -8750 L_50f_Pbb8 + -875 C_bb2829 + -875 C_bb2828 + 1 wcet_bb2828_bb2829 = -7000; /*Phase_8., DAH BB 2829 Line L_50f_Pbb8(875*(11-1))*/
-1 wcet_bb2828_bb2829 + 1 wcet_bb2828 >= 0; /*Phase_8.*/
-1 wcet_bb2833 + -875 C_bb2830 + 1 wcet_bb2830_bb2833 = 1750; /*Phase_8.*/
-1 wcet_bb2830_bb2833 + 1 wcet_bb2830 >= 0; /*Phase_8.*/
-8750 L_510_Pbb8 + -1 wcet_bb2832 + -875 C_bb2830 + 1 wcet_bb2830_bb2832 = -8750; /*Phase_8., DAH BB 2832 Line L_510_Pbb8(875*(11-1))*/
-1 wcet_bb2830_bb2832 + 1 wcet_bb2830 >= 0; /*Phase_8.*/
-8750 L_511_Pbb8 + -1 wcet_bb2835 + -875 C_bb2832 + 1 wcet_bb2832_bb2835 = -7000; /*Phase_8., DAH BB 2835 Line L_511_Pbb8(875*(11-1))*/
-1 wcet_bb2832_bb2835 + 1 wcet_bb2832 >= 0; /*Phase_8.*/
-875 C_bb2831 + -8750 L_511_Pbb8 + -875 C_bb2834 + -875 C_bb2832 + 1 wcet_bb2832_bb2834 = -7000; /*Phase_8., DAH BB 2834 Line L_511_Pbb8(875*(11-1))*/
-1 wcet_bb2832_bb2834 + 1 wcet_bb2832 >= 0; /*Phase_8.*/
-1 wcet_bb2833 + -875 C_bb2835 + 1 wcet_bb2835_bb2833 = 1750; /*Phase_8.*/
-1 wcet_bb2835_bb2833 + 1 wcet_bb2835 >= 0; /*Phase_8.*/
-875 C_bb2831 + -8750 L_511_Pbb8 + -875 C_bb2838 + -875 C_bb2835 + 1 wcet_bb2835_bb2838 = -7000; /*Phase_8., DAH BB 2838 Line L_511_Pbb8(875*(11-1))*/
-1 wcet_bb2835_bb2838 + 1 wcet_bb2835 >= 0; /*Phase_8.*/
-1 wcet_bb2837 + -875 C_bb2833 + 1 wcet_bb2833_bb2837 = 1750; /*Phase_8.*/
-1 wcet_bb2833_bb2837 + 1 wcet_bb2833 >= 0; /*Phase_8.*/
-1 wcet_bb2837 + -17500 L_515_Pbb8 + -875 C_bb2842 + -8750 L_514_Pbb8 + -1 wcetloop_2839 + -8750 L_513_Pbb8 + -875 C_bb2836 + -875 C_bb2833 + 1 wcet_bb2833_bb2836 = -33250; /*Phase_8., DAH BB 2836 Line L_513_Pbb8(875*(11-1)), DFM BB 2839 Line L_514_Pbb8(875*(11-1)), DAH BB 2842 Line L_515_Pbb8(875*(11-1)), DAH BB 2837 Line L_515_Pbb8(875*(11-1))*/
-1 wcet_bb2833_bb2836 + 1 wcet_bb2833 >= 0; /*Phase_8.*/
-8750 L_51d_Pbb8 + -1 wcet_bb2845 + -1 wcetloop_2844 + -8750 L_517_Pbb8 + -875 C_bb2841 + -875 C_bb2837 + 1 wcet_bb2837_bb2841 = -14000; /*Phase_8., DAH BB 2841 Line L_517_Pbb8(875*(11-1)), DAH BB 2845 Line L_51d_Pbb8(875*(11-1))*/
-1 wcet_bb2837_bb2841 + 1 wcet_bb2837 >= 0; /*Phase_8.*/
-8750 L_51d_Pbb8 + -1 wcet_bb2845 + -1 wcetloop_2844 + -875 C_bb2841 + -17500 L_517_Pbb8 + -875 C_bb2840 + -875 C_bb2837 + 1 wcet_bb2837_bb2840 = -24500; /*Phase_8., DAH BB 2840 Line L_517_Pbb8(875*(11-1)), DAH BB 2841 Line L_517_Pbb8(875*(11-1)), DAH BB 2845 Line L_51d_Pbb8(875*(11-1))*/
-1 wcet_bb2837_bb2840 + 1 wcet_bb2837 >= 0; /*Phase_8.*/
-8750 L_522_Pbb8 + -875 C_bb2831 + -875 C_bb2848 + -875 C_bb2845 + 1 wcet_bb2845_bb2848 = -7000; /*Phase_8., DAH BB 2831 Line L_522_Pbb8(875*(11-1))*/
-1 wcet_bb2845_bb2848 + 1 wcet_bb2845 >= 0; /*Phase_8.*/
-8750 L_51d_Pbb8 + -1 wcet_bb2847 + -875 C_bb2845 + 1 wcet_bb2845_bb2847 = -8750; /*Phase_8., DAH BB 2847 Line L_51d_Pbb8(875*(11-1))*/
-1 wcet_bb2845_bb2847 + 1 wcet_bb2845 >= 0; /*Phase_8.*/
-8750 L_522_Pbb8 + -875 C_bb2831 + -875 C_bb2848 + -875 C_bb2847 + 1 wcet_bb2847_bb2848 = -7000; /*Phase_8., DAH BB 2831 Line L_522_Pbb8(875*(11-1))*/
-1 wcet_bb2847_bb2848 + 1 wcet_bb2847 >= 0; /*Phase_8.*/
-8750 L_51e_Pbb8 + -1 wcet_bb2851 + -875 C_bb2847 + 1 wcet_bb2847_bb2851 = -8750; /*Phase_8., DAH BB 2851 Line L_51e_Pbb8(875*(11-1))*/
-1 wcet_bb2847_bb2851 + 1 wcet_bb2847 >= 0; /*Phase_8.*/
-8750 L_522_Pbb8 + -875 C_bb2831 + -875 C_bb2848 + -875 C_bb2853 + -875 C_bb2851 + 1 wcet_bb2851_bb2853 = -7000; /*Phase_8., DAH BB 2831 Line L_522_Pbb8(875*(11-1))*/
-1 wcet_bb2851_bb2853 + 1 wcet_bb2851 >= 0; /*Phase_8.*/
-8750 L_522_Pbb8 + -875 C_bb2831 + -875 C_bb2848 + -875 C_bb2852 + -875 C_bb2851 + 1 wcet_bb2851_bb2852 = -7000; /*Phase_8., DAH BB 2831 Line L_522_Pbb8(875*(11-1))*/
-1 wcet_bb2851_bb2852 + 1 wcet_bb2851 >= 0; /*Phase_8.*/
-1 wcet_bb2828 + 1 Wcet_basicmath___ieee754_sqrtf_bb2828 = 1750; /*Phase_8.*/
-875 C_bb2827 + 1 Wcet_basicmath___fabsf_bb2827 = 1750; /*Phase_8.*/
-875 C_bb2826 + 1 Wcet_basicmath___isinff_bb2826 = 1750; /*Phase_8.*/
-875 C_bb2697 + -1750 C_bb2693 + 1 wcet_bb2693_bb2697 = 1750; /*Phase_8.*/
-1 wcet_bb2693_bb2697 + 1 wcetloop_2693 >= 0; /*Phase_8.*/
-1 wcet_bb2700 + -22750 C_bb2698 + 1 wcet_bb2698_bb2700 = 43750; /*Phase_8.*/
-1 wcet_bb2698_bb2700 + 1 wcetloop_2698 >= 0; /*Phase_8.*/
-21875 C_bb2704 + -21875 C_bb2700 + 1 wcet_bb2700_bb2704 = 43750; /*Phase_8.*/
-1 wcet_bb2700_bb2704 + 1 wcet_bb2700 >= 0; /*Phase_8.*/
-218750 L_51c_Pbb8 + -21875 C_bb2704 + -218750 L_51a_Pbb8 + -21875 C_bb2703 + -21875 C_bb2700 + 1 wcet_bb2700_bb2703 = -437500; /*Phase_8., DAH BB 2703 Line L_51a_Pbb8(21875*(11-1)), DAH BB 2704 Line L_51c_Pbb8(21875*(11-1))*/
-1 wcet_bb2700_bb2703 + 1 wcet_bb2700 >= 0; /*Phase_8.*/
-1 wcet_bb2684 + -875 C_bb2682 + 1 wcet_bb2682_bb2684 = 1750; /*Phase_8.*/
-1 wcet_bb2682_bb2684 + 1 wcet_bb2682 >= 0; /*Phase_8.*/
-875 C_bb2685 + -8750 L_50f_Pbb8 + -875 C_bb2683 + -875 C_bb2682 + 1 wcet_bb2682_bb2683 = -7000; /*Phase_8., DAH BB 2683 Line L_50f_Pbb8(875*(11-1))*/
-1 wcet_bb2682_bb2683 + 1 wcet_bb2682 >= 0; /*Phase_8.*/
-1 wcet_bb2687 + -875 C_bb2684 + 1 wcet_bb2684_bb2687 = 1750; /*Phase_8.*/
-1 wcet_bb2684_bb2687 + 1 wcet_bb2684 >= 0; /*Phase_8.*/
-8750 L_510_Pbb8 + -1 wcet_bb2686 + -875 C_bb2684 + 1 wcet_bb2684_bb2686 = -8750; /*Phase_8., DAH BB 2686 Line L_510_Pbb8(875*(11-1))*/
-1 wcet_bb2684_bb2686 + 1 wcet_bb2684 >= 0; /*Phase_8.*/
-8750 L_511_Pbb8 + -1 wcet_bb2689 + -875 C_bb2686 + 1 wcet_bb2686_bb2689 = -7000; /*Phase_8., DAH BB 2689 Line L_511_Pbb8(875*(11-1))*/
-1 wcet_bb2686_bb2689 + 1 wcet_bb2686 >= 0; /*Phase_8.*/
-875 C_bb2685 + -8750 L_511_Pbb8 + -875 C_bb2688 + -875 C_bb2686 + 1 wcet_bb2686_bb2688 = -7000; /*Phase_8., DAH BB 2688 Line L_511_Pbb8(875*(11-1))*/
-1 wcet_bb2686_bb2688 + 1 wcet_bb2686 >= 0; /*Phase_8.*/
-1 wcet_bb2687 + -875 C_bb2689 + 1 wcet_bb2689_bb2687 = 1750; /*Phase_8.*/
-1 wcet_bb2689_bb2687 + 1 wcet_bb2689 >= 0; /*Phase_8.*/
-875 C_bb2685 + -8750 L_511_Pbb8 + -875 C_bb2692 + -875 C_bb2689 + 1 wcet_bb2689_bb2692 = -7000; /*Phase_8., DAH BB 2692 Line L_511_Pbb8(875*(11-1))*/
-1 wcet_bb2689_bb2692 + 1 wcet_bb2689 >= 0; /*Phase_8.*/
-1 wcet_bb2691 + -875 C_bb2687 + 1 wcet_bb2687_bb2691 = 1750; /*Phase_8.*/
-1 wcet_bb2687_bb2691 + 1 wcet_bb2687 >= 0; /*Phase_8.*/
-1 wcet_bb2691 + -17500 L_515_Pbb8 + -875 C_bb2696 + -8750 L_514_Pbb8 + -1 wcetloop_2693 + -8750 L_513_Pbb8 + -875 C_bb2690 + -875 C_bb2687 + 1 wcet_bb2687_bb2690 = -33250; /*Phase_8., DAH BB 2690 Line L_513_Pbb8(875*(11-1)), DFM BB 2693 Line L_514_Pbb8(875*(11-1)), DAH BB 2696 Line L_515_Pbb8(875*(11-1)), DAH BB 2691 Line L_515_Pbb8(875*(11-1))*/
-1 wcet_bb2687_bb2690 + 1 wcet_bb2687 >= 0; /*Phase_8.*/
-8750 L_51d_Pbb8 + -1 wcet_bb2699 + -1 wcetloop_2698 + -8750 L_517_Pbb8 + -875 C_bb2695 + -875 C_bb2691 + 1 wcet_bb2691_bb2695 = -14000; /*Phase_8., DAH BB 2695 Line L_517_Pbb8(875*(11-1)), DAH BB 2699 Line L_51d_Pbb8(875*(11-1))*/
-1 wcet_bb2691_bb2695 + 1 wcet_bb2691 >= 0; /*Phase_8.*/
-8750 L_51d_Pbb8 + -1 wcet_bb2699 + -1 wcetloop_2698 + -875 C_bb2695 + -17500 L_517_Pbb8 + -875 C_bb2694 + -875 C_bb2691 + 1 wcet_bb2691_bb2694 = -24500; /*Phase_8., DAH BB 2694 Line L_517_Pbb8(875*(11-1)), DAH BB 2695 Line L_517_Pbb8(875*(11-1)), DAH BB 2699 Line L_51d_Pbb8(875*(11-1))*/
-1 wcet_bb2691_bb2694 + 1 wcet_bb2691 >= 0; /*Phase_8.*/
-8750 L_522_Pbb8 + -875 C_bb2685 + -875 C_bb2702 + -875 C_bb2699 + 1 wcet_bb2699_bb2702 = -7000; /*Phase_8., DAH BB 2685 Line L_522_Pbb8(875*(11-1))*/
-1 wcet_bb2699_bb2702 + 1 wcet_bb2699 >= 0; /*Phase_8.*/
-8750 L_51d_Pbb8 + -1 wcet_bb2701 + -875 C_bb2699 + 1 wcet_bb2699_bb2701 = -8750; /*Phase_8., DAH BB 2701 Line L_51d_Pbb8(875*(11-1))*/
-1 wcet_bb2699_bb2701 + 1 wcet_bb2699 >= 0; /*Phase_8.*/
-8750 L_522_Pbb8 + -875 C_bb2685 + -875 C_bb2702 + -875 C_bb2701 + 1 wcet_bb2701_bb2702 = -7000; /*Phase_8., DAH BB 2685 Line L_522_Pbb8(875*(11-1))*/
-1 wcet_bb2701_bb2702 + 1 wcet_bb2701 >= 0; /*Phase_8.*/
-8750 L_51e_Pbb8 + -1 wcet_bb2705 + -875 C_bb2701 + 1 wcet_bb2701_bb2705 = -8750; /*Phase_8., DAH BB 2705 Line L_51e_Pbb8(875*(11-1))*/
-1 wcet_bb2701_bb2705 + 1 wcet_bb2701 >= 0; /*Phase_8.*/
-8750 L_522_Pbb8 + -875 C_bb2685 + -875 C_bb2702 + -875 C_bb2707 + -875 C_bb2705 + 1 wcet_bb2705_bb2707 = -7000; /*Phase_8., DAH BB 2685 Line L_522_Pbb8(875*(11-1))*/
-1 wcet_bb2705_bb2707 + 1 wcet_bb2705 >= 0; /*Phase_8.*/
-8750 L_522_Pbb8 + -875 C_bb2685 + -875 C_bb2702 + -875 C_bb2706 + -875 C_bb2705 + 1 wcet_bb2705_bb2706 = -7000; /*Phase_8., DAH BB 2685 Line L_522_Pbb8(875*(11-1))*/
-1 wcet_bb2705_bb2706 + 1 wcet_bb2705 >= 0; /*Phase_8.*/
-1 wcet_bb2682 + 1 Wcet_basicmath___ieee754_sqrtf_bb2682 = 1750; /*Phase_8.*/
-875 C_bb2671 + -1750 C_bb2667 + 1 wcet_bb2667_bb2671 = 1750; /*Phase_8.*/
-1 wcet_bb2667_bb2671 + 1 wcetloop_2667 >= 0; /*Phase_8.*/
-1 wcet_bb2674 + -22750 C_bb2672 + 1 wcet_bb2672_bb2674 = 43750; /*Phase_8.*/
-1 wcet_bb2672_bb2674 + 1 wcetloop_2672 >= 0; /*Phase_8.*/
-21875 C_bb2678 + -21875 C_bb2674 + 1 wcet_bb2674_bb2678 = 43750; /*Phase_8.*/
-1 wcet_bb2674_bb2678 + 1 wcet_bb2674 >= 0; /*Phase_8.*/
-218750 L_51c_Pbb8 + -21875 C_bb2678 + -218750 L_51a_Pbb8 + -21875 C_bb2677 + -21875 C_bb2674 + 1 wcet_bb2674_bb2677 = -437500; /*Phase_8., DAH BB 2677 Line L_51a_Pbb8(21875*(11-1)), DAH BB 2678 Line L_51c_Pbb8(21875*(11-1))*/
-1 wcet_bb2674_bb2677 + 1 wcet_bb2674 >= 0; /*Phase_8.*/
-1 wcet_bb2658 + -875 C_bb2656 + 1 wcet_bb2656_bb2658 = 1750; /*Phase_8.*/
-1 wcet_bb2656_bb2658 + 1 wcet_bb2656 >= 0; /*Phase_8.*/
-875 C_bb2659 + -8750 L_50f_Pbb8 + -875 C_bb2657 + -875 C_bb2656 + 1 wcet_bb2656_bb2657 = -7000; /*Phase_8., DAH BB 2657 Line L_50f_Pbb8(875*(11-1))*/
-1 wcet_bb2656_bb2657 + 1 wcet_bb2656 >= 0; /*Phase_8.*/
-1 wcet_bb2661 + -875 C_bb2658 + 1 wcet_bb2658_bb2661 = 1750; /*Phase_8.*/
-1 wcet_bb2658_bb2661 + 1 wcet_bb2658 >= 0; /*Phase_8.*/
-8750 L_510_Pbb8 + -1 wcet_bb2660 + -875 C_bb2658 + 1 wcet_bb2658_bb2660 = -8750; /*Phase_8., DAH BB 2660 Line L_510_Pbb8(875*(11-1))*/
-1 wcet_bb2658_bb2660 + 1 wcet_bb2658 >= 0; /*Phase_8.*/
-8750 L_511_Pbb8 + -1 wcet_bb2663 + -875 C_bb2660 + 1 wcet_bb2660_bb2663 = -7000; /*Phase_8., DAH BB 2663 Line L_511_Pbb8(875*(11-1))*/
-1 wcet_bb2660_bb2663 + 1 wcet_bb2660 >= 0; /*Phase_8.*/
-875 C_bb2659 + -8750 L_511_Pbb8 + -875 C_bb2662 + -875 C_bb2660 + 1 wcet_bb2660_bb2662 = -7000; /*Phase_8., DAH BB 2662 Line L_511_Pbb8(875*(11-1))*/
-1 wcet_bb2660_bb2662 + 1 wcet_bb2660 >= 0; /*Phase_8.*/
-1 wcet_bb2661 + -875 C_bb2663 + 1 wcet_bb2663_bb2661 = 1750; /*Phase_8.*/
-1 wcet_bb2663_bb2661 + 1 wcet_bb2663 >= 0; /*Phase_8.*/
-875 C_bb2659 + -8750 L_511_Pbb8 + -875 C_bb2666 + -875 C_bb2663 + 1 wcet_bb2663_bb2666 = -7000; /*Phase_8., DAH BB 2666 Line L_511_Pbb8(875*(11-1))*/
-1 wcet_bb2663_bb2666 + 1 wcet_bb2663 >= 0; /*Phase_8.*/
-1 wcet_bb2665 + -875 C_bb2661 + 1 wcet_bb2661_bb2665 = 1750; /*Phase_8.*/
-1 wcet_bb2661_bb2665 + 1 wcet_bb2661 >= 0; /*Phase_8.*/
-1 wcet_bb2665 + -17500 L_515_Pbb8 + -875 C_bb2670 + -8750 L_514_Pbb8 + -1 wcetloop_2667 + -8750 L_513_Pbb8 + -875 C_bb2664 + -875 C_bb2661 + 1 wcet_bb2661_bb2664 = -33250; /*Phase_8., DAH BB 2664 Line L_513_Pbb8(875*(11-1)), DFM BB 2667 Line L_514_Pbb8(875*(11-1)), DAH BB 2670 Line L_515_Pbb8(875*(11-1)), DAH BB 2665 Line L_515_Pbb8(875*(11-1))*/
-1 wcet_bb2661_bb2664 + 1 wcet_bb2661 >= 0; /*Phase_8.*/
-8750 L_51d_Pbb8 + -1 wcet_bb2673 + -1 wcetloop_2672 + -8750 L_517_Pbb8 + -875 C_bb2669 + -875 C_bb2665 + 1 wcet_bb2665_bb2669 = -14000; /*Phase_8., DAH BB 2669 Line L_517_Pbb8(875*(11-1)), DAH BB 2673 Line L_51d_Pbb8(875*(11-1))*/
-1 wcet_bb2665_bb2669 + 1 wcet_bb2665 >= 0; /*Phase_8.*/
-8750 L_51d_Pbb8 + -1 wcet_bb2673 + -1 wcetloop_2672 + -875 C_bb2669 + -17500 L_517_Pbb8 + -875 C_bb2668 + -875 C_bb2665 + 1 wcet_bb2665_bb2668 = -24500; /*Phase_8., DAH BB 2668 Line L_517_Pbb8(875*(11-1)), DAH BB 2669 Line L_517_Pbb8(875*(11-1)), DAH BB 2673 Line L_51d_Pbb8(875*(11-1))*/
-1 wcet_bb2665_bb2668 + 1 wcet_bb2665 >= 0; /*Phase_8.*/
-8750 L_522_Pbb8 + -875 C_bb2659 + -875 C_bb2676 + -875 C_bb2673 + 1 wcet_bb2673_bb2676 = -7000; /*Phase_8., DAH BB 2659 Line L_522_Pbb8(875*(11-1))*/
-1 wcet_bb2673_bb2676 + 1 wcet_bb2673 >= 0; /*Phase_8.*/
-8750 L_51d_Pbb8 + -1 wcet_bb2675 + -875 C_bb2673 + 1 wcet_bb2673_bb2675 = -8750; /*Phase_8., DAH BB 2675 Line L_51d_Pbb8(875*(11-1))*/
-1 wcet_bb2673_bb2675 + 1 wcet_bb2673 >= 0; /*Phase_8.*/
-8750 L_522_Pbb8 + -875 C_bb2659 + -875 C_bb2676 + -875 C_bb2675 + 1 wcet_bb2675_bb2676 = -7000; /*Phase_8., DAH BB 2659 Line L_522_Pbb8(875*(11-1))*/
-1 wcet_bb2675_bb2676 + 1 wcet_bb2675 >= 0; /*Phase_8.*/
-8750 L_51e_Pbb8 + -1 wcet_bb2679 + -875 C_bb2675 + 1 wcet_bb2675_bb2679 = -8750; /*Phase_8., DAH BB 2679 Line L_51e_Pbb8(875*(11-1))*/
-1 wcet_bb2675_bb2679 + 1 wcet_bb2675 >= 0; /*Phase_8.*/
-8750 L_522_Pbb8 + -875 C_bb2659 + -875 C_bb2676 + -875 C_bb2681 + -875 C_bb2679 + 1 wcet_bb2679_bb2681 = -7000; /*Phase_8., DAH BB 2659 Line L_522_Pbb8(875*(11-1))*/
-1 wcet_bb2679_bb2681 + 1 wcet_bb2679 >= 0; /*Phase_8.*/
-8750 L_522_Pbb8 + -875 C_bb2659 + -875 C_bb2676 + -875 C_bb2680 + -875 C_bb2679 + 1 wcet_bb2679_bb2680 = -7000; /*Phase_8., DAH BB 2659 Line L_522_Pbb8(875*(11-1))*/
-1 wcet_bb2679_bb2680 + 1 wcet_bb2679 >= 0; /*Phase_8.*/
-1 wcet_bb2656 + 1 Wcet_basicmath___ieee754_sqrtf_bb2656 = 1750; /*Phase_8.*/
-1 wcet_bb2543 + -1 C_bb2541 + 1 wcet_bb2541_bb2543 = 2; /*Phase_0.*/
-1 wcet_bb2541_bb2543 + 1 wcet_bb2541 >= 0; /*Phase_0.*/
-10 L_534 + -1 wcet_bb2542 + -1 C_bb2541 + 1 wcet_bb2541_bb2542 = -10; /*Phase_0., DAH BB 2542 Line L_534(1*(11-1))*/
-1 wcet_bb2541_bb2542 + 1 wcet_bb2541 >= 0; /*Phase_0.*/
-1 wcet_bb2543 + -1 C_bb2542 + 1 wcet_bb2542_bb2543 = 2; /*Phase_0.*/
-1 wcet_bb2542_bb2543 + 1 wcet_bb2542 >= 0; /*Phase_0.*/
-1 C_bb2547 + -10 L_534 + -1 C_bb2544 + -1 C_bb2542 + 1 wcet_bb2542_bb2544 = -8; /*Phase_0., DAH BB 2544 Line L_534(1*(11-1))*/
-1 wcet_bb2542_bb2544 + 1 wcet_bb2542 >= 0; /*Phase_0.*/
-1 C_bb2547 + -1 C_bb2546 + -1 C_bb2543 + 1 wcet_bb2543_bb2546 = 2; /*Phase_0.*/
-1 wcet_bb2543_bb2546 + 1 wcet_bb2543 >= 0; /*Phase_0.*/
-1 C_bb2547 + -10 L_538 + -1 C_bb2545 + -1 C_bb2543 + 1 wcet_bb2543_bb2545 = -8; /*Phase_0., DAH BB 2545 Line L_538(1*(11-1))*/
-1 wcet_bb2543_bb2545 + 1 wcet_bb2543 >= 0; /*Phase_0.*/
-1 wcet_bb2541 + 1 Wcet_basicmath___kernel_sinf_bb2541 = 2; /*Phase_0.*/
-1 wcet_bb2533 + -1 C_bb2531 + 1 wcet_bb2531_bb2533 = 2; /*Phase_0.*/
-1 wcet_bb2531_bb2533 + 1 wcet_bb2531 >= 0; /*Phase_0.*/
-10 L_525 + -1 wcet_bb2532 + -1 C_bb2531 + 1 wcet_bb2531_bb2532 = -10; /*Phase_0., DAH BB 2532 Line L_525(1*(11-1))*/
-1 wcet_bb2531_bb2532 + 1 wcet_bb2531 >= 0; /*Phase_0.*/
-10 L_526 + -1 wcet_bb2533 + -1 C_bb2532 + 1 wcet_bb2532_bb2533 = -8; /*Phase_0., DAH BB 2533 Line L_526(1*(11-1))*/
-1 wcet_bb2532_bb2533 + 1 wcet_bb2532 >= 0; /*Phase_0.*/
-1 C_bb2537 + -10 L_526 + -1 C_bb2534 + -1 C_bb2532 + 1 wcet_bb2532_bb2534 = -8; /*Phase_0., DAH BB 2534 Line L_526(1*(11-1))*/
-1 wcet_bb2532_bb2534 + 1 wcet_bb2532 >= 0; /*Phase_0.*/
-1 wcet_bb2536 + -1 C_bb2533 + 1 wcet_bb2533_bb2536 = 2; /*Phase_0.*/
-1 wcet_bb2533_bb2536 + 1 wcet_bb2533 >= 0; /*Phase_0.*/
-1 C_bb2537 + -10 L_52a + -1 C_bb2535 + -1 C_bb2533 + 1 wcet_bb2533_bb2535 = -8; /*Phase_0., DAH BB 2535 Line L_52a(1*(11-1))*/
-1 wcet_bb2533_bb2535 + 1 wcet_bb2533 >= 0; /*Phase_0.*/
-10 L_530 + -1 C_bb2537 + -10 L_52d + -1 C_bb2540 + -1 C_bb2539 + -1 C_bb2536 + 1 wcet_bb2536_bb2539 = -18; /*Phase_0., DAH BB 2540 Line L_52d(1*(11-1)), DAH BB 2537 Line L_530(1*(11-1))*/
-1 wcet_bb2536_bb2539 + 1 wcet_bb2536 >= 0; /*Phase_0.*/
-10 L_530 + -1 C_bb2537 + -1 C_bb2540 + -10 L_52c + -1 C_bb2538 + -1 C_bb2536 + 1 wcet_bb2536_bb2538 = -18; /*Phase_0., DAH BB 2538 Line L_52c(1*(11-1)), DAH BB 2537 Line L_530(1*(11-1))*/
-1 wcet_bb2536_bb2538 + 1 wcet_bb2536 >= 0; /*Phase_0.*/
-1 wcet_bb2531 + 1 Wcet_basicmath___kernel_cosf_bb2531 = 2; /*Phase_0.*/
-1 wcet_bb2523 + -1 C_bb2521 + 1 wcet_bb2521_bb2523 = 2; /*Phase_0.*/
-1 wcet_bb2521_bb2523 + 1 wcet_bb2521 >= 0; /*Phase_0.*/
-10 L_525 + -1 wcet_bb2522 + -1 C_bb2521 + 1 wcet_bb2521_bb2522 = -10; /*Phase_0., DAH BB 2522 Line L_525(1*(11-1))*/
-1 wcet_bb2521_bb2522 + 1 wcet_bb2521 >= 0; /*Phase_0.*/
-10 L_526 + -1 wcet_bb2523 + -1 C_bb2522 + 1 wcet_bb2522_bb2523 = -8; /*Phase_0., DAH BB 2523 Line L_526(1*(11-1))*/
-1 wcet_bb2522_bb2523 + 1 wcet_bb2522 >= 0; /*Phase_0.*/
-1 C_bb2527 + -10 L_526 + -1 C_bb2524 + -1 C_bb2522 + 1 wcet_bb2522_bb2524 = -8; /*Phase_0., DAH BB 2524 Line L_526(1*(11-1))*/
-1 wcet_bb2522_bb2524 + 1 wcet_bb2522 >= 0; /*Phase_0.*/
-1 wcet_bb2526 + -1 C_bb2523 + 1 wcet_bb2523_bb2526 = 2; /*Phase_0.*/
-1 wcet_bb2523_bb2526 + 1 wcet_bb2523 >= 0; /*Phase_0.*/
-1 C_bb2527 + -10 L_52a + -1 C_bb2525 + -1 C_bb2523 + 1 wcet_bb2523_bb2525 = -8; /*Phase_0., DAH BB 2525 Line L_52a(1*(11-1))*/
-1 wcet_bb2523_bb2525 + 1 wcet_bb2523 >= 0; /*Phase_0.*/
-10 L_530 + -1 C_bb2527 + -10 L_52d + -1 C_bb2530 + -1 C_bb2529 + -1 C_bb2526 + 1 wcet_bb2526_bb2529 = -18; /*Phase_0., DAH BB 2530 Line L_52d(1*(11-1)), DAH BB 2527 Line L_530(1*(11-1))*/
-1 wcet_bb2526_bb2529 + 1 wcet_bb2526 >= 0; /*Phase_0.*/
-10 L_530 + -1 C_bb2527 + -1 C_bb2530 + -10 L_52c + -1 C_bb2528 + -1 C_bb2526 + 1 wcet_bb2526_bb2528 = -18; /*Phase_0., DAH BB 2528 Line L_52c(1*(11-1)), DAH BB 2527 Line L_530(1*(11-1))*/
-1 wcet_bb2526_bb2528 + 1 wcet_bb2526 >= 0; /*Phase_0.*/
-1 wcet_bb2521 + 1 Wcet_basicmath___kernel_cosf_bb2521 = 2; /*Phase_0.*/
-1 wcet_bb2516 + -1 C_bb2514 + 1 wcet_bb2514_bb2516 = 2; /*Phase_0.*/
-1 wcet_bb2514_bb2516 + 1 wcet_bb2514 >= 0; /*Phase_0.*/
-10 L_534 + -1 wcet_bb2515 + -1 C_bb2514 + 1 wcet_bb2514_bb2515 = -10; /*Phase_0., DAH BB 2515 Line L_534(1*(11-1))*/
-1 wcet_bb2514_bb2515 + 1 wcet_bb2514 >= 0; /*Phase_0.*/
-1 wcet_bb2516 + -1 C_bb2515 + 1 wcet_bb2515_bb2516 = 2; /*Phase_0.*/
-1 wcet_bb2515_bb2516 + 1 wcet_bb2515 >= 0; /*Phase_0.*/
-1 C_bb2520 + -10 L_534 + -1 C_bb2517 + -1 C_bb2515 + 1 wcet_bb2515_bb2517 = -8; /*Phase_0., DAH BB 2517 Line L_534(1*(11-1))*/
-1 wcet_bb2515_bb2517 + 1 wcet_bb2515 >= 0; /*Phase_0.*/
-1 C_bb2520 + -1 C_bb2519 + -1 C_bb2516 + 1 wcet_bb2516_bb2519 = 2; /*Phase_0.*/
-1 wcet_bb2516_bb2519 + 1 wcet_bb2516 >= 0; /*Phase_0.*/
-1 C_bb2520 + -10 L_538 + -1 C_bb2518 + -1 C_bb2516 + 1 wcet_bb2516_bb2518 = -8; /*Phase_0., DAH BB 2518 Line L_538(1*(11-1))*/
-1 wcet_bb2516_bb2518 + 1 wcet_bb2516 >= 0; /*Phase_0.*/
-1 wcet_bb2514 + 1 Wcet_basicmath___kernel_sinf_bb2514 = 2; /*Phase_0.*/
-1 wcet_bb2488 + -1 C_bb2486 + 1 wcet_bb2486_bb2488 = 2; /*Phase_0.*/
-1 wcet_bb2486_bb2488 + 1 wcet_bb2486 >= 0; /*Phase_0.*/
-1 C_bb2489 + -10 L_4e8 + -1 C_bb2487 + -1 C_bb2486 + 1 wcet_bb2486_bb2487 = -8; /*Phase_0., DAH BB 2487 Line L_4e8(1*(11-1))*/
-1 wcet_bb2486_bb2487 + 1 wcet_bb2486 >= 0; /*Phase_0.*/
-1 wcet_bb2491 + -1 C_bb2488 + 1 wcet_bb2488_bb2491 = 2; /*Phase_0.*/
-1 wcet_bb2488_bb2491 + 1 wcet_bb2488 >= 0; /*Phase_0.*/
-10 L_4e9 + -1 wcet_bb2490 + -1 C_bb2488 + 1 wcet_bb2488_bb2490 = -10; /*Phase_0., DAH BB 2490 Line L_4e9(1*(11-1))*/
-1 wcet_bb2488_bb2490 + 1 wcet_bb2488 >= 0; /*Phase_0.*/
-1 wcet_bb2495 + -1 C_bb2491 + 1 wcet_bb2491_bb2495 = 2; /*Phase_0.*/
-1 wcet_bb2491_bb2495 + 1 wcet_bb2491 >= 0; /*Phase_0.*/
-1 wcet_bb2500 + -10 L_4f5 + -1 Wcet_basicmath___fabsf_bb2513 + -1 C_bb2494 + -1 C_bb2491 + 1 wcet_bb2491_bb2494 = -8; /*Phase_0., DAH BB 2494 Line L_4f5(1*(11-1))*/
-1 wcet_bb2491_bb2494 + 1 wcet_bb2491 >= 0; /*Phase_0.*/
-1 C_bb2489 + -1 C_bb2502 + -1 C_bb2495 + 1 wcet_bb2495_bb2502 = 2; /*Phase_0.*/
-1 wcet_bb2495_bb2502 + 1 wcet_bb2495 >= 0; /*Phase_0.*/
-1 C_bb2489 + -10 L_50b + -1 C_bb2501 + -1 C_bb2495 + 1 wcet_bb2495_bb2501 = -8; /*Phase_0., DAH BB 2501 Line L_50b(1*(11-1))*/
-1 wcet_bb2495_bb2501 + 1 wcet_bb2495 >= 0; /*Phase_0.*/
-1 wcet_bb2506 + -1 C_bb2500 + 1 wcet_bb2500_bb2506 = 2; /*Phase_0.*/
-1 wcet_bb2500_bb2506 + 1 wcet_bb2500 >= 0; /*Phase_0.*/
-10 L_4f9 + -1 wcet_bb2505 + -1 C_bb2500 + 1 wcet_bb2500_bb2505 = -10; /*Phase_0., DAH BB 2505 Line L_4f9(1*(11-1))*/
-1 wcet_bb2500_bb2505 + 1 wcet_bb2500 >= 0; /*Phase_0.*/
-10 L_4fa + -1 wcet_bb2506 + -1 C_bb2505 + 1 wcet_bb2505_bb2506 = -8; /*Phase_0., DAH BB 2506 Line L_4fa(1*(11-1))*/
-1 wcet_bb2505_bb2506 + 1 wcet_bb2505 >= 0; /*Phase_0.*/
-1 wcet_bb2509 + -10 L_4fa + -1 C_bb2507 + -1 C_bb2505 + 1 wcet_bb2505_bb2507 = -8; /*Phase_0., DAH BB 2507 Line L_4fa(1*(11-1))*/
-1 wcet_bb2505_bb2507 + 1 wcet_bb2505 >= 0; /*Phase_0.*/
-1 wcet_bb2509 + -1 C_bb2506 + 1 wcet_bb2506_bb2509 = 2; /*Phase_0.*/
-1 wcet_bb2506_bb2509 + 1 wcet_bb2506 >= 0; /*Phase_0.*/
-10 L_4fd + -1 wcet_bb2508 + -1 C_bb2506 + 1 wcet_bb2506_bb2508 = -10; /*Phase_0., DAH BB 2508 Line L_4fd(1*(11-1))*/
-1 wcet_bb2506_bb2508 + 1 wcet_bb2506 >= 0; /*Phase_0.*/
-1 wcet_bb2509 + -1 C_bb2508 + 1 wcet_bb2508_bb2509 = 2; /*Phase_0.*/
-1 wcet_bb2508_bb2509 + 1 wcet_bb2508 >= 0; /*Phase_0.*/
-10 L_505 + -1 wcet_bb2509 + -10 L_502 + -1 C_bb2510 + -1 C_bb2508 + 1 wcet_bb2508_bb2510 = -20; /*Phase_0., DAH BB 2510 Line L_502(1*(11-1)), DAH BB 2509 Line L_505(1*(11-1))*/
-1 wcet_bb2508_bb2510 + 1 wcet_bb2508 >= 0; /*Phase_0.*/
-1 C_bb2489 + -1 C_bb2512 + -1 C_bb2509 + 1 wcet_bb2509_bb2512 = 4; /*Phase_0.*/
-1 wcet_bb2509_bb2512 + 1 wcet_bb2509 >= 0; /*Phase_0.*/
-1 C_bb2489 + -10 L_507 + -1 C_bb2511 + -1 C_bb2509 + 1 wcet_bb2509_bb2511 = -8; /*Phase_0., DAH BB 2511 Line L_507(1*(11-1))*/
-1 wcet_bb2509_bb2511 + 1 wcet_bb2509 >= 0; /*Phase_0.*/
-1 wcet_bb2493 + -1 C_bb2490 + 1 wcet_bb2490_bb2493 = 2; /*Phase_0.*/
-1 wcet_bb2490_bb2493 + 1 wcet_bb2490 >= 0; /*Phase_0.*/
-10 L_4ea + -1 wcet_bb2492 + -1 C_bb2490 + 1 wcet_bb2490_bb2492 = -10; /*Phase_0., DAH BB 2492 Line L_4ea(1*(11-1))*/
-1 wcet_bb2490_bb2492 + 1 wcet_bb2490 >= 0; /*Phase_0.*/
-1 C_bb2489 + -10 L_4f4 + -1 C_bb2504 + -1 C_bb2499 + -1 C_bb2493 + 1 wcet_bb2493_bb2499 = -6; /*Phase_0., DAH BB 2504 Line L_4f4(1*(11-1))*/
-1 wcet_bb2493_bb2499 + 1 wcet_bb2493 >= 0; /*Phase_0.*/
-1 C_bb2489 + -1 C_bb2504 + -10 L_4f0 + -1 C_bb2498 + -1 C_bb2493 + 1 wcet_bb2493_bb2498 = -6; /*Phase_0., DAH BB 2498 Line L_4f0(1*(11-1))*/
-1 wcet_bb2493_bb2498 + 1 wcet_bb2493 >= 0; /*Phase_0.*/
-1 C_bb2489 + -10 L_4ef + -1 C_bb2503 + -1 C_bb2497 + -1 C_bb2492 + 1 wcet_bb2492_bb2497 = -6; /*Phase_0., DAH BB 2503 Line L_4ef(1*(11-1))*/
-1 wcet_bb2492_bb2497 + 1 wcet_bb2492 >= 0; /*Phase_0.*/
-1 C_bb2489 + -1 C_bb2503 + -10 L_4eb + -1 C_bb2496 + -1 C_bb2492 + 1 wcet_bb2492_bb2496 = -6; /*Phase_0., DAH BB 2496 Line L_4eb(1*(11-1))*/
-1 wcet_bb2492_bb2496 + 1 wcet_bb2492 >= 0; /*Phase_0.*/
-1 wcet_bb2486 + 1 Wcet_basicmath___ieee754_rem_pio2f_bb2486 = 2; /*Phase_0.*/
-1 wcet_bb2478 + -1 C_bb2476 + 1 wcet_bb2476_bb2478 = 2; /*Phase_0.*/
-1 wcet_bb2476_bb2478 + 1 wcet_bb2476 >= 0; /*Phase_0.*/
-10 L_525 + -1 wcet_bb2477 + -1 C_bb2476 + 1 wcet_bb2476_bb2477 = -10; /*Phase_0., DAH BB 2477 Line L_525(1*(11-1))*/
-1 wcet_bb2476_bb2477 + 1 wcet_bb2476 >= 0; /*Phase_0.*/
-10 L_526 + -1 wcet_bb2478 + -1 C_bb2477 + 1 wcet_bb2477_bb2478 = -8; /*Phase_0., DAH BB 2478 Line L_526(1*(11-1))*/
-1 wcet_bb2477_bb2478 + 1 wcet_bb2477 >= 0; /*Phase_0.*/
-1 C_bb2482 + -10 L_526 + -1 C_bb2479 + -1 C_bb2477 + 1 wcet_bb2477_bb2479 = -8; /*Phase_0., DAH BB 2479 Line L_526(1*(11-1))*/
-1 wcet_bb2477_bb2479 + 1 wcet_bb2477 >= 0; /*Phase_0.*/
-1 wcet_bb2481 + -1 C_bb2478 + 1 wcet_bb2478_bb2481 = 2; /*Phase_0.*/
-1 wcet_bb2478_bb2481 + 1 wcet_bb2478 >= 0; /*Phase_0.*/
-1 C_bb2482 + -10 L_52a + -1 C_bb2480 + -1 C_bb2478 + 1 wcet_bb2478_bb2480 = -8; /*Phase_0., DAH BB 2480 Line L_52a(1*(11-1))*/
-1 wcet_bb2478_bb2480 + 1 wcet_bb2478 >= 0; /*Phase_0.*/
-10 L_530 + -1 C_bb2482 + -10 L_52d + -1 C_bb2485 + -1 C_bb2484 + -1 C_bb2481 + 1 wcet_bb2481_bb2484 = -18; /*Phase_0., DAH BB 2485 Line L_52d(1*(11-1)), DAH BB 2482 Line L_530(1*(11-1))*/
-1 wcet_bb2481_bb2484 + 1 wcet_bb2481 >= 0; /*Phase_0.*/
-10 L_530 + -1 C_bb2482 + -1 C_bb2485 + -10 L_52c + -1 C_bb2483 + -1 C_bb2481 + 1 wcet_bb2481_bb2483 = -18; /*Phase_0., DAH BB 2483 Line L_52c(1*(11-1)), DAH BB 2482 Line L_530(1*(11-1))*/
-1 wcet_bb2481_bb2483 + 1 wcet_bb2481 >= 0; /*Phase_0.*/
-1 wcet_bb2476 + 1 Wcet_basicmath___kernel_cosf_bb2476 = 2; /*Phase_0.*/
-1 wcet_bb2427 + -1 C_bb2425 + 1 wcet_bb2425_bb2427 = 2; /*Phase_0.*/
-1 wcet_bb2425_bb2427 + 1 wcet_bb2425 >= 0; /*Phase_0.*/
-10 L_534 + -1 wcet_bb2426 + -1 C_bb2425 + 1 wcet_bb2425_bb2426 = -10; /*Phase_0., DAH BB 2426 Line L_534(1*(11-1))*/
-1 wcet_bb2425_bb2426 + 1 wcet_bb2425 >= 0; /*Phase_0.*/
-1 wcet_bb2427 + -1 C_bb2426 + 1 wcet_bb2426_bb2427 = 2; /*Phase_0.*/
-1 wcet_bb2426_bb2427 + 1 wcet_bb2426 >= 0; /*Phase_0.*/
-1 C_bb2431 + -10 L_534 + -1 C_bb2428 + -1 C_bb2426 + 1 wcet_bb2426_bb2428 = -8; /*Phase_0., DAH BB 2428 Line L_534(1*(11-1))*/
-1 wcet_bb2426_bb2428 + 1 wcet_bb2426 >= 0; /*Phase_0.*/
-1 C_bb2431 + -1 C_bb2430 + -1 C_bb2427 + 1 wcet_bb2427_bb2430 = 2; /*Phase_0.*/
-1 wcet_bb2427_bb2430 + 1 wcet_bb2427 >= 0; /*Phase_0.*/
-1 C_bb2431 + -10 L_538 + -1 C_bb2429 + -1 C_bb2427 + 1 wcet_bb2427_bb2429 = -8; /*Phase_0., DAH BB 2429 Line L_538(1*(11-1))*/
-1 wcet_bb2427_bb2429 + 1 wcet_bb2427 >= 0; /*Phase_0.*/
-1 wcet_bb2425 + 1 Wcet_basicmath___kernel_sinf_bb2425 = 2; /*Phase_0.*/
-1 wcet_bb2417 + -1 C_bb2415 + 1 wcet_bb2415_bb2417 = 2; /*Phase_0.*/
-1 wcet_bb2415_bb2417 + 1 wcet_bb2415 >= 0; /*Phase_0.*/
-10 L_525 + -1 wcet_bb2416 + -1 C_bb2415 + 1 wcet_bb2415_bb2416 = -10; /*Phase_0., DAH BB 2416 Line L_525(1*(11-1))*/
-1 wcet_bb2415_bb2416 + 1 wcet_bb2415 >= 0; /*Phase_0.*/
-10 L_526 + -1 wcet_bb2417 + -1 C_bb2416 + 1 wcet_bb2416_bb2417 = -8; /*Phase_0., DAH BB 2417 Line L_526(1*(11-1))*/
-1 wcet_bb2416_bb2417 + 1 wcet_bb2416 >= 0; /*Phase_0.*/
-1 C_bb2421 + -10 L_526 + -1 C_bb2418 + -1 C_bb2416 + 1 wcet_bb2416_bb2418 = -8; /*Phase_0., DAH BB 2418 Line L_526(1*(11-1))*/
-1 wcet_bb2416_bb2418 + 1 wcet_bb2416 >= 0; /*Phase_0.*/
-1 wcet_bb2420 + -1 C_bb2417 + 1 wcet_bb2417_bb2420 = 2; /*Phase_0.*/
-1 wcet_bb2417_bb2420 + 1 wcet_bb2417 >= 0; /*Phase_0.*/
-1 C_bb2421 + -10 L_52a + -1 C_bb2419 + -1 C_bb2417 + 1 wcet_bb2417_bb2419 = -8; /*Phase_0., DAH BB 2419 Line L_52a(1*(11-1))*/
-1 wcet_bb2417_bb2419 + 1 wcet_bb2417 >= 0; /*Phase_0.*/
-10 L_530 + -1 C_bb2421 + -10 L_52d + -1 C_bb2424 + -1 C_bb2423 + -1 C_bb2420 + 1 wcet_bb2420_bb2423 = -18; /*Phase_0., DAH BB 2424 Line L_52d(1*(11-1)), DAH BB 2421 Line L_530(1*(11-1))*/
-1 wcet_bb2420_bb2423 + 1 wcet_bb2420 >= 0; /*Phase_0.*/
-10 L_530 + -1 C_bb2421 + -1 C_bb2424 + -10 L_52c + -1 C_bb2422 + -1 C_bb2420 + 1 wcet_bb2420_bb2422 = -18; /*Phase_0., DAH BB 2422 Line L_52c(1*(11-1)), DAH BB 2421 Line L_530(1*(11-1))*/
-1 wcet_bb2420_bb2422 + 1 wcet_bb2420 >= 0; /*Phase_0.*/
-1 wcet_bb2415 + 1 Wcet_basicmath___kernel_cosf_bb2415 = 2; /*Phase_0.*/
-1 wcet_bb2407 + -1 C_bb2405 + 1 wcet_bb2405_bb2407 = 2; /*Phase_0.*/
-1 wcet_bb2405_bb2407 + 1 wcet_bb2405 >= 0; /*Phase_0.*/
-10 L_525 + -1 wcet_bb2406 + -1 C_bb2405 + 1 wcet_bb2405_bb2406 = -10; /*Phase_0., DAH BB 2406 Line L_525(1*(11-1))*/
-1 wcet_bb2405_bb2406 + 1 wcet_bb2405 >= 0; /*Phase_0.*/
-10 L_526 + -1 wcet_bb2407 + -1 C_bb2406 + 1 wcet_bb2406_bb2407 = -8; /*Phase_0., DAH BB 2407 Line L_526(1*(11-1))*/
-1 wcet_bb2406_bb2407 + 1 wcet_bb2406 >= 0; /*Phase_0.*/
-1 C_bb2411 + -10 L_526 + -1 C_bb2408 + -1 C_bb2406 + 1 wcet_bb2406_bb2408 = -8; /*Phase_0., DAH BB 2408 Line L_526(1*(11-1))*/
-1 wcet_bb2406_bb2408 + 1 wcet_bb2406 >= 0; /*Phase_0.*/
-1 wcet_bb2410 + -1 C_bb2407 + 1 wcet_bb2407_bb2410 = 2; /*Phase_0.*/
-1 wcet_bb2407_bb2410 + 1 wcet_bb2407 >= 0; /*Phase_0.*/
-1 C_bb2411 + -10 L_52a + -1 C_bb2409 + -1 C_bb2407 + 1 wcet_bb2407_bb2409 = -8; /*Phase_0., DAH BB 2409 Line L_52a(1*(11-1))*/
-1 wcet_bb2407_bb2409 + 1 wcet_bb2407 >= 0; /*Phase_0.*/
-10 L_530 + -1 C_bb2411 + -10 L_52d + -1 C_bb2414 + -1 C_bb2413 + -1 C_bb2410 + 1 wcet_bb2410_bb2413 = -18; /*Phase_0., DAH BB 2414 Line L_52d(1*(11-1)), DAH BB 2411 Line L_530(1*(11-1))*/
-1 wcet_bb2410_bb2413 + 1 wcet_bb2410 >= 0; /*Phase_0.*/
-10 L_530 + -1 C_bb2411 + -1 C_bb2414 + -10 L_52c + -1 C_bb2412 + -1 C_bb2410 + 1 wcet_bb2410_bb2412 = -18; /*Phase_0., DAH BB 2412 Line L_52c(1*(11-1)), DAH BB 2411 Line L_530(1*(11-1))*/
-1 wcet_bb2410_bb2412 + 1 wcet_bb2410 >= 0; /*Phase_0.*/
-1 wcet_bb2405 + 1 Wcet_basicmath___kernel_cosf_bb2405 = 2; /*Phase_0.*/
-1 wcet_bb2400 + -1 C_bb2398 + 1 wcet_bb2398_bb2400 = 2; /*Phase_0.*/
-1 wcet_bb2398_bb2400 + 1 wcet_bb2398 >= 0; /*Phase_0.*/
-10 L_534 + -1 wcet_bb2399 + -1 C_bb2398 + 1 wcet_bb2398_bb2399 = -10; /*Phase_0., DAH BB 2399 Line L_534(1*(11-1))*/
-1 wcet_bb2398_bb2399 + 1 wcet_bb2398 >= 0; /*Phase_0.*/
-1 wcet_bb2400 + -1 C_bb2399 + 1 wcet_bb2399_bb2400 = 2; /*Phase_0.*/
-1 wcet_bb2399_bb2400 + 1 wcet_bb2399 >= 0; /*Phase_0.*/
-1 C_bb2404 + -10 L_534 + -1 C_bb2401 + -1 C_bb2399 + 1 wcet_bb2399_bb2401 = -8; /*Phase_0., DAH BB 2401 Line L_534(1*(11-1))*/
-1 wcet_bb2399_bb2401 + 1 wcet_bb2399 >= 0; /*Phase_0.*/
-1 C_bb2404 + -1 C_bb2403 + -1 C_bb2400 + 1 wcet_bb2400_bb2403 = 2; /*Phase_0.*/
-1 wcet_bb2400_bb2403 + 1 wcet_bb2400 >= 0; /*Phase_0.*/
-1 C_bb2404 + -10 L_538 + -1 C_bb2402 + -1 C_bb2400 + 1 wcet_bb2400_bb2402 = -8; /*Phase_0., DAH BB 2402 Line L_538(1*(11-1))*/
-1 wcet_bb2400_bb2402 + 1 wcet_bb2400 >= 0; /*Phase_0.*/
-1 wcet_bb2398 + 1 Wcet_basicmath___kernel_sinf_bb2398 = 2; /*Phase_0.*/
-1 wcet_bb2372 + -1 C_bb2370 + 1 wcet_bb2370_bb2372 = 2; /*Phase_0.*/
-1 wcet_bb2370_bb2372 + 1 wcet_bb2370 >= 0; /*Phase_0.*/
-1 C_bb2373 + -10 L_4e8 + -1 C_bb2371 + -1 C_bb2370 + 1 wcet_bb2370_bb2371 = -8; /*Phase_0., DAH BB 2371 Line L_4e8(1*(11-1))*/
-1 wcet_bb2370_bb2371 + 1 wcet_bb2370 >= 0; /*Phase_0.*/
-1 wcet_bb2375 + -1 C_bb2372 + 1 wcet_bb2372_bb2375 = 2; /*Phase_0.*/
-1 wcet_bb2372_bb2375 + 1 wcet_bb2372 >= 0; /*Phase_0.*/
-10 L_4e9 + -1 wcet_bb2374 + -1 C_bb2372 + 1 wcet_bb2372_bb2374 = -10; /*Phase_0., DAH BB 2374 Line L_4e9(1*(11-1))*/
-1 wcet_bb2372_bb2374 + 1 wcet_bb2372 >= 0; /*Phase_0.*/
-1 wcet_bb2379 + -1 C_bb2375 + 1 wcet_bb2375_bb2379 = 2; /*Phase_0.*/
-1 wcet_bb2375_bb2379 + 1 wcet_bb2375 >= 0; /*Phase_0.*/
-1 wcet_bb2384 + -10 L_4f5 + -1 Wcet_basicmath___fabsf_bb2397 + -1 C_bb2378 + -1 C_bb2375 + 1 wcet_bb2375_bb2378 = -8; /*Phase_0., DAH BB 2378 Line L_4f5(1*(11-1))*/
-1 wcet_bb2375_bb2378 + 1 wcet_bb2375 >= 0; /*Phase_0.*/
-1 C_bb2373 + -1 C_bb2386 + -1 C_bb2379 + 1 wcet_bb2379_bb2386 = 2; /*Phase_0.*/
-1 wcet_bb2379_bb2386 + 1 wcet_bb2379 >= 0; /*Phase_0.*/
-1 C_bb2373 + -10 L_50b + -1 C_bb2385 + -1 C_bb2379 + 1 wcet_bb2379_bb2385 = -8; /*Phase_0., DAH BB 2385 Line L_50b(1*(11-1))*/
-1 wcet_bb2379_bb2385 + 1 wcet_bb2379 >= 0; /*Phase_0.*/
-1 wcet_bb2390 + -1 C_bb2384 + 1 wcet_bb2384_bb2390 = 2; /*Phase_0.*/
-1 wcet_bb2384_bb2390 + 1 wcet_bb2384 >= 0; /*Phase_0.*/
-10 L_4f9 + -1 wcet_bb2389 + -1 C_bb2384 + 1 wcet_bb2384_bb2389 = -10; /*Phase_0., DAH BB 2389 Line L_4f9(1*(11-1))*/
-1 wcet_bb2384_bb2389 + 1 wcet_bb2384 >= 0; /*Phase_0.*/
-10 L_4fa + -1 wcet_bb2390 + -1 C_bb2389 + 1 wcet_bb2389_bb2390 = -8; /*Phase_0., DAH BB 2390 Line L_4fa(1*(11-1))*/
-1 wcet_bb2389_bb2390 + 1 wcet_bb2389 >= 0; /*Phase_0.*/
-1 wcet_bb2393 + -10 L_4fa + -1 C_bb2391 + -1 C_bb2389 + 1 wcet_bb2389_bb2391 = -8; /*Phase_0., DAH BB 2391 Line L_4fa(1*(11-1))*/
-1 wcet_bb2389_bb2391 + 1 wcet_bb2389 >= 0; /*Phase_0.*/
-1 wcet_bb2393 + -1 C_bb2390 + 1 wcet_bb2390_bb2393 = 2; /*Phase_0.*/
-1 wcet_bb2390_bb2393 + 1 wcet_bb2390 >= 0; /*Phase_0.*/
-10 L_4fd + -1 wcet_bb2392 + -1 C_bb2390 + 1 wcet_bb2390_bb2392 = -10; /*Phase_0., DAH BB 2392 Line L_4fd(1*(11-1))*/
-1 wcet_bb2390_bb2392 + 1 wcet_bb2390 >= 0; /*Phase_0.*/
-1 wcet_bb2393 + -1 C_bb2392 + 1 wcet_bb2392_bb2393 = 2; /*Phase_0.*/
-1 wcet_bb2392_bb2393 + 1 wcet_bb2392 >= 0; /*Phase_0.*/
-10 L_505 + -1 wcet_bb2393 + -10 L_502 + -1 C_bb2394 + -1 C_bb2392 + 1 wcet_bb2392_bb2394 = -20; /*Phase_0., DAH BB 2394 Line L_502(1*(11-1)), DAH BB 2393 Line L_505(1*(11-1))*/
-1 wcet_bb2392_bb2394 + 1 wcet_bb2392 >= 0; /*Phase_0.*/
-1 C_bb2373 + -1 C_bb2396 + -1 C_bb2393 + 1 wcet_bb2393_bb2396 = 4; /*Phase_0.*/
-1 wcet_bb2393_bb2396 + 1 wcet_bb2393 >= 0; /*Phase_0.*/
-1 C_bb2373 + -10 L_507 + -1 C_bb2395 + -1 C_bb2393 + 1 wcet_bb2393_bb2395 = -8; /*Phase_0., DAH BB 2395 Line L_507(1*(11-1))*/
-1 wcet_bb2393_bb2395 + 1 wcet_bb2393 >= 0; /*Phase_0.*/
-1 wcet_bb2377 + -1 C_bb2374 + 1 wcet_bb2374_bb2377 = 2; /*Phase_0.*/
-1 wcet_bb2374_bb2377 + 1 wcet_bb2374 >= 0; /*Phase_0.*/
-10 L_4ea + -1 wcet_bb2376 + -1 C_bb2374 + 1 wcet_bb2374_bb2376 = -10; /*Phase_0., DAH BB 2376 Line L_4ea(1*(11-1))*/
-1 wcet_bb2374_bb2376 + 1 wcet_bb2374 >= 0; /*Phase_0.*/
-1 C_bb2373 + -10 L_4f4 + -1 C_bb2388 + -1 C_bb2383 + -1 C_bb2377 + 1 wcet_bb2377_bb2383 = -6; /*Phase_0., DAH BB 2388 Line L_4f4(1*(11-1))*/
-1 wcet_bb2377_bb2383 + 1 wcet_bb2377 >= 0; /*Phase_0.*/
-1 C_bb2373 + -1 C_bb2388 + -10 L_4f0 + -1 C_bb2382 + -1 C_bb2377 + 1 wcet_bb2377_bb2382 = -6; /*Phase_0., DAH BB 2382 Line L_4f0(1*(11-1))*/
-1 wcet_bb2377_bb2382 + 1 wcet_bb2377 >= 0; /*Phase_0.*/
-1 C_bb2373 + -10 L_4ef + -1 C_bb2387 + -1 C_bb2381 + -1 C_bb2376 + 1 wcet_bb2376_bb2381 = -6; /*Phase_0., DAH BB 2387 Line L_4ef(1*(11-1))*/
-1 wcet_bb2376_bb2381 + 1 wcet_bb2376 >= 0; /*Phase_0.*/
-1 C_bb2373 + -1 C_bb2387 + -10 L_4eb + -1 C_bb2380 + -1 C_bb2376 + 1 wcet_bb2376_bb2380 = -6; /*Phase_0., DAH BB 2380 Line L_4eb(1*(11-1))*/
-1 wcet_bb2376_bb2380 + 1 wcet_bb2376 >= 0; /*Phase_0.*/
-1 wcet_bb2370 + 1 Wcet_basicmath___ieee754_rem_pio2f_bb2370 = 2; /*Phase_0.*/
-1 wcet_bb2362 + -1 C_bb2360 + 1 wcet_bb2360_bb2362 = 2; /*Phase_0.*/
-1 wcet_bb2360_bb2362 + 1 wcet_bb2360 >= 0; /*Phase_0.*/
-10 L_525 + -1 wcet_bb2361 + -1 C_bb2360 + 1 wcet_bb2360_bb2361 = -10; /*Phase_0., DAH BB 2361 Line L_525(1*(11-1))*/
-1 wcet_bb2360_bb2361 + 1 wcet_bb2360 >= 0; /*Phase_0.*/
-10 L_526 + -1 wcet_bb2362 + -1 C_bb2361 + 1 wcet_bb2361_bb2362 = -8; /*Phase_0., DAH BB 2362 Line L_526(1*(11-1))*/
-1 wcet_bb2361_bb2362 + 1 wcet_bb2361 >= 0; /*Phase_0.*/
-1 C_bb2366 + -10 L_526 + -1 C_bb2363 + -1 C_bb2361 + 1 wcet_bb2361_bb2363 = -8; /*Phase_0., DAH BB 2363 Line L_526(1*(11-1))*/
-1 wcet_bb2361_bb2363 + 1 wcet_bb2361 >= 0; /*Phase_0.*/
-1 wcet_bb2365 + -1 C_bb2362 + 1 wcet_bb2362_bb2365 = 2; /*Phase_0.*/
-1 wcet_bb2362_bb2365 + 1 wcet_bb2362 >= 0; /*Phase_0.*/
-1 C_bb2366 + -10 L_52a + -1 C_bb2364 + -1 C_bb2362 + 1 wcet_bb2362_bb2364 = -8; /*Phase_0., DAH BB 2364 Line L_52a(1*(11-1))*/
-1 wcet_bb2362_bb2364 + 1 wcet_bb2362 >= 0; /*Phase_0.*/
-10 L_530 + -1 C_bb2366 + -10 L_52d + -1 C_bb2369 + -1 C_bb2368 + -1 C_bb2365 + 1 wcet_bb2365_bb2368 = -18; /*Phase_0., DAH BB 2369 Line L_52d(1*(11-1)), DAH BB 2366 Line L_530(1*(11-1))*/
-1 wcet_bb2365_bb2368 + 1 wcet_bb2365 >= 0; /*Phase_0.*/
-10 L_530 + -1 C_bb2366 + -1 C_bb2369 + -10 L_52c + -1 C_bb2367 + -1 C_bb2365 + 1 wcet_bb2365_bb2367 = -18; /*Phase_0., DAH BB 2367 Line L_52c(1*(11-1)), DAH BB 2366 Line L_530(1*(11-1))*/
-1 wcet_bb2365_bb2367 + 1 wcet_bb2365 >= 0; /*Phase_0.*/
-1 wcet_bb2360 + 1 Wcet_basicmath___kernel_cosf_bb2360 = 2; /*Phase_0.*/
-1 wcet_bb2311 + -1 C_bb2309 + 1 wcet_bb2309_bb2311 = 2; /*Phase_0.*/
-1 wcet_bb2309_bb2311 + 1 wcet_bb2309 >= 0; /*Phase_0.*/
-10 L_534 + -1 wcet_bb2310 + -1 C_bb2309 + 1 wcet_bb2309_bb2310 = -10; /*Phase_0., DAH BB 2310 Line L_534(1*(11-1))*/
-1 wcet_bb2309_bb2310 + 1 wcet_bb2309 >= 0; /*Phase_0.*/
-1 wcet_bb2311 + -1 C_bb2310 + 1 wcet_bb2310_bb2311 = 2; /*Phase_0.*/
-1 wcet_bb2310_bb2311 + 1 wcet_bb2310 >= 0; /*Phase_0.*/
-1 C_bb2315 + -10 L_534 + -1 C_bb2312 + -1 C_bb2310 + 1 wcet_bb2310_bb2312 = -8; /*Phase_0., DAH BB 2312 Line L_534(1*(11-1))*/
-1 wcet_bb2310_bb2312 + 1 wcet_bb2310 >= 0; /*Phase_0.*/
-1 C_bb2315 + -1 C_bb2314 + -1 C_bb2311 + 1 wcet_bb2311_bb2314 = 2; /*Phase_0.*/
-1 wcet_bb2311_bb2314 + 1 wcet_bb2311 >= 0; /*Phase_0.*/
-1 C_bb2315 + -10 L_538 + -1 C_bb2313 + -1 C_bb2311 + 1 wcet_bb2311_bb2313 = -8; /*Phase_0., DAH BB 2313 Line L_538(1*(11-1))*/
-1 wcet_bb2311_bb2313 + 1 wcet_bb2311 >= 0; /*Phase_0.*/
-1 wcet_bb2309 + 1 Wcet_basicmath___kernel_sinf_bb2309 = 2; /*Phase_0.*/
-1 wcet_bb2301 + -1 C_bb2299 + 1 wcet_bb2299_bb2301 = 2; /*Phase_0.*/
-1 wcet_bb2299_bb2301 + 1 wcet_bb2299 >= 0; /*Phase_0.*/
-10 L_525 + -1 wcet_bb2300 + -1 C_bb2299 + 1 wcet_bb2299_bb2300 = -10; /*Phase_0., DAH BB 2300 Line L_525(1*(11-1))*/
-1 wcet_bb2299_bb2300 + 1 wcet_bb2299 >= 0; /*Phase_0.*/
-10 L_526 + -1 wcet_bb2301 + -1 C_bb2300 + 1 wcet_bb2300_bb2301 = -8; /*Phase_0., DAH BB 2301 Line L_526(1*(11-1))*/
-1 wcet_bb2300_bb2301 + 1 wcet_bb2300 >= 0; /*Phase_0.*/
-1 C_bb2305 + -10 L_526 + -1 C_bb2302 + -1 C_bb2300 + 1 wcet_bb2300_bb2302 = -8; /*Phase_0., DAH BB 2302 Line L_526(1*(11-1))*/
-1 wcet_bb2300_bb2302 + 1 wcet_bb2300 >= 0; /*Phase_0.*/
-1 wcet_bb2304 + -1 C_bb2301 + 1 wcet_bb2301_bb2304 = 2; /*Phase_0.*/
-1 wcet_bb2301_bb2304 + 1 wcet_bb2301 >= 0; /*Phase_0.*/
-1 C_bb2305 + -10 L_52a + -1 C_bb2303 + -1 C_bb2301 + 1 wcet_bb2301_bb2303 = -8; /*Phase_0., DAH BB 2303 Line L_52a(1*(11-1))*/
-1 wcet_bb2301_bb2303 + 1 wcet_bb2301 >= 0; /*Phase_0.*/
-10 L_530 + -1 C_bb2305 + -10 L_52d + -1 C_bb2308 + -1 C_bb2307 + -1 C_bb2304 + 1 wcet_bb2304_bb2307 = -18; /*Phase_0., DAH BB 2308 Line L_52d(1*(11-1)), DAH BB 2305 Line L_530(1*(11-1))*/
-1 wcet_bb2304_bb2307 + 1 wcet_bb2304 >= 0; /*Phase_0.*/
-10 L_530 + -1 C_bb2305 + -1 C_bb2308 + -10 L_52c + -1 C_bb2306 + -1 C_bb2304 + 1 wcet_bb2304_bb2306 = -18; /*Phase_0., DAH BB 2306 Line L_52c(1*(11-1)), DAH BB 2305 Line L_530(1*(11-1))*/
-1 wcet_bb2304_bb2306 + 1 wcet_bb2304 >= 0; /*Phase_0.*/
-1 wcet_bb2299 + 1 Wcet_basicmath___kernel_cosf_bb2299 = 2; /*Phase_0.*/
-1 wcet_bb2291 + -1 C_bb2289 + 1 wcet_bb2289_bb2291 = 2; /*Phase_0.*/
-1 wcet_bb2289_bb2291 + 1 wcet_bb2289 >= 0; /*Phase_0.*/
-10 L_525 + -1 wcet_bb2290 + -1 C_bb2289 + 1 wcet_bb2289_bb2290 = -10; /*Phase_0., DAH BB 2290 Line L_525(1*(11-1))*/
-1 wcet_bb2289_bb2290 + 1 wcet_bb2289 >= 0; /*Phase_0.*/
-10 L_526 + -1 wcet_bb2291 + -1 C_bb2290 + 1 wcet_bb2290_bb2291 = -8; /*Phase_0., DAH BB 2291 Line L_526(1*(11-1))*/
-1 wcet_bb2290_bb2291 + 1 wcet_bb2290 >= 0; /*Phase_0.*/
-1 C_bb2295 + -10 L_526 + -1 C_bb2292 + -1 C_bb2290 + 1 wcet_bb2290_bb2292 = -8; /*Phase_0., DAH BB 2292 Line L_526(1*(11-1))*/
-1 wcet_bb2290_bb2292 + 1 wcet_bb2290 >= 0; /*Phase_0.*/
-1 wcet_bb2294 + -1 C_bb2291 + 1 wcet_bb2291_bb2294 = 2; /*Phase_0.*/
-1 wcet_bb2291_bb2294 + 1 wcet_bb2291 >= 0; /*Phase_0.*/
-1 C_bb2295 + -10 L_52a + -1 C_bb2293 + -1 C_bb2291 + 1 wcet_bb2291_bb2293 = -8; /*Phase_0., DAH BB 2293 Line L_52a(1*(11-1))*/
-1 wcet_bb2291_bb2293 + 1 wcet_bb2291 >= 0; /*Phase_0.*/
-10 L_530 + -1 C_bb2295 + -10 L_52d + -1 C_bb2298 + -1 C_bb2297 + -1 C_bb2294 + 1 wcet_bb2294_bb2297 = -18; /*Phase_0., DAH BB 2298 Line L_52d(1*(11-1)), DAH BB 2295 Line L_530(1*(11-1))*/
-1 wcet_bb2294_bb2297 + 1 wcet_bb2294 >= 0; /*Phase_0.*/
-10 L_530 + -1 C_bb2295 + -1 C_bb2298 + -10 L_52c + -1 C_bb2296 + -1 C_bb2294 + 1 wcet_bb2294_bb2296 = -18; /*Phase_0., DAH BB 2296 Line L_52c(1*(11-1)), DAH BB 2295 Line L_530(1*(11-1))*/
-1 wcet_bb2294_bb2296 + 1 wcet_bb2294 >= 0; /*Phase_0.*/
-1 wcet_bb2289 + 1 Wcet_basicmath___kernel_cosf_bb2289 = 2; /*Phase_0.*/
-1 wcet_bb2284 + -1 C_bb2282 + 1 wcet_bb2282_bb2284 = 2; /*Phase_0.*/
-1 wcet_bb2282_bb2284 + 1 wcet_bb2282 >= 0; /*Phase_0.*/
-10 L_534 + -1 wcet_bb2283 + -1 C_bb2282 + 1 wcet_bb2282_bb2283 = -10; /*Phase_0., DAH BB 2283 Line L_534(1*(11-1))*/
-1 wcet_bb2282_bb2283 + 1 wcet_bb2282 >= 0; /*Phase_0.*/
-1 wcet_bb2284 + -1 C_bb2283 + 1 wcet_bb2283_bb2284 = 2; /*Phase_0.*/
-1 wcet_bb2283_bb2284 + 1 wcet_bb2283 >= 0; /*Phase_0.*/
-1 C_bb2288 + -10 L_534 + -1 C_bb2285 + -1 C_bb2283 + 1 wcet_bb2283_bb2285 = -8; /*Phase_0., DAH BB 2285 Line L_534(1*(11-1))*/
-1 wcet_bb2283_bb2285 + 1 wcet_bb2283 >= 0; /*Phase_0.*/
-1 C_bb2288 + -1 C_bb2287 + -1 C_bb2284 + 1 wcet_bb2284_bb2287 = 2; /*Phase_0.*/
-1 wcet_bb2284_bb2287 + 1 wcet_bb2284 >= 0; /*Phase_0.*/
-1 C_bb2288 + -10 L_538 + -1 C_bb2286 + -1 C_bb2284 + 1 wcet_bb2284_bb2286 = -8; /*Phase_0., DAH BB 2286 Line L_538(1*(11-1))*/
-1 wcet_bb2284_bb2286 + 1 wcet_bb2284 >= 0; /*Phase_0.*/
-1 wcet_bb2282 + 1 Wcet_basicmath___kernel_sinf_bb2282 = 2; /*Phase_0.*/
-1 wcet_bb2256 + -1 C_bb2254 + 1 wcet_bb2254_bb2256 = 2; /*Phase_0.*/
-1 wcet_bb2254_bb2256 + 1 wcet_bb2254 >= 0; /*Phase_0.*/
-1 C_bb2257 + -10 L_4e8 + -1 C_bb2255 + -1 C_bb2254 + 1 wcet_bb2254_bb2255 = -8; /*Phase_0., DAH BB 2255 Line L_4e8(1*(11-1))*/
-1 wcet_bb2254_bb2255 + 1 wcet_bb2254 >= 0; /*Phase_0.*/
-1 wcet_bb2259 + -1 C_bb2256 + 1 wcet_bb2256_bb2259 = 2; /*Phase_0.*/
-1 wcet_bb2256_bb2259 + 1 wcet_bb2256 >= 0; /*Phase_0.*/
-10 L_4e9 + -1 wcet_bb2258 + -1 C_bb2256 + 1 wcet_bb2256_bb2258 = -10; /*Phase_0., DAH BB 2258 Line L_4e9(1*(11-1))*/
-1 wcet_bb2256_bb2258 + 1 wcet_bb2256 >= 0; /*Phase_0.*/
-1 wcet_bb2263 + -1 C_bb2259 + 1 wcet_bb2259_bb2263 = 2; /*Phase_0.*/
-1 wcet_bb2259_bb2263 + 1 wcet_bb2259 >= 0; /*Phase_0.*/
-1 wcet_bb2268 + -10 L_4f5 + -1 Wcet_basicmath___fabsf_bb2281 + -1 C_bb2262 + -1 C_bb2259 + 1 wcet_bb2259_bb2262 = -8; /*Phase_0., DAH BB 2262 Line L_4f5(1*(11-1))*/
-1 wcet_bb2259_bb2262 + 1 wcet_bb2259 >= 0; /*Phase_0.*/
-1 C_bb2257 + -1 C_bb2270 + -1 C_bb2263 + 1 wcet_bb2263_bb2270 = 2; /*Phase_0.*/
-1 wcet_bb2263_bb2270 + 1 wcet_bb2263 >= 0; /*Phase_0.*/
-1 C_bb2257 + -10 L_50b + -1 C_bb2269 + -1 C_bb2263 + 1 wcet_bb2263_bb2269 = -8; /*Phase_0., DAH BB 2269 Line L_50b(1*(11-1))*/
-1 wcet_bb2263_bb2269 + 1 wcet_bb2263 >= 0; /*Phase_0.*/
-1 wcet_bb2274 + -1 C_bb2268 + 1 wcet_bb2268_bb2274 = 2; /*Phase_0.*/
-1 wcet_bb2268_bb2274 + 1 wcet_bb2268 >= 0; /*Phase_0.*/
-10 L_4f9 + -1 wcet_bb2273 + -1 C_bb2268 + 1 wcet_bb2268_bb2273 = -10; /*Phase_0., DAH BB 2273 Line L_4f9(1*(11-1))*/
-1 wcet_bb2268_bb2273 + 1 wcet_bb2268 >= 0; /*Phase_0.*/
-10 L_4fa + -1 wcet_bb2274 + -1 C_bb2273 + 1 wcet_bb2273_bb2274 = -8; /*Phase_0., DAH BB 2274 Line L_4fa(1*(11-1))*/
-1 wcet_bb2273_bb2274 + 1 wcet_bb2273 >= 0; /*Phase_0.*/
-1 wcet_bb2277 + -10 L_4fa + -1 C_bb2275 + -1 C_bb2273 + 1 wcet_bb2273_bb2275 = -8; /*Phase_0., DAH BB 2275 Line L_4fa(1*(11-1))*/
-1 wcet_bb2273_bb2275 + 1 wcet_bb2273 >= 0; /*Phase_0.*/
-1 wcet_bb2277 + -1 C_bb2274 + 1 wcet_bb2274_bb2277 = 2; /*Phase_0.*/
-1 wcet_bb2274_bb2277 + 1 wcet_bb2274 >= 0; /*Phase_0.*/
-10 L_4fd + -1 wcet_bb2276 + -1 C_bb2274 + 1 wcet_bb2274_bb2276 = -10; /*Phase_0., DAH BB 2276 Line L_4fd(1*(11-1))*/
-1 wcet_bb2274_bb2276 + 1 wcet_bb2274 >= 0; /*Phase_0.*/
-1 wcet_bb2277 + -1 C_bb2276 + 1 wcet_bb2276_bb2277 = 2; /*Phase_0.*/
-1 wcet_bb2276_bb2277 + 1 wcet_bb2276 >= 0; /*Phase_0.*/
-10 L_505 + -1 wcet_bb2277 + -10 L_502 + -1 C_bb2278 + -1 C_bb2276 + 1 wcet_bb2276_bb2278 = -20; /*Phase_0., DAH BB 2278 Line L_502(1*(11-1)), DAH BB 2277 Line L_505(1*(11-1))*/
-1 wcet_bb2276_bb2278 + 1 wcet_bb2276 >= 0; /*Phase_0.*/
-1 C_bb2257 + -1 C_bb2280 + -1 C_bb2277 + 1 wcet_bb2277_bb2280 = 4; /*Phase_0.*/
-1 wcet_bb2277_bb2280 + 1 wcet_bb2277 >= 0; /*Phase_0.*/
-1 C_bb2257 + -10 L_507 + -1 C_bb2279 + -1 C_bb2277 + 1 wcet_bb2277_bb2279 = -8; /*Phase_0., DAH BB 2279 Line L_507(1*(11-1))*/
-1 wcet_bb2277_bb2279 + 1 wcet_bb2277 >= 0; /*Phase_0.*/
-1 wcet_bb2261 + -1 C_bb2258 + 1 wcet_bb2258_bb2261 = 2; /*Phase_0.*/
-1 wcet_bb2258_bb2261 + 1 wcet_bb2258 >= 0; /*Phase_0.*/
-10 L_4ea + -1 wcet_bb2260 + -1 C_bb2258 + 1 wcet_bb2258_bb2260 = -10; /*Phase_0., DAH BB 2260 Line L_4ea(1*(11-1))*/
-1 wcet_bb2258_bb2260 + 1 wcet_bb2258 >= 0; /*Phase_0.*/
-1 C_bb2257 + -10 L_4f4 + -1 C_bb2272 + -1 C_bb2267 + -1 C_bb2261 + 1 wcet_bb2261_bb2267 = -6; /*Phase_0., DAH BB 2272 Line L_4f4(1*(11-1))*/
-1 wcet_bb2261_bb2267 + 1 wcet_bb2261 >= 0; /*Phase_0.*/
-1 C_bb2257 + -1 C_bb2272 + -10 L_4f0 + -1 C_bb2266 + -1 C_bb2261 + 1 wcet_bb2261_bb2266 = -6; /*Phase_0., DAH BB 2266 Line L_4f0(1*(11-1))*/
-1 wcet_bb2261_bb2266 + 1 wcet_bb2261 >= 0; /*Phase_0.*/
-1 C_bb2257 + -10 L_4ef + -1 C_bb2271 + -1 C_bb2265 + -1 C_bb2260 + 1 wcet_bb2260_bb2265 = -6; /*Phase_0., DAH BB 2271 Line L_4ef(1*(11-1))*/
-1 wcet_bb2260_bb2265 + 1 wcet_bb2260 >= 0; /*Phase_0.*/
-1 C_bb2257 + -1 C_bb2271 + -10 L_4eb + -1 C_bb2264 + -1 C_bb2260 + 1 wcet_bb2260_bb2264 = -6; /*Phase_0., DAH BB 2264 Line L_4eb(1*(11-1))*/
-1 wcet_bb2260_bb2264 + 1 wcet_bb2260 >= 0; /*Phase_0.*/
-1 wcet_bb2254 + 1 Wcet_basicmath___ieee754_rem_pio2f_bb2254 = 2; /*Phase_0.*/
-1 wcet_bb2246 + -1 C_bb2244 + 1 wcet_bb2244_bb2246 = 2; /*Phase_0.*/
-1 wcet_bb2244_bb2246 + 1 wcet_bb2244 >= 0; /*Phase_0.*/
-10 L_525 + -1 wcet_bb2245 + -1 C_bb2244 + 1 wcet_bb2244_bb2245 = -10; /*Phase_0., DAH BB 2245 Line L_525(1*(11-1))*/
-1 wcet_bb2244_bb2245 + 1 wcet_bb2244 >= 0; /*Phase_0.*/
-10 L_526 + -1 wcet_bb2246 + -1 C_bb2245 + 1 wcet_bb2245_bb2246 = -8; /*Phase_0., DAH BB 2246 Line L_526(1*(11-1))*/
-1 wcet_bb2245_bb2246 + 1 wcet_bb2245 >= 0; /*Phase_0.*/
-1 C_bb2250 + -10 L_526 + -1 C_bb2247 + -1 C_bb2245 + 1 wcet_bb2245_bb2247 = -8; /*Phase_0., DAH BB 2247 Line L_526(1*(11-1))*/
-1 wcet_bb2245_bb2247 + 1 wcet_bb2245 >= 0; /*Phase_0.*/
-1 wcet_bb2249 + -1 C_bb2246 + 1 wcet_bb2246_bb2249 = 2; /*Phase_0.*/
-1 wcet_bb2246_bb2249 + 1 wcet_bb2246 >= 0; /*Phase_0.*/
-1 C_bb2250 + -10 L_52a + -1 C_bb2248 + -1 C_bb2246 + 1 wcet_bb2246_bb2248 = -8; /*Phase_0., DAH BB 2248 Line L_52a(1*(11-1))*/
-1 wcet_bb2246_bb2248 + 1 wcet_bb2246 >= 0; /*Phase_0.*/
-10 L_530 + -1 C_bb2250 + -10 L_52d + -1 C_bb2253 + -1 C_bb2252 + -1 C_bb2249 + 1 wcet_bb2249_bb2252 = -18; /*Phase_0., DAH BB 2253 Line L_52d(1*(11-1)), DAH BB 2250 Line L_530(1*(11-1))*/
-1 wcet_bb2249_bb2252 + 1 wcet_bb2249 >= 0; /*Phase_0.*/
-10 L_530 + -1 C_bb2250 + -1 C_bb2253 + -10 L_52c + -1 C_bb2251 + -1 C_bb2249 + 1 wcet_bb2249_bb2251 = -18; /*Phase_0., DAH BB 2251 Line L_52c(1*(11-1)), DAH BB 2250 Line L_530(1*(11-1))*/
-1 wcet_bb2249_bb2251 + 1 wcet_bb2249 >= 0; /*Phase_0.*/
-1 wcet_bb2244 + 1 Wcet_basicmath___kernel_cosf_bb2244 = 2; /*Phase_0.*/
-1 wcet_bb2205 + -1 C_bb2203 + 1 wcet_bb2203_bb2205 = 2; /*Phase_0.*/
-1 wcet_bb2203_bb2205 + 1 wcet_bb2203 >= 0; /*Phase_0.*/
-10 L_552 + -1 wcet_bb2204 + -1 C_bb2203 + 1 wcet_bb2203_bb2204 = -10; /*Phase_0., DAH BB 2204 Line L_552(1*(11-1))*/
-1 wcet_bb2203_bb2204 + 1 wcet_bb2203 >= 0; /*Phase_0.*/
-10 L_555 + -1 wcet_bb2205 + -10 L_553 + -1 C_bb2207 + -1 C_bb2204 + 1 wcet_bb2204_bb2207 = -18; /*Phase_0., DAH BB 2207 Line L_553(1*(11-1)), DAH BB 2205 Line L_555(1*(11-1))*/
-1 wcet_bb2204_bb2207 + 1 wcet_bb2204 >= 0; /*Phase_0.*/
-1 C_bb2210 + -10 L_553 + -1 C_bb2206 + -1 C_bb2204 + 1 wcet_bb2204_bb2206 = -8; /*Phase_0., DAH BB 2206 Line L_553(1*(11-1))*/
-1 wcet_bb2204_bb2206 + 1 wcet_bb2204 >= 0; /*Phase_0.*/
-10 L_555 + -1 wcet_bb2209 + -1 C_bb2205 + 1 wcet_bb2205_bb2209 = -8; /*Phase_0., DAH BB 2209 Line L_555(1*(11-1))*/
-1 wcet_bb2205_bb2209 + 1 wcet_bb2205 >= 0; /*Phase_0.*/
-1 C_bb2210 + -10 L_555 + -1 C_bb2208 + -1 C_bb2205 + 1 wcet_bb2205_bb2208 = -8; /*Phase_0., DAH BB 2208 Line L_555(1*(11-1))*/
-1 wcet_bb2205_bb2208 + 1 wcet_bb2205 >= 0; /*Phase_0.*/
-1 C_bb2210 + -1 C_bb2214 + -1 Wcet_basicmath___copysignf_bb2223 + -1 C_bb2212 + -1 C_bb2209 + 1 wcet_bb2209_bb2212 = 6; /*Phase_0.*/
-1 wcet_bb2209_bb2212 + 1 wcet_bb2209 >= 0; /*Phase_0.*/
-10 L_556 + -1 wcet_bb2211 + -1 C_bb2209 + 1 wcet_bb2209_bb2211 = -10; /*Phase_0., DAH BB 2211 Line L_556(1*(11-1))*/
-1 wcet_bb2209_bb2211 + 1 wcet_bb2209 >= 0; /*Phase_0.*/
-1 wcet_bb2213 + -1 C_bb2211 + 1 wcet_bb2211_bb2213 = 2; /*Phase_0.*/
-1 wcet_bb2211_bb2213 + 1 wcet_bb2211 >= 0; /*Phase_0.*/
-1 C_bb2210 + -1 C_bb2214 + -10 L_557 + -1 Wcet_basicmath___copysignf_bb2223 + -1 C_bb2212 + -1 C_bb2211 + 1 wcet_bb2211_bb2212 = -6; /*Phase_0., DAH BB 2212 Line L_557(1*(11-1))*/
-1 wcet_bb2211_bb2212 + 1 wcet_bb2211 >= 0; /*Phase_0.*/
-1 wcet_bb2216 + -1 C_bb2213 + 1 wcet_bb2213_bb2216 = 2; /*Phase_0.*/
-1 wcet_bb2213_bb2216 + 1 wcet_bb2213 >= 0; /*Phase_0.*/
-1 C_bb2210 + -1 C_bb2217 + -10 L_558 + -1 Wcet_basicmath___copysignf_bb2224 + -1 C_bb2215 + -1 C_bb2213 + 1 wcet_bb2213_bb2215 = -6; /*Phase_0., DAH BB 2215 Line L_558(1*(11-1))*/
-1 wcet_bb2213_bb2215 + 1 wcet_bb2213 >= 0; /*Phase_0.*/
-1 wcet_bb2219 + -1 C_bb2216 + 1 wcet_bb2216_bb2219 = 2; /*Phase_0.*/
-1 wcet_bb2216_bb2219 + 1 wcet_bb2216 >= 0; /*Phase_0.*/
-1 C_bb2210 + -10 L_55a + -1 C_bb2218 + -1 C_bb2216 + 1 wcet_bb2216_bb2218 = -8; /*Phase_0., DAH BB 2218 Line L_55a(1*(11-1))*/
-1 wcet_bb2216_bb2218 + 1 wcet_bb2216 >= 0; /*Phase_0.*/
-10 L_55e + -1 C_bb2210 + -1 C_bb2221 + -1 C_bb2219 + 1 wcet_bb2219_bb2221 = -8; /*Phase_0., DAH BB 2210 Line L_55e(1*(11-1))*/
-1 wcet_bb2219_bb2221 + 1 wcet_bb2219 >= 0; /*Phase_0.*/
-1 C_bb2210 + -1 C_bb2222 + -10 L_55b + -1 Wcet_basicmath___copysignf_bb2225 + -1 C_bb2220 + -1 C_bb2219 + 1 wcet_bb2219_bb2220 = -6; /*Phase_0., DAH BB 2220 Line L_55b(1*(11-1))*/
-1 wcet_bb2219_bb2220 + 1 wcet_bb2219 >= 0; /*Phase_0.*/
-1 wcet_bb2203 + 1 Wcet_basicmath___scalbnf_bb2203 = 2; /*Phase_0.*/
-1 C_bb2192 + -2 C_bb2188 + 1 wcet_bb2188_bb2192 = 2; /*Phase_2188.*/
-1 wcet_bb2188_bb2192 + 1 wcetloop_2188 >= 0; /*Phase_2188.*/
-1 wcet_bb2195 + -26 C_bb2193 + 1 wcet_bb2193_bb2195 = 50; /*Phase_2193.*/
-1 wcet_bb2193_bb2195 + 1 wcetloop_2193 >= 0; /*Phase_2193.*/
-25 C_bb2199 + -25 C_bb2195 + 1 wcet_bb2195_bb2199 = 50; /*Phase_2193.*/
-1 wcet_bb2195_bb2199 + 1 wcet_bb2195 >= 0; /*Phase_2193.*/
-250 L_51c_Pbb2193 + -25 C_bb2199 + -250 L_51a_Pbb2193 + -25 C_bb2198 + -25 C_bb2195 + 1 wcet_bb2195_bb2198 = -500; /*Phase_2193., DAH BB 2198 Line L_51a_Pbb2193(25*(11-1)), DAH BB 2199 Line L_51c_Pbb2193(25*(11-1))*/
-1 wcet_bb2195_bb2198 + 1 wcet_bb2195 >= 0; /*Phase_2193.*/
-1 wcet_bb2179 + -1 C_bb2177 + 1 wcet_bb2177_bb2179 = 2; /*Phase_0.*/
-1 wcet_bb2177_bb2179 + 1 wcet_bb2177 >= 0; /*Phase_0.*/
-1 C_bb2180 + -10 L_50f + -1 C_bb2178 + -1 C_bb2177 + 1 wcet_bb2177_bb2178 = -8; /*Phase_0., DAH BB 2178 Line L_50f(1*(11-1))*/
-1 wcet_bb2177_bb2178 + 1 wcet_bb2177 >= 0; /*Phase_0.*/
-1 wcet_bb2182 + -1 C_bb2179 + 1 wcet_bb2179_bb2182 = 2; /*Phase_0.*/
-1 wcet_bb2179_bb2182 + 1 wcet_bb2179 >= 0; /*Phase_0.*/
-10 L_510 + -1 wcet_bb2181 + -1 C_bb2179 + 1 wcet_bb2179_bb2181 = -10; /*Phase_0., DAH BB 2181 Line L_510(1*(11-1))*/
-1 wcet_bb2179_bb2181 + 1 wcet_bb2179 >= 0; /*Phase_0.*/
-10 L_511 + -1 wcet_bb2184 + -1 C_bb2181 + 1 wcet_bb2181_bb2184 = -8; /*Phase_0., DAH BB 2184 Line L_511(1*(11-1))*/
-1 wcet_bb2181_bb2184 + 1 wcet_bb2181 >= 0; /*Phase_0.*/
-1 C_bb2180 + -10 L_511 + -1 C_bb2183 + -1 C_bb2181 + 1 wcet_bb2181_bb2183 = -8; /*Phase_0., DAH BB 2183 Line L_511(1*(11-1))*/
-1 wcet_bb2181_bb2183 + 1 wcet_bb2181 >= 0; /*Phase_0.*/
-1 wcet_bb2182 + -1 C_bb2184 + 1 wcet_bb2184_bb2182 = 2; /*Phase_0.*/
-1 wcet_bb2184_bb2182 + 1 wcet_bb2184 >= 0; /*Phase_0.*/
-1 C_bb2180 + -10 L_511 + -1 C_bb2187 + -1 C_bb2184 + 1 wcet_bb2184_bb2187 = -8; /*Phase_0., DAH BB 2187 Line L_511(1*(11-1))*/
-1 wcet_bb2184_bb2187 + 1 wcet_bb2184 >= 0; /*Phase_0.*/
-1 wcet_bb2186 + -1 C_bb2182 + 1 wcet_bb2182_bb2186 = 2; /*Phase_0.*/
-1 wcet_bb2182_bb2186 + 1 wcet_bb2182 >= 0; /*Phase_0.*/
-1 wcet_bb2186 + -20 L_515 + -1 C_bb2191 + -10 L_514_Pbb2188 + -1 wcetloop_2188 + -10 L_513 + -1 C_bb2185 + -1 C_bb2182 + 1 wcet_bb2182_bb2185 = -38; /*Phase_0., DAH BB 2185 Line L_513(1*(11-1)), DFM BB 2188 Line L_514_Pbb2188(1*(11-1)), DAH BB 2191 Line L_515(1*(11-1)), DAH BB 2186 Line L_515(1*(11-1))*/
-1 wcet_bb2182_bb2185 + 1 wcet_bb2182 >= 0; /*Phase_0.*/
-10 L_51d + -1 wcet_bb2194 + -1 wcetloop_2193 + -10 L_517 + -1 C_bb2190 + -1 C_bb2186 + 1 wcet_bb2186_bb2190 = -16; /*Phase_0., DAH BB 2190 Line L_517(1*(11-1)), DAH BB 2194 Line L_51d(1*(11-1))*/
-1 wcet_bb2186_bb2190 + 1 wcet_bb2186 >= 0; /*Phase_0.*/
-10 L_51d + -1 wcet_bb2194 + -1 wcetloop_2193 + -1 C_bb2190 + -20 L_517 + -1 C_bb2189 + -1 C_bb2186 + 1 wcet_bb2186_bb2189 = -28; /*Phase_0., DAH BB 2189 Line L_517(1*(11-1)), DAH BB 2190 Line L_517(1*(11-1)), DAH BB 2194 Line L_51d(1*(11-1))*/
-1 wcet_bb2186_bb2189 + 1 wcet_bb2186 >= 0; /*Phase_0.*/
-10 L_522 + -1 C_bb2180 + -1 C_bb2197 + -1 C_bb2194 + 1 wcet_bb2194_bb2197 = -8; /*Phase_0., DAH BB 2180 Line L_522(1*(11-1))*/
-1 wcet_bb2194_bb2197 + 1 wcet_bb2194 >= 0; /*Phase_0.*/
-10 L_51d + -1 wcet_bb2196 + -1 C_bb2194 + 1 wcet_bb2194_bb2196 = -10; /*Phase_0., DAH BB 2196 Line L_51d(1*(11-1))*/
-1 wcet_bb2194_bb2196 + 1 wcet_bb2194 >= 0; /*Phase_0.*/
-10 L_522 + -1 C_bb2180 + -1 C_bb2197 + -1 C_bb2196 + 1 wcet_bb2196_bb2197 = -8; /*Phase_0., DAH BB 2180 Line L_522(1*(11-1))*/
-1 wcet_bb2196_bb2197 + 1 wcet_bb2196 >= 0; /*Phase_0.*/
-10 L_51e + -1 wcet_bb2200 + -1 C_bb2196 + 1 wcet_bb2196_bb2200 = -10; /*Phase_0., DAH BB 2200 Line L_51e(1*(11-1))*/
-1 wcet_bb2196_bb2200 + 1 wcet_bb2196 >= 0; /*Phase_0.*/
-10 L_522 + -1 C_bb2180 + -1 C_bb2197 + -1 C_bb2202 + -1 C_bb2200 + 1 wcet_bb2200_bb2202 = -8; /*Phase_0., DAH BB 2180 Line L_522(1*(11-1))*/
-1 wcet_bb2200_bb2202 + 1 wcet_bb2200 >= 0; /*Phase_0.*/
-10 L_522 + -1 C_bb2180 + -1 C_bb2197 + -1 C_bb2201 + -1 C_bb2200 + 1 wcet_bb2200_bb2201 = -8; /*Phase_0., DAH BB 2180 Line L_522(1*(11-1))*/
-1 wcet_bb2200_bb2201 + 1 wcet_bb2200 >= 0; /*Phase_0.*/
-1 wcet_bb2177 + 1 Wcet_basicmath___ieee754_sqrtf_bb2177 = 2; /*Phase_0.*/
-1 C_bb2176 + 1 Wcet_basicmath___fabsf_bb2176 = 2; /*Phase_0.*/
-1 C_bb2175 + 1 Wcet_basicmath___isinff_bb2175 = 2; /*Phase_0.*/
-1 C_bb2046 + -2 C_bb2042 + 1 wcet_bb2042_bb2046 = 2; /*Phase_2042.*/
-1 wcet_bb2042_bb2046 + 1 wcetloop_2042 >= 0; /*Phase_2042.*/
-1 wcet_bb2049 + -26 C_bb2047 + 1 wcet_bb2047_bb2049 = 50; /*Phase_2047.*/
-1 wcet_bb2047_bb2049 + 1 wcetloop_2047 >= 0; /*Phase_2047.*/
-25 C_bb2053 + -25 C_bb2049 + 1 wcet_bb2049_bb2053 = 50; /*Phase_2047.*/
-1 wcet_bb2049_bb2053 + 1 wcet_bb2049 >= 0; /*Phase_2047.*/
-250 L_51c_Pbb2047 + -25 C_bb2053 + -250 L_51a_Pbb2047 + -25 C_bb2052 + -25 C_bb2049 + 1 wcet_bb2049_bb2052 = -500; /*Phase_2047., DAH BB 2052 Line L_51a_Pbb2047(25*(11-1)), DAH BB 2053 Line L_51c_Pbb2047(25*(11-1))*/
-1 wcet_bb2049_bb2052 + 1 wcet_bb2049 >= 0; /*Phase_2047.*/
-1 wcet_bb2033 + -1 C_bb2031 + 1 wcet_bb2031_bb2033 = 2; /*Phase_0.*/
-1 wcet_bb2031_bb2033 + 1 wcet_bb2031 >= 0; /*Phase_0.*/
-1 C_bb2034 + -10 L_50f + -1 C_bb2032 + -1 C_bb2031 + 1 wcet_bb2031_bb2032 = -8; /*Phase_0., DAH BB 2032 Line L_50f(1*(11-1))*/
-1 wcet_bb2031_bb2032 + 1 wcet_bb2031 >= 0; /*Phase_0.*/
-1 wcet_bb2036 + -1 C_bb2033 + 1 wcet_bb2033_bb2036 = 2; /*Phase_0.*/
-1 wcet_bb2033_bb2036 + 1 wcet_bb2033 >= 0; /*Phase_0.*/
-10 L_510 + -1 wcet_bb2035 + -1 C_bb2033 + 1 wcet_bb2033_bb2035 = -10; /*Phase_0., DAH BB 2035 Line L_510(1*(11-1))*/
-1 wcet_bb2033_bb2035 + 1 wcet_bb2033 >= 0; /*Phase_0.*/
-10 L_511 + -1 wcet_bb2038 + -1 C_bb2035 + 1 wcet_bb2035_bb2038 = -8; /*Phase_0., DAH BB 2038 Line L_511(1*(11-1))*/
-1 wcet_bb2035_bb2038 + 1 wcet_bb2035 >= 0; /*Phase_0.*/
-1 C_bb2034 + -10 L_511 + -1 C_bb2037 + -1 C_bb2035 + 1 wcet_bb2035_bb2037 = -8; /*Phase_0., DAH BB 2037 Line L_511(1*(11-1))*/
-1 wcet_bb2035_bb2037 + 1 wcet_bb2035 >= 0; /*Phase_0.*/
-1 wcet_bb2036 + -1 C_bb2038 + 1 wcet_bb2038_bb2036 = 2; /*Phase_0.*/
-1 wcet_bb2038_bb2036 + 1 wcet_bb2038 >= 0; /*Phase_0.*/
-1 C_bb2034 + -10 L_511 + -1 C_bb2041 + -1 C_bb2038 + 1 wcet_bb2038_bb2041 = -8; /*Phase_0., DAH BB 2041 Line L_511(1*(11-1))*/
-1 wcet_bb2038_bb2041 + 1 wcet_bb2038 >= 0; /*Phase_0.*/
-1 wcet_bb2040 + -1 C_bb2036 + 1 wcet_bb2036_bb2040 = 2; /*Phase_0.*/
-1 wcet_bb2036_bb2040 + 1 wcet_bb2036 >= 0; /*Phase_0.*/
-1 wcet_bb2040 + -20 L_515 + -1 C_bb2045 + -10 L_514_Pbb2042 + -1 wcetloop_2042 + -10 L_513 + -1 C_bb2039 + -1 C_bb2036 + 1 wcet_bb2036_bb2039 = -38; /*Phase_0., DAH BB 2039 Line L_513(1*(11-1)), DFM BB 2042 Line L_514_Pbb2042(1*(11-1)), DAH BB 2045 Line L_515(1*(11-1)), DAH BB 2040 Line L_515(1*(11-1))*/
-1 wcet_bb2036_bb2039 + 1 wcet_bb2036 >= 0; /*Phase_0.*/
-10 L_51d + -1 wcet_bb2048 + -1 wcetloop_2047 + -10 L_517 + -1 C_bb2044 + -1 C_bb2040 + 1 wcet_bb2040_bb2044 = -16; /*Phase_0., DAH BB 2044 Line L_517(1*(11-1)), DAH BB 2048 Line L_51d(1*(11-1))*/
-1 wcet_bb2040_bb2044 + 1 wcet_bb2040 >= 0; /*Phase_0.*/
-10 L_51d + -1 wcet_bb2048 + -1 wcetloop_2047 + -1 C_bb2044 + -20 L_517 + -1 C_bb2043 + -1 C_bb2040 + 1 wcet_bb2040_bb2043 = -28; /*Phase_0., DAH BB 2043 Line L_517(1*(11-1)), DAH BB 2044 Line L_517(1*(11-1)), DAH BB 2048 Line L_51d(1*(11-1))*/
-1 wcet_bb2040_bb2043 + 1 wcet_bb2040 >= 0; /*Phase_0.*/
-10 L_522 + -1 C_bb2034 + -1 C_bb2051 + -1 C_bb2048 + 1 wcet_bb2048_bb2051 = -8; /*Phase_0., DAH BB 2034 Line L_522(1*(11-1))*/
-1 wcet_bb2048_bb2051 + 1 wcet_bb2048 >= 0; /*Phase_0.*/
-10 L_51d + -1 wcet_bb2050 + -1 C_bb2048 + 1 wcet_bb2048_bb2050 = -10; /*Phase_0., DAH BB 2050 Line L_51d(1*(11-1))*/
-1 wcet_bb2048_bb2050 + 1 wcet_bb2048 >= 0; /*Phase_0.*/
-10 L_522 + -1 C_bb2034 + -1 C_bb2051 + -1 C_bb2050 + 1 wcet_bb2050_bb2051 = -8; /*Phase_0., DAH BB 2034 Line L_522(1*(11-1))*/
-1 wcet_bb2050_bb2051 + 1 wcet_bb2050 >= 0; /*Phase_0.*/
-10 L_51e + -1 wcet_bb2054 + -1 C_bb2050 + 1 wcet_bb2050_bb2054 = -10; /*Phase_0., DAH BB 2054 Line L_51e(1*(11-1))*/
-1 wcet_bb2050_bb2054 + 1 wcet_bb2050 >= 0; /*Phase_0.*/
-10 L_522 + -1 C_bb2034 + -1 C_bb2051 + -1 C_bb2056 + -1 C_bb2054 + 1 wcet_bb2054_bb2056 = -8; /*Phase_0., DAH BB 2034 Line L_522(1*(11-1))*/
-1 wcet_bb2054_bb2056 + 1 wcet_bb2054 >= 0; /*Phase_0.*/
-10 L_522 + -1 C_bb2034 + -1 C_bb2051 + -1 C_bb2055 + -1 C_bb2054 + 1 wcet_bb2054_bb2055 = -8; /*Phase_0., DAH BB 2034 Line L_522(1*(11-1))*/
-1 wcet_bb2054_bb2055 + 1 wcet_bb2054 >= 0; /*Phase_0.*/
-1 wcet_bb2031 + 1 Wcet_basicmath___ieee754_sqrtf_bb2031 = 2; /*Phase_0.*/
-1 C_bb2020 + -2 C_bb2016 + 1 wcet_bb2016_bb2020 = 2; /*Phase_2016.*/
-1 wcet_bb2016_bb2020 + 1 wcetloop_2016 >= 0; /*Phase_2016.*/
-1 wcet_bb2023 + -26 C_bb2021 + 1 wcet_bb2021_bb2023 = 50; /*Phase_2021.*/
-1 wcet_bb2021_bb2023 + 1 wcetloop_2021 >= 0; /*Phase_2021.*/
-25 C_bb2027 + -25 C_bb2023 + 1 wcet_bb2023_bb2027 = 50; /*Phase_2021.*/
-1 wcet_bb2023_bb2027 + 1 wcet_bb2023 >= 0; /*Phase_2021.*/
-250 L_51c_Pbb2021 + -25 C_bb2027 + -250 L_51a_Pbb2021 + -25 C_bb2026 + -25 C_bb2023 + 1 wcet_bb2023_bb2026 = -500; /*Phase_2021., DAH BB 2026 Line L_51a_Pbb2021(25*(11-1)), DAH BB 2027 Line L_51c_Pbb2021(25*(11-1))*/
-1 wcet_bb2023_bb2026 + 1 wcet_bb2023 >= 0; /*Phase_2021.*/
-1 wcet_bb2007 + -1 C_bb2005 + 1 wcet_bb2005_bb2007 = 2; /*Phase_0.*/
-1 wcet_bb2005_bb2007 + 1 wcet_bb2005 >= 0; /*Phase_0.*/
-1 C_bb2008 + -10 L_50f + -1 C_bb2006 + -1 C_bb2005 + 1 wcet_bb2005_bb2006 = -8; /*Phase_0., DAH BB 2006 Line L_50f(1*(11-1))*/
-1 wcet_bb2005_bb2006 + 1 wcet_bb2005 >= 0; /*Phase_0.*/
-1 wcet_bb2010 + -1 C_bb2007 + 1 wcet_bb2007_bb2010 = 2; /*Phase_0.*/
-1 wcet_bb2007_bb2010 + 1 wcet_bb2007 >= 0; /*Phase_0.*/
-10 L_510 + -1 wcet_bb2009 + -1 C_bb2007 + 1 wcet_bb2007_bb2009 = -10; /*Phase_0., DAH BB 2009 Line L_510(1*(11-1))*/
-1 wcet_bb2007_bb2009 + 1 wcet_bb2007 >= 0; /*Phase_0.*/
-10 L_511 + -1 wcet_bb2012 + -1 C_bb2009 + 1 wcet_bb2009_bb2012 = -8; /*Phase_0., DAH BB 2012 Line L_511(1*(11-1))*/
-1 wcet_bb2009_bb2012 + 1 wcet_bb2009 >= 0; /*Phase_0.*/
-1 C_bb2008 + -10 L_511 + -1 C_bb2011 + -1 C_bb2009 + 1 wcet_bb2009_bb2011 = -8; /*Phase_0., DAH BB 2011 Line L_511(1*(11-1))*/
-1 wcet_bb2009_bb2011 + 1 wcet_bb2009 >= 0; /*Phase_0.*/
-1 wcet_bb2010 + -1 C_bb2012 + 1 wcet_bb2012_bb2010 = 2; /*Phase_0.*/
-1 wcet_bb2012_bb2010 + 1 wcet_bb2012 >= 0; /*Phase_0.*/
-1 C_bb2008 + -10 L_511 + -1 C_bb2015 + -1 C_bb2012 + 1 wcet_bb2012_bb2015 = -8; /*Phase_0., DAH BB 2015 Line L_511(1*(11-1))*/
-1 wcet_bb2012_bb2015 + 1 wcet_bb2012 >= 0; /*Phase_0.*/
-1 wcet_bb2014 + -1 C_bb2010 + 1 wcet_bb2010_bb2014 = 2; /*Phase_0.*/
-1 wcet_bb2010_bb2014 + 1 wcet_bb2010 >= 0; /*Phase_0.*/
-1 wcet_bb2014 + -20 L_515 + -1 C_bb2019 + -10 L_514_Pbb2016 + -1 wcetloop_2016 + -10 L_513 + -1 C_bb2013 + -1 C_bb2010 + 1 wcet_bb2010_bb2013 = -38; /*Phase_0., DAH BB 2013 Line L_513(1*(11-1)), DFM BB 2016 Line L_514_Pbb2016(1*(11-1)), DAH BB 2019 Line L_515(1*(11-1)), DAH BB 2014 Line L_515(1*(11-1))*/
-1 wcet_bb2010_bb2013 + 1 wcet_bb2010 >= 0; /*Phase_0.*/
-10 L_51d + -1 wcet_bb2022 + -1 wcetloop_2021 + -10 L_517 + -1 C_bb2018 + -1 C_bb2014 + 1 wcet_bb2014_bb2018 = -16; /*Phase_0., DAH BB 2018 Line L_517(1*(11-1)), DAH BB 2022 Line L_51d(1*(11-1))*/
-1 wcet_bb2014_bb2018 + 1 wcet_bb2014 >= 0; /*Phase_0.*/
-10 L_51d + -1 wcet_bb2022 + -1 wcetloop_2021 + -1 C_bb2018 + -20 L_517 + -1 C_bb2017 + -1 C_bb2014 + 1 wcet_bb2014_bb2017 = -28; /*Phase_0., DAH BB 2017 Line L_517(1*(11-1)), DAH BB 2018 Line L_517(1*(11-1)), DAH BB 2022 Line L_51d(1*(11-1))*/
-1 wcet_bb2014_bb2017 + 1 wcet_bb2014 >= 0; /*Phase_0.*/
-10 L_522 + -1 C_bb2008 + -1 C_bb2025 + -1 C_bb2022 + 1 wcet_bb2022_bb2025 = -8; /*Phase_0., DAH BB 2008 Line L_522(1*(11-1))*/
-1 wcet_bb2022_bb2025 + 1 wcet_bb2022 >= 0; /*Phase_0.*/
-10 L_51d + -1 wcet_bb2024 + -1 C_bb2022 + 1 wcet_bb2022_bb2024 = -10; /*Phase_0., DAH BB 2024 Line L_51d(1*(11-1))*/
-1 wcet_bb2022_bb2024 + 1 wcet_bb2022 >= 0; /*Phase_0.*/
-10 L_522 + -1 C_bb2008 + -1 C_bb2025 + -1 C_bb2024 + 1 wcet_bb2024_bb2025 = -8; /*Phase_0., DAH BB 2008 Line L_522(1*(11-1))*/
-1 wcet_bb2024_bb2025 + 1 wcet_bb2024 >= 0; /*Phase_0.*/
-10 L_51e + -1 wcet_bb2028 + -1 C_bb2024 + 1 wcet_bb2024_bb2028 = -10; /*Phase_0., DAH BB 2028 Line L_51e(1*(11-1))*/
-1 wcet_bb2024_bb2028 + 1 wcet_bb2024 >= 0; /*Phase_0.*/
-10 L_522 + -1 C_bb2008 + -1 C_bb2025 + -1 C_bb2030 + -1 C_bb2028 + 1 wcet_bb2028_bb2030 = -8; /*Phase_0., DAH BB 2008 Line L_522(1*(11-1))*/
-1 wcet_bb2028_bb2030 + 1 wcet_bb2028 >= 0; /*Phase_0.*/
-10 L_522 + -1 C_bb2008 + -1 C_bb2025 + -1 C_bb2029 + -1 C_bb2028 + 1 wcet_bb2028_bb2029 = -8; /*Phase_0., DAH BB 2008 Line L_522(1*(11-1))*/
-1 wcet_bb2028_bb2029 + 1 wcet_bb2028 >= 0; /*Phase_0.*/
-1 wcet_bb2005 + 1 Wcet_basicmath___ieee754_sqrtf_bb2005 = 2; /*Phase_0.*/
-1 wcet_bb1914 + -1 C_bb1912 + 1 wcet_bb1912_bb1914 = 2; /*Phase_0.*/
-1 wcet_bb1912_bb1914 + 1 wcet_bb1912 >= 0; /*Phase_0.*/
-10 L_534 + -1 wcet_bb1913 + -1 C_bb1912 + 1 wcet_bb1912_bb1913 = -10; /*Phase_0., DAH BB 1913 Line L_534(1*(11-1))*/
-1 wcet_bb1912_bb1913 + 1 wcet_bb1912 >= 0; /*Phase_0.*/
-1 wcet_bb1914 + -1 C_bb1913 + 1 wcet_bb1913_bb1914 = 2; /*Phase_0.*/
-1 wcet_bb1913_bb1914 + 1 wcet_bb1913 >= 0; /*Phase_0.*/
-1 C_bb1918 + -10 L_534 + -1 C_bb1915 + -1 C_bb1913 + 1 wcet_bb1913_bb1915 = -8; /*Phase_0., DAH BB 1915 Line L_534(1*(11-1))*/
-1 wcet_bb1913_bb1915 + 1 wcet_bb1913 >= 0; /*Phase_0.*/
-1 C_bb1918 + -1 C_bb1917 + -1 C_bb1914 + 1 wcet_bb1914_bb1917 = 2; /*Phase_0.*/
-1 wcet_bb1914_bb1917 + 1 wcet_bb1914 >= 0; /*Phase_0.*/
-1 C_bb1918 + -10 L_538 + -1 C_bb1916 + -1 C_bb1914 + 1 wcet_bb1914_bb1916 = -8; /*Phase_0., DAH BB 1916 Line L_538(1*(11-1))*/
-1 wcet_bb1914_bb1916 + 1 wcet_bb1914 >= 0; /*Phase_0.*/
-1 wcet_bb1912 + 1 Wcet_basicmath___kernel_sinf_bb1912 = 2; /*Phase_0.*/
-1 wcet_bb1904 + -1 C_bb1902 + 1 wcet_bb1902_bb1904 = 2; /*Phase_0.*/
-1 wcet_bb1902_bb1904 + 1 wcet_bb1902 >= 0; /*Phase_0.*/
-10 L_525 + -1 wcet_bb1903 + -1 C_bb1902 + 1 wcet_bb1902_bb1903 = -10; /*Phase_0., DAH BB 1903 Line L_525(1*(11-1))*/
-1 wcet_bb1902_bb1903 + 1 wcet_bb1902 >= 0; /*Phase_0.*/
-10 L_526 + -1 wcet_bb1904 + -1 C_bb1903 + 1 wcet_bb1903_bb1904 = -8; /*Phase_0., DAH BB 1904 Line L_526(1*(11-1))*/
-1 wcet_bb1903_bb1904 + 1 wcet_bb1903 >= 0; /*Phase_0.*/
-1 C_bb1908 + -10 L_526 + -1 C_bb1905 + -1 C_bb1903 + 1 wcet_bb1903_bb1905 = -8; /*Phase_0., DAH BB 1905 Line L_526(1*(11-1))*/
-1 wcet_bb1903_bb1905 + 1 wcet_bb1903 >= 0; /*Phase_0.*/
-1 wcet_bb1907 + -1 C_bb1904 + 1 wcet_bb1904_bb1907 = 2; /*Phase_0.*/
-1 wcet_bb1904_bb1907 + 1 wcet_bb1904 >= 0; /*Phase_0.*/
-1 C_bb1908 + -10 L_52a + -1 C_bb1906 + -1 C_bb1904 + 1 wcet_bb1904_bb1906 = -8; /*Phase_0., DAH BB 1906 Line L_52a(1*(11-1))*/
-1 wcet_bb1904_bb1906 + 1 wcet_bb1904 >= 0; /*Phase_0.*/
-10 L_530 + -1 C_bb1908 + -10 L_52d + -1 C_bb1911 + -1 C_bb1910 + -1 C_bb1907 + 1 wcet_bb1907_bb1910 = -18; /*Phase_0., DAH BB 1911 Line L_52d(1*(11-1)), DAH BB 1908 Line L_530(1*(11-1))*/
-1 wcet_bb1907_bb1910 + 1 wcet_bb1907 >= 0; /*Phase_0.*/
-10 L_530 + -1 C_bb1908 + -1 C_bb1911 + -10 L_52c + -1 C_bb1909 + -1 C_bb1907 + 1 wcet_bb1907_bb1909 = -18; /*Phase_0., DAH BB 1909 Line L_52c(1*(11-1)), DAH BB 1908 Line L_530(1*(11-1))*/
-1 wcet_bb1907_bb1909 + 1 wcet_bb1907 >= 0; /*Phase_0.*/
-1 wcet_bb1902 + 1 Wcet_basicmath___kernel_cosf_bb1902 = 2; /*Phase_0.*/
-1 wcet_bb1894 + -1 C_bb1892 + 1 wcet_bb1892_bb1894 = 2; /*Phase_0.*/
-1 wcet_bb1892_bb1894 + 1 wcet_bb1892 >= 0; /*Phase_0.*/
-10 L_525 + -1 wcet_bb1893 + -1 C_bb1892 + 1 wcet_bb1892_bb1893 = -10; /*Phase_0., DAH BB 1893 Line L_525(1*(11-1))*/
-1 wcet_bb1892_bb1893 + 1 wcet_bb1892 >= 0; /*Phase_0.*/
-10 L_526 + -1 wcet_bb1894 + -1 C_bb1893 + 1 wcet_bb1893_bb1894 = -8; /*Phase_0., DAH BB 1894 Line L_526(1*(11-1))*/
-1 wcet_bb1893_bb1894 + 1 wcet_bb1893 >= 0; /*Phase_0.*/
-1 C_bb1898 + -10 L_526 + -1 C_bb1895 + -1 C_bb1893 + 1 wcet_bb1893_bb1895 = -8; /*Phase_0., DAH BB 1895 Line L_526(1*(11-1))*/
-1 wcet_bb1893_bb1895 + 1 wcet_bb1893 >= 0; /*Phase_0.*/
-1 wcet_bb1897 + -1 C_bb1894 + 1 wcet_bb1894_bb1897 = 2; /*Phase_0.*/
-1 wcet_bb1894_bb1897 + 1 wcet_bb1894 >= 0; /*Phase_0.*/
-1 C_bb1898 + -10 L_52a + -1 C_bb1896 + -1 C_bb1894 + 1 wcet_bb1894_bb1896 = -8; /*Phase_0., DAH BB 1896 Line L_52a(1*(11-1))*/
-1 wcet_bb1894_bb1896 + 1 wcet_bb1894 >= 0; /*Phase_0.*/
-10 L_530 + -1 C_bb1898 + -10 L_52d + -1 C_bb1901 + -1 C_bb1900 + -1 C_bb1897 + 1 wcet_bb1897_bb1900 = -18; /*Phase_0., DAH BB 1901 Line L_52d(1*(11-1)), DAH BB 1898 Line L_530(1*(11-1))*/
-1 wcet_bb1897_bb1900 + 1 wcet_bb1897 >= 0; /*Phase_0.*/
-10 L_530 + -1 C_bb1898 + -1 C_bb1901 + -10 L_52c + -1 C_bb1899 + -1 C_bb1897 + 1 wcet_bb1897_bb1899 = -18; /*Phase_0., DAH BB 1899 Line L_52c(1*(11-1)), DAH BB 1898 Line L_530(1*(11-1))*/
-1 wcet_bb1897_bb1899 + 1 wcet_bb1897 >= 0; /*Phase_0.*/
-1 wcet_bb1892 + 1 Wcet_basicmath___kernel_cosf_bb1892 = 2; /*Phase_0.*/
-1 wcet_bb1887 + -1 C_bb1885 + 1 wcet_bb1885_bb1887 = 2; /*Phase_0.*/
-1 wcet_bb1885_bb1887 + 1 wcet_bb1885 >= 0; /*Phase_0.*/
-10 L_534 + -1 wcet_bb1886 + -1 C_bb1885 + 1 wcet_bb1885_bb1886 = -10; /*Phase_0., DAH BB 1886 Line L_534(1*(11-1))*/
-1 wcet_bb1885_bb1886 + 1 wcet_bb1885 >= 0; /*Phase_0.*/
-1 wcet_bb1887 + -1 C_bb1886 + 1 wcet_bb1886_bb1887 = 2; /*Phase_0.*/
-1 wcet_bb1886_bb1887 + 1 wcet_bb1886 >= 0; /*Phase_0.*/
-1 C_bb1891 + -10 L_534 + -1 C_bb1888 + -1 C_bb1886 + 1 wcet_bb1886_bb1888 = -8; /*Phase_0., DAH BB 1888 Line L_534(1*(11-1))*/
-1 wcet_bb1886_bb1888 + 1 wcet_bb1886 >= 0; /*Phase_0.*/
-1 C_bb1891 + -1 C_bb1890 + -1 C_bb1887 + 1 wcet_bb1887_bb1890 = 2; /*Phase_0.*/
-1 wcet_bb1887_bb1890 + 1 wcet_bb1887 >= 0; /*Phase_0.*/
-1 C_bb1891 + -10 L_538 + -1 C_bb1889 + -1 C_bb1887 + 1 wcet_bb1887_bb1889 = -8; /*Phase_0., DAH BB 1889 Line L_538(1*(11-1))*/
-1 wcet_bb1887_bb1889 + 1 wcet_bb1887 >= 0; /*Phase_0.*/
-1 wcet_bb1885 + 1 Wcet_basicmath___kernel_sinf_bb1885 = 2; /*Phase_0.*/
-1 wcet_bb1859 + -1 C_bb1857 + 1 wcet_bb1857_bb1859 = 2; /*Phase_0.*/
-1 wcet_bb1857_bb1859 + 1 wcet_bb1857 >= 0; /*Phase_0.*/
-1 C_bb1860 + -10 L_4e8 + -1 C_bb1858 + -1 C_bb1857 + 1 wcet_bb1857_bb1858 = -8; /*Phase_0., DAH BB 1858 Line L_4e8(1*(11-1))*/
-1 wcet_bb1857_bb1858 + 1 wcet_bb1857 >= 0; /*Phase_0.*/
-1 wcet_bb1862 + -1 C_bb1859 + 1 wcet_bb1859_bb1862 = 2; /*Phase_0.*/
-1 wcet_bb1859_bb1862 + 1 wcet_bb1859 >= 0; /*Phase_0.*/
-10 L_4e9 + -1 wcet_bb1861 + -1 C_bb1859 + 1 wcet_bb1859_bb1861 = -10; /*Phase_0., DAH BB 1861 Line L_4e9(1*(11-1))*/
-1 wcet_bb1859_bb1861 + 1 wcet_bb1859 >= 0; /*Phase_0.*/
-1 wcet_bb1866 + -1 C_bb1862 + 1 wcet_bb1862_bb1866 = 2; /*Phase_0.*/
-1 wcet_bb1862_bb1866 + 1 wcet_bb1862 >= 0; /*Phase_0.*/
-1 wcet_bb1871 + -10 L_4f5 + -1 Wcet_basicmath___fabsf_bb1884 + -1 C_bb1865 + -1 C_bb1862 + 1 wcet_bb1862_bb1865 = -8; /*Phase_0., DAH BB 1865 Line L_4f5(1*(11-1))*/
-1 wcet_bb1862_bb1865 + 1 wcet_bb1862 >= 0; /*Phase_0.*/
-1 C_bb1860 + -1 C_bb1873 + -1 C_bb1866 + 1 wcet_bb1866_bb1873 = 2; /*Phase_0.*/
-1 wcet_bb1866_bb1873 + 1 wcet_bb1866 >= 0; /*Phase_0.*/
-1 C_bb1860 + -10 L_50b + -1 C_bb1872 + -1 C_bb1866 + 1 wcet_bb1866_bb1872 = -8; /*Phase_0., DAH BB 1872 Line L_50b(1*(11-1))*/
-1 wcet_bb1866_bb1872 + 1 wcet_bb1866 >= 0; /*Phase_0.*/
-1 wcet_bb1877 + -1 C_bb1871 + 1 wcet_bb1871_bb1877 = 2; /*Phase_0.*/
-1 wcet_bb1871_bb1877 + 1 wcet_bb1871 >= 0; /*Phase_0.*/
-10 L_4f9 + -1 wcet_bb1876 + -1 C_bb1871 + 1 wcet_bb1871_bb1876 = -10; /*Phase_0., DAH BB 1876 Line L_4f9(1*(11-1))*/
-1 wcet_bb1871_bb1876 + 1 wcet_bb1871 >= 0; /*Phase_0.*/
-10 L_4fa + -1 wcet_bb1877 + -1 C_bb1876 + 1 wcet_bb1876_bb1877 = -8; /*Phase_0., DAH BB 1877 Line L_4fa(1*(11-1))*/
-1 wcet_bb1876_bb1877 + 1 wcet_bb1876 >= 0; /*Phase_0.*/
-1 wcet_bb1880 + -10 L_4fa + -1 C_bb1878 + -1 C_bb1876 + 1 wcet_bb1876_bb1878 = -8; /*Phase_0., DAH BB 1878 Line L_4fa(1*(11-1))*/
-1 wcet_bb1876_bb1878 + 1 wcet_bb1876 >= 0; /*Phase_0.*/
-1 wcet_bb1880 + -1 C_bb1877 + 1 wcet_bb1877_bb1880 = 2; /*Phase_0.*/
-1 wcet_bb1877_bb1880 + 1 wcet_bb1877 >= 0; /*Phase_0.*/
-10 L_4fd + -1 wcet_bb1879 + -1 C_bb1877 + 1 wcet_bb1877_bb1879 = -10; /*Phase_0., DAH BB 1879 Line L_4fd(1*(11-1))*/
-1 wcet_bb1877_bb1879 + 1 wcet_bb1877 >= 0; /*Phase_0.*/
-1 wcet_bb1880 + -1 C_bb1879 + 1 wcet_bb1879_bb1880 = 2; /*Phase_0.*/
-1 wcet_bb1879_bb1880 + 1 wcet_bb1879 >= 0; /*Phase_0.*/
-10 L_505 + -1 wcet_bb1880 + -10 L_502 + -1 C_bb1881 + -1 C_bb1879 + 1 wcet_bb1879_bb1881 = -20; /*Phase_0., DAH BB 1881 Line L_502(1*(11-1)), DAH BB 1880 Line L_505(1*(11-1))*/
-1 wcet_bb1879_bb1881 + 1 wcet_bb1879 >= 0; /*Phase_0.*/
-1 C_bb1860 + -1 C_bb1883 + -1 C_bb1880 + 1 wcet_bb1880_bb1883 = 4; /*Phase_0.*/
-1 wcet_bb1880_bb1883 + 1 wcet_bb1880 >= 0; /*Phase_0.*/
-1 C_bb1860 + -10 L_507 + -1 C_bb1882 + -1 C_bb1880 + 1 wcet_bb1880_bb1882 = -8; /*Phase_0., DAH BB 1882 Line L_507(1*(11-1))*/
-1 wcet_bb1880_bb1882 + 1 wcet_bb1880 >= 0; /*Phase_0.*/
-1 wcet_bb1864 + -1 C_bb1861 + 1 wcet_bb1861_bb1864 = 2; /*Phase_0.*/
-1 wcet_bb1861_bb1864 + 1 wcet_bb1861 >= 0; /*Phase_0.*/
-10 L_4ea + -1 wcet_bb1863 + -1 C_bb1861 + 1 wcet_bb1861_bb1863 = -10; /*Phase_0., DAH BB 1863 Line L_4ea(1*(11-1))*/
-1 wcet_bb1861_bb1863 + 1 wcet_bb1861 >= 0; /*Phase_0.*/
-1 C_bb1860 + -10 L_4f4 + -1 C_bb1875 + -1 C_bb1870 + -1 C_bb1864 + 1 wcet_bb1864_bb1870 = -6; /*Phase_0., DAH BB 1875 Line L_4f4(1*(11-1))*/
-1 wcet_bb1864_bb1870 + 1 wcet_bb1864 >= 0; /*Phase_0.*/
-1 C_bb1860 + -1 C_bb1875 + -10 L_4f0 + -1 C_bb1869 + -1 C_bb1864 + 1 wcet_bb1864_bb1869 = -6; /*Phase_0., DAH BB 1869 Line L_4f0(1*(11-1))*/
-1 wcet_bb1864_bb1869 + 1 wcet_bb1864 >= 0; /*Phase_0.*/
-1 C_bb1860 + -10 L_4ef + -1 C_bb1874 + -1 C_bb1868 + -1 C_bb1863 + 1 wcet_bb1863_bb1868 = -6; /*Phase_0., DAH BB 1874 Line L_4ef(1*(11-1))*/
-1 wcet_bb1863_bb1868 + 1 wcet_bb1863 >= 0; /*Phase_0.*/
-1 C_bb1860 + -1 C_bb1874 + -10 L_4eb + -1 C_bb1867 + -1 C_bb1863 + 1 wcet_bb1863_bb1867 = -6; /*Phase_0., DAH BB 1867 Line L_4eb(1*(11-1))*/
-1 wcet_bb1863_bb1867 + 1 wcet_bb1863 >= 0; /*Phase_0.*/
-1 wcet_bb1857 + 1 Wcet_basicmath___ieee754_rem_pio2f_bb1857 = 2; /*Phase_0.*/
-1 wcet_bb1849 + -1 C_bb1847 + 1 wcet_bb1847_bb1849 = 2; /*Phase_0.*/
-1 wcet_bb1847_bb1849 + 1 wcet_bb1847 >= 0; /*Phase_0.*/
-10 L_525 + -1 wcet_bb1848 + -1 C_bb1847 + 1 wcet_bb1847_bb1848 = -10; /*Phase_0., DAH BB 1848 Line L_525(1*(11-1))*/
-1 wcet_bb1847_bb1848 + 1 wcet_bb1847 >= 0; /*Phase_0.*/
-10 L_526 + -1 wcet_bb1849 + -1 C_bb1848 + 1 wcet_bb1848_bb1849 = -8; /*Phase_0., DAH BB 1849 Line L_526(1*(11-1))*/
-1 wcet_bb1848_bb1849 + 1 wcet_bb1848 >= 0; /*Phase_0.*/
-1 C_bb1853 + -10 L_526 + -1 C_bb1850 + -1 C_bb1848 + 1 wcet_bb1848_bb1850 = -8; /*Phase_0., DAH BB 1850 Line L_526(1*(11-1))*/
-1 wcet_bb1848_bb1850 + 1 wcet_bb1848 >= 0; /*Phase_0.*/
-1 wcet_bb1852 + -1 C_bb1849 + 1 wcet_bb1849_bb1852 = 2; /*Phase_0.*/
-1 wcet_bb1849_bb1852 + 1 wcet_bb1849 >= 0; /*Phase_0.*/
-1 C_bb1853 + -10 L_52a + -1 C_bb1851 + -1 C_bb1849 + 1 wcet_bb1849_bb1851 = -8; /*Phase_0., DAH BB 1851 Line L_52a(1*(11-1))*/
-1 wcet_bb1849_bb1851 + 1 wcet_bb1849 >= 0; /*Phase_0.*/
-10 L_530 + -1 C_bb1853 + -10 L_52d + -1 C_bb1856 + -1 C_bb1855 + -1 C_bb1852 + 1 wcet_bb1852_bb1855 = -18; /*Phase_0., DAH BB 1856 Line L_52d(1*(11-1)), DAH BB 1853 Line L_530(1*(11-1))*/
-1 wcet_bb1852_bb1855 + 1 wcet_bb1852 >= 0; /*Phase_0.*/
-10 L_530 + -1 C_bb1853 + -1 C_bb1856 + -10 L_52c + -1 C_bb1854 + -1 C_bb1852 + 1 wcet_bb1852_bb1854 = -18; /*Phase_0., DAH BB 1854 Line L_52c(1*(11-1)), DAH BB 1853 Line L_530(1*(11-1))*/
-1 wcet_bb1852_bb1854 + 1 wcet_bb1852 >= 0; /*Phase_0.*/
-1 wcet_bb1847 + 1 Wcet_basicmath___kernel_cosf_bb1847 = 2; /*Phase_0.*/
-1 wcet_bb1798 + -1 C_bb1796 + 1 wcet_bb1796_bb1798 = 2; /*Phase_0.*/
-1 wcet_bb1796_bb1798 + 1 wcet_bb1796 >= 0; /*Phase_0.*/
-10 L_534 + -1 wcet_bb1797 + -1 C_bb1796 + 1 wcet_bb1796_bb1797 = -10; /*Phase_0., DAH BB 1797 Line L_534(1*(11-1))*/
-1 wcet_bb1796_bb1797 + 1 wcet_bb1796 >= 0; /*Phase_0.*/
-1 wcet_bb1798 + -1 C_bb1797 + 1 wcet_bb1797_bb1798 = 2; /*Phase_0.*/
-1 wcet_bb1797_bb1798 + 1 wcet_bb1797 >= 0; /*Phase_0.*/
-1 C_bb1802 + -10 L_534 + -1 C_bb1799 + -1 C_bb1797 + 1 wcet_bb1797_bb1799 = -8; /*Phase_0., DAH BB 1799 Line L_534(1*(11-1))*/
-1 wcet_bb1797_bb1799 + 1 wcet_bb1797 >= 0; /*Phase_0.*/
-1 C_bb1802 + -1 C_bb1801 + -1 C_bb1798 + 1 wcet_bb1798_bb1801 = 2; /*Phase_0.*/
-1 wcet_bb1798_bb1801 + 1 wcet_bb1798 >= 0; /*Phase_0.*/
-1 C_bb1802 + -10 L_538 + -1 C_bb1800 + -1 C_bb1798 + 1 wcet_bb1798_bb1800 = -8; /*Phase_0., DAH BB 1800 Line L_538(1*(11-1))*/
-1 wcet_bb1798_bb1800 + 1 wcet_bb1798 >= 0; /*Phase_0.*/
-1 wcet_bb1796 + 1 Wcet_basicmath___kernel_sinf_bb1796 = 2; /*Phase_0.*/
-1 wcet_bb1788 + -1 C_bb1786 + 1 wcet_bb1786_bb1788 = 2; /*Phase_0.*/
-1 wcet_bb1786_bb1788 + 1 wcet_bb1786 >= 0; /*Phase_0.*/
-10 L_525 + -1 wcet_bb1787 + -1 C_bb1786 + 1 wcet_bb1786_bb1787 = -10; /*Phase_0., DAH BB 1787 Line L_525(1*(11-1))*/
-1 wcet_bb1786_bb1787 + 1 wcet_bb1786 >= 0; /*Phase_0.*/
-10 L_526 + -1 wcet_bb1788 + -1 C_bb1787 + 1 wcet_bb1787_bb1788 = -8; /*Phase_0., DAH BB 1788 Line L_526(1*(11-1))*/
-1 wcet_bb1787_bb1788 + 1 wcet_bb1787 >= 0; /*Phase_0.*/
-1 C_bb1792 + -10 L_526 + -1 C_bb1789 + -1 C_bb1787 + 1 wcet_bb1787_bb1789 = -8; /*Phase_0., DAH BB 1789 Line L_526(1*(11-1))*/
-1 wcet_bb1787_bb1789 + 1 wcet_bb1787 >= 0; /*Phase_0.*/
-1 wcet_bb1791 + -1 C_bb1788 + 1 wcet_bb1788_bb1791 = 2; /*Phase_0.*/
-1 wcet_bb1788_bb1791 + 1 wcet_bb1788 >= 0; /*Phase_0.*/
-1 C_bb1792 + -10 L_52a + -1 C_bb1790 + -1 C_bb1788 + 1 wcet_bb1788_bb1790 = -8; /*Phase_0., DAH BB 1790 Line L_52a(1*(11-1))*/
-1 wcet_bb1788_bb1790 + 1 wcet_bb1788 >= 0; /*Phase_0.*/
-10 L_530 + -1 C_bb1792 + -10 L_52d + -1 C_bb1795 + -1 C_bb1794 + -1 C_bb1791 + 1 wcet_bb1791_bb1794 = -18; /*Phase_0., DAH BB 1795 Line L_52d(1*(11-1)), DAH BB 1792 Line L_530(1*(11-1))*/
-1 wcet_bb1791_bb1794 + 1 wcet_bb1791 >= 0; /*Phase_0.*/
-10 L_530 + -1 C_bb1792 + -1 C_bb1795 + -10 L_52c + -1 C_bb1793 + -1 C_bb1791 + 1 wcet_bb1791_bb1793 = -18; /*Phase_0., DAH BB 1793 Line L_52c(1*(11-1)), DAH BB 1792 Line L_530(1*(11-1))*/
-1 wcet_bb1791_bb1793 + 1 wcet_bb1791 >= 0; /*Phase_0.*/
-1 wcet_bb1786 + 1 Wcet_basicmath___kernel_cosf_bb1786 = 2; /*Phase_0.*/
-1 wcet_bb1778 + -1 C_bb1776 + 1 wcet_bb1776_bb1778 = 2; /*Phase_0.*/
-1 wcet_bb1776_bb1778 + 1 wcet_bb1776 >= 0; /*Phase_0.*/
-10 L_525 + -1 wcet_bb1777 + -1 C_bb1776 + 1 wcet_bb1776_bb1777 = -10; /*Phase_0., DAH BB 1777 Line L_525(1*(11-1))*/
-1 wcet_bb1776_bb1777 + 1 wcet_bb1776 >= 0; /*Phase_0.*/
-10 L_526 + -1 wcet_bb1778 + -1 C_bb1777 + 1 wcet_bb1777_bb1778 = -8; /*Phase_0., DAH BB 1778 Line L_526(1*(11-1))*/
-1 wcet_bb1777_bb1778 + 1 wcet_bb1777 >= 0; /*Phase_0.*/
-1 C_bb1782 + -10 L_526 + -1 C_bb1779 + -1 C_bb1777 + 1 wcet_bb1777_bb1779 = -8; /*Phase_0., DAH BB 1779 Line L_526(1*(11-1))*/
-1 wcet_bb1777_bb1779 + 1 wcet_bb1777 >= 0; /*Phase_0.*/
-1 wcet_bb1781 + -1 C_bb1778 + 1 wcet_bb1778_bb1781 = 2; /*Phase_0.*/
-1 wcet_bb1778_bb1781 + 1 wcet_bb1778 >= 0; /*Phase_0.*/
-1 C_bb1782 + -10 L_52a + -1 C_bb1780 + -1 C_bb1778 + 1 wcet_bb1778_bb1780 = -8; /*Phase_0., DAH BB 1780 Line L_52a(1*(11-1))*/
-1 wcet_bb1778_bb1780 + 1 wcet_bb1778 >= 0; /*Phase_0.*/
-10 L_530 + -1 C_bb1782 + -10 L_52d + -1 C_bb1785 + -1 C_bb1784 + -1 C_bb1781 + 1 wcet_bb1781_bb1784 = -18; /*Phase_0., DAH BB 1785 Line L_52d(1*(11-1)), DAH BB 1782 Line L_530(1*(11-1))*/
-1 wcet_bb1781_bb1784 + 1 wcet_bb1781 >= 0; /*Phase_0.*/
-10 L_530 + -1 C_bb1782 + -1 C_bb1785 + -10 L_52c + -1 C_bb1783 + -1 C_bb1781 + 1 wcet_bb1781_bb1783 = -18; /*Phase_0., DAH BB 1783 Line L_52c(1*(11-1)), DAH BB 1782 Line L_530(1*(11-1))*/
-1 wcet_bb1781_bb1783 + 1 wcet_bb1781 >= 0; /*Phase_0.*/
-1 wcet_bb1776 + 1 Wcet_basicmath___kernel_cosf_bb1776 = 2; /*Phase_0.*/
-1 wcet_bb1771 + -1 C_bb1769 + 1 wcet_bb1769_bb1771 = 2; /*Phase_0.*/
-1 wcet_bb1769_bb1771 + 1 wcet_bb1769 >= 0; /*Phase_0.*/
-10 L_534 + -1 wcet_bb1770 + -1 C_bb1769 + 1 wcet_bb1769_bb1770 = -10; /*Phase_0., DAH BB 1770 Line L_534(1*(11-1))*/
-1 wcet_bb1769_bb1770 + 1 wcet_bb1769 >= 0; /*Phase_0.*/
-1 wcet_bb1771 + -1 C_bb1770 + 1 wcet_bb1770_bb1771 = 2; /*Phase_0.*/
-1 wcet_bb1770_bb1771 + 1 wcet_bb1770 >= 0; /*Phase_0.*/
-1 C_bb1775 + -10 L_534 + -1 C_bb1772 + -1 C_bb1770 + 1 wcet_bb1770_bb1772 = -8; /*Phase_0., DAH BB 1772 Line L_534(1*(11-1))*/
-1 wcet_bb1770_bb1772 + 1 wcet_bb1770 >= 0; /*Phase_0.*/
-1 C_bb1775 + -1 C_bb1774 + -1 C_bb1771 + 1 wcet_bb1771_bb1774 = 2; /*Phase_0.*/
-1 wcet_bb1771_bb1774 + 1 wcet_bb1771 >= 0; /*Phase_0.*/
-1 C_bb1775 + -10 L_538 + -1 C_bb1773 + -1 C_bb1771 + 1 wcet_bb1771_bb1773 = -8; /*Phase_0., DAH BB 1773 Line L_538(1*(11-1))*/
-1 wcet_bb1771_bb1773 + 1 wcet_bb1771 >= 0; /*Phase_0.*/
-1 wcet_bb1769 + 1 Wcet_basicmath___kernel_sinf_bb1769 = 2; /*Phase_0.*/
-1 wcet_bb1743 + -1 C_bb1741 + 1 wcet_bb1741_bb1743 = 2; /*Phase_0.*/
-1 wcet_bb1741_bb1743 + 1 wcet_bb1741 >= 0; /*Phase_0.*/
-1 C_bb1744 + -10 L_4e8 + -1 C_bb1742 + -1 C_bb1741 + 1 wcet_bb1741_bb1742 = -8; /*Phase_0., DAH BB 1742 Line L_4e8(1*(11-1))*/
-1 wcet_bb1741_bb1742 + 1 wcet_bb1741 >= 0; /*Phase_0.*/
-1 wcet_bb1746 + -1 C_bb1743 + 1 wcet_bb1743_bb1746 = 2; /*Phase_0.*/
-1 wcet_bb1743_bb1746 + 1 wcet_bb1743 >= 0; /*Phase_0.*/
-10 L_4e9 + -1 wcet_bb1745 + -1 C_bb1743 + 1 wcet_bb1743_bb1745 = -10; /*Phase_0., DAH BB 1745 Line L_4e9(1*(11-1))*/
-1 wcet_bb1743_bb1745 + 1 wcet_bb1743 >= 0; /*Phase_0.*/
-1 wcet_bb1750 + -1 C_bb1746 + 1 wcet_bb1746_bb1750 = 2; /*Phase_0.*/
-1 wcet_bb1746_bb1750 + 1 wcet_bb1746 >= 0; /*Phase_0.*/
-1 wcet_bb1755 + -10 L_4f5 + -1 Wcet_basicmath___fabsf_bb1768 + -1 C_bb1749 + -1 C_bb1746 + 1 wcet_bb1746_bb1749 = -8; /*Phase_0., DAH BB 1749 Line L_4f5(1*(11-1))*/
-1 wcet_bb1746_bb1749 + 1 wcet_bb1746 >= 0; /*Phase_0.*/
-1 C_bb1744 + -1 C_bb1757 + -1 C_bb1750 + 1 wcet_bb1750_bb1757 = 2; /*Phase_0.*/
-1 wcet_bb1750_bb1757 + 1 wcet_bb1750 >= 0; /*Phase_0.*/
-1 C_bb1744 + -10 L_50b + -1 C_bb1756 + -1 C_bb1750 + 1 wcet_bb1750_bb1756 = -8; /*Phase_0., DAH BB 1756 Line L_50b(1*(11-1))*/
-1 wcet_bb1750_bb1756 + 1 wcet_bb1750 >= 0; /*Phase_0.*/
-1 wcet_bb1761 + -1 C_bb1755 + 1 wcet_bb1755_bb1761 = 2; /*Phase_0.*/
-1 wcet_bb1755_bb1761 + 1 wcet_bb1755 >= 0; /*Phase_0.*/
-10 L_4f9 + -1 wcet_bb1760 + -1 C_bb1755 + 1 wcet_bb1755_bb1760 = -10; /*Phase_0., DAH BB 1760 Line L_4f9(1*(11-1))*/
-1 wcet_bb1755_bb1760 + 1 wcet_bb1755 >= 0; /*Phase_0.*/
-10 L_4fa + -1 wcet_bb1761 + -1 C_bb1760 + 1 wcet_bb1760_bb1761 = -8; /*Phase_0., DAH BB 1761 Line L_4fa(1*(11-1))*/
-1 wcet_bb1760_bb1761 + 1 wcet_bb1760 >= 0; /*Phase_0.*/
-1 wcet_bb1764 + -10 L_4fa + -1 C_bb1762 + -1 C_bb1760 + 1 wcet_bb1760_bb1762 = -8; /*Phase_0., DAH BB 1762 Line L_4fa(1*(11-1))*/
-1 wcet_bb1760_bb1762 + 1 wcet_bb1760 >= 0; /*Phase_0.*/
-1 wcet_bb1764 + -1 C_bb1761 + 1 wcet_bb1761_bb1764 = 2; /*Phase_0.*/
-1 wcet_bb1761_bb1764 + 1 wcet_bb1761 >= 0; /*Phase_0.*/
-10 L_4fd + -1 wcet_bb1763 + -1 C_bb1761 + 1 wcet_bb1761_bb1763 = -10; /*Phase_0., DAH BB 1763 Line L_4fd(1*(11-1))*/
-1 wcet_bb1761_bb1763 + 1 wcet_bb1761 >= 0; /*Phase_0.*/
-1 wcet_bb1764 + -1 C_bb1763 + 1 wcet_bb1763_bb1764 = 2; /*Phase_0.*/
-1 wcet_bb1763_bb1764 + 1 wcet_bb1763 >= 0; /*Phase_0.*/
-10 L_505 + -1 wcet_bb1764 + -10 L_502 + -1 C_bb1765 + -1 C_bb1763 + 1 wcet_bb1763_bb1765 = -20; /*Phase_0., DAH BB 1765 Line L_502(1*(11-1)), DAH BB 1764 Line L_505(1*(11-1))*/
-1 wcet_bb1763_bb1765 + 1 wcet_bb1763 >= 0; /*Phase_0.*/
-1 C_bb1744 + -1 C_bb1767 + -1 C_bb1764 + 1 wcet_bb1764_bb1767 = 4; /*Phase_0.*/
-1 wcet_bb1764_bb1767 + 1 wcet_bb1764 >= 0; /*Phase_0.*/
-1 C_bb1744 + -10 L_507 + -1 C_bb1766 + -1 C_bb1764 + 1 wcet_bb1764_bb1766 = -8; /*Phase_0., DAH BB 1766 Line L_507(1*(11-1))*/
-1 wcet_bb1764_bb1766 + 1 wcet_bb1764 >= 0; /*Phase_0.*/
-1 wcet_bb1748 + -1 C_bb1745 + 1 wcet_bb1745_bb1748 = 2; /*Phase_0.*/
-1 wcet_bb1745_bb1748 + 1 wcet_bb1745 >= 0; /*Phase_0.*/
-10 L_4ea + -1 wcet_bb1747 + -1 C_bb1745 + 1 wcet_bb1745_bb1747 = -10; /*Phase_0., DAH BB 1747 Line L_4ea(1*(11-1))*/
-1 wcet_bb1745_bb1747 + 1 wcet_bb1745 >= 0; /*Phase_0.*/
-1 C_bb1744 + -10 L_4f4 + -1 C_bb1759 + -1 C_bb1754 + -1 C_bb1748 + 1 wcet_bb1748_bb1754 = -6; /*Phase_0., DAH BB 1759 Line L_4f4(1*(11-1))*/
-1 wcet_bb1748_bb1754 + 1 wcet_bb1748 >= 0; /*Phase_0.*/
-1 C_bb1744 + -1 C_bb1759 + -10 L_4f0 + -1 C_bb1753 + -1 C_bb1748 + 1 wcet_bb1748_bb1753 = -6; /*Phase_0., DAH BB 1753 Line L_4f0(1*(11-1))*/
-1 wcet_bb1748_bb1753 + 1 wcet_bb1748 >= 0; /*Phase_0.*/
-1 C_bb1744 + -10 L_4ef + -1 C_bb1758 + -1 C_bb1752 + -1 C_bb1747 + 1 wcet_bb1747_bb1752 = -6; /*Phase_0., DAH BB 1758 Line L_4ef(1*(11-1))*/
-1 wcet_bb1747_bb1752 + 1 wcet_bb1747 >= 0; /*Phase_0.*/
-1 C_bb1744 + -1 C_bb1758 + -10 L_4eb + -1 C_bb1751 + -1 C_bb1747 + 1 wcet_bb1747_bb1751 = -6; /*Phase_0., DAH BB 1751 Line L_4eb(1*(11-1))*/
-1 wcet_bb1747_bb1751 + 1 wcet_bb1747 >= 0; /*Phase_0.*/
-1 wcet_bb1741 + 1 Wcet_basicmath___ieee754_rem_pio2f_bb1741 = 2; /*Phase_0.*/
-1 wcet_bb1733 + -1 C_bb1731 + 1 wcet_bb1731_bb1733 = 2; /*Phase_0.*/
-1 wcet_bb1731_bb1733 + 1 wcet_bb1731 >= 0; /*Phase_0.*/
-10 L_525 + -1 wcet_bb1732 + -1 C_bb1731 + 1 wcet_bb1731_bb1732 = -10; /*Phase_0., DAH BB 1732 Line L_525(1*(11-1))*/
-1 wcet_bb1731_bb1732 + 1 wcet_bb1731 >= 0; /*Phase_0.*/
-10 L_526 + -1 wcet_bb1733 + -1 C_bb1732 + 1 wcet_bb1732_bb1733 = -8; /*Phase_0., DAH BB 1733 Line L_526(1*(11-1))*/
-1 wcet_bb1732_bb1733 + 1 wcet_bb1732 >= 0; /*Phase_0.*/
-1 C_bb1737 + -10 L_526 + -1 C_bb1734 + -1 C_bb1732 + 1 wcet_bb1732_bb1734 = -8; /*Phase_0., DAH BB 1734 Line L_526(1*(11-1))*/
-1 wcet_bb1732_bb1734 + 1 wcet_bb1732 >= 0; /*Phase_0.*/
-1 wcet_bb1736 + -1 C_bb1733 + 1 wcet_bb1733_bb1736 = 2; /*Phase_0.*/
-1 wcet_bb1733_bb1736 + 1 wcet_bb1733 >= 0; /*Phase_0.*/
-1 C_bb1737 + -10 L_52a + -1 C_bb1735 + -1 C_bb1733 + 1 wcet_bb1733_bb1735 = -8; /*Phase_0., DAH BB 1735 Line L_52a(1*(11-1))*/
-1 wcet_bb1733_bb1735 + 1 wcet_bb1733 >= 0; /*Phase_0.*/
-10 L_530 + -1 C_bb1737 + -10 L_52d + -1 C_bb1740 + -1 C_bb1739 + -1 C_bb1736 + 1 wcet_bb1736_bb1739 = -18; /*Phase_0., DAH BB 1740 Line L_52d(1*(11-1)), DAH BB 1737 Line L_530(1*(11-1))*/
-1 wcet_bb1736_bb1739 + 1 wcet_bb1736 >= 0; /*Phase_0.*/
-10 L_530 + -1 C_bb1737 + -1 C_bb1740 + -10 L_52c + -1 C_bb1738 + -1 C_bb1736 + 1 wcet_bb1736_bb1738 = -18; /*Phase_0., DAH BB 1738 Line L_52c(1*(11-1)), DAH BB 1737 Line L_530(1*(11-1))*/
-1 wcet_bb1736_bb1738 + 1 wcet_bb1736 >= 0; /*Phase_0.*/
-1 wcet_bb1731 + 1 Wcet_basicmath___kernel_cosf_bb1731 = 2; /*Phase_0.*/
-1 wcet_bb1682 + -1 C_bb1680 + 1 wcet_bb1680_bb1682 = 2; /*Phase_0.*/
-1 wcet_bb1680_bb1682 + 1 wcet_bb1680 >= 0; /*Phase_0.*/
-10 L_534 + -1 wcet_bb1681 + -1 C_bb1680 + 1 wcet_bb1680_bb1681 = -10; /*Phase_0., DAH BB 1681 Line L_534(1*(11-1))*/
-1 wcet_bb1680_bb1681 + 1 wcet_bb1680 >= 0; /*Phase_0.*/
-1 wcet_bb1682 + -1 C_bb1681 + 1 wcet_bb1681_bb1682 = 2; /*Phase_0.*/
-1 wcet_bb1681_bb1682 + 1 wcet_bb1681 >= 0; /*Phase_0.*/
-1 C_bb1686 + -10 L_534 + -1 C_bb1683 + -1 C_bb1681 + 1 wcet_bb1681_bb1683 = -8; /*Phase_0., DAH BB 1683 Line L_534(1*(11-1))*/
-1 wcet_bb1681_bb1683 + 1 wcet_bb1681 >= 0; /*Phase_0.*/
-1 C_bb1686 + -1 C_bb1685 + -1 C_bb1682 + 1 wcet_bb1682_bb1685 = 2; /*Phase_0.*/
-1 wcet_bb1682_bb1685 + 1 wcet_bb1682 >= 0; /*Phase_0.*/
-1 C_bb1686 + -10 L_538 + -1 C_bb1684 + -1 C_bb1682 + 1 wcet_bb1682_bb1684 = -8; /*Phase_0., DAH BB 1684 Line L_538(1*(11-1))*/
-1 wcet_bb1682_bb1684 + 1 wcet_bb1682 >= 0; /*Phase_0.*/
-1 wcet_bb1680 + 1 Wcet_basicmath___kernel_sinf_bb1680 = 2; /*Phase_0.*/
-1 wcet_bb1672 + -1 C_bb1670 + 1 wcet_bb1670_bb1672 = 2; /*Phase_0.*/
-1 wcet_bb1670_bb1672 + 1 wcet_bb1670 >= 0; /*Phase_0.*/
-10 L_525 + -1 wcet_bb1671 + -1 C_bb1670 + 1 wcet_bb1670_bb1671 = -10; /*Phase_0., DAH BB 1671 Line L_525(1*(11-1))*/
-1 wcet_bb1670_bb1671 + 1 wcet_bb1670 >= 0; /*Phase_0.*/
-10 L_526 + -1 wcet_bb1672 + -1 C_bb1671 + 1 wcet_bb1671_bb1672 = -8; /*Phase_0., DAH BB 1672 Line L_526(1*(11-1))*/
-1 wcet_bb1671_bb1672 + 1 wcet_bb1671 >= 0; /*Phase_0.*/
-1 C_bb1676 + -10 L_526 + -1 C_bb1673 + -1 C_bb1671 + 1 wcet_bb1671_bb1673 = -8; /*Phase_0., DAH BB 1673 Line L_526(1*(11-1))*/
-1 wcet_bb1671_bb1673 + 1 wcet_bb1671 >= 0; /*Phase_0.*/
-1 wcet_bb1675 + -1 C_bb1672 + 1 wcet_bb1672_bb1675 = 2; /*Phase_0.*/
-1 wcet_bb1672_bb1675 + 1 wcet_bb1672 >= 0; /*Phase_0.*/
-1 C_bb1676 + -10 L_52a + -1 C_bb1674 + -1 C_bb1672 + 1 wcet_bb1672_bb1674 = -8; /*Phase_0., DAH BB 1674 Line L_52a(1*(11-1))*/
-1 wcet_bb1672_bb1674 + 1 wcet_bb1672 >= 0; /*Phase_0.*/
-10 L_530 + -1 C_bb1676 + -10 L_52d + -1 C_bb1679 + -1 C_bb1678 + -1 C_bb1675 + 1 wcet_bb1675_bb1678 = -18; /*Phase_0., DAH BB 1679 Line L_52d(1*(11-1)), DAH BB 1676 Line L_530(1*(11-1))*/
-1 wcet_bb1675_bb1678 + 1 wcet_bb1675 >= 0; /*Phase_0.*/
-10 L_530 + -1 C_bb1676 + -1 C_bb1679 + -10 L_52c + -1 C_bb1677 + -1 C_bb1675 + 1 wcet_bb1675_bb1677 = -18; /*Phase_0., DAH BB 1677 Line L_52c(1*(11-1)), DAH BB 1676 Line L_530(1*(11-1))*/
-1 wcet_bb1675_bb1677 + 1 wcet_bb1675 >= 0; /*Phase_0.*/
-1 wcet_bb1670 + 1 Wcet_basicmath___kernel_cosf_bb1670 = 2; /*Phase_0.*/
-1 wcet_bb1662 + -1 C_bb1660 + 1 wcet_bb1660_bb1662 = 2; /*Phase_0.*/
-1 wcet_bb1660_bb1662 + 1 wcet_bb1660 >= 0; /*Phase_0.*/
-10 L_525 + -1 wcet_bb1661 + -1 C_bb1660 + 1 wcet_bb1660_bb1661 = -10; /*Phase_0., DAH BB 1661 Line L_525(1*(11-1))*/
-1 wcet_bb1660_bb1661 + 1 wcet_bb1660 >= 0; /*Phase_0.*/
-10 L_526 + -1 wcet_bb1662 + -1 C_bb1661 + 1 wcet_bb1661_bb1662 = -8; /*Phase_0., DAH BB 1662 Line L_526(1*(11-1))*/
-1 wcet_bb1661_bb1662 + 1 wcet_bb1661 >= 0; /*Phase_0.*/
-1 C_bb1666 + -10 L_526 + -1 C_bb1663 + -1 C_bb1661 + 1 wcet_bb1661_bb1663 = -8; /*Phase_0., DAH BB 1663 Line L_526(1*(11-1))*/
-1 wcet_bb1661_bb1663 + 1 wcet_bb1661 >= 0; /*Phase_0.*/
-1 wcet_bb1665 + -1 C_bb1662 + 1 wcet_bb1662_bb1665 = 2; /*Phase_0.*/
-1 wcet_bb1662_bb1665 + 1 wcet_bb1662 >= 0; /*Phase_0.*/
-1 C_bb1666 + -10 L_52a + -1 C_bb1664 + -1 C_bb1662 + 1 wcet_bb1662_bb1664 = -8; /*Phase_0., DAH BB 1664 Line L_52a(1*(11-1))*/
-1 wcet_bb1662_bb1664 + 1 wcet_bb1662 >= 0; /*Phase_0.*/
-10 L_530 + -1 C_bb1666 + -10 L_52d + -1 C_bb1669 + -1 C_bb1668 + -1 C_bb1665 + 1 wcet_bb1665_bb1668 = -18; /*Phase_0., DAH BB 1669 Line L_52d(1*(11-1)), DAH BB 1666 Line L_530(1*(11-1))*/
-1 wcet_bb1665_bb1668 + 1 wcet_bb1665 >= 0; /*Phase_0.*/
-10 L_530 + -1 C_bb1666 + -1 C_bb1669 + -10 L_52c + -1 C_bb1667 + -1 C_bb1665 + 1 wcet_bb1665_bb1667 = -18; /*Phase_0., DAH BB 1667 Line L_52c(1*(11-1)), DAH BB 1666 Line L_530(1*(11-1))*/
-1 wcet_bb1665_bb1667 + 1 wcet_bb1665 >= 0; /*Phase_0.*/
-1 wcet_bb1660 + 1 Wcet_basicmath___kernel_cosf_bb1660 = 2; /*Phase_0.*/
-1 wcet_bb1655 + -1 C_bb1653 + 1 wcet_bb1653_bb1655 = 2; /*Phase_0.*/
-1 wcet_bb1653_bb1655 + 1 wcet_bb1653 >= 0; /*Phase_0.*/
-10 L_534 + -1 wcet_bb1654 + -1 C_bb1653 + 1 wcet_bb1653_bb1654 = -10; /*Phase_0., DAH BB 1654 Line L_534(1*(11-1))*/
-1 wcet_bb1653_bb1654 + 1 wcet_bb1653 >= 0; /*Phase_0.*/
-1 wcet_bb1655 + -1 C_bb1654 + 1 wcet_bb1654_bb1655 = 2; /*Phase_0.*/
-1 wcet_bb1654_bb1655 + 1 wcet_bb1654 >= 0; /*Phase_0.*/
-1 C_bb1659 + -10 L_534 + -1 C_bb1656 + -1 C_bb1654 + 1 wcet_bb1654_bb1656 = -8; /*Phase_0., DAH BB 1656 Line L_534(1*(11-1))*/
-1 wcet_bb1654_bb1656 + 1 wcet_bb1654 >= 0; /*Phase_0.*/
-1 C_bb1659 + -1 C_bb1658 + -1 C_bb1655 + 1 wcet_bb1655_bb1658 = 2; /*Phase_0.*/
-1 wcet_bb1655_bb1658 + 1 wcet_bb1655 >= 0; /*Phase_0.*/
-1 C_bb1659 + -10 L_538 + -1 C_bb1657 + -1 C_bb1655 + 1 wcet_bb1655_bb1657 = -8; /*Phase_0., DAH BB 1657 Line L_538(1*(11-1))*/
-1 wcet_bb1655_bb1657 + 1 wcet_bb1655 >= 0; /*Phase_0.*/
-1 wcet_bb1653 + 1 Wcet_basicmath___kernel_sinf_bb1653 = 2; /*Phase_0.*/
-1 wcet_bb1627 + -1 C_bb1625 + 1 wcet_bb1625_bb1627 = 2; /*Phase_0.*/
-1 wcet_bb1625_bb1627 + 1 wcet_bb1625 >= 0; /*Phase_0.*/
-1 C_bb1628 + -10 L_4e8 + -1 C_bb1626 + -1 C_bb1625 + 1 wcet_bb1625_bb1626 = -8; /*Phase_0., DAH BB 1626 Line L_4e8(1*(11-1))*/
-1 wcet_bb1625_bb1626 + 1 wcet_bb1625 >= 0; /*Phase_0.*/
-1 wcet_bb1630 + -1 C_bb1627 + 1 wcet_bb1627_bb1630 = 2; /*Phase_0.*/
-1 wcet_bb1627_bb1630 + 1 wcet_bb1627 >= 0; /*Phase_0.*/
-10 L_4e9 + -1 wcet_bb1629 + -1 C_bb1627 + 1 wcet_bb1627_bb1629 = -10; /*Phase_0., DAH BB 1629 Line L_4e9(1*(11-1))*/
-1 wcet_bb1627_bb1629 + 1 wcet_bb1627 >= 0; /*Phase_0.*/
-1 wcet_bb1634 + -1 C_bb1630 + 1 wcet_bb1630_bb1634 = 2; /*Phase_0.*/
-1 wcet_bb1630_bb1634 + 1 wcet_bb1630 >= 0; /*Phase_0.*/
-1 wcet_bb1639 + -10 L_4f5 + -1 Wcet_basicmath___fabsf_bb1652 + -1 C_bb1633 + -1 C_bb1630 + 1 wcet_bb1630_bb1633 = -8; /*Phase_0., DAH BB 1633 Line L_4f5(1*(11-1))*/
-1 wcet_bb1630_bb1633 + 1 wcet_bb1630 >= 0; /*Phase_0.*/
-1 C_bb1628 + -1 C_bb1641 + -1 C_bb1634 + 1 wcet_bb1634_bb1641 = 2; /*Phase_0.*/
-1 wcet_bb1634_bb1641 + 1 wcet_bb1634 >= 0; /*Phase_0.*/
-1 C_bb1628 + -10 L_50b + -1 C_bb1640 + -1 C_bb1634 + 1 wcet_bb1634_bb1640 = -8; /*Phase_0., DAH BB 1640 Line L_50b(1*(11-1))*/
-1 wcet_bb1634_bb1640 + 1 wcet_bb1634 >= 0; /*Phase_0.*/
-1 wcet_bb1645 + -1 C_bb1639 + 1 wcet_bb1639_bb1645 = 2; /*Phase_0.*/
-1 wcet_bb1639_bb1645 + 1 wcet_bb1639 >= 0; /*Phase_0.*/
-10 L_4f9 + -1 wcet_bb1644 + -1 C_bb1639 + 1 wcet_bb1639_bb1644 = -10; /*Phase_0., DAH BB 1644 Line L_4f9(1*(11-1))*/
-1 wcet_bb1639_bb1644 + 1 wcet_bb1639 >= 0; /*Phase_0.*/
-10 L_4fa + -1 wcet_bb1645 + -1 C_bb1644 + 1 wcet_bb1644_bb1645 = -8; /*Phase_0., DAH BB 1645 Line L_4fa(1*(11-1))*/
-1 wcet_bb1644_bb1645 + 1 wcet_bb1644 >= 0; /*Phase_0.*/
-1 wcet_bb1648 + -10 L_4fa + -1 C_bb1646 + -1 C_bb1644 + 1 wcet_bb1644_bb1646 = -8; /*Phase_0., DAH BB 1646 Line L_4fa(1*(11-1))*/
-1 wcet_bb1644_bb1646 + 1 wcet_bb1644 >= 0; /*Phase_0.*/
-1 wcet_bb1648 + -1 C_bb1645 + 1 wcet_bb1645_bb1648 = 2; /*Phase_0.*/
-1 wcet_bb1645_bb1648 + 1 wcet_bb1645 >= 0; /*Phase_0.*/
-10 L_4fd + -1 wcet_bb1647 + -1 C_bb1645 + 1 wcet_bb1645_bb1647 = -10; /*Phase_0., DAH BB 1647 Line L_4fd(1*(11-1))*/
-1 wcet_bb1645_bb1647 + 1 wcet_bb1645 >= 0; /*Phase_0.*/
-1 wcet_bb1648 + -1 C_bb1647 + 1 wcet_bb1647_bb1648 = 2; /*Phase_0.*/
-1 wcet_bb1647_bb1648 + 1 wcet_bb1647 >= 0; /*Phase_0.*/
-10 L_505 + -1 wcet_bb1648 + -10 L_502 + -1 C_bb1649 + -1 C_bb1647 + 1 wcet_bb1647_bb1649 = -20; /*Phase_0., DAH BB 1649 Line L_502(1*(11-1)), DAH BB 1648 Line L_505(1*(11-1))*/
-1 wcet_bb1647_bb1649 + 1 wcet_bb1647 >= 0; /*Phase_0.*/
-1 C_bb1628 + -1 C_bb1651 + -1 C_bb1648 + 1 wcet_bb1648_bb1651 = 4; /*Phase_0.*/
-1 wcet_bb1648_bb1651 + 1 wcet_bb1648 >= 0; /*Phase_0.*/
-1 C_bb1628 + -10 L_507 + -1 C_bb1650 + -1 C_bb1648 + 1 wcet_bb1648_bb1650 = -8; /*Phase_0., DAH BB 1650 Line L_507(1*(11-1))*/
-1 wcet_bb1648_bb1650 + 1 wcet_bb1648 >= 0; /*Phase_0.*/
-1 wcet_bb1632 + -1 C_bb1629 + 1 wcet_bb1629_bb1632 = 2; /*Phase_0.*/
-1 wcet_bb1629_bb1632 + 1 wcet_bb1629 >= 0; /*Phase_0.*/
-10 L_4ea + -1 wcet_bb1631 + -1 C_bb1629 + 1 wcet_bb1629_bb1631 = -10; /*Phase_0., DAH BB 1631 Line L_4ea(1*(11-1))*/
-1 wcet_bb1629_bb1631 + 1 wcet_bb1629 >= 0; /*Phase_0.*/
-1 C_bb1628 + -10 L_4f4 + -1 C_bb1643 + -1 C_bb1638 + -1 C_bb1632 + 1 wcet_bb1632_bb1638 = -6; /*Phase_0., DAH BB 1643 Line L_4f4(1*(11-1))*/
-1 wcet_bb1632_bb1638 + 1 wcet_bb1632 >= 0; /*Phase_0.*/
-1 C_bb1628 + -1 C_bb1643 + -10 L_4f0 + -1 C_bb1637 + -1 C_bb1632 + 1 wcet_bb1632_bb1637 = -6; /*Phase_0., DAH BB 1637 Line L_4f0(1*(11-1))*/
-1 wcet_bb1632_bb1637 + 1 wcet_bb1632 >= 0; /*Phase_0.*/
-1 C_bb1628 + -10 L_4ef + -1 C_bb1642 + -1 C_bb1636 + -1 C_bb1631 + 1 wcet_bb1631_bb1636 = -6; /*Phase_0., DAH BB 1642 Line L_4ef(1*(11-1))*/
-1 wcet_bb1631_bb1636 + 1 wcet_bb1631 >= 0; /*Phase_0.*/
-1 C_bb1628 + -1 C_bb1642 + -10 L_4eb + -1 C_bb1635 + -1 C_bb1631 + 1 wcet_bb1631_bb1635 = -6; /*Phase_0., DAH BB 1635 Line L_4eb(1*(11-1))*/
-1 wcet_bb1631_bb1635 + 1 wcet_bb1631 >= 0; /*Phase_0.*/
-1 wcet_bb1625 + 1 Wcet_basicmath___ieee754_rem_pio2f_bb1625 = 2; /*Phase_0.*/
-1 wcet_bb1617 + -1 C_bb1615 + 1 wcet_bb1615_bb1617 = 2; /*Phase_0.*/
-1 wcet_bb1615_bb1617 + 1 wcet_bb1615 >= 0; /*Phase_0.*/
-10 L_525 + -1 wcet_bb1616 + -1 C_bb1615 + 1 wcet_bb1615_bb1616 = -10; /*Phase_0., DAH BB 1616 Line L_525(1*(11-1))*/
-1 wcet_bb1615_bb1616 + 1 wcet_bb1615 >= 0; /*Phase_0.*/
-10 L_526 + -1 wcet_bb1617 + -1 C_bb1616 + 1 wcet_bb1616_bb1617 = -8; /*Phase_0., DAH BB 1617 Line L_526(1*(11-1))*/
-1 wcet_bb1616_bb1617 + 1 wcet_bb1616 >= 0; /*Phase_0.*/
-1 C_bb1621 + -10 L_526 + -1 C_bb1618 + -1 C_bb1616 + 1 wcet_bb1616_bb1618 = -8; /*Phase_0., DAH BB 1618 Line L_526(1*(11-1))*/
-1 wcet_bb1616_bb1618 + 1 wcet_bb1616 >= 0; /*Phase_0.*/
-1 wcet_bb1620 + -1 C_bb1617 + 1 wcet_bb1617_bb1620 = 2; /*Phase_0.*/
-1 wcet_bb1617_bb1620 + 1 wcet_bb1617 >= 0; /*Phase_0.*/
-1 C_bb1621 + -10 L_52a + -1 C_bb1619 + -1 C_bb1617 + 1 wcet_bb1617_bb1619 = -8; /*Phase_0., DAH BB 1619 Line L_52a(1*(11-1))*/
-1 wcet_bb1617_bb1619 + 1 wcet_bb1617 >= 0; /*Phase_0.*/
-10 L_530 + -1 C_bb1621 + -10 L_52d + -1 C_bb1624 + -1 C_bb1623 + -1 C_bb1620 + 1 wcet_bb1620_bb1623 = -18; /*Phase_0., DAH BB 1624 Line L_52d(1*(11-1)), DAH BB 1621 Line L_530(1*(11-1))*/
-1 wcet_bb1620_bb1623 + 1 wcet_bb1620 >= 0; /*Phase_0.*/
-10 L_530 + -1 C_bb1621 + -1 C_bb1624 + -10 L_52c + -1 C_bb1622 + -1 C_bb1620 + 1 wcet_bb1620_bb1622 = -18; /*Phase_0., DAH BB 1622 Line L_52c(1*(11-1)), DAH BB 1621 Line L_530(1*(11-1))*/
-1 wcet_bb1620_bb1622 + 1 wcet_bb1620 >= 0; /*Phase_0.*/
-1 wcet_bb1615 + 1 Wcet_basicmath___kernel_cosf_bb1615 = 2; /*Phase_0.*/
-1 wcet_bb1576 + -1 C_bb1574 + 1 wcet_bb1574_bb1576 = 2; /*Phase_0.*/
-1 wcet_bb1574_bb1576 + 1 wcet_bb1574 >= 0; /*Phase_0.*/
-10 L_552 + -1 wcet_bb1575 + -1 C_bb1574 + 1 wcet_bb1574_bb1575 = -10; /*Phase_0., DAH BB 1575 Line L_552(1*(11-1))*/
-1 wcet_bb1574_bb1575 + 1 wcet_bb1574 >= 0; /*Phase_0.*/
-10 L_555 + -1 wcet_bb1576 + -10 L_553 + -1 C_bb1578 + -1 C_bb1575 + 1 wcet_bb1575_bb1578 = -18; /*Phase_0., DAH BB 1578 Line L_553(1*(11-1)), DAH BB 1576 Line L_555(1*(11-1))*/
-1 wcet_bb1575_bb1578 + 1 wcet_bb1575 >= 0; /*Phase_0.*/
-1 C_bb1581 + -10 L_553 + -1 C_bb1577 + -1 C_bb1575 + 1 wcet_bb1575_bb1577 = -8; /*Phase_0., DAH BB 1577 Line L_553(1*(11-1))*/
-1 wcet_bb1575_bb1577 + 1 wcet_bb1575 >= 0; /*Phase_0.*/
-10 L_555 + -1 wcet_bb1580 + -1 C_bb1576 + 1 wcet_bb1576_bb1580 = -8; /*Phase_0., DAH BB 1580 Line L_555(1*(11-1))*/
-1 wcet_bb1576_bb1580 + 1 wcet_bb1576 >= 0; /*Phase_0.*/
-1 C_bb1581 + -10 L_555 + -1 C_bb1579 + -1 C_bb1576 + 1 wcet_bb1576_bb1579 = -8; /*Phase_0., DAH BB 1579 Line L_555(1*(11-1))*/
-1 wcet_bb1576_bb1579 + 1 wcet_bb1576 >= 0; /*Phase_0.*/
-1 C_bb1581 + -1 C_bb1585 + -1 Wcet_basicmath___copysignf_bb1594 + -1 C_bb1583 + -1 C_bb1580 + 1 wcet_bb1580_bb1583 = 6; /*Phase_0.*/
-1 wcet_bb1580_bb1583 + 1 wcet_bb1580 >= 0; /*Phase_0.*/
-10 L_556 + -1 wcet_bb1582 + -1 C_bb1580 + 1 wcet_bb1580_bb1582 = -10; /*Phase_0., DAH BB 1582 Line L_556(1*(11-1))*/
-1 wcet_bb1580_bb1582 + 1 wcet_bb1580 >= 0; /*Phase_0.*/
-1 wcet_bb1584 + -1 C_bb1582 + 1 wcet_bb1582_bb1584 = 2; /*Phase_0.*/
-1 wcet_bb1582_bb1584 + 1 wcet_bb1582 >= 0; /*Phase_0.*/
-1 C_bb1581 + -1 C_bb1585 + -10 L_557 + -1 Wcet_basicmath___copysignf_bb1594 + -1 C_bb1583 + -1 C_bb1582 + 1 wcet_bb1582_bb1583 = -6; /*Phase_0., DAH BB 1583 Line L_557(1*(11-1))*/
-1 wcet_bb1582_bb1583 + 1 wcet_bb1582 >= 0; /*Phase_0.*/
-1 wcet_bb1587 + -1 C_bb1584 + 1 wcet_bb1584_bb1587 = 2; /*Phase_0.*/
-1 wcet_bb1584_bb1587 + 1 wcet_bb1584 >= 0; /*Phase_0.*/
-1 C_bb1581 + -1 C_bb1588 + -10 L_558 + -1 Wcet_basicmath___copysignf_bb1595 + -1 C_bb1586 + -1 C_bb1584 + 1 wcet_bb1584_bb1586 = -6; /*Phase_0., DAH BB 1586 Line L_558(1*(11-1))*/
-1 wcet_bb1584_bb1586 + 1 wcet_bb1584 >= 0; /*Phase_0.*/
-1 wcet_bb1590 + -1 C_bb1587 + 1 wcet_bb1587_bb1590 = 2; /*Phase_0.*/
-1 wcet_bb1587_bb1590 + 1 wcet_bb1587 >= 0; /*Phase_0.*/
-1 C_bb1581 + -10 L_55a + -1 C_bb1589 + -1 C_bb1587 + 1 wcet_bb1587_bb1589 = -8; /*Phase_0., DAH BB 1589 Line L_55a(1*(11-1))*/
-1 wcet_bb1587_bb1589 + 1 wcet_bb1587 >= 0; /*Phase_0.*/
-10 L_55e + -1 C_bb1581 + -1 C_bb1592 + -1 C_bb1590 + 1 wcet_bb1590_bb1592 = -8; /*Phase_0., DAH BB 1581 Line L_55e(1*(11-1))*/
-1 wcet_bb1590_bb1592 + 1 wcet_bb1590 >= 0; /*Phase_0.*/
-1 C_bb1581 + -1 C_bb1593 + -10 L_55b + -1 Wcet_basicmath___copysignf_bb1596 + -1 C_bb1591 + -1 C_bb1590 + 1 wcet_bb1590_bb1591 = -6; /*Phase_0., DAH BB 1591 Line L_55b(1*(11-1))*/
-1 wcet_bb1590_bb1591 + 1 wcet_bb1590 >= 0; /*Phase_0.*/
-1 wcet_bb1574 + 1 Wcet_basicmath___scalbnf_bb1574 = 2; /*Phase_0.*/
-1 C_bb1563 + -2 C_bb1559 + 1 wcet_bb1559_bb1563 = 2; /*Phase_1559.*/
-1 wcet_bb1559_bb1563 + 1 wcetloop_1559 >= 0; /*Phase_1559.*/
-1 wcet_bb1566 + -26 C_bb1564 + 1 wcet_bb1564_bb1566 = 50; /*Phase_1564.*/
-1 wcet_bb1564_bb1566 + 1 wcetloop_1564 >= 0; /*Phase_1564.*/
-25 C_bb1570 + -25 C_bb1566 + 1 wcet_bb1566_bb1570 = 50; /*Phase_1564.*/
-1 wcet_bb1566_bb1570 + 1 wcet_bb1566 >= 0; /*Phase_1564.*/
-250 L_51c_Pbb1564 + -25 C_bb1570 + -250 L_51a_Pbb1564 + -25 C_bb1569 + -25 C_bb1566 + 1 wcet_bb1566_bb1569 = -500; /*Phase_1564., DAH BB 1569 Line L_51a_Pbb1564(25*(11-1)), DAH BB 1570 Line L_51c_Pbb1564(25*(11-1))*/
-1 wcet_bb1566_bb1569 + 1 wcet_bb1566 >= 0; /*Phase_1564.*/
-1 wcet_bb1550 + -1 C_bb1548 + 1 wcet_bb1548_bb1550 = 2; /*Phase_0.*/
-1 wcet_bb1548_bb1550 + 1 wcet_bb1548 >= 0; /*Phase_0.*/
-1 C_bb1551 + -10 L_50f + -1 C_bb1549 + -1 C_bb1548 + 1 wcet_bb1548_bb1549 = -8; /*Phase_0., DAH BB 1549 Line L_50f(1*(11-1))*/
-1 wcet_bb1548_bb1549 + 1 wcet_bb1548 >= 0; /*Phase_0.*/
-1 wcet_bb1553 + -1 C_bb1550 + 1 wcet_bb1550_bb1553 = 2; /*Phase_0.*/
-1 wcet_bb1550_bb1553 + 1 wcet_bb1550 >= 0; /*Phase_0.*/
-10 L_510 + -1 wcet_bb1552 + -1 C_bb1550 + 1 wcet_bb1550_bb1552 = -10; /*Phase_0., DAH BB 1552 Line L_510(1*(11-1))*/
-1 wcet_bb1550_bb1552 + 1 wcet_bb1550 >= 0; /*Phase_0.*/
-10 L_511 + -1 wcet_bb1555 + -1 C_bb1552 + 1 wcet_bb1552_bb1555 = -8; /*Phase_0., DAH BB 1555 Line L_511(1*(11-1))*/
-1 wcet_bb1552_bb1555 + 1 wcet_bb1552 >= 0; /*Phase_0.*/
-1 C_bb1551 + -10 L_511 + -1 C_bb1554 + -1 C_bb1552 + 1 wcet_bb1552_bb1554 = -8; /*Phase_0., DAH BB 1554 Line L_511(1*(11-1))*/
-1 wcet_bb1552_bb1554 + 1 wcet_bb1552 >= 0; /*Phase_0.*/
-1 wcet_bb1553 + -1 C_bb1555 + 1 wcet_bb1555_bb1553 = 2; /*Phase_0.*/
-1 wcet_bb1555_bb1553 + 1 wcet_bb1555 >= 0; /*Phase_0.*/
-1 C_bb1551 + -10 L_511 + -1 C_bb1558 + -1 C_bb1555 + 1 wcet_bb1555_bb1558 = -8; /*Phase_0., DAH BB 1558 Line L_511(1*(11-1))*/
-1 wcet_bb1555_bb1558 + 1 wcet_bb1555 >= 0; /*Phase_0.*/
-1 wcet_bb1557 + -1 C_bb1553 + 1 wcet_bb1553_bb1557 = 2; /*Phase_0.*/
-1 wcet_bb1553_bb1557 + 1 wcet_bb1553 >= 0; /*Phase_0.*/
-1 wcet_bb1557 + -20 L_515 + -1 C_bb1562 + -10 L_514_Pbb1559 + -1 wcetloop_1559 + -10 L_513 + -1 C_bb1556 + -1 C_bb1553 + 1 wcet_bb1553_bb1556 = -38; /*Phase_0., DAH BB 1556 Line L_513(1*(11-1)), DFM BB 1559 Line L_514_Pbb1559(1*(11-1)), DAH BB 1562 Line L_515(1*(11-1)), DAH BB 1557 Line L_515(1*(11-1))*/
-1 wcet_bb1553_bb1556 + 1 wcet_bb1553 >= 0; /*Phase_0.*/
-10 L_51d + -1 wcet_bb1565 + -1 wcetloop_1564 + -10 L_517 + -1 C_bb1561 + -1 C_bb1557 + 1 wcet_bb1557_bb1561 = -16; /*Phase_0., DAH BB 1561 Line L_517(1*(11-1)), DAH BB 1565 Line L_51d(1*(11-1))*/
-1 wcet_bb1557_bb1561 + 1 wcet_bb1557 >= 0; /*Phase_0.*/
-10 L_51d + -1 wcet_bb1565 + -1 wcetloop_1564 + -1 C_bb1561 + -20 L_517 + -1 C_bb1560 + -1 C_bb1557 + 1 wcet_bb1557_bb1560 = -28; /*Phase_0., DAH BB 1560 Line L_517(1*(11-1)), DAH BB 1561 Line L_517(1*(11-1)), DAH BB 1565 Line L_51d(1*(11-1))*/
-1 wcet_bb1557_bb1560 + 1 wcet_bb1557 >= 0; /*Phase_0.*/
-10 L_522 + -1 C_bb1551 + -1 C_bb1568 + -1 C_bb1565 + 1 wcet_bb1565_bb1568 = -8; /*Phase_0., DAH BB 1551 Line L_522(1*(11-1))*/
-1 wcet_bb1565_bb1568 + 1 wcet_bb1565 >= 0; /*Phase_0.*/
-10 L_51d + -1 wcet_bb1567 + -1 C_bb1565 + 1 wcet_bb1565_bb1567 = -10; /*Phase_0., DAH BB 1567 Line L_51d(1*(11-1))*/
-1 wcet_bb1565_bb1567 + 1 wcet_bb1565 >= 0; /*Phase_0.*/
-10 L_522 + -1 C_bb1551 + -1 C_bb1568 + -1 C_bb1567 + 1 wcet_bb1567_bb1568 = -8; /*Phase_0., DAH BB 1551 Line L_522(1*(11-1))*/
-1 wcet_bb1567_bb1568 + 1 wcet_bb1567 >= 0; /*Phase_0.*/
-10 L_51e + -1 wcet_bb1571 + -1 C_bb1567 + 1 wcet_bb1567_bb1571 = -10; /*Phase_0., DAH BB 1571 Line L_51e(1*(11-1))*/
-1 wcet_bb1567_bb1571 + 1 wcet_bb1567 >= 0; /*Phase_0.*/
-10 L_522 + -1 C_bb1551 + -1 C_bb1568 + -1 C_bb1573 + -1 C_bb1571 + 1 wcet_bb1571_bb1573 = -8; /*Phase_0., DAH BB 1551 Line L_522(1*(11-1))*/
-1 wcet_bb1571_bb1573 + 1 wcet_bb1571 >= 0; /*Phase_0.*/
-10 L_522 + -1 C_bb1551 + -1 C_bb1568 + -1 C_bb1572 + -1 C_bb1571 + 1 wcet_bb1571_bb1572 = -8; /*Phase_0., DAH BB 1551 Line L_522(1*(11-1))*/
-1 wcet_bb1571_bb1572 + 1 wcet_bb1571 >= 0; /*Phase_0.*/
-1 wcet_bb1548 + 1 Wcet_basicmath___ieee754_sqrtf_bb1548 = 2; /*Phase_0.*/
-1 C_bb1547 + 1 Wcet_basicmath___fabsf_bb1547 = 2; /*Phase_0.*/
-1 C_bb1546 + 1 Wcet_basicmath___isinff_bb1546 = 2; /*Phase_0.*/
-1 C_bb1417 + -2 C_bb1413 + 1 wcet_bb1413_bb1417 = 2; /*Phase_1413.*/
-1 wcet_bb1413_bb1417 + 1 wcetloop_1413 >= 0; /*Phase_1413.*/
-1 wcet_bb1420 + -26 C_bb1418 + 1 wcet_bb1418_bb1420 = 50; /*Phase_1418.*/
-1 wcet_bb1418_bb1420 + 1 wcetloop_1418 >= 0; /*Phase_1418.*/
-25 C_bb1424 + -25 C_bb1420 + 1 wcet_bb1420_bb1424 = 50; /*Phase_1418.*/
-1 wcet_bb1420_bb1424 + 1 wcet_bb1420 >= 0; /*Phase_1418.*/
-250 L_51c_Pbb1418 + -25 C_bb1424 + -250 L_51a_Pbb1418 + -25 C_bb1423 + -25 C_bb1420 + 1 wcet_bb1420_bb1423 = -500; /*Phase_1418., DAH BB 1423 Line L_51a_Pbb1418(25*(11-1)), DAH BB 1424 Line L_51c_Pbb1418(25*(11-1))*/
-1 wcet_bb1420_bb1423 + 1 wcet_bb1420 >= 0; /*Phase_1418.*/
-1 wcet_bb1404 + -1 C_bb1402 + 1 wcet_bb1402_bb1404 = 2; /*Phase_0.*/
-1 wcet_bb1402_bb1404 + 1 wcet_bb1402 >= 0; /*Phase_0.*/
-1 C_bb1405 + -10 L_50f + -1 C_bb1403 + -1 C_bb1402 + 1 wcet_bb1402_bb1403 = -8; /*Phase_0., DAH BB 1403 Line L_50f(1*(11-1))*/
-1 wcet_bb1402_bb1403 + 1 wcet_bb1402 >= 0; /*Phase_0.*/
-1 wcet_bb1407 + -1 C_bb1404 + 1 wcet_bb1404_bb1407 = 2; /*Phase_0.*/
-1 wcet_bb1404_bb1407 + 1 wcet_bb1404 >= 0; /*Phase_0.*/
-10 L_510 + -1 wcet_bb1406 + -1 C_bb1404 + 1 wcet_bb1404_bb1406 = -10; /*Phase_0., DAH BB 1406 Line L_510(1*(11-1))*/
-1 wcet_bb1404_bb1406 + 1 wcet_bb1404 >= 0; /*Phase_0.*/
-10 L_511 + -1 wcet_bb1409 + -1 C_bb1406 + 1 wcet_bb1406_bb1409 = -8; /*Phase_0., DAH BB 1409 Line L_511(1*(11-1))*/
-1 wcet_bb1406_bb1409 + 1 wcet_bb1406 >= 0; /*Phase_0.*/
-1 C_bb1405 + -10 L_511 + -1 C_bb1408 + -1 C_bb1406 + 1 wcet_bb1406_bb1408 = -8; /*Phase_0., DAH BB 1408 Line L_511(1*(11-1))*/
-1 wcet_bb1406_bb1408 + 1 wcet_bb1406 >= 0; /*Phase_0.*/
-1 wcet_bb1407 + -1 C_bb1409 + 1 wcet_bb1409_bb1407 = 2; /*Phase_0.*/
-1 wcet_bb1409_bb1407 + 1 wcet_bb1409 >= 0; /*Phase_0.*/
-1 C_bb1405 + -10 L_511 + -1 C_bb1412 + -1 C_bb1409 + 1 wcet_bb1409_bb1412 = -8; /*Phase_0., DAH BB 1412 Line L_511(1*(11-1))*/
-1 wcet_bb1409_bb1412 + 1 wcet_bb1409 >= 0; /*Phase_0.*/
-1 wcet_bb1411 + -1 C_bb1407 + 1 wcet_bb1407_bb1411 = 2; /*Phase_0.*/
-1 wcet_bb1407_bb1411 + 1 wcet_bb1407 >= 0; /*Phase_0.*/
-1 wcet_bb1411 + -20 L_515 + -1 C_bb1416 + -10 L_514_Pbb1413 + -1 wcetloop_1413 + -10 L_513 + -1 C_bb1410 + -1 C_bb1407 + 1 wcet_bb1407_bb1410 = -38; /*Phase_0., DAH BB 1410 Line L_513(1*(11-1)), DFM BB 1413 Line L_514_Pbb1413(1*(11-1)), DAH BB 1416 Line L_515(1*(11-1)), DAH BB 1411 Line L_515(1*(11-1))*/
-1 wcet_bb1407_bb1410 + 1 wcet_bb1407 >= 0; /*Phase_0.*/
-10 L_51d + -1 wcet_bb1419 + -1 wcetloop_1418 + -10 L_517 + -1 C_bb1415 + -1 C_bb1411 + 1 wcet_bb1411_bb1415 = -16; /*Phase_0., DAH BB 1415 Line L_517(1*(11-1)), DAH BB 1419 Line L_51d(1*(11-1))*/
-1 wcet_bb1411_bb1415 + 1 wcet_bb1411 >= 0; /*Phase_0.*/
-10 L_51d + -1 wcet_bb1419 + -1 wcetloop_1418 + -1 C_bb1415 + -20 L_517 + -1 C_bb1414 + -1 C_bb1411 + 1 wcet_bb1411_bb1414 = -28; /*Phase_0., DAH BB 1414 Line L_517(1*(11-1)), DAH BB 1415 Line L_517(1*(11-1)), DAH BB 1419 Line L_51d(1*(11-1))*/
-1 wcet_bb1411_bb1414 + 1 wcet_bb1411 >= 0; /*Phase_0.*/
-10 L_522 + -1 C_bb1405 + -1 C_bb1422 + -1 C_bb1419 + 1 wcet_bb1419_bb1422 = -8; /*Phase_0., DAH BB 1405 Line L_522(1*(11-1))*/
-1 wcet_bb1419_bb1422 + 1 wcet_bb1419 >= 0; /*Phase_0.*/
-10 L_51d + -1 wcet_bb1421 + -1 C_bb1419 + 1 wcet_bb1419_bb1421 = -10; /*Phase_0., DAH BB 1421 Line L_51d(1*(11-1))*/
-1 wcet_bb1419_bb1421 + 1 wcet_bb1419 >= 0; /*Phase_0.*/
-10 L_522 + -1 C_bb1405 + -1 C_bb1422 + -1 C_bb1421 + 1 wcet_bb1421_bb1422 = -8; /*Phase_0., DAH BB 1405 Line L_522(1*(11-1))*/
-1 wcet_bb1421_bb1422 + 1 wcet_bb1421 >= 0; /*Phase_0.*/
-10 L_51e + -1 wcet_bb1425 + -1 C_bb1421 + 1 wcet_bb1421_bb1425 = -10; /*Phase_0., DAH BB 1425 Line L_51e(1*(11-1))*/
-1 wcet_bb1421_bb1425 + 1 wcet_bb1421 >= 0; /*Phase_0.*/
-10 L_522 + -1 C_bb1405 + -1 C_bb1422 + -1 C_bb1427 + -1 C_bb1425 + 1 wcet_bb1425_bb1427 = -8; /*Phase_0., DAH BB 1405 Line L_522(1*(11-1))*/
-1 wcet_bb1425_bb1427 + 1 wcet_bb1425 >= 0; /*Phase_0.*/
-10 L_522 + -1 C_bb1405 + -1 C_bb1422 + -1 C_bb1426 + -1 C_bb1425 + 1 wcet_bb1425_bb1426 = -8; /*Phase_0., DAH BB 1405 Line L_522(1*(11-1))*/
-1 wcet_bb1425_bb1426 + 1 wcet_bb1425 >= 0; /*Phase_0.*/
-1 wcet_bb1402 + 1 Wcet_basicmath___ieee754_sqrtf_bb1402 = 2; /*Phase_0.*/
-1 C_bb1391 + -2 C_bb1387 + 1 wcet_bb1387_bb1391 = 2; /*Phase_1387.*/
-1 wcet_bb1387_bb1391 + 1 wcetloop_1387 >= 0; /*Phase_1387.*/
-1 wcet_bb1394 + -26 C_bb1392 + 1 wcet_bb1392_bb1394 = 50; /*Phase_1392.*/
-1 wcet_bb1392_bb1394 + 1 wcetloop_1392 >= 0; /*Phase_1392.*/
-25 C_bb1398 + -25 C_bb1394 + 1 wcet_bb1394_bb1398 = 50; /*Phase_1392.*/
-1 wcet_bb1394_bb1398 + 1 wcet_bb1394 >= 0; /*Phase_1392.*/
-250 L_51c_Pbb1392 + -25 C_bb1398 + -250 L_51a_Pbb1392 + -25 C_bb1397 + -25 C_bb1394 + 1 wcet_bb1394_bb1397 = -500; /*Phase_1392., DAH BB 1397 Line L_51a_Pbb1392(25*(11-1)), DAH BB 1398 Line L_51c_Pbb1392(25*(11-1))*/
-1 wcet_bb1394_bb1397 + 1 wcet_bb1394 >= 0; /*Phase_1392.*/
-1 wcet_bb1378 + -1 C_bb1376 + 1 wcet_bb1376_bb1378 = 2; /*Phase_0.*/
-1 wcet_bb1376_bb1378 + 1 wcet_bb1376 >= 0; /*Phase_0.*/
-1 C_bb1379 + -10 L_50f + -1 C_bb1377 + -1 C_bb1376 + 1 wcet_bb1376_bb1377 = -8; /*Phase_0., DAH BB 1377 Line L_50f(1*(11-1))*/
-1 wcet_bb1376_bb1377 + 1 wcet_bb1376 >= 0; /*Phase_0.*/
-1 wcet_bb1381 + -1 C_bb1378 + 1 wcet_bb1378_bb1381 = 2; /*Phase_0.*/
-1 wcet_bb1378_bb1381 + 1 wcet_bb1378 >= 0; /*Phase_0.*/
-10 L_510 + -1 wcet_bb1380 + -1 C_bb1378 + 1 wcet_bb1378_bb1380 = -10; /*Phase_0., DAH BB 1380 Line L_510(1*(11-1))*/
-1 wcet_bb1378_bb1380 + 1 wcet_bb1378 >= 0; /*Phase_0.*/
-10 L_511 + -1 wcet_bb1383 + -1 C_bb1380 + 1 wcet_bb1380_bb1383 = -8; /*Phase_0., DAH BB 1383 Line L_511(1*(11-1))*/
-1 wcet_bb1380_bb1383 + 1 wcet_bb1380 >= 0; /*Phase_0.*/
-1 C_bb1379 + -10 L_511 + -1 C_bb1382 + -1 C_bb1380 + 1 wcet_bb1380_bb1382 = -8; /*Phase_0., DAH BB 1382 Line L_511(1*(11-1))*/
-1 wcet_bb1380_bb1382 + 1 wcet_bb1380 >= 0; /*Phase_0.*/
-1 wcet_bb1381 + -1 C_bb1383 + 1 wcet_bb1383_bb1381 = 2; /*Phase_0.*/
-1 wcet_bb1383_bb1381 + 1 wcet_bb1383 >= 0; /*Phase_0.*/
-1 C_bb1379 + -10 L_511 + -1 C_bb1386 + -1 C_bb1383 + 1 wcet_bb1383_bb1386 = -8; /*Phase_0., DAH BB 1386 Line L_511(1*(11-1))*/
-1 wcet_bb1383_bb1386 + 1 wcet_bb1383 >= 0; /*Phase_0.*/
-1 wcet_bb1385 + -1 C_bb1381 + 1 wcet_bb1381_bb1385 = 2; /*Phase_0.*/
-1 wcet_bb1381_bb1385 + 1 wcet_bb1381 >= 0; /*Phase_0.*/
-1 wcet_bb1385 + -20 L_515 + -1 C_bb1390 + -10 L_514_Pbb1387 + -1 wcetloop_1387 + -10 L_513 + -1 C_bb1384 + -1 C_bb1381 + 1 wcet_bb1381_bb1384 = -38; /*Phase_0., DAH BB 1384 Line L_513(1*(11-1)), DFM BB 1387 Line L_514_Pbb1387(1*(11-1)), DAH BB 1390 Line L_515(1*(11-1)), DAH BB 1385 Line L_515(1*(11-1))*/
-1 wcet_bb1381_bb1384 + 1 wcet_bb1381 >= 0; /*Phase_0.*/
-10 L_51d + -1 wcet_bb1393 + -1 wcetloop_1392 + -10 L_517 + -1 C_bb1389 + -1 C_bb1385 + 1 wcet_bb1385_bb1389 = -16; /*Phase_0., DAH BB 1389 Line L_517(1*(11-1)), DAH BB 1393 Line L_51d(1*(11-1))*/
-1 wcet_bb1385_bb1389 + 1 wcet_bb1385 >= 0; /*Phase_0.*/
-10 L_51d + -1 wcet_bb1393 + -1 wcetloop_1392 + -1 C_bb1389 + -20 L_517 + -1 C_bb1388 + -1 C_bb1385 + 1 wcet_bb1385_bb1388 = -28; /*Phase_0., DAH BB 1388 Line L_517(1*(11-1)), DAH BB 1389 Line L_517(1*(11-1)), DAH BB 1393 Line L_51d(1*(11-1))*/
-1 wcet_bb1385_bb1388 + 1 wcet_bb1385 >= 0; /*Phase_0.*/
-10 L_522 + -1 C_bb1379 + -1 C_bb1396 + -1 C_bb1393 + 1 wcet_bb1393_bb1396 = -8; /*Phase_0., DAH BB 1379 Line L_522(1*(11-1))*/
-1 wcet_bb1393_bb1396 + 1 wcet_bb1393 >= 0; /*Phase_0.*/
-10 L_51d + -1 wcet_bb1395 + -1 C_bb1393 + 1 wcet_bb1393_bb1395 = -10; /*Phase_0., DAH BB 1395 Line L_51d(1*(11-1))*/
-1 wcet_bb1393_bb1395 + 1 wcet_bb1393 >= 0; /*Phase_0.*/
-10 L_522 + -1 C_bb1379 + -1 C_bb1396 + -1 C_bb1395 + 1 wcet_bb1395_bb1396 = -8; /*Phase_0., DAH BB 1379 Line L_522(1*(11-1))*/
-1 wcet_bb1395_bb1396 + 1 wcet_bb1395 >= 0; /*Phase_0.*/
-10 L_51e + -1 wcet_bb1399 + -1 C_bb1395 + 1 wcet_bb1395_bb1399 = -10; /*Phase_0., DAH BB 1399 Line L_51e(1*(11-1))*/
-1 wcet_bb1395_bb1399 + 1 wcet_bb1395 >= 0; /*Phase_0.*/
-10 L_522 + -1 C_bb1379 + -1 C_bb1396 + -1 C_bb1401 + -1 C_bb1399 + 1 wcet_bb1399_bb1401 = -8; /*Phase_0., DAH BB 1379 Line L_522(1*(11-1))*/
-1 wcet_bb1399_bb1401 + 1 wcet_bb1399 >= 0; /*Phase_0.*/
-10 L_522 + -1 C_bb1379 + -1 C_bb1396 + -1 C_bb1400 + -1 C_bb1399 + 1 wcet_bb1399_bb1400 = -8; /*Phase_0., DAH BB 1379 Line L_522(1*(11-1))*/
-1 wcet_bb1399_bb1400 + 1 wcet_bb1399 >= 0; /*Phase_0.*/
-1 wcet_bb1376 + 1 Wcet_basicmath___ieee754_sqrtf_bb1376 = 2; /*Phase_0.*/
-1 wcet_bb1285 + -1 C_bb1283 + 1 wcet_bb1283_bb1285 = 2; /*Phase_0.*/
-1 wcet_bb1283_bb1285 + 1 wcet_bb1283 >= 0; /*Phase_0.*/
-10 L_534 + -1 wcet_bb1284 + -1 C_bb1283 + 1 wcet_bb1283_bb1284 = -10; /*Phase_0., DAH BB 1284 Line L_534(1*(11-1))*/
-1 wcet_bb1283_bb1284 + 1 wcet_bb1283 >= 0; /*Phase_0.*/
-1 wcet_bb1285 + -1 C_bb1284 + 1 wcet_bb1284_bb1285 = 2; /*Phase_0.*/
-1 wcet_bb1284_bb1285 + 1 wcet_bb1284 >= 0; /*Phase_0.*/
-1 C_bb1289 + -10 L_534 + -1 C_bb1286 + -1 C_bb1284 + 1 wcet_bb1284_bb1286 = -8; /*Phase_0., DAH BB 1286 Line L_534(1*(11-1))*/
-1 wcet_bb1284_bb1286 + 1 wcet_bb1284 >= 0; /*Phase_0.*/
-1 C_bb1289 + -1 C_bb1288 + -1 C_bb1285 + 1 wcet_bb1285_bb1288 = 2; /*Phase_0.*/
-1 wcet_bb1285_bb1288 + 1 wcet_bb1285 >= 0; /*Phase_0.*/
-1 C_bb1289 + -10 L_538 + -1 C_bb1287 + -1 C_bb1285 + 1 wcet_bb1285_bb1287 = -8; /*Phase_0., DAH BB 1287 Line L_538(1*(11-1))*/
-1 wcet_bb1285_bb1287 + 1 wcet_bb1285 >= 0; /*Phase_0.*/
-1 wcet_bb1283 + 1 Wcet_basicmath___kernel_sinf_bb1283 = 2; /*Phase_0.*/
-1 wcet_bb1275 + -1 C_bb1273 + 1 wcet_bb1273_bb1275 = 2; /*Phase_0.*/
-1 wcet_bb1273_bb1275 + 1 wcet_bb1273 >= 0; /*Phase_0.*/
-10 L_525 + -1 wcet_bb1274 + -1 C_bb1273 + 1 wcet_bb1273_bb1274 = -10; /*Phase_0., DAH BB 1274 Line L_525(1*(11-1))*/
-1 wcet_bb1273_bb1274 + 1 wcet_bb1273 >= 0; /*Phase_0.*/
-10 L_526 + -1 wcet_bb1275 + -1 C_bb1274 + 1 wcet_bb1274_bb1275 = -8; /*Phase_0., DAH BB 1275 Line L_526(1*(11-1))*/
-1 wcet_bb1274_bb1275 + 1 wcet_bb1274 >= 0; /*Phase_0.*/
-1 C_bb1279 + -10 L_526 + -1 C_bb1276 + -1 C_bb1274 + 1 wcet_bb1274_bb1276 = -8; /*Phase_0., DAH BB 1276 Line L_526(1*(11-1))*/
-1 wcet_bb1274_bb1276 + 1 wcet_bb1274 >= 0; /*Phase_0.*/
-1 wcet_bb1278 + -1 C_bb1275 + 1 wcet_bb1275_bb1278 = 2; /*Phase_0.*/
-1 wcet_bb1275_bb1278 + 1 wcet_bb1275 >= 0; /*Phase_0.*/
-1 C_bb1279 + -10 L_52a + -1 C_bb1277 + -1 C_bb1275 + 1 wcet_bb1275_bb1277 = -8; /*Phase_0., DAH BB 1277 Line L_52a(1*(11-1))*/
-1 wcet_bb1275_bb1277 + 1 wcet_bb1275 >= 0; /*Phase_0.*/
-10 L_530 + -1 C_bb1279 + -10 L_52d + -1 C_bb1282 + -1 C_bb1281 + -1 C_bb1278 + 1 wcet_bb1278_bb1281 = -18; /*Phase_0., DAH BB 1282 Line L_52d(1*(11-1)), DAH BB 1279 Line L_530(1*(11-1))*/
-1 wcet_bb1278_bb1281 + 1 wcet_bb1278 >= 0; /*Phase_0.*/
-10 L_530 + -1 C_bb1279 + -1 C_bb1282 + -10 L_52c + -1 C_bb1280 + -1 C_bb1278 + 1 wcet_bb1278_bb1280 = -18; /*Phase_0., DAH BB 1280 Line L_52c(1*(11-1)), DAH BB 1279 Line L_530(1*(11-1))*/
-1 wcet_bb1278_bb1280 + 1 wcet_bb1278 >= 0; /*Phase_0.*/
-1 wcet_bb1273 + 1 Wcet_basicmath___kernel_cosf_bb1273 = 2; /*Phase_0.*/
-1 wcet_bb1265 + -1 C_bb1263 + 1 wcet_bb1263_bb1265 = 2; /*Phase_0.*/
-1 wcet_bb1263_bb1265 + 1 wcet_bb1263 >= 0; /*Phase_0.*/
-10 L_525 + -1 wcet_bb1264 + -1 C_bb1263 + 1 wcet_bb1263_bb1264 = -10; /*Phase_0., DAH BB 1264 Line L_525(1*(11-1))*/
-1 wcet_bb1263_bb1264 + 1 wcet_bb1263 >= 0; /*Phase_0.*/
-10 L_526 + -1 wcet_bb1265 + -1 C_bb1264 + 1 wcet_bb1264_bb1265 = -8; /*Phase_0., DAH BB 1265 Line L_526(1*(11-1))*/
-1 wcet_bb1264_bb1265 + 1 wcet_bb1264 >= 0; /*Phase_0.*/
-1 C_bb1269 + -10 L_526 + -1 C_bb1266 + -1 C_bb1264 + 1 wcet_bb1264_bb1266 = -8; /*Phase_0., DAH BB 1266 Line L_526(1*(11-1))*/
-1 wcet_bb1264_bb1266 + 1 wcet_bb1264 >= 0; /*Phase_0.*/
-1 wcet_bb1268 + -1 C_bb1265 + 1 wcet_bb1265_bb1268 = 2; /*Phase_0.*/
-1 wcet_bb1265_bb1268 + 1 wcet_bb1265 >= 0; /*Phase_0.*/
-1 C_bb1269 + -10 L_52a + -1 C_bb1267 + -1 C_bb1265 + 1 wcet_bb1265_bb1267 = -8; /*Phase_0., DAH BB 1267 Line L_52a(1*(11-1))*/
-1 wcet_bb1265_bb1267 + 1 wcet_bb1265 >= 0; /*Phase_0.*/
-10 L_530 + -1 C_bb1269 + -10 L_52d + -1 C_bb1272 + -1 C_bb1271 + -1 C_bb1268 + 1 wcet_bb1268_bb1271 = -18; /*Phase_0., DAH BB 1272 Line L_52d(1*(11-1)), DAH BB 1269 Line L_530(1*(11-1))*/
-1 wcet_bb1268_bb1271 + 1 wcet_bb1268 >= 0; /*Phase_0.*/
-10 L_530 + -1 C_bb1269 + -1 C_bb1272 + -10 L_52c + -1 C_bb1270 + -1 C_bb1268 + 1 wcet_bb1268_bb1270 = -18; /*Phase_0., DAH BB 1270 Line L_52c(1*(11-1)), DAH BB 1269 Line L_530(1*(11-1))*/
-1 wcet_bb1268_bb1270 + 1 wcet_bb1268 >= 0; /*Phase_0.*/
-1 wcet_bb1263 + 1 Wcet_basicmath___kernel_cosf_bb1263 = 2; /*Phase_0.*/
-1 wcet_bb1258 + -1 C_bb1256 + 1 wcet_bb1256_bb1258 = 2; /*Phase_0.*/
-1 wcet_bb1256_bb1258 + 1 wcet_bb1256 >= 0; /*Phase_0.*/
-10 L_534 + -1 wcet_bb1257 + -1 C_bb1256 + 1 wcet_bb1256_bb1257 = -10; /*Phase_0., DAH BB 1257 Line L_534(1*(11-1))*/
-1 wcet_bb1256_bb1257 + 1 wcet_bb1256 >= 0; /*Phase_0.*/
-1 wcet_bb1258 + -1 C_bb1257 + 1 wcet_bb1257_bb1258 = 2; /*Phase_0.*/
-1 wcet_bb1257_bb1258 + 1 wcet_bb1257 >= 0; /*Phase_0.*/
-1 C_bb1262 + -10 L_534 + -1 C_bb1259 + -1 C_bb1257 + 1 wcet_bb1257_bb1259 = -8; /*Phase_0., DAH BB 1259 Line L_534(1*(11-1))*/
-1 wcet_bb1257_bb1259 + 1 wcet_bb1257 >= 0; /*Phase_0.*/
-1 C_bb1262 + -1 C_bb1261 + -1 C_bb1258 + 1 wcet_bb1258_bb1261 = 2; /*Phase_0.*/
-1 wcet_bb1258_bb1261 + 1 wcet_bb1258 >= 0; /*Phase_0.*/
-1 C_bb1262 + -10 L_538 + -1 C_bb1260 + -1 C_bb1258 + 1 wcet_bb1258_bb1260 = -8; /*Phase_0., DAH BB 1260 Line L_538(1*(11-1))*/
-1 wcet_bb1258_bb1260 + 1 wcet_bb1258 >= 0; /*Phase_0.*/
-1 wcet_bb1256 + 1 Wcet_basicmath___kernel_sinf_bb1256 = 2; /*Phase_0.*/
-1 wcet_bb1230 + -1 C_bb1228 + 1 wcet_bb1228_bb1230 = 2; /*Phase_0.*/
-1 wcet_bb1228_bb1230 + 1 wcet_bb1228 >= 0; /*Phase_0.*/
-1 C_bb1231 + -10 L_4e8 + -1 C_bb1229 + -1 C_bb1228 + 1 wcet_bb1228_bb1229 = -8; /*Phase_0., DAH BB 1229 Line L_4e8(1*(11-1))*/
-1 wcet_bb1228_bb1229 + 1 wcet_bb1228 >= 0; /*Phase_0.*/
-1 wcet_bb1233 + -1 C_bb1230 + 1 wcet_bb1230_bb1233 = 2; /*Phase_0.*/
-1 wcet_bb1230_bb1233 + 1 wcet_bb1230 >= 0; /*Phase_0.*/
-10 L_4e9 + -1 wcet_bb1232 + -1 C_bb1230 + 1 wcet_bb1230_bb1232 = -10; /*Phase_0., DAH BB 1232 Line L_4e9(1*(11-1))*/
-1 wcet_bb1230_bb1232 + 1 wcet_bb1230 >= 0; /*Phase_0.*/
-1 wcet_bb1237 + -1 C_bb1233 + 1 wcet_bb1233_bb1237 = 2; /*Phase_0.*/
-1 wcet_bb1233_bb1237 + 1 wcet_bb1233 >= 0; /*Phase_0.*/
-1 wcet_bb1242 + -10 L_4f5 + -1 Wcet_basicmath___fabsf_bb1255 + -1 C_bb1236 + -1 C_bb1233 + 1 wcet_bb1233_bb1236 = -8; /*Phase_0., DAH BB 1236 Line L_4f5(1*(11-1))*/
-1 wcet_bb1233_bb1236 + 1 wcet_bb1233 >= 0; /*Phase_0.*/
-1 C_bb1231 + -1 C_bb1244 + -1 C_bb1237 + 1 wcet_bb1237_bb1244 = 2; /*Phase_0.*/
-1 wcet_bb1237_bb1244 + 1 wcet_bb1237 >= 0; /*Phase_0.*/
-1 C_bb1231 + -10 L_50b + -1 C_bb1243 + -1 C_bb1237 + 1 wcet_bb1237_bb1243 = -8; /*Phase_0., DAH BB 1243 Line L_50b(1*(11-1))*/
-1 wcet_bb1237_bb1243 + 1 wcet_bb1237 >= 0; /*Phase_0.*/
-1 wcet_bb1248 + -1 C_bb1242 + 1 wcet_bb1242_bb1248 = 2; /*Phase_0.*/
-1 wcet_bb1242_bb1248 + 1 wcet_bb1242 >= 0; /*Phase_0.*/
-10 L_4f9 + -1 wcet_bb1247 + -1 C_bb1242 + 1 wcet_bb1242_bb1247 = -10; /*Phase_0., DAH BB 1247 Line L_4f9(1*(11-1))*/
-1 wcet_bb1242_bb1247 + 1 wcet_bb1242 >= 0; /*Phase_0.*/
-10 L_4fa + -1 wcet_bb1248 + -1 C_bb1247 + 1 wcet_bb1247_bb1248 = -8; /*Phase_0., DAH BB 1248 Line L_4fa(1*(11-1))*/
-1 wcet_bb1247_bb1248 + 1 wcet_bb1247 >= 0; /*Phase_0.*/
-1 wcet_bb1251 + -10 L_4fa + -1 C_bb1249 + -1 C_bb1247 + 1 wcet_bb1247_bb1249 = -8; /*Phase_0., DAH BB 1249 Line L_4fa(1*(11-1))*/
-1 wcet_bb1247_bb1249 + 1 wcet_bb1247 >= 0; /*Phase_0.*/
-1 wcet_bb1251 + -1 C_bb1248 + 1 wcet_bb1248_bb1251 = 2; /*Phase_0.*/
-1 wcet_bb1248_bb1251 + 1 wcet_bb1248 >= 0; /*Phase_0.*/
-10 L_4fd + -1 wcet_bb1250 + -1 C_bb1248 + 1 wcet_bb1248_bb1250 = -10; /*Phase_0., DAH BB 1250 Line L_4fd(1*(11-1))*/
-1 wcet_bb1248_bb1250 + 1 wcet_bb1248 >= 0; /*Phase_0.*/
-1 wcet_bb1251 + -1 C_bb1250 + 1 wcet_bb1250_bb1251 = 2; /*Phase_0.*/
-1 wcet_bb1250_bb1251 + 1 wcet_bb1250 >= 0; /*Phase_0.*/
-10 L_505 + -1 wcet_bb1251 + -10 L_502 + -1 C_bb1252 + -1 C_bb1250 + 1 wcet_bb1250_bb1252 = -20; /*Phase_0., DAH BB 1252 Line L_502(1*(11-1)), DAH BB 1251 Line L_505(1*(11-1))*/
-1 wcet_bb1250_bb1252 + 1 wcet_bb1250 >= 0; /*Phase_0.*/
-1 C_bb1231 + -1 C_bb1254 + -1 C_bb1251 + 1 wcet_bb1251_bb1254 = 4; /*Phase_0.*/
-1 wcet_bb1251_bb1254 + 1 wcet_bb1251 >= 0; /*Phase_0.*/
-1 C_bb1231 + -10 L_507 + -1 C_bb1253 + -1 C_bb1251 + 1 wcet_bb1251_bb1253 = -8; /*Phase_0., DAH BB 1253 Line L_507(1*(11-1))*/
-1 wcet_bb1251_bb1253 + 1 wcet_bb1251 >= 0; /*Phase_0.*/
-1 wcet_bb1235 + -1 C_bb1232 + 1 wcet_bb1232_bb1235 = 2; /*Phase_0.*/
-1 wcet_bb1232_bb1235 + 1 wcet_bb1232 >= 0; /*Phase_0.*/
-10 L_4ea + -1 wcet_bb1234 + -1 C_bb1232 + 1 wcet_bb1232_bb1234 = -10; /*Phase_0., DAH BB 1234 Line L_4ea(1*(11-1))*/
-1 wcet_bb1232_bb1234 + 1 wcet_bb1232 >= 0; /*Phase_0.*/
-1 C_bb1231 + -10 L_4f4 + -1 C_bb1246 + -1 C_bb1241 + -1 C_bb1235 + 1 wcet_bb1235_bb1241 = -6; /*Phase_0., DAH BB 1246 Line L_4f4(1*(11-1))*/
-1 wcet_bb1235_bb1241 + 1 wcet_bb1235 >= 0; /*Phase_0.*/
-1 C_bb1231 + -1 C_bb1246 + -10 L_4f0 + -1 C_bb1240 + -1 C_bb1235 + 1 wcet_bb1235_bb1240 = -6; /*Phase_0., DAH BB 1240 Line L_4f0(1*(11-1))*/
-1 wcet_bb1235_bb1240 + 1 wcet_bb1235 >= 0; /*Phase_0.*/
-1 C_bb1231 + -10 L_4ef + -1 C_bb1245 + -1 C_bb1239 + -1 C_bb1234 + 1 wcet_bb1234_bb1239 = -6; /*Phase_0., DAH BB 1245 Line L_4ef(1*(11-1))*/
-1 wcet_bb1234_bb1239 + 1 wcet_bb1234 >= 0; /*Phase_0.*/
-1 C_bb1231 + -1 C_bb1245 + -10 L_4eb + -1 C_bb1238 + -1 C_bb1234 + 1 wcet_bb1234_bb1238 = -6; /*Phase_0., DAH BB 1238 Line L_4eb(1*(11-1))*/
-1 wcet_bb1234_bb1238 + 1 wcet_bb1234 >= 0; /*Phase_0.*/
-1 wcet_bb1228 + 1 Wcet_basicmath___ieee754_rem_pio2f_bb1228 = 2; /*Phase_0.*/
-1 wcet_bb1220 + -1 C_bb1218 + 1 wcet_bb1218_bb1220 = 2; /*Phase_0.*/
-1 wcet_bb1218_bb1220 + 1 wcet_bb1218 >= 0; /*Phase_0.*/
-10 L_525 + -1 wcet_bb1219 + -1 C_bb1218 + 1 wcet_bb1218_bb1219 = -10; /*Phase_0., DAH BB 1219 Line L_525(1*(11-1))*/
-1 wcet_bb1218_bb1219 + 1 wcet_bb1218 >= 0; /*Phase_0.*/
-10 L_526 + -1 wcet_bb1220 + -1 C_bb1219 + 1 wcet_bb1219_bb1220 = -8; /*Phase_0., DAH BB 1220 Line L_526(1*(11-1))*/
-1 wcet_bb1219_bb1220 + 1 wcet_bb1219 >= 0; /*Phase_0.*/
-1 C_bb1224 + -10 L_526 + -1 C_bb1221 + -1 C_bb1219 + 1 wcet_bb1219_bb1221 = -8; /*Phase_0., DAH BB 1221 Line L_526(1*(11-1))*/
-1 wcet_bb1219_bb1221 + 1 wcet_bb1219 >= 0; /*Phase_0.*/
-1 wcet_bb1223 + -1 C_bb1220 + 1 wcet_bb1220_bb1223 = 2; /*Phase_0.*/
-1 wcet_bb1220_bb1223 + 1 wcet_bb1220 >= 0; /*Phase_0.*/
-1 C_bb1224 + -10 L_52a + -1 C_bb1222 + -1 C_bb1220 + 1 wcet_bb1220_bb1222 = -8; /*Phase_0., DAH BB 1222 Line L_52a(1*(11-1))*/
-1 wcet_bb1220_bb1222 + 1 wcet_bb1220 >= 0; /*Phase_0.*/
-10 L_530 + -1 C_bb1224 + -10 L_52d + -1 C_bb1227 + -1 C_bb1226 + -1 C_bb1223 + 1 wcet_bb1223_bb1226 = -18; /*Phase_0., DAH BB 1227 Line L_52d(1*(11-1)), DAH BB 1224 Line L_530(1*(11-1))*/
-1 wcet_bb1223_bb1226 + 1 wcet_bb1223 >= 0; /*Phase_0.*/
-10 L_530 + -1 C_bb1224 + -1 C_bb1227 + -10 L_52c + -1 C_bb1225 + -1 C_bb1223 + 1 wcet_bb1223_bb1225 = -18; /*Phase_0., DAH BB 1225 Line L_52c(1*(11-1)), DAH BB 1224 Line L_530(1*(11-1))*/
-1 wcet_bb1223_bb1225 + 1 wcet_bb1223 >= 0; /*Phase_0.*/
-1 wcet_bb1218 + 1 Wcet_basicmath___kernel_cosf_bb1218 = 2; /*Phase_0.*/
-1 wcet_bb1169 + -1 C_bb1167 + 1 wcet_bb1167_bb1169 = 2; /*Phase_0.*/
-1 wcet_bb1167_bb1169 + 1 wcet_bb1167 >= 0; /*Phase_0.*/
-10 L_534 + -1 wcet_bb1168 + -1 C_bb1167 + 1 wcet_bb1167_bb1168 = -10; /*Phase_0., DAH BB 1168 Line L_534(1*(11-1))*/
-1 wcet_bb1167_bb1168 + 1 wcet_bb1167 >= 0; /*Phase_0.*/
-1 wcet_bb1169 + -1 C_bb1168 + 1 wcet_bb1168_bb1169 = 2; /*Phase_0.*/
-1 wcet_bb1168_bb1169 + 1 wcet_bb1168 >= 0; /*Phase_0.*/
-1 C_bb1173 + -10 L_534 + -1 C_bb1170 + -1 C_bb1168 + 1 wcet_bb1168_bb1170 = -8; /*Phase_0., DAH BB 1170 Line L_534(1*(11-1))*/
-1 wcet_bb1168_bb1170 + 1 wcet_bb1168 >= 0; /*Phase_0.*/
-1 C_bb1173 + -1 C_bb1172 + -1 C_bb1169 + 1 wcet_bb1169_bb1172 = 2; /*Phase_0.*/
-1 wcet_bb1169_bb1172 + 1 wcet_bb1169 >= 0; /*Phase_0.*/
[truncated: 634,385 more chars]
