# Supplementary material for: Reducing the WCET and analysis time of systems with simple lockable instruction caches
Source: PLoS One. 2020 Mar 19;15(3):e0229980. doi: 10.1371/journal.pone.0229980 (PMC7082033; doi:10.1371/journal.pone.0229980)
Supplement: S1 File — (ZIP) [file pone.0229980.s001.zip › ILPS/basicmath_O1_L32_C128_A1_CM10_NM_phases.ilp]

/* IPET system */
max:  -1 wcet_fin;
-1 auxSL_2069 = 0; /*Phase_0.*/
5 C_bb2069 + 11 numlines_Phase_2069 + -1 wcet_Phase_2069 = 0; /*Phase_2069.*/
-1 auxSL_2064 = 0; /*Phase_0.*/
33 C_bb2064 + 11 numlines_Phase_2064 + -1 wcet_Phase_2064 = 0; /*Phase_2064.*/
-1 auxSL_1586 = 0; /*Phase_0.*/
2 C_bb1586 + 11 numlines_Phase_1586 + -1 wcet_Phase_1586 = 0; /*Phase_1586.*/
-1 auxSL_1584 = 0; /*Phase_0.*/
26 C_bb1584 + 11 numlines_Phase_1584 + -1 wcet_Phase_1584 = 0; /*Phase_1584.*/
-1 auxSL_1512 = 0; /*Phase_0.*/
2 C_bb1512 + 11 numlines_Phase_1512 + -1 wcet_Phase_1512 = 0; /*Phase_1512.*/
-1 auxSL_1510 = 0; /*Phase_0.*/
26 C_bb1510 + 11 numlines_Phase_1510 + -1 wcet_Phase_1510 = 0; /*Phase_1510.*/
-1 auxSL_1438 = 0; /*Phase_0.*/
2 C_bb1438 + 11 numlines_Phase_1438 + -1 wcet_Phase_1438 = 0; /*Phase_1438.*/
-1 auxSL_1436 = 0; /*Phase_0.*/
26 C_bb1436 + 11 numlines_Phase_1436 + -1 wcet_Phase_1436 = 0; /*Phase_1436.*/
-1 auxSL_1408 = 0; /*Phase_0.*/
2 C_bb1408 + 11 numlines_Phase_1408 + -1 wcet_Phase_1408 = 0; /*Phase_1408.*/
-1 auxSL_1406 = 0; /*Phase_0.*/
26 C_bb1406 + 11 numlines_Phase_1406 + -1 wcet_Phase_1406 = 0; /*Phase_1406.*/
-1 auxSL_1329 = 0; /*Phase_0.*/
2 C_bb1329 + 11 numlines_Phase_1329 + -1 wcet_Phase_1329 = 0; /*Phase_1329.*/
-1 auxSL_1327 = 0; /*Phase_0.*/
26 C_bb1327 + 11 numlines_Phase_1327 + -1 wcet_Phase_1327 = 0; /*Phase_1327.*/
-1 auxSL_1314 = 0; /*Phase_0.*/
2 C_bb1314 + 11 numlines_Phase_1314 + -1 wcet_Phase_1314 = 0; /*Phase_1314.*/
-1 auxSL_1312 = 0; /*Phase_0.*/
26 C_bb1312 + 11 numlines_Phase_1312 + -1 wcet_Phase_1312 = 0; /*Phase_1312.*/
-1 auxSL_1284 = 0; /*Phase_0.*/
2 C_bb1284 + 11 numlines_Phase_1284 + -1 wcet_Phase_1284 = 0; /*Phase_1284.*/
-1 auxSL_1282 = 0; /*Phase_0.*/
26 C_bb1282 + 11 numlines_Phase_1282 + -1 wcet_Phase_1282 = 0; /*Phase_1282.*/
-1 auxSL_1269 = 0; /*Phase_0.*/
2 C_bb1269 + 11 numlines_Phase_1269 + -1 wcet_Phase_1269 = 0; /*Phase_1269.*/
-1 auxSL_1267 = 0; /*Phase_0.*/
26 C_bb1267 + 11 numlines_Phase_1267 + -1 wcet_Phase_1267 = 0; /*Phase_1267.*/
-1 auxSL_1180 = 0; /*Phase_0.*/
2 C_bb1180 + 11 numlines_Phase_1180 + -1 wcet_Phase_1180 = 0; /*Phase_1180.*/
-1 auxSL_1178 = 0; /*Phase_0.*/
26 C_bb1178 + 11 numlines_Phase_1178 + -1 wcet_Phase_1178 = 0; /*Phase_1178.*/
-1 auxSL_1106 = 0; /*Phase_0.*/
2 C_bb1106 + 11 numlines_Phase_1106 + -1 wcet_Phase_1106 = 0; /*Phase_1106.*/
-1 auxSL_1104 = 0; /*Phase_0.*/
26 C_bb1104 + 11 numlines_Phase_1104 + -1 wcet_Phase_1104 = 0; /*Phase_1104.*/
-1 auxSL_1032 = 0; /*Phase_0.*/
2 C_bb1032 + 11 numlines_Phase_1032 + -1 wcet_Phase_1032 = 0; /*Phase_1032.*/
-1 auxSL_1030 = 0; /*Phase_0.*/
26 C_bb1030 + 11 numlines_Phase_1030 + -1 wcet_Phase_1030 = 0; /*Phase_1030.*/
-1 auxSL_1002 = 0; /*Phase_0.*/
2 C_bb1002 + 11 numlines_Phase_1002 + -1 wcet_Phase_1002 = 0; /*Phase_1002.*/
-1 auxSL_1000 = 0; /*Phase_0.*/
26 C_bb1000 + 11 numlines_Phase_1000 + -1 wcet_Phase_1000 = 0; /*Phase_1000.*/
-1 auxSL_923 = 0; /*Phase_0.*/
2 C_bb923 + 11 numlines_Phase_923 + -1 wcet_Phase_923 = 0; /*Phase_923.*/
-1 auxSL_921 = 0; /*Phase_0.*/
26 C_bb921 + 11 numlines_Phase_921 + -1 wcet_Phase_921 = 0; /*Phase_921.*/
-1 auxSL_908 = 0; /*Phase_0.*/
2 C_bb908 + 11 numlines_Phase_908 + -1 wcet_Phase_908 = 0; /*Phase_908.*/
-1 auxSL_906 = 0; /*Phase_0.*/
26 C_bb906 + 11 numlines_Phase_906 + -1 wcet_Phase_906 = 0; /*Phase_906.*/
-1 auxSL_878 = 0; /*Phase_0.*/
2 C_bb878 + 11 numlines_Phase_878 + -1 wcet_Phase_878 = 0; /*Phase_878.*/
-1 auxSL_876 = 0; /*Phase_0.*/
26 C_bb876 + 11 numlines_Phase_876 + -1 wcet_Phase_876 = 0; /*Phase_876.*/
-1 auxSL_863 = 0; /*Phase_0.*/
2 C_bb863 + 11 numlines_Phase_863 + -1 wcet_Phase_863 = 0; /*Phase_863.*/
-1 auxSL_861 = 0; /*Phase_0.*/
26 C_bb861 + 11 numlines_Phase_861 + -1 wcet_Phase_861 = 0; /*Phase_861.*/
-1 auxSL_774 = 0; /*Phase_0.*/
2 C_bb774 + 11 numlines_Phase_774 + -1 wcet_Phase_774 = 0; /*Phase_774.*/
-1 auxSL_772 = 0; /*Phase_0.*/
26 C_bb772 + 11 numlines_Phase_772 + -1 wcet_Phase_772 = 0; /*Phase_772.*/
-1 auxSL_700 = 0; /*Phase_0.*/
2 C_bb700 + 11 numlines_Phase_700 + -1 wcet_Phase_700 = 0; /*Phase_700.*/
-1 auxSL_698 = 0; /*Phase_0.*/
26 C_bb698 + 11 numlines_Phase_698 + -1 wcet_Phase_698 = 0; /*Phase_698.*/
-1 auxSL_626 = 0; /*Phase_0.*/
2 C_bb626 + 11 numlines_Phase_626 + -1 wcet_Phase_626 = 0; /*Phase_626.*/
-1 auxSL_624 = 0; /*Phase_0.*/
26 C_bb624 + 11 numlines_Phase_624 + -1 wcet_Phase_624 = 0; /*Phase_624.*/
-1 auxSL_596 = 0; /*Phase_0.*/
2 C_bb596 + 11 numlines_Phase_596 + -1 wcet_Phase_596 = 0; /*Phase_596.*/
-1 auxSL_594 = 0; /*Phase_0.*/
26 C_bb594 + 11 numlines_Phase_594 + -1 wcet_Phase_594 = 0; /*Phase_594.*/
-1 auxSL_517 = 0; /*Phase_0.*/
2 C_bb517 + 11 numlines_Phase_517 + -1 wcet_Phase_517 = 0; /*Phase_517.*/
-1 auxSL_515 = 0; /*Phase_0.*/
26 C_bb515 + 11 numlines_Phase_515 + -1 wcet_Phase_515 = 0; /*Phase_515.*/
-1 auxSL_502 = 0; /*Phase_0.*/
2 C_bb502 + 11 numlines_Phase_502 + -1 wcet_Phase_502 = 0; /*Phase_502.*/
-1 auxSL_500 = 0; /*Phase_0.*/
26 C_bb500 + 11 numlines_Phase_500 + -1 wcet_Phase_500 = 0; /*Phase_500.*/
-1 auxSL_472 = 0; /*Phase_0.*/
2 C_bb472 + 11 numlines_Phase_472 + -1 wcet_Phase_472 = 0; /*Phase_472.*/
-1 auxSL_470 = 0; /*Phase_0.*/
26 C_bb470 + 11 numlines_Phase_470 + -1 wcet_Phase_470 = 0; /*Phase_470.*/
-1 auxSL_457 = 0; /*Phase_0.*/
2 C_bb457 + 11 numlines_Phase_457 + -1 wcet_Phase_457 = 0; /*Phase_457.*/
-1 auxSL_455 = 0; /*Phase_0.*/
26 C_bb455 + 11 numlines_Phase_455 + -1 wcet_Phase_455 = 0; /*Phase_455.*/
-1 auxSL_368 = 0; /*Phase_0.*/
2 C_bb368 + 11 numlines_Phase_368 + -1 wcet_Phase_368 = 0; /*Phase_368.*/
-1 auxSL_366 = 0; /*Phase_0.*/
26 C_bb366 + 11 numlines_Phase_366 + -1 wcet_Phase_366 = 0; /*Phase_366.*/
-1 auxSL_294 = 0; /*Phase_0.*/
2 C_bb294 + 11 numlines_Phase_294 + -1 wcet_Phase_294 = 0; /*Phase_294.*/
-1 auxSL_292 = 0; /*Phase_0.*/
26 C_bb292 + 11 numlines_Phase_292 + -1 wcet_Phase_292 = 0; /*Phase_292.*/
-1 auxSL_220 = 0; /*Phase_0.*/
2 C_bb220 + 11 numlines_Phase_220 + -1 wcet_Phase_220 = 0; /*Phase_220.*/
-1 auxSL_218 = 0; /*Phase_0.*/
26 C_bb218 + 11 numlines_Phase_218 + -1 wcet_Phase_218 = 0; /*Phase_218.*/
-1 auxSL_190 = 0; /*Phase_0.*/
2 C_bb190 + 11 numlines_Phase_190 + -1 wcet_Phase_190 = 0; /*Phase_190.*/
-1 auxSL_188 = 0; /*Phase_0.*/
26 C_bb188 + 11 numlines_Phase_188 + -1 wcet_Phase_188 = 0; /*Phase_188.*/
-1 auxSL_111 = 0; /*Phase_0.*/
2 C_bb111 + 11 numlines_Phase_111 + -1 wcet_Phase_111 = 0; /*Phase_111.*/
-1 auxSL_109 = 0; /*Phase_0.*/
26 C_bb109 + 11 numlines_Phase_109 + -1 wcet_Phase_109 = 0; /*Phase_109.*/
-1 auxSL_96 = 0; /*Phase_0.*/
2 C_bb96 + 11 numlines_Phase_96 + -1 wcet_Phase_96 = 0; /*Phase_96.*/
-1 auxSL_94 = 0; /*Phase_0.*/
26 C_bb94 + 11 numlines_Phase_94 + -1 wcet_Phase_94 = 0; /*Phase_94.*/
-1 auxSL_66 = 0; /*Phase_0.*/
2 C_bb66 + 11 numlines_Phase_66 + -1 wcet_Phase_66 = 0; /*Phase_66.*/
-1 auxSL_64 = 0; /*Phase_0.*/
26 C_bb64 + 11 numlines_Phase_64 + -1 wcet_Phase_64 = 0; /*Phase_64.*/
-1 auxSL_51 = 0; /*Phase_0.*/
2 C_bb51 + 11 numlines_Phase_51 + -1 wcet_Phase_51 = 0; /*Phase_51.*/
-1 auxSL_49 = 0; /*Phase_0.*/
26 C_bb49 + 11 numlines_Phase_49 + -1 wcet_Phase_49 = 0; /*Phase_49.*/
-1 auxSL_23 = 0; /*Phase_0.*/
361 C_bb23 + 11 numlines_Phase_23 + -1 wcet_Phase_23 = 0; /*Phase_23.*/
-1 auxSL_21 = 0; /*Phase_0.*/
362 C_bb21 + 11 numlines_Phase_21 + -1 wcet_Phase_21 = 0; /*Phase_21.*/
1 wcetloop_17 + 11 numlines_Phase_17 + -1 wcet_Phase_17 = 0; /*Phase_17.*/
1 wcetloop_8 + 11 numlines_Phase_8 + -1 wcet_Phase_8 = 0; /*Phase_8.*/
-1 C_bb2 + -1 Wcet_basicmath_main_bb3 + -1 C_bb1 + 1 Wcet_main_bb1 = 4; /*Phase_0.Phase_0.*/
-875 C_bb12 + -1 Wcet_basicmath_solveCubic_bb1649 + -875 C_bb11 + 1 wcet_bb11_bb12 = 1750; /*Phase_8.*/
-1 wcet_bb11_bb12 + 1 wcetloop_11 >= 0; /*Phase_8.*/
-175 C_bb13 + -1750 L_419_Pbb8 + -1 wcetloop_11 + -175 C_bb10 + 1 wcet_bb10_bb11 = -1750; /*Phase_8., DFH BB 11 Line L_419_Pbb8(175*(11-1))*/
-1 wcet_bb10_bb11 + 1 wcetloop_10 >= 300; /*Phase_8.*/
-250 L_41b_Pbb8 + -25 C_bb14 + -250 L_419_Pbb8 + -1 wcetloop_10 + -25 C_bb9 + 1 wcet_bb9_bb10 = -500; /*Phase_8., DFH BB 10 Line L_419_Pbb8(25*(11-1)), DAH BB 14 Line L_41b_Pbb8(25*(11-1))*/
-1 wcet_bb9_bb10 + 1 wcetloop_9 >= 40; /*Phase_8.*/
-50 L_41b_Pbb8 + -5 C_bb15 + -50 L_419_Pbb8 + -1 wcetloop_9 + -5 C_bb8 + 1 wcet_bb8_bb9 = -100; /*Phase_8., DFH BB 9 Line L_419_Pbb8(5*(11-1)), DAH BB 15 Line L_41b_Pbb8(5*(11-1))*/
-1 wcet_bb8_bb9 + 1 wcetloop_8 >= 8; /*Phase_8.*/
-1000 C_bb18 + -1 Wcet_basicmath_usqrt_bb2055 + -1000 C_bb17 + 1 wcet_bb17_bb18 = 2000; /*Phase_17.*/
-1 wcet_bb17_bb18 + 1 wcetloop_17 >= 0; /*Phase_17.*/
-10 L_41e + -1 C_bb24 + -3600 L_41e_Pbb23 + -361 C_bb23 + -1 C_bb22 + -3620 L_41d_Pbb21 + -362 C_bb21 + -1 C_bb20 + -20 L_41d + -1 Wcet_basicmath_usqrt_bb2063 + -1 C_bb19 + -10 L_41c_Pbb17 + -1 wcetloop_17 + -10 L_41c + -1 C_bb16 + -1 wcetloop_8 + -1 C_bb7 + -1 Wcet_basicmath_solveCubic_bb1243 + -1 C_bb6 + -1 Wcet_basicmath_solveCubic_bb837 + -1 C_bb5 + -1 Wcet_basicmath_solveCubic_bb431 + -1 C_bb4 + -1 Wcet_basicmath_solveCubic_bb25 + -1 C_bb3 + 1 Wcet_basicmath_main_bb3 = -5816; /*Phase_0.Phase_0., DAH BB 16 Line L_41c(1*(11-1)), DFH BB 17 Line L_41c_Pbb17(1*(11-1)), DAH BB 19 Line L_41d(1*(11-1)), DAH BB 21 Line L_41d_Pbb21(362*(11-1)), DAH BB 22 Line L_41d(1*(11-1)), DFM BB 23 Line L_41e_Pbb23(360*(11-1)), DAH BB 24 Line L_41e(1*(11-1))*/
-1 C_bb2066 + -1 Wcet_basicmath_memcpy_bb2067 + -1 C_bb2065 + -10 L_430_Pbb2064 + -33 C_bb2064 + -1 C_bb2063 + 1 Wcet_basicmath_usqrt_bb2063 = 58; /*Phase_0.Phase_0., DFH BB 2064 Line L_430_Pbb2064(1* (11-1))*/
-1000 C_bb2058 + -1 Wcet_basicmath_memcpy_bb2059 + -1000 C_bb2057 + -10000 L_430_Pbb17 + -33000 C_bb2056 + -1000 C_bb2055 + 1 Wcet_basicmath_usqrt_bb2055 = 57938; /*Phase_17.Phase_17., DFH BB 2056 Line L_430_Pbb17(1000* (11-1))*/
-875 C_bb1658 + -875 C_bb1663 + -1 Wcet_basicmath___cosf_bb1996 + -875 C_bb1662 + -1 Wcet_basicmath___ieee754_sqrtf_bb1981 + -875 C_bb1661 + -1 Wcet_basicmath___cosf_bb1922 + -875 C_bb1660 + -1 Wcet_basicmath___ieee754_sqrtf_bb1907 + -875 C_bb1659 + -1 Wcet_basicmath___cosf_bb1848 + -875 C_bb1657 + -1 Wcet_basicmath___ieee754_sqrtf_bb1833 + -875 C_bb1655 + -1 Wcet_basicmath___ieee754_acosf_bb1695 + -875 C_bb1653 + -1 Wcet_basicmath___ieee754_sqrtf_bb1679 + -875 C_bb1651 + -875 C_bb1649 + 1 wcet_bb1649_bb1651 = 17500; /*Phase_8.*/
-1 wcet_bb1649_bb1651 + 1 wcet_bb1649 >= 0; /*Phase_8.*/
-8750 L_428_Pbb8 + -875 C_bb1658 + -875 C_bb1656 + -1 Wcet_basicmath___ieee754_powf_bb1739 + -875 C_bb1654 + -1 Wcet_basicmath___fabsf_bb1694 + -875 C_bb1652 + -8750 L_426_Pbb8 + -1 Wcet_basicmath___ieee754_sqrtf_bb1664 + -875 C_bb1650 + -875 C_bb1649 + 1 wcet_bb1649_bb1650 = -12250; /*Phase_8., DAH BB 1650 Line L_426_Pbb8(875*(11-1)), DAH BB 1658 Line L_428_Pbb8(875*(11-1))*/
-1 wcet_bb1649_bb1650 + 1 wcet_bb1649 >= 0; /*Phase_8.*/
-1 wcet_bb1649 + 1 Wcet_basicmath_solveCubic_bb1649 = 1750; /*Phase_8.*/
-1 C_bb1252 + -1 C_bb1257 + -1 Wcet_basicmath___cosf_bb1590 + -1 C_bb1256 + -1 Wcet_basicmath___ieee754_sqrtf_bb1575 + -1 C_bb1255 + -1 Wcet_basicmath___cosf_bb1516 + -1 C_bb1254 + -1 Wcet_basicmath___ieee754_sqrtf_bb1501 + -1 C_bb1253 + -1 Wcet_basicmath___cosf_bb1442 + -1 C_bb1251 + -1 Wcet_basicmath___ieee754_sqrtf_bb1427 + -1 C_bb1249 + -1 Wcet_basicmath___ieee754_acosf_bb1289 + -1 C_bb1247 + -1 Wcet_basicmath___ieee754_sqrtf_bb1273 + -1 C_bb1245 + -1 C_bb1243 + 1 wcet_bb1243_bb1245 = 20; /*Phase_0.*/
-1 wcet_bb1243_bb1245 + 1 wcet_bb1243 >= 0; /*Phase_0.*/
-10 L_428 + -1 C_bb1252 + -1 C_bb1250 + -1 Wcet_basicmath___ieee754_powf_bb1333 + -1 C_bb1248 + -1 Wcet_basicmath___fabsf_bb1288 + -1 C_bb1246 + -10 L_426 + -1 Wcet_basicmath___ieee754_sqrtf_bb1258 + -1 C_bb1244 + -1 C_bb1243 + 1 wcet_bb1243_bb1244 = -14; /*Phase_0., DAH BB 1244 Line L_426(1*(11-1)), DAH BB 1252 Line L_428(1*(11-1))*/
-1 wcet_bb1243_bb1244 + 1 wcet_bb1243 >= 0; /*Phase_0.*/
-1 wcet_bb1243 + 1 Wcet_basicmath_solveCubic_bb1243 = 2; /*Phase_0.*/
-1 C_bb846 + -1 C_bb851 + -1 Wcet_basicmath___cosf_bb1184 + -1 C_bb850 + -1 Wcet_basicmath___ieee754_sqrtf_bb1169 + -1 C_bb849 + -1 Wcet_basicmath___cosf_bb1110 + -1 C_bb848 + -1 Wcet_basicmath___ieee754_sqrtf_bb1095 + -1 C_bb847 + -1 Wcet_basicmath___cosf_bb1036 + -1 C_bb845 + -1 Wcet_basicmath___ieee754_sqrtf_bb1021 + -1 C_bb843 + -1 Wcet_basicmath___ieee754_acosf_bb883 + -1 C_bb841 + -1 Wcet_basicmath___ieee754_sqrtf_bb867 + -1 C_bb839 + -1 C_bb837 + 1 wcet_bb837_bb839 = 20; /*Phase_0.*/
-1 wcet_bb837_bb839 + 1 wcet_bb837 >= 0; /*Phase_0.*/
-10 L_428 + -1 C_bb846 + -1 C_bb844 + -1 Wcet_basicmath___ieee754_powf_bb927 + -1 C_bb842 + -1 Wcet_basicmath___fabsf_bb882 + -1 C_bb840 + -10 L_426 + -1 Wcet_basicmath___ieee754_sqrtf_bb852 + -1 C_bb838 + -1 C_bb837 + 1 wcet_bb837_bb838 = -14; /*Phase_0., DAH BB 838 Line L_426(1*(11-1)), DAH BB 846 Line L_428(1*(11-1))*/
-1 wcet_bb837_bb838 + 1 wcet_bb837 >= 0; /*Phase_0.*/
-1 wcet_bb837 + 1 Wcet_basicmath_solveCubic_bb837 = 2; /*Phase_0.*/
-1 C_bb440 + -1 C_bb445 + -1 Wcet_basicmath___cosf_bb778 + -1 C_bb444 + -1 Wcet_basicmath___ieee754_sqrtf_bb763 + -1 C_bb443 + -1 Wcet_basicmath___cosf_bb704 + -1 C_bb442 + -1 Wcet_basicmath___ieee754_sqrtf_bb689 + -1 C_bb441 + -1 Wcet_basicmath___cosf_bb630 + -1 C_bb439 + -1 Wcet_basicmath___ieee754_sqrtf_bb615 + -1 C_bb437 + -1 Wcet_basicmath___ieee754_acosf_bb477 + -1 C_bb435 + -1 Wcet_basicmath___ieee754_sqrtf_bb461 + -1 C_bb433 + -1 C_bb431 + 1 wcet_bb431_bb433 = 20; /*Phase_0.*/
-1 wcet_bb431_bb433 + 1 wcet_bb431 >= 0; /*Phase_0.*/
-10 L_428 + -1 C_bb440 + -1 C_bb438 + -1 Wcet_basicmath___ieee754_powf_bb521 + -1 C_bb436 + -1 Wcet_basicmath___fabsf_bb476 + -1 C_bb434 + -10 L_426 + -1 Wcet_basicmath___ieee754_sqrtf_bb446 + -1 C_bb432 + -1 C_bb431 + 1 wcet_bb431_bb432 = -14; /*Phase_0., DAH BB 432 Line L_426(1*(11-1)), DAH BB 440 Line L_428(1*(11-1))*/
-1 wcet_bb431_bb432 + 1 wcet_bb431 >= 0; /*Phase_0.*/
-1 wcet_bb431 + 1 Wcet_basicmath_solveCubic_bb431 = 2; /*Phase_0.*/
-1 C_bb34 + -1 C_bb39 + -1 Wcet_basicmath___cosf_bb372 + -1 C_bb38 + -1 Wcet_basicmath___ieee754_sqrtf_bb357 + -1 C_bb37 + -1 Wcet_basicmath___cosf_bb298 + -1 C_bb36 + -1 Wcet_basicmath___ieee754_sqrtf_bb283 + -1 C_bb35 + -1 Wcet_basicmath___cosf_bb224 + -1 C_bb33 + -1 Wcet_basicmath___ieee754_sqrtf_bb209 + -1 C_bb31 + -1 Wcet_basicmath___ieee754_acosf_bb71 + -1 C_bb29 + -1 Wcet_basicmath___ieee754_sqrtf_bb55 + -1 C_bb27 + -1 C_bb25 + 1 wcet_bb25_bb27 = 20; /*Phase_0.*/
-1 wcet_bb25_bb27 + 1 wcet_bb25 >= 0; /*Phase_0.*/
-10 L_428 + -1 C_bb34 + -1 C_bb32 + -1 Wcet_basicmath___ieee754_powf_bb115 + -1 C_bb30 + -1 Wcet_basicmath___fabsf_bb70 + -1 C_bb28 + -10 L_426 + -1 Wcet_basicmath___ieee754_sqrtf_bb40 + -1 C_bb26 + -1 C_bb25 + 1 wcet_bb25_bb26 = -14; /*Phase_0., DAH BB 26 Line L_426(1*(11-1)), DAH BB 34 Line L_428(1*(11-1))*/
-1 wcet_bb25_bb26 + 1 wcet_bb25 >= 0; /*Phase_0.*/
-1 wcet_bb25 + 1 Wcet_basicmath_solveCubic_bb25 = 2; /*Phase_0.*/
-10 L_422 + -1 C_bb2070 + -40 L_422_Pbb2069 + -5 C_bb2069 + -10 L_421 + -1 C_bb2068 + -1 C_bb2067 + 1 wcet_bb2067_bb2068 = -52; /*Phase_0., DAH BB 2068 Line L_421(1*(11-1)), DFM BB 2069 Line L_422_Pbb2069(4*(11-1)), DAH BB 2070 Line L_422(1*(11-1))*/
-1 wcet_bb2067_bb2068 + 1 wcet_bb2067 >= 0; /*Phase_0.*/
-1 wcet_bb2067 + 1 Wcet_basicmath_memcpy_bb2067 = 2; /*Phase_0.*/
-1000 C_bb2062 + -50000 L_422_Pbb17 + -5000 C_bb2061 + -10000 L_421_Pbb17 + -1000 C_bb2060 + -1000 C_bb2059 + 1 wcet_bb2059_bb2060 = -52500; /*Phase_17., DAH BB 2060 Line L_421_Pbb17(1000*(11-1)), DFM BB 2061 Line L_422_Pbb17(4000*(11-1)), DAH BB 2062 Line L_422_Pbb17(1000*(11-1))*/
-1 wcet_bb2059_bb2060 + 1 wcet_bb2059 >= 0; /*Phase_17.*/
-1 wcet_bb2059 + 1 Wcet_basicmath_memcpy_bb2059 = 2000; /*Phase_17.*/
-875 C_bb2000 + -1 Wcet_basicmath___kernel_cosf_bb2012 + -875 C_bb1998 + -875 C_bb1996 + 1 wcet_bb1996_bb1998 = 3500; /*Phase_8.*/
-1 wcet_bb1996_bb1998 + 1 wcet_bb1996 >= 0; /*Phase_8.*/
-8750 L_46c_Pbb8 + -1 wcet_bb1997 + -875 C_bb1996 + 1 wcet_bb1996_bb1997 = -8750; /*Phase_8., DAH BB 1997 Line L_46c_Pbb8(875*(11-1))*/
-1 wcet_bb1996_bb1997 + 1 wcet_bb1996 >= 0; /*Phase_8.*/
-875 C_bb2000 + -875 C_bb1997 + 1 wcet_bb1997_bb2000 = 1750; /*Phase_8.*/
-1 wcet_bb1997_bb2000 + 1 wcet_bb1997 >= 0; /*Phase_8.*/
-1 wcet_bb2001 + -8750 L_46d_Pbb8 + -1 Wcet_basicmath___ieee754_rem_pio2f_bb2018 + -875 C_bb1999 + -875 C_bb1997 + 1 wcet_bb1997_bb1999 = -7000; /*Phase_8., DAH BB 1999 Line L_46d_Pbb8(875*(11-1))*/
-1 wcet_bb1997_bb1999 + 1 wcet_bb1997 >= 0; /*Phase_8.*/
-875 C_bb2000 + -875 C_bb2006 + -1 Wcet_basicmath___kernel_sinf_bb2033 + -875 C_bb2003 + -875 C_bb2001 + 1 wcet_bb2001_bb2003 = 5250; /*Phase_8.*/
-1 wcet_bb2001_bb2003 + 1 wcet_bb2001 >= 0; /*Phase_8.*/
-1 wcet_bb2002 + -875 C_bb2001 + 1 wcet_bb2001_bb2002 = 0; /*Phase_8.*/
-1 wcet_bb2001_bb2002 + 1 wcet_bb2001 >= 0; /*Phase_8.*/
-875 C_bb2000 + -875 C_bb2009 + -1 Wcet_basicmath___kernel_cosf_bb2038 + -875 C_bb2005 + -875 C_bb2002 + 1 wcet_bb2002_bb2005 = 5250; /*Phase_8.*/
-1 wcet_bb2002_bb2005 + 1 wcet_bb2002 >= 0; /*Phase_8.*/
-8750 L_46e_Pbb8 + -1 wcet_bb2004 + -875 C_bb2002 + 1 wcet_bb2002_bb2004 = -8750; /*Phase_8., DAH BB 2004 Line L_46e_Pbb8(875*(11-1))*/
-1 wcet_bb2002_bb2004 + 1 wcet_bb2002 >= 0; /*Phase_8.*/
-875 C_bb2000 + -875 C_bb2011 + -1 Wcet_basicmath___kernel_cosf_bb2049 + -875 C_bb2008 + -875 C_bb2004 + 1 wcet_bb2004_bb2008 = 5250; /*Phase_8.*/
-1 wcet_bb2004_bb2008 + 1 wcet_bb2004 >= 0; /*Phase_8.*/
-8750 L_46f_Pbb8 + -875 C_bb2000 + -875 C_bb2010 + -8750 L_46e_Pbb8 + -1 Wcet_basicmath___kernel_sinf_bb2044 + -875 C_bb2007 + -875 C_bb2004 + 1 wcet_bb2004_bb2007 = -14000; /*Phase_8., DAH BB 2007 Line L_46e_Pbb8(875*(11-1)), DAH BB 2000 Line L_46f_Pbb8(875*(11-1))*/
-1 wcet_bb2004_bb2007 + 1 wcet_bb2004 >= 0; /*Phase_8.*/
-1 wcet_bb1996 + 1 Wcet_basicmath___cosf_bb1996 = 1750; /*Phase_8.*/
-875 C_bb1983 + -875 C_bb1981 + 1 wcet_bb1981_bb1983 = 1750; /*Phase_8.*/
-1 wcet_bb1981_bb1983 + 1 wcet_bb1981 >= 0; /*Phase_8.*/
-8750 L_445_Pbb8 + -1 wcet_bb1982 + -875 C_bb1981 + 1 wcet_bb1981_bb1982 = -8750; /*Phase_8., DAH BB 1982 Line L_445_Pbb8(875*(11-1))*/
-1 wcet_bb1981_bb1982 + 1 wcet_bb1981 >= 0; /*Phase_8.*/
-1 wcet_bb1985 + -875 C_bb1982 + 1 wcet_bb1982_bb1985 = 1750; /*Phase_8.*/
-1 wcet_bb1982_bb1985 + 1 wcet_bb1982 >= 0; /*Phase_8.*/
-8750 L_446_Pbb8 + -1 wcet_bb1984 + -875 C_bb1982 + 1 wcet_bb1982_bb1984 = -8750; /*Phase_8., DAH BB 1984 Line L_446_Pbb8(875*(11-1))*/
-1 wcet_bb1982_bb1984 + 1 wcet_bb1982 >= 0; /*Phase_8.*/
-875 C_bb1983 + -875 C_bb1989 + -875 C_bb1985 + 1 wcet_bb1985_bb1989 = 3500; /*Phase_8.*/
-1 wcet_bb1985_bb1989 + 1 wcet_bb1985 >= 0; /*Phase_8.*/
-8750 L_44b_Pbb8 + -1 wcet_bb1988 + -875 C_bb1985 + 1 wcet_bb1985_bb1988 = -8750; /*Phase_8., DAH BB 1988 Line L_44b_Pbb8(875*(11-1))*/
-1 wcet_bb1985_bb1988 + 1 wcet_bb1985 >= 0; /*Phase_8.*/
-1 wcet_bb1984 + -875 C_bb1988 + 1 wcet_bb1988_bb1984 = 1750; /*Phase_8.*/
-1 wcet_bb1988_bb1984 + 1 wcet_bb1988 >= 0; /*Phase_8.*/
-875 C_bb1983 + -8750 L_44b_Pbb8 + -875 C_bb1993 + -875 C_bb1988 + 1 wcet_bb1988_bb1993 = -7000; /*Phase_8., DAH BB 1993 Line L_44b_Pbb8(875*(11-1))*/
-1 wcet_bb1988_bb1993 + 1 wcet_bb1988 >= 0; /*Phase_8.*/
-8750 L_44a_Pbb8 + -875 C_bb1983 + -8750 L_449_Pbb8 + -875 C_bb1995 + -8750 L_448_Pbb8 + -1750 C_bb1992 + -875 C_bb1987 + -875 C_bb1984 + 1 wcet_bb1984_bb1987 = -24500; /*Phase_8., DFH BB 1992 Line L_448_Pbb8(875* (11-1)), DAH BB 1995 Line L_449_Pbb8(875*(11-1)), DAH BB 1983 Line L_44a_Pbb8(875*(11-1))*/
-1 wcet_bb1984_bb1987 + 1 wcet_bb1984 >= 0; /*Phase_8.*/
-8750 L_446_Pbb8 + -1 wcet_bb1986 + -875 C_bb1984 + 1 wcet_bb1984_bb1986 = -8750; /*Phase_8., DAH BB 1986 Line L_446_Pbb8(875*(11-1))*/
-1 wcet_bb1984_bb1986 + 1 wcet_bb1984 >= 0; /*Phase_8.*/
-8750 L_44a_Pbb8 + -875 C_bb1983 + -8750 L_449_Pbb8 + -875 C_bb1995 + -8750 L_448_Pbb8 + -1750 C_bb1992 + -8750 L_447_Pbb8 + -875 C_bb1987 + -875 C_bb1994 + -875 C_bb1991 + -875 C_bb1986 + 1 wcet_bb1986_bb1991 = -31500; /*Phase_8., DAH BB 1987 Line L_447_Pbb8(875*(11-1)), DFH BB 1992 Line L_448_Pbb8(875* (11-1)), DAH BB 1995 Line L_449_Pbb8(875*(11-1)), DAH BB 1983 Line L_44a_Pbb8(875*(11-1))*/
-1 wcet_bb1986_bb1991 + 1 wcet_bb1986 >= 0; /*Phase_8.*/
-8750 L_44a_Pbb8 + -875 C_bb1983 + -8750 L_449_Pbb8 + -875 C_bb1995 + -8750 L_448_Pbb8 + -1750 C_bb1992 + -875 C_bb1987 + -17500 L_447_Pbb8 + -875 C_bb1994 + -8750 L_446_Pbb8 + -22750 C_bb1990 + -875 C_bb1986 + 1 wcet_bb1986_bb1990 = -8820; /*Phase_8., DFH BB 1990 Line L_446_Pbb8(875* (11-1)), DAH BB 1994 Line L_447_Pbb8(875*(11-1)), DAH BB 1987 Line L_447_Pbb8(875*(11-1)), DFH BB 1992 Line L_448_Pbb8(875* (11-1)), DAH BB 1995 Line L_449_Pbb8(875*(11-1)), DAH BB 1983 Line L_44a_Pbb8(875*(11-1))*/
-1 wcet_bb1986_bb1990 + 1 wcet_bb1986 >= 0; /*Phase_8.*/
-1 wcet_bb1981 + 1 Wcet_basicmath___ieee754_sqrtf_bb1981 = 1750; /*Phase_8.*/
-875 C_bb1926 + -1 Wcet_basicmath___kernel_cosf_bb1938 + -875 C_bb1924 + -875 C_bb1922 + 1 wcet_bb1922_bb1924 = 3500; /*Phase_8.*/
-1 wcet_bb1922_bb1924 + 1 wcet_bb1922 >= 0; /*Phase_8.*/
-8750 L_46c_Pbb8 + -1 wcet_bb1923 + -875 C_bb1922 + 1 wcet_bb1922_bb1923 = -8750; /*Phase_8., DAH BB 1923 Line L_46c_Pbb8(875*(11-1))*/
-1 wcet_bb1922_bb1923 + 1 wcet_bb1922 >= 0; /*Phase_8.*/
-875 C_bb1926 + -875 C_bb1923 + 1 wcet_bb1923_bb1926 = 1750; /*Phase_8.*/
-1 wcet_bb1923_bb1926 + 1 wcet_bb1923 >= 0; /*Phase_8.*/
-1 wcet_bb1927 + -8750 L_46d_Pbb8 + -1 Wcet_basicmath___ieee754_rem_pio2f_bb1944 + -875 C_bb1925 + -875 C_bb1923 + 1 wcet_bb1923_bb1925 = -7000; /*Phase_8., DAH BB 1925 Line L_46d_Pbb8(875*(11-1))*/
-1 wcet_bb1923_bb1925 + 1 wcet_bb1923 >= 0; /*Phase_8.*/
-875 C_bb1926 + -875 C_bb1932 + -1 Wcet_basicmath___kernel_sinf_bb1959 + -875 C_bb1929 + -875 C_bb1927 + 1 wcet_bb1927_bb1929 = 5250; /*Phase_8.*/
-1 wcet_bb1927_bb1929 + 1 wcet_bb1927 >= 0; /*Phase_8.*/
-1 wcet_bb1928 + -875 C_bb1927 + 1 wcet_bb1927_bb1928 = 0; /*Phase_8.*/
-1 wcet_bb1927_bb1928 + 1 wcet_bb1927 >= 0; /*Phase_8.*/
-875 C_bb1926 + -875 C_bb1935 + -1 Wcet_basicmath___kernel_cosf_bb1964 + -875 C_bb1931 + -875 C_bb1928 + 1 wcet_bb1928_bb1931 = 5250; /*Phase_8.*/
-1 wcet_bb1928_bb1931 + 1 wcet_bb1928 >= 0; /*Phase_8.*/
-8750 L_46e_Pbb8 + -1 wcet_bb1930 + -875 C_bb1928 + 1 wcet_bb1928_bb1930 = -8750; /*Phase_8., DAH BB 1930 Line L_46e_Pbb8(875*(11-1))*/
-1 wcet_bb1928_bb1930 + 1 wcet_bb1928 >= 0; /*Phase_8.*/
-875 C_bb1926 + -875 C_bb1937 + -1 Wcet_basicmath___kernel_cosf_bb1975 + -875 C_bb1934 + -875 C_bb1930 + 1 wcet_bb1930_bb1934 = 5250; /*Phase_8.*/
-1 wcet_bb1930_bb1934 + 1 wcet_bb1930 >= 0; /*Phase_8.*/
-8750 L_46f_Pbb8 + -875 C_bb1926 + -875 C_bb1936 + -8750 L_46e_Pbb8 + -1 Wcet_basicmath___kernel_sinf_bb1970 + -875 C_bb1933 + -875 C_bb1930 + 1 wcet_bb1930_bb1933 = -14000; /*Phase_8., DAH BB 1933 Line L_46e_Pbb8(875*(11-1)), DAH BB 1926 Line L_46f_Pbb8(875*(11-1))*/
-1 wcet_bb1930_bb1933 + 1 wcet_bb1930 >= 0; /*Phase_8.*/
-1 wcet_bb1922 + 1 Wcet_basicmath___cosf_bb1922 = 1750; /*Phase_8.*/
-875 C_bb1909 + -875 C_bb1907 + 1 wcet_bb1907_bb1909 = 1750; /*Phase_8.*/
-1 wcet_bb1907_bb1909 + 1 wcet_bb1907 >= 0; /*Phase_8.*/
-8750 L_445_Pbb8 + -1 wcet_bb1908 + -875 C_bb1907 + 1 wcet_bb1907_bb1908 = -8750; /*Phase_8., DAH BB 1908 Line L_445_Pbb8(875*(11-1))*/
-1 wcet_bb1907_bb1908 + 1 wcet_bb1907 >= 0; /*Phase_8.*/
-1 wcet_bb1911 + -875 C_bb1908 + 1 wcet_bb1908_bb1911 = 1750; /*Phase_8.*/
-1 wcet_bb1908_bb1911 + 1 wcet_bb1908 >= 0; /*Phase_8.*/
-8750 L_446_Pbb8 + -1 wcet_bb1910 + -875 C_bb1908 + 1 wcet_bb1908_bb1910 = -8750; /*Phase_8., DAH BB 1910 Line L_446_Pbb8(875*(11-1))*/
-1 wcet_bb1908_bb1910 + 1 wcet_bb1908 >= 0; /*Phase_8.*/
-875 C_bb1909 + -875 C_bb1915 + -875 C_bb1911 + 1 wcet_bb1911_bb1915 = 3500; /*Phase_8.*/
-1 wcet_bb1911_bb1915 + 1 wcet_bb1911 >= 0; /*Phase_8.*/
-8750 L_44b_Pbb8 + -1 wcet_bb1914 + -875 C_bb1911 + 1 wcet_bb1911_bb1914 = -8750; /*Phase_8., DAH BB 1914 Line L_44b_Pbb8(875*(11-1))*/
-1 wcet_bb1911_bb1914 + 1 wcet_bb1911 >= 0; /*Phase_8.*/
-1 wcet_bb1910 + -875 C_bb1914 + 1 wcet_bb1914_bb1910 = 1750; /*Phase_8.*/
-1 wcet_bb1914_bb1910 + 1 wcet_bb1914 >= 0; /*Phase_8.*/
-875 C_bb1909 + -8750 L_44b_Pbb8 + -875 C_bb1919 + -875 C_bb1914 + 1 wcet_bb1914_bb1919 = -7000; /*Phase_8., DAH BB 1919 Line L_44b_Pbb8(875*(11-1))*/
-1 wcet_bb1914_bb1919 + 1 wcet_bb1914 >= 0; /*Phase_8.*/
-8750 L_44a_Pbb8 + -875 C_bb1909 + -8750 L_449_Pbb8 + -875 C_bb1921 + -8750 L_448_Pbb8 + -1750 C_bb1918 + -875 C_bb1913 + -875 C_bb1910 + 1 wcet_bb1910_bb1913 = -24500; /*Phase_8., DFH BB 1918 Line L_448_Pbb8(875* (11-1)), DAH BB 1921 Line L_449_Pbb8(875*(11-1)), DAH BB 1909 Line L_44a_Pbb8(875*(11-1))*/
-1 wcet_bb1910_bb1913 + 1 wcet_bb1910 >= 0; /*Phase_8.*/
-8750 L_446_Pbb8 + -1 wcet_bb1912 + -875 C_bb1910 + 1 wcet_bb1910_bb1912 = -8750; /*Phase_8., DAH BB 1912 Line L_446_Pbb8(875*(11-1))*/
-1 wcet_bb1910_bb1912 + 1 wcet_bb1910 >= 0; /*Phase_8.*/
-8750 L_44a_Pbb8 + -875 C_bb1909 + -8750 L_449_Pbb8 + -875 C_bb1921 + -8750 L_448_Pbb8 + -1750 C_bb1918 + -8750 L_447_Pbb8 + -875 C_bb1913 + -875 C_bb1920 + -875 C_bb1917 + -875 C_bb1912 + 1 wcet_bb1912_bb1917 = -31500; /*Phase_8., DAH BB 1913 Line L_447_Pbb8(875*(11-1)), DFH BB 1918 Line L_448_Pbb8(875* (11-1)), DAH BB 1921 Line L_449_Pbb8(875*(11-1)), DAH BB 1909 Line L_44a_Pbb8(875*(11-1))*/
-1 wcet_bb1912_bb1917 + 1 wcet_bb1912 >= 0; /*Phase_8.*/
-8750 L_44a_Pbb8 + -875 C_bb1909 + -8750 L_449_Pbb8 + -875 C_bb1921 + -8750 L_448_Pbb8 + -1750 C_bb1918 + -875 C_bb1913 + -17500 L_447_Pbb8 + -875 C_bb1920 + -8750 L_446_Pbb8 + -22750 C_bb1916 + -875 C_bb1912 + 1 wcet_bb1912_bb1916 = -8820; /*Phase_8., DFH BB 1916 Line L_446_Pbb8(875* (11-1)), DAH BB 1920 Line L_447_Pbb8(875*(11-1)), DAH BB 1913 Line L_447_Pbb8(875*(11-1)), DFH BB 1918 Line L_448_Pbb8(875* (11-1)), DAH BB 1921 Line L_449_Pbb8(875*(11-1)), DAH BB 1909 Line L_44a_Pbb8(875*(11-1))*/
-1 wcet_bb1912_bb1916 + 1 wcet_bb1912 >= 0; /*Phase_8.*/
-1 wcet_bb1907 + 1 Wcet_basicmath___ieee754_sqrtf_bb1907 = 1750; /*Phase_8.*/
-875 C_bb1852 + -1 Wcet_basicmath___kernel_cosf_bb1864 + -875 C_bb1850 + -875 C_bb1848 + 1 wcet_bb1848_bb1850 = 3500; /*Phase_8.*/
-1 wcet_bb1848_bb1850 + 1 wcet_bb1848 >= 0; /*Phase_8.*/
-8750 L_46c_Pbb8 + -1 wcet_bb1849 + -875 C_bb1848 + 1 wcet_bb1848_bb1849 = -8750; /*Phase_8., DAH BB 1849 Line L_46c_Pbb8(875*(11-1))*/
-1 wcet_bb1848_bb1849 + 1 wcet_bb1848 >= 0; /*Phase_8.*/
-875 C_bb1852 + -875 C_bb1849 + 1 wcet_bb1849_bb1852 = 1750; /*Phase_8.*/
-1 wcet_bb1849_bb1852 + 1 wcet_bb1849 >= 0; /*Phase_8.*/
-1 wcet_bb1853 + -8750 L_46d_Pbb8 + -1 Wcet_basicmath___ieee754_rem_pio2f_bb1870 + -875 C_bb1851 + -875 C_bb1849 + 1 wcet_bb1849_bb1851 = -7000; /*Phase_8., DAH BB 1851 Line L_46d_Pbb8(875*(11-1))*/
-1 wcet_bb1849_bb1851 + 1 wcet_bb1849 >= 0; /*Phase_8.*/
-875 C_bb1852 + -875 C_bb1858 + -1 Wcet_basicmath___kernel_sinf_bb1885 + -875 C_bb1855 + -875 C_bb1853 + 1 wcet_bb1853_bb1855 = 5250; /*Phase_8.*/
-1 wcet_bb1853_bb1855 + 1 wcet_bb1853 >= 0; /*Phase_8.*/
-1 wcet_bb1854 + -875 C_bb1853 + 1 wcet_bb1853_bb1854 = 0; /*Phase_8.*/
-1 wcet_bb1853_bb1854 + 1 wcet_bb1853 >= 0; /*Phase_8.*/
-875 C_bb1852 + -875 C_bb1861 + -1 Wcet_basicmath___kernel_cosf_bb1890 + -875 C_bb1857 + -875 C_bb1854 + 1 wcet_bb1854_bb1857 = 5250; /*Phase_8.*/
-1 wcet_bb1854_bb1857 + 1 wcet_bb1854 >= 0; /*Phase_8.*/
-8750 L_46e_Pbb8 + -1 wcet_bb1856 + -875 C_bb1854 + 1 wcet_bb1854_bb1856 = -8750; /*Phase_8., DAH BB 1856 Line L_46e_Pbb8(875*(11-1))*/
-1 wcet_bb1854_bb1856 + 1 wcet_bb1854 >= 0; /*Phase_8.*/
-875 C_bb1852 + -875 C_bb1863 + -1 Wcet_basicmath___kernel_cosf_bb1901 + -875 C_bb1860 + -875 C_bb1856 + 1 wcet_bb1856_bb1860 = 5250; /*Phase_8.*/
-1 wcet_bb1856_bb1860 + 1 wcet_bb1856 >= 0; /*Phase_8.*/
-8750 L_46f_Pbb8 + -875 C_bb1852 + -875 C_bb1862 + -8750 L_46e_Pbb8 + -1 Wcet_basicmath___kernel_sinf_bb1896 + -875 C_bb1859 + -875 C_bb1856 + 1 wcet_bb1856_bb1859 = -14000; /*Phase_8., DAH BB 1859 Line L_46e_Pbb8(875*(11-1)), DAH BB 1852 Line L_46f_Pbb8(875*(11-1))*/
-1 wcet_bb1856_bb1859 + 1 wcet_bb1856 >= 0; /*Phase_8.*/
-1 wcet_bb1848 + 1 Wcet_basicmath___cosf_bb1848 = 1750; /*Phase_8.*/
-875 C_bb1835 + -875 C_bb1833 + 1 wcet_bb1833_bb1835 = 1750; /*Phase_8.*/
-1 wcet_bb1833_bb1835 + 1 wcet_bb1833 >= 0; /*Phase_8.*/
-8750 L_445_Pbb8 + -1 wcet_bb1834 + -875 C_bb1833 + 1 wcet_bb1833_bb1834 = -8750; /*Phase_8., DAH BB 1834 Line L_445_Pbb8(875*(11-1))*/
-1 wcet_bb1833_bb1834 + 1 wcet_bb1833 >= 0; /*Phase_8.*/
-1 wcet_bb1837 + -875 C_bb1834 + 1 wcet_bb1834_bb1837 = 1750; /*Phase_8.*/
-1 wcet_bb1834_bb1837 + 1 wcet_bb1834 >= 0; /*Phase_8.*/
-8750 L_446_Pbb8 + -1 wcet_bb1836 + -875 C_bb1834 + 1 wcet_bb1834_bb1836 = -8750; /*Phase_8., DAH BB 1836 Line L_446_Pbb8(875*(11-1))*/
-1 wcet_bb1834_bb1836 + 1 wcet_bb1834 >= 0; /*Phase_8.*/
-875 C_bb1835 + -875 C_bb1841 + -875 C_bb1837 + 1 wcet_bb1837_bb1841 = 3500; /*Phase_8.*/
-1 wcet_bb1837_bb1841 + 1 wcet_bb1837 >= 0; /*Phase_8.*/
-8750 L_44b_Pbb8 + -1 wcet_bb1840 + -875 C_bb1837 + 1 wcet_bb1837_bb1840 = -8750; /*Phase_8., DAH BB 1840 Line L_44b_Pbb8(875*(11-1))*/
-1 wcet_bb1837_bb1840 + 1 wcet_bb1837 >= 0; /*Phase_8.*/
-1 wcet_bb1836 + -875 C_bb1840 + 1 wcet_bb1840_bb1836 = 1750; /*Phase_8.*/
-1 wcet_bb1840_bb1836 + 1 wcet_bb1840 >= 0; /*Phase_8.*/
-875 C_bb1835 + -8750 L_44b_Pbb8 + -875 C_bb1845 + -875 C_bb1840 + 1 wcet_bb1840_bb1845 = -7000; /*Phase_8., DAH BB 1845 Line L_44b_Pbb8(875*(11-1))*/
-1 wcet_bb1840_bb1845 + 1 wcet_bb1840 >= 0; /*Phase_8.*/
-8750 L_44a_Pbb8 + -875 C_bb1835 + -8750 L_449_Pbb8 + -875 C_bb1847 + -8750 L_448_Pbb8 + -1750 C_bb1844 + -875 C_bb1839 + -875 C_bb1836 + 1 wcet_bb1836_bb1839 = -24500; /*Phase_8., DFH BB 1844 Line L_448_Pbb8(875* (11-1)), DAH BB 1847 Line L_449_Pbb8(875*(11-1)), DAH BB 1835 Line L_44a_Pbb8(875*(11-1))*/
-1 wcet_bb1836_bb1839 + 1 wcet_bb1836 >= 0; /*Phase_8.*/
-8750 L_446_Pbb8 + -1 wcet_bb1838 + -875 C_bb1836 + 1 wcet_bb1836_bb1838 = -8750; /*Phase_8., DAH BB 1838 Line L_446_Pbb8(875*(11-1))*/
-1 wcet_bb1836_bb1838 + 1 wcet_bb1836 >= 0; /*Phase_8.*/
-8750 L_44a_Pbb8 + -875 C_bb1835 + -8750 L_449_Pbb8 + -875 C_bb1847 + -8750 L_448_Pbb8 + -1750 C_bb1844 + -8750 L_447_Pbb8 + -875 C_bb1839 + -875 C_bb1846 + -875 C_bb1843 + -875 C_bb1838 + 1 wcet_bb1838_bb1843 = -31500; /*Phase_8., DAH BB 1839 Line L_447_Pbb8(875*(11-1)), DFH BB 1844 Line L_448_Pbb8(875* (11-1)), DAH BB 1847 Line L_449_Pbb8(875*(11-1)), DAH BB 1835 Line L_44a_Pbb8(875*(11-1))*/
-1 wcet_bb1838_bb1843 + 1 wcet_bb1838 >= 0; /*Phase_8.*/
-8750 L_44a_Pbb8 + -875 C_bb1835 + -8750 L_449_Pbb8 + -875 C_bb1847 + -8750 L_448_Pbb8 + -1750 C_bb1844 + -875 C_bb1839 + -17500 L_447_Pbb8 + -875 C_bb1846 + -8750 L_446_Pbb8 + -22750 C_bb1842 + -875 C_bb1838 + 1 wcet_bb1838_bb1842 = -8820; /*Phase_8., DFH BB 1842 Line L_446_Pbb8(875* (11-1)), DAH BB 1846 Line L_447_Pbb8(875*(11-1)), DAH BB 1839 Line L_447_Pbb8(875*(11-1)), DFH BB 1844 Line L_448_Pbb8(875* (11-1)), DAH BB 1847 Line L_449_Pbb8(875*(11-1)), DAH BB 1835 Line L_44a_Pbb8(875*(11-1))*/
-1 wcet_bb1838_bb1842 + 1 wcet_bb1838 >= 0; /*Phase_8.*/
-1 wcet_bb1833 + 1 Wcet_basicmath___ieee754_sqrtf_bb1833 = 1750; /*Phase_8.*/
-8750 L_4b2_Pbb8 + -875 C_bb1744 + -875 C_bb1741 + -875 C_bb1739 + 1 wcet_bb1739_bb1741 = -7000; /*Phase_8., DAH BB 1744 Line L_4b2_Pbb8(875*(11-1))*/
-1 wcet_bb1739_bb1741 + 1 wcet_bb1739 >= 0; /*Phase_8.*/
-1 wcet_bb1740 + -875 C_bb1739 + 1 wcet_bb1739_bb1740 = 0; /*Phase_8.*/
-1 wcet_bb1739_bb1740 + 1 wcet_bb1739 >= 0; /*Phase_8.*/
-1 wcet_bb1743 + -875 C_bb1740 + 1 wcet_bb1740_bb1743 = 1750; /*Phase_8.*/
-1 wcet_bb1740_bb1743 + 1 wcet_bb1740 >= 0; /*Phase_8.*/
-1 wcet_bb1745 + -8750 L_47e_Pbb8 + -1 Wcet_basicmath___isinff_bb1802 + -875 C_bb1742 + -875 C_bb1740 + 1 wcet_bb1740_bb1742 = -7000; /*Phase_8., DAH BB 1742 Line L_47e_Pbb8(875*(11-1))*/
-1 wcet_bb1740_bb1742 + 1 wcet_bb1740 >= 0; /*Phase_8.*/
-875 C_bb1744 + -875 C_bb1747 + -875 C_bb1743 + 1 wcet_bb1743_bb1747 = 3500; /*Phase_8.*/
-1 wcet_bb1743_bb1747 + 1 wcet_bb1743 >= 0; /*Phase_8.*/
-8750 L_481_Pbb8 + -1 wcet_bb1746 + -875 C_bb1743 + 1 wcet_bb1743_bb1746 = -8750; /*Phase_8., DAH BB 1746 Line L_481_Pbb8(875*(11-1))*/
-1 wcet_bb1743_bb1746 + 1 wcet_bb1743 >= 0; /*Phase_8.*/
-1 wcet_bb1751 + -875 C_bb1746 + 1 wcet_bb1746_bb1751 = 1750; /*Phase_8.*/
-1 wcet_bb1746_bb1751 + 1 wcet_bb1746 >= 0; /*Phase_8.*/
-8750 L_481_Pbb8 + -1 wcet_bb1750 + -875 C_bb1746 + 1 wcet_bb1746_bb1750 = -8750; /*Phase_8., DAH BB 1750 Line L_481_Pbb8(875*(11-1))*/
-1 wcet_bb1746_bb1750 + 1 wcet_bb1746 >= 0; /*Phase_8.*/
-8750 L_4b2_Pbb8 + -875 C_bb1744 + -875 C_bb1749 + -875 C_bb1745 + 1 wcet_bb1745_bb1749 = -5250; /*Phase_8., DAH BB 1744 Line L_4b2_Pbb8(875*(11-1))*/
-1 wcet_bb1745_bb1749 + 1 wcet_bb1745 >= 0; /*Phase_8.*/
-8750 L_47f_Pbb8 + -1 wcet_bb1748 + -875 C_bb1745 + 1 wcet_bb1745_bb1748 = -8750; /*Phase_8., DAH BB 1748 Line L_47f_Pbb8(875*(11-1))*/
-1 wcet_bb1745_bb1748 + 1 wcet_bb1745 >= 0; /*Phase_8.*/
-1 wcet_bb1751 + -875 C_bb1748 + 1 wcet_bb1748_bb1751 = 1750; /*Phase_8.*/
-1 wcet_bb1748_bb1751 + 1 wcet_bb1748 >= 0; /*Phase_8.*/
-875 C_bb1744 + -8750 L_480_Pbb8 + -875 C_bb1747 + -875 C_bb1748 + 1 wcet_bb1748_bb1747 = -7000; /*Phase_8., DAH BB 1747 Line L_480_Pbb8(875*(11-1))*/
-1 wcet_bb1748_bb1747 + 1 wcet_bb1748 >= 0; /*Phase_8.*/
-1 wcet_bb1750 + -875 C_bb1751 + 1 wcet_bb1751_bb1750 = 1750; /*Phase_8.*/
-1 wcet_bb1751_bb1750 + 1 wcet_bb1751 >= 0; /*Phase_8.*/
-1 wcet_bb1754 + -875 C_bb1751 + 1 wcet_bb1751_bb1754 = 0; /*Phase_8.*/
-1 wcet_bb1751_bb1754 + 1 wcet_bb1751 >= 0; /*Phase_8.*/
-1 wcet_bb1750 + -875 C_bb1754 + 1 wcet_bb1754_bb1750 = 1750; /*Phase_8.*/
-1 wcet_bb1754_bb1750 + 1 wcet_bb1754 >= 0; /*Phase_8.*/
-1 wcet_bb1750 + -8750 L_486_Pbb8 + -875 C_bb1758 + -875 C_bb1754 + 1 wcet_bb1754_bb1758 = -7000; /*Phase_8., DAH BB 1758 Line L_486_Pbb8(875*(11-1))*/
-1 wcet_bb1754_bb1758 + 1 wcet_bb1754 >= 0; /*Phase_8.*/
-1 wcet_bb1753 + -875 C_bb1750 + 1 wcet_bb1750_bb1753 = 1750; /*Phase_8.*/
-1 wcet_bb1750_bb1753 + 1 wcet_bb1750 >= 0; /*Phase_8.*/
-8750 L_482_Pbb8 + -1 wcet_bb1752 + -875 C_bb1750 + 1 wcet_bb1750_bb1752 = -8750; /*Phase_8., DAH BB 1752 Line L_482_Pbb8(875*(11-1))*/
-1 wcet_bb1750_bb1752 + 1 wcet_bb1750 >= 0; /*Phase_8.*/
-875 C_bb1744 + -875 C_bb1753 + 1 wcet_bb1753_bb1744 = 1750; /*Phase_8.*/
-1 wcet_bb1753_bb1744 + 1 wcet_bb1753 >= 0; /*Phase_8.*/
-8750 L_487_Pbb8 + -1 wcet_bb1757 + -875 C_bb1753 + 1 wcet_bb1753_bb1757 = -8750; /*Phase_8., DAH BB 1757 Line L_487_Pbb8(875*(11-1))*/
-1 wcet_bb1753_bb1757 + 1 wcet_bb1753 >= 0; /*Phase_8.*/
-875 C_bb1744 + -875 C_bb1761 + -875 C_bb1757 + 1 wcet_bb1757_bb1761 = 3500; /*Phase_8.*/
-1 wcet_bb1757_bb1761 + 1 wcet_bb1757 >= 0; /*Phase_8.*/
-875 C_bb1744 + -875 C_bb1760 + -875 C_bb1757 + 1 wcet_bb1757_bb1760 = 1750; /*Phase_8.*/
-1 wcet_bb1757_bb1760 + 1 wcet_bb1757 >= 0; /*Phase_8.*/
-875 C_bb1744 + -875 C_bb1756 + -875 C_bb1752 + 1 wcet_bb1752_bb1756 = 3500; /*Phase_8.*/
-1 wcet_bb1752_bb1756 + 1 wcet_bb1752 >= 0; /*Phase_8.*/
-8750 L_482_Pbb8 + -1 wcet_bb1755 + -875 C_bb1752 + 1 wcet_bb1752_bb1755 = -8750; /*Phase_8., DAH BB 1755 Line L_482_Pbb8(875*(11-1))*/
-1 wcet_bb1752_bb1755 + 1 wcet_bb1752 >= 0; /*Phase_8.*/
-875 C_bb1744 + -875 C_bb1755 + 1 wcet_bb1755_bb1744 = 1750; /*Phase_8.*/
-1 wcet_bb1755_bb1744 + 1 wcet_bb1755 >= 0; /*Phase_8.*/
-8750 L_482_Pbb8 + -1 wcet_bb1759 + -875 C_bb1755 + 1 wcet_bb1755_bb1759 = -8750; /*Phase_8., DAH BB 1759 Line L_482_Pbb8(875*(11-1))*/
-1 wcet_bb1755_bb1759 + 1 wcet_bb1755 >= 0; /*Phase_8.*/
-875 C_bb1744 + -875 C_bb1766 + -1 Wcet_basicmath___ieee754_sqrtf_bb1803 + -875 C_bb1763 + -875 C_bb1759 + 1 wcet_bb1759_bb1763 = 5250; /*Phase_8.*/
-1 wcet_bb1759_bb1763 + 1 wcet_bb1759 >= 0; /*Phase_8.*/
-8750 L_483_Pbb8 + -1 wcet_bb1762 + -875 C_bb1759 + 1 wcet_bb1759_bb1762 = -8750; /*Phase_8., DAH BB 1762 Line L_483_Pbb8(875*(11-1))*/
-1 wcet_bb1759_bb1762 + 1 wcet_bb1759 >= 0; /*Phase_8.*/
-1 wcet_bb1765 + -875 C_bb1762 + 1 wcet_bb1762_bb1765 = 1750; /*Phase_8.*/
-1 wcet_bb1762_bb1765 + 1 wcet_bb1762 >= 0; /*Phase_8.*/
-8750 L_483_Pbb8 + -1 wcet_bb1764 + -875 C_bb1762 + 1 wcet_bb1762_bb1764 = -8750; /*Phase_8., DAH BB 1764 Line L_483_Pbb8(875*(11-1))*/
-1 wcet_bb1762_bb1764 + 1 wcet_bb1762 >= 0; /*Phase_8.*/
-875 C_bb1744 + -875 C_bb1765 + 1 wcet_bb1765_bb1744 = 1750; /*Phase_8.*/
-1 wcet_bb1765_bb1744 + 1 wcet_bb1765 >= 0; /*Phase_8.*/
-8750 L_48a_Pbb8 + -1 wcet_bb1769 + -875 C_bb1765 + 1 wcet_bb1765_bb1769 = -8750; /*Phase_8., DAH BB 1769 Line L_48a_Pbb8(875*(11-1))*/
-1 wcet_bb1765_bb1769 + 1 wcet_bb1765 >= 0; /*Phase_8.*/
-875 C_bb1744 + -8750 L_48b_Pbb8 + -875 C_bb1773 + -875 C_bb1769 + 1 wcet_bb1769_bb1773 = -5250; /*Phase_8., DAH BB 1773 Line L_48b_Pbb8(875*(11-1))*/
-1 wcet_bb1769_bb1773 + 1 wcet_bb1769 >= 0; /*Phase_8.*/
-875 C_bb1744 + -8750 L_48b_Pbb8 + -875 C_bb1772 + -875 C_bb1769 + 1 wcet_bb1769_bb1772 = -7000; /*Phase_8., DAH BB 1772 Line L_48b_Pbb8(875*(11-1))*/
-1 wcet_bb1769_bb1772 + 1 wcet_bb1769 >= 0; /*Phase_8.*/
-875 C_bb1744 + -875 C_bb1768 + -875 C_bb1764 + 1 wcet_bb1764_bb1768 = 3500; /*Phase_8.*/
-1 wcet_bb1764_bb1768 + 1 wcet_bb1764 >= 0; /*Phase_8.*/
-8750 L_484_Pbb8 + -1 wcet_bb1767 + -875 C_bb1764 + 1 wcet_bb1764_bb1767 = -8750; /*Phase_8., DAH BB 1767 Line L_484_Pbb8(875*(11-1))*/
-1 wcet_bb1764_bb1767 + 1 wcet_bb1764 >= 0; /*Phase_8.*/
-1 wcet_bb1771 + -875 C_bb1767 + 1 wcet_bb1767_bb1771 = 1750; /*Phase_8.*/
-1 wcet_bb1767_bb1771 + 1 wcet_bb1767 >= 0; /*Phase_8.*/
-8750 L_484_Pbb8 + -1 wcet_bb1770 + -875 C_bb1767 + 1 wcet_bb1767_bb1770 = -8750; /*Phase_8., DAH BB 1770 Line L_484_Pbb8(875*(11-1))*/
-1 wcet_bb1767_bb1770 + 1 wcet_bb1767 >= 0; /*Phase_8.*/
-8750 L_4a2_Pbb8 + -1 wcet_bb1782 + -875 C_bb1777 + -875 C_bb1771 + 1 wcet_bb1771_bb1777 = -7000; /*Phase_8., DAH BB 1782 Line L_4a2_Pbb8(875*(11-1))*/
-1 wcet_bb1771_bb1777 + 1 wcet_bb1771 >= 0; /*Phase_8.*/
-8750 L_4a2_Pbb8 + -1 wcet_bb1782 + -8750 L_498_Pbb8 + -875 C_bb1777 + -8750 L_497_Pbb8 + -875 C_bb1776 + -875 C_bb1771 + 1 wcet_bb1771_bb1776 = -26250; /*Phase_8., DAH BB 1776 Line L_497_Pbb8(875*(11-1)), DAH BB 1777 Line L_498_Pbb8(875*(11-1)), DAH BB 1782 Line L_4a2_Pbb8(875*(11-1))*/
-1 wcet_bb1771_bb1776 + 1 wcet_bb1771 >= 0; /*Phase_8.*/
-1 wcet_bb1775 + -875 C_bb1770 + 1 wcet_bb1770_bb1775 = 1750; /*Phase_8.*/
-1 wcet_bb1770_bb1775 + 1 wcet_bb1770 >= 0; /*Phase_8.*/
-1 wcet_bb1774 + -875 C_bb1770 + 1 wcet_bb1770_bb1774 = 0; /*Phase_8.*/
-1 wcet_bb1770_bb1774 + 1 wcet_bb1770 >= 0; /*Phase_8.*/
-1 wcet_bb1782 + -875 C_bb1781 + -875 C_bb1775 + 1 wcet_bb1775_bb1781 = 3500; /*Phase_8.*/
-1 wcet_bb1775_bb1781 + 1 wcet_bb1775 >= 0; /*Phase_8.*/
-1 wcet_bb1780 + -875 C_bb1775 + 1 wcet_bb1775_bb1780 = 0; /*Phase_8.*/
-1 wcet_bb1775_bb1780 + 1 wcet_bb1775 >= 0; /*Phase_8.*/
-875 C_bb1744 + -875 C_bb1786 + -875 C_bb1782 + 1 wcet_bb1782_bb1786 = 3500; /*Phase_8.*/
-1 wcet_bb1782_bb1786 + 1 wcet_bb1782 >= 0; /*Phase_8.*/
-8750 L_4a4_Pbb8 + -1 wcet_bb1785 + -875 C_bb1782 + 1 wcet_bb1782_bb1785 = -8750; /*Phase_8., DAH BB 1785 Line L_4a4_Pbb8(875*(11-1))*/
-1 wcet_bb1782_bb1785 + 1 wcet_bb1782 >= 0; /*Phase_8.*/
-1 wcet_bb1788 + -875 C_bb1785 + 1 wcet_bb1785_bb1788 = 1750; /*Phase_8.*/
-1 wcet_bb1785_bb1788 + 1 wcet_bb1785 >= 0; /*Phase_8.*/
-8750 L_4a5_Pbb8 + -1 wcet_bb1787 + -875 C_bb1785 + 1 wcet_bb1785_bb1787 = -8750; /*Phase_8., DAH BB 1787 Line L_4a5_Pbb8(875*(11-1))*/
-1 wcet_bb1785_bb1787 + 1 wcet_bb1785 >= 0; /*Phase_8.*/
-875 C_bb1744 + -875 C_bb1792 + -875 C_bb1788 + 1 wcet_bb1788_bb1792 = 3500; /*Phase_8.*/
-1 wcet_bb1788_bb1792 + 1 wcet_bb1788 >= 0; /*Phase_8.*/
-1 wcet_bb1796 + -875 C_bb1795 + -17500 L_4ad_Pbb8 + -875 C_bb1791 + -875 C_bb1788 + 1 wcet_bb1788_bb1791 = -15750; /*Phase_8., DAH BB 1791 Line L_4ad_Pbb8(875*(11-1)), DAH BB 1795 Line L_4ad_Pbb8(875*(11-1))*/
-1 wcet_bb1788_bb1791 + 1 wcet_bb1788 >= 0; /*Phase_8.*/
-875 C_bb1744 + -875 C_bb1790 + -875 C_bb1787 + 1 wcet_bb1787_bb1790 = 3500; /*Phase_8.*/
-1 wcet_bb1787_bb1790 + 1 wcet_bb1787 >= 0; /*Phase_8.*/
-8750 L_4a5_Pbb8 + -1 wcet_bb1789 + -875 C_bb1787 + 1 wcet_bb1787_bb1789 = -8750; /*Phase_8., DAH BB 1789 Line L_4a5_Pbb8(875*(11-1))*/
-1 wcet_bb1787_bb1789 + 1 wcet_bb1787 >= 0; /*Phase_8.*/
-1 wcet_bb1794 + -875 C_bb1789 + 1 wcet_bb1789_bb1794 = 1750; /*Phase_8.*/
-1 wcet_bb1789_bb1794 + 1 wcet_bb1789 >= 0; /*Phase_8.*/
-1 wcet_bb1793 + -875 C_bb1789 + 1 wcet_bb1789_bb1793 = 0; /*Phase_8.*/
-1 wcet_bb1789_bb1793 + 1 wcet_bb1789 >= 0; /*Phase_8.*/
-1 wcet_bb1796 + -8750 L_4ad_Pbb8 + -875 C_bb1795 + -875 C_bb1791 + -875 C_bb1794 + 1 wcet_bb1794_bb1791 = -5250; /*Phase_8., DAH BB 1795 Line L_4ad_Pbb8(875*(11-1))*/
-1 wcet_bb1794_bb1791 + 1 wcet_bb1794 >= 0; /*Phase_8.*/
-875 C_bb1744 + -8750 L_4b1_Pbb8 + -875 C_bb1798 + -875 C_bb1794 + 1 wcet_bb1794_bb1798 = -7000; /*Phase_8., DAH BB 1798 Line L_4b1_Pbb8(875*(11-1))*/
-1 wcet_bb1794_bb1798 + 1 wcet_bb1794 >= 0; /*Phase_8.*/
-1 wcet_bb1796 + -875 C_bb1795 + -875 C_bb1797 + -875 C_bb1793 + 1 wcet_bb1793_bb1797 = 5250; /*Phase_8.*/
-1 wcet_bb1793_bb1797 + 1 wcet_bb1793 >= 0; /*Phase_8.*/
-8750 L_4a6_Pbb8 + -1 wcet_bb1796 + -875 C_bb1793 + 1 wcet_bb1793_bb1796 = -8750; /*Phase_8., DAH BB 1796 Line L_4a6_Pbb8(875*(11-1))*/
-1 wcet_bb1793_bb1796 + 1 wcet_bb1793 >= 0; /*Phase_8.*/
-875 C_bb1744 + -875 C_bb1799 + -875 C_bb1801 + -1 Wcet_basicmath___scalbnf_bb1818 + -875 C_bb1800 + -875 C_bb1796 + 1 wcet_bb1796_bb1800 = 7000; /*Phase_8.*/
-1 wcet_bb1796_bb1800 + 1 wcet_bb1796 >= 0; /*Phase_8.*/
-875 C_bb1744 + -8750 L_4ab_Pbb8 + -875 C_bb1799 + -875 C_bb1796 + 1 wcet_bb1796_bb1799 = -7000; /*Phase_8., DAH BB 1799 Line L_4ab_Pbb8(875*(11-1))*/
-1 wcet_bb1796_bb1799 + 1 wcet_bb1796 >= 0; /*Phase_8.*/
-8750 L_4b2_Pbb8 + -875 C_bb1744 + -875 C_bb1784 + -875 C_bb1780 + 1 wcet_bb1780_bb1784 = -5250; /*Phase_8., DAH BB 1744 Line L_4b2_Pbb8(875*(11-1))*/
-1 wcet_bb1780_bb1784 + 1 wcet_bb1780 >= 0; /*Phase_8.*/
-875 C_bb1744 + -8750 L_48d_Pbb8 + -875 C_bb1783 + -875 C_bb1780 + 1 wcet_bb1780_bb1783 = -7000; /*Phase_8., DAH BB 1783 Line L_48d_Pbb8(875*(11-1))*/
-1 wcet_bb1780_bb1783 + 1 wcet_bb1780 >= 0; /*Phase_8.*/
-875 C_bb1744 + -875 C_bb1779 + -875 C_bb1774 + 1 wcet_bb1774_bb1779 = 3500; /*Phase_8.*/
-1 wcet_bb1774_bb1779 + 1 wcet_bb1774 >= 0; /*Phase_8.*/
-875 C_bb1744 + -8750 L_485_Pbb8 + -875 C_bb1778 + -875 C_bb1774 + 1 wcet_bb1774_bb1778 = -7000; /*Phase_8., DAH BB 1778 Line L_485_Pbb8(875*(11-1))*/
-1 wcet_bb1774_bb1778 + 1 wcet_bb1774 >= 0; /*Phase_8.*/
-1 wcet_bb1739 + 1 Wcet_basicmath___ieee754_powf_bb1739 = 1750; /*Phase_8.*/
-875 C_bb1697 + -875 C_bb1695 + 1 wcet_bb1695_bb1697 = 1750; /*Phase_8.*/
-1 wcet_bb1695_bb1697 + 1 wcet_bb1695 >= 0; /*Phase_8.*/
-8750 L_44d_Pbb8 + -1 wcet_bb1696 + -875 C_bb1695 + 1 wcet_bb1695_bb1696 = -8750; /*Phase_8., DAH BB 1696 Line L_44d_Pbb8(875*(11-1))*/
-1 wcet_bb1695_bb1696 + 1 wcet_bb1695 >= 0; /*Phase_8.*/
-875 C_bb1699 + -875 C_bb1696 + 1 wcet_bb1696_bb1699 = 1750; /*Phase_8.*/
-1 wcet_bb1696_bb1699 + 1 wcet_bb1696 >= 0; /*Phase_8.*/
-8750 L_44d_Pbb8 + -1 wcet_bb1698 + -875 C_bb1696 + 1 wcet_bb1696_bb1698 = -8750; /*Phase_8., DAH BB 1698 Line L_44d_Pbb8(875*(11-1))*/
-1 wcet_bb1696_bb1698 + 1 wcet_bb1696 >= 0; /*Phase_8.*/
-1 wcet_bb1701 + -875 C_bb1698 + 1 wcet_bb1698_bb1701 = 1750; /*Phase_8.*/
-1 wcet_bb1698_bb1701 + 1 wcet_bb1698 >= 0; /*Phase_8.*/
-8750 L_44d_Pbb8 + -1 wcet_bb1700 + -875 C_bb1698 + 1 wcet_bb1698_bb1700 = -8750; /*Phase_8., DAH BB 1700 Line L_44d_Pbb8(875*(11-1))*/
-1 wcet_bb1698_bb1700 + 1 wcet_bb1698 >= 0; /*Phase_8.*/
-875 C_bb1708 + -875 C_bb1707 + -1 Wcet_basicmath___ieee754_sqrtf_bb1724 + -875 C_bb1705 + -875 C_bb1701 + 1 wcet_bb1701_bb1705 = 5250; /*Phase_8.*/
-1 wcet_bb1701_bb1705 + 1 wcet_bb1701 >= 0; /*Phase_8.*/
-8750 L_457_Pbb8 + -875 C_bb1708 + -875 C_bb1706 + -8750 L_453_Pbb8 + -1 Wcet_basicmath___ieee754_sqrtf_bb1709 + -875 C_bb1704 + -875 C_bb1701 + 1 wcet_bb1701_bb1704 = -15750; /*Phase_8., DAH BB 1704 Line L_453_Pbb8(875*(11-1)), DAH BB 1708 Line L_457_Pbb8(875*(11-1))*/
-1 wcet_bb1701_bb1704 + 1 wcet_bb1701 >= 0; /*Phase_8.*/
-875 C_bb1703 + -875 C_bb1700 + 1 wcet_bb1700_bb1703 = 1750; /*Phase_8.*/
-1 wcet_bb1700_bb1703 + 1 wcet_bb1700 >= 0; /*Phase_8.*/
-8750 L_44d_Pbb8 + -875 C_bb1702 + -875 C_bb1700 + 1 wcet_bb1700_bb1702 = -8750; /*Phase_8., DAH BB 1702 Line L_44d_Pbb8(875*(11-1))*/
-1 wcet_bb1700_bb1702 + 1 wcet_bb1700 >= 0; /*Phase_8.*/
-1 wcet_bb1695 + 1 Wcet_basicmath___ieee754_acosf_bb1695 = 1750; /*Phase_8.*/
-875 C_bb1694 + 1 Wcet_basicmath___fabsf_bb1694 = 1750; /*Phase_8.*/
-875 C_bb1681 + -875 C_bb1679 + 1 wcet_bb1679_bb1681 = 1750; /*Phase_8.*/
-1 wcet_bb1679_bb1681 + 1 wcet_bb1679 >= 0; /*Phase_8.*/
-8750 L_445_Pbb8 + -1 wcet_bb1680 + -875 C_bb1679 + 1 wcet_bb1679_bb1680 = -8750; /*Phase_8., DAH BB 1680 Line L_445_Pbb8(875*(11-1))*/
-1 wcet_bb1679_bb1680 + 1 wcet_bb1679 >= 0; /*Phase_8.*/
-1 wcet_bb1683 + -875 C_bb1680 + 1 wcet_bb1680_bb1683 = 1750; /*Phase_8.*/
-1 wcet_bb1680_bb1683 + 1 wcet_bb1680 >= 0; /*Phase_8.*/
-8750 L_446_Pbb8 + -1 wcet_bb1682 + -875 C_bb1680 + 1 wcet_bb1680_bb1682 = -8750; /*Phase_8., DAH BB 1682 Line L_446_Pbb8(875*(11-1))*/
-1 wcet_bb1680_bb1682 + 1 wcet_bb1680 >= 0; /*Phase_8.*/
-875 C_bb1681 + -875 C_bb1687 + -875 C_bb1683 + 1 wcet_bb1683_bb1687 = 3500; /*Phase_8.*/
-1 wcet_bb1683_bb1687 + 1 wcet_bb1683 >= 0; /*Phase_8.*/
-8750 L_44b_Pbb8 + -1 wcet_bb1686 + -875 C_bb1683 + 1 wcet_bb1683_bb1686 = -8750; /*Phase_8., DAH BB 1686 Line L_44b_Pbb8(875*(11-1))*/
-1 wcet_bb1683_bb1686 + 1 wcet_bb1683 >= 0; /*Phase_8.*/
-1 wcet_bb1682 + -875 C_bb1686 + 1 wcet_bb1686_bb1682 = 1750; /*Phase_8.*/
-1 wcet_bb1686_bb1682 + 1 wcet_bb1686 >= 0; /*Phase_8.*/
-875 C_bb1681 + -8750 L_44b_Pbb8 + -875 C_bb1691 + -875 C_bb1686 + 1 wcet_bb1686_bb1691 = -7000; /*Phase_8., DAH BB 1691 Line L_44b_Pbb8(875*(11-1))*/
-1 wcet_bb1686_bb1691 + 1 wcet_bb1686 >= 0; /*Phase_8.*/
-8750 L_44a_Pbb8 + -875 C_bb1681 + -8750 L_449_Pbb8 + -875 C_bb1693 + -8750 L_448_Pbb8 + -1750 C_bb1690 + -875 C_bb1685 + -875 C_bb1682 + 1 wcet_bb1682_bb1685 = -24500; /*Phase_8., DFH BB 1690 Line L_448_Pbb8(875* (11-1)), DAH BB 1693 Line L_449_Pbb8(875*(11-1)), DAH BB 1681 Line L_44a_Pbb8(875*(11-1))*/
-1 wcet_bb1682_bb1685 + 1 wcet_bb1682 >= 0; /*Phase_8.*/
-8750 L_446_Pbb8 + -1 wcet_bb1684 + -875 C_bb1682 + 1 wcet_bb1682_bb1684 = -8750; /*Phase_8., DAH BB 1684 Line L_446_Pbb8(875*(11-1))*/
-1 wcet_bb1682_bb1684 + 1 wcet_bb1682 >= 0; /*Phase_8.*/
-8750 L_44a_Pbb8 + -875 C_bb1681 + -8750 L_449_Pbb8 + -875 C_bb1693 + -8750 L_448_Pbb8 + -1750 C_bb1690 + -8750 L_447_Pbb8 + -875 C_bb1685 + -875 C_bb1692 + -875 C_bb1689 + -875 C_bb1684 + 1 wcet_bb1684_bb1689 = -31500; /*Phase_8., DAH BB 1685 Line L_447_Pbb8(875*(11-1)), DFH BB 1690 Line L_448_Pbb8(875* (11-1)), DAH BB 1693 Line L_449_Pbb8(875*(11-1)), DAH BB 1681 Line L_44a_Pbb8(875*(11-1))*/
-1 wcet_bb1684_bb1689 + 1 wcet_bb1684 >= 0; /*Phase_8.*/
-8750 L_44a_Pbb8 + -875 C_bb1681 + -8750 L_449_Pbb8 + -875 C_bb1693 + -8750 L_448_Pbb8 + -1750 C_bb1690 + -875 C_bb1685 + -17500 L_447_Pbb8 + -875 C_bb1692 + -8750 L_446_Pbb8 + -22750 C_bb1688 + -875 C_bb1684 + 1 wcet_bb1684_bb1688 = -8820; /*Phase_8., DFH BB 1688 Line L_446_Pbb8(875* (11-1)), DAH BB 1692 Line L_447_Pbb8(875*(11-1)), DAH BB 1685 Line L_447_Pbb8(875*(11-1)), DFH BB 1690 Line L_448_Pbb8(875* (11-1)), DAH BB 1693 Line L_449_Pbb8(875*(11-1)), DAH BB 1681 Line L_44a_Pbb8(875*(11-1))*/
-1 wcet_bb1684_bb1688 + 1 wcet_bb1684 >= 0; /*Phase_8.*/
-1 wcet_bb1679 + 1 Wcet_basicmath___ieee754_sqrtf_bb1679 = 1750; /*Phase_8.*/
-875 C_bb1666 + -875 C_bb1664 + 1 wcet_bb1664_bb1666 = 1750; /*Phase_8.*/
-1 wcet_bb1664_bb1666 + 1 wcet_bb1664 >= 0; /*Phase_8.*/
-8750 L_445_Pbb8 + -1 wcet_bb1665 + -875 C_bb1664 + 1 wcet_bb1664_bb1665 = -8750; /*Phase_8., DAH BB 1665 Line L_445_Pbb8(875*(11-1))*/
-1 wcet_bb1664_bb1665 + 1 wcet_bb1664 >= 0; /*Phase_8.*/
-1 wcet_bb1668 + -875 C_bb1665 + 1 wcet_bb1665_bb1668 = 1750; /*Phase_8.*/
-1 wcet_bb1665_bb1668 + 1 wcet_bb1665 >= 0; /*Phase_8.*/
-8750 L_446_Pbb8 + -1 wcet_bb1667 + -875 C_bb1665 + 1 wcet_bb1665_bb1667 = -8750; /*Phase_8., DAH BB 1667 Line L_446_Pbb8(875*(11-1))*/
-1 wcet_bb1665_bb1667 + 1 wcet_bb1665 >= 0; /*Phase_8.*/
-875 C_bb1666 + -875 C_bb1672 + -875 C_bb1668 + 1 wcet_bb1668_bb1672 = 3500; /*Phase_8.*/
-1 wcet_bb1668_bb1672 + 1 wcet_bb1668 >= 0; /*Phase_8.*/
-8750 L_44b_Pbb8 + -1 wcet_bb1671 + -875 C_bb1668 + 1 wcet_bb1668_bb1671 = -8750; /*Phase_8., DAH BB 1671 Line L_44b_Pbb8(875*(11-1))*/
-1 wcet_bb1668_bb1671 + 1 wcet_bb1668 >= 0; /*Phase_8.*/
-1 wcet_bb1667 + -875 C_bb1671 + 1 wcet_bb1671_bb1667 = 1750; /*Phase_8.*/
-1 wcet_bb1671_bb1667 + 1 wcet_bb1671 >= 0; /*Phase_8.*/
-875 C_bb1666 + -8750 L_44b_Pbb8 + -875 C_bb1676 + -875 C_bb1671 + 1 wcet_bb1671_bb1676 = -7000; /*Phase_8., DAH BB 1676 Line L_44b_Pbb8(875*(11-1))*/
-1 wcet_bb1671_bb1676 + 1 wcet_bb1671 >= 0; /*Phase_8.*/
-8750 L_44a_Pbb8 + -875 C_bb1666 + -8750 L_449_Pbb8 + -875 C_bb1678 + -8750 L_448_Pbb8 + -1750 C_bb1675 + -875 C_bb1670 + -875 C_bb1667 + 1 wcet_bb1667_bb1670 = -24500; /*Phase_8., DFH BB 1675 Line L_448_Pbb8(875* (11-1)), DAH BB 1678 Line L_449_Pbb8(875*(11-1)), DAH BB 1666 Line L_44a_Pbb8(875*(11-1))*/
-1 wcet_bb1667_bb1670 + 1 wcet_bb1667 >= 0; /*Phase_8.*/
-8750 L_446_Pbb8 + -1 wcet_bb1669 + -875 C_bb1667 + 1 wcet_bb1667_bb1669 = -8750; /*Phase_8., DAH BB 1669 Line L_446_Pbb8(875*(11-1))*/
-1 wcet_bb1667_bb1669 + 1 wcet_bb1667 >= 0; /*Phase_8.*/
-8750 L_44a_Pbb8 + -875 C_bb1666 + -8750 L_449_Pbb8 + -875 C_bb1678 + -8750 L_448_Pbb8 + -1750 C_bb1675 + -8750 L_447_Pbb8 + -875 C_bb1670 + -875 C_bb1677 + -875 C_bb1674 + -875 C_bb1669 + 1 wcet_bb1669_bb1674 = -31500; /*Phase_8., DAH BB 1670 Line L_447_Pbb8(875*(11-1)), DFH BB 1675 Line L_448_Pbb8(875* (11-1)), DAH BB 1678 Line L_449_Pbb8(875*(11-1)), DAH BB 1666 Line L_44a_Pbb8(875*(11-1))*/
-1 wcet_bb1669_bb1674 + 1 wcet_bb1669 >= 0; /*Phase_8.*/
-8750 L_44a_Pbb8 + -875 C_bb1666 + -8750 L_449_Pbb8 + -875 C_bb1678 + -8750 L_448_Pbb8 + -1750 C_bb1675 + -875 C_bb1670 + -17500 L_447_Pbb8 + -875 C_bb1677 + -8750 L_446_Pbb8 + -22750 C_bb1673 + -875 C_bb1669 + 1 wcet_bb1669_bb1673 = -8820; /*Phase_8., DFH BB 1673 Line L_446_Pbb8(875* (11-1)), DAH BB 1677 Line L_447_Pbb8(875*(11-1)), DAH BB 1670 Line L_447_Pbb8(875*(11-1)), DFH BB 1675 Line L_448_Pbb8(875* (11-1)), DAH BB 1678 Line L_449_Pbb8(875*(11-1)), DAH BB 1666 Line L_44a_Pbb8(875*(11-1))*/
-1 wcet_bb1669_bb1673 + 1 wcet_bb1669 >= 0; /*Phase_8.*/
-1 wcet_bb1664 + 1 Wcet_basicmath___ieee754_sqrtf_bb1664 = 1750; /*Phase_8.*/
-1 C_bb1594 + -1 Wcet_basicmath___kernel_cosf_bb1606 + -1 C_bb1592 + -1 C_bb1590 + 1 wcet_bb1590_bb1592 = 4; /*Phase_0.*/
-1 wcet_bb1590_bb1592 + 1 wcet_bb1590 >= 0; /*Phase_0.*/
-10 L_46c + -1 wcet_bb1591 + -1 C_bb1590 + 1 wcet_bb1590_bb1591 = -10; /*Phase_0., DAH BB 1591 Line L_46c(1*(11-1))*/
-1 wcet_bb1590_bb1591 + 1 wcet_bb1590 >= 0; /*Phase_0.*/
-1 C_bb1594 + -1 C_bb1591 + 1 wcet_bb1591_bb1594 = 2; /*Phase_0.*/
-1 wcet_bb1591_bb1594 + 1 wcet_bb1591 >= 0; /*Phase_0.*/
-1 wcet_bb1595 + -10 L_46d + -1 Wcet_basicmath___ieee754_rem_pio2f_bb1612 + -1 C_bb1593 + -1 C_bb1591 + 1 wcet_bb1591_bb1593 = -8; /*Phase_0., DAH BB 1593 Line L_46d(1*(11-1))*/
-1 wcet_bb1591_bb1593 + 1 wcet_bb1591 >= 0; /*Phase_0.*/
-1 C_bb1594 + -1 C_bb1600 + -1 Wcet_basicmath___kernel_sinf_bb1627 + -1 C_bb1597 + -1 C_bb1595 + 1 wcet_bb1595_bb1597 = 6; /*Phase_0.*/
-1 wcet_bb1595_bb1597 + 1 wcet_bb1595 >= 0; /*Phase_0.*/
-1 wcet_bb1596 + -1 C_bb1595 + 1 wcet_bb1595_bb1596 = 0; /*Phase_0.*/
-1 wcet_bb1595_bb1596 + 1 wcet_bb1595 >= 0; /*Phase_0.*/
-1 C_bb1594 + -1 C_bb1603 + -1 Wcet_basicmath___kernel_cosf_bb1632 + -1 C_bb1599 + -1 C_bb1596 + 1 wcet_bb1596_bb1599 = 6; /*Phase_0.*/
-1 wcet_bb1596_bb1599 + 1 wcet_bb1596 >= 0; /*Phase_0.*/
-10 L_46e + -1 wcet_bb1598 + -1 C_bb1596 + 1 wcet_bb1596_bb1598 = -10; /*Phase_0., DAH BB 1598 Line L_46e(1*(11-1))*/
-1 wcet_bb1596_bb1598 + 1 wcet_bb1596 >= 0; /*Phase_0.*/
-1 C_bb1594 + -1 C_bb1605 + -1 Wcet_basicmath___kernel_cosf_bb1643 + -1 C_bb1602 + -1 C_bb1598 + 1 wcet_bb1598_bb1602 = 6; /*Phase_0.*/
-1 wcet_bb1598_bb1602 + 1 wcet_bb1598 >= 0; /*Phase_0.*/
-10 L_46f + -1 C_bb1594 + -1 C_bb1604 + -10 L_46e + -1 Wcet_basicmath___kernel_sinf_bb1638 + -1 C_bb1601 + -1 C_bb1598 + 1 wcet_bb1598_bb1601 = -16; /*Phase_0., DAH BB 1601 Line L_46e(1*(11-1)), DAH BB 1594 Line L_46f(1*(11-1))*/
-1 wcet_bb1598_bb1601 + 1 wcet_bb1598 >= 0; /*Phase_0.*/
-1 wcet_bb1590 + 1 Wcet_basicmath___cosf_bb1590 = 2; /*Phase_0.*/
-1 C_bb1577 + -1 C_bb1575 + 1 wcet_bb1575_bb1577 = 2; /*Phase_0.*/
-1 wcet_bb1575_bb1577 + 1 wcet_bb1575 >= 0; /*Phase_0.*/
-10 L_445 + -1 wcet_bb1576 + -1 C_bb1575 + 1 wcet_bb1575_bb1576 = -10; /*Phase_0., DAH BB 1576 Line L_445(1*(11-1))*/
-1 wcet_bb1575_bb1576 + 1 wcet_bb1575 >= 0; /*Phase_0.*/
-1 wcet_bb1579 + -1 C_bb1576 + 1 wcet_bb1576_bb1579 = 2; /*Phase_0.*/
-1 wcet_bb1576_bb1579 + 1 wcet_bb1576 >= 0; /*Phase_0.*/
-10 L_446 + -1 wcet_bb1578 + -1 C_bb1576 + 1 wcet_bb1576_bb1578 = -10; /*Phase_0., DAH BB 1578 Line L_446(1*(11-1))*/
-1 wcet_bb1576_bb1578 + 1 wcet_bb1576 >= 0; /*Phase_0.*/
-1 C_bb1577 + -1 C_bb1583 + -1 C_bb1579 + 1 wcet_bb1579_bb1583 = 4; /*Phase_0.*/
-1 wcet_bb1579_bb1583 + 1 wcet_bb1579 >= 0; /*Phase_0.*/
-10 L_44b + -1 wcet_bb1582 + -1 C_bb1579 + 1 wcet_bb1579_bb1582 = -10; /*Phase_0., DAH BB 1582 Line L_44b(1*(11-1))*/
-1 wcet_bb1579_bb1582 + 1 wcet_bb1579 >= 0; /*Phase_0.*/
-1 wcet_bb1578 + -1 C_bb1582 + 1 wcet_bb1582_bb1578 = 2; /*Phase_0.*/
-1 wcet_bb1582_bb1578 + 1 wcet_bb1582 >= 0; /*Phase_0.*/
-1 C_bb1577 + -10 L_44b + -1 C_bb1587 + -1 C_bb1582 + 1 wcet_bb1582_bb1587 = -8; /*Phase_0., DAH BB 1587 Line L_44b(1*(11-1))*/
-1 wcet_bb1582_bb1587 + 1 wcet_bb1582 >= 0; /*Phase_0.*/
-10 L_44a + -1 C_bb1577 + -10 L_449 + -1 C_bb1589 + -10 L_448_Pbb1586 + -2 C_bb1586 + -1 C_bb1581 + -1 C_bb1578 + 1 wcet_bb1578_bb1581 = -28; /*Phase_0., DFH BB 1586 Line L_448_Pbb1586(1* (11-1)), DAH BB 1589 Line L_449(1*(11-1)), DAH BB 1577 Line L_44a(1*(11-1))*/
-1 wcet_bb1578_bb1581 + 1 wcet_bb1578 >= 0; /*Phase_0.*/
-10 L_446 + -1 wcet_bb1580 + -1 C_bb1578 + 1 wcet_bb1578_bb1580 = -10; /*Phase_0., DAH BB 1580 Line L_446(1*(11-1))*/
-1 wcet_bb1578_bb1580 + 1 wcet_bb1578 >= 0; /*Phase_0.*/
-10 L_44a + -1 C_bb1577 + -10 L_449 + -1 C_bb1589 + -10 L_448_Pbb1586 + -2 C_bb1586 + -10 L_447 + -1 C_bb1581 + -1 C_bb1588 + -1 C_bb1585 + -1 C_bb1580 + 1 wcet_bb1580_bb1585 = -36; /*Phase_0., DAH BB 1581 Line L_447(1*(11-1)), DFH BB 1586 Line L_448_Pbb1586(1* (11-1)), DAH BB 1589 Line L_449(1*(11-1)), DAH BB 1577 Line L_44a(1*(11-1))*/
-1 wcet_bb1580_bb1585 + 1 wcet_bb1580 >= 0; /*Phase_0.*/
-10 L_44a + -1 C_bb1577 + -10 L_449 + -1 C_bb1589 + -10 L_448_Pbb1586 + -2 C_bb1586 + -1 C_bb1581 + -20 L_447 + -1 C_bb1588 + -10 L_446_Pbb1584 + -26 C_bb1584 + -1 C_bb1580 + 1 wcet_bb1580_bb1584 = -10; /*Phase_0., DFH BB 1584 Line L_446_Pbb1584(1* (11-1)), DAH BB 1588 Line L_447(1*(11-1)), DAH BB 1581 Line L_447(1*(11-1)), DFH BB 1586 Line L_448_Pbb1586(1* (11-1)), DAH BB 1589 Line L_449(1*(11-1)), DAH BB 1577 Line L_44a(1*(11-1))*/
-1 wcet_bb1580_bb1584 + 1 wcet_bb1580 >= 0; /*Phase_0.*/
-1 wcet_bb1575 + 1 Wcet_basicmath___ieee754_sqrtf_bb1575 = 2; /*Phase_0.*/
-1 C_bb1520 + -1 Wcet_basicmath___kernel_cosf_bb1532 + -1 C_bb1518 + -1 C_bb1516 + 1 wcet_bb1516_bb1518 = 4; /*Phase_0.*/
-1 wcet_bb1516_bb1518 + 1 wcet_bb1516 >= 0; /*Phase_0.*/
-10 L_46c + -1 wcet_bb1517 + -1 C_bb1516 + 1 wcet_bb1516_bb1517 = -10; /*Phase_0., DAH BB 1517 Line L_46c(1*(11-1))*/
-1 wcet_bb1516_bb1517 + 1 wcet_bb1516 >= 0; /*Phase_0.*/
-1 C_bb1520 + -1 C_bb1517 + 1 wcet_bb1517_bb1520 = 2; /*Phase_0.*/
-1 wcet_bb1517_bb1520 + 1 wcet_bb1517 >= 0; /*Phase_0.*/
-1 wcet_bb1521 + -10 L_46d + -1 Wcet_basicmath___ieee754_rem_pio2f_bb1538 + -1 C_bb1519 + -1 C_bb1517 + 1 wcet_bb1517_bb1519 = -8; /*Phase_0., DAH BB 1519 Line L_46d(1*(11-1))*/
-1 wcet_bb1517_bb1519 + 1 wcet_bb1517 >= 0; /*Phase_0.*/
-1 C_bb1520 + -1 C_bb1526 + -1 Wcet_basicmath___kernel_sinf_bb1553 + -1 C_bb1523 + -1 C_bb1521 + 1 wcet_bb1521_bb1523 = 6; /*Phase_0.*/
-1 wcet_bb1521_bb1523 + 1 wcet_bb1521 >= 0; /*Phase_0.*/
-1 wcet_bb1522 + -1 C_bb1521 + 1 wcet_bb1521_bb1522 = 0; /*Phase_0.*/
-1 wcet_bb1521_bb1522 + 1 wcet_bb1521 >= 0; /*Phase_0.*/
-1 C_bb1520 + -1 C_bb1529 + -1 Wcet_basicmath___kernel_cosf_bb1558 + -1 C_bb1525 + -1 C_bb1522 + 1 wcet_bb1522_bb1525 = 6; /*Phase_0.*/
-1 wcet_bb1522_bb1525 + 1 wcet_bb1522 >= 0; /*Phase_0.*/
-10 L_46e + -1 wcet_bb1524 + -1 C_bb1522 + 1 wcet_bb1522_bb1524 = -10; /*Phase_0., DAH BB 1524 Line L_46e(1*(11-1))*/
-1 wcet_bb1522_bb1524 + 1 wcet_bb1522 >= 0; /*Phase_0.*/
-1 C_bb1520 + -1 C_bb1531 + -1 Wcet_basicmath___kernel_cosf_bb1569 + -1 C_bb1528 + -1 C_bb1524 + 1 wcet_bb1524_bb1528 = 6; /*Phase_0.*/
-1 wcet_bb1524_bb1528 + 1 wcet_bb1524 >= 0; /*Phase_0.*/
-10 L_46f + -1 C_bb1520 + -1 C_bb1530 + -10 L_46e + -1 Wcet_basicmath___kernel_sinf_bb1564 + -1 C_bb1527 + -1 C_bb1524 + 1 wcet_bb1524_bb1527 = -16; /*Phase_0., DAH BB 1527 Line L_46e(1*(11-1)), DAH BB 1520 Line L_46f(1*(11-1))*/
-1 wcet_bb1524_bb1527 + 1 wcet_bb1524 >= 0; /*Phase_0.*/
-1 wcet_bb1516 + 1 Wcet_basicmath___cosf_bb1516 = 2; /*Phase_0.*/
-1 C_bb1503 + -1 C_bb1501 + 1 wcet_bb1501_bb1503 = 2; /*Phase_0.*/
-1 wcet_bb1501_bb1503 + 1 wcet_bb1501 >= 0; /*Phase_0.*/
-10 L_445 + -1 wcet_bb1502 + -1 C_bb1501 + 1 wcet_bb1501_bb1502 = -10; /*Phase_0., DAH BB 1502 Line L_445(1*(11-1))*/
-1 wcet_bb1501_bb1502 + 1 wcet_bb1501 >= 0; /*Phase_0.*/
-1 wcet_bb1505 + -1 C_bb1502 + 1 wcet_bb1502_bb1505 = 2; /*Phase_0.*/
-1 wcet_bb1502_bb1505 + 1 wcet_bb1502 >= 0; /*Phase_0.*/
-10 L_446 + -1 wcet_bb1504 + -1 C_bb1502 + 1 wcet_bb1502_bb1504 = -10; /*Phase_0., DAH BB 1504 Line L_446(1*(11-1))*/
-1 wcet_bb1502_bb1504 + 1 wcet_bb1502 >= 0; /*Phase_0.*/
-1 C_bb1503 + -1 C_bb1509 + -1 C_bb1505 + 1 wcet_bb1505_bb1509 = 4; /*Phase_0.*/
-1 wcet_bb1505_bb1509 + 1 wcet_bb1505 >= 0; /*Phase_0.*/
-10 L_44b + -1 wcet_bb1508 + -1 C_bb1505 + 1 wcet_bb1505_bb1508 = -10; /*Phase_0., DAH BB 1508 Line L_44b(1*(11-1))*/
-1 wcet_bb1505_bb1508 + 1 wcet_bb1505 >= 0; /*Phase_0.*/
-1 wcet_bb1504 + -1 C_bb1508 + 1 wcet_bb1508_bb1504 = 2; /*Phase_0.*/
-1 wcet_bb1508_bb1504 + 1 wcet_bb1508 >= 0; /*Phase_0.*/
-1 C_bb1503 + -10 L_44b + -1 C_bb1513 + -1 C_bb1508 + 1 wcet_bb1508_bb1513 = -8; /*Phase_0., DAH BB 1513 Line L_44b(1*(11-1))*/
-1 wcet_bb1508_bb1513 + 1 wcet_bb1508 >= 0; /*Phase_0.*/
-10 L_44a + -1 C_bb1503 + -10 L_449 + -1 C_bb1515 + -10 L_448_Pbb1512 + -2 C_bb1512 + -1 C_bb1507 + -1 C_bb1504 + 1 wcet_bb1504_bb1507 = -28; /*Phase_0., DFH BB 1512 Line L_448_Pbb1512(1* (11-1)), DAH BB 1515 Line L_449(1*(11-1)), DAH BB 1503 Line L_44a(1*(11-1))*/
-1 wcet_bb1504_bb1507 + 1 wcet_bb1504 >= 0; /*Phase_0.*/
-10 L_446 + -1 wcet_bb1506 + -1 C_bb1504 + 1 wcet_bb1504_bb1506 = -10; /*Phase_0., DAH BB 1506 Line L_446(1*(11-1))*/
-1 wcet_bb1504_bb1506 + 1 wcet_bb1504 >= 0; /*Phase_0.*/
-10 L_44a + -1 C_bb1503 + -10 L_449 + -1 C_bb1515 + -10 L_448_Pbb1512 + -2 C_bb1512 + -10 L_447 + -1 C_bb1507 + -1 C_bb1514 + -1 C_bb1511 + -1 C_bb1506 + 1 wcet_bb1506_bb1511 = -36; /*Phase_0., DAH BB 1507 Line L_447(1*(11-1)), DFH BB 1512 Line L_448_Pbb1512(1* (11-1)), DAH BB 1515 Line L_449(1*(11-1)), DAH BB 1503 Line L_44a(1*(11-1))*/
-1 wcet_bb1506_bb1511 + 1 wcet_bb1506 >= 0; /*Phase_0.*/
-10 L_44a + -1 C_bb1503 + -10 L_449 + -1 C_bb1515 + -10 L_448_Pbb1512 + -2 C_bb1512 + -1 C_bb1507 + -20 L_447 + -1 C_bb1514 + -10 L_446_Pbb1510 + -26 C_bb1510 + -1 C_bb1506 + 1 wcet_bb1506_bb1510 = -10; /*Phase_0., DFH BB 1510 Line L_446_Pbb1510(1* (11-1)), DAH BB 1514 Line L_447(1*(11-1)), DAH BB 1507 Line L_447(1*(11-1)), DFH BB 1512 Line L_448_Pbb1512(1* (11-1)), DAH BB 1515 Line L_449(1*(11-1)), DAH BB 1503 Line L_44a(1*(11-1))*/
-1 wcet_bb1506_bb1510 + 1 wcet_bb1506 >= 0; /*Phase_0.*/
-1 wcet_bb1501 + 1 Wcet_basicmath___ieee754_sqrtf_bb1501 = 2; /*Phase_0.*/
-1 C_bb1446 + -1 Wcet_basicmath___kernel_cosf_bb1458 + -1 C_bb1444 + -1 C_bb1442 + 1 wcet_bb1442_bb1444 = 4; /*Phase_0.*/
-1 wcet_bb1442_bb1444 + 1 wcet_bb1442 >= 0; /*Phase_0.*/
-10 L_46c + -1 wcet_bb1443 + -1 C_bb1442 + 1 wcet_bb1442_bb1443 = -10; /*Phase_0., DAH BB 1443 Line L_46c(1*(11-1))*/
-1 wcet_bb1442_bb1443 + 1 wcet_bb1442 >= 0; /*Phase_0.*/
-1 C_bb1446 + -1 C_bb1443 + 1 wcet_bb1443_bb1446 = 2; /*Phase_0.*/
-1 wcet_bb1443_bb1446 + 1 wcet_bb1443 >= 0; /*Phase_0.*/
-1 wcet_bb1447 + -10 L_46d + -1 Wcet_basicmath___ieee754_rem_pio2f_bb1464 + -1 C_bb1445 + -1 C_bb1443 + 1 wcet_bb1443_bb1445 = -8; /*Phase_0., DAH BB 1445 Line L_46d(1*(11-1))*/
-1 wcet_bb1443_bb1445 + 1 wcet_bb1443 >= 0; /*Phase_0.*/
-1 C_bb1446 + -1 C_bb1452 + -1 Wcet_basicmath___kernel_sinf_bb1479 + -1 C_bb1449 + -1 C_bb1447 + 1 wcet_bb1447_bb1449 = 6; /*Phase_0.*/
-1 wcet_bb1447_bb1449 + 1 wcet_bb1447 >= 0; /*Phase_0.*/
-1 wcet_bb1448 + -1 C_bb1447 + 1 wcet_bb1447_bb1448 = 0; /*Phase_0.*/
-1 wcet_bb1447_bb1448 + 1 wcet_bb1447 >= 0; /*Phase_0.*/
-1 C_bb1446 + -1 C_bb1455 + -1 Wcet_basicmath___kernel_cosf_bb1484 + -1 C_bb1451 + -1 C_bb1448 + 1 wcet_bb1448_bb1451 = 6; /*Phase_0.*/
-1 wcet_bb1448_bb1451 + 1 wcet_bb1448 >= 0; /*Phase_0.*/
-10 L_46e + -1 wcet_bb1450 + -1 C_bb1448 + 1 wcet_bb1448_bb1450 = -10; /*Phase_0., DAH BB 1450 Line L_46e(1*(11-1))*/
-1 wcet_bb1448_bb1450 + 1 wcet_bb1448 >= 0; /*Phase_0.*/
-1 C_bb1446 + -1 C_bb1457 + -1 Wcet_basicmath___kernel_cosf_bb1495 + -1 C_bb1454 + -1 C_bb1450 + 1 wcet_bb1450_bb1454 = 6; /*Phase_0.*/
-1 wcet_bb1450_bb1454 + 1 wcet_bb1450 >= 0; /*Phase_0.*/
-10 L_46f + -1 C_bb1446 + -1 C_bb1456 + -10 L_46e + -1 Wcet_basicmath___kernel_sinf_bb1490 + -1 C_bb1453 + -1 C_bb1450 + 1 wcet_bb1450_bb1453 = -16; /*Phase_0., DAH BB 1453 Line L_46e(1*(11-1)), DAH BB 1446 Line L_46f(1*(11-1))*/
-1 wcet_bb1450_bb1453 + 1 wcet_bb1450 >= 0; /*Phase_0.*/
-1 wcet_bb1442 + 1 Wcet_basicmath___cosf_bb1442 = 2; /*Phase_0.*/
-1 C_bb1429 + -1 C_bb1427 + 1 wcet_bb1427_bb1429 = 2; /*Phase_0.*/
-1 wcet_bb1427_bb1429 + 1 wcet_bb1427 >= 0; /*Phase_0.*/
-10 L_445 + -1 wcet_bb1428 + -1 C_bb1427 + 1 wcet_bb1427_bb1428 = -10; /*Phase_0., DAH BB 1428 Line L_445(1*(11-1))*/
-1 wcet_bb1427_bb1428 + 1 wcet_bb1427 >= 0; /*Phase_0.*/
-1 wcet_bb1431 + -1 C_bb1428 + 1 wcet_bb1428_bb1431 = 2; /*Phase_0.*/
-1 wcet_bb1428_bb1431 + 1 wcet_bb1428 >= 0; /*Phase_0.*/
-10 L_446 + -1 wcet_bb1430 + -1 C_bb1428 + 1 wcet_bb1428_bb1430 = -10; /*Phase_0., DAH BB 1430 Line L_446(1*(11-1))*/
-1 wcet_bb1428_bb1430 + 1 wcet_bb1428 >= 0; /*Phase_0.*/
-1 C_bb1429 + -1 C_bb1435 + -1 C_bb1431 + 1 wcet_bb1431_bb1435 = 4; /*Phase_0.*/
-1 wcet_bb1431_bb1435 + 1 wcet_bb1431 >= 0; /*Phase_0.*/
-10 L_44b + -1 wcet_bb1434 + -1 C_bb1431 + 1 wcet_bb1431_bb1434 = -10; /*Phase_0., DAH BB 1434 Line L_44b(1*(11-1))*/
-1 wcet_bb1431_bb1434 + 1 wcet_bb1431 >= 0; /*Phase_0.*/
-1 wcet_bb1430 + -1 C_bb1434 + 1 wcet_bb1434_bb1430 = 2; /*Phase_0.*/
-1 wcet_bb1434_bb1430 + 1 wcet_bb1434 >= 0; /*Phase_0.*/
-1 C_bb1429 + -10 L_44b + -1 C_bb1439 + -1 C_bb1434 + 1 wcet_bb1434_bb1439 = -8; /*Phase_0., DAH BB 1439 Line L_44b(1*(11-1))*/
-1 wcet_bb1434_bb1439 + 1 wcet_bb1434 >= 0; /*Phase_0.*/
-10 L_44a + -1 C_bb1429 + -10 L_449 + -1 C_bb1441 + -10 L_448_Pbb1438 + -2 C_bb1438 + -1 C_bb1433 + -1 C_bb1430 + 1 wcet_bb1430_bb1433 = -28; /*Phase_0., DFH BB 1438 Line L_448_Pbb1438(1* (11-1)), DAH BB 1441 Line L_449(1*(11-1)), DAH BB 1429 Line L_44a(1*(11-1))*/
-1 wcet_bb1430_bb1433 + 1 wcet_bb1430 >= 0; /*Phase_0.*/
-10 L_446 + -1 wcet_bb1432 + -1 C_bb1430 + 1 wcet_bb1430_bb1432 = -10; /*Phase_0., DAH BB 1432 Line L_446(1*(11-1))*/
-1 wcet_bb1430_bb1432 + 1 wcet_bb1430 >= 0; /*Phase_0.*/
-10 L_44a + -1 C_bb1429 + -10 L_449 + -1 C_bb1441 + -10 L_448_Pbb1438 + -2 C_bb1438 + -10 L_447 + -1 C_bb1433 + -1 C_bb1440 + -1 C_bb1437 + -1 C_bb1432 + 1 wcet_bb1432_bb1437 = -36; /*Phase_0., DAH BB 1433 Line L_447(1*(11-1)), DFH BB 1438 Line L_448_Pbb1438(1* (11-1)), DAH BB 1441 Line L_449(1*(11-1)), DAH BB 1429 Line L_44a(1*(11-1))*/
-1 wcet_bb1432_bb1437 + 1 wcet_bb1432 >= 0; /*Phase_0.*/
-10 L_44a + -1 C_bb1429 + -10 L_449 + -1 C_bb1441 + -10 L_448_Pbb1438 + -2 C_bb1438 + -1 C_bb1433 + -20 L_447 + -1 C_bb1440 + -10 L_446_Pbb1436 + -26 C_bb1436 + -1 C_bb1432 + 1 wcet_bb1432_bb1436 = -10; /*Phase_0., DFH BB 1436 Line L_446_Pbb1436(1* (11-1)), DAH BB 1440 Line L_447(1*(11-1)), DAH BB 1433 Line L_447(1*(11-1)), DFH BB 1438 Line L_448_Pbb1438(1* (11-1)), DAH BB 1441 Line L_449(1*(11-1)), DAH BB 1429 Line L_44a(1*(11-1))*/
-1 wcet_bb1432_bb1436 + 1 wcet_bb1432 >= 0; /*Phase_0.*/
-1 wcet_bb1427 + 1 Wcet_basicmath___ieee754_sqrtf_bb1427 = 2; /*Phase_0.*/
-10 L_4b2 + -1 C_bb1338 + -1 C_bb1335 + -1 C_bb1333 + 1 wcet_bb1333_bb1335 = -8; /*Phase_0., DAH BB 1338 Line L_4b2(1*(11-1))*/
-1 wcet_bb1333_bb1335 + 1 wcet_bb1333 >= 0; /*Phase_0.*/
-1 wcet_bb1334 + -1 C_bb1333 + 1 wcet_bb1333_bb1334 = 0; /*Phase_0.*/
-1 wcet_bb1333_bb1334 + 1 wcet_bb1333 >= 0; /*Phase_0.*/
-1 wcet_bb1337 + -1 C_bb1334 + 1 wcet_bb1334_bb1337 = 2; /*Phase_0.*/
-1 wcet_bb1334_bb1337 + 1 wcet_bb1334 >= 0; /*Phase_0.*/
-1 wcet_bb1339 + -10 L_47e + -1 Wcet_basicmath___isinff_bb1396 + -1 C_bb1336 + -1 C_bb1334 + 1 wcet_bb1334_bb1336 = -8; /*Phase_0., DAH BB 1336 Line L_47e(1*(11-1))*/
-1 wcet_bb1334_bb1336 + 1 wcet_bb1334 >= 0; /*Phase_0.*/
-1 C_bb1338 + -1 C_bb1341 + -1 C_bb1337 + 1 wcet_bb1337_bb1341 = 4; /*Phase_0.*/
-1 wcet_bb1337_bb1341 + 1 wcet_bb1337 >= 0; /*Phase_0.*/
-10 L_481 + -1 wcet_bb1340 + -1 C_bb1337 + 1 wcet_bb1337_bb1340 = -10; /*Phase_0., DAH BB 1340 Line L_481(1*(11-1))*/
-1 wcet_bb1337_bb1340 + 1 wcet_bb1337 >= 0; /*Phase_0.*/
-1 wcet_bb1345 + -1 C_bb1340 + 1 wcet_bb1340_bb1345 = 2; /*Phase_0.*/
-1 wcet_bb1340_bb1345 + 1 wcet_bb1340 >= 0; /*Phase_0.*/
-10 L_481 + -1 wcet_bb1344 + -1 C_bb1340 + 1 wcet_bb1340_bb1344 = -10; /*Phase_0., DAH BB 1344 Line L_481(1*(11-1))*/
-1 wcet_bb1340_bb1344 + 1 wcet_bb1340 >= 0; /*Phase_0.*/
-10 L_4b2 + -1 C_bb1338 + -1 C_bb1343 + -1 C_bb1339 + 1 wcet_bb1339_bb1343 = -6; /*Phase_0., DAH BB 1338 Line L_4b2(1*(11-1))*/
-1 wcet_bb1339_bb1343 + 1 wcet_bb1339 >= 0; /*Phase_0.*/
-10 L_47f + -1 wcet_bb1342 + -1 C_bb1339 + 1 wcet_bb1339_bb1342 = -10; /*Phase_0., DAH BB 1342 Line L_47f(1*(11-1))*/
-1 wcet_bb1339_bb1342 + 1 wcet_bb1339 >= 0; /*Phase_0.*/
-1 wcet_bb1345 + -1 C_bb1342 + 1 wcet_bb1342_bb1345 = 2; /*Phase_0.*/
-1 wcet_bb1342_bb1345 + 1 wcet_bb1342 >= 0; /*Phase_0.*/
-1 C_bb1338 + -10 L_480 + -1 C_bb1341 + -1 C_bb1342 + 1 wcet_bb1342_bb1341 = -8; /*Phase_0., DAH BB 1341 Line L_480(1*(11-1))*/
-1 wcet_bb1342_bb1341 + 1 wcet_bb1342 >= 0; /*Phase_0.*/
-1 wcet_bb1344 + -1 C_bb1345 + 1 wcet_bb1345_bb1344 = 2; /*Phase_0.*/
-1 wcet_bb1345_bb1344 + 1 wcet_bb1345 >= 0; /*Phase_0.*/
-1 wcet_bb1348 + -1 C_bb1345 + 1 wcet_bb1345_bb1348 = 0; /*Phase_0.*/
-1 wcet_bb1345_bb1348 + 1 wcet_bb1345 >= 0; /*Phase_0.*/
-1 wcet_bb1344 + -1 C_bb1348 + 1 wcet_bb1348_bb1344 = 2; /*Phase_0.*/
-1 wcet_bb1348_bb1344 + 1 wcet_bb1348 >= 0; /*Phase_0.*/
-1 wcet_bb1344 + -10 L_486 + -1 C_bb1352 + -1 C_bb1348 + 1 wcet_bb1348_bb1352 = -8; /*Phase_0., DAH BB 1352 Line L_486(1*(11-1))*/
-1 wcet_bb1348_bb1352 + 1 wcet_bb1348 >= 0; /*Phase_0.*/
-1 wcet_bb1347 + -1 C_bb1344 + 1 wcet_bb1344_bb1347 = 2; /*Phase_0.*/
-1 wcet_bb1344_bb1347 + 1 wcet_bb1344 >= 0; /*Phase_0.*/
-10 L_482 + -1 wcet_bb1346 + -1 C_bb1344 + 1 wcet_bb1344_bb1346 = -10; /*Phase_0., DAH BB 1346 Line L_482(1*(11-1))*/
-1 wcet_bb1344_bb1346 + 1 wcet_bb1344 >= 0; /*Phase_0.*/
-1 C_bb1338 + -1 C_bb1347 + 1 wcet_bb1347_bb1338 = 2; /*Phase_0.*/
-1 wcet_bb1347_bb1338 + 1 wcet_bb1347 >= 0; /*Phase_0.*/
-10 L_487 + -1 wcet_bb1351 + -1 C_bb1347 + 1 wcet_bb1347_bb1351 = -10; /*Phase_0., DAH BB 1351 Line L_487(1*(11-1))*/
-1 wcet_bb1347_bb1351 + 1 wcet_bb1347 >= 0; /*Phase_0.*/
-1 C_bb1338 + -1 C_bb1355 + -1 C_bb1351 + 1 wcet_bb1351_bb1355 = 4; /*Phase_0.*/
-1 wcet_bb1351_bb1355 + 1 wcet_bb1351 >= 0; /*Phase_0.*/
-1 C_bb1338 + -1 C_bb1354 + -1 C_bb1351 + 1 wcet_bb1351_bb1354 = 2; /*Phase_0.*/
-1 wcet_bb1351_bb1354 + 1 wcet_bb1351 >= 0; /*Phase_0.*/
-1 C_bb1338 + -1 C_bb1350 + -1 C_bb1346 + 1 wcet_bb1346_bb1350 = 4; /*Phase_0.*/
-1 wcet_bb1346_bb1350 + 1 wcet_bb1346 >= 0; /*Phase_0.*/
-10 L_482 + -1 wcet_bb1349 + -1 C_bb1346 + 1 wcet_bb1346_bb1349 = -10; /*Phase_0., DAH BB 1349 Line L_482(1*(11-1))*/
-1 wcet_bb1346_bb1349 + 1 wcet_bb1346 >= 0; /*Phase_0.*/
-1 C_bb1338 + -1 C_bb1349 + 1 wcet_bb1349_bb1338 = 2; /*Phase_0.*/
-1 wcet_bb1349_bb1338 + 1 wcet_bb1349 >= 0; /*Phase_0.*/
-10 L_482 + -1 wcet_bb1353 + -1 C_bb1349 + 1 wcet_bb1349_bb1353 = -10; /*Phase_0., DAH BB 1353 Line L_482(1*(11-1))*/
-1 wcet_bb1349_bb1353 + 1 wcet_bb1349 >= 0; /*Phase_0.*/
-1 C_bb1338 + -1 C_bb1360 + -1 Wcet_basicmath___ieee754_sqrtf_bb1397 + -1 C_bb1357 + -1 C_bb1353 + 1 wcet_bb1353_bb1357 = 6; /*Phase_0.*/
-1 wcet_bb1353_bb1357 + 1 wcet_bb1353 >= 0; /*Phase_0.*/
-10 L_483 + -1 wcet_bb1356 + -1 C_bb1353 + 1 wcet_bb1353_bb1356 = -10; /*Phase_0., DAH BB 1356 Line L_483(1*(11-1))*/
-1 wcet_bb1353_bb1356 + 1 wcet_bb1353 >= 0; /*Phase_0.*/
-1 wcet_bb1359 + -1 C_bb1356 + 1 wcet_bb1356_bb1359 = 2; /*Phase_0.*/
-1 wcet_bb1356_bb1359 + 1 wcet_bb1356 >= 0; /*Phase_0.*/
-10 L_483 + -1 wcet_bb1358 + -1 C_bb1356 + 1 wcet_bb1356_bb1358 = -10; /*Phase_0., DAH BB 1358 Line L_483(1*(11-1))*/
-1 wcet_bb1356_bb1358 + 1 wcet_bb1356 >= 0; /*Phase_0.*/
-1 C_bb1338 + -1 C_bb1359 + 1 wcet_bb1359_bb1338 = 2; /*Phase_0.*/
-1 wcet_bb1359_bb1338 + 1 wcet_bb1359 >= 0; /*Phase_0.*/
-10 L_48a + -1 wcet_bb1363 + -1 C_bb1359 + 1 wcet_bb1359_bb1363 = -10; /*Phase_0., DAH BB 1363 Line L_48a(1*(11-1))*/
-1 wcet_bb1359_bb1363 + 1 wcet_bb1359 >= 0; /*Phase_0.*/
-1 C_bb1338 + -10 L_48b + -1 C_bb1367 + -1 C_bb1363 + 1 wcet_bb1363_bb1367 = -6; /*Phase_0., DAH BB 1367 Line L_48b(1*(11-1))*/
-1 wcet_bb1363_bb1367 + 1 wcet_bb1363 >= 0; /*Phase_0.*/
-1 C_bb1338 + -10 L_48b + -1 C_bb1366 + -1 C_bb1363 + 1 wcet_bb1363_bb1366 = -8; /*Phase_0., DAH BB 1366 Line L_48b(1*(11-1))*/
-1 wcet_bb1363_bb1366 + 1 wcet_bb1363 >= 0; /*Phase_0.*/
-1 C_bb1338 + -1 C_bb1362 + -1 C_bb1358 + 1 wcet_bb1358_bb1362 = 4; /*Phase_0.*/
-1 wcet_bb1358_bb1362 + 1 wcet_bb1358 >= 0; /*Phase_0.*/
-10 L_484 + -1 wcet_bb1361 + -1 C_bb1358 + 1 wcet_bb1358_bb1361 = -10; /*Phase_0., DAH BB 1361 Line L_484(1*(11-1))*/
-1 wcet_bb1358_bb1361 + 1 wcet_bb1358 >= 0; /*Phase_0.*/
-1 wcet_bb1365 + -1 C_bb1361 + 1 wcet_bb1361_bb1365 = 2; /*Phase_0.*/
-1 wcet_bb1361_bb1365 + 1 wcet_bb1361 >= 0; /*Phase_0.*/
-10 L_484 + -1 wcet_bb1364 + -1 C_bb1361 + 1 wcet_bb1361_bb1364 = -10; /*Phase_0., DAH BB 1364 Line L_484(1*(11-1))*/
-1 wcet_bb1361_bb1364 + 1 wcet_bb1361 >= 0; /*Phase_0.*/
-10 L_4a2 + -1 wcet_bb1376 + -1 C_bb1371 + -1 C_bb1365 + 1 wcet_bb1365_bb1371 = -8; /*Phase_0., DAH BB 1376 Line L_4a2(1*(11-1))*/
-1 wcet_bb1365_bb1371 + 1 wcet_bb1365 >= 0; /*Phase_0.*/
-10 L_4a2 + -1 wcet_bb1376 + -10 L_498 + -1 C_bb1371 + -10 L_497 + -1 C_bb1370 + -1 C_bb1365 + 1 wcet_bb1365_bb1370 = -30; /*Phase_0., DAH BB 1370 Line L_497(1*(11-1)), DAH BB 1371 Line L_498(1*(11-1)), DAH BB 1376 Line L_4a2(1*(11-1))*/
-1 wcet_bb1365_bb1370 + 1 wcet_bb1365 >= 0; /*Phase_0.*/
-1 wcet_bb1369 + -1 C_bb1364 + 1 wcet_bb1364_bb1369 = 2; /*Phase_0.*/
-1 wcet_bb1364_bb1369 + 1 wcet_bb1364 >= 0; /*Phase_0.*/
-1 wcet_bb1368 + -1 C_bb1364 + 1 wcet_bb1364_bb1368 = 0; /*Phase_0.*/
-1 wcet_bb1364_bb1368 + 1 wcet_bb1364 >= 0; /*Phase_0.*/
-1 wcet_bb1376 + -1 C_bb1375 + -1 C_bb1369 + 1 wcet_bb1369_bb1375 = 4; /*Phase_0.*/
-1 wcet_bb1369_bb1375 + 1 wcet_bb1369 >= 0; /*Phase_0.*/
-1 wcet_bb1374 + -1 C_bb1369 + 1 wcet_bb1369_bb1374 = 0; /*Phase_0.*/
-1 wcet_bb1369_bb1374 + 1 wcet_bb1369 >= 0; /*Phase_0.*/
-1 C_bb1338 + -1 C_bb1380 + -1 C_bb1376 + 1 wcet_bb1376_bb1380 = 4; /*Phase_0.*/
-1 wcet_bb1376_bb1380 + 1 wcet_bb1376 >= 0; /*Phase_0.*/
-10 L_4a4 + -1 wcet_bb1379 + -1 C_bb1376 + 1 wcet_bb1376_bb1379 = -10; /*Phase_0., DAH BB 1379 Line L_4a4(1*(11-1))*/
-1 wcet_bb1376_bb1379 + 1 wcet_bb1376 >= 0; /*Phase_0.*/
-1 wcet_bb1382 + -1 C_bb1379 + 1 wcet_bb1379_bb1382 = 2; /*Phase_0.*/
-1 wcet_bb1379_bb1382 + 1 wcet_bb1379 >= 0; /*Phase_0.*/
-10 L_4a5 + -1 wcet_bb1381 + -1 C_bb1379 + 1 wcet_bb1379_bb1381 = -10; /*Phase_0., DAH BB 1381 Line L_4a5(1*(11-1))*/
-1 wcet_bb1379_bb1381 + 1 wcet_bb1379 >= 0; /*Phase_0.*/
-1 C_bb1338 + -1 C_bb1386 + -1 C_bb1382 + 1 wcet_bb1382_bb1386 = 4; /*Phase_0.*/
-1 wcet_bb1382_bb1386 + 1 wcet_bb1382 >= 0; /*Phase_0.*/
-1 wcet_bb1390 + -1 C_bb1389 + -20 L_4ad + -1 C_bb1385 + -1 C_bb1382 + 1 wcet_bb1382_bb1385 = -18; /*Phase_0., DAH BB 1385 Line L_4ad(1*(11-1)), DAH BB 1389 Line L_4ad(1*(11-1))*/
-1 wcet_bb1382_bb1385 + 1 wcet_bb1382 >= 0; /*Phase_0.*/
-1 C_bb1338 + -1 C_bb1384 + -1 C_bb1381 + 1 wcet_bb1381_bb1384 = 4; /*Phase_0.*/
-1 wcet_bb1381_bb1384 + 1 wcet_bb1381 >= 0; /*Phase_0.*/
-10 L_4a5 + -1 wcet_bb1383 + -1 C_bb1381 + 1 wcet_bb1381_bb1383 = -10; /*Phase_0., DAH BB 1383 Line L_4a5(1*(11-1))*/
-1 wcet_bb1381_bb1383 + 1 wcet_bb1381 >= 0; /*Phase_0.*/
-1 wcet_bb1388 + -1 C_bb1383 + 1 wcet_bb1383_bb1388 = 2; /*Phase_0.*/
-1 wcet_bb1383_bb1388 + 1 wcet_bb1383 >= 0; /*Phase_0.*/
-1 wcet_bb1387 + -1 C_bb1383 + 1 wcet_bb1383_bb1387 = 0; /*Phase_0.*/
-1 wcet_bb1383_bb1387 + 1 wcet_bb1383 >= 0; /*Phase_0.*/
-1 wcet_bb1390 + -10 L_4ad + -1 C_bb1389 + -1 C_bb1385 + -1 C_bb1388 + 1 wcet_bb1388_bb1385 = -6; /*Phase_0., DAH BB 1389 Line L_4ad(1*(11-1))*/
-1 wcet_bb1388_bb1385 + 1 wcet_bb1388 >= 0; /*Phase_0.*/
-1 C_bb1338 + -10 L_4b1 + -1 C_bb1392 + -1 C_bb1388 + 1 wcet_bb1388_bb1392 = -8; /*Phase_0., DAH BB 1392 Line L_4b1(1*(11-1))*/
-1 wcet_bb1388_bb1392 + 1 wcet_bb1388 >= 0; /*Phase_0.*/
-1 wcet_bb1390 + -1 C_bb1389 + -1 C_bb1391 + -1 C_bb1387 + 1 wcet_bb1387_bb1391 = 6; /*Phase_0.*/
-1 wcet_bb1387_bb1391 + 1 wcet_bb1387 >= 0; /*Phase_0.*/
-10 L_4a6 + -1 wcet_bb1390 + -1 C_bb1387 + 1 wcet_bb1387_bb1390 = -10; /*Phase_0., DAH BB 1390 Line L_4a6(1*(11-1))*/
-1 wcet_bb1387_bb1390 + 1 wcet_bb1387 >= 0; /*Phase_0.*/
-1 C_bb1338 + -1 C_bb1393 + -1 C_bb1395 + -1 Wcet_basicmath___scalbnf_bb1412 + -1 C_bb1394 + -1 C_bb1390 + 1 wcet_bb1390_bb1394 = 8; /*Phase_0.*/
-1 wcet_bb1390_bb1394 + 1 wcet_bb1390 >= 0; /*Phase_0.*/
-1 C_bb1338 + -10 L_4ab + -1 C_bb1393 + -1 C_bb1390 + 1 wcet_bb1390_bb1393 = -8; /*Phase_0., DAH BB 1393 Line L_4ab(1*(11-1))*/
-1 wcet_bb1390_bb1393 + 1 wcet_bb1390 >= 0; /*Phase_0.*/
-10 L_4b2 + -1 C_bb1338 + -1 C_bb1378 + -1 C_bb1374 + 1 wcet_bb1374_bb1378 = -6; /*Phase_0., DAH BB 1338 Line L_4b2(1*(11-1))*/
-1 wcet_bb1374_bb1378 + 1 wcet_bb1374 >= 0; /*Phase_0.*/
-1 C_bb1338 + -10 L_48d + -1 C_bb1377 + -1 C_bb1374 + 1 wcet_bb1374_bb1377 = -8; /*Phase_0., DAH BB 1377 Line L_48d(1*(11-1))*/
-1 wcet_bb1374_bb1377 + 1 wcet_bb1374 >= 0; /*Phase_0.*/
-1 C_bb1338 + -1 C_bb1373 + -1 C_bb1368 + 1 wcet_bb1368_bb1373 = 4; /*Phase_0.*/
-1 wcet_bb1368_bb1373 + 1 wcet_bb1368 >= 0; /*Phase_0.*/
-1 C_bb1338 + -10 L_485 + -1 C_bb1372 + -1 C_bb1368 + 1 wcet_bb1368_bb1372 = -8; /*Phase_0., DAH BB 1372 Line L_485(1*(11-1))*/
-1 wcet_bb1368_bb1372 + 1 wcet_bb1368 >= 0; /*Phase_0.*/
-1 wcet_bb1333 + 1 Wcet_basicmath___ieee754_powf_bb1333 = 2; /*Phase_0.*/
-1 C_bb1291 + -1 C_bb1289 + 1 wcet_bb1289_bb1291 = 2; /*Phase_0.*/
-1 wcet_bb1289_bb1291 + 1 wcet_bb1289 >= 0; /*Phase_0.*/
-10 L_44d + -1 wcet_bb1290 + -1 C_bb1289 + 1 wcet_bb1289_bb1290 = -10; /*Phase_0., DAH BB 1290 Line L_44d(1*(11-1))*/
-1 wcet_bb1289_bb1290 + 1 wcet_bb1289 >= 0; /*Phase_0.*/
-1 C_bb1293 + -1 C_bb1290 + 1 wcet_bb1290_bb1293 = 2; /*Phase_0.*/
-1 wcet_bb1290_bb1293 + 1 wcet_bb1290 >= 0; /*Phase_0.*/
-10 L_44d + -1 wcet_bb1292 + -1 C_bb1290 + 1 wcet_bb1290_bb1292 = -10; /*Phase_0., DAH BB 1292 Line L_44d(1*(11-1))*/
-1 wcet_bb1290_bb1292 + 1 wcet_bb1290 >= 0; /*Phase_0.*/
-1 wcet_bb1295 + -1 C_bb1292 + 1 wcet_bb1292_bb1295 = 2; /*Phase_0.*/
-1 wcet_bb1292_bb1295 + 1 wcet_bb1292 >= 0; /*Phase_0.*/
-10 L_44d + -1 wcet_bb1294 + -1 C_bb1292 + 1 wcet_bb1292_bb1294 = -10; /*Phase_0., DAH BB 1294 Line L_44d(1*(11-1))*/
-1 wcet_bb1292_bb1294 + 1 wcet_bb1292 >= 0; /*Phase_0.*/
-1 C_bb1302 + -1 C_bb1301 + -1 Wcet_basicmath___ieee754_sqrtf_bb1318 + -1 C_bb1299 + -1 C_bb1295 + 1 wcet_bb1295_bb1299 = 6; /*Phase_0.*/
-1 wcet_bb1295_bb1299 + 1 wcet_bb1295 >= 0; /*Phase_0.*/
-10 L_457 + -1 C_bb1302 + -1 C_bb1300 + -10 L_453 + -1 Wcet_basicmath___ieee754_sqrtf_bb1303 + -1 C_bb1298 + -1 C_bb1295 + 1 wcet_bb1295_bb1298 = -18; /*Phase_0., DAH BB 1298 Line L_453(1*(11-1)), DAH BB 1302 Line L_457(1*(11-1))*/
-1 wcet_bb1295_bb1298 + 1 wcet_bb1295 >= 0; /*Phase_0.*/
-1 C_bb1297 + -1 C_bb1294 + 1 wcet_bb1294_bb1297 = 2; /*Phase_0.*/
-1 wcet_bb1294_bb1297 + 1 wcet_bb1294 >= 0; /*Phase_0.*/
-10 L_44d + -1 C_bb1296 + -1 C_bb1294 + 1 wcet_bb1294_bb1296 = -10; /*Phase_0., DAH BB 1296 Line L_44d(1*(11-1))*/
-1 wcet_bb1294_bb1296 + 1 wcet_bb1294 >= 0; /*Phase_0.*/
-1 wcet_bb1289 + 1 Wcet_basicmath___ieee754_acosf_bb1289 = 2; /*Phase_0.*/
-1 C_bb1288 + 1 Wcet_basicmath___fabsf_bb1288 = 2; /*Phase_0.*/
-1 C_bb1275 + -1 C_bb1273 + 1 wcet_bb1273_bb1275 = 2; /*Phase_0.*/
-1 wcet_bb1273_bb1275 + 1 wcet_bb1273 >= 0; /*Phase_0.*/
-10 L_445 + -1 wcet_bb1274 + -1 C_bb1273 + 1 wcet_bb1273_bb1274 = -10; /*Phase_0., DAH BB 1274 Line L_445(1*(11-1))*/
-1 wcet_bb1273_bb1274 + 1 wcet_bb1273 >= 0; /*Phase_0.*/
-1 wcet_bb1277 + -1 C_bb1274 + 1 wcet_bb1274_bb1277 = 2; /*Phase_0.*/
-1 wcet_bb1274_bb1277 + 1 wcet_bb1274 >= 0; /*Phase_0.*/
-10 L_446 + -1 wcet_bb1276 + -1 C_bb1274 + 1 wcet_bb1274_bb1276 = -10; /*Phase_0., DAH BB 1276 Line L_446(1*(11-1))*/
-1 wcet_bb1274_bb1276 + 1 wcet_bb1274 >= 0; /*Phase_0.*/
-1 C_bb1275 + -1 C_bb1281 + -1 C_bb1277 + 1 wcet_bb1277_bb1281 = 4; /*Phase_0.*/
-1 wcet_bb1277_bb1281 + 1 wcet_bb1277 >= 0; /*Phase_0.*/
-10 L_44b + -1 wcet_bb1280 + -1 C_bb1277 + 1 wcet_bb1277_bb1280 = -10; /*Phase_0., DAH BB 1280 Line L_44b(1*(11-1))*/
-1 wcet_bb1277_bb1280 + 1 wcet_bb1277 >= 0; /*Phase_0.*/
-1 wcet_bb1276 + -1 C_bb1280 + 1 wcet_bb1280_bb1276 = 2; /*Phase_0.*/
-1 wcet_bb1280_bb1276 + 1 wcet_bb1280 >= 0; /*Phase_0.*/
-1 C_bb1275 + -10 L_44b + -1 C_bb1285 + -1 C_bb1280 + 1 wcet_bb1280_bb1285 = -8; /*Phase_0., DAH BB 1285 Line L_44b(1*(11-1))*/
-1 wcet_bb1280_bb1285 + 1 wcet_bb1280 >= 0; /*Phase_0.*/
-10 L_44a + -1 C_bb1275 + -10 L_449 + -1 C_bb1287 + -10 L_448_Pbb1284 + -2 C_bb1284 + -1 C_bb1279 + -1 C_bb1276 + 1 wcet_bb1276_bb1279 = -28; /*Phase_0., DFH BB 1284 Line L_448_Pbb1284(1* (11-1)), DAH BB 1287 Line L_449(1*(11-1)), DAH BB 1275 Line L_44a(1*(11-1))*/
-1 wcet_bb1276_bb1279 + 1 wcet_bb1276 >= 0; /*Phase_0.*/
-10 L_446 + -1 wcet_bb1278 + -1 C_bb1276 + 1 wcet_bb1276_bb1278 = -10; /*Phase_0., DAH BB 1278 Line L_446(1*(11-1))*/
-1 wcet_bb1276_bb1278 + 1 wcet_bb1276 >= 0; /*Phase_0.*/
-10 L_44a + -1 C_bb1275 + -10 L_449 + -1 C_bb1287 + -10 L_448_Pbb1284 + -2 C_bb1284 + -10 L_447 + -1 C_bb1279 + -1 C_bb1286 + -1 C_bb1283 + -1 C_bb1278 + 1 wcet_bb1278_bb1283 = -36; /*Phase_0., DAH BB 1279 Line L_447(1*(11-1)), DFH BB 1284 Line L_448_Pbb1284(1* (11-1)), DAH BB 1287 Line L_449(1*(11-1)), DAH BB 1275 Line L_44a(1*(11-1))*/
-1 wcet_bb1278_bb1283 + 1 wcet_bb1278 >= 0; /*Phase_0.*/
-10 L_44a + -1 C_bb1275 + -10 L_449 + -1 C_bb1287 + -10 L_448_Pbb1284 + -2 C_bb1284 + -1 C_bb1279 + -20 L_447 + -1 C_bb1286 + -10 L_446_Pbb1282 + -26 C_bb1282 + -1 C_bb1278 + 1 wcet_bb1278_bb1282 = -10; /*Phase_0., DFH BB 1282 Line L_446_Pbb1282(1* (11-1)), DAH BB 1286 Line L_447(1*(11-1)), DAH BB 1279 Line L_447(1*(11-1)), DFH BB 1284 Line L_448_Pbb1284(1* (11-1)), DAH BB 1287 Line L_449(1*(11-1)), DAH BB 1275 Line L_44a(1*(11-1))*/
-1 wcet_bb1278_bb1282 + 1 wcet_bb1278 >= 0; /*Phase_0.*/
-1 wcet_bb1273 + 1 Wcet_basicmath___ieee754_sqrtf_bb1273 = 2; /*Phase_0.*/
-1 C_bb1260 + -1 C_bb1258 + 1 wcet_bb1258_bb1260 = 2; /*Phase_0.*/
-1 wcet_bb1258_bb1260 + 1 wcet_bb1258 >= 0; /*Phase_0.*/
-10 L_445 + -1 wcet_bb1259 + -1 C_bb1258 + 1 wcet_bb1258_bb1259 = -10; /*Phase_0., DAH BB 1259 Line L_445(1*(11-1))*/
-1 wcet_bb1258_bb1259 + 1 wcet_bb1258 >= 0; /*Phase_0.*/
-1 wcet_bb1262 + -1 C_bb1259 + 1 wcet_bb1259_bb1262 = 2; /*Phase_0.*/
-1 wcet_bb1259_bb1262 + 1 wcet_bb1259 >= 0; /*Phase_0.*/
-10 L_446 + -1 wcet_bb1261 + -1 C_bb1259 + 1 wcet_bb1259_bb1261 = -10; /*Phase_0., DAH BB 1261 Line L_446(1*(11-1))*/
-1 wcet_bb1259_bb1261 + 1 wcet_bb1259 >= 0; /*Phase_0.*/
-1 C_bb1260 + -1 C_bb1266 + -1 C_bb1262 + 1 wcet_bb1262_bb1266 = 4; /*Phase_0.*/
-1 wcet_bb1262_bb1266 + 1 wcet_bb1262 >= 0; /*Phase_0.*/
-10 L_44b + -1 wcet_bb1265 + -1 C_bb1262 + 1 wcet_bb1262_bb1265 = -10; /*Phase_0., DAH BB 1265 Line L_44b(1*(11-1))*/
-1 wcet_bb1262_bb1265 + 1 wcet_bb1262 >= 0; /*Phase_0.*/
-1 wcet_bb1261 + -1 C_bb1265 + 1 wcet_bb1265_bb1261 = 2; /*Phase_0.*/
-1 wcet_bb1265_bb1261 + 1 wcet_bb1265 >= 0; /*Phase_0.*/
-1 C_bb1260 + -10 L_44b + -1 C_bb1270 + -1 C_bb1265 + 1 wcet_bb1265_bb1270 = -8; /*Phase_0., DAH BB 1270 Line L_44b(1*(11-1))*/
-1 wcet_bb1265_bb1270 + 1 wcet_bb1265 >= 0; /*Phase_0.*/
-10 L_44a + -1 C_bb1260 + -10 L_449 + -1 C_bb1272 + -10 L_448_Pbb1269 + -2 C_bb1269 + -1 C_bb1264 + -1 C_bb1261 + 1 wcet_bb1261_bb1264 = -28; /*Phase_0., DFH BB 1269 Line L_448_Pbb1269(1* (11-1)), DAH BB 1272 Line L_449(1*(11-1)), DAH BB 1260 Line L_44a(1*(11-1))*/
-1 wcet_bb1261_bb1264 + 1 wcet_bb1261 >= 0; /*Phase_0.*/
-10 L_446 + -1 wcet_bb1263 + -1 C_bb1261 + 1 wcet_bb1261_bb1263 = -10; /*Phase_0., DAH BB 1263 Line L_446(1*(11-1))*/
-1 wcet_bb1261_bb1263 + 1 wcet_bb1261 >= 0; /*Phase_0.*/
-10 L_44a + -1 C_bb1260 + -10 L_449 + -1 C_bb1272 + -10 L_448_Pbb1269 + -2 C_bb1269 + -10 L_447 + -1 C_bb1264 + -1 C_bb1271 + -1 C_bb1268 + -1 C_bb1263 + 1 wcet_bb1263_bb1268 = -36; /*Phase_0., DAH BB 1264 Line L_447(1*(11-1)), DFH BB 1269 Line L_448_Pbb1269(1* (11-1)), DAH BB 1272 Line L_449(1*(11-1)), DAH BB 1260 Line L_44a(1*(11-1))*/
-1 wcet_bb1263_bb1268 + 1 wcet_bb1263 >= 0; /*Phase_0.*/
-10 L_44a + -1 C_bb1260 + -10 L_449 + -1 C_bb1272 + -10 L_448_Pbb1269 + -2 C_bb1269 + -1 C_bb1264 + -20 L_447 + -1 C_bb1271 + -10 L_446_Pbb1267 + -26 C_bb1267 + -1 C_bb1263 + 1 wcet_bb1263_bb1267 = -10; /*Phase_0., DFH BB 1267 Line L_446_Pbb1267(1* (11-1)), DAH BB 1271 Line L_447(1*(11-1)), DAH BB 1264 Line L_447(1*(11-1)), DFH BB 1269 Line L_448_Pbb1269(1* (11-1)), DAH BB 1272 Line L_449(1*(11-1)), DAH BB 1260 Line L_44a(1*(11-1))*/
-1 wcet_bb1263_bb1267 + 1 wcet_bb1263 >= 0; /*Phase_0.*/
-1 wcet_bb1258 + 1 Wcet_basicmath___ieee754_sqrtf_bb1258 = 2; /*Phase_0.*/
-1 C_bb1188 + -1 Wcet_basicmath___kernel_cosf_bb1200 + -1 C_bb1186 + -1 C_bb1184 + 1 wcet_bb1184_bb1186 = 4; /*Phase_0.*/
-1 wcet_bb1184_bb1186 + 1 wcet_bb1184 >= 0; /*Phase_0.*/
-10 L_46c + -1 wcet_bb1185 + -1 C_bb1184 + 1 wcet_bb1184_bb1185 = -10; /*Phase_0., DAH BB 1185 Line L_46c(1*(11-1))*/
-1 wcet_bb1184_bb1185 + 1 wcet_bb1184 >= 0; /*Phase_0.*/
-1 C_bb1188 + -1 C_bb1185 + 1 wcet_bb1185_bb1188 = 2; /*Phase_0.*/
-1 wcet_bb1185_bb1188 + 1 wcet_bb1185 >= 0; /*Phase_0.*/
-1 wcet_bb1189 + -10 L_46d + -1 Wcet_basicmath___ieee754_rem_pio2f_bb1206 + -1 C_bb1187 + -1 C_bb1185 + 1 wcet_bb1185_bb1187 = -8; /*Phase_0., DAH BB 1187 Line L_46d(1*(11-1))*/
-1 wcet_bb1185_bb1187 + 1 wcet_bb1185 >= 0; /*Phase_0.*/
-1 C_bb1188 + -1 C_bb1194 + -1 Wcet_basicmath___kernel_sinf_bb1221 + -1 C_bb1191 + -1 C_bb1189 + 1 wcet_bb1189_bb1191 = 6; /*Phase_0.*/
-1 wcet_bb1189_bb1191 + 1 wcet_bb1189 >= 0; /*Phase_0.*/
-1 wcet_bb1190 + -1 C_bb1189 + 1 wcet_bb1189_bb1190 = 0; /*Phase_0.*/
-1 wcet_bb1189_bb1190 + 1 wcet_bb1189 >= 0; /*Phase_0.*/
-1 C_bb1188 + -1 C_bb1197 + -1 Wcet_basicmath___kernel_cosf_bb1226 + -1 C_bb1193 + -1 C_bb1190 + 1 wcet_bb1190_bb1193 = 6; /*Phase_0.*/
-1 wcet_bb1190_bb1193 + 1 wcet_bb1190 >= 0; /*Phase_0.*/
-10 L_46e + -1 wcet_bb1192 + -1 C_bb1190 + 1 wcet_bb1190_bb1192 = -10; /*Phase_0., DAH BB 1192 Line L_46e(1*(11-1))*/
-1 wcet_bb1190_bb1192 + 1 wcet_bb1190 >= 0; /*Phase_0.*/
-1 C_bb1188 + -1 C_bb1199 + -1 Wcet_basicmath___kernel_cosf_bb1237 + -1 C_bb1196 + -1 C_bb1192 + 1 wcet_bb1192_bb1196 = 6; /*Phase_0.*/
-1 wcet_bb1192_bb1196 + 1 wcet_bb1192 >= 0; /*Phase_0.*/
-10 L_46f + -1 C_bb1188 + -1 C_bb1198 + -10 L_46e + -1 Wcet_basicmath___kernel_sinf_bb1232 + -1 C_bb1195 + -1 C_bb1192 + 1 wcet_bb1192_bb1195 = -16; /*Phase_0., DAH BB 1195 Line L_46e(1*(11-1)), DAH BB 1188 Line L_46f(1*(11-1))*/
-1 wcet_bb1192_bb1195 + 1 wcet_bb1192 >= 0; /*Phase_0.*/
-1 wcet_bb1184 + 1 Wcet_basicmath___cosf_bb1184 = 2; /*Phase_0.*/
-1 C_bb1171 + -1 C_bb1169 + 1 wcet_bb1169_bb1171 = 2; /*Phase_0.*/
-1 wcet_bb1169_bb1171 + 1 wcet_bb1169 >= 0; /*Phase_0.*/
-10 L_445 + -1 wcet_bb1170 + -1 C_bb1169 + 1 wcet_bb1169_bb1170 = -10; /*Phase_0., DAH BB 1170 Line L_445(1*(11-1))*/
-1 wcet_bb1169_bb1170 + 1 wcet_bb1169 >= 0; /*Phase_0.*/
-1 wcet_bb1173 + -1 C_bb1170 + 1 wcet_bb1170_bb1173 = 2; /*Phase_0.*/
-1 wcet_bb1170_bb1173 + 1 wcet_bb1170 >= 0; /*Phase_0.*/
-10 L_446 + -1 wcet_bb1172 + -1 C_bb1170 + 1 wcet_bb1170_bb1172 = -10; /*Phase_0., DAH BB 1172 Line L_446(1*(11-1))*/
-1 wcet_bb1170_bb1172 + 1 wcet_bb1170 >= 0; /*Phase_0.*/
-1 C_bb1171 + -1 C_bb1177 + -1 C_bb1173 + 1 wcet_bb1173_bb1177 = 4; /*Phase_0.*/
-1 wcet_bb1173_bb1177 + 1 wcet_bb1173 >= 0; /*Phase_0.*/
-10 L_44b + -1 wcet_bb1176 + -1 C_bb1173 + 1 wcet_bb1173_bb1176 = -10; /*Phase_0., DAH BB 1176 Line L_44b(1*(11-1))*/
-1 wcet_bb1173_bb1176 + 1 wcet_bb1173 >= 0; /*Phase_0.*/
-1 wcet_bb1172 + -1 C_bb1176 + 1 wcet_bb1176_bb1172 = 2; /*Phase_0.*/
-1 wcet_bb1176_bb1172 + 1 wcet_bb1176 >= 0; /*Phase_0.*/
-1 C_bb1171 + -10 L_44b + -1 C_bb1181 + -1 C_bb1176 + 1 wcet_bb1176_bb1181 = -8; /*Phase_0., DAH BB 1181 Line L_44b(1*(11-1))*/
-1 wcet_bb1176_bb1181 + 1 wcet_bb1176 >= 0; /*Phase_0.*/
-10 L_44a + -1 C_bb1171 + -10 L_449 + -1 C_bb1183 + -10 L_448_Pbb1180 + -2 C_bb1180 + -1 C_bb1175 + -1 C_bb1172 + 1 wcet_bb1172_bb1175 = -28; /*Phase_0., DFH BB 1180 Line L_448_Pbb1180(1* (11-1)), DAH BB 1183 Line L_449(1*(11-1)), DAH BB 1171 Line L_44a(1*(11-1))*/
-1 wcet_bb1172_bb1175 + 1 wcet_bb1172 >= 0; /*Phase_0.*/
-10 L_446 + -1 wcet_bb1174 + -1 C_bb1172 + 1 wcet_bb1172_bb1174 = -10; /*Phase_0., DAH BB 1174 Line L_446(1*(11-1))*/
-1 wcet_bb1172_bb1174 + 1 wcet_bb1172 >= 0; /*Phase_0.*/
-10 L_44a + -1 C_bb1171 + -10 L_449 + -1 C_bb1183 + -10 L_448_Pbb1180 + -2 C_bb1180 + -10 L_447 + -1 C_bb1175 + -1 C_bb1182 + -1 C_bb1179 + -1 C_bb1174 + 1 wcet_bb1174_bb1179 = -36; /*Phase_0., DAH BB 1175 Line L_447(1*(11-1)), DFH BB 1180 Line L_448_Pbb1180(1* (11-1)), DAH BB 1183 Line L_449(1*(11-1)), DAH BB 1171 Line L_44a(1*(11-1))*/
-1 wcet_bb1174_bb1179 + 1 wcet_bb1174 >= 0; /*Phase_0.*/
-10 L_44a + -1 C_bb1171 + -10 L_449 + -1 C_bb1183 + -10 L_448_Pbb1180 + -2 C_bb1180 + -1 C_bb1175 + -20 L_447 + -1 C_bb1182 + -10 L_446_Pbb1178 + -26 C_bb1178 + -1 C_bb1174 + 1 wcet_bb1174_bb1178 = -10; /*Phase_0., DFH BB 1178 Line L_446_Pbb1178(1* (11-1)), DAH BB 1182 Line L_447(1*(11-1)), DAH BB 1175 Line L_447(1*(11-1)), DFH BB 1180 Line L_448_Pbb1180(1* (11-1)), DAH BB 1183 Line L_449(1*(11-1)), DAH BB 1171 Line L_44a(1*(11-1))*/
-1 wcet_bb1174_bb1178 + 1 wcet_bb1174 >= 0; /*Phase_0.*/
-1 wcet_bb1169 + 1 Wcet_basicmath___ieee754_sqrtf_bb1169 = 2; /*Phase_0.*/
-1 C_bb1114 + -1 Wcet_basicmath___kernel_cosf_bb1126 + -1 C_bb1112 + -1 C_bb1110 + 1 wcet_bb1110_bb1112 = 4; /*Phase_0.*/
-1 wcet_bb1110_bb1112 + 1 wcet_bb1110 >= 0; /*Phase_0.*/
-10 L_46c + -1 wcet_bb1111 + -1 C_bb1110 + 1 wcet_bb1110_bb1111 = -10; /*Phase_0., DAH BB 1111 Line L_46c(1*(11-1))*/
-1 wcet_bb1110_bb1111 + 1 wcet_bb1110 >= 0; /*Phase_0.*/
-1 C_bb1114 + -1 C_bb1111 + 1 wcet_bb1111_bb1114 = 2; /*Phase_0.*/
-1 wcet_bb1111_bb1114 + 1 wcet_bb1111 >= 0; /*Phase_0.*/
-1 wcet_bb1115 + -10 L_46d + -1 Wcet_basicmath___ieee754_rem_pio2f_bb1132 + -1 C_bb1113 + -1 C_bb1111 + 1 wcet_bb1111_bb1113 = -8; /*Phase_0., DAH BB 1113 Line L_46d(1*(11-1))*/
-1 wcet_bb1111_bb1113 + 1 wcet_bb1111 >= 0; /*Phase_0.*/
-1 C_bb1114 + -1 C_bb1120 + -1 Wcet_basicmath___kernel_sinf_bb1147 + -1 C_bb1117 + -1 C_bb1115 + 1 wcet_bb1115_bb1117 = 6; /*Phase_0.*/
-1 wcet_bb1115_bb1117 + 1 wcet_bb1115 >= 0; /*Phase_0.*/
-1 wcet_bb1116 + -1 C_bb1115 + 1 wcet_bb1115_bb1116 = 0; /*Phase_0.*/
-1 wcet_bb1115_bb1116 + 1 wcet_bb1115 >= 0; /*Phase_0.*/
-1 C_bb1114 + -1 C_bb1123 + -1 Wcet_basicmath___kernel_cosf_bb1152 + -1 C_bb1119 + -1 C_bb1116 + 1 wcet_bb1116_bb1119 = 6; /*Phase_0.*/
-1 wcet_bb1116_bb1119 + 1 wcet_bb1116 >= 0; /*Phase_0.*/
-10 L_46e + -1 wcet_bb1118 + -1 C_bb1116 + 1 wcet_bb1116_bb1118 = -10; /*Phase_0., DAH BB 1118 Line L_46e(1*(11-1))*/
-1 wcet_bb1116_bb1118 + 1 wcet_bb1116 >= 0; /*Phase_0.*/
-1 C_bb1114 + -1 C_bb1125 + -1 Wcet_basicmath___kernel_cosf_bb1163 + -1 C_bb1122 + -1 C_bb1118 + 1 wcet_bb1118_bb1122 = 6; /*Phase_0.*/
-1 wcet_bb1118_bb1122 + 1 wcet_bb1118 >= 0; /*Phase_0.*/
-10 L_46f + -1 C_bb1114 + -1 C_bb1124 + -10 L_46e + -1 Wcet_basicmath___kernel_sinf_bb1158 + -1 C_bb1121 + -1 C_bb1118 + 1 wcet_bb1118_bb1121 = -16; /*Phase_0., DAH BB 1121 Line L_46e(1*(11-1)), DAH BB 1114 Line L_46f(1*(11-1))*/
-1 wcet_bb1118_bb1121 + 1 wcet_bb1118 >= 0; /*Phase_0.*/
-1 wcet_bb1110 + 1 Wcet_basicmath___cosf_bb1110 = 2; /*Phase_0.*/
-1 C_bb1097 + -1 C_bb1095 + 1 wcet_bb1095_bb1097 = 2; /*Phase_0.*/
-1 wcet_bb1095_bb1097 + 1 wcet_bb1095 >= 0; /*Phase_0.*/
-10 L_445 + -1 wcet_bb1096 + -1 C_bb1095 + 1 wcet_bb1095_bb1096 = -10; /*Phase_0., DAH BB 1096 Line L_445(1*(11-1))*/
-1 wcet_bb1095_bb1096 + 1 wcet_bb1095 >= 0; /*Phase_0.*/
-1 wcet_bb1099 + -1 C_bb1096 + 1 wcet_bb1096_bb1099 = 2; /*Phase_0.*/
-1 wcet_bb1096_bb1099 + 1 wcet_bb1096 >= 0; /*Phase_0.*/
-10 L_446 + -1 wcet_bb1098 + -1 C_bb1096 + 1 wcet_bb1096_bb1098 = -10; /*Phase_0., DAH BB 1098 Line L_446(1*(11-1))*/
-1 wcet_bb1096_bb1098 + 1 wcet_bb1096 >= 0; /*Phase_0.*/
-1 C_bb1097 + -1 C_bb1103 + -1 C_bb1099 + 1 wcet_bb1099_bb1103 = 4; /*Phase_0.*/
-1 wcet_bb1099_bb1103 + 1 wcet_bb1099 >= 0; /*Phase_0.*/
-10 L_44b + -1 wcet_bb1102 + -1 C_bb1099 + 1 wcet_bb1099_bb1102 = -10; /*Phase_0., DAH BB 1102 Line L_44b(1*(11-1))*/
-1 wcet_bb1099_bb1102 + 1 wcet_bb1099 >= 0; /*Phase_0.*/
-1 wcet_bb1098 + -1 C_bb1102 + 1 wcet_bb1102_bb1098 = 2; /*Phase_0.*/
-1 wcet_bb1102_bb1098 + 1 wcet_bb1102 >= 0; /*Phase_0.*/
-1 C_bb1097 + -10 L_44b + -1 C_bb1107 + -1 C_bb1102 + 1 wcet_bb1102_bb1107 = -8; /*Phase_0., DAH BB 1107 Line L_44b(1*(11-1))*/
-1 wcet_bb1102_bb1107 + 1 wcet_bb1102 >= 0; /*Phase_0.*/
-10 L_44a + -1 C_bb1097 + -10 L_449 + -1 C_bb1109 + -10 L_448_Pbb1106 + -2 C_bb1106 + -1 C_bb1101 + -1 C_bb1098 + 1 wcet_bb1098_bb1101 = -28; /*Phase_0., DFH BB 1106 Line L_448_Pbb1106(1* (11-1)), DAH BB 1109 Line L_449(1*(11-1)), DAH BB 1097 Line L_44a(1*(11-1))*/
-1 wcet_bb1098_bb1101 + 1 wcet_bb1098 >= 0; /*Phase_0.*/
-10 L_446 + -1 wcet_bb1100 + -1 C_bb1098 + 1 wcet_bb1098_bb1100 = -10; /*Phase_0., DAH BB 1100 Line L_446(1*(11-1))*/
-1 wcet_bb1098_bb1100 + 1 wcet_bb1098 >= 0; /*Phase_0.*/
-10 L_44a + -1 C_bb1097 + -10 L_449 + -1 C_bb1109 + -10 L_448_Pbb1106 + -2 C_bb1106 + -10 L_447 + -1 C_bb1101 + -1 C_bb1108 + -1 C_bb1105 + -1 C_bb1100 + 1 wcet_bb1100_bb1105 = -36; /*Phase_0., DAH BB 1101 Line L_447(1*(11-1)), DFH BB 1106 Line L_448_Pbb1106(1* (11-1)), DAH BB 1109 Line L_449(1*(11-1)), DAH BB 1097 Line L_44a(1*(11-1))*/
-1 wcet_bb1100_bb1105 + 1 wcet_bb1100 >= 0; /*Phase_0.*/
-10 L_44a + -1 C_bb1097 + -10 L_449 + -1 C_bb1109 + -10 L_448_Pbb1106 + -2 C_bb1106 + -1 C_bb1101 + -20 L_447 + -1 C_bb1108 + -10 L_446_Pbb1104 + -26 C_bb1104 + -1 C_bb1100 + 1 wcet_bb1100_bb1104 = -10; /*Phase_0., DFH BB 1104 Line L_446_Pbb1104(1* (11-1)), DAH BB 1108 Line L_447(1*(11-1)), DAH BB 1101 Line L_447(1*(11-1)), DFH BB 1106 Line L_448_Pbb1106(1* (11-1)), DAH BB 1109 Line L_449(1*(11-1)), DAH BB 1097 Line L_44a(1*(11-1))*/
-1 wcet_bb1100_bb1104 + 1 wcet_bb1100 >= 0; /*Phase_0.*/
-1 wcet_bb1095 + 1 Wcet_basicmath___ieee754_sqrtf_bb1095 = 2; /*Phase_0.*/
-1 C_bb1040 + -1 Wcet_basicmath___kernel_cosf_bb1052 + -1 C_bb1038 + -1 C_bb1036 + 1 wcet_bb1036_bb1038 = 4; /*Phase_0.*/
-1 wcet_bb1036_bb1038 + 1 wcet_bb1036 >= 0; /*Phase_0.*/
-10 L_46c + -1 wcet_bb1037 + -1 C_bb1036 + 1 wcet_bb1036_bb1037 = -10; /*Phase_0., DAH BB 1037 Line L_46c(1*(11-1))*/
-1 wcet_bb1036_bb1037 + 1 wcet_bb1036 >= 0; /*Phase_0.*/
-1 C_bb1040 + -1 C_bb1037 + 1 wcet_bb1037_bb1040 = 2; /*Phase_0.*/
-1 wcet_bb1037_bb1040 + 1 wcet_bb1037 >= 0; /*Phase_0.*/
-1 wcet_bb1041 + -10 L_46d + -1 Wcet_basicmath___ieee754_rem_pio2f_bb1058 + -1 C_bb1039 + -1 C_bb1037 + 1 wcet_bb1037_bb1039 = -8; /*Phase_0., DAH BB 1039 Line L_46d(1*(11-1))*/
-1 wcet_bb1037_bb1039 + 1 wcet_bb1037 >= 0; /*Phase_0.*/
-1 C_bb1040 + -1 C_bb1046 + -1 Wcet_basicmath___kernel_sinf_bb1073 + -1 C_bb1043 + -1 C_bb1041 + 1 wcet_bb1041_bb1043 = 6; /*Phase_0.*/
-1 wcet_bb1041_bb1043 + 1 wcet_bb1041 >= 0; /*Phase_0.*/
-1 wcet_bb1042 + -1 C_bb1041 + 1 wcet_bb1041_bb1042 = 0; /*Phase_0.*/
-1 wcet_bb1041_bb1042 + 1 wcet_bb1041 >= 0; /*Phase_0.*/
-1 C_bb1040 + -1 C_bb1049 + -1 Wcet_basicmath___kernel_cosf_bb1078 + -1 C_bb1045 + -1 C_bb1042 + 1 wcet_bb1042_bb1045 = 6; /*Phase_0.*/
-1 wcet_bb1042_bb1045 + 1 wcet_bb1042 >= 0; /*Phase_0.*/
-10 L_46e + -1 wcet_bb1044 + -1 C_bb1042 + 1 wcet_bb1042_bb1044 = -10; /*Phase_0., DAH BB 1044 Line L_46e(1*(11-1))*/
-1 wcet_bb1042_bb1044 + 1 wcet_bb1042 >= 0; /*Phase_0.*/
-1 C_bb1040 + -1 C_bb1051 + -1 Wcet_basicmath___kernel_cosf_bb1089 + -1 C_bb1048 + -1 C_bb1044 + 1 wcet_bb1044_bb1048 = 6; /*Phase_0.*/
-1 wcet_bb1044_bb1048 + 1 wcet_bb1044 >= 0; /*Phase_0.*/
-10 L_46f + -1 C_bb1040 + -1 C_bb1050 + -10 L_46e + -1 Wcet_basicmath___kernel_sinf_bb1084 + -1 C_bb1047 + -1 C_bb1044 + 1 wcet_bb1044_bb1047 = -16; /*Phase_0., DAH BB 1047 Line L_46e(1*(11-1)), DAH BB 1040 Line L_46f(1*(11-1))*/
-1 wcet_bb1044_bb1047 + 1 wcet_bb1044 >= 0; /*Phase_0.*/
-1 wcet_bb1036 + 1 Wcet_basicmath___cosf_bb1036 = 2; /*Phase_0.*/
-1 C_bb1023 + -1 C_bb1021 + 1 wcet_bb1021_bb1023 = 2; /*Phase_0.*/
-1 wcet_bb1021_bb1023 + 1 wcet_bb1021 >= 0; /*Phase_0.*/
-10 L_445 + -1 wcet_bb1022 + -1 C_bb1021 + 1 wcet_bb1021_bb1022 = -10; /*Phase_0., DAH BB 1022 Line L_445(1*(11-1))*/
-1 wcet_bb1021_bb1022 + 1 wcet_bb1021 >= 0; /*Phase_0.*/
-1 wcet_bb1025 + -1 C_bb1022 + 1 wcet_bb1022_bb1025 = 2; /*Phase_0.*/
-1 wcet_bb1022_bb1025 + 1 wcet_bb1022 >= 0; /*Phase_0.*/
-10 L_446 + -1 wcet_bb1024 + -1 C_bb1022 + 1 wcet_bb1022_bb1024 = -10; /*Phase_0., DAH BB 1024 Line L_446(1*(11-1))*/
-1 wcet_bb1022_bb1024 + 1 wcet_bb1022 >= 0; /*Phase_0.*/
-1 C_bb1023 + -1 C_bb1029 + -1 C_bb1025 + 1 wcet_bb1025_bb1029 = 4; /*Phase_0.*/
-1 wcet_bb1025_bb1029 + 1 wcet_bb1025 >= 0; /*Phase_0.*/
-10 L_44b + -1 wcet_bb1028 + -1 C_bb1025 + 1 wcet_bb1025_bb1028 = -10; /*Phase_0., DAH BB 1028 Line L_44b(1*(11-1))*/
-1 wcet_bb1025_bb1028 + 1 wcet_bb1025 >= 0; /*Phase_0.*/
-1 wcet_bb1024 + -1 C_bb1028 + 1 wcet_bb1028_bb1024 = 2; /*Phase_0.*/
-1 wcet_bb1028_bb1024 + 1 wcet_bb1028 >= 0; /*Phase_0.*/
-1 C_bb1023 + -10 L_44b + -1 C_bb1033 + -1 C_bb1028 + 1 wcet_bb1028_bb1033 = -8; /*Phase_0., DAH BB 1033 Line L_44b(1*(11-1))*/
-1 wcet_bb1028_bb1033 + 1 wcet_bb1028 >= 0; /*Phase_0.*/
-10 L_44a + -1 C_bb1023 + -10 L_449 + -1 C_bb1035 + -10 L_448_Pbb1032 + -2 C_bb1032 + -1 C_bb1027 + -1 C_bb1024 + 1 wcet_bb1024_bb1027 = -28; /*Phase_0., DFH BB 1032 Line L_448_Pbb1032(1* (11-1)), DAH BB 1035 Line L_449(1*(11-1)), DAH BB 1023 Line L_44a(1*(11-1))*/
-1 wcet_bb1024_bb1027 + 1 wcet_bb1024 >= 0; /*Phase_0.*/
-10 L_446 + -1 wcet_bb1026 + -1 C_bb1024 + 1 wcet_bb1024_bb1026 = -10; /*Phase_0., DAH BB 1026 Line L_446(1*(11-1))*/
-1 wcet_bb1024_bb1026 + 1 wcet_bb1024 >= 0; /*Phase_0.*/
-10 L_44a + -1 C_bb1023 + -10 L_449 + -1 C_bb1035 + -10 L_448_Pbb1032 + -2 C_bb1032 + -10 L_447 + -1 C_bb1027 + -1 C_bb1034 + -1 C_bb1031 + -1 C_bb1026 + 1 wcet_bb1026_bb1031 = -36; /*Phase_0., DAH BB 1027 Line L_447(1*(11-1)), DFH BB 1032 Line L_448_Pbb1032(1* (11-1)), DAH BB 1035 Line L_449(1*(11-1)), DAH BB 1023 Line L_44a(1*(11-1))*/
-1 wcet_bb1026_bb1031 + 1 wcet_bb1026 >= 0; /*Phase_0.*/
-10 L_44a + -1 C_bb1023 + -10 L_449 + -1 C_bb1035 + -10 L_448_Pbb1032 + -2 C_bb1032 + -1 C_bb1027 + -20 L_447 + -1 C_bb1034 + -10 L_446_Pbb1030 + -26 C_bb1030 + -1 C_bb1026 + 1 wcet_bb1026_bb1030 = -10; /*Phase_0., DFH BB 1030 Line L_446_Pbb1030(1* (11-1)), DAH BB 1034 Line L_447(1*(11-1)), DAH BB 1027 Line L_447(1*(11-1)), DFH BB 1032 Line L_448_Pbb1032(1* (11-1)), DAH BB 1035 Line L_449(1*(11-1)), DAH BB 1023 Line L_44a(1*(11-1))*/
-1 wcet_bb1026_bb1030 + 1 wcet_bb1026 >= 0; /*Phase_0.*/
-1 wcet_bb1021 + 1 Wcet_basicmath___ieee754_sqrtf_bb1021 = 2; /*Phase_0.*/
-10 L_4b2 + -1 C_bb932 + -1 C_bb929 + -1 C_bb927 + 1 wcet_bb927_bb929 = -8; /*Phase_0., DAH BB 932 Line L_4b2(1*(11-1))*/
-1 wcet_bb927_bb929 + 1 wcet_bb927 >= 0; /*Phase_0.*/
-1 wcet_bb928 + -1 C_bb927 + 1 wcet_bb927_bb928 = 0; /*Phase_0.*/
-1 wcet_bb927_bb928 + 1 wcet_bb927 >= 0; /*Phase_0.*/
-1 wcet_bb931 + -1 C_bb928 + 1 wcet_bb928_bb931 = 2; /*Phase_0.*/
-1 wcet_bb928_bb931 + 1 wcet_bb928 >= 0; /*Phase_0.*/
-1 wcet_bb933 + -10 L_47e + -1 Wcet_basicmath___isinff_bb990 + -1 C_bb930 + -1 C_bb928 + 1 wcet_bb928_bb930 = -8; /*Phase_0., DAH BB 930 Line L_47e(1*(11-1))*/
-1 wcet_bb928_bb930 + 1 wcet_bb928 >= 0; /*Phase_0.*/
-1 C_bb932 + -1 C_bb935 + -1 C_bb931 + 1 wcet_bb931_bb935 = 4; /*Phase_0.*/
-1 wcet_bb931_bb935 + 1 wcet_bb931 >= 0; /*Phase_0.*/
-10 L_481 + -1 wcet_bb934 + -1 C_bb931 + 1 wcet_bb931_bb934 = -10; /*Phase_0., DAH BB 934 Line L_481(1*(11-1))*/
-1 wcet_bb931_bb934 + 1 wcet_bb931 >= 0; /*Phase_0.*/
-1 wcet_bb939 + -1 C_bb934 + 1 wcet_bb934_bb939 = 2; /*Phase_0.*/
-1 wcet_bb934_bb939 + 1 wcet_bb934 >= 0; /*Phase_0.*/
-10 L_481 + -1 wcet_bb938 + -1 C_bb934 + 1 wcet_bb934_bb938 = -10; /*Phase_0., DAH BB 938 Line L_481(1*(11-1))*/
-1 wcet_bb934_bb938 + 1 wcet_bb934 >= 0; /*Phase_0.*/
-10 L_4b2 + -1 C_bb932 + -1 C_bb937 + -1 C_bb933 + 1 wcet_bb933_bb937 = -6; /*Phase_0., DAH BB 932 Line L_4b2(1*(11-1))*/
-1 wcet_bb933_bb937 + 1 wcet_bb933 >= 0; /*Phase_0.*/
-10 L_47f + -1 wcet_bb936 + -1 C_bb933 + 1 wcet_bb933_bb936 = -10; /*Phase_0., DAH BB 936 Line L_47f(1*(11-1))*/
-1 wcet_bb933_bb936 + 1 wcet_bb933 >= 0; /*Phase_0.*/
-1 wcet_bb939 + -1 C_bb936 + 1 wcet_bb936_bb939 = 2; /*Phase_0.*/
-1 wcet_bb936_bb939 + 1 wcet_bb936 >= 0; /*Phase_0.*/
-1 C_bb932 + -10 L_480 + -1 C_bb935 + -1 C_bb936 + 1 wcet_bb936_bb935 = -8; /*Phase_0., DAH BB 935 Line L_480(1*(11-1))*/
-1 wcet_bb936_bb935 + 1 wcet_bb936 >= 0; /*Phase_0.*/
-1 wcet_bb938 + -1 C_bb939 + 1 wcet_bb939_bb938 = 2; /*Phase_0.*/
-1 wcet_bb939_bb938 + 1 wcet_bb939 >= 0; /*Phase_0.*/
-1 wcet_bb942 + -1 C_bb939 + 1 wcet_bb939_bb942 = 0; /*Phase_0.*/
-1 wcet_bb939_bb942 + 1 wcet_bb939 >= 0; /*Phase_0.*/
-1 wcet_bb938 + -1 C_bb942 + 1 wcet_bb942_bb938 = 2; /*Phase_0.*/
-1 wcet_bb942_bb938 + 1 wcet_bb942 >= 0; /*Phase_0.*/
-1 wcet_bb938 + -10 L_486 + -1 C_bb946 + -1 C_bb942 + 1 wcet_bb942_bb946 = -8; /*Phase_0., DAH BB 946 Line L_486(1*(11-1))*/
-1 wcet_bb942_bb946 + 1 wcet_bb942 >= 0; /*Phase_0.*/
-1 wcet_bb941 + -1 C_bb938 + 1 wcet_bb938_bb941 = 2; /*Phase_0.*/
-1 wcet_bb938_bb941 + 1 wcet_bb938 >= 0; /*Phase_0.*/
-10 L_482 + -1 wcet_bb940 + -1 C_bb938 + 1 wcet_bb938_bb940 = -10; /*Phase_0., DAH BB 940 Line L_482(1*(11-1))*/
-1 wcet_bb938_bb940 + 1 wcet_bb938 >= 0; /*Phase_0.*/
-1 C_bb932 + -1 C_bb941 + 1 wcet_bb941_bb932 = 2; /*Phase_0.*/
-1 wcet_bb941_bb932 + 1 wcet_bb941 >= 0; /*Phase_0.*/
-10 L_487 + -1 wcet_bb945 + -1 C_bb941 + 1 wcet_bb941_bb945 = -10; /*Phase_0., DAH BB 945 Line L_487(1*(11-1))*/
-1 wcet_bb941_bb945 + 1 wcet_bb941 >= 0; /*Phase_0.*/
-1 C_bb932 + -1 C_bb949 + -1 C_bb945 + 1 wcet_bb945_bb949 = 4; /*Phase_0.*/
-1 wcet_bb945_bb949 + 1 wcet_bb945 >= 0; /*Phase_0.*/
-1 C_bb932 + -1 C_bb948 + -1 C_bb945 + 1 wcet_bb945_bb948 = 2; /*Phase_0.*/
-1 wcet_bb945_bb948 + 1 wcet_bb945 >= 0; /*Phase_0.*/
-1 C_bb932 + -1 C_bb944 + -1 C_bb940 + 1 wcet_bb940_bb944 = 4; /*Phase_0.*/
-1 wcet_bb940_bb944 + 1 wcet_bb940 >= 0; /*Phase_0.*/
-10 L_482 + -1 wcet_bb943 + -1 C_bb940 + 1 wcet_bb940_bb943 = -10; /*Phase_0., DAH BB 943 Line L_482(1*(11-1))*/
-1 wcet_bb940_bb943 + 1 wcet_bb940 >= 0; /*Phase_0.*/
-1 C_bb932 + -1 C_bb943 + 1 wcet_bb943_bb932 = 2; /*Phase_0.*/
-1 wcet_bb943_bb932 + 1 wcet_bb943 >= 0; /*Phase_0.*/
-10 L_482 + -1 wcet_bb947 + -1 C_bb943 + 1 wcet_bb943_bb947 = -10; /*Phase_0., DAH BB 947 Line L_482(1*(11-1))*/
-1 wcet_bb943_bb947 + 1 wcet_bb943 >= 0; /*Phase_0.*/
-1 C_bb932 + -1 C_bb954 + -1 Wcet_basicmath___ieee754_sqrtf_bb991 + -1 C_bb951 + -1 C_bb947 + 1 wcet_bb947_bb951 = 6; /*Phase_0.*/
-1 wcet_bb947_bb951 + 1 wcet_bb947 >= 0; /*Phase_0.*/
-10 L_483 + -1 wcet_bb950 + -1 C_bb947 + 1 wcet_bb947_bb950 = -10; /*Phase_0., DAH BB 950 Line L_483(1*(11-1))*/
-1 wcet_bb947_bb950 + 1 wcet_bb947 >= 0; /*Phase_0.*/
-1 wcet_bb953 + -1 C_bb950 + 1 wcet_bb950_bb953 = 2; /*Phase_0.*/
-1 wcet_bb950_bb953 + 1 wcet_bb950 >= 0; /*Phase_0.*/
-10 L_483 + -1 wcet_bb952 + -1 C_bb950 + 1 wcet_bb950_bb952 = -10; /*Phase_0., DAH BB 952 Line L_483(1*(11-1))*/
-1 wcet_bb950_bb952 + 1 wcet_bb950 >= 0; /*Phase_0.*/
-1 C_bb932 + -1 C_bb953 + 1 wcet_bb953_bb932 = 2; /*Phase_0.*/
-1 wcet_bb953_bb932 + 1 wcet_bb953 >= 0; /*Phase_0.*/
-10 L_48a + -1 wcet_bb957 + -1 C_bb953 + 1 wcet_bb953_bb957 = -10; /*Phase_0., DAH BB 957 Line L_48a(1*(11-1))*/
-1 wcet_bb953_bb957 + 1 wcet_bb953 >= 0; /*Phase_0.*/
-1 C_bb932 + -10 L_48b + -1 C_bb961 + -1 C_bb957 + 1 wcet_bb957_bb961 = -6; /*Phase_0., DAH BB 961 Line L_48b(1*(11-1))*/
-1 wcet_bb957_bb961 + 1 wcet_bb957 >= 0; /*Phase_0.*/
-1 C_bb932 + -10 L_48b + -1 C_bb960 + -1 C_bb957 + 1 wcet_bb957_bb960 = -8; /*Phase_0., DAH BB 960 Line L_48b(1*(11-1))*/
-1 wcet_bb957_bb960 + 1 wcet_bb957 >= 0; /*Phase_0.*/
-1 C_bb932 + -1 C_bb956 + -1 C_bb952 + 1 wcet_bb952_bb956 = 4; /*Phase_0.*/
-1 wcet_bb952_bb956 + 1 wcet_bb952 >= 0; /*Phase_0.*/
-10 L_484 + -1 wcet_bb955 + -1 C_bb952 + 1 wcet_bb952_bb955 = -10; /*Phase_0., DAH BB 955 Line L_484(1*(11-1))*/
-1 wcet_bb952_bb955 + 1 wcet_bb952 >= 0; /*Phase_0.*/
-1 wcet_bb959 + -1 C_bb955 + 1 wcet_bb955_bb959 = 2; /*Phase_0.*/
-1 wcet_bb955_bb959 + 1 wcet_bb955 >= 0; /*Phase_0.*/
-10 L_484 + -1 wcet_bb958 + -1 C_bb955 + 1 wcet_bb955_bb958 = -10; /*Phase_0., DAH BB 958 Line L_484(1*(11-1))*/
-1 wcet_bb955_bb958 + 1 wcet_bb955 >= 0; /*Phase_0.*/
-10 L_4a2 + -1 wcet_bb970 + -1 C_bb965 + -1 C_bb959 + 1 wcet_bb959_bb965 = -8; /*Phase_0., DAH BB 970 Line L_4a2(1*(11-1))*/
-1 wcet_bb959_bb965 + 1 wcet_bb959 >= 0; /*Phase_0.*/
-10 L_4a2 + -1 wcet_bb970 + -10 L_498 + -1 C_bb965 + -10 L_497 + -1 C_bb964 + -1 C_bb959 + 1 wcet_bb959_bb964 = -30; /*Phase_0., DAH BB 964 Line L_497(1*(11-1)), DAH BB 965 Line L_498(1*(11-1)), DAH BB 970 Line L_4a2(1*(11-1))*/
-1 wcet_bb959_bb964 + 1 wcet_bb959 >= 0; /*Phase_0.*/
-1 wcet_bb963 + -1 C_bb958 + 1 wcet_bb958_bb963 = 2; /*Phase_0.*/
-1 wcet_bb958_bb963 + 1 wcet_bb958 >= 0; /*Phase_0.*/
-1 wcet_bb962 + -1 C_bb958 + 1 wcet_bb958_bb962 = 0; /*Phase_0.*/
-1 wcet_bb958_bb962 + 1 wcet_bb958 >= 0; /*Phase_0.*/
-1 wcet_bb970 + -1 C_bb969 + -1 C_bb963 + 1 wcet_bb963_bb969 = 4; /*Phase_0.*/
-1 wcet_bb963_bb969 + 1 wcet_bb963 >= 0; /*Phase_0.*/
-1 wcet_bb968 + -1 C_bb963 + 1 wcet_bb963_bb968 = 0; /*Phase_0.*/
-1 wcet_bb963_bb968 + 1 wcet_bb963 >= 0; /*Phase_0.*/
-1 C_bb932 + -1 C_bb974 + -1 C_bb970 + 1 wcet_bb970_bb974 = 4; /*Phase_0.*/
-1 wcet_bb970_bb974 + 1 wcet_bb970 >= 0; /*Phase_0.*/
-10 L_4a4 + -1 wcet_bb973 + -1 C_bb970 + 1 wcet_bb970_bb973 = -10; /*Phase_0., DAH BB 973 Line L_4a4(1*(11-1))*/
-1 wcet_bb970_bb973 + 1 wcet_bb970 >= 0; /*Phase_0.*/
-1 wcet_bb976 + -1 C_bb973 + 1 wcet_bb973_bb976 = 2; /*Phase_0.*/
-1 wcet_bb973_bb976 + 1 wcet_bb973 >= 0; /*Phase_0.*/
-10 L_4a5 + -1 wcet_bb975 + -1 C_bb973 + 1 wcet_bb973_bb975 = -10; /*Phase_0., DAH BB 975 Line L_4a5(1*(11-1))*/
-1 wcet_bb973_bb975 + 1 wcet_bb973 >= 0; /*Phase_0.*/
-1 C_bb932 + -1 C_bb980 + -1 C_bb976 + 1 wcet_bb976_bb980 = 4; /*Phase_0.*/
-1 wcet_bb976_bb980 + 1 wcet_bb976 >= 0; /*Phase_0.*/
-1 wcet_bb984 + -1 C_bb983 + -20 L_4ad + -1 C_bb979 + -1 C_bb976 + 1 wcet_bb976_bb979 = -18; /*Phase_0., DAH BB 979 Line L_4ad(1*(11-1)), DAH BB 983 Line L_4ad(1*(11-1))*/
-1 wcet_bb976_bb979 + 1 wcet_bb976 >= 0; /*Phase_0.*/
-1 C_bb932 + -1 C_bb978 + -1 C_bb975 + 1 wcet_bb975_bb978 = 4; /*Phase_0.*/
-1 wcet_bb975_bb978 + 1 wcet_bb975 >= 0; /*Phase_0.*/
-10 L_4a5 + -1 wcet_bb977 + -1 C_bb975 + 1 wcet_bb975_bb977 = -10; /*Phase_0., DAH BB 977 Line L_4a5(1*(11-1))*/
-1 wcet_bb975_bb977 + 1 wcet_bb975 >= 0; /*Phase_0.*/
-1 wcet_bb982 + -1 C_bb977 + 1 wcet_bb977_bb982 = 2; /*Phase_0.*/
-1 wcet_bb977_bb982 + 1 wcet_bb977 >= 0; /*Phase_0.*/
-1 wcet_bb981 + -1 C_bb977 + 1 wcet_bb977_bb981 = 0; /*Phase_0.*/
-1 wcet_bb977_bb981 + 1 wcet_bb977 >= 0; /*Phase_0.*/
-1 wcet_bb984 + -10 L_4ad + -1 C_bb983 + -1 C_bb979 + -1 C_bb982 + 1 wcet_bb982_bb979 = -6; /*Phase_0., DAH BB 983 Line L_4ad(1*(11-1))*/
-1 wcet_bb982_bb979 + 1 wcet_bb982 >= 0; /*Phase_0.*/
-1 C_bb932 + -10 L_4b1 + -1 C_bb986 + -1 C_bb982 + 1 wcet_bb982_bb986 = -8; /*Phase_0., DAH BB 986 Line L_4b1(1*(11-1))*/
-1 wcet_bb982_bb986 + 1 wcet_bb982 >= 0; /*Phase_0.*/
-1 wcet_bb984 + -1 C_bb983 + -1 C_bb985 + -1 C_bb981 + 1 wcet_bb981_bb985 = 6; /*Phase_0.*/
-1 wcet_bb981_bb985 + 1 wcet_bb981 >= 0; /*Phase_0.*/
-10 L_4a6 + -1 wcet_bb984 + -1 C_bb981 + 1 wcet_bb981_bb984 = -10; /*Phase_0., DAH BB 984 Line L_4a6(1*(11-1))*/
-1 wcet_bb981_bb984 + 1 wcet_bb981 >= 0; /*Phase_0.*/
-1 C_bb932 + -1 C_bb987 + -1 C_bb989 + -1 Wcet_basicmath___scalbnf_bb1006 + -1 C_bb988 + -1 C_bb984 + 1 wcet_bb984_bb988 = 8; /*Phase_0.*/
-1 wcet_bb984_bb988 + 1 wcet_bb984 >= 0; /*Phase_0.*/
-1 C_bb932 + -10 L_4ab + -1 C_bb987 + -1 C_bb984 + 1 wcet_bb984_bb987 = -8; /*Phase_0., DAH BB 987 Line L_4ab(1*(11-1))*/
-1 wcet_bb984_bb987 + 1 wcet_bb984 >= 0; /*Phase_0.*/
-10 L_4b2 + -1 C_bb932 + -1 C_bb972 + -1 C_bb968 + 1 wcet_bb968_bb972 = -6; /*Phase_0., DAH BB 932 Line L_4b2(1*(11-1))*/
-1 wcet_bb968_bb972 + 1 wcet_bb968 >= 0; /*Phase_0.*/
-1 C_bb932 + -10 L_48d + -1 C_bb971 + -1 C_bb968 + 1 wcet_bb968_bb971 = -8; /*Phase_0., DAH BB 971 Line L_48d(1*(11-1))*/
-1 wcet_bb968_bb971 + 1 wcet_bb968 >= 0; /*Phase_0.*/
-1 C_bb932 + -1 C_bb967 + -1 C_bb962 + 1 wcet_bb962_bb967 = 4; /*Phase_0.*/
-1 wcet_bb962_bb967 + 1 wcet_bb962 >= 0; /*Phase_0.*/
-1 C_bb932 + -10 L_485 + -1 C_bb966 + -1 C_bb962 + 1 wcet_bb962_bb966 = -8; /*Phase_0., DAH BB 966 Line L_485(1*(11-1))*/
-1 wcet_bb962_bb966 + 1 wcet_bb962 >= 0; /*Phase_0.*/
-1 wcet_bb927 + 1 Wcet_basicmath___ieee754_powf_bb927 = 2; /*Phase_0.*/
-1 C_bb885 + -1 C_bb883 + 1 wcet_bb883_bb885 = 2; /*Phase_0.*/
-1 wcet_bb883_bb885 + 1 wcet_bb883 >= 0; /*Phase_0.*/
-10 L_44d + -1 wcet_bb884 + -1 C_bb883 + 1 wcet_bb883_bb884 = -10; /*Phase_0., DAH BB 884 Line L_44d(1*(11-1))*/
-1 wcet_bb883_bb884 + 1 wcet_bb883 >= 0; /*Phase_0.*/
-1 C_bb887 + -1 C_bb884 + 1 wcet_bb884_bb887 = 2; /*Phase_0.*/
-1 wcet_bb884_bb887 + 1 wcet_bb884 >= 0; /*Phase_0.*/
-10 L_44d + -1 wcet_bb886 + -1 C_bb884 + 1 wcet_bb884_bb886 = -10; /*Phase_0., DAH BB 886 Line L_44d(1*(11-1))*/
-1 wcet_bb884_bb886 + 1 wcet_bb884 >= 0; /*Phase_0.*/
-1 wcet_bb889 + -1 C_bb886 + 1 wcet_bb886_bb889 = 2; /*Phase_0.*/
-1 wcet_bb886_bb889 + 1 wcet_bb886 >= 0; /*Phase_0.*/
-10 L_44d + -1 wcet_bb888 + -1 C_bb886 + 1 wcet_bb886_bb888 = -10; /*Phase_0., DAH BB 888 Line L_44d(1*(11-1))*/
-1 wcet_bb886_bb888 + 1 wcet_bb886 >= 0; /*Phase_0.*/
-1 C_bb896 + -1 C_bb895 + -1 Wcet_basicmath___ieee754_sqrtf_bb912 + -1 C_bb893 + -1 C_bb889 + 1 wcet_bb889_bb893 = 6; /*Phase_0.*/
-1 wcet_bb889_bb893 + 1 wcet_bb889 >= 0; /*Phase_0.*/
-10 L_457 + -1 C_bb896 + -1 C_bb894 + -10 L_453 + -1 Wcet_basicmath___ieee754_sqrtf_bb897 + -1 C_bb892 + -1 C_bb889 + 1 wcet_bb889_bb892 = -18; /*Phase_0., DAH BB 892 Line L_453(1*(11-1)), DAH BB 896 Line L_457(1*(11-1))*/
-1 wcet_bb889_bb892 + 1 wcet_bb889 >= 0; /*Phase_0.*/
-1 C_bb891 + -1 C_bb888 + 1 wcet_bb888_bb891 = 2; /*Phase_0.*/
-1 wcet_bb888_bb891 + 1 wcet_bb888 >= 0; /*Phase_0.*/
-10 L_44d + -1 C_bb890 + -1 C_bb888 + 1 wcet_bb888_bb890 = -10; /*Phase_0., DAH BB 890 Line L_44d(1*(11-1))*/
-1 wcet_bb888_bb890 + 1 wcet_bb888 >= 0; /*Phase_0.*/
-1 wcet_bb883 + 1 Wcet_basicmath___ieee754_acosf_bb883 = 2; /*Phase_0.*/
-1 C_bb882 + 1 Wcet_basicmath___fabsf_bb882 = 2; /*Phase_0.*/
-1 C_bb869 + -1 C_bb867 + 1 wcet_bb867_bb869 = 2; /*Phase_0.*/
-1 wcet_bb867_bb869 + 1 wcet_bb867 >= 0; /*Phase_0.*/
-10 L_445 + -1 wcet_bb868 + -1 C_bb867 + 1 wcet_bb867_bb868 = -10; /*Phase_0., DAH BB 868 Line L_445(1*(11-1))*/
-1 wcet_bb867_bb868 + 1 wcet_bb867 >= 0; /*Phase_0.*/
-1 wcet_bb871 + -1 C_bb868 + 1 wcet_bb868_bb871 = 2; /*Phase_0.*/
-1 wcet_bb868_bb871 + 1 wcet_bb868 >= 0; /*Phase_0.*/
-10 L_446 + -1 wcet_bb870 + -1 C_bb868 + 1 wcet_bb868_bb870 = -10; /*Phase_0., DAH BB 870 Line L_446(1*(11-1))*/
-1 wcet_bb868_bb870 + 1 wcet_bb868 >= 0; /*Phase_0.*/
-1 C_bb869 + -1 C_bb875 + -1 C_bb871 + 1 wcet_bb871_bb875 = 4; /*Phase_0.*/
-1 wcet_bb871_bb875 + 1 wcet_bb871 >= 0; /*Phase_0.*/
-10 L_44b + -1 wcet_bb874 + -1 C_bb871 + 1 wcet_bb871_bb874 = -10; /*Phase_0., DAH BB 874 Line L_44b(1*(11-1))*/
-1 wcet_bb871_bb874 + 1 wcet_bb871 >= 0; /*Phase_0.*/
-1 wcet_bb870 + -1 C_bb874 + 1 wcet_bb874_bb870 = 2; /*Phase_0.*/
-1 wcet_bb874_bb870 + 1 wcet_bb874 >= 0; /*Phase_0.*/
-1 C_bb869 + -10 L_44b + -1 C_bb879 + -1 C_bb874 + 1 wcet_bb874_bb879 = -8; /*Phase_0., DAH BB 879 Line L_44b(1*(11-1))*/
-1 wcet_bb874_bb879 + 1 wcet_bb874 >= 0; /*Phase_0.*/
-10 L_44a + -1 C_bb869 + -10 L_449 + -1 C_bb881 + -10 L_448_Pbb878 + -2 C_bb878 + -1 C_bb873 + -1 C_bb870 + 1 wcet_bb870_bb873 = -28; /*Phase_0., DFH BB 878 Line L_448_Pbb878(1* (11-1)), DAH BB 881 Line L_449(1*(11-1)), DAH BB 869 Line L_44a(1*(11-1))*/
-1 wcet_bb870_bb873 + 1 wcet_bb870 >= 0; /*Phase_0.*/
-10 L_446 + -1 wcet_bb872 + -1 C_bb870 + 1 wcet_bb870_bb872 = -10; /*Phase_0., DAH BB 872 Line L_446(1*(11-1))*/
-1 wcet_bb870_bb872 + 1 wcet_bb870 >= 0; /*Phase_0.*/
-10 L_44a + -1 C_bb869 + -10 L_449 + -1 C_bb881 + -10 L_448_Pbb878 + -2 C_bb878 + -10 L_447 + -1 C_bb873 + -1 C_bb880 + -1 C_bb877 + -1 C_bb872 + 1 wcet_bb872_bb877 = -36; /*Phase_0., DAH BB 873 Line L_447(1*(11-1)), DFH BB 878 Line L_448_Pbb878(1* (11-1)), DAH BB 881 Line L_449(1*(11-1)), DAH BB 869 Line L_44a(1*(11-1))*/
-1 wcet_bb872_bb877 + 1 wcet_bb872 >= 0; /*Phase_0.*/
-10 L_44a + -1 C_bb869 + -10 L_449 + -1 C_bb881 + -10 L_448_Pbb878 + -2 C_bb878 + -1 C_bb873 + -20 L_447 + -1 C_bb880 + -10 L_446_Pbb876 + -26 C_bb876 + -1 C_bb872 + 1 wcet_bb872_bb876 = -10; /*Phase_0., DFH BB 876 Line L_446_Pbb876(1* (11-1)), DAH BB 880 Line L_447(1*(11-1)), DAH BB 873 Line L_447(1*(11-1)), DFH BB 878 Line L_448_Pbb878(1* (11-1)), DAH BB 881 Line L_449(1*(11-1)), DAH BB 869 Line L_44a(1*(11-1))*/
-1 wcet_bb872_bb876 + 1 wcet_bb872 >= 0; /*Phase_0.*/
-1 wcet_bb867 + 1 Wcet_basicmath___ieee754_sqrtf_bb867 = 2; /*Phase_0.*/
-1 C_bb854 + -1 C_bb852 + 1 wcet_bb852_bb854 = 2; /*Phase_0.*/
-1 wcet_bb852_bb854 + 1 wcet_bb852 >= 0; /*Phase_0.*/
-10 L_445 + -1 wcet_bb853 + -1 C_bb852 + 1 wcet_bb852_bb853 = -10; /*Phase_0., DAH BB 853 Line L_445(1*(11-1))*/
-1 wcet_bb852_bb853 + 1 wcet_bb852 >= 0; /*Phase_0.*/
-1 wcet_bb856 + -1 C_bb853 + 1 wcet_bb853_bb856 = 2; /*Phase_0.*/
-1 wcet_bb853_bb856 + 1 wcet_bb853 >= 0; /*Phase_0.*/
-10 L_446 + -1 wcet_bb855 + -1 C_bb853 + 1 wcet_bb853_bb855 = -10; /*Phase_0., DAH BB 855 Line L_446(1*(11-1))*/
-1 wcet_bb853_bb855 + 1 wcet_bb853 >= 0; /*Phase_0.*/
-1 C_bb854 + -1 C_bb860 + -1 C_bb856 + 1 wcet_bb856_bb860 = 4; /*Phase_0.*/
-1 wcet_bb856_bb860 + 1 wcet_bb856 >= 0; /*Phase_0.*/
-10 L_44b + -1 wcet_bb859 + -1 C_bb856 + 1 wcet_bb856_bb859 = -10; /*Phase_0., DAH BB 859 Line L_44b(1*(11-1))*/
-1 wcet_bb856_bb859 + 1 wcet_bb856 >= 0; /*Phase_0.*/
-1 wcet_bb855 + -1 C_bb859 + 1 wcet_bb859_bb855 = 2; /*Phase_0.*/
-1 wcet_bb859_bb855 + 1 wcet_bb859 >= 0; /*Phase_0.*/
-1 C_bb854 + -10 L_44b + -1 C_bb864 + -1 C_bb859 + 1 wcet_bb859_bb864 = -8; /*Phase_0., DAH BB 864 Line L_44b(1*(11-1))*/
-1 wcet_bb859_bb864 + 1 wcet_bb859 >= 0; /*Phase_0.*/
-10 L_44a + -1 C_bb854 + -10 L_449 + -1 C_bb866 + -10 L_448_Pbb863 + -2 C_bb863 + -1 C_bb858 + -1 C_bb855 + 1 wcet_bb855_bb858 = -28; /*Phase_0., DFH BB 863 Line L_448_Pbb863(1* (11-1)), DAH BB 866 Line L_449(1*(11-1)), DAH BB 854 Line L_44a(1*(11-1))*/
-1 wcet_bb855_bb858 + 1 wcet_bb855 >= 0; /*Phase_0.*/
-10 L_446 + -1 wcet_bb857 + -1 C_bb855 + 1 wcet_bb855_bb857 = -10; /*Phase_0., DAH BB 857 Line L_446(1*(11-1))*/
-1 wcet_bb855_bb857 + 1 wcet_bb855 >= 0; /*Phase_0.*/
-10 L_44a + -1 C_bb854 + -10 L_449 + -1 C_bb866 + -10 L_448_Pbb863 + -2 C_bb863 + -10 L_447 + -1 C_bb858 + -1 C_bb865 + -1 C_bb862 + -1 C_bb857 + 1 wcet_bb857_bb862 = -36; /*Phase_0., DAH BB 858 Line L_447(1*(11-1)), DFH BB 863 Line L_448_Pbb863(1* (11-1)), DAH BB 866 Line L_449(1*(11-1)), DAH BB 854 Line L_44a(1*(11-1))*/
-1 wcet_bb857_bb862 + 1 wcet_bb857 >= 0; /*Phase_0.*/
-10 L_44a + -1 C_bb854 + -10 L_449 + -1 C_bb866 + -10 L_448_Pbb863 + -2 C_bb863 + -1 C_bb858 + -20 L_447 + -1 C_bb865 + -10 L_446_Pbb861 + -26 C_bb861 + -1 C_bb857 + 1 wcet_bb857_bb861 = -10; /*Phase_0., DFH BB 861 Line L_446_Pbb861(1* (11-1)), DAH BB 865 Line L_447(1*(11-1)), DAH BB 858 Line L_447(1*(11-1)), DFH BB 863 Line L_448_Pbb863(1* (11-1)), DAH BB 866 Line L_449(1*(11-1)), DAH BB 854 Line L_44a(1*(11-1))*/
-1 wcet_bb857_bb861 + 1 wcet_bb857 >= 0; /*Phase_0.*/
-1 wcet_bb852 + 1 Wcet_basicmath___ieee754_sqrtf_bb852 = 2; /*Phase_0.*/
-1 C_bb782 + -1 Wcet_basicmath___kernel_cosf_bb794 + -1 C_bb780 + -1 C_bb778 + 1 wcet_bb778_bb780 = 4; /*Phase_0.*/
-1 wcet_bb778_bb780 + 1 wcet_bb778 >= 0; /*Phase_0.*/
-10 L_46c + -1 wcet_bb779 + -1 C_bb778 + 1 wcet_bb778_bb779 = -10; /*Phase_0., DAH BB 779 Line L_46c(1*(11-1))*/
-1 wcet_bb778_bb779 + 1 wcet_bb778 >= 0; /*Phase_0.*/
-1 C_bb782 + -1 C_bb779 + 1 wcet_bb779_bb782 = 2; /*Phase_0.*/
-1 wcet_bb779_bb782 + 1 wcet_bb779 >= 0; /*Phase_0.*/
-1 wcet_bb783 + -10 L_46d + -1 Wcet_basicmath___ieee754_rem_pio2f_bb800 + -1 C_bb781 + -1 C_bb779 + 1 wcet_bb779_bb781 = -8; /*Phase_0., DAH BB 781 Line L_46d(1*(11-1))*/
-1 wcet_bb779_bb781 + 1 wcet_bb779 >= 0; /*Phase_0.*/
-1 C_bb782 + -1 C_bb788 + -1 Wcet_basicmath___kernel_sinf_bb815 + -1 C_bb785 + -1 C_bb783 + 1 wcet_bb783_bb785 = 6; /*Phase_0.*/
-1 wcet_bb783_bb785 + 1 wcet_bb783 >= 0; /*Phase_0.*/
-1 wcet_bb784 + -1 C_bb783 + 1 wcet_bb783_bb784 = 0; /*Phase_0.*/
-1 wcet_bb783_bb784 + 1 wcet_bb783 >= 0; /*Phase_0.*/
-1 C_bb782 + -1 C_bb791 + -1 Wcet_basicmath___kernel_cosf_bb820 + -1 C_bb787 + -1 C_bb784 + 1 wcet_bb784_bb787 = 6; /*Phase_0.*/
-1 wcet_bb784_bb787 + 1 wcet_bb784 >= 0; /*Phase_0.*/
-10 L_46e + -1 wcet_bb786 + -1 C_bb784 + 1 wcet_bb784_bb786 = -10; /*Phase_0., DAH BB 786 Line L_46e(1*(11-1))*/
-1 wcet_bb784_bb786 + 1 wcet_bb784 >= 0; /*Phase_0.*/
-1 C_bb782 + -1 C_bb793 + -1 Wcet_basicmath___kernel_cosf_bb831 + -1 C_bb790 + -1 C_bb786 + 1 wcet_bb786_bb790 = 6; /*Phase_0.*/
-1 wcet_bb786_bb790 + 1 wcet_bb786 >= 0; /*Phase_0.*/
-10 L_46f + -1 C_bb782 + -1 C_bb792 + -10 L_46e + -1 Wcet_basicmath___kernel_sinf_bb826 + -1 C_bb789 + -1 C_bb786 + 1 wcet_bb786_bb789 = -16; /*Phase_0., DAH BB 789 Line L_46e(1*(11-1)), DAH BB 782 Line L_46f(1*(11-1))*/
-1 wcet_bb786_bb789 + 1 wcet_bb786 >= 0; /*Phase_0.*/
-1 wcet_bb778 + 1 Wcet_basicmath___cosf_bb778 = 2; /*Phase_0.*/
-1 C_bb765 + -1 C_bb763 + 1 wcet_bb763_bb765 = 2; /*Phase_0.*/
-1 wcet_bb763_bb765 + 1 wcet_bb763 >= 0; /*Phase_0.*/
-10 L_445 + -1 wcet_bb764 + -1 C_bb763 + 1 wcet_bb763_bb764 = -10; /*Phase_0., DAH BB 764 Line L_445(1*(11-1))*/
-1 wcet_bb763_bb764 + 1 wcet_bb763 >= 0; /*Phase_0.*/
-1 wcet_bb767 + -1 C_bb764 + 1 wcet_bb764_bb767 = 2; /*Phase_0.*/
-1 wcet_bb764_bb767 + 1 wcet_bb764 >= 0; /*Phase_0.*/
-10 L_446 + -1 wcet_bb766 + -1 C_bb764 + 1 wcet_bb764_bb766 = -10; /*Phase_0., DAH BB 766 Line L_446(1*(11-1))*/
-1 wcet_bb764_bb766 + 1 wcet_bb764 >= 0; /*Phase_0.*/
-1 C_bb765 + -1 C_bb771 + -1 C_bb767 + 1 wcet_bb767_bb771 = 4; /*Phase_0.*/
-1 wcet_bb767_bb771 + 1 wcet_bb767 >= 0; /*Phase_0.*/
-10 L_44b + -1 wcet_bb770 + -1 C_bb767 + 1 wcet_bb767_bb770 = -10; /*Phase_0., DAH BB 770 Line L_44b(1*(11-1))*/
-1 wcet_bb767_bb770 + 1 wcet_bb767 >= 0; /*Phase_0.*/
-1 wcet_bb766 + -1 C_bb770 + 1 wcet_bb770_bb766 = 2; /*Phase_0.*/
-1 wcet_bb770_bb766 + 1 wcet_bb770 >= 0; /*Phase_0.*/
-1 C_bb765 + -10 L_44b + -1 C_bb775 + -1 C_bb770 + 1 wcet_bb770_bb775 = -8; /*Phase_0., DAH BB 775 Line L_44b(1*(11-1))*/
-1 wcet_bb770_bb775 + 1 wcet_bb770 >= 0; /*Phase_0.*/
-10 L_44a + -1 C_bb765 + -10 L_449 + -1 C_bb777 + -10 L_448_Pbb774 + -2 C_bb774 + -1 C_bb769 + -1 C_bb766 + 1 wcet_bb766_bb769 = -28; /*Phase_0., DFH BB 774 Line L_448_Pbb774(1* (11-1)), DAH BB 777 Line L_449(1*(11-1)), DAH BB 765 Line L_44a(1*(11-1))*/
-1 wcet_bb766_bb769 + 1 wcet_bb766 >= 0; /*Phase_0.*/
-10 L_446 + -1 wcet_bb768 + -1 C_bb766 + 1 wcet_bb766_bb768 = -10; /*Phase_0., DAH BB 768 Line L_446(1*(11-1))*/
-1 wcet_bb766_bb768 + 1 wcet_bb766 >= 0; /*Phase_0.*/
-10 L_44a + -1 C_bb765 + -10 L_449 + -1 C_bb777 + -10 L_448_Pbb774 + -2 C_bb774 + -10 L_447 + -1 C_bb769 + -1 C_bb776 + -1 C_bb773 + -1 C_bb768 + 1 wcet_bb768_bb773 = -36; /*Phase_0., DAH BB 769 Line L_447(1*(11-1)), DFH BB 774 Line L_448_Pbb774(1* (11-1)), DAH BB 777 Line L_449(1*(11-1)), DAH BB 765 Line L_44a(1*(11-1))*/
-1 wcet_bb768_bb773 + 1 wcet_bb768 >= 0; /*Phase_0.*/
-10 L_44a + -1 C_bb765 + -10 L_449 + -1 C_bb777 + -10 L_448_Pbb774 + -2 C_bb774 + -1 C_bb769 + -20 L_447 + -1 C_bb776 + -10 L_446_Pbb772 + -26 C_bb772 + -1 C_bb768 + 1 wcet_bb768_bb772 = -10; /*Phase_0., DFH BB 772 Line L_446_Pbb772(1* (11-1)), DAH BB 776 Line L_447(1*(11-1)), DAH BB 769 Line L_447(1*(11-1)), DFH BB 774 Line L_448_Pbb774(1* (11-1)), DAH BB 777 Line L_449(1*(11-1)), DAH BB 765 Line L_44a(1*(11-1))*/
-1 wcet_bb768_bb772 + 1 wcet_bb768 >= 0; /*Phase_0.*/
-1 wcet_bb763 + 1 Wcet_basicmath___ieee754_sqrtf_bb763 = 2; /*Phase_0.*/
-1 C_bb708 + -1 Wcet_basicmath___kernel_cosf_bb720 + -1 C_bb706 + -1 C_bb704 + 1 wcet_bb704_bb706 = 4; /*Phase_0.*/
-1 wcet_bb704_bb706 + 1 wcet_bb704 >= 0; /*Phase_0.*/
-10 L_46c + -1 wcet_bb705 + -1 C_bb704 + 1 wcet_bb704_bb705 = -10; /*Phase_0., DAH BB 705 Line L_46c(1*(11-1))*/
-1 wcet_bb704_bb705 + 1 wcet_bb704 >= 0; /*Phase_0.*/
-1 C_bb708 + -1 C_bb705 + 1 wcet_bb705_bb708 = 2; /*Phase_0.*/
-1 wcet_bb705_bb708 + 1 wcet_bb705 >= 0; /*Phase_0.*/
-1 wcet_bb709 + -10 L_46d + -1 Wcet_basicmath___ieee754_rem_pio2f_bb726 + -1 C_bb707 + -1 C_bb705 + 1 wcet_bb705_bb707 = -8; /*Phase_0., DAH BB 707 Line L_46d(1*(11-1))*/
-1 wcet_bb705_bb707 + 1 wcet_bb705 >= 0; /*Phase_0.*/
-1 C_bb708 + -1 C_bb714 + -1 Wcet_basicmath___kernel_sinf_bb741 + -1 C_bb711 + -1 C_bb709 + 1 wcet_bb709_bb711 = 6; /*Phase_0.*/
-1 wcet_bb709_bb711 + 1 wcet_bb709 >= 0; /*Phase_0.*/
-1 wcet_bb710 + -1 C_bb709 + 1 wcet_bb709_bb710 = 0; /*Phase_0.*/
-1 wcet_bb709_bb710 + 1 wcet_bb709 >= 0; /*Phase_0.*/
-1 C_bb708 + -1 C_bb717 + -1 Wcet_basicmath___kernel_cosf_bb746 + -1 C_bb713 + -1 C_bb710 + 1 wcet_bb710_bb713 = 6; /*Phase_0.*/
-1 wcet_bb710_bb713 + 1 wcet_bb710 >= 0; /*Phase_0.*/
-10 L_46e + -1 wcet_bb712 + -1 C_bb710 + 1 wcet_bb710_bb712 = -10; /*Phase_0., DAH BB 712 Line L_46e(1*(11-1))*/
-1 wcet_bb710_bb712 + 1 wcet_bb710 >= 0; /*Phase_0.*/
-1 C_bb708 + -1 C_bb719 + -1 Wcet_basicmath___kernel_cosf_bb757 + -1 C_bb716 + -1 C_bb712 + 1 wcet_bb712_bb716 = 6; /*Phase_0.*/
-1 wcet_bb712_bb716 + 1 wcet_bb712 >= 0; /*Phase_0.*/
-10 L_46f + -1 C_bb708 + -1 C_bb718 + -10 L_46e + -1 Wcet_basicmath___kernel_sinf_bb752 + -1 C_bb715 + -1 C_bb712 + 1 wcet_bb712_bb715 = -16; /*Phase_0., DAH BB 715 Line L_46e(1*(11-1)), DAH BB 708 Line L_46f(1*(11-1))*/
-1 wcet_bb712_bb715 + 1 wcet_bb712 >= 0; /*Phase_0.*/
-1 wcet_bb704 + 1 Wcet_basicmath___cosf_bb704 = 2; /*Phase_0.*/
-1 C_bb691 + -1 C_bb689 + 1 wcet_bb689_bb691 = 2; /*Phase_0.*/
-1 wcet_bb689_bb691 + 1 wcet_bb689 >= 0; /*Phase_0.*/
-10 L_445 + -1 wcet_bb690 + -1 C_bb689 + 1 wcet_bb689_bb690 = -10; /*Phase_0., DAH BB 690 Line L_445(1*(11-1))*/
-1 wcet_bb689_bb690 + 1 wcet_bb689 >= 0; /*Phase_0.*/
-1 wcet_bb693 + -1 C_bb690 + 1 wcet_bb690_bb693 = 2; /*Phase_0.*/
-1 wcet_bb690_bb693 + 1 wcet_bb690 >= 0; /*Phase_0.*/
-10 L_446 + -1 wcet_bb692 + -1 C_bb690 + 1 wcet_bb690_bb692 = -10; /*Phase_0., DAH BB 692 Line L_446(1*(11-1))*/
-1 wcet_bb690_bb692 + 1 wcet_bb690 >= 0; /*Phase_0.*/
-1 C_bb691 + -1 C_bb697 + -1 C_bb693 + 1 wcet_bb693_bb697 = 4; /*Phase_0.*/
-1 wcet_bb693_bb697 + 1 wcet_bb693 >= 0; /*Phase_0.*/
-10 L_44b + -1 wcet_bb696 + -1 C_bb693 + 1 wcet_bb693_bb696 = -10; /*Phase_0., DAH BB 696 Line L_44b(1*(11-1))*/
-1 wcet_bb693_bb696 + 1 wcet_bb693 >= 0; /*Phase_0.*/
-1 wcet_bb692 + -1 C_bb696 + 1 wcet_bb696_bb692 = 2; /*Phase_0.*/
-1 wcet_bb696_bb692 + 1 wcet_bb696 >= 0; /*Phase_0.*/
-1 C_bb691 + -10 L_44b + -1 C_bb701 + -1 C_bb696 + 1 wcet_bb696_bb701 = -8; /*Phase_0., DAH BB 701 Line L_44b(1*(11-1))*/
-1 wcet_bb696_bb701 + 1 wcet_bb696 >= 0; /*Phase_0.*/
-10 L_44a + -1 C_bb691 + -10 L_449 + -1 C_bb703 + -10 L_448_Pbb700 + -2 C_bb700 + -1 C_bb695 + -1 C_bb692 + 1 wcet_bb692_bb695 = -28; /*Phase_0., DFH BB 700 Line L_448_Pbb700(1* (11-1)), DAH BB 703 Line L_449(1*(11-1)), DAH BB 691 Line L_44a(1*(11-1))*/
-1 wcet_bb692_bb695 + 1 wcet_bb692 >= 0; /*Phase_0.*/
-10 L_446 + -1 wcet_bb694 + -1 C_bb692 + 1 wcet_bb692_bb694 = -10; /*Phase_0., DAH BB 694 Line L_446(1*(11-1))*/
-1 wcet_bb692_bb694 + 1 wcet_bb692 >= 0; /*Phase_0.*/
-10 L_44a + -1 C_bb691 + -10 L_449 + -1 C_bb703 + -10 L_448_Pbb700 + -2 C_bb700 + -10 L_447 + -1 C_bb695 + -1 C_bb702 + -1 C_bb699 + -1 C_bb694 + 1 wcet_bb694_bb699 = -36; /*Phase_0., DAH BB 695 Line L_447(1*(11-1)), DFH BB 700 Line L_448_Pbb700(1* (11-1)), DAH BB 703 Line L_449(1*(11-1)), DAH BB 691 Line L_44a(1*(11-1))*/
-1 wcet_bb694_bb699 + 1 wcet_bb694 >= 0; /*Phase_0.*/
-10 L_44a + -1 C_bb691 + -10 L_449 + -1 C_bb703 + -10 L_448_Pbb700 + -2 C_bb700 + -1 C_bb695 + -20 L_447 + -1 C_bb702 + -10 L_446_Pbb698 + -26 C_bb698 + -1 C_bb694 + 1 wcet_bb694_bb698 = -10; /*Phase_0., DFH BB 698 Line L_446_Pbb698(1* (11-1)), DAH BB 702 Line L_447(1*(11-1)), DAH BB 695 Line L_447(1*(11-1)), DFH BB 700 Line L_448_Pbb700(1* (11-1)), DAH BB 703 Line L_449(1*(11-1)), DAH BB 691 Line L_44a(1*(11-1))*/
-1 wcet_bb694_bb698 + 1 wcet_bb694 >= 0; /*Phase_0.*/
-1 wcet_bb689 + 1 Wcet_basicmath___ieee754_sqrtf_bb689 = 2; /*Phase_0.*/
-1 C_bb634 + -1 Wcet_basicmath___kernel_cosf_bb646 + -1 C_bb632 + -1 C_bb630 + 1 wcet_bb630_bb632 = 4; /*Phase_0.*/
-1 wcet_bb630_bb632 + 1 wcet_bb630 >= 0; /*Phase_0.*/
-10 L_46c + -1 wcet_bb631 + -1 C_bb630 + 1 wcet_bb630_bb631 = -10; /*Phase_0., DAH BB 631 Line L_46c(1*(11-1))*/
-1 wcet_bb630_bb631 + 1 wcet_bb630 >= 0; /*Phase_0.*/
-1 C_bb634 + -1 C_bb631 + 1 wcet_bb631_bb634 = 2; /*Phase_0.*/
-1 wcet_bb631_bb634 + 1 wcet_bb631 >= 0; /*Phase_0.*/
-1 wcet_bb635 + -10 L_46d + -1 Wcet_basicmath___ieee754_rem_pio2f_bb652 + -1 C_bb633 + -1 C_bb631 + 1 wcet_bb631_bb633 = -8; /*Phase_0., DAH BB 633 Line L_46d(1*(11-1))*/
-1 wcet_bb631_bb633 + 1 wcet_bb631 >= 0; /*Phase_0.*/
-1 C_bb634 + -1 C_bb640 + -1 Wcet_basicmath___kernel_sinf_bb667 + -1 C_bb637 + -1 C_bb635 + 1 wcet_bb635_bb637 = 6; /*Phase_0.*/
-1 wcet_bb635_bb637 + 1 wcet_bb635 >= 0; /*Phase_0.*/
-1 wcet_bb636 + -1 C_bb635 + 1 wcet_bb635_bb636 = 0; /*Phase_0.*/
-1 wcet_bb635_bb636 + 1 wcet_bb635 >= 0; /*Phase_0.*/
-1 C_bb634 + -1 C_bb643 + -1 Wcet_basicmath___kernel_cosf_bb672 + -1 C_bb639 + -1 C_bb636 + 1 wcet_bb636_bb639 = 6; /*Phase_0.*/
-1 wcet_bb636_bb639 + 1 wcet_bb636 >= 0; /*Phase_0.*/
-10 L_46e + -1 wcet_bb638 + -1 C_bb636 + 1 wcet_bb636_bb638 = -10; /*Phase_0., DAH BB 638 Line L_46e(1*(11-1))*/
-1 wcet_bb636_bb638 + 1 wcet_bb636 >= 0; /*Phase_0.*/
-1 C_bb634 + -1 C_bb645 + -1 Wcet_basicmath___kernel_cosf_bb683 + -1 C_bb642 + -1 C_bb638 + 1 wcet_bb638_bb642 = 6; /*Phase_0.*/
-1 wcet_bb638_bb642 + 1 wcet_bb638 >= 0; /*Phase_0.*/
-10 L_46f + -1 C_bb634 + -1 C_bb644 + -10 L_46e + -1 Wcet_basicmath___kernel_sinf_bb678 + -1 C_bb641 + -1 C_bb638 + 1 wcet_bb638_bb641 = -16; /*Phase_0., DAH BB 641 Line L_46e(1*(11-1)), DAH BB 634 Line L_46f(1*(11-1))*/
-1 wcet_bb638_bb641 + 1 wcet_bb638 >= 0; /*Phase_0.*/
-1 wcet_bb630 + 1 Wcet_basicmath___cosf_bb630 = 2; /*Phase_0.*/
-1 C_bb617 + -1 C_bb615 + 1 wcet_bb615_bb617 = 2; /*Phase_0.*/
-1 wcet_bb615_bb617 + 1 wcet_bb615 >= 0; /*Phase_0.*/
-10 L_445 + -1 wcet_bb616 + -1 C_bb615 + 1 wcet_bb615_bb616 = -10; /*Phase_0., DAH BB 616 Line L_445(1*(11-1))*/
-1 wcet_bb615_bb616 + 1 wcet_bb615 >= 0; /*Phase_0.*/
-1 wcet_bb619 + -1 C_bb616 + 1 wcet_bb616_bb619 = 2; /*Phase_0.*/
-1 wcet_bb616_bb619 + 1 wcet_bb616 >= 0; /*Phase_0.*/
-10 L_446 + -1 wcet_bb618 + -1 C_bb616 + 1 wcet_bb616_bb618 = -10; /*Phase_0., DAH BB 618 Line L_446(1*(11-1))*/
-1 wcet_bb616_bb618 + 1 wcet_bb616 >= 0; /*Phase_0.*/
-1 C_bb617 + -1 C_bb623 + -1 C_bb619 + 1 wcet_bb619_bb623 = 4; /*Phase_0.*/
-1 wcet_bb619_bb623 + 1 wcet_bb619 >= 0; /*Phase_0.*/
-10 L_44b + -1 wcet_bb622 + -1 C_bb619 + 1 wcet_bb619_bb622 = -10; /*Phase_0., DAH BB 622 Line L_44b(1*(11-1))*/
-1 wcet_bb619_bb622 + 1 wcet_bb619 >= 0; /*Phase_0.*/
-1 wcet_bb618 + -1 C_bb622 + 1 wcet_bb622_bb618 = 2; /*Phase_0.*/
-1 wcet_bb622_bb618 + 1 wcet_bb622 >= 0; /*Phase_0.*/
-1 C_bb617 + -10 L_44b + -1 C_bb627 + -1 C_bb622 + 1 wcet_bb622_bb627 = -8; /*Phase_0., DAH BB 627 Line L_44b(1*(11-1))*/
-1 wcet_bb622_bb627 + 1 wcet_bb622 >= 0; /*Phase_0.*/
-10 L_44a + -1 C_bb617 + -10 L_449 + -1 C_bb629 + -10 L_448_Pbb626 + -2 C_bb626 + -1 C_bb621 + -1 C_bb618 + 1 wcet_bb618_bb621 = -28; /*Phase_0., DFH BB 626 Line L_448_Pbb626(1* (11-1)), DAH BB 629 Line L_449(1*(11-1)), DAH BB 617 Line L_44a(1*(11-1))*/
-1 wcet_bb618_bb621 + 1 wcet_bb618 >= 0; /*Phase_0.*/
-10 L_446 + -1 wcet_bb620 + -1 C_bb618 + 1 wcet_bb618_bb620 = -10; /*Phase_0., DAH BB 620 Line L_446(1*(11-1))*/
-1 wcet_bb618_bb620 + 1 wcet_bb618 >= 0; /*Phase_0.*/
-10 L_44a + -1 C_bb617 + -10 L_449 + -1 C_bb629 + -10 L_448_Pbb626 + -2 C_bb626 + -10 L_447 + -1 C_bb621 + -1 C_bb628 + -1 C_bb625 + -1 C_bb620 + 1 wcet_bb620_bb625 = -36; /*Phase_0., DAH BB 621 Line L_447(1*(11-1)), DFH BB 626 Line L_448_Pbb626(1* (11-1)), DAH BB 629 Line L_449(1*(11-1)), DAH BB 617 Line L_44a(1*(11-1))*/
-1 wcet_bb620_bb625 + 1 wcet_bb620 >= 0; /*Phase_0.*/
-10 L_44a + -1 C_bb617 + -10 L_449 + -1 C_bb629 + -10 L_448_Pbb626 + -2 C_bb626 + -1 C_bb621 + -20 L_447 + -1 C_bb628 + -10 L_446_Pbb624 + -26 C_bb624 + -1 C_bb620 + 1 wcet_bb620_bb624 = -10; /*Phase_0., DFH BB 624 Line L_446_Pbb624(1* (11-1)), DAH BB 628 Line L_447(1*(11-1)), DAH BB 621 Line L_447(1*(11-1)), DFH BB 626 Line L_448_Pbb626(1* (11-1)), DAH BB 629 Line L_449(1*(11-1)), DAH BB 617 Line L_44a(1*(11-1))*/
-1 wcet_bb620_bb624 + 1 wcet_bb620 >= 0; /*Phase_0.*/
-1 wcet_bb615 + 1 Wcet_basicmath___ieee754_sqrtf_bb615 = 2; /*Phase_0.*/
-10 L_4b2 + -1 C_bb526 + -1 C_bb523 + -1 C_bb521 + 1 wcet_bb521_bb523 = -8; /*Phase_0., DAH BB 526 Line L_4b2(1*(11-1))*/
-1 wcet_bb521_bb523 + 1 wcet_bb521 >= 0; /*Phase_0.*/
-1 wcet_bb522 + -1 C_bb521 + 1 wcet_bb521_bb522 = 0; /*Phase_0.*/
-1 wcet_bb521_bb522 + 1 wcet_bb521 >= 0; /*Phase_0.*/
-1 wcet_bb525 + -1 C_bb522 + 1 wcet_bb522_bb525 = 2; /*Phase_0.*/
-1 wcet_bb522_bb525 + 1 wcet_bb522 >= 0; /*Phase_0.*/
-1 wcet_bb527 + -10 L_47e + -1 Wcet_basicmath___isinff_bb584 + -1 C_bb524 + -1 C_bb522 + 1 wcet_bb522_bb524 = -8; /*Phase_0., DAH BB 524 Line L_47e(1*(11-1))*/
-1 wcet_bb522_bb524 + 1 wcet_bb522 >= 0; /*Phase_0.*/
-1 C_bb526 + -1 C_bb529 + -1 C_bb525 + 1 wcet_bb525_bb529 = 4; /*Phase_0.*/
-1 wcet_bb525_bb529 + 1 wcet_bb525 >= 0; /*Phase_0.*/
-10 L_481 + -1 wcet_bb528 + -1 C_bb525 + 1 wcet_bb525_bb528 = -10; /*Phase_0., DAH BB 528 Line L_481(1*(11-1))*/
-1 wcet_bb525_bb528 + 1 wcet_bb525 >= 0; /*Phase_0.*/
-1 wcet_bb533 + -1 C_bb528 + 1 wcet_bb528_bb533 = 2; /*Phase_0.*/
-1 wcet_bb528_bb533 + 1 wcet_bb528 >= 0; /*Phase_0.*/
-10 L_481 + -1 wcet_bb532 + -1 C_bb528 + 1 wcet_bb528_bb532 = -10; /*Phase_0., DAH BB 532 Line L_481(1*(11-1))*/
-1 wcet_bb528_bb532 + 1 wcet_bb528 >= 0; /*Phase_0.*/
-10 L_4b2 + -1 C_bb526 + -1 C_bb531 + -1 C_bb527 + 1 wcet_bb527_bb531 = -6; /*Phase_0., DAH BB 526 Line L_4b2(1*(11-1))*/
-1 wcet_bb527_bb531 + 1 wcet_bb527 >= 0; /*Phase_0.*/
-10 L_47f + -1 wcet_bb530 + -1 C_bb527 + 1 wcet_bb527_bb530 = -10; /*Phase_0., DAH BB 530 Line L_47f(1*(11-1))*/
-1 wcet_bb527_bb530 + 1 wcet_bb527 >= 0; /*Phase_0.*/
-1 wcet_bb533 + -1 C_bb530 + 1 wcet_bb530_bb533 = 2; /*Phase_0.*/
-1 wcet_bb530_bb533 + 1 wcet_bb530 >= 0; /*Phase_0.*/
-1 C_bb526 + -10 L_480 + -1 C_bb529 + -1 C_bb530 + 1 wcet_bb530_bb529 = -8; /*Phase_0., DAH BB 529 Line L_480(1*(11-1))*/
-1 wcet_bb530_bb529 + 1 wcet_bb530 >= 0; /*Phase_0.*/
-1 wcet_bb532 + -1 C_bb533 + 1 wcet_bb533_bb532 = 2; /*Phase_0.*/
-1 wcet_bb533_bb532 + 1 wcet_bb533 >= 0; /*Phase_0.*/
-1 wcet_bb536 + -1 C_bb533 + 1 wcet_bb533_bb536 = 0; /*Phase_0.*/
-1 wcet_bb533_bb536 + 1 wcet_bb533 >= 0; /*Phase_0.*/
-1 wcet_bb532 + -1 C_bb536 + 1 wcet_bb536_bb532 = 2; /*Phase_0.*/
-1 wcet_bb536_bb532 + 1 wcet_bb536 >= 0; /*Phase_0.*/
-1 wcet_bb532 + -10 L_486 + -1 C_bb540 + -1 C_bb536 + 1 wcet_bb536_bb540 = -8; /*Phase_0., DAH BB 540 Line L_486(1*(11-1))*/
-1 wcet_bb536_bb540 + 1 wcet_bb536 >= 0; /*Phase_0.*/
-1 wcet_bb535 + -1 C_bb532 + 1 wcet_bb532_bb535 = 2; /*Phase_0.*/
-1 wcet_bb532_bb535 + 1 wcet_bb532 >= 0; /*Phase_0.*/
-10 L_482 + -1 wcet_bb534 + -1 C_bb532 + 1 wcet_bb532_bb534 = -10; /*Phase_0., DAH BB 534 Line L_482(1*(11-1))*/
-1 wcet_bb532_bb534 + 1 wcet_bb532 >= 0; /*Phase_0.*/
-1 C_bb526 + -1 C_bb535 + 1 wcet_bb535_bb526 = 2; /*Phase_0.*/
-1 wcet_bb535_bb526 + 1 wcet_bb535 >= 0; /*Phase_0.*/
-10 L_487 + -1 wcet_bb539 + -1 C_bb535 + 1 wcet_bb535_bb539 = -10; /*Phase_0., DAH BB 539 Line L_487(1*(11-1))*/
-1 wcet_bb535_bb539 + 1 wcet_bb535 >= 0; /*Phase_0.*/
-1 C_bb526 + -1 C_bb543 + -1 C_bb539 + 1 wcet_bb539_bb543 = 4; /*Phase_0.*/
-1 wcet_bb539_bb543 + 1 wcet_bb539 >= 0; /*Phase_0.*/
-1 C_bb526 + -1 C_bb542 + -1 C_bb539 + 1 wcet_bb539_bb542 = 2; /*Phase_0.*/
-1 wcet_bb539_bb542 + 1 wcet_bb539 >= 0; /*Phase_0.*/
-1 C_bb526 + -1 C_bb538 + -1 C_bb534 + 1 wcet_bb534_bb538 = 4; /*Phase_0.*/
-1 wcet_bb534_bb538 + 1 wcet_bb534 >= 0; /*Phase_0.*/
-10 L_482 + -1 wcet_bb537 + -1 C_bb534 + 1 wcet_bb534_bb537 = -10; /*Phase_0., DAH BB 537 Line L_482(1*(11-1))*/
-1 wcet_bb534_bb537 + 1 wcet_bb534 >= 0; /*Phase_0.*/
-1 C_bb526 + -1 C_bb537 + 1 wcet_bb537_bb526 = 2; /*Phase_0.*/
-1 wcet_bb537_bb526 + 1 wcet_bb537 >= 0; /*Phase_0.*/
-10 L_482 + -1 wcet_bb541 + -1 C_bb537 + 1 wcet_bb537_bb541 = -10; /*Phase_0., DAH BB 541 Line L_482(1*(11-1))*/
-1 wcet_bb537_bb541 + 1 wcet_bb537 >= 0; /*Phase_0.*/
-1 C_bb526 + -1 C_bb548 + -1 Wcet_basicmath___ieee754_sqrtf_bb585 + -1 C_bb545 + -1 C_bb541 + 1 wcet_bb541_bb545 = 6; /*Phase_0.*/
-1 wcet_bb541_bb545 + 1 wcet_bb541 >= 0; /*Phase_0.*/
-10 L_483 + -1 wcet_bb544 + -1 C_bb541 + 1 wcet_bb541_bb544 = -10; /*Phase_0., DAH BB 544 Line L_483(1*(11-1))*/
-1 wcet_bb541_bb544 + 1 wcet_bb541 >= 0; /*Phase_0.*/
-1 wcet_bb547 + -1 C_bb544 + 1 wcet_bb544_bb547 = 2; /*Phase_0.*/
-1 wcet_bb544_bb547 + 1 wcet_bb544 >= 0; /*Phase_0.*/
-10 L_483 + -1 wcet_bb546 + -1 C_bb544 + 1 wcet_bb544_bb546 = -10; /*Phase_0., DAH BB 546 Line L_483(1*(11-1))*/
-1 wcet_bb544_bb546 + 1 wcet_bb544 >= 0; /*Phase_0.*/
-1 C_bb526 + -1 C_bb547 + 1 wcet_bb547_bb526 = 2; /*Phase_0.*/
-1 wcet_bb547_bb526 + 1 wcet_bb547 >= 0; /*Phase_0.*/
-10 L_48a + -1 wcet_bb551 + -1 C_bb547 + 1 wcet_bb547_bb551 = -10; /*Phase_0., DAH BB 551 Line L_48a(1*(11-1))*/
-1 wcet_bb547_bb551 + 1 wcet_bb547 >= 0; /*Phase_0.*/
-1 C_bb526 + -10 L_48b + -1 C_bb555 + -1 C_bb551 + 1 wcet_bb551_bb555 = -6; /*Phase_0., DAH BB 555 Line L_48b(1*(11-1))*/
-1 wcet_bb551_bb555 + 1 wcet_bb551 >= 0; /*Phase_0.*/
-1 C_bb526 + -10 L_48b + -1 C_bb554 + -1 C_bb551 + 1 wcet_bb551_bb554 = -8; /*Phase_0., DAH BB 554 Line L_48b(1*(11-1))*/
-1 wcet_bb551_bb554 + 1 wcet_bb551 >= 0; /*Phase_0.*/
-1 C_bb526 + -1 C_bb550 + -1 C_bb546 + 1 wcet_bb546_bb550 = 4; /*Phase_0.*/
-1 wcet_bb546_bb550 + 1 wcet_bb546 >= 0; /*Phase_0.*/
-10 L_484 + -1 wcet_bb549 + -1 C_bb546 + 1 wcet_bb546_bb549 = -10; /*Phase_0., DAH BB 549 Line L_484(1*(11-1))*/
-1 wcet_bb546_bb549 + 1 wcet_bb546 >= 0; /*Phase_0.*/
-1 wcet_bb553 + -1 C_bb549 + 1 wcet_bb549_bb553 = 2; /*Phase_0.*/
-1 wcet_bb549_bb553 + 1 wcet_bb549 >= 0; /*Phase_0.*/
-10 L_484 + -1 wcet_bb552 + -1 C_bb549 + 1 wcet_bb549_bb552 = -10; /*Phase_0., DAH BB 552 Line L_484(1*(11-1))*/
-1 wcet_bb549_bb552 + 1 wcet_bb549 >= 0; /*Phase_0.*/
-10 L_4a2 + -1 wcet_bb564 + -1 C_bb559 + -1 C_bb553 + 1 wcet_bb553_bb559 = -8; /*Phase_0., DAH BB 564 Line L_4a2(1*(11-1))*/
-1 wcet_bb553_bb559 + 1 wcet_bb553 >= 0; /*Phase_0.*/
-10 L_4a2 + -1 wcet_bb564 + -10 L_498 + -1 C_bb559 + -10 L_497 + -1 C_bb558 + -1 C_bb553 + 1 wcet_bb553_bb558 = -30; /*Phase_0., DAH BB 558 Line L_497(1*(11-1)), DAH BB 559 Line L_498(1*(11-1)), DAH BB 564 Line L_4a2(1*(11-1))*/
-1 wcet_bb553_bb558 + 1 wcet_bb553 >= 0; /*Phase_0.*/
-1 wcet_bb557 + -1 C_bb552 + 1 wcet_bb552_bb557 = 2; /*Phase_0.*/
-1 wcet_bb552_bb557 + 1 wcet_bb552 >= 0; /*Phase_0.*/
-1 wcet_bb556 + -1 C_bb552 + 1 wcet_bb552_bb556 = 0; /*Phase_0.*/
-1 wcet_bb552_bb556 + 1 wcet_bb552 >= 0; /*Phase_0.*/
-1 wcet_bb564 + -1 C_bb563 + -1 C_bb557 + 1 wcet_bb557_bb563 = 4; /*Phase_0.*/
-1 wcet_bb557_bb563 + 1 wcet_bb557 >= 0; /*Phase_0.*/
-1 wcet_bb562 + -1 C_bb557 + 1 wcet_bb557_bb562 = 0; /*Phase_0.*/
-1 wcet_bb557_bb562 + 1 wcet_bb557 >= 0; /*Phase_0.*/
-1 C_bb526 + -1 C_bb568 + -1 C_bb564 + 1 wcet_bb564_bb568 = 4; /*Phase_0.*/
-1 wcet_bb564_bb568 + 1 wcet_bb564 >= 0; /*Phase_0.*/
-10 L_4a4 + -1 wcet_bb567 + -1 C_bb564 + 1 wcet_bb564_bb567 = -10; /*Phase_0., DAH BB 567 Line L_4a4(1*(11-1))*/
-1 wcet_bb564_bb567 + 1 wcet_bb564 >= 0; /*Phase_0.*/
-1 wcet_bb570 + -1 C_bb567 + 1 wcet_bb567_bb570 = 2; /*Phase_0.*/
-1 wcet_bb567_bb570 + 1 wcet_bb567 >= 0; /*Phase_0.*/
-10 L_4a5 + -1 wcet_bb569 + -1 C_bb567 + 1 wcet_bb567_bb569 = -10; /*Phase_0., DAH BB 569 Line L_4a5(1*(11-1))*/
-1 wcet_bb567_bb569 + 1 wcet_bb567 >= 0; /*Phase_0.*/
-1 C_bb526 + -1 C_bb574 + -1 C_bb570 + 1 wcet_bb570_bb574 = 4; /*Phase_0.*/
-1 wcet_bb570_bb574 + 1 wcet_bb570 >= 0; /*Phase_0.*/
-1 wcet_bb578 + -1 C_bb577 + -20 L_4ad + -1 C_bb573 + -1 C_bb570 + 1 wcet_bb570_bb573 = -18; /*Phase_0., DAH BB 573 Line L_4ad(1*(11-1)), DAH BB 577 Line L_4ad(1*(11-1))*/
-1 wcet_bb570_bb573 + 1 wcet_bb570 >= 0; /*Phase_0.*/
-1 C_bb526 + -1 C_bb572 + -1 C_bb569 + 1 wcet_bb569_bb572 = 4; /*Phase_0.*/
-1 wcet_bb569_bb572 + 1 wcet_bb569 >= 0; /*Phase_0.*/
-10 L_4a5 + -1 wcet_bb571 + -1 C_bb569 + 1 wcet_bb569_bb571 = -10; /*Phase_0., DAH BB 571 Line L_4a5(1*(11-1))*/
-1 wcet_bb569_bb571 + 1 wcet_bb569 >= 0; /*Phase_0.*/
-1 wcet_bb576 + -1 C_bb571 + 1 wcet_bb571_bb576 = 2; /*Phase_0.*/
-1 wcet_bb571_bb576 + 1 wcet_bb571 >= 0; /*Phase_0.*/
-1 wcet_bb575 + -1 C_bb571 + 1 wcet_bb571_bb575 = 0; /*Phase_0.*/
-1 wcet_bb571_bb575 + 1 wcet_bb571 >= 0; /*Phase_0.*/
-1 wcet_bb578 + -10 L_4ad + -1 C_bb577 + -1 C_bb573 + -1 C_bb576 + 1 wcet_bb576_bb573 = -6; /*Phase_0., DAH BB 577 Line L_4ad(1*(11-1))*/
-1 wcet_bb576_bb573 + 1 wcet_bb576 >= 0; /*Phase_0.*/
-1 C_bb526 + -10 L_4b1 + -1 C_bb580 + -1 C_bb576 + 1 wcet_bb576_bb580 = -8; /*Phase_0., DAH BB 580 Line L_4b1(1*(11-1))*/
-1 wcet_bb576_bb580 + 1 wcet_bb576 >= 0; /*Phase_0.*/
-1 wcet_bb578 + -1 C_bb577 + -1 C_bb579 + -1 C_bb575 + 1 wcet_bb575_bb579 = 6; /*Phase_0.*/
-1 wcet_bb575_bb579 + 1 wcet_bb575 >= 0; /*Phase_0.*/
-10 L_4a6 + -1 wcet_bb578 + -1 C_bb575 + 1 wcet_bb575_bb578 = -10; /*Phase_0., DAH BB 578 Line L_4a6(1*(11-1))*/
-1 wcet_bb575_bb578 + 1 wcet_bb575 >= 0; /*Phase_0.*/
-1 C_bb526 + -1 C_bb581 + -1 C_bb583 + -1 Wcet_basicmath___scalbnf_bb600 + -1 C_bb582 + -1 C_bb578 + 1 wcet_bb578_bb582 = 8; /*Phase_0.*/
-1 wcet_bb578_bb582 + 1 wcet_bb578 >= 0; /*Phase_0.*/
-1 C_bb526 + -10 L_4ab + -1 C_bb581 + -1 C_bb578 + 1 wcet_bb578_bb581 = -8; /*Phase_0., DAH BB 581 Line L_4ab(1*(11-1))*/
-1 wcet_bb578_bb581 + 1 wcet_bb578 >= 0; /*Phase_0.*/
-10 L_4b2 + -1 C_bb526 + -1 C_bb566 + -1 C_bb562 + 1 wcet_bb562_bb566 = -6; /*Phase_0., DAH BB 526 Line L_4b2(1*(11-1))*/
-1 wcet_bb562_bb566 + 1 wcet_bb562 >= 0; /*Phase_0.*/
-1 C_bb526 + -10 L_48d + -1 C_bb565 + -1 C_bb562 + 1 wcet_bb562_bb565 = -8; /*Phase_0., DAH BB 565 Line L_48d(1*(11-1))*/
-1 wcet_bb562_bb565 + 1 wcet_bb562 >= 0; /*Phase_0.*/
-1 C_bb526 + -1 C_bb561 + -1 C_bb556 + 1 wcet_bb556_bb561 = 4; /*Phase_0.*/
-1 wcet_bb556_bb561 + 1 wcet_bb556 >= 0; /*Phase_0.*/
-1 C_bb526 + -10 L_485 + -1 C_bb560 + -1 C_bb556 + 1 wcet_bb556_bb560 = -8; /*Phase_0., DAH BB 560 Line L_485(1*(11-1))*/
-1 wcet_bb556_bb560 + 1 wcet_bb556 >= 0; /*Phase_0.*/
-1 wcet_bb521 + 1 Wcet_basicmath___ieee754_powf_bb521 = 2; /*Phase_0.*/
-1 C_bb479 + -1 C_bb477 + 1 wcet_bb477_bb479 = 2; /*Phase_0.*/
-1 wcet_bb477_bb479 + 1 wcet_bb477 >= 0; /*Phase_0.*/
-10 L_44d + -1 wcet_bb478 + -1 C_bb477 + 1 wcet_bb477_bb478 = -10; /*Phase_0., DAH BB 478 Line L_44d(1*(11-1))*/
-1 wcet_bb477_bb478 + 1 wcet_bb477 >= 0; /*Phase_0.*/
-1 C_bb481 + -1 C_bb478 + 1 wcet_bb478_bb481 = 2; /*Phase_0.*/
-1 wcet_bb478_bb481 + 1 wcet_bb478 >= 0; /*Phase_0.*/
-10 L_44d + -1 wcet_bb480 + -1 C_bb478 + 1 wcet_bb478_bb480 = -10; /*Phase_0., DAH BB 480 Line L_44d(1*(11-1))*/
-1 wcet_bb478_bb480 + 1 wcet_bb478 >= 0; /*Phase_0.*/
-1 wcet_bb483 + -1 C_bb480 + 1 wcet_bb480_bb483 = 2; /*Phase_0.*/
-1 wcet_bb480_bb483 + 1 wcet_bb480 >= 0; /*Phase_0.*/
-10 L_44d + -1 wcet_bb482 + -1 C_bb480 + 1 wcet_bb480_bb482 = -10; /*Phase_0., DAH BB 482 Line L_44d(1*(11-1))*/
-1 wcet_bb480_bb482 + 1 wcet_bb480 >= 0; /*Phase_0.*/
-1 C_bb490 + -1 C_bb489 + -1 Wcet_basicmath___ieee754_sqrtf_bb506 + -1 C_bb487 + -1 C_bb483 + 1 wcet_bb483_bb487 = 6; /*Phase_0.*/
-1 wcet_bb483_bb487 + 1 wcet_bb483 >= 0; /*Phase_0.*/
-10 L_457 + -1 C_bb490 + -1 C_bb488 + -10 L_453 + -1 Wcet_basicmath___ieee754_sqrtf_bb491 + -1 C_bb486 + -1 C_bb483 + 1 wcet_bb483_bb486 = -18; /*Phase_0., DAH BB 486 Line L_453(1*(11-1)), DAH BB 490 Line L_457(1*(11-1))*/
-1 wcet_bb483_bb486 + 1 wcet_bb483 >= 0; /*Phase_0.*/
-1 C_bb485 + -1 C_bb482 + 1 wcet_bb482_bb485 = 2; /*Phase_0.*/
-1 wcet_bb482_bb485 + 1 wcet_bb482 >= 0; /*Phase_0.*/
-10 L_44d + -1 C_bb484 + -1 C_bb482 + 1 wcet_bb482_bb484 = -10; /*Phase_0., DAH BB 484 Line L_44d(1*(11-1))*/
-1 wcet_bb482_bb484 + 1 wcet_bb482 >= 0; /*Phase_0.*/
-1 wcet_bb477 + 1 Wcet_basicmath___ieee754_acosf_bb477 = 2; /*Phase_0.*/
-1 C_bb476 + 1 Wcet_basicmath___fabsf_bb476 = 2; /*Phase_0.*/
-1 C_bb463 + -1 C_bb461 + 1 wcet_bb461_bb463 = 2; /*Phase_0.*/
-1 wcet_bb461_bb463 + 1 wcet_bb461 >= 0; /*Phase_0.*/
-10 L_445 + -1 wcet_bb462 + -1 C_bb461 + 1 wcet_bb461_bb462 = -10; /*Phase_0., DAH BB 462 Line L_445(1*(11-1))*/
-1 wcet_bb461_bb462 + 1 wcet_bb461 >= 0; /*Phase_0.*/
-1 wcet_bb465 + -1 C_bb462 + 1 wcet_bb462_bb465 = 2; /*Phase_0.*/
-1 wcet_bb462_bb465 + 1 wcet_bb462 >= 0; /*Phase_0.*/
-10 L_446 + -1 wcet_bb464 + -1 C_bb462 + 1 wcet_bb462_bb464 = -10; /*Phase_0., DAH BB 464 Line L_446(1*(11-1))*/
-1 wcet_bb462_bb464 + 1 wcet_bb462 >= 0; /*Phase_0.*/
-1 C_bb463 + -1 C_bb469 + -1 C_bb465 + 1 wcet_bb465_bb469 = 4; /*Phase_0.*/
-1 wcet_bb465_bb469 + 1 wcet_bb465 >= 0; /*Phase_0.*/
-10 L_44b + -1 wcet_bb468 + -1 C_bb465 + 1 wcet_bb465_bb468 = -10; /*Phase_0., DAH BB 468 Line L_44b(1*(11-1))*/
-1 wcet_bb465_bb468 + 1 wcet_bb465 >= 0; /*Phase_0.*/
-1 wcet_bb464 + -1 C_bb468 + 1 wcet_bb468_bb464 = 2; /*Phase_0.*/
-1 wcet_bb468_bb464 + 1 wcet_bb468 >= 0; /*Phase_0.*/
-1 C_bb463 + -10 L_44b + -1 C_bb473 + -1 C_bb468 + 1 wcet_bb468_bb473 = -8; /*Phase_0., DAH BB 473 Line L_44b(1*(11-1))*/
-1 wcet_bb468_bb473 + 1 wcet_bb468 >= 0; /*Phase_0.*/
-10 L_44a + -1 C_bb463 + -10 L_449 + -1 C_bb475 + -10 L_448_Pbb472 + -2 C_bb472 + -1 C_bb467 + -1 C_bb464 + 1 wcet_bb464_bb467 = -28; /*Phase_0., DFH BB 472 Line L_448_Pbb472(1* (11-1)), DAH BB 475 Line L_449(1*(11-1)), DAH BB 463 Line L_44a(1*(11-1))*/
-1 wcet_bb464_bb467 + 1 wcet_bb464 >= 0; /*Phase_0.*/
-10 L_446 + -1 wcet_bb466 + -1 C_bb464 + 1 wcet_bb464_bb466 = -10; /*Phase_0., DAH BB 466 Line L_446(1*(11-1))*/
-1 wcet_bb464_bb466 + 1 wcet_bb464 >= 0; /*Phase_0.*/
-10 L_44a + -1 C_bb463 + -10 L_449 + -1 C_bb475 + -10 L_448_Pbb472 + -2 C_bb472 + -10 L_447 + -1 C_bb467 + -1 C_bb474 + -1 C_bb471 + -1 C_bb466 + 1 wcet_bb466_bb471 = -36; /*Phase_0., DAH BB 467 Line L_447(1*(11-1)), DFH BB 472 Line L_448_Pbb472(1* (11-1)), DAH BB 475 Line L_449(1*(11-1)), DAH BB 463 Line L_44a(1*(11-1))*/
-1 wcet_bb466_bb471 + 1 wcet_bb466 >= 0; /*Phase_0.*/
-10 L_44a + -1 C_bb463 + -10 L_449 + -1 C_bb475 + -10 L_448_Pbb472 + -2 C_bb472 + -1 C_bb467 + -20 L_447 + -1 C_bb474 + -10 L_446_Pbb470 + -26 C_bb470 + -1 C_bb466 + 1 wcet_bb466_bb470 = -10; /*Phase_0., DFH BB 470 Line L_446_Pbb470(1* (11-1)), DAH BB 474 Line L_447(1*(11-1)), DAH BB 467 Line L_447(1*(11-1)), DFH BB 472 Line L_448_Pbb472(1* (11-1)), DAH BB 475 Line L_449(1*(11-1)), DAH BB 463 Line L_44a(1*(11-1))*/
-1 wcet_bb466_bb470 + 1 wcet_bb466 >= 0; /*Phase_0.*/
-1 wcet_bb461 + 1 Wcet_basicmath___ieee754_sqrtf_bb461 = 2; /*Phase_0.*/
-1 C_bb448 + -1 C_bb446 + 1 wcet_bb446_bb448 = 2; /*Phase_0.*/
-1 wcet_bb446_bb448 + 1 wcet_bb446 >= 0; /*Phase_0.*/
-10 L_445 + -1 wcet_bb447 + -1 C_bb446 + 1 wcet_bb446_bb447 = -10; /*Phase_0., DAH BB 447 Line L_445(1*(11-1))*/
-1 wcet_bb446_bb447 + 1 wcet_bb446 >= 0; /*Phase_0.*/
-1 wcet_bb450 + -1 C_bb447 + 1 wcet_bb447_bb450 = 2; /*Phase_0.*/
-1 wcet_bb447_bb450 + 1 wcet_bb447 >= 0; /*Phase_0.*/
-10 L_446 + -1 wcet_bb449 + -1 C_bb447 + 1 wcet_bb447_bb449 = -10; /*Phase_0., DAH BB 449 Line L_446(1*(11-1))*/
-1 wcet_bb447_bb449 + 1 wcet_bb447 >= 0; /*Phase_0.*/
-1 C_bb448 + -1 C_bb454 + -1 C_bb450 + 1 wcet_bb450_bb454 = 4; /*Phase_0.*/
-1 wcet_bb450_bb454 + 1 wcet_bb450 >= 0; /*Phase_0.*/
-10 L_44b + -1 wcet_bb453 + -1 C_bb450 + 1 wcet_bb450_bb453 = -10; /*Phase_0., DAH BB 453 Line L_44b(1*(11-1))*/
-1 wcet_bb450_bb453 + 1 wcet_bb450 >= 0; /*Phase_0.*/
-1 wcet_bb449 + -1 C_bb453 + 1 wcet_bb453_bb449 = 2; /*Phase_0.*/
-1 wcet_bb453_bb449 + 1 wcet_bb453 >= 0; /*Phase_0.*/
-1 C_bb448 + -10 L_44b + -1 C_bb458 + -1 C_bb453 + 1 wcet_bb453_bb458 = -8; /*Phase_0., DAH BB 458 Line L_44b(1*(11-1))*/
-1 wcet_bb453_bb458 + 1 wcet_bb453 >= 0; /*Phase_0.*/
-10 L_44a + -1 C_bb448 + -10 L_449 + -1 C_bb460 + -10 L_448_Pbb457 + -2 C_bb457 + -1 C_bb452 + -1 C_bb449 + 1 wcet_bb449_bb452 = -28; /*Phase_0., DFH BB 457 Line L_448_Pbb457(1* (11-1)), DAH BB 460 Line L_449(1*(11-1)), DAH BB 448 Line L_44a(1*(11-1))*/
-1 wcet_bb449_bb452 + 1 wcet_bb449 >= 0; /*Phase_0.*/
-10 L_446 + -1 wcet_bb451 + -1 C_bb449 + 1 wcet_bb449_bb451 = -10; /*Phase_0., DAH BB 451 Line L_446(1*(11-1))*/
-1 wcet_bb449_bb451 + 1 wcet_bb449 >= 0; /*Phase_0.*/
-10 L_44a + -1 C_bb448 + -10 L_449 + -1 C_bb460 + -10 L_448_Pbb457 + -2 C_bb457 + -10 L_447 + -1 C_bb452 + -1 C_bb459 + -1 C_bb456 + -1 C_bb451 + 1 wcet_bb451_bb456 = -36; /*Phase_0., DAH BB 452 Line L_447(1*(11-1)), DFH BB 457 Line L_448_Pbb457(1* (11-1)), DAH BB 460 Line L_449(1*(11-1)), DAH BB 448 Line L_44a(1*(11-1))*/
-1 wcet_bb451_bb456 + 1 wcet_bb451 >= 0; /*Phase_0.*/
-10 L_44a + -1 C_bb448 + -10 L_449 + -1 C_bb460 + -10 L_448_Pbb457 + -2 C_bb457 + -1 C_bb452 + -20 L_447 + -1 C_bb459 + -10 L_446_Pbb455 + -26 C_bb455 + -1 C_bb451 + 1 wcet_bb451_bb455 = -10; /*Phase_0., DFH BB 455 Line L_446_Pbb455(1* (11-1)), DAH BB 459 Line L_447(1*(11-1)), DAH BB 452 Line L_447(1*(11-1)), DFH BB 457 Line L_448_Pbb457(1* (11-1)), DAH BB 460 Line L_449(1*(11-1)), DAH BB 448 Line L_44a(1*(11-1))*/
-1 wcet_bb451_bb455 + 1 wcet_bb451 >= 0; /*Phase_0.*/
-1 wcet_bb446 + 1 Wcet_basicmath___ieee754_sqrtf_bb446 = 2; /*Phase_0.*/
-1 C_bb376 + -1 Wcet_basicmath___kernel_cosf_bb388 + -1 C_bb374 + -1 C_bb372 + 1 wcet_bb372_bb374 = 4; /*Phase_0.*/
-1 wcet_bb372_bb374 + 1 wcet_bb372 >= 0; /*Phase_0.*/
-10 L_46c + -1 wcet_bb373 + -1 C_bb372 + 1 wcet_bb372_bb373 = -10; /*Phase_0., DAH BB 373 Line L_46c(1*(11-1))*/
-1 wcet_bb372_bb373 + 1 wcet_bb372 >= 0; /*Phase_0.*/
-1 C_bb376 + -1 C_bb373 + 1 wcet_bb373_bb376 = 2; /*Phase_0.*/
-1 wcet_bb373_bb376 + 1 wcet_bb373 >= 0; /*Phase_0.*/
-1 wcet_bb377 + -10 L_46d + -1 Wcet_basicmath___ieee754_rem_pio2f_bb394 + -1 C_bb375 + -1 C_bb373 + 1 wcet_bb373_bb375 = -8; /*Phase_0., DAH BB 375 Line L_46d(1*(11-1))*/
-1 wcet_bb373_bb375 + 1 wcet_bb373 >= 0; /*Phase_0.*/
-1 C_bb376 + -1 C_bb382 + -1 Wcet_basicmath___kernel_sinf_bb409 + -1 C_bb379 + -1 C_bb377 + 1 wcet_bb377_bb379 = 6; /*Phase_0.*/
-1 wcet_bb377_bb379 + 1 wcet_bb377 >= 0; /*Phase_0.*/
-1 wcet_bb378 + -1 C_bb377 + 1 wcet_bb377_bb378 = 0; /*Phase_0.*/
-1 wcet_bb377_bb378 + 1 wcet_bb377 >= 0; /*Phase_0.*/
-1 C_bb376 + -1 C_bb385 + -1 Wcet_basicmath___kernel_cosf_bb414 + -1 C_bb381 + -1 C_bb378 + 1 wcet_bb378_bb381 = 6; /*Phase_0.*/
-1 wcet_bb378_bb381 + 1 wcet_bb378 >= 0; /*Phase_0.*/
-10 L_46e + -1 wcet_bb380 + -1 C_bb378 + 1 wcet_bb378_bb380 = -10; /*Phase_0., DAH BB 380 Line L_46e(1*(11-1))*/
-1 wcet_bb378_bb380 + 1 wcet_bb378 >= 0; /*Phase_0.*/
-1 C_bb376 + -1 C_bb387 + -1 Wcet_basicmath___kernel_cosf_bb425 + -1 C_bb384 + -1 C_bb380 + 1 wcet_bb380_bb384 = 6; /*Phase_0.*/
-1 wcet_bb380_bb384 + 1 wcet_bb380 >= 0; /*Phase_0.*/
-10 L_46f + -1 C_bb376 + -1 C_bb386 + -10 L_46e + -1 Wcet_basicmath___kernel_sinf_bb420 + -1 C_bb383 + -1 C_bb380 + 1 wcet_bb380_bb383 = -16; /*Phase_0., DAH BB 383 Line L_46e(1*(11-1)), DAH BB 376 Line L_46f(1*(11-1))*/
-1 wcet_bb380_bb383 + 1 wcet_bb380 >= 0; /*Phase_0.*/
-1 wcet_bb372 + 1 Wcet_basicmath___cosf_bb372 = 2; /*Phase_0.*/
-1 C_bb359 + -1 C_bb357 + 1 wcet_bb357_bb359 = 2; /*Phase_0.*/
-1 wcet_bb357_bb359 + 1 wcet_bb357 >= 0; /*Phase_0.*/
-10 L_445 + -1 wcet_bb358 + -1 C_bb357 + 1 wcet_bb357_bb358 = -10; /*Phase_0., DAH BB 358 Line L_445(1*(11-1))*/
-1 wcet_bb357_bb358 + 1 wcet_bb357 >= 0; /*Phase_0.*/
-1 wcet_bb361 + -1 C_bb358 + 1 wcet_bb358_bb361 = 2; /*Phase_0.*/
-1 wcet_bb358_bb361 + 1 wcet_bb358 >= 0; /*Phase_0.*/
-10 L_446 + -1 wcet_bb360 + -1 C_bb358 + 1 wcet_bb358_bb360 = -10; /*Phase_0., DAH BB 360 Line L_446(1*(11-1))*/
-1 wcet_bb358_bb360 + 1 wcet_bb358 >= 0; /*Phase_0.*/
-1 C_bb359 + -1 C_bb365 + -1 C_bb361 + 1 wcet_bb361_bb365 = 4; /*Phase_0.*/
-1 wcet_bb361_bb365 + 1 wcet_bb361 >= 0; /*Phase_0.*/
-10 L_44b + -1 wcet_bb364 + -1 C_bb361 + 1 wcet_bb361_bb364 = -10; /*Phase_0., DAH BB 364 Line L_44b(1*(11-1))*/
-1 wcet_bb361_bb364 + 1 wcet_bb361 >= 0; /*Phase_0.*/
-1 wcet_bb360 + -1 C_bb364 + 1 wcet_bb364_bb360 = 2; /*Phase_0.*/
-1 wcet_bb364_bb360 + 1 wcet_bb364 >= 0; /*Phase_0.*/
-1 C_bb359 + -10 L_44b + -1 C_bb369 + -1 C_bb364 + 1 wcet_bb364_bb369 = -8; /*Phase_0., DAH BB 369 Line L_44b(1*(11-1))*/
-1 wcet_bb364_bb369 + 1 wcet_bb364 >= 0; /*Phase_0.*/
-10 L_44a + -1 C_bb359 + -10 L_449 + -1 C_bb371 + -10 L_448_Pbb368 + -2 C_bb368 + -1 C_bb363 + -1 C_bb360 + 1 wcet_bb360_bb363 = -28; /*Phase_0., DFH BB 368 Line L_448_Pbb368(1* (11-1)), DAH BB 371 Line L_449(1*(11-1)), DAH BB 359 Line L_44a(1*(11-1))*/
-1 wcet_bb360_bb363 + 1 wcet_bb360 >= 0; /*Phase_0.*/
-10 L_446 + -1 wcet_bb362 + -1 C_bb360 + 1 wcet_bb360_bb362 = -10; /*Phase_0., DAH BB 362 Line L_446(1*(11-1))*/
-1 wcet_bb360_bb362 + 1 wcet_bb360 >= 0; /*Phase_0.*/
-10 L_44a + -1 C_bb359 + -10 L_449 + -1 C_bb371 + -10 L_448_Pbb368 + -2 C_bb368 + -10 L_447 + -1 C_bb363 + -1 C_bb370 + -1 C_bb367 + -1 C_bb362 + 1 wcet_bb362_bb367 = -36; /*Phase_0., DAH BB 363 Line L_447(1*(11-1)), DFH BB 368 Line L_448_Pbb368(1* (11-1)), DAH BB 371 Line L_449(1*(11-1)), DAH BB 359 Line L_44a(1*(11-1))*/
-1 wcet_bb362_bb367 + 1 wcet_bb362 >= 0; /*Phase_0.*/
-10 L_44a + -1 C_bb359 + -10 L_449 + -1 C_bb371 + -10 L_448_Pbb368 + -2 C_bb368 + -1 C_bb363 + -20 L_447 + -1 C_bb370 + -10 L_446_Pbb366 + -26 C_bb366 + -1 C_bb362 + 1 wcet_bb362_bb366 = -10; /*Phase_0., DFH BB 366 Line L_446_Pbb366(1* (11-1)), DAH BB 370 Line L_447(1*(11-1)), DAH BB 363 Line L_447(1*(11-1)), DFH BB 368 Line L_448_Pbb368(1* (11-1)), DAH BB 371 Line L_449(1*(11-1)), DAH BB 359 Line L_44a(1*(11-1))*/
-1 wcet_bb362_bb366 + 1 wcet_bb362 >= 0; /*Phase_0.*/
-1 wcet_bb357 + 1 Wcet_basicmath___ieee754_sqrtf_bb357 = 2; /*Phase_0.*/
-1 C_bb302 + -1 Wcet_basicmath___kernel_cosf_bb314 + -1 C_bb300 + -1 C_bb298 + 1 wcet_bb298_bb300 = 4; /*Phase_0.*/
-1 wcet_bb298_bb300 + 1 wcet_bb298 >= 0; /*Phase_0.*/
-10 L_46c + -1 wcet_bb299 + -1 C_bb298 + 1 wcet_bb298_bb299 = -10; /*Phase_0., DAH BB 299 Line L_46c(1*(11-1))*/
-1 wcet_bb298_bb299 + 1 wcet_bb298 >= 0; /*Phase_0.*/
-1 C_bb302 + -1 C_bb299 + 1 wcet_bb299_bb302 = 2; /*Phase_0.*/
-1 wcet_bb299_bb302 + 1 wcet_bb299 >= 0; /*Phase_0.*/
-1 wcet_bb303 + -10 L_46d + -1 Wcet_basicmath___ieee754_rem_pio2f_bb320 + -1 C_bb301 + -1 C_bb299 + 1 wcet_bb299_bb301 = -8; /*Phase_0., DAH BB 301 Line L_46d(1*(11-1))*/
-1 wcet_bb299_bb301 + 1 wcet_bb299 >= 0; /*Phase_0.*/
-1 C_bb302 + -1 C_bb308 + -1 Wcet_basicmath___kernel_sinf_bb335 + -1 C_bb305 + -1 C_bb303 + 1 wcet_bb303_bb305 = 6; /*Phase_0.*/
-1 wcet_bb303_bb305 + 1 wcet_bb303 >= 0; /*Phase_0.*/
-1 wcet_bb304 + -1 C_bb303 + 1 wcet_bb303_bb304 = 0; /*Phase_0.*/
-1 wcet_bb303_bb304 + 1 wcet_bb303 >= 0; /*Phase_0.*/
-1 C_bb302 + -1 C_bb311 + -1 Wcet_basicmath___kernel_cosf_bb340 + -1 C_bb307 + -1 C_bb304 + 1 wcet_bb304_bb307 = 6; /*Phase_0.*/
-1 wcet_bb304_bb307 + 1 wcet_bb304 >= 0; /*Phase_0.*/
-10 L_46e + -1 wcet_bb306 + -1 C_bb304 + 1 wcet_bb304_bb306 = -10; /*Phase_0., DAH BB 306 Line L_46e(1*(11-1))*/
-1 wcet_bb304_bb306 + 1 wcet_bb304 >= 0; /*Phase_0.*/
-1 C_bb302 + -1 C_bb313 + -1 Wcet_basicmath___kernel_cosf_bb351 + -1 C_bb310 + -1 C_bb306 + 1 wcet_bb306_bb310 = 6; /*Phase_0.*/
-1 wcet_bb306_bb310 + 1 wcet_bb306 >= 0; /*Phase_0.*/
-10 L_46f + -1 C_bb302 + -1 C_bb312 + -10 L_46e + -1 Wcet_basicmath___kernel_sinf_bb346 + -1 C_bb309 + -1 C_bb306 + 1 wcet_bb306_bb309 = -16; /*Phase_0., DAH BB 309 Line L_46e(1*(11-1)), DAH BB 302 Line L_46f(1*(11-1))*/
-1 wcet_bb306_bb309 + 1 wcet_bb306 >= 0; /*Phase_0.*/
-1 wcet_bb298 + 1 Wcet_basicmath___cosf_bb298 = 2; /*Phase_0.*/
-1 C_bb285 + -1 C_bb283 + 1 wcet_bb283_bb285 = 2; /*Phase_0.*/
-1 wcet_bb283_bb285 + 1 wcet_bb283 >= 0; /*Phase_0.*/
-10 L_445 + -1 wcet_bb284 + -1 C_bb283 + 1 wcet_bb283_bb284 = -10; /*Phase_0., DAH BB 284 Line L_445(1*(11-1))*/
-1 wcet_bb283_bb284 + 1 wcet_bb283 >= 0; /*Phase_0.*/
-1 wcet_bb287 + -1 C_bb284 + 1 wcet_bb284_bb287 = 2; /*Phase_0.*/
-1 wcet_bb284_bb287 + 1 wcet_bb284 >= 0; /*Phase_0.*/
-10 L_446 + -1 wcet_bb286 + -1 C_bb284 + 1 wcet_bb284_bb286 = -10; /*Phase_0., DAH BB 286 Line L_446(1*(11-1))*/
-1 wcet_bb284_bb286 + 1 wcet_bb284 >= 0; /*Phase_0.*/
-1 C_bb285 + -1 C_bb291 + -1 C_bb287 + 1 wcet_bb287_bb291 = 4; /*Phase_0.*/
-1 wcet_bb287_bb291 + 1 wcet_bb287 >= 0; /*Phase_0.*/
-10 L_44b + -1 wcet_bb290 + -1 C_bb287 + 1 wcet_bb287_bb290 = -10; /*Phase_0., DAH BB 290 Line L_44b(1*(11-1))*/
-1 wcet_bb287_bb290 + 1 wcet_bb287 >= 0; /*Phase_0.*/
-1 wcet_bb286 + -1 C_bb290 + 1 wcet_bb290_bb286 = 2; /*Phase_0.*/
-1 wcet_bb290_bb286 + 1 wcet_bb290 >= 0; /*Phase_0.*/
-1 C_bb285 + -10 L_44b + -1 C_bb295 + -1 C_bb290 + 1 wcet_bb290_bb295 = -8; /*Phase_0., DAH BB 295 Line L_44b(1*(11-1))*/
-1 wcet_bb290_bb295 + 1 wcet_bb290 >= 0; /*Phase_0.*/
-10 L_44a + -1 C_bb285 + -10 L_449 + -1 C_bb297 + -10 L_448_Pbb294 + -2 C_bb294 + -1 C_bb289 + -1 C_bb286 + 1 wcet_bb286_bb289 = -28; /*Phase_0., DFH BB 294 Line L_448_Pbb294(1* (11-1)), DAH BB 297 Line L_449(1*(11-1)), DAH BB 285 Line L_44a(1*(11-1))*/
-1 wcet_bb286_bb289 + 1 wcet_bb286 >= 0; /*Phase_0.*/
-10 L_446 + -1 wcet_bb288 + -1 C_bb286 + 1 wcet_bb286_bb288 = -10; /*Phase_0., DAH BB 288 Line L_446(1*(11-1))*/
-1 wcet_bb286_bb288 + 1 wcet_bb286 >= 0; /*Phase_0.*/
-10 L_44a + -1 C_bb285 + -10 L_449 + -1 C_bb297 + -10 L_448_Pbb294 + -2 C_bb294 + -10 L_447 + -1 C_bb289 + -1 C_bb296 + -1 C_bb293 + -1 C_bb288 + 1 wcet_bb288_bb293 = -36; /*Phase_0., DAH BB 289 Line L_447(1*(11-1)), DFH BB 294 Line L_448_Pbb294(1* (11-1)), DAH BB 297 Line L_449(1*(11-1)), DAH BB 285 Line L_44a(1*(11-1))*/
-1 wcet_bb288_bb293 + 1 wcet_bb288 >= 0; /*Phase_0.*/
-10 L_44a + -1 C_bb285 + -10 L_449 + -1 C_bb297 + -10 L_448_Pbb294 + -2 C_bb294 + -1 C_bb289 + -20 L_447 + -1 C_bb296 + -10 L_446_Pbb292 + -26 C_bb292 + -1 C_bb288 + 1 wcet_bb288_bb292 = -10; /*Phase_0., DFH BB 292 Line L_446_Pbb292(1* (11-1)), DAH BB 296 Line L_447(1*(11-1)), DAH BB 289 Line L_447(1*(11-1)), DFH BB 294 Line L_448_Pbb294(1* (11-1)), DAH BB 297 Line L_449(1*(11-1)), DAH BB 285 Line L_44a(1*(11-1))*/
-1 wcet_bb288_bb292 + 1 wcet_bb288 >= 0; /*Phase_0.*/
-1 wcet_bb283 + 1 Wcet_basicmath___ieee754_sqrtf_bb283 = 2; /*Phase_0.*/
-1 C_bb228 + -1 Wcet_basicmath___kernel_cosf_bb240 + -1 C_bb226 + -1 C_bb224 + 1 wcet_bb224_bb226 = 4; /*Phase_0.*/
-1 wcet_bb224_bb226 + 1 wcet_bb224 >= 0; /*Phase_0.*/
-10 L_46c + -1 wcet_bb225 + -1 C_bb224 + 1 wcet_bb224_bb225 = -10; /*Phase_0., DAH BB 225 Line L_46c(1*(11-1))*/
-1 wcet_bb224_bb225 + 1 wcet_bb224 >= 0; /*Phase_0.*/
-1 C_bb228 + -1 C_bb225 + 1 wcet_bb225_bb228 = 2; /*Phase_0.*/
-1 wcet_bb225_bb228 + 1 wcet_bb225 >= 0; /*Phase_0.*/
-1 wcet_bb229 + -10 L_46d + -1 Wcet_basicmath___ieee754_rem_pio2f_bb246 + -1 C_bb227 + -1 C_bb225 + 1 wcet_bb225_bb227 = -8; /*Phase_0., DAH BB 227 Line L_46d(1*(11-1))*/
-1 wcet_bb225_bb227 + 1 wcet_bb225 >= 0; /*Phase_0.*/
-1 C_bb228 + -1 C_bb234 + -1 Wcet_basicmath___kernel_sinf_bb261 + -1 C_bb231 + -1 C_bb229 + 1 wcet_bb229_bb231 = 6; /*Phase_0.*/
-1 wcet_bb229_bb231 + 1 wcet_bb229 >= 0; /*Phase_0.*/
-1 wcet_bb230 + -1 C_bb229 + 1 wcet_bb229_bb230 = 0; /*Phase_0.*/
-1 wcet_bb229_bb230 + 1 wcet_bb229 >= 0; /*Phase_0.*/
-1 C_bb228 + -1 C_bb237 + -1 Wcet_basicmath___kernel_cosf_bb266 + -1 C_bb233 + -1 C_bb230 + 1 wcet_bb230_bb233 = 6; /*Phase_0.*/
-1 wcet_bb230_bb233 + 1 wcet_bb230 >= 0; /*Phase_0.*/
-10 L_46e + -1 wcet_bb232 + -1 C_bb230 + 1 wcet_bb230_bb232 = -10; /*Phase_0., DAH BB 232 Line L_46e(1*(11-1))*/
-1 wcet_bb230_bb232 + 1 wcet_bb230 >= 0; /*Phase_0.*/
-1 C_bb228 + -1 C_bb239 + -1 Wcet_basicmath___kernel_cosf_bb277 + -1 C_bb236 + -1 C_bb232 + 1 wcet_bb232_bb236 = 6; /*Phase_0.*/
-1 wcet_bb232_bb236 + 1 wcet_bb232 >= 0; /*Phase_0.*/
-10 L_46f + -1 C_bb228 + -1 C_bb238 + -10 L_46e + -1 Wcet_basicmath___kernel_sinf_bb272 + -1 C_bb235 + -1 C_bb232 + 1 wcet_bb232_bb235 = -16; /*Phase_0., DAH BB 235 Line L_46e(1*(11-1)), DAH BB 228 Line L_46f(1*(11-1))*/
-1 wcet_bb232_bb235 + 1 wcet_bb232 >= 0; /*Phase_0.*/
-1 wcet_bb224 + 1 Wcet_basicmath___cosf_bb224 = 2; /*Phase_0.*/
-1 C_bb211 + -1 C_bb209 + 1 wcet_bb209_bb211 = 2; /*Phase_0.*/
-1 wcet_bb209_bb211 + 1 wcet_bb209 >= 0; /*Phase_0.*/
-10 L_445 + -1 wcet_bb210 + -1 C_bb209 + 1 wcet_bb209_bb210 = -10; /*Phase_0., DAH BB 210 Line L_445(1*(11-1))*/
-1 wcet_bb209_bb210 + 1 wcet_bb209 >= 0; /*Phase_0.*/
-1 wcet_bb213 + -1 C_bb210 + 1 wcet_bb210_bb213 = 2; /*Phase_0.*/
-1 wcet_bb210_bb213 + 1 wcet_bb210 >= 0; /*Phase_0.*/
-10 L_446 + -1 wcet_bb212 + -1 C_bb210 + 1 wcet_bb210_bb212 = -10; /*Phase_0., DAH BB 212 Line L_446(1*(11-1))*/
-1 wcet_bb210_bb212 + 1 wcet_bb210 >= 0; /*Phase_0.*/
-1 C_bb211 + -1 C_bb217 + -1 C_bb213 + 1 wcet_bb213_bb217 = 4; /*Phase_0.*/
-1 wcet_bb213_bb217 + 1 wcet_bb213 >= 0; /*Phase_0.*/
-10 L_44b + -1 wcet_bb216 + -1 C_bb213 + 1 wcet_bb213_bb216 = -10; /*Phase_0., DAH BB 216 Line L_44b(1*(11-1))*/
-1 wcet_bb213_bb216 + 1 wcet_bb213 >= 0; /*Phase_0.*/
-1 wcet_bb212 + -1 C_bb216 + 1 wcet_bb216_bb212 = 2; /*Phase_0.*/
-1 wcet_bb216_bb212 + 1 wcet_bb216 >= 0; /*Phase_0.*/
-1 C_bb211 + -10 L_44b + -1 C_bb221 + -1 C_bb216 + 1 wcet_bb216_bb221 = -8; /*Phase_0., DAH BB 221 Line L_44b(1*(11-1))*/
-1 wcet_bb216_bb221 + 1 wcet_bb216 >= 0; /*Phase_0.*/
-10 L_44a + -1 C_bb211 + -10 L_449 + -1 C_bb223 + -10 L_448_Pbb220 + -2 C_bb220 + -1 C_bb215 + -1 C_bb212 + 1 wcet_bb212_bb215 = -28; /*Phase_0., DFH BB 220 Line L_448_Pbb220(1* (11-1)), DAH BB 223 Line L_449(1*(11-1)), DAH BB 211 Line L_44a(1*(11-1))*/
-1 wcet_bb212_bb215 + 1 wcet_bb212 >= 0; /*Phase_0.*/
-10 L_446 + -1 wcet_bb214 + -1 C_bb212 + 1 wcet_bb212_bb214 = -10; /*Phase_0., DAH BB 214 Line L_446(1*(11-1))*/
-1 wcet_bb212_bb214 + 1 wcet_bb212 >= 0; /*Phase_0.*/
-10 L_44a + -1 C_bb211 + -10 L_449 + -1 C_bb223 + -10 L_448_Pbb220 + -2 C_bb220 + -10 L_447 + -1 C_bb215 + -1 C_bb222 + -1 C_bb219 + -1 C_bb214 + 1 wcet_bb214_bb219 = -36; /*Phase_0., DAH BB 215 Line L_447(1*(11-1)), DFH BB 220 Line L_448_Pbb220(1* (11-1)), DAH BB 223 Line L_449(1*(11-1)), DAH BB 211 Line L_44a(1*(11-1))*/
-1 wcet_bb214_bb219 + 1 wcet_bb214 >= 0; /*Phase_0.*/
-10 L_44a + -1 C_bb211 + -10 L_449 + -1 C_bb223 + -10 L_448_Pbb220 + -2 C_bb220 + -1 C_bb215 + -20 L_447 + -1 C_bb222 + -10 L_446_Pbb218 + -26 C_bb218 + -1 C_bb214 + 1 wcet_bb214_bb218 = -10; /*Phase_0., DFH BB 218 Line L_446_Pbb218(1* (11-1)), DAH BB 222 Line L_447(1*(11-1)), DAH BB 215 Line L_447(1*(11-1)), DFH BB 220 Line L_448_Pbb220(1* (11-1)), DAH BB 223 Line L_449(1*(11-1)), DAH BB 211 Line L_44a(1*(11-1))*/
-1 wcet_bb214_bb218 + 1 wcet_bb214 >= 0; /*Phase_0.*/
-1 wcet_bb209 + 1 Wcet_basicmath___ieee754_sqrtf_bb209 = 2; /*Phase_0.*/
-10 L_4b2 + -1 C_bb120 + -1 C_bb117 + -1 C_bb115 + 1 wcet_bb115_bb117 = -8; /*Phase_0., DAH BB 120 Line L_4b2(1*(11-1))*/
-1 wcet_bb115_bb117 + 1 wcet_bb115 >= 0; /*Phase_0.*/
-1 wcet_bb116 + -1 C_bb115 + 1 wcet_bb115_bb116 = 0; /*Phase_0.*/
-1 wcet_bb115_bb116 + 1 wcet_bb115 >= 0; /*Phase_0.*/
-1 wcet_bb119 + -1 C_bb116 + 1 wcet_bb116_bb119 = 2; /*Phase_0.*/
-1 wcet_bb116_bb119 + 1 wcet_bb116 >= 0; /*Phase_0.*/
-1 wcet_bb121 + -10 L_47e + -1 Wcet_basicmath___isinff_bb178 + -1 C_bb118 + -1 C_bb116 + 1 wcet_bb116_bb118 = -8; /*Phase_0., DAH BB 118 Line L_47e(1*(11-1))*/
-1 wcet_bb116_bb118 + 1 wcet_bb116 >= 0; /*Phase_0.*/
-1 C_bb120 + -1 C_bb123 + -1 C_bb119 + 1 wcet_bb119_bb123 = 4; /*Phase_0.*/
-1 wcet_bb119_bb123 + 1 wcet_bb119 >= 0; /*Phase_0.*/
-10 L_481 + -1 wcet_bb122 + -1 C_bb119 + 1 wcet_bb119_bb122 = -10; /*Phase_0., DAH BB 122 Line L_481(1*(11-1))*/
-1 wcet_bb119_bb122 + 1 wcet_bb119 >= 0; /*Phase_0.*/
-1 wcet_bb127 + -1 C_bb122 + 1 wcet_bb122_bb127 = 2; /*Phase_0.*/
-1 wcet_bb122_bb127 + 1 wcet_bb122 >= 0; /*Phase_0.*/
-10 L_481 + -1 wcet_bb126 + -1 C_bb122 + 1 wcet_bb122_bb126 = -10; /*Phase_0., DAH BB 126 Line L_481(1*(11-1))*/
-1 wcet_bb122_bb126 + 1 wcet_bb122 >= 0; /*Phase_0.*/
-10 L_4b2 + -1 C_bb120 + -1 C_bb125 + -1 C_bb121 + 1 wcet_bb121_bb125 = -6; /*Phase_0., DAH BB 120 Line L_4b2(1*(11-1))*/
-1 wcet_bb121_bb125 + 1 wcet_bb121 >= 0; /*Phase_0.*/
-10 L_47f + -1 wcet_bb124 + -1 C_bb121 + 1 wcet_bb121_bb124 = -10; /*Phase_0., DAH BB 124 Line L_47f(1*(11-1))*/
-1 wcet_bb121_bb124 + 1 wcet_bb121 >= 0; /*Phase_0.*/
-1 wcet_bb127 + -1 C_bb124 + 1 wcet_bb124_bb127 = 2; /*Phase_0.*/
-1 wcet_bb124_bb127 + 1 wcet_bb124 >= 0; /*Phase_0.*/
-1 C_bb120 + -10 L_480 + -1 C_bb123 + -1 C_bb124 + 1 wcet_bb124_bb123 = -8; /*Phase_0., DAH BB 123 Line L_480(1*(11-1))*/
-1 wcet_bb124_bb123 + 1 wcet_bb124 >= 0; /*Phase_0.*/
-1 wcet_bb126 + -1 C_bb127 + 1 wcet_bb127_bb126 = 2; /*Phase_0.*/
-1 wcet_bb127_bb126 + 1 wcet_bb127 >= 0; /*Phase_0.*/
-1 wcet_bb130 + -1 C_bb127 + 1 wcet_bb127_bb130 = 0; /*Phase_0.*/
-1 wcet_bb127_bb130 + 1 wcet_bb127 >= 0; /*Phase_0.*/
-1 wcet_bb126 + -1 C_bb130 + 1 wcet_bb130_bb126 = 2; /*Phase_0.*/
-1 wcet_bb130_bb126 + 1 wcet_bb130 >= 0; /*Phase_0.*/
-1 wcet_bb126 + -10 L_486 + -1 C_bb134 + -1 C_bb130 + 1 wcet_bb130_bb134 = -8; /*Phase_0., DAH BB 134 Line L_486(1*(11-1))*/
-1 wcet_bb130_bb134 + 1 wcet_bb130 >= 0; /*Phase_0.*/
-1 wcet_bb129 + -1 C_bb126 + 1 wcet_bb126_bb129 = 2; /*Phase_0.*/
-1 wcet_bb126_bb129 + 1 wcet_bb126 >= 0; /*Phase_0.*/
-10 L_482 + -1 wcet_bb128 + -1 C_bb126 + 1 wcet_bb126_bb128 = -10; /*Phase_0., DAH BB 128 Line L_482(1*(11-1))*/
-1 wcet_bb126_bb128 + 1 wcet_bb126 >= 0; /*Phase_0.*/
-1 C_bb120 + -1 C_bb129 + 1 wcet_bb129_bb120 = 2; /*Phase_0.*/
-1 wcet_bb129_bb120 + 1 wcet_bb129 >= 0; /*Phase_0.*/
-10 L_487 + -1 wcet_bb133 + -1 C_bb129 + 1 wcet_bb129_bb133 = -10; /*Phase_0., DAH BB 133 Line L_487(1*(11-1))*/
-1 wcet_bb129_bb133 + 1 wcet_bb129 >= 0; /*Phase_0.*/
-1 C_bb120 + -1 C_bb137 + -1 C_bb133 + 1 wcet_bb133_bb137 = 4; /*Phase_0.*/
-1 wcet_bb133_bb137 + 1 wcet_bb133 >= 0; /*Phase_0.*/
-1 C_bb120 + -1 C_bb136 + -1 C_bb133 + 1 wcet_bb133_bb136 = 2; /*Phase_0.*/
-1 wcet_bb133_bb136 + 1 wcet_bb133 >= 0; /*Phase_0.*/
-1 C_bb120 + -1 C_bb132 + -1 C_bb128 + 1 wcet_bb128_bb132 = 4; /*Phase_0.*/
-1 wcet_bb128_bb132 + 1 wcet_bb128 >= 0; /*Phase_0.*/
-10 L_482 + -1 wcet_bb131 + -1 C_bb128 + 1 wcet_bb128_bb131 = -10; /*Phase_0., DAH BB 131 Line L_482(1*(11-1))*/
-1 wcet_bb128_bb131 + 1 wcet_bb128 >= 0; /*Phase_0.*/
-1 C_bb120 + -1 C_bb131 + 1 wcet_bb131_bb120 = 2; /*Phase_0.*/
-1 wcet_bb131_bb120 + 1 wcet_bb131 >= 0; /*Phase_0.*/
-10 L_482 + -1 wcet_bb135 + -1 C_bb131 + 1 wcet_bb131_bb135 = -10; /*Phase_0., DAH BB 135 Line L_482(1*(11-1))*/
-1 wcet_bb131_bb135 + 1 wcet_bb131 >= 0; /*Phase_0.*/
-1 C_bb120 + -1 C_bb142 + -1 Wcet_basicmath___ieee754_sqrtf_bb179 + -1 C_bb139 + -1 C_bb135 + 1 wcet_bb135_bb139 = 6; /*Phase_0.*/
-1 wcet_bb135_bb139 + 1 wcet_bb135 >= 0; /*Phase_0.*/
-10 L_483 + -1 wcet_bb138 + -1 C_bb135 + 1 wcet_bb135_bb138 = -10; /*Phase_0., DAH BB 138 Line L_483(1*(11-1))*/
-1 wcet_bb135_bb138 + 1 wcet_bb135 >= 0; /*Phase_0.*/
-1 wcet_bb141 + -1 C_bb138 + 1 wcet_bb138_bb141 = 2; /*Phase_0.*/
-1 wcet_bb138_bb141 + 1 wcet_bb138 >= 0; /*Phase_0.*/
-10 L_483 + -1 wcet_bb140 + -1 C_bb138 + 1 wcet_bb138_bb140 = -10; /*Phase_0., DAH BB 140 Line L_483(1*(11-1))*/
-1 wcet_bb138_bb140 + 1 wcet_bb138 >= 0; /*Phase_0.*/
-1 C_bb120 + -1 C_bb141 + 1 wcet_bb141_bb120 = 2; /*Phase_0.*/
-1 wcet_bb141_bb120 + 1 wcet_bb141 >= 0; /*Phase_0.*/
-10 L_48a + -1 wcet_bb145 + -1 C_bb141 + 1 wcet_bb141_bb145 = -10; /*Phase_0., DAH BB 145 Line L_48a(1*(11-1))*/
-1 wcet_bb141_bb145 + 1 wcet_bb141 >= 0; /*Phase_0.*/
-1 C_bb120 + -10 L_48b + -1 C_bb149 + -1 C_bb145 + 1 wcet_bb145_bb149 = -6; /*Phase_0., DAH BB 149 Line L_48b(1*(11-1))*/
-1 wcet_bb145_bb149 + 1 wcet_bb145 >= 0; /*Phase_0.*/
-1 C_bb120 + -10 L_48b + -1 C_bb148 + -1 C_bb145 + 1 wcet_bb145_bb148 = -8; /*Phase_0., DAH BB 148 Line L_48b(1*(11-1))*/
-1 wcet_bb145_bb148 + 1 wcet_bb145 >= 0; /*Phase_0.*/
-1 C_bb120 + -1 C_bb144 + -1 C_bb140 + 1 wcet_bb140_bb144 = 4; /*Phase_0.*/
-1 wcet_bb140_bb144 + 1 wcet_bb140 >= 0; /*Phase_0.*/
-10 L_484 + -1 wcet_bb143 + -1 C_bb140 + 1 wcet_bb140_bb143 = -10; /*Phase_0., DAH BB 143 Line L_484(1*(11-1))*/
-1 wcet_bb140_bb143 + 1 wcet_bb140 >= 0; /*Phase_0.*/
-1 wcet_bb147 + -1 C_bb143 + 1 wcet_bb143_bb147 = 2; /*Phase_0.*/
-1 wcet_bb143_bb147 + 1 wcet_bb143 >= 0; /*Phase_0.*/
-10 L_484 + -1 wcet_bb146 + -1 C_bb143 + 1 wcet_bb143_bb146 = -10; /*Phase_0., DAH BB 146 Line L_484(1*(11-1))*/
-1 wcet_bb143_bb146 + 1 wcet_bb143 >= 0; /*Phase_0.*/
-10 L_4a2 + -1 wcet_bb158 + -1 C_bb153 + -1 C_bb147 + 1 wcet_bb147_bb153 = -8; /*Phase_0., DAH BB 158 Line L_4a2(1*(11-1))*/
-1 wcet_bb147_bb153 + 1 wcet_bb147 >= 0; /*Phase_0.*/
-10 L_4a2 + -1 wcet_bb158 + -10 L_498 + -1 C_bb153 + -10 L_497 + -1 C_bb152 + -1 C_bb147 + 1 wcet_bb147_bb152 = -30; /*Phase_0., DAH BB 152 Line L_497(1*(11-1)), DAH BB 153 Line L_498(1*(11-1)), DAH BB 158 Line L_4a2(1*(11-1))*/
-1 wcet_bb147_bb152 + 1 wcet_bb147 >= 0; /*Phase_0.*/
-1 wcet_bb151 + -1 C_bb146 + 1 wcet_bb146_bb151 = 2; /*Phase_0.*/
-1 wcet_bb146_bb151 + 1 wcet_bb146 >= 0; /*Phase_0.*/
-1 wcet_bb150 + -1 C_bb146 + 1 wcet_bb146_bb150 = 0; /*Phase_0.*/
-1 wcet_bb146_bb150 + 1 wcet_bb146 >= 0; /*Phase_0.*/
-1 wcet_bb158 + -1 C_bb157 + -1 C_bb151 + 1 wcet_bb151_bb157 = 4; /*Phase_0.*/
-1 wcet_bb151_bb157 + 1 wcet_bb151 >= 0; /*Phase_0.*/
-1 wcet_bb156 + -1 C_bb151 + 1 wcet_bb151_bb156 = 0; /*Phase_0.*/
-1 wcet_bb151_bb156 + 1 wcet_bb151 >= 0; /*Phase_0.*/
-1 C_bb120 + -1 C_bb162 + -1 C_bb158 + 1 wcet_bb158_bb162 = 4; /*Phase_0.*/
-1 wcet_bb158_bb162 + 1 wcet_bb158 >= 0; /*Phase_0.*/
-10 L_4a4 + -1 wcet_bb161 + -1 C_bb158 + 1 wcet_bb158_bb161 = -10; /*Phase_0., DAH BB 161 Line L_4a4(1*(11-1))*/
-1 wcet_bb158_bb161 + 1 wcet_bb158 >= 0; /*Phase_0.*/
-1 wcet_bb164 + -1 C_bb161 + 1 wcet_bb161_bb164 = 2; /*Phase_0.*/
-1 wcet_bb161_bb164 + 1 wcet_bb161 >= 0; /*Phase_0.*/
-10 L_4a5 + -1 wcet_bb163 + -1 C_bb161 + 1 wcet_bb161_bb163 = -10; /*Phase_0., DAH BB 163 Line L_4a5(1*(11-1))*/
-1 wcet_bb161_bb163 + 1 wcet_bb161 >= 0; /*Phase_0.*/
-1 C_bb120 + -1 C_bb168 + -1 C_bb164 + 1 wcet_bb164_bb168 = 4; /*Phase_0.*/
-1 wcet_bb164_bb168 + 1 wcet_bb164 >= 0; /*Phase_0.*/
-1 wcet_bb172 + -1 C_bb171 + -20 L_4ad + -1 C_bb167 + -1 C_bb164 + 1 wcet_bb164_bb167 = -18; /*Phase_0., DAH BB 167 Line L_4ad(1*(11-1)), DAH BB 171 Line L_4ad(1*(11-1))*/
-1 wcet_bb164_bb167 + 1 wcet_bb164 >= 0; /*Phase_0.*/
-1 C_bb120 + -1 C_bb166 + -1 C_bb163 + 1 wcet_bb163_bb166 = 4; /*Phase_0.*/
-1 wcet_bb163_bb166 + 1 wcet_bb163 >= 0; /*Phase_0.*/
-10 L_4a5 + -1 wcet_bb165 + -1 C_bb163 + 1 wcet_bb163_bb165 = -10; /*Phase_0., DAH BB 165 Line L_4a5(1*(11-1))*/
-1 wcet_bb163_bb165 + 1 wcet_bb163 >= 0; /*Phase_0.*/
-1 wcet_bb170 + -1 C_bb165 + 1 wcet_bb165_bb170 = 2; /*Phase_0.*/
-1 wcet_bb165_bb170 + 1 wcet_bb165 >= 0; /*Phase_0.*/
-1 wcet_bb169 + -1 C_bb165 + 1 wcet_bb165_bb169 = 0; /*Phase_0.*/
-1 wcet_bb165_bb169 + 1 wcet_bb165 >= 0; /*Phase_0.*/
-1 wcet_bb172 + -10 L_4ad + -1 C_bb171 + -1 C_bb167 + -1 C_bb170 + 1 wcet_bb170_bb167 = -6; /*Phase_0., DAH BB 171 Line L_4ad(1*(11-1))*/
-1 wcet_bb170_bb167 + 1 wcet_bb170 >= 0; /*Phase_0.*/
-1 C_bb120 + -10 L_4b1 + -1 C_bb174 + -1 C_bb170 + 1 wcet_bb170_bb174 = -8; /*Phase_0., DAH BB 174 Line L_4b1(1*(11-1))*/
-1 wcet_bb170_bb174 + 1 wcet_bb170 >= 0; /*Phase_0.*/
-1 wcet_bb172 + -1 C_bb171 + -1 C_bb173 + -1 C_bb169 + 1 wcet_bb169_bb173 = 6; /*Phase_0.*/
-1 wcet_bb169_bb173 + 1 wcet_bb169 >= 0; /*Phase_0.*/
-10 L_4a6 + -1 wcet_bb172 + -1 C_bb169 + 1 wcet_bb169_bb172 = -10; /*Phase_0., DAH BB 172 Line L_4a6(1*(11-1))*/
-1 wcet_bb169_bb172 + 1 wcet_bb169 >= 0; /*Phase_0.*/
-1 C_bb120 + -1 C_bb175 + -1 C_bb177 + -1 Wcet_basicmath___scalbnf_bb194 + -1 C_bb176 + -1 C_bb172 + 1 wcet_bb172_bb176 = 8; /*Phase_0.*/
-1 wcet_bb172_bb176 + 1 wcet_bb172 >= 0; /*Phase_0.*/
-1 C_bb120 + -10 L_4ab + -1 C_bb175 + -1 C_bb172 + 1 wcet_bb172_bb175 = -8; /*Phase_0., DAH BB 175 Line L_4ab(1*(11-1))*/
-1 wcet_bb172_bb175 + 1 wcet_bb172 >= 0; /*Phase_0.*/
-10 L_4b2 + -1 C_bb120 + -1 C_bb160 + -1 C_bb156 + 1 wcet_bb156_bb160 = -6; /*Phase_0., DAH BB 120 Line L_4b2(1*(11-1))*/
-1 wcet_bb156_bb160 + 1 wcet_bb156 >= 0; /*Phase_0.*/
-1 C_bb120 + -10 L_48d + -1 C_bb159 + -1 C_bb156 + 1 wcet_bb156_bb159 = -8; /*Phase_0., DAH BB 159 Line L_48d(1*(11-1))*/
-1 wcet_bb156_bb159 + 1 wcet_bb156 >= 0; /*Phase_0.*/
-1 C_bb120 + -1 C_bb155 + -1 C_bb150 + 1 wcet_bb150_bb155 = 4; /*Phase_0.*/
-1 wcet_bb150_bb155 + 1 wcet_bb150 >= 0; /*Phase_0.*/
-1 C_bb120 + -10 L_485 + -1 C_bb154 + -1 C_bb150 + 1 wcet_bb150_bb154 = -8; /*Phase_0., DAH BB 154 Line L_485(1*(11-1))*/
-1 wcet_bb150_bb154 + 1 wcet_bb150 >= 0; /*Phase_0.*/
-1 wcet_bb115 + 1 Wcet_basicmath___ieee754_powf_bb115 = 2; /*Phase_0.*/
-1 C_bb73 + -1 C_bb71 + 1 wcet_bb71_bb73 = 2; /*Phase_0.*/
-1 wcet_bb71_bb73 + 1 wcet_bb71 >= 0; /*Phase_0.*/
-10 L_44d + -1 wcet_bb72 + -1 C_bb71 + 1 wcet_bb71_bb72 = -10; /*Phase_0., DAH BB 72 Line L_44d(1*(11-1))*/
-1 wcet_bb71_bb72 + 1 wcet_bb71 >= 0; /*Phase_0.*/
-1 C_bb75 + -1 C_bb72 + 1 wcet_bb72_bb75 = 2; /*Phase_0.*/
-1 wcet_bb72_bb75 + 1 wcet_bb72 >= 0; /*Phase_0.*/
-10 L_44d + -1 wcet_bb74 + -1 C_bb72 + 1 wcet_bb72_bb74 = -10; /*Phase_0., DAH BB 74 Line L_44d(1*(11-1))*/
-1 wcet_bb72_bb74 + 1 wcet_bb72 >= 0; /*Phase_0.*/
-1 wcet_bb77 + -1 C_bb74 + 1 wcet_bb74_bb77 = 2; /*Phase_0.*/
-1 wcet_bb74_bb77 + 1 wcet_bb74 >= 0; /*Phase_0.*/
-10 L_44d + -1 wcet_bb76 + -1 C_bb74 + 1 wcet_bb74_bb76 = -10; /*Phase_0., DAH BB 76 Line L_44d(1*(11-1))*/
-1 wcet_bb74_bb76 + 1 wcet_bb74 >= 0; /*Phase_0.*/
-1 C_bb84 + -1 C_bb83 + -1 Wcet_basicmath___ieee754_sqrtf_bb100 + -1 C_bb81 + -1 C_bb77 + 1 wcet_bb77_bb81 = 6; /*Phase_0.*/
-1 wcet_bb77_bb81 + 1 wcet_bb77 >= 0; /*Phase_0.*/
-10 L_457 + -1 C_bb84 + -1 C_bb82 + -10 L_453 + -1 Wcet_basicmath___ieee754_sqrtf_bb85 + -1 C_bb80 + -1 C_bb77 + 1 wcet_bb77_bb80 = -18; /*Phase_0., DAH BB 80 Line L_453(1*(11-1)), DAH BB 84 Line L_457(1*(11-1))*/
-1 wcet_bb77_bb80 + 1 wcet_bb77 >= 0; /*Phase_0.*/
-1 C_bb79 + -1 C_bb76 + 1 wcet_bb76_bb79 = 2; /*Phase_0.*/
-1 wcet_bb76_bb79 + 1 wcet_bb76 >= 0; /*Phase_0.*/
-10 L_44d + -1 C_bb78 + -1 C_bb76 + 1 wcet_bb76_bb78 = -10; /*Phase_0., DAH BB 78 Line L_44d(1*(11-1))*/
-1 wcet_bb76_bb78 + 1 wcet_bb76 >= 0; /*Phase_0.*/
-1 wcet_bb71 + 1 Wcet_basicmath___ieee754_acosf_bb71 = 2; /*Phase_0.*/
-1 C_bb70 + 1 Wcet_basicmath___fabsf_bb70 = 2; /*Phase_0.*/
-1 C_bb57 + -1 C_bb55 + 1 wcet_bb55_bb57 = 2; /*Phase_0.*/
-1 wcet_bb55_bb57 + 1 wcet_bb55 >= 0; /*Phase_0.*/
-10 L_445 + -1 wcet_bb56 + -1 C_bb55 + 1 wcet_bb55_bb56 = -10; /*Phase_0., DAH BB 56 Line L_445(1*(11-1))*/
-1 wcet_bb55_bb56 + 1 wcet_bb55 >= 0; /*Phase_0.*/
-1 wcet_bb59 + -1 C_bb56 + 1 wcet_bb56_bb59 = 2; /*Phase_0.*/
-1 wcet_bb56_bb59 + 1 wcet_bb56 >= 0; /*Phase_0.*/
-10 L_446 + -1 wcet_bb58 + -1 C_bb56 + 1 wcet_bb56_bb58 = -10; /*Phase_0., DAH BB 58 Line L_446(1*(11-1))*/
-1 wcet_bb56_bb58 + 1 wcet_bb56 >= 0; /*Phase_0.*/
-1 C_bb57 + -1 C_bb63 + -1 C_bb59 + 1 wcet_bb59_bb63 = 4; /*Phase_0.*/
-1 wcet_bb59_bb63 + 1 wcet_bb59 >= 0; /*Phase_0.*/
-10 L_44b + -1 wcet_bb62 + -1 C_bb59 + 1 wcet_bb59_bb62 = -10; /*Phase_0., DAH BB 62 Line L_44b(1*(11-1))*/
-1 wcet_bb59_bb62 + 1 wcet_bb59 >= 0; /*Phase_0.*/
-1 wcet_bb58 + -1 C_bb62 + 1 wcet_bb62_bb58 = 2; /*Phase_0.*/
-1 wcet_bb62_bb58 + 1 wcet_bb62 >= 0; /*Phase_0.*/
-1 C_bb57 + -10 L_44b + -1 C_bb67 + -1 C_bb62 + 1 wcet_bb62_bb67 = -8; /*Phase_0., DAH BB 67 Line L_44b(1*(11-1))*/
-1 wcet_bb62_bb67 + 1 wcet_bb62 >= 0; /*Phase_0.*/
-10 L_44a + -1 C_bb57 + -10 L_449 + -1 C_bb69 + -10 L_448_Pbb66 + -2 C_bb66 + -1 C_bb61 + -1 C_bb58 + 1 wcet_bb58_bb61 = -28; /*Phase_0., DFH BB 66 Line L_448_Pbb66(1* (11-1)), DAH BB 69 Line L_449(1*(11-1)), DAH BB 57 Line L_44a(1*(11-1))*/
-1 wcet_bb58_bb61 + 1 wcet_bb58 >= 0; /*Phase_0.*/
-10 L_446 + -1 wcet_bb60 + -1 C_bb58 + 1 wcet_bb58_bb60 = -10; /*Phase_0., DAH BB 60 Line L_446(1*(11-1))*/
-1 wcet_bb58_bb60 + 1 wcet_bb58 >= 0; /*Phase_0.*/
-10 L_44a + -1 C_bb57 + -10 L_449 + -1 C_bb69 + -10 L_448_Pbb66 + -2 C_bb66 + -10 L_447 + -1 C_bb61 + -1 C_bb68 + -1 C_bb65 + -1 C_bb60 + 1 wcet_bb60_bb65 = -36; /*Phase_0., DAH BB 61 Line L_447(1*(11-1)), DFH BB 66 Line L_448_Pbb66(1* (11-1)), DAH BB 69 Line L_449(1*(11-1)), DAH BB 57 Line L_44a(1*(11-1))*/
-1 wcet_bb60_bb65 + 1 wcet_bb60 >= 0; /*Phase_0.*/
-10 L_44a + -1 C_bb57 + -10 L_449 + -1 C_bb69 + -10 L_448_Pbb66 + -2 C_bb66 + -1 C_bb61 + -20 L_447 + -1 C_bb68 + -10 L_446_Pbb64 + -26 C_bb64 + -1 C_bb60 + 1 wcet_bb60_bb64 = -10; /*Phase_0., DFH BB 64 Line L_446_Pbb64(1* (11-1)), DAH BB 68 Line L_447(1*(11-1)), DAH BB 61 Line L_447(1*(11-1)), DFH BB 66 Line L_448_Pbb66(1* (11-1)), DAH BB 69 Line L_449(1*(11-1)), DAH BB 57 Line L_44a(1*(11-1))*/
-1 wcet_bb60_bb64 + 1 wcet_bb60 >= 0; /*Phase_0.*/
-1 wcet_bb55 + 1 Wcet_basicmath___ieee754_sqrtf_bb55 = 2; /*Phase_0.*/
-1 C_bb42 + -1 C_bb40 + 1 wcet_bb40_bb42 = 2; /*Phase_0.*/
-1 wcet_bb40_bb42 + 1 wcet_bb40 >= 0; /*Phase_0.*/
-10 L_445 + -1 wcet_bb41 + -1 C_bb40 + 1 wcet_bb40_bb41 = -10; /*Phase_0., DAH BB 41 Line L_445(1*(11-1))*/
-1 wcet_bb40_bb41 + 1 wcet_bb40 >= 0; /*Phase_0.*/
-1 wcet_bb44 + -1 C_bb41 + 1 wcet_bb41_bb44 = 2; /*Phase_0.*/
-1 wcet_bb41_bb44 + 1 wcet_bb41 >= 0; /*Phase_0.*/
-10 L_446 + -1 wcet_bb43 + -1 C_bb41 + 1 wcet_bb41_bb43 = -10; /*Phase_0., DAH BB 43 Line L_446(1*(11-1))*/
-1 wcet_bb41_bb43 + 1 wcet_bb41 >= 0; /*Phase_0.*/
-1 C_bb42 + -1 C_bb48 + -1 C_bb44 + 1 wcet_bb44_bb48 = 4; /*Phase_0.*/
-1 wcet_bb44_bb48 + 1 wcet_bb44 >= 0; /*Phase_0.*/
-10 L_44b + -1 wcet_bb47 + -1 C_bb44 + 1 wcet_bb44_bb47 = -10; /*Phase_0., DAH BB 47 Line L_44b(1*(11-1))*/
-1 wcet_bb44_bb47 + 1 wcet_bb44 >= 0; /*Phase_0.*/
-1 wcet_bb43 + -1 C_bb47 + 1 wcet_bb47_bb43 = 2; /*Phase_0.*/
-1 wcet_bb47_bb43 + 1 wcet_bb47 >= 0; /*Phase_0.*/
-1 C_bb42 + -10 L_44b + -1 C_bb52 + -1 C_bb47 + 1 wcet_bb47_bb52 = -8; /*Phase_0., DAH BB 52 Line L_44b(1*(11-1))*/
-1 wcet_bb47_bb52 + 1 wcet_bb47 >= 0; /*Phase_0.*/
-10 L_44a + -1 C_bb42 + -10 L_449 + -1 C_bb54 + -10 L_448_Pbb51 + -2 C_bb51 + -1 C_bb46 + -1 C_bb43 + 1 wcet_bb43_bb46 = -28; /*Phase_0., DFH BB 51 Line L_448_Pbb51(1* (11-1)), DAH BB 54 Line L_449(1*(11-1)), DAH BB 42 Line L_44a(1*(11-1))*/
-1 wcet_bb43_bb46 + 1 wcet_bb43 >= 0; /*Phase_0.*/
-10 L_446 + -1 wcet_bb45 + -1 C_bb43 + 1 wcet_bb43_bb45 = -10; /*Phase_0., DAH BB 45 Line L_446(1*(11-1))*/
-1 wcet_bb43_bb45 + 1 wcet_bb43 >= 0; /*Phase_0.*/
-10 L_44a + -1 C_bb42 + -10 L_449 + -1 C_bb54 + -10 L_448_Pbb51 + -2 C_bb51 + -10 L_447 + -1 C_bb46 + -1 C_bb53 + -1 C_bb50 + -1 C_bb45 + 1 wcet_bb45_bb50 = -36; /*Phase_0., DAH BB 46 Line L_447(1*(11-1)), DFH BB 51 Line L_448_Pbb51(1* (11-1)), DAH BB 54 Line L_449(1*(11-1)), DAH BB 42 Line L_44a(1*(11-1))*/
-1 wcet_bb45_bb50 + 1 wcet_bb45 >= 0; /*Phase_0.*/
-10 L_44a + -1 C_bb42 + -10 L_449 + -1 C_bb54 + -10 L_448_Pbb51 + -2 C_bb51 + -1 C_bb46 + -20 L_447 + -1 C_bb53 + -10 L_446_Pbb49 + -26 C_bb49 + -1 C_bb45 + 1 wcet_bb45_bb49 = -10; /*Phase_0., DFH BB 49 Line L_446_Pbb49(1* (11-1)), DAH BB 53 Line L_447(1*(11-1)), DAH BB 46 Line L_447(1*(11-1)), DFH BB 51 Line L_448_Pbb51(1* (11-1)), DAH BB 54 Line L_449(1*(11-1)), DAH BB 42 Line L_44a(1*(11-1))*/
-1 wcet_bb45_bb49 + 1 wcet_bb45 >= 0; /*Phase_0.*/
-1 wcet_bb40 + 1 Wcet_basicmath___ieee754_sqrtf_bb40 = 2; /*Phase_0.*/
-8750 L_45f_Pbb8 + -1 wcet_bb2051 + -875 C_bb2049 + 1 wcet_bb2049_bb2051 = -7000; /*Phase_8., DAH BB 2051 Line L_45f_Pbb8(875*(11-1))*/
-1 wcet_bb2049_bb2051 + 1 wcet_bb2049 >= 0; /*Phase_8.*/
-8750 L_45f_Pbb8 + -1 wcet_bb2050 + -875 C_bb2049 + 1 wcet_bb2049_bb2050 = -8750; /*Phase_8., DAH BB 2050 Line L_45f_Pbb8(875*(11-1))*/
-1 wcet_bb2049_bb2050 + 1 wcet_bb2049 >= 0; /*Phase_8.*/
-875 C_bb2052 + -875 C_bb2050 + 1 wcet_bb2050_bb2052 = 1750; /*Phase_8.*/
-1 wcet_bb2050_bb2052 + 1 wcet_bb2050 >= 0; /*Phase_8.*/
-8750 L_45f_Pbb8 + -1 wcet_bb2051 + -875 C_bb2050 + 1 wcet_bb2050_bb2051 = -8750; /*Phase_8., DAH BB 2051 Line L_45f_Pbb8(875*(11-1))*/
-1 wcet_bb2050_bb2051 + 1 wcet_bb2050 >= 0; /*Phase_8.*/
-875 C_bb2054 + -875 C_bb2051 + 1 wcet_bb2051_bb2054 = 1750; /*Phase_8.*/
-1 wcet_bb2051_bb2054 + 1 wcet_bb2051 >= 0; /*Phase_8.*/
-8750 L_461_Pbb8 + -875 C_bb2053 + -875 C_bb2051 + 1 wcet_bb2051_bb2053 = -8750; /*Phase_8., DAH BB 2053 Line L_461_Pbb8(875*(11-1))*/
-1 wcet_bb2051_bb2053 + 1 wcet_bb2051 >= 0; /*Phase_8.*/
-1 wcet_bb2049 + 1 Wcet_basicmath___kernel_cosf_bb2049 = 1750; /*Phase_8.*/
-1 wcet_bb2046 + -875 C_bb2044 + 1 wcet_bb2044_bb2046 = 1750; /*Phase_8.*/
-1 wcet_bb2044_bb2046 + 1 wcet_bb2044 >= 0; /*Phase_8.*/
-8750 L_466_Pbb8 + -1 wcet_bb2045 + -875 C_bb2044 + 1 wcet_bb2044_bb2045 = -8750; /*Phase_8., DAH BB 2045 Line L_466_Pbb8(875*(11-1))*/
-1 wcet_bb2044_bb2045 + 1 wcet_bb2044 >= 0; /*Phase_8.*/
-8750 L_467_Pbb8 + -1 wcet_bb2046 + -875 C_bb2045 + 1 wcet_bb2045_bb2046 = -8750; /*Phase_8., DAH BB 2046 Line L_467_Pbb8(875*(11-1))*/
-1 wcet_bb2045_bb2046 + 1 wcet_bb2045 >= 0; /*Phase_8.*/
-875 C_bb2048 + -875 C_bb2046 + 1 wcet_bb2046_bb2048 = 1750; /*Phase_8.*/
-1 wcet_bb2046_bb2048 + 1 wcet_bb2046 >= 0; /*Phase_8.*/
-8750 L_468_Pbb8 + -875 C_bb2047 + -875 C_bb2046 + 1 wcet_bb2046_bb2047 = -8750; /*Phase_8., DAH BB 2047 Line L_468_Pbb8(875*(11-1))*/
-1 wcet_bb2046_bb2047 + 1 wcet_bb2046 >= 0; /*Phase_8.*/
-1 wcet_bb2044 + 1 Wcet_basicmath___kernel_sinf_bb2044 = 1750; /*Phase_8.*/
-8750 L_45f_Pbb8 + -1 wcet_bb2040 + -875 C_bb2038 + 1 wcet_bb2038_bb2040 = -7000; /*Phase_8., DAH BB 2040 Line L_45f_Pbb8(875*(11-1))*/
-1 wcet_bb2038_bb2040 + 1 wcet_bb2038 >= 0; /*Phase_8.*/
-8750 L_45f_Pbb8 + -1 wcet_bb2039 + -875 C_bb2038 + 1 wcet_bb2038_bb2039 = -8750; /*Phase_8., DAH BB 2039 Line L_45f_Pbb8(875*(11-1))*/
-1 wcet_bb2038_bb2039 + 1 wcet_bb2038 >= 0; /*Phase_8.*/
-875 C_bb2041 + -875 C_bb2039 + 1 wcet_bb2039_bb2041 = 1750; /*Phase_8.*/
-1 wcet_bb2039_bb2041 + 1 wcet_bb2039 >= 0; /*Phase_8.*/
-8750 L_45f_Pbb8 + -1 wcet_bb2040 + -875 C_bb2039 + 1 wcet_bb2039_bb2040 = -8750; /*Phase_8., DAH BB 2040 Line L_45f_Pbb8(875*(11-1))*/
-1 wcet_bb2039_bb2040 + 1 wcet_bb2039 >= 0; /*Phase_8.*/
-875 C_bb2043 + -875 C_bb2040 + 1 wcet_bb2040_bb2043 = 1750; /*Phase_8.*/
-1 wcet_bb2040_bb2043 + 1 wcet_bb2040 >= 0; /*Phase_8.*/
-8750 L_461_Pbb8 + -875 C_bb2042 + -875 C_bb2040 + 1 wcet_bb2040_bb2042 = -8750; /*Phase_8., DAH BB 2042 Line L_461_Pbb8(875*(11-1))*/
-1 wcet_bb2040_bb2042 + 1 wcet_bb2040 >= 0; /*Phase_8.*/
-1 wcet_bb2038 + 1 Wcet_basicmath___kernel_cosf_bb2038 = 1750; /*Phase_8.*/
-1 wcet_bb2035 + -875 C_bb2033 + 1 wcet_bb2033_bb2035 = 1750; /*Phase_8.*/
-1 wcet_bb2033_bb2035 + 1 wcet_bb2033 >= 0; /*Phase_8.*/
-8750 L_466_Pbb8 + -1 wcet_bb2034 + -875 C_bb2033 + 1 wcet_bb2033_bb2034 = -8750; /*Phase_8., DAH BB 2034 Line L_466_Pbb8(875*(11-1))*/
-1 wcet_bb2033_bb2034 + 1 wcet_bb2033 >= 0; /*Phase_8.*/
-8750 L_467_Pbb8 + -1 wcet_bb2035 + -875 C_bb2034 + 1 wcet_bb2034_bb2035 = -8750; /*Phase_8., DAH BB 2035 Line L_467_Pbb8(875*(11-1))*/
-1 wcet_bb2034_bb2035 + 1 wcet_bb2034 >= 0; /*Phase_8.*/
-875 C_bb2037 + -875 C_bb2035 + 1 wcet_bb2035_bb2037 = 1750; /*Phase_8.*/
-1 wcet_bb2035_bb2037 + 1 wcet_bb2035 >= 0; /*Phase_8.*/
-8750 L_468_Pbb8 + -875 C_bb2036 + -875 C_bb2035 + 1 wcet_bb2035_bb2036 = -8750; /*Phase_8., DAH BB 2036 Line L_468_Pbb8(875*(11-1))*/
-1 wcet_bb2035_bb2036 + 1 wcet_bb2035 >= 0; /*Phase_8.*/
-1 wcet_bb2033 + 1 Wcet_basicmath___kernel_sinf_bb2033 = 1750; /*Phase_8.*/
-875 C_bb2020 + -875 C_bb2018 + 1 wcet_bb2018_bb2020 = 1750; /*Phase_8.*/
-1 wcet_bb2018_bb2020 + 1 wcet_bb2018 >= 0; /*Phase_8.*/
-8750 L_433_Pbb8 + -1 wcet_bb2019 + -875 C_bb2018 + 1 wcet_bb2018_bb2019 = -8750; /*Phase_8., DAH BB 2019 Line L_433_Pbb8(875*(11-1))*/
-1 wcet_bb2018_bb2019 + 1 wcet_bb2018 >= 0; /*Phase_8.*/
-1 wcet_bb2022 + -875 C_bb2019 + 1 wcet_bb2019_bb2022 = 1750; /*Phase_8.*/
-1 wcet_bb2019_bb2022 + 1 wcet_bb2019 >= 0; /*Phase_8.*/
-1 wcet_bb2021 + -875 C_bb2019 + 1 wcet_bb2019_bb2021 = 0; /*Phase_8.*/
-1 wcet_bb2019_bb2021 + 1 wcet_bb2019 >= 0; /*Phase_8.*/
-875 C_bb2026 + -875 C_bb2022 + 1 wcet_bb2022_bb2026 = 1750; /*Phase_8.*/
-1 wcet_bb2022_bb2026 + 1 wcet_bb2022 >= 0; /*Phase_8.*/
-8750 L_439_Pbb8 + -1 wcet_bb2025 + -875 C_bb2022 + 1 wcet_bb2022_bb2025 = -8750; /*Phase_8., DAH BB 2025 Line L_439_Pbb8(875*(11-1))*/
-1 wcet_bb2022_bb2025 + 1 wcet_bb2022 >= 0; /*Phase_8.*/
-1 wcet_bb2028 + -875 C_bb2025 + 1 wcet_bb2025_bb2028 = 1750; /*Phase_8.*/
-1 wcet_bb2025_bb2028 + 1 wcet_bb2025 >= 0; /*Phase_8.*/
-8750 L_43b_Pbb8 + -1 wcet_bb2027 + -875 C_bb2025 + 1 wcet_bb2025_bb2027 = -8750; /*Phase_8., DAH BB 2027 Line L_43b_Pbb8(875*(11-1))*/
-1 wcet_bb2025_bb2027 + 1 wcet_bb2025 >= 0; /*Phase_8.*/
-1 wcet_bb2028 + -875 C_bb2027 + 1 wcet_bb2027_bb2028 = 1750; /*Phase_8.*/
-1 wcet_bb2027_bb2028 + 1 wcet_bb2027 >= 0; /*Phase_8.*/
-8750 L_43c_Pbb8 + -875 C_bb2031 + -8750 L_43b_Pbb8 + -875 C_bb2029 + -875 C_bb2027 + 1 wcet_bb2027_bb2029 = -17500; /*Phase_8., DAH BB 2029 Line L_43b_Pbb8(875*(11-1)), DAH BB 2031 Line L_43c_Pbb8(875*(11-1))*/
-1 wcet_bb2027_bb2029 + 1 wcet_bb2027 >= 0; /*Phase_8.*/
-875 C_bb2031 + -875 C_bb2028 + 1 wcet_bb2028_bb2031 = 1750; /*Phase_8.*/
-1 wcet_bb2028_bb2031 + 1 wcet_bb2028 >= 0; /*Phase_8.*/
-8750 L_43e_Pbb8 + -1 wcet_bb2030 + -875 C_bb2028 + 1 wcet_bb2028_bb2030 = -8750; /*Phase_8., DAH BB 2030 Line L_43e_Pbb8(875*(11-1))*/
-1 wcet_bb2028_bb2030 + 1 wcet_bb2028 >= 0; /*Phase_8.*/
-875 C_bb2031 + -875 C_bb2030 + 1 wcet_bb2030_bb2031 = 1750; /*Phase_8.*/
-1 wcet_bb2030_bb2031 + 1 wcet_bb2030 >= 0; /*Phase_8.*/
-875 C_bb2031 + -8750 L_440_Pbb8 + -875 C_bb2032 + -875 C_bb2030 + 1 wcet_bb2030_bb2032 = -7000; /*Phase_8., DAH BB 2032 Line L_440_Pbb8(875*(11-1))*/
-1 wcet_bb2030_bb2032 + 1 wcet_bb2030 >= 0; /*Phase_8.*/
-875 C_bb2024 + -875 C_bb2021 + 1 wcet_bb2021_bb2024 = 1750; /*Phase_8.*/
-1 wcet_bb2021_bb2024 + 1 wcet_bb2021 >= 0; /*Phase_8.*/
-8750 L_434_Pbb8 + -875 C_bb2023 + -875 C_bb2021 + 1 wcet_bb2021_bb2023 = -8750; /*Phase_8., DAH BB 2023 Line L_434_Pbb8(875*(11-1))*/
-1 wcet_bb2021_bb2023 + 1 wcet_bb2021 >= 0; /*Phase_8.*/
-1 wcet_bb2018 + 1 Wcet_basicmath___ieee754_rem_pio2f_bb2018 = 1750; /*Phase_8.*/
-8750 L_45f_Pbb8 + -1 wcet_bb2014 + -875 C_bb2012 + 1 wcet_bb2012_bb2014 = -7000; /*Phase_8., DAH BB 2014 Line L_45f_Pbb8(875*(11-1))*/
-1 wcet_bb2012_bb2014 + 1 wcet_bb2012 >= 0; /*Phase_8.*/
-8750 L_45f_Pbb8 + -1 wcet_bb2013 + -875 C_bb2012 + 1 wcet_bb2012_bb2013 = -8750; /*Phase_8., DAH BB 2013 Line L_45f_Pbb8(875*(11-1))*/
-1 wcet_bb2012_bb2013 + 1 wcet_bb2012 >= 0; /*Phase_8.*/
-875 C_bb2015 + -875 C_bb2013 + 1 wcet_bb2013_bb2015 = 1750; /*Phase_8.*/
-1 wcet_bb2013_bb2015 + 1 wcet_bb2013 >= 0; /*Phase_8.*/
-8750 L_45f_Pbb8 + -1 wcet_bb2014 + -875 C_bb2013 + 1 wcet_bb2013_bb2014 = -8750; /*Phase_8., DAH BB 2014 Line L_45f_Pbb8(875*(11-1))*/
-1 wcet_bb2013_bb2014 + 1 wcet_bb2013 >= 0; /*Phase_8.*/
-875 C_bb2017 + -875 C_bb2014 + 1 wcet_bb2014_bb2017 = 1750; /*Phase_8.*/
-1 wcet_bb2014_bb2017 + 1 wcet_bb2014 >= 0; /*Phase_8.*/
-8750 L_461_Pbb8 + -875 C_bb2016 + -875 C_bb2014 + 1 wcet_bb2014_bb2016 = -8750; /*Phase_8., DAH BB 2016 Line L_461_Pbb8(875*(11-1))*/
-1 wcet_bb2014_bb2016 + 1 wcet_bb2014 >= 0; /*Phase_8.*/
-1 wcet_bb2012 + 1 Wcet_basicmath___kernel_cosf_bb2012 = 1750; /*Phase_8.*/
-8750 L_45f_Pbb8 + -1 wcet_bb1977 + -875 C_bb1975 + 1 wcet_bb1975_bb1977 = -7000; /*Phase_8., DAH BB 1977 Line L_45f_Pbb8(875*(11-1))*/
-1 wcet_bb1975_bb1977 + 1 wcet_bb1975 >= 0; /*Phase_8.*/
-8750 L_45f_Pbb8 + -1 wcet_bb1976 + -875 C_bb1975 + 1 wcet_bb1975_bb1976 = -8750; /*Phase_8., DAH BB 1976 Line L_45f_Pbb8(875*(11-1))*/
-1 wcet_bb1975_bb1976 + 1 wcet_bb1975 >= 0; /*Phase_8.*/
-875 C_bb1978 + -875 C_bb1976 + 1 wcet_bb1976_bb1978 = 1750; /*Phase_8.*/
-1 wcet_bb1976_bb1978 + 1 wcet_bb1976 >= 0; /*Phase_8.*/
-8750 L_45f_Pbb8 + -1 wcet_bb1977 + -875 C_bb1976 + 1 wcet_bb1976_bb1977 = -8750; /*Phase_8., DAH BB 1977 Line L_45f_Pbb8(875*(11-1))*/
-1 wcet_bb1976_bb1977 + 1 wcet_bb1976 >= 0; /*Phase_8.*/
-875 C_bb1980 + -875 C_bb1977 + 1 wcet_bb1977_bb1980 = 1750; /*Phase_8.*/
-1 wcet_bb1977_bb1980 + 1 wcet_bb1977 >= 0; /*Phase_8.*/
-8750 L_461_Pbb8 + -875 C_bb1979 + -875 C_bb1977 + 1 wcet_bb1977_bb1979 = -8750; /*Phase_8., DAH BB 1979 Line L_461_Pbb8(875*(11-1))*/
-1 wcet_bb1977_bb1979 + 1 wcet_bb1977 >= 0; /*Phase_8.*/
-1 wcet_bb1975 + 1 Wcet_basicmath___kernel_cosf_bb1975 = 1750; /*Phase_8.*/
-1 wcet_bb1972 + -875 C_bb1970 + 1 wcet_bb1970_bb1972 = 1750; /*Phase_8.*/
-1 wcet_bb1970_bb1972 + 1 wcet_bb1970 >= 0; /*Phase_8.*/
-8750 L_466_Pbb8 + -1 wcet_bb1971 + -875 C_bb1970 + 1 wcet_bb1970_bb1971 = -8750; /*Phase_8., DAH BB 1971 Line L_466_Pbb8(875*(11-1))*/
-1 wcet_bb1970_bb1971 + 1 wcet_bb1970 >= 0; /*Phase_8.*/
-8750 L_467_Pbb8 + -1 wcet_bb1972 + -875 C_bb1971 + 1 wcet_bb1971_bb1972 = -8750; /*Phase_8., DAH BB 1972 Line L_467_Pbb8(875*(11-1))*/
-1 wcet_bb1971_bb1972 + 1 wcet_bb1971 >= 0; /*Phase_8.*/
-875 C_bb1974 + -875 C_bb1972 + 1 wcet_bb1972_bb1974 = 1750; /*Phase_8.*/
-1 wcet_bb1972_bb1974 + 1 wcet_bb1972 >= 0; /*Phase_8.*/
-8750 L_468_Pbb8 + -875 C_bb1973 + -875 C_bb1972 + 1 wcet_bb1972_bb1973 = -8750; /*Phase_8., DAH BB 1973 Line L_468_Pbb8(875*(11-1))*/
-1 wcet_bb1972_bb1973 + 1 wcet_bb1972 >= 0; /*Phase_8.*/
-1 wcet_bb1970 + 1 Wcet_basicmath___kernel_sinf_bb1970 = 1750; /*Phase_8.*/
-8750 L_45f_Pbb8 + -1 wcet_bb1966 + -875 C_bb1964 + 1 wcet_bb1964_bb1966 = -7000; /*Phase_8., DAH BB 1966 Line L_45f_Pbb8(875*(11-1))*/
-1 wcet_bb1964_bb1966 + 1 wcet_bb1964 >= 0; /*Phase_8.*/
-8750 L_45f_Pbb8 + -1 wcet_bb1965 + -875 C_bb1964 + 1 wcet_bb1964_bb1965 = -8750; /*Phase_8., DAH BB 1965 Line L_45f_Pbb8(875*(11-1))*/
-1 wcet_bb1964_bb1965 + 1 wcet_bb1964 >= 0; /*Phase_8.*/
-875 C_bb1967 + -875 C_bb1965 + 1 wcet_bb1965_bb1967 = 1750; /*Phase_8.*/
-1 wcet_bb1965_bb1967 + 1 wcet_bb1965 >= 0; /*Phase_8.*/
-8750 L_45f_Pbb8 + -1 wcet_bb1966 + -875 C_bb1965 + 1 wcet_bb1965_bb1966 = -8750; /*Phase_8., DAH BB 1966 Line L_45f_Pbb8(875*(11-1))*/
-1 wcet_bb1965_bb1966 + 1 wcet_bb1965 >= 0; /*Phase_8.*/
-875 C_bb1969 + -875 C_bb1966 + 1 wcet_bb1966_bb1969 = 1750; /*Phase_8.*/
-1 wcet_bb1966_bb1969 + 1 wcet_bb1966 >= 0; /*Phase_8.*/
-8750 L_461_Pbb8 + -875 C_bb1968 + -875 C_bb1966 + 1 wcet_bb1966_bb1968 = -8750; /*Phase_8., DAH BB 1968 Line L_461_Pbb8(875*(11-1))*/
-1 wcet_bb1966_bb1968 + 1 wcet_bb1966 >= 0; /*Phase_8.*/
-1 wcet_bb1964 + 1 Wcet_basicmath___kernel_cosf_bb1964 = 1750; /*Phase_8.*/
-1 wcet_bb1961 + -875 C_bb1959 + 1 wcet_bb1959_bb1961 = 1750; /*Phase_8.*/
-1 wcet_bb1959_bb1961 + 1 wcet_bb1959 >= 0; /*Phase_8.*/
-8750 L_466_Pbb8 + -1 wcet_bb1960 + -875 C_bb1959 + 1 wcet_bb1959_bb1960 = -8750; /*Phase_8., DAH BB 1960 Line L_466_Pbb8(875*(11-1))*/
-1 wcet_bb1959_bb1960 + 1 wcet_bb1959 >= 0; /*Phase_8.*/
-8750 L_467_Pbb8 + -1 wcet_bb1961 + -875 C_bb1960 + 1 wcet_bb1960_bb1961 = -8750; /*Phase_8., DAH BB 1961 Line L_467_Pbb8(875*(11-1))*/
-1 wcet_bb1960_bb1961 + 1 wcet_bb1960 >= 0; /*Phase_8.*/
-875 C_bb1963 + -875 C_bb1961 + 1 wcet_bb1961_bb1963 = 1750; /*Phase_8.*/
-1 wcet_bb1961_bb1963 + 1 wcet_bb1961 >= 0; /*Phase_8.*/
-8750 L_468_Pbb8 + -875 C_bb1962 + -875 C_bb1961 + 1 wcet_bb1961_bb1962 = -8750; /*Phase_8., DAH BB 1962 Line L_468_Pbb8(875*(11-1))*/
-1 wcet_bb1961_bb1962 + 1 wcet_bb1961 >= 0; /*Phase_8.*/
-1 wcet_bb1959 + 1 Wcet_basicmath___kernel_sinf_bb1959 = 1750; /*Phase_8.*/
-875 C_bb1946 + -875 C_bb1944 + 1 wcet_bb1944_bb1946 = 1750; /*Phase_8.*/
-1 wcet_bb1944_bb1946 + 1 wcet_bb1944 >= 0; /*Phase_8.*/
-8750 L_433_Pbb8 + -1 wcet_bb1945 + -875 C_bb1944 + 1 wcet_bb1944_bb1945 = -8750; /*Phase_8., DAH BB 1945 Line L_433_Pbb8(875*(11-1))*/
-1 wcet_bb1944_bb1945 + 1 wcet_bb1944 >= 0; /*Phase_8.*/
-1 wcet_bb1948 + -875 C_bb1945 + 1 wcet_bb1945_bb1948 = 1750; /*Phase_8.*/
-1 wcet_bb1945_bb1948 + 1 wcet_bb1945 >= 0; /*Phase_8.*/
-1 wcet_bb1947 + -875 C_bb1945 + 1 wcet_bb1945_bb1947 = 0; /*Phase_8.*/
-1 wcet_bb1945_bb1947 + 1 wcet_bb1945 >= 0; /*Phase_8.*/
-875 C_bb1952 + -875 C_bb1948 + 1 wcet_bb1948_bb1952 = 1750; /*Phase_8.*/
-1 wcet_bb1948_bb1952 + 1 wcet_bb1948 >= 0; /*Phase_8.*/
-8750 L_439_Pbb8 + -1 wcet_bb1951 + -875 C_bb1948 + 1 wcet_bb1948_bb1951 = -8750; /*Phase_8., DAH BB 1951 Line L_439_Pbb8(875*(11-1))*/
-1 wcet_bb1948_bb1951 + 1 wcet_bb1948 >= 0; /*Phase_8.*/
-1 wcet_bb1954 + -875 C_bb1951 + 1 wcet_bb1951_bb1954 = 1750; /*Phase_8.*/
-1 wcet_bb1951_bb1954 + 1 wcet_bb1951 >= 0; /*Phase_8.*/
-8750 L_43b_Pbb8 + -1 wcet_bb1953 + -875 C_bb1951 + 1 wcet_bb1951_bb1953 = -8750; /*Phase_8., DAH BB 1953 Line L_43b_Pbb8(875*(11-1))*/
-1 wcet_bb1951_bb1953 + 1 wcet_bb1951 >= 0; /*Phase_8.*/
-1 wcet_bb1954 + -875 C_bb1953 + 1 wcet_bb1953_bb1954 = 1750; /*Phase_8.*/
-1 wcet_bb1953_bb1954 + 1 wcet_bb1953 >= 0; /*Phase_8.*/
-8750 L_43c_Pbb8 + -875 C_bb1957 + -8750 L_43b_Pbb8 + -875 C_bb1955 + -875 C_bb1953 + 1 wcet_bb1953_bb1955 = -17500; /*Phase_8., DAH BB 1955 Line L_43b_Pbb8(875*(11-1)), DAH BB 1957 Line L_43c_Pbb8(875*(11-1))*/
-1 wcet_bb1953_bb1955 + 1 wcet_bb1953 >= 0; /*Phase_8.*/
-875 C_bb1957 + -875 C_bb1954 + 1 wcet_bb1954_bb1957 = 1750; /*Phase_8.*/
-1 wcet_bb1954_bb1957 + 1 wcet_bb1954 >= 0; /*Phase_8.*/
-8750 L_43e_Pbb8 + -1 wcet_bb1956 + -875 C_bb1954 + 1 wcet_bb1954_bb1956 = -8750; /*Phase_8., DAH BB 1956 Line L_43e_Pbb8(875*(11-1))*/
-1 wcet_bb1954_bb1956 + 1 wcet_bb1954 >= 0; /*Phase_8.*/
-875 C_bb1957 + -875 C_bb1956 + 1 wcet_bb1956_bb1957 = 1750; /*Phase_8.*/
-1 wcet_bb1956_bb1957 + 1 wcet_bb1956 >= 0; /*Phase_8.*/
-875 C_bb1957 + -8750 L_440_Pbb8 + -875 C_bb1958 + -875 C_bb1956 + 1 wcet_bb1956_bb1958 = -7000; /*Phase_8., DAH BB 1958 Line L_440_Pbb8(875*(11-1))*/
-1 wcet_bb1956_bb1958 + 1 wcet_bb1956 >= 0; /*Phase_8.*/
-875 C_bb1950 + -875 C_bb1947 + 1 wcet_bb1947_bb1950 = 1750; /*Phase_8.*/
-1 wcet_bb1947_bb1950 + 1 wcet_bb1947 >= 0; /*Phase_8.*/
-8750 L_434_Pbb8 + -875 C_bb1949 + -875 C_bb1947 + 1 wcet_bb1947_bb1949 = -8750; /*Phase_8., DAH BB 1949 Line L_434_Pbb8(875*(11-1))*/
-1 wcet_bb1947_bb1949 + 1 wcet_bb1947 >= 0; /*Phase_8.*/
-1 wcet_bb1944 + 1 Wcet_basicmath___ieee754_rem_pio2f_bb1944 = 1750; /*Phase_8.*/
-8750 L_45f_Pbb8 + -1 wcet_bb1940 + -875 C_bb1938 + 1 wcet_bb1938_bb1940 = -7000; /*Phase_8., DAH BB 1940 Line L_45f_Pbb8(875*(11-1))*/
-1 wcet_bb1938_bb1940 + 1 wcet_bb1938 >= 0; /*Phase_8.*/
-8750 L_45f_Pbb8 + -1 wcet_bb1939 + -875 C_bb1938 + 1 wcet_bb1938_bb1939 = -8750; /*Phase_8., DAH BB 1939 Line L_45f_Pbb8(875*(11-1))*/
-1 wcet_bb1938_bb1939 + 1 wcet_bb1938 >= 0; /*Phase_8.*/
-875 C_bb1941 + -875 C_bb1939 + 1 wcet_bb1939_bb1941 = 1750; /*Phase_8.*/
-1 wcet_bb1939_bb1941 + 1 wcet_bb1939 >= 0; /*Phase_8.*/
-8750 L_45f_Pbb8 + -1 wcet_bb1940 + -875 C_bb1939 + 1 wcet_bb1939_bb1940 = -8750; /*Phase_8., DAH BB 1940 Line L_45f_Pbb8(875*(11-1))*/
-1 wcet_bb1939_bb1940 + 1 wcet_bb1939 >= 0; /*Phase_8.*/
-875 C_bb1943 + -875 C_bb1940 + 1 wcet_bb1940_bb1943 = 1750; /*Phase_8.*/
-1 wcet_bb1940_bb1943 + 1 wcet_bb1940 >= 0; /*Phase_8.*/
-8750 L_461_Pbb8 + -875 C_bb1942 + -875 C_bb1940 + 1 wcet_bb1940_bb1942 = -8750; /*Phase_8., DAH BB 1942 Line L_461_Pbb8(875*(11-1))*/
-1 wcet_bb1940_bb1942 + 1 wcet_bb1940 >= 0; /*Phase_8.*/
-1 wcet_bb1938 + 1 Wcet_basicmath___kernel_cosf_bb1938 = 1750; /*Phase_8.*/
-8750 L_45f_Pbb8 + -1 wcet_bb1903 + -875 C_bb1901 + 1 wcet_bb1901_bb1903 = -7000; /*Phase_8., DAH BB 1903 Line L_45f_Pbb8(875*(11-1))*/
-1 wcet_bb1901_bb1903 + 1 wcet_bb1901 >= 0; /*Phase_8.*/
-8750 L_45f_Pbb8 + -1 wcet_bb1902 + -875 C_bb1901 + 1 wcet_bb1901_bb1902 = -8750; /*Phase_8., DAH BB 1902 Line L_45f_Pbb8(875*(11-1))*/
-1 wcet_bb1901_bb1902 + 1 wcet_bb1901 >= 0; /*Phase_8.*/
-875 C_bb1904 + -875 C_bb1902 + 1 wcet_bb1902_bb1904 = 1750; /*Phase_8.*/
-1 wcet_bb1902_bb1904 + 1 wcet_bb1902 >= 0; /*Phase_8.*/
-8750 L_45f_Pbb8 + -1 wcet_bb1903 + -875 C_bb1902 + 1 wcet_bb1902_bb1903 = -8750; /*Phase_8., DAH BB 1903 Line L_45f_Pbb8(875*(11-1))*/
-1 wcet_bb1902_bb1903 + 1 wcet_bb1902 >= 0; /*Phase_8.*/
-875 C_bb1906 + -875 C_bb1903 + 1 wcet_bb1903_bb1906 = 1750; /*Phase_8.*/
-1 wcet_bb1903_bb1906 + 1 wcet_bb1903 >= 0; /*Phase_8.*/
-8750 L_461_Pbb8 + -875 C_bb1905 + -875 C_bb1903 + 1 wcet_bb1903_bb1905 = -8750; /*Phase_8., DAH BB 1905 Line L_461_Pbb8(875*(11-1))*/
-1 wcet_bb1903_bb1905 + 1 wcet_bb1903 >= 0; /*Phase_8.*/
-1 wcet_bb1901 + 1 Wcet_basicmath___kernel_cosf_bb1901 = 1750; /*Phase_8.*/
-1 wcet_bb1898 + -875 C_bb1896 + 1 wcet_bb1896_bb1898 = 1750; /*Phase_8.*/
-1 wcet_bb1896_bb1898 + 1 wcet_bb1896 >= 0; /*Phase_8.*/
-8750 L_466_Pbb8 + -1 wcet_bb1897 + -875 C_bb1896 + 1 wcet_bb1896_bb1897 = -8750; /*Phase_8., DAH BB 1897 Line L_466_Pbb8(875*(11-1))*/
-1 wcet_bb1896_bb1897 + 1 wcet_bb1896 >= 0; /*Phase_8.*/
-8750 L_467_Pbb8 + -1 wcet_bb1898 + -875 C_bb1897 + 1 wcet_bb1897_bb1898 = -8750; /*Phase_8., DAH BB 1898 Line L_467_Pbb8(875*(11-1))*/
-1 wcet_bb1897_bb1898 + 1 wcet_bb1897 >= 0; /*Phase_8.*/
-875 C_bb1900 + -875 C_bb1898 + 1 wcet_bb1898_bb1900 = 1750; /*Phase_8.*/
-1 wcet_bb1898_bb1900 + 1 wcet_bb1898 >= 0; /*Phase_8.*/
-8750 L_468_Pbb8 + -875 C_bb1899 + -875 C_bb1898 + 1 wcet_bb1898_bb1899 = -8750; /*Phase_8., DAH BB 1899 Line L_468_Pbb8(875*(11-1))*/
-1 wcet_bb1898_bb1899 + 1 wcet_bb1898 >= 0; /*Phase_8.*/
-1 wcet_bb1896 + 1 Wcet_basicmath___kernel_sinf_bb1896 = 1750; /*Phase_8.*/
-8750 L_45f_Pbb8 + -1 wcet_bb1892 + -875 C_bb1890 + 1 wcet_bb1890_bb1892 = -7000; /*Phase_8., DAH BB 1892 Line L_45f_Pbb8(875*(11-1))*/
-1 wcet_bb1890_bb1892 + 1 wcet_bb1890 >= 0; /*Phase_8.*/
-8750 L_45f_Pbb8 + -1 wcet_bb1891 + -875 C_bb1890 + 1 wcet_bb1890_bb1891 = -8750; /*Phase_8., DAH BB 1891 Line L_45f_Pbb8(875*(11-1))*/
-1 wcet_bb1890_bb1891 + 1 wcet_bb1890 >= 0; /*Phase_8.*/
-875 C_bb1893 + -875 C_bb1891 + 1 wcet_bb1891_bb1893 = 1750; /*Phase_8.*/
-1 wcet_bb1891_bb1893 + 1 wcet_bb1891 >= 0; /*Phase_8.*/
-8750 L_45f_Pbb8 + -1 wcet_bb1892 + -875 C_bb1891 + 1 wcet_bb1891_bb1892 = -8750; /*Phase_8., DAH BB 1892 Line L_45f_Pbb8(875*(11-1))*/
-1 wcet_bb1891_bb1892 + 1 wcet_bb1891 >= 0; /*Phase_8.*/
-875 C_bb1895 + -875 C_bb1892 + 1 wcet_bb1892_bb1895 = 1750; /*Phase_8.*/
-1 wcet_bb1892_bb1895 + 1 wcet_bb1892 >= 0; /*Phase_8.*/
-8750 L_461_Pbb8 + -875 C_bb1894 + -875 C_bb1892 + 1 wcet_bb1892_bb1894 = -8750; /*Phase_8., DAH BB 1894 Line L_461_Pbb8(875*(11-1))*/
-1 wcet_bb1892_bb1894 + 1 wcet_bb1892 >= 0; /*Phase_8.*/
-1 wcet_bb1890 + 1 Wcet_basicmath___kernel_cosf_bb1890 = 1750; /*Phase_8.*/
-1 wcet_bb1887 + -875 C_bb1885 + 1 wcet_bb1885_bb1887 = 1750; /*Phase_8.*/
-1 wcet_bb1885_bb1887 + 1 wcet_bb1885 >= 0; /*Phase_8.*/
-8750 L_466_Pbb8 + -1 wcet_bb1886 + -875 C_bb1885 + 1 wcet_bb1885_bb1886 = -8750; /*Phase_8., DAH BB 1886 Line L_466_Pbb8(875*(11-1))*/
-1 wcet_bb1885_bb1886 + 1 wcet_bb1885 >= 0; /*Phase_8.*/
-8750 L_467_Pbb8 + -1 wcet_bb1887 + -875 C_bb1886 + 1 wcet_bb1886_bb1887 = -8750; /*Phase_8., DAH BB 1887 Line L_467_Pbb8(875*(11-1))*/
-1 wcet_bb1886_bb1887 + 1 wcet_bb1886 >= 0; /*Phase_8.*/
-875 C_bb1889 + -875 C_bb1887 + 1 wcet_bb1887_bb1889 = 1750; /*Phase_8.*/
-1 wcet_bb1887_bb1889 + 1 wcet_bb1887 >= 0; /*Phase_8.*/
-8750 L_468_Pbb8 + -875 C_bb1888 + -875 C_bb1887 + 1 wcet_bb1887_bb1888 = -8750; /*Phase_8., DAH BB 1888 Line L_468_Pbb8(875*(11-1))*/
-1 wcet_bb1887_bb1888 + 1 wcet_bb1887 >= 0; /*Phase_8.*/
-1 wcet_bb1885 + 1 Wcet_basicmath___kernel_sinf_bb1885 = 1750; /*Phase_8.*/
-875 C_bb1872 + -875 C_bb1870 + 1 wcet_bb1870_bb1872 = 1750; /*Phase_8.*/
-1 wcet_bb1870_bb1872 + 1 wcet_bb1870 >= 0; /*Phase_8.*/
-8750 L_433_Pbb8 + -1 wcet_bb1871 + -875 C_bb1870 + 1 wcet_bb1870_bb1871 = -8750; /*Phase_8., DAH BB 1871 Line L_433_Pbb8(875*(11-1))*/
-1 wcet_bb1870_bb1871 + 1 wcet_bb1870 >= 0; /*Phase_8.*/
-1 wcet_bb1874 + -875 C_bb1871 + 1 wcet_bb1871_bb1874 = 1750; /*Phase_8.*/
-1 wcet_bb1871_bb1874 + 1 wcet_bb1871 >= 0; /*Phase_8.*/
-1 wcet_bb1873 + -875 C_bb1871 + 1 wcet_bb1871_bb1873 = 0; /*Phase_8.*/
-1 wcet_bb1871_bb1873 + 1 wcet_bb1871 >= 0; /*Phase_8.*/
-875 C_bb1878 + -875 C_bb1874 + 1 wcet_bb1874_bb1878 = 1750; /*Phase_8.*/
-1 wcet_bb1874_bb1878 + 1 wcet_bb1874 >= 0; /*Phase_8.*/
-8750 L_439_Pbb8 + -1 wcet_bb1877 + -875 C_bb1874 + 1 wcet_bb1874_bb1877 = -8750; /*Phase_8., DAH BB 1877 Line L_439_Pbb8(875*(11-1))*/
-1 wcet_bb1874_bb1877 + 1 wcet_bb1874 >= 0; /*Phase_8.*/
-1 wcet_bb1880 + -875 C_bb1877 + 1 wcet_bb1877_bb1880 = 1750; /*Phase_8.*/
-1 wcet_bb1877_bb1880 + 1 wcet_bb1877 >= 0; /*Phase_8.*/
-8750 L_43b_Pbb8 + -1 wcet_bb1879 + -875 C_bb1877 + 1 wcet_bb1877_bb1879 = -8750; /*Phase_8., DAH BB 1879 Line L_43b_Pbb8(875*(11-1))*/
-1 wcet_bb1877_bb1879 + 1 wcet_bb1877 >= 0; /*Phase_8.*/
-1 wcet_bb1880 + -875 C_bb1879 + 1 wcet_bb1879_bb1880 = 1750; /*Phase_8.*/
-1 wcet_bb1879_bb1880 + 1 wcet_bb1879 >= 0; /*Phase_8.*/
-8750 L_43c_Pbb8 + -875 C_bb1883 + -8750 L_43b_Pbb8 + -875 C_bb1881 + -875 C_bb1879 + 1 wcet_bb1879_bb1881 = -17500; /*Phase_8., DAH BB 1881 Line L_43b_Pbb8(875*(11-1)), DAH BB 1883 Line L_43c_Pbb8(875*(11-1))*/
-1 wcet_bb1879_bb1881 + 1 wcet_bb1879 >= 0; /*Phase_8.*/
-875 C_bb1883 + -875 C_bb1880 + 1 wcet_bb1880_bb1883 = 1750; /*Phase_8.*/
-1 wcet_bb1880_bb1883 + 1 wcet_bb1880 >= 0; /*Phase_8.*/
-8750 L_43e_Pbb8 + -1 wcet_bb1882 + -875 C_bb1880 + 1 wcet_bb1880_bb1882 = -8750; /*Phase_8., DAH BB 1882 Line L_43e_Pbb8(875*(11-1))*/
-1 wcet_bb1880_bb1882 + 1 wcet_bb1880 >= 0; /*Phase_8.*/
-875 C_bb1883 + -875 C_bb1882 + 1 wcet_bb1882_bb1883 = 1750; /*Phase_8.*/
-1 wcet_bb1882_bb1883 + 1 wcet_bb1882 >= 0; /*Phase_8.*/
-875 C_bb1883 + -8750 L_440_Pbb8 + -875 C_bb1884 + -875 C_bb1882 + 1 wcet_bb1882_bb1884 = -7000; /*Phase_8., DAH BB 1884 Line L_440_Pbb8(875*(11-1))*/
-1 wcet_bb1882_bb1884 + 1 wcet_bb1882 >= 0; /*Phase_8.*/
-875 C_bb1876 + -875 C_bb1873 + 1 wcet_bb1873_bb1876 = 1750; /*Phase_8.*/
-1 wcet_bb1873_bb1876 + 1 wcet_bb1873 >= 0; /*Phase_8.*/
-8750 L_434_Pbb8 + -875 C_bb1875 + -875 C_bb1873 + 1 wcet_bb1873_bb1875 = -8750; /*Phase_8., DAH BB 1875 Line L_434_Pbb8(875*(11-1))*/
-1 wcet_bb1873_bb1875 + 1 wcet_bb1873 >= 0; /*Phase_8.*/
-1 wcet_bb1870 + 1 Wcet_basicmath___ieee754_rem_pio2f_bb1870 = 1750; /*Phase_8.*/
-8750 L_45f_Pbb8 + -1 wcet_bb1866 + -875 C_bb1864 + 1 wcet_bb1864_bb1866 = -7000; /*Phase_8., DAH BB 1866 Line L_45f_Pbb8(875*(11-1))*/
-1 wcet_bb1864_bb1866 + 1 wcet_bb1864 >= 0; /*Phase_8.*/
-8750 L_45f_Pbb8 + -1 wcet_bb1865 + -875 C_bb1864 + 1 wcet_bb1864_bb1865 = -8750; /*Phase_8., DAH BB 1865 Line L_45f_Pbb8(875*(11-1))*/
-1 wcet_bb1864_bb1865 + 1 wcet_bb1864 >= 0; /*Phase_8.*/
-875 C_bb1867 + -875 C_bb1865 + 1 wcet_bb1865_bb1867 = 1750; /*Phase_8.*/
-1 wcet_bb1865_bb1867 + 1 wcet_bb1865 >= 0; /*Phase_8.*/
-8750 L_45f_Pbb8 + -1 wcet_bb1866 + -875 C_bb1865 + 1 wcet_bb1865_bb1866 = -8750; /*Phase_8., DAH BB 1866 Line L_45f_Pbb8(875*(11-1))*/
-1 wcet_bb1865_bb1866 + 1 wcet_bb1865 >= 0; /*Phase_8.*/
-875 C_bb1869 + -875 C_bb1866 + 1 wcet_bb1866_bb1869 = 1750; /*Phase_8.*/
-1 wcet_bb1866_bb1869 + 1 wcet_bb1866 >= 0; /*Phase_8.*/
-8750 L_461_Pbb8 + -875 C_bb1868 + -875 C_bb1866 + 1 wcet_bb1866_bb1868 = -8750; /*Phase_8., DAH BB 1868 Line L_461_Pbb8(875*(11-1))*/
-1 wcet_bb1866_bb1868 + 1 wcet_bb1866 >= 0; /*Phase_8.*/
-1 wcet_bb1864 + 1 Wcet_basicmath___kernel_cosf_bb1864 = 1750; /*Phase_8.*/
-1 wcet_bb1820 + -875 C_bb1818 + 1 wcet_bb1818_bb1820 = 1750; /*Phase_8.*/
-1 wcet_bb1818_bb1820 + 1 wcet_bb1818 >= 0; /*Phase_8.*/
-8750 L_473_Pbb8 + -1 wcet_bb1819 + -875 C_bb1818 + 1 wcet_bb1818_bb1819 = -8750; /*Phase_8., DAH BB 1819 Line L_473_Pbb8(875*(11-1))*/
-1 wcet_bb1818_bb1819 + 1 wcet_bb1818 >= 0; /*Phase_8.*/
-875 C_bb1822 + -875 C_bb1819 + 1 wcet_bb1819_bb1822 = 1750; /*Phase_8.*/
-1 wcet_bb1819_bb1822 + 1 wcet_bb1819 >= 0; /*Phase_8.*/
-1 wcet_bb1820 + -8750 L_474_Pbb8 + -875 C_bb1821 + -875 C_bb1819 + 1 wcet_bb1819_bb1821 = -8750; /*Phase_8., DAH BB 1821 Line L_474_Pbb8(875*(11-1))*/
-1 wcet_bb1819_bb1821 + 1 wcet_bb1819 >= 0; /*Phase_8.*/
-875 C_bb1824 + -875 C_bb1820 + 1 wcet_bb1820_bb1824 = 1750; /*Phase_8.*/
-1 wcet_bb1820_bb1824 + 1 wcet_bb1820 >= 0; /*Phase_8.*/
-8750 L_475_Pbb8 + -1 wcet_bb1823 + -875 C_bb1820 + 1 wcet_bb1820_bb1823 = -8750; /*Phase_8., DAH BB 1823 Line L_475_Pbb8(875*(11-1))*/
-1 wcet_bb1820_bb1823 + 1 wcet_bb1820 >= 0; /*Phase_8.*/
-875 C_bb1826 + -875 C_bb1823 + 1 wcet_bb1823_bb1826 = 1750; /*Phase_8.*/
-1 wcet_bb1823_bb1826 + 1 wcet_bb1823 >= 0; /*Phase_8.*/
-8750 L_475_Pbb8 + -1 wcet_bb1825 + -875 C_bb1823 + 1 wcet_bb1823_bb1825 = -8750; /*Phase_8., DAH BB 1825 Line L_475_Pbb8(875*(11-1))*/
-1 wcet_bb1823_bb1825 + 1 wcet_bb1823 >= 0; /*Phase_8.*/
-875 C_bb1828 + -875 C_bb1825 + 1 wcet_bb1825_bb1828 = 1750; /*Phase_8.*/
-1 wcet_bb1825_bb1828 + 1 wcet_bb1825 >= 0; /*Phase_8.*/
-8750 L_476_Pbb8 + -1 wcet_bb1827 + -875 C_bb1825 + 1 wcet_bb1825_bb1827 = -8750; /*Phase_8., DAH BB 1827 Line L_476_Pbb8(875*(11-1))*/
-1 wcet_bb1825_bb1827 + 1 wcet_bb1825 >= 0; /*Phase_8.*/
-1 wcet_bb1830 + -875 C_bb1827 + 1 wcet_bb1827_bb1830 = 1750; /*Phase_8.*/
-1 wcet_bb1827_bb1830 + 1 wcet_bb1827 >= 0; /*Phase_8.*/
-8750 L_476_Pbb8 + -875 C_bb1829 + -875 C_bb1827 + 1 wcet_bb1827_bb1829 = -8750; /*Phase_8., DAH BB 1829 Line L_476_Pbb8(875*(11-1))*/
-1 wcet_bb1827_bb1829 + 1 wcet_bb1827 >= 0; /*Phase_8.*/
-875 C_bb1832 + -875 C_bb1830 + 1 wcet_bb1830_bb1832 = 1750; /*Phase_8.*/
-1 wcet_bb1830_bb1832 + 1 wcet_bb1830 >= 0; /*Phase_8.*/
-8750 L_479_Pbb8 + -875 C_bb1831 + -875 C_bb1830 + 1 wcet_bb1830_bb1831 = -8750; /*Phase_8., DAH BB 1831 Line L_479_Pbb8(875*(11-1))*/
-1 wcet_bb1830_bb1831 + 1 wcet_bb1830 >= 0; /*Phase_8.*/
-1 wcet_bb1818 + 1 Wcet_basicmath___scalbnf_bb1818 = 1750; /*Phase_8.*/
-875 C_bb1805 + -875 C_bb1803 + 1 wcet_bb1803_bb1805 = 1750; /*Phase_8.*/
-1 wcet_bb1803_bb1805 + 1 wcet_bb1803 >= 0; /*Phase_8.*/
-8750 L_445_Pbb8 + -1 wcet_bb1804 + -875 C_bb1803 + 1 wcet_bb1803_bb1804 = -8750; /*Phase_8., DAH BB 1804 Line L_445_Pbb8(875*(11-1))*/
-1 wcet_bb1803_bb1804 + 1 wcet_bb1803 >= 0; /*Phase_8.*/
-1 wcet_bb1807 + -875 C_bb1804 + 1 wcet_bb1804_bb1807 = 1750; /*Phase_8.*/
-1 wcet_bb1804_bb1807 + 1 wcet_bb1804 >= 0; /*Phase_8.*/
-8750 L_446_Pbb8 + -1 wcet_bb1806 + -875 C_bb1804 + 1 wcet_bb1804_bb1806 = -8750; /*Phase_8., DAH BB 1806 Line L_446_Pbb8(875*(11-1))*/
-1 wcet_bb1804_bb1806 + 1 wcet_bb1804 >= 0; /*Phase_8.*/
-875 C_bb1805 + -875 C_bb1811 + -875 C_bb1807 + 1 wcet_bb1807_bb1811 = 3500; /*Phase_8.*/
-1 wcet_bb1807_bb1811 + 1 wcet_bb1807 >= 0; /*Phase_8.*/
-8750 L_44b_Pbb8 + -1 wcet_bb1810 + -875 C_bb1807 + 1 wcet_bb1807_bb1810 = -8750; /*Phase_8., DAH BB 1810 Line L_44b_Pbb8(875*(11-1))*/
-1 wcet_bb1807_bb1810 + 1 wcet_bb1807 >= 0; /*Phase_8.*/
-1 wcet_bb1806 + -875 C_bb1810 + 1 wcet_bb1810_bb1806 = 1750; /*Phase_8.*/
-1 wcet_bb1810_bb1806 + 1 wcet_bb1810 >= 0; /*Phase_8.*/
-875 C_bb1805 + -8750 L_44b_Pbb8 + -875 C_bb1815 + -875 C_bb1810 + 1 wcet_bb1810_bb1815 = -7000; /*Phase_8., DAH BB 1815 Line L_44b_Pbb8(875*(11-1))*/
-1 wcet_bb1810_bb1815 + 1 wcet_bb1810 >= 0; /*Phase_8.*/
-8750 L_44a_Pbb8 + -875 C_bb1805 + -8750 L_449_Pbb8 + -875 C_bb1817 + -8750 L_448_Pbb8 + -1750 C_bb1814 + -875 C_bb1809 + -875 C_bb1806 + 1 wcet_bb1806_bb1809 = -24500; /*Phase_8., DFH BB 1814 Line L_448_Pbb8(875* (11-1)), DAH BB 1817 Line L_449_Pbb8(875*(11-1)), DAH BB 1805 Line L_44a_Pbb8(875*(11-1))*/
-1 wcet_bb1806_bb1809 + 1 wcet_bb1806 >= 0; /*Phase_8.*/
-8750 L_446_Pbb8 + -1 wcet_bb1808 + -875 C_bb1806 + 1 wcet_bb1806_bb1808 = -8750; /*Phase_8., DAH BB 1808 Line L_446_Pbb8(875*(11-1))*/
-1 wcet_bb1806_bb1808 + 1 wcet_bb1806 >= 0; /*Phase_8.*/
-8750 L_44a_Pbb8 + -875 C_bb1805 + -8750 L_449_Pbb8 + -875 C_bb1817 + -8750 L_448_Pbb8 + -1750 C_bb1814 + -8750 L_447_Pbb8 + -875 C_bb1809 + -875 C_bb1816 + -875 C_bb1813 + -875 C_bb1808 + 1 wcet_bb1808_bb1813 = -31500; /*Phase_8., DAH BB 1809 Line L_447_Pbb8(875*(11-1)), DFH BB 1814 Line L_448_Pbb8(875* (11-1)), DAH BB 1817 Line L_449_Pbb8(875*(11-1)), DAH BB 1805 Line L_44a_Pbb8(875*(11-1))*/
-1 wcet_bb1808_bb1813 + 1 wcet_bb1808 >= 0; /*Phase_8.*/
-8750 L_44a_Pbb8 + -875 C_bb1805 + -8750 L_449_Pbb8 + -875 C_bb1817 + -8750 L_448_Pbb8 + -1750 C_bb1814 + -875 C_bb1809 + -17500 L_447_Pbb8 + -875 C_bb1816 + -8750 L_446_Pbb8 + -22750 C_bb1812 + -875 C_bb1808 + 1 wcet_bb1808_bb1812 = -8820; /*Phase_8., DFH BB 1812 Line L_446_Pbb8(875* (11-1)), DAH BB 1816 Line L_447_Pbb8(875*(11-1)), DAH BB 1809 Line L_447_Pbb8(875*(11-1)), DFH BB 1814 Line L_448_Pbb8(875* (11-1)), DAH BB 1817 Line L_449_Pbb8(875*(11-1)), DAH BB 1805 Line L_44a_Pbb8(875*(11-1))*/
-1 wcet_bb1808_bb1812 + 1 wcet_bb1808 >= 0; /*Phase_8.*/
-1 wcet_bb1803 + 1 Wcet_basicmath___ieee754_sqrtf_bb1803 = 1750; /*Phase_8.*/
-875 C_bb1802 + 1 Wcet_basicmath___isinff_bb1802 = 1750; /*Phase_8.*/
-875 C_bb1726 + -875 C_bb1724 + 1 wcet_bb1724_bb1726 = 1750; /*Phase_8.*/
-1 wcet_bb1724_bb1726 + 1 wcet_bb1724 >= 0; /*Phase_8.*/
-8750 L_445_Pbb8 + -1 wcet_bb1725 + -875 C_bb1724 + 1 wcet_bb1724_bb1725 = -8750; /*Phase_8., DAH BB 1725 Line L_445_Pbb8(875*(11-1))*/
-1 wcet_bb1724_bb1725 + 1 wcet_bb1724 >= 0; /*Phase_8.*/
-1 wcet_bb1728 + -875 C_bb1725 + 1 wcet_bb1725_bb1728 = 1750; /*Phase_8.*/
-1 wcet_bb1725_bb1728 + 1 wcet_bb1725 >= 0; /*Phase_8.*/
-8750 L_446_Pbb8 + -1 wcet_bb1727 + -875 C_bb1725 + 1 wcet_bb1725_bb1727 = -8750; /*Phase_8., DAH BB 1727 Line L_446_Pbb8(875*(11-1))*/
-1 wcet_bb1725_bb1727 + 1 wcet_bb1725 >= 0; /*Phase_8.*/
-875 C_bb1726 + -875 C_bb1732 + -875 C_bb1728 + 1 wcet_bb1728_bb1732 = 3500; /*Phase_8.*/
-1 wcet_bb1728_bb1732 + 1 wcet_bb1728 >= 0; /*Phase_8.*/
-8750 L_44b_Pbb8 + -1 wcet_bb1731 + -875 C_bb1728 + 1 wcet_bb1728_bb1731 = -8750; /*Phase_8., DAH BB 1731 Line L_44b_Pbb8(875*(11-1))*/
-1 wcet_bb1728_bb1731 + 1 wcet_bb1728 >= 0; /*Phase_8.*/
-1 wcet_bb1727 + -875 C_bb1731 + 1 wcet_bb1731_bb1727 = 1750; /*Phase_8.*/
-1 wcet_bb1731_bb1727 + 1 wcet_bb1731 >= 0; /*Phase_8.*/
-875 C_bb1726 + -8750 L_44b_Pbb8 + -875 C_bb1736 + -875 C_bb1731 + 1 wcet_bb1731_bb1736 = -7000; /*Phase_8., DAH BB 1736 Line L_44b_Pbb8(875*(11-1))*/
-1 wcet_bb1731_bb1736 + 1 wcet_bb1731 >= 0; /*Phase_8.*/
-8750 L_44a_Pbb8 + -875 C_bb1726 + -8750 L_449_Pbb8 + -875 C_bb1738 + -8750 L_448_Pbb8 + -1750 C_bb1735 + -875 C_bb1730 + -875 C_bb1727 + 1 wcet_bb1727_bb1730 = -24500; /*Phase_8., DFH BB 1735 Line L_448_Pbb8(875* (11-1)), DAH BB 1738 Line L_449_Pbb8(875*(11-1)), DAH BB 1726 Line L_44a_Pbb8(875*(11-1))*/
-1 wcet_bb1727_bb1730 + 1 wcet_bb1727 >= 0; /*Phase_8.*/
-8750 L_446_Pbb8 + -1 wcet_bb1729 + -875 C_bb1727 + 1 wcet_bb1727_bb1729 = -8750; /*Phase_8., DAH BB 1729 Line L_446_Pbb8(875*(11-1))*/
-1 wcet_bb1727_bb1729 + 1 wcet_bb1727 >= 0; /*Phase_8.*/
-8750 L_44a_Pbb8 + -875 C_bb1726 + -8750 L_449_Pbb8 + -875 C_bb1738 + -8750 L_448_Pbb8 + -1750 C_bb1735 + -8750 L_447_Pbb8 + -875 C_bb1730 + -875 C_bb1737 + -875 C_bb1734 + -875 C_bb1729 + 1 wcet_bb1729_bb1734 = -31500; /*Phase_8., DAH BB 1730 Line L_447_Pbb8(875*(11-1)), DFH BB 1735 Line L_448_Pbb8(875* (11-1)), DAH BB 1738 Line L_449_Pbb8(875*(11-1)), DAH BB 1726 Line L_44a_Pbb8(875*(11-1))*/
-1 wcet_bb1729_bb1734 + 1 wcet_bb1729 >= 0; /*Phase_8.*/
-8750 L_44a_Pbb8 + -875 C_bb1726 + -8750 L_449_Pbb8 + -875 C_bb1738 + -8750 L_448_Pbb8 + -1750 C_bb1735 + -875 C_bb1730 + -17500 L_447_Pbb8 + -875 C_bb1737 + -8750 L_446_Pbb8 + -22750 C_bb1733 + -875 C_bb1729 + 1 wcet_bb1729_bb1733 = -8820; /*Phase_8., DFH BB 1733 Line L_446_Pbb8(875* (11-1)), DAH BB 1737 Line L_447_Pbb8(875*(11-1)), DAH BB 1730 Line L_447_Pbb8(875*(11-1)), DFH BB 1735 Line L_448_Pbb8(875* (11-1)), DAH BB 1738 Line L_449_Pbb8(875*(11-1)), DAH BB 1726 Line L_44a_Pbb8(875*(11-1))*/
-1 wcet_bb1729_bb1733 + 1 wcet_bb1729 >= 0; /*Phase_8.*/
-1 wcet_bb1724 + 1 Wcet_basicmath___ieee754_sqrtf_bb1724 = 1750; /*Phase_8.*/
-875 C_bb1711 + -875 C_bb1709 + 1 wcet_bb1709_bb1711 = 1750; /*Phase_8.*/
-1 wcet_bb1709_bb1711 + 1 wcet_bb1709 >= 0; /*Phase_8.*/
-8750 L_445_Pbb8 + -1 wcet_bb1710 + -875 C_bb1709 + 1 wcet_bb1709_bb1710 = -8750; /*Phase_8., DAH BB 1710 Line L_445_Pbb8(875*(11-1))*/
-1 wcet_bb1709_bb1710 + 1 wcet_bb1709 >= 0; /*Phase_8.*/
-1 wcet_bb1713 + -875 C_bb1710 + 1 wcet_bb1710_bb1713 = 1750; /*Phase_8.*/
-1 wcet_bb1710_bb1713 + 1 wcet_bb1710 >= 0; /*Phase_8.*/
-8750 L_446_Pbb8 + -1 wcet_bb1712 + -875 C_bb1710 + 1 wcet_bb1710_bb1712 = -8750; /*Phase_8., DAH BB 1712 Line L_446_Pbb8(875*(11-1))*/
-1 wcet_bb1710_bb1712 + 1 wcet_bb1710 >= 0; /*Phase_8.*/
-875 C_bb1711 + -875 C_bb1717 + -875 C_bb1713 + 1 wcet_bb1713_bb1717 = 3500; /*Phase_8.*/
-1 wcet_bb1713_bb1717 + 1 wcet_bb1713 >= 0; /*Phase_8.*/
-8750 L_44b_Pbb8 + -1 wcet_bb1716 + -875 C_bb1713 + 1 wcet_bb1713_bb1716 = -8750; /*Phase_8., DAH BB 1716 Line L_44b_Pbb8(875*(11-1))*/
-1 wcet_bb1713_bb1716 + 1 wcet_bb1713 >= 0; /*Phase_8.*/
-1 wcet_bb1712 + -875 C_bb1716 + 1 wcet_bb1716_bb1712 = 1750; /*Phase_8.*/
-1 wcet_bb1716_bb1712 + 1 wcet_bb1716 >= 0; /*Phase_8.*/
-875 C_bb1711 + -8750 L_44b_Pbb8 + -875 C_bb1721 + -875 C_bb1716 + 1 wcet_bb1716_bb1721 = -7000; /*Phase_8., DAH BB 1721 Line L_44b_Pbb8(875*(11-1))*/
-1 wcet_bb1716_bb1721 + 1 wcet_bb1716 >= 0; /*Phase_8.*/
-8750 L_44a_Pbb8 + -875 C_bb1711 + -8750 L_449_Pbb8 + -875 C_bb1723 + -8750 L_448_Pbb8 + -1750 C_bb1720 + -875 C_bb1715 + -875 C_bb1712 + 1 wcet_bb1712_bb1715 = -24500; /*Phase_8., DFH BB 1720 Line L_448_Pbb8(875* (11-1)), DAH BB 1723 Line L_449_Pbb8(875*(11-1)), DAH BB 1711 Line L_44a_Pbb8(875*(11-1))*/
-1 wcet_bb1712_bb1715 + 1 wcet_bb1712 >= 0; /*Phase_8.*/
-8750 L_446_Pbb8 + -1 wcet_bb1714 + -875 C_bb1712 + 1 wcet_bb1712_bb1714 = -8750; /*Phase_8., DAH BB 1714 Line L_446_Pbb8(875*(11-1))*/
-1 wcet_bb1712_bb1714 + 1 wcet_bb1712 >= 0; /*Phase_8.*/
-8750 L_44a_Pbb8 + -875 C_bb1711 + -8750 L_449_Pbb8 + -875 C_bb1723 + -8750 L_448_Pbb8 + -1750 C_bb1720 + -8750 L_447_Pbb8 + -875 C_bb1715 + -875 C_bb1722 + -875 C_bb1719 + -875 C_bb1714 + 1 wcet_bb1714_bb1719 = -31500; /*Phase_8., DAH BB 1715 Line L_447_Pbb8(875*(11-1)), DFH BB 1720 Line L_448_Pbb8(875* (11-1)), DAH BB 1723 Line L_449_Pbb8(875*(11-1)), DAH BB 1711 Line L_44a_Pbb8(875*(11-1))*/
-1 wcet_bb1714_bb1719 + 1 wcet_bb1714 >= 0; /*Phase_8.*/
-8750 L_44a_Pbb8 + -875 C_bb1711 + -8750 L_449_Pbb8 + -875 C_bb1723 + -8750 L_448_Pbb8 + -1750 C_bb1720 + -875 C_bb1715 + -17500 L_447_Pbb8 + -875 C_bb1722 + -8750 L_446_Pbb8 + -22750 C_bb1718 + -875 C_bb1714 + 1 wcet_bb1714_bb1718 = -8820; /*Phase_8., DFH BB 1718 Line L_446_Pbb8(875* (11-1)), DAH BB 1722 Line L_447_Pbb8(875*(11-1)), DAH BB 1715 Line L_447_Pbb8(875*(11-1)), DFH BB 1720 Line L_448_Pbb8(875* (11-1)), DAH BB 1723 Line L_449_Pbb8(875*(11-1)), DAH BB 1711 Line L_44a_Pbb8(875*(11-1))*/
-1 wcet_bb1714_bb1718 + 1 wcet_bb1714 >= 0; /*Phase_8.*/
-1 wcet_bb1709 + 1 Wcet_basicmath___ieee754_sqrtf_bb1709 = 1750; /*Phase_8.*/
-10 L_45f + -1 wcet_bb1645 + -1 C_bb1643 + 1 wcet_bb1643_bb1645 = -8; /*Phase_0., DAH BB 1645 Line L_45f(1*(11-1))*/
-1 wcet_bb1643_bb1645 + 1 wcet_bb1643 >= 0; /*Phase_0.*/
-10 L_45f + -1 wcet_bb1644 + -1 C_bb1643 + 1 wcet_bb1643_bb1644 = -10; /*Phase_0., DAH BB 1644 Line L_45f(1*(11-1))*/
-1 wcet_bb1643_bb1644 + 1 wcet_bb1643 >= 0; /*Phase_0.*/
-1 C_bb1646 + -1 C_bb1644 + 1 wcet_bb1644_bb1646 = 2; /*Phase_0.*/
-1 wcet_bb1644_bb1646 + 1 wcet_bb1644 >= 0; /*Phase_0.*/
-10 L_45f + -1 wcet_bb1645 + -1 C_bb1644 + 1 wcet_bb1644_bb1645 = -10; /*Phase_0., DAH BB 1645 Line L_45f(1*(11-1))*/
-1 wcet_bb1644_bb1645 + 1 wcet_bb1644 >= 0; /*Phase_0.*/
-1 C_bb1648 + -1 C_bb1645 + 1 wcet_bb1645_bb1648 = 2; /*Phase_0.*/
-1 wcet_bb1645_bb1648 + 1 wcet_bb1645 >= 0; /*Phase_0.*/
-10 L_461 + -1 C_bb1647 + -1 C_bb1645 + 1 wcet_bb1645_bb1647 = -10; /*Phase_0., DAH BB 1647 Line L_461(1*(11-1))*/
-1 wcet_bb1645_bb1647 + 1 wcet_bb1645 >= 0; /*Phase_0.*/
-1 wcet_bb1643 + 1 Wcet_basicmath___kernel_cosf_bb1643 = 2; /*Phase_0.*/
-1 wcet_bb1640 + -1 C_bb1638 + 1 wcet_bb1638_bb1640 = 2; /*Phase_0.*/
-1 wcet_bb1638_bb1640 + 1 wcet_bb1638 >= 0; /*Phase_0.*/
-10 L_466 + -1 wcet_bb1639 + -1 C_bb1638 + 1 wcet_bb1638_bb1639 = -10; /*Phase_0., DAH BB 1639 Line L_466(1*(11-1))*/
-1 wcet_bb1638_bb1639 + 1 wcet_bb1638 >= 0; /*Phase_0.*/
-10 L_467 + -1 wcet_bb1640 + -1 C_bb1639 + 1 wcet_bb1639_bb1640 = -10; /*Phase_0., DAH BB 1640 Line L_467(1*(11-1))*/
-1 wcet_bb1639_bb1640 + 1 wcet_bb1639 >= 0; /*Phase_0.*/
-1 C_bb1642 + -1 C_bb1640 + 1 wcet_bb1640_bb1642 = 2; /*Phase_0.*/
-1 wcet_bb1640_bb1642 + 1 wcet_bb1640 >= 0; /*Phase_0.*/
-10 L_468 + -1 C_bb1641 + -1 C_bb1640 + 1 wcet_bb1640_bb1641 = -10; /*Phase_0., DAH BB 1641 Line L_468(1*(11-1))*/
-1 wcet_bb1640_bb1641 + 1 wcet_bb1640 >= 0; /*Phase_0.*/
-1 wcet_bb1638 + 1 Wcet_basicmath___kernel_sinf_bb1638 = 2; /*Phase_0.*/
-10 L_45f + -1 wcet_bb1634 + -1 C_bb1632 + 1 wcet_bb1632_bb1634 = -8; /*Phase_0., DAH BB 1634 Line L_45f(1*(11-1))*/
-1 wcet_bb1632_bb1634 + 1 wcet_bb1632 >= 0; /*Phase_0.*/
-10 L_45f + -1 wcet_bb1633 + -1 C_bb1632 + 1 wcet_bb1632_bb1633 = -10; /*Phase_0., DAH BB 1633 Line L_45f(1*(11-1))*/
-1 wcet_bb1632_bb1633 + 1 wcet_bb1632 >= 0; /*Phase_0.*/
-1 C_bb1635 + -1 C_bb1633 + 1 wcet_bb1633_bb1635 = 2; /*Phase_0.*/
-1 wcet_bb1633_bb1635 + 1 wcet_bb1633 >= 0; /*Phase_0.*/
-10 L_45f + -1 wcet_bb1634 + -1 C_bb1633 + 1 wcet_bb1633_bb1634 = -10; /*Phase_0., DAH BB 1634 Line L_45f(1*(11-1))*/
-1 wcet_bb1633_bb1634 + 1 wcet_bb1633 >= 0; /*Phase_0.*/
-1 C_bb1637 + -1 C_bb1634 + 1 wcet_bb1634_bb1637 = 2; /*Phase_0.*/
-1 wcet_bb1634_bb1637 + 1 wcet_bb1634 >= 0; /*Phase_0.*/
-10 L_461 + -1 C_bb1636 + -1 C_bb1634 + 1 wcet_bb1634_bb1636 = -10; /*Phase_0., DAH BB 1636 Line L_461(1*(11-1))*/
-1 wcet_bb1634_bb1636 + 1 wcet_bb1634 >= 0; /*Phase_0.*/
-1 wcet_bb1632 + 1 Wcet_basicmath___kernel_cosf_bb1632 = 2; /*Phase_0.*/
-1 wcet_bb1629 + -1 C_bb1627 + 1 wcet_bb1627_bb1629 = 2; /*Phase_0.*/
-1 wcet_bb1627_bb1629 + 1 wcet_bb1627 >= 0; /*Phase_0.*/
-10 L_466 + -1 wcet_bb1628 + -1 C_bb1627 + 1 wcet_bb1627_bb1628 = -10; /*Phase_0., DAH BB 1628 Line L_466(1*(11-1))*/
-1 wcet_bb1627_bb1628 + 1 wcet_bb1627 >= 0; /*Phase_0.*/
-10 L_467 + -1 wcet_bb1629 + -1 C_bb1628 + 1 wcet_bb1628_bb1629 = -10; /*Phase_0., DAH BB 1629 Line L_467(1*(11-1))*/
-1 wcet_bb1628_bb1629 + 1 wcet_bb1628 >= 0; /*Phase_0.*/
-1 C_bb1631 + -1 C_bb1629 + 1 wcet_bb1629_bb1631 = 2; /*Phase_0.*/
-1 wcet_bb1629_bb1631 + 1 wcet_bb1629 >= 0; /*Phase_0.*/
-10 L_468 + -1 C_bb1630 + -1 C_bb1629 + 1 wcet_bb1629_bb1630 = -10; /*Phase_0., DAH BB 1630 Line L_468(1*(11-1))*/
-1 wcet_bb1629_bb1630 + 1 wcet_bb1629 >= 0; /*Phase_0.*/
-1 wcet_bb1627 + 1 Wcet_basicmath___kernel_sinf_bb1627 = 2; /*Phase_0.*/
-1 C_bb1614 + -1 C_bb1612 + 1 wcet_bb1612_bb1614 = 2; /*Phase_0.*/
-1 wcet_bb1612_bb1614 + 1 wcet_bb1612 >= 0; /*Phase_0.*/
-10 L_433 + -1 wcet_bb1613 + -1 C_bb1612 + 1 wcet_bb1612_bb1613 = -10; /*Phase_0., DAH BB 1613 Line L_433(1*(11-1))*/
-1 wcet_bb1612_bb1613 + 1 wcet_bb1612 >= 0; /*Phase_0.*/
-1 wcet_bb1616 + -1 C_bb1613 + 1 wcet_bb1613_bb1616 = 2; /*Phase_0.*/
-1 wcet_bb1613_bb1616 + 1 wcet_bb1613 >= 0; /*Phase_0.*/
-1 wcet_bb1615 + -1 C_bb1613 + 1 wcet_bb1613_bb1615 = 0; /*Phase_0.*/
-1 wcet_bb1613_bb1615 + 1 wcet_bb1613 >= 0; /*Phase_0.*/
-1 C_bb1620 + -1 C_bb1616 + 1 wcet_bb1616_bb1620 = 2; /*Phase_0.*/
-1 wcet_bb1616_bb1620 + 1 wcet_bb1616 >= 0; /*Phase_0.*/
-10 L_439 + -1 wcet_bb1619 + -1 C_bb1616 + 1 wcet_bb1616_bb1619 = -10; /*Phase_0., DAH BB 1619 Line L_439(1*(11-1))*/
-1 wcet_bb1616_bb1619 + 1 wcet_bb1616 >= 0; /*Phase_0.*/
-1 wcet_bb1622 + -1 C_bb1619 + 1 wcet_bb1619_bb1622 = 2; /*Phase_0.*/
-1 wcet_bb1619_bb1622 + 1 wcet_bb1619 >= 0; /*Phase_0.*/
-10 L_43b + -1 wcet_bb1621 + -1 C_bb1619 + 1 wcet_bb1619_bb1621 = -10; /*Phase_0., DAH BB 1621 Line L_43b(1*(11-1))*/
-1 wcet_bb1619_bb1621 + 1 wcet_bb1619 >= 0; /*Phase_0.*/
-1 wcet_bb1622 + -1 C_bb1621 + 1 wcet_bb1621_bb1622 = 2; /*Phase_0.*/
-1 wcet_bb1621_bb1622 + 1 wcet_bb1621 >= 0; /*Phase_0.*/
-10 L_43c + -1 C_bb1625 + -10 L_43b + -1 C_bb1623 + -1 C_bb1621 + 1 wcet_bb1621_bb1623 = -20; /*Phase_0., DAH BB 1623 Line L_43b(1*(11-1)), DAH BB 1625 Line L_43c(1*(11-1))*/
-1 wcet_bb1621_bb1623 + 1 wcet_bb1621 >= 0; /*Phase_0.*/
-1 C_bb1625 + -1 C_bb1622 + 1 wcet_bb1622_bb1625 = 2; /*Phase_0.*/
-1 wcet_bb1622_bb1625 + 1 wcet_bb1622 >= 0; /*Phase_0.*/
-10 L_43e + -1 wcet_bb1624 + -1 C_bb1622 + 1 wcet_bb1622_bb1624 = -10; /*Phase_0., DAH BB 1624 Line L_43e(1*(11-1))*/
-1 wcet_bb1622_bb1624 + 1 wcet_bb1622 >= 0; /*Phase_0.*/
-1 C_bb1625 + -1 C_bb1624 + 1 wcet_bb1624_bb1625 = 2; /*Phase_0.*/
-1 wcet_bb1624_bb1625 + 1 wcet_bb1624 >= 0; /*Phase_0.*/
-1 C_bb1625 + -10 L_440 + -1 C_bb1626 + -1 C_bb1624 + 1 wcet_bb1624_bb1626 = -8; /*Phase_0., DAH BB 1626 Line L_440(1*(11-1))*/
-1 wcet_bb1624_bb1626 + 1 wcet_bb1624 >= 0; /*Phase_0.*/
-1 C_bb1618 + -1 C_bb1615 + 1 wcet_bb1615_bb1618 = 2; /*Phase_0.*/
-1 wcet_bb1615_bb1618 + 1 wcet_bb1615 >= 0; /*Phase_0.*/
-10 L_434 + -1 C_bb1617 + -1 C_bb1615 + 1 wcet_bb1615_bb1617 = -10; /*Phase_0., DAH BB 1617 Line L_434(1*(11-1))*/
-1 wcet_bb1615_bb1617 + 1 wcet_bb1615 >= 0; /*Phase_0.*/
-1 wcet_bb1612 + 1 Wcet_basicmath___ieee754_rem_pio2f_bb1612 = 2; /*Phase_0.*/
-10 L_45f + -1 wcet_bb1608 + -1 C_bb1606 + 1 wcet_bb1606_bb1608 = -8; /*Phase_0., DAH BB 1608 Line L_45f(1*(11-1))*/
-1 wcet_bb1606_bb1608 + 1 wcet_bb1606 >= 0; /*Phase_0.*/
-10 L_45f + -1 wcet_bb1607 + -1 C_bb1606 + 1 wcet_bb1606_bb1607 = -10; /*Phase_0., DAH BB 1607 Line L_45f(1*(11-1))*/
-1 wcet_bb1606_bb1607 + 1 wcet_bb1606 >= 0; /*Phase_0.*/
-1 C_bb1609 + -1 C_bb1607 + 1 wcet_bb1607_bb1609 = 2; /*Phase_0.*/
-1 wcet_bb1607_bb1609 + 1 wcet_bb1607 >= 0; /*Phase_0.*/
-10 L_45f + -1 wcet_bb1608 + -1 C_bb1607 + 1 wcet_bb1607_bb1608 = -10; /*Phase_0., DAH BB 1608 Line L_45f(1*(11-1))*/
-1 wcet_bb1607_bb1608 + 1 wcet_bb1607 >= 0; /*Phase_0.*/
-1 C_bb1611 + -1 C_bb1608 + 1 wcet_bb1608_bb1611 = 2; /*Phase_0.*/
-1 wcet_bb1608_bb1611 + 1 wcet_bb1608 >= 0; /*Phase_0.*/
-10 L_461 + -1 C_bb1610 + -1 C_bb1608 + 1 wcet_bb1608_bb1610 = -10; /*Phase_0., DAH BB 1610 Line L_461(1*(11-1))*/
-1 wcet_bb1608_bb1610 + 1 wcet_bb1608 >= 0; /*Phase_0.*/
-1 wcet_bb1606 + 1 Wcet_basicmath___kernel_cosf_bb1606 = 2; /*Phase_0.*/
-10 L_45f + -1 wcet_bb1571 + -1 C_bb1569 + 1 wcet_bb1569_bb1571 = -8; /*Phase_0., DAH BB 1571 Line L_45f(1*(11-1))*/
-1 wcet_bb1569_bb1571 + 1 wcet_bb1569 >= 0; /*Phase_0.*/
-10 L_45f + -1 wcet_bb1570 + -1 C_bb1569 + 1 wcet_bb1569_bb1570 = -10; /*Phase_0., DAH BB 1570 Line L_45f(1*(11-1))*/
-1 wcet_bb1569_bb1570 + 1 wcet_bb1569 >= 0; /*Phase_0.*/
-1 C_bb1572 + -1 C_bb1570 + 1 wcet_bb1570_bb1572 = 2; /*Phase_0.*/
-1 wcet_bb1570_bb1572 + 1 wcet_bb1570 >= 0; /*Phase_0.*/
-10 L_45f + -1 wcet_bb1571 + -1 C_bb1570 + 1 wcet_bb1570_bb1571 = -10; /*Phase_0., DAH BB 1571 Line L_45f(1*(11-1))*/
-1 wcet_bb1570_bb1571 + 1 wcet_bb1570 >= 0; /*Phase_0.*/
-1 C_bb1574 + -1 C_bb1571 + 1 wcet_bb1571_bb1574 = 2; /*Phase_0.*/
-1 wcet_bb1571_bb1574 + 1 wcet_bb1571 >= 0; /*Phase_0.*/
-10 L_461 + -1 C_bb1573 + -1 C_bb1571 + 1 wcet_bb1571_bb1573 = -10; /*Phase_0., DAH BB 1573 Line L_461(1*(11-1))*/
-1 wcet_bb1571_bb1573 + 1 wcet_bb1571 >= 0; /*Phase_0.*/
-1 wcet_bb1569 + 1 Wcet_basicmath___kernel_cosf_bb1569 = 2; /*Phase_0.*/
-1 wcet_bb1566 + -1 C_bb1564 + 1 wcet_bb1564_bb1566 = 2; /*Phase_0.*/
-1 wcet_bb1564_bb1566 + 1 wcet_bb1564 >= 0; /*Phase_0.*/
-10 L_466 + -1 wcet_bb1565 + -1 C_bb1564 + 1 wcet_bb1564_bb1565 = -10; /*Phase_0., DAH BB 1565 Line L_466(1*(11-1))*/
-1 wcet_bb1564_bb1565 + 1 wcet_bb1564 >= 0; /*Phase_0.*/
-10 L_467 + -1 wcet_bb1566 + -1 C_bb1565 + 1 wcet_bb1565_bb1566 = -10; /*Phase_0., DAH BB 1566 Line L_467(1*(11-1))*/
-1 wcet_bb1565_bb1566 + 1 wcet_bb1565 >= 0; /*Phase_0.*/
-1 C_bb1568 + -1 C_bb1566 + 1 wcet_bb1566_bb1568 = 2; /*Phase_0.*/
-1 wcet_bb1566_bb1568 + 1 wcet_bb1566 >= 0; /*Phase_0.*/
-10 L_468 + -1 C_bb1567 + -1 C_bb1566 + 1 wcet_bb1566_bb1567 = -10; /*Phase_0., DAH BB 1567 Line L_468(1*(11-1))*/
-1 wcet_bb1566_bb1567 + 1 wcet_bb1566 >= 0; /*Phase_0.*/
-1 wcet_bb1564 + 1 Wcet_basicmath___kernel_sinf_bb1564 = 2; /*Phase_0.*/
-10 L_45f + -1 wcet_bb1560 + -1 C_bb1558 + 1 wcet_bb1558_bb1560 = -8; /*Phase_0., DAH BB 1560 Line L_45f(1*(11-1))*/
-1 wcet_bb1558_bb1560 + 1 wcet_bb1558 >= 0; /*Phase_0.*/
-10 L_45f + -1 wcet_bb1559 + -1 C_bb1558 + 1 wcet_bb1558_bb1559 = -10; /*Phase_0., DAH BB 1559 Line L_45f(1*(11-1))*/
-1 wcet_bb1558_bb1559 + 1 wcet_bb1558 >= 0; /*Phase_0.*/
-1 C_bb1561 + -1 C_bb1559 + 1 wcet_bb1559_bb1561 = 2; /*Phase_0.*/
-1 wcet_bb1559_bb1561 + 1 wcet_bb1559 >= 0; /*Phase_0.*/
-10 L_45f + -1 wcet_bb1560 + -1 C_bb1559 + 1 wcet_bb1559_bb1560 = -10; /*Phase_0., DAH BB 1560 Line L_45f(1*(11-1))*/
-1 wcet_bb1559_bb1560 + 1 wcet_bb1559 >= 0; /*Phase_0.*/
-1 C_bb1563 + -1 C_bb1560 + 1 wcet_bb1560_bb1563 = 2; /*Phase_0.*/
-1 wcet_bb1560_bb1563 + 1 wcet_bb1560 >= 0; /*Phase_0.*/
-10 L_461 + -1 C_bb1562 + -1 C_bb1560 + 1 wcet_bb1560_bb1562 = -10; /*Phase_0., DAH BB 1562 Line L_461(1*(11-1))*/
-1 wcet_bb1560_bb1562 + 1 wcet_bb1560 >= 0; /*Phase_0.*/
-1 wcet_bb1558 + 1 Wcet_basicmath___kernel_cosf_bb1558 = 2; /*Phase_0.*/
-1 wcet_bb1555 + -1 C_bb1553 + 1 wcet_bb1553_bb1555 = 2; /*Phase_0.*/
-1 wcet_bb1553_bb1555 + 1 wcet_bb1553 >= 0; /*Phase_0.*/
-10 L_466 + -1 wcet_bb1554 + -1 C_bb1553 + 1 wcet_bb1553_bb1554 = -10; /*Phase_0., DAH BB 1554 Line L_466(1*(11-1))*/
-1 wcet_bb1553_bb1554 + 1 wcet_bb1553 >= 0; /*Phase_0.*/
-10 L_467 + -1 wcet_bb1555 + -1 C_bb1554 + 1 wcet_bb1554_bb1555 = -10; /*Phase_0., DAH BB 1555 Line L_467(1*(11-1))*/
-1 wcet_bb1554_bb1555 + 1 wcet_bb1554 >= 0; /*Phase_0.*/
-1 C_bb1557 + -1 C_bb1555 + 1 wcet_bb1555_bb1557 = 2; /*Phase_0.*/
-1 wcet_bb1555_bb1557 + 1 wcet_bb1555 >= 0; /*Phase_0.*/
-10 L_468 + -1 C_bb1556 + -1 C_bb1555 + 1 wcet_bb1555_bb1556 = -10; /*Phase_0., DAH BB 1556 Line L_468(1*(11-1))*/
-1 wcet_bb1555_bb1556 + 1 wcet_bb1555 >= 0; /*Phase_0.*/
-1 wcet_bb1553 + 1 Wcet_basicmath___kernel_sinf_bb1553 = 2; /*Phase_0.*/
-1 C_bb1540 + -1 C_bb1538 + 1 wcet_bb1538_bb1540 = 2; /*Phase_0.*/
-1 wcet_bb1538_bb1540 + 1 wcet_bb1538 >= 0; /*Phase_0.*/
-10 L_433 + -1 wcet_bb1539 + -1 C_bb1538 + 1 wcet_bb1538_bb1539 = -10; /*Phase_0., DAH BB 1539 Line L_433(1*(11-1))*/
-1 wcet_bb1538_bb1539 + 1 wcet_bb1538 >= 0; /*Phase_0.*/
-1 wcet_bb1542 + -1 C_bb1539 + 1 wcet_bb1539_bb1542 = 2; /*Phase_0.*/
-1 wcet_bb1539_bb1542 + 1 wcet_bb1539 >= 0; /*Phase_0.*/
-1 wcet_bb1541 + -1 C_bb1539 + 1 wcet_bb1539_bb1541 = 0; /*Phase_0.*/
-1 wcet_bb1539_bb1541 + 1 wcet_bb1539 >= 0; /*Phase_0.*/
-1 C_bb1546 + -1 C_bb1542 + 1 wcet_bb1542_bb1546 = 2; /*Phase_0.*/
-1 wcet_bb1542_bb1546 + 1 wcet_bb1542 >= 0; /*Phase_0.*/
-10 L_439 + -1 wcet_bb1545 + -1 C_bb1542 + 1 wcet_bb1542_bb1545 = -10; /*Phase_0., DAH BB 1545 Line L_439(1*(11-1))*/
-1 wcet_bb1542_bb1545 + 1 wcet_bb1542 >= 0; /*Phase_0.*/
-1 wcet_bb1548 + -1 C_bb1545 + 1 wcet_bb1545_bb1548 = 2; /*Phase_0.*/
-1 wcet_bb1545_bb1548 + 1 wcet_bb1545 >= 0; /*Phase_0.*/
-10 L_43b + -1 wcet_bb1547 + -1 C_bb1545 + 1 wcet_bb1545_bb1547 = -10; /*Phase_0., DAH BB 1547 Line L_43b(1*(11-1))*/
-1 wcet_bb1545_bb1547 + 1 wcet_bb1545 >= 0; /*Phase_0.*/
-1 wcet_bb1548 + -1 C_bb1547 + 1 wcet_bb1547_bb1548 = 2; /*Phase_0.*/
-1 wcet_bb1547_bb1548 + 1 wcet_bb1547 >= 0; /*Phase_0.*/
-10 L_43c + -1 C_bb1551 + -10 L_43b + -1 C_bb1549 + -1 C_bb1547 + 1 wcet_bb1547_bb1549 = -20; /*Phase_0., DAH BB 1549 Line L_43b(1*(11-1)), DAH BB 1551 Line L_43c(1*(11-1))*/
-1 wcet_bb1547_bb1549 + 1 wcet_bb1547 >= 0; /*Phase_0.*/
-1 C_bb1551 + -1 C_bb1548 + 1 wcet_bb1548_bb1551 = 2; /*Phase_0.*/
-1 wcet_bb1548_bb1551 + 1 wcet_bb1548 >= 0; /*Phase_0.*/
-10 L_43e + -1 wcet_bb1550 + -1 C_bb1548 + 1 wcet_bb1548_bb1550 = -10; /*Phase_0., DAH BB 1550 Line L_43e(1*(11-1))*/
-1 wcet_bb1548_bb1550 + 1 wcet_bb1548 >= 0; /*Phase_0.*/
-1 C_bb1551 + -1 C_bb1550 + 1 wcet_bb1550_bb1551 = 2; /*Phase_0.*/
-1 wcet_bb1550_bb1551 + 1 wcet_bb1550 >= 0; /*Phase_0.*/
-1 C_bb1551 + -10 L_440 + -1 C_bb1552 + -1 C_bb1550 + 1 wcet_bb1550_bb1552 = -8; /*Phase_0., DAH BB 1552 Line L_440(1*(11-1))*/
-1 wcet_bb1550_bb1552 + 1 wcet_bb1550 >= 0; /*Phase_0.*/
-1 C_bb1544 + -1 C_bb1541 + 1 wcet_bb1541_bb1544 = 2; /*Phase_0.*/
-1 wcet_bb1541_bb1544 + 1 wcet_bb1541 >= 0; /*Phase_0.*/
-10 L_434 + -1 C_bb1543 + -1 C_bb1541 + 1 wcet_bb1541_bb1543 = -10; /*Phase_0., DAH BB 1543 Line L_434(1*(11-1))*/
-1 wcet_bb1541_bb1543 + 1 wcet_bb1541 >= 0; /*Phase_0.*/
-1 wcet_bb1538 + 1 Wcet_basicmath___ieee754_rem_pio2f_bb1538 = 2; /*Phase_0.*/
-10 L_45f + -1 wcet_bb1534 + -1 C_bb1532 + 1 wcet_bb1532_bb1534 = -8; /*Phase_0., DAH BB 1534 Line L_45f(1*(11-1))*/
-1 wcet_bb1532_bb1534 + 1 wcet_bb1532 >= 0; /*Phase_0.*/
-10 L_45f + -1 wcet_bb1533 + -1 C_bb1532 + 1 wcet_bb1532_bb1533 = -10; /*Phase_0., DAH BB 1533 Line L_45f(1*(11-1))*/
-1 wcet_bb1532_bb1533 + 1 wcet_bb1532 >= 0; /*Phase_0.*/
-1 C_bb1535 + -1 C_bb1533 + 1 wcet_bb1533_bb1535 = 2; /*Phase_0.*/
-1 wcet_bb1533_bb1535 + 1 wcet_bb1533 >= 0; /*Phase_0.*/
-10 L_45f + -1 wcet_bb1534 + -1 C_bb1533 + 1 wcet_bb1533_bb1534 = -10; /*Phase_0., DAH BB 1534 Line L_45f(1*(11-1))*/
-1 wcet_bb1533_bb1534 + 1 wcet_bb1533 >= 0; /*Phase_0.*/
-1 C_bb1537 + -1 C_bb1534 + 1 wcet_bb1534_bb1537 = 2; /*Phase_0.*/
-1 wcet_bb1534_bb1537 + 1 wcet_bb1534 >= 0; /*Phase_0.*/
-10 L_461 + -1 C_bb1536 + -1 C_bb1534 + 1 wcet_bb1534_bb1536 = -10; /*Phase_0., DAH BB 1536 Line L_461(1*(11-1))*/
-1 wcet_bb1534_bb1536 + 1 wcet_bb1534 >= 0; /*Phase_0.*/
-1 wcet_bb1532 + 1 Wcet_basicmath___kernel_cosf_bb1532 = 2; /*Phase_0.*/
-10 L_45f + -1 wcet_bb1497 + -1 C_bb1495 + 1 wcet_bb1495_bb1497 = -8; /*Phase_0., DAH BB 1497 Line L_45f(1*(11-1))*/
-1 wcet_bb1495_bb1497 + 1 wcet_bb1495 >= 0; /*Phase_0.*/
-10 L_45f + -1 wcet_bb1496 + -1 C_bb1495 + 1 wcet_bb1495_bb1496 = -10; /*Phase_0., DAH BB 1496 Line L_45f(1*(11-1))*/
-1 wcet_bb1495_bb1496 + 1 wcet_bb1495 >= 0; /*Phase_0.*/
-1 C_bb1498 + -1 C_bb1496 + 1 wcet_bb1496_bb1498 = 2; /*Phase_0.*/
-1 wcet_bb1496_bb1498 + 1 wcet_bb1496 >= 0; /*Phase_0.*/
-10 L_45f + -1 wcet_bb1497 + -1 C_bb1496 + 1 wcet_bb1496_bb1497 = -10; /*Phase_0., DAH BB 1497 Line L_45f(1*(11-1))*/
-1 wcet_bb1496_bb1497 + 1 wcet_bb1496 >= 0; /*Phase_0.*/
-1 C_bb1500 + -1 C_bb1497 + 1 wcet_bb1497_bb1500 = 2; /*Phase_0.*/
-1 wcet_bb1497_bb1500 + 1 wcet_bb1497 >= 0; /*Phase_0.*/
-10 L_461 + -1 C_bb1499 + -1 C_bb1497 + 1 wcet_bb1497_bb1499 = -10; /*Phase_0., DAH BB 1499 Line L_461(1*(11-1))*/
-1 wcet_bb1497_bb1499 + 1 wcet_bb1497 >= 0; /*Phase_0.*/
-1 wcet_bb1495 + 1 Wcet_basicmath___kernel_cosf_bb1495 = 2; /*Phase_0.*/
-1 wcet_bb1492 + -1 C_bb1490 + 1 wcet_bb1490_bb1492 = 2; /*Phase_0.*/
-1 wcet_bb1490_bb1492 + 1 wcet_bb1490 >= 0; /*Phase_0.*/
-10 L_466 + -1 wcet_bb1491 + -1 C_bb1490 + 1 wcet_bb1490_bb1491 = -10; /*Phase_0., DAH BB 1491 Line L_466(1*(11-1))*/
-1 wcet_bb1490_bb1491 + 1 wcet_bb1490 >= 0; /*Phase_0.*/
-10 L_467 + -1 wcet_bb1492 + -1 C_bb1491 + 1 wcet_bb1491_bb1492 = -10; /*Phase_0., DAH BB 1492 Line L_467(1*(11-1))*/
-1 wcet_bb1491_bb1492 + 1 wcet_bb1491 >= 0; /*Phase_0.*/
-1 C_bb1494 + -1 C_bb1492 + 1 wcet_bb1492_bb1494 = 2; /*Phase_0.*/
-1 wcet_bb1492_bb1494 + 1 wcet_bb1492 >= 0; /*Phase_0.*/
-10 L_468 + -1 C_bb1493 + -1 C_bb1492 + 1 wcet_bb1492_bb1493 = -10; /*Phase_0., DAH BB 1493 Line L_468(1*(11-1))*/
-1 wcet_bb1492_bb1493 + 1 wcet_bb1492 >= 0; /*Phase_0.*/
-1 wcet_bb1490 + 1 Wcet_basicmath___kernel_sinf_bb1490 = 2; /*Phase_0.*/
-10 L_45f + -1 wcet_bb1486 + -1 C_bb1484 + 1 wcet_bb1484_bb1486 = -8; /*Phase_0., DAH BB 1486 Line L_45f(1*(11-1))*/
-1 wcet_bb1484_bb1486 + 1 wcet_bb1484 >= 0; /*Phase_0.*/
-10 L_45f + -1 wcet_bb1485 + -1 C_bb1484 + 1 wcet_bb1484_bb1485 = -10; /*Phase_0., DAH BB 1485 Line L_45f(1*(11-1))*/
-1 wcet_bb1484_bb1485 + 1 wcet_bb1484 >= 0; /*Phase_0.*/
-1 C_bb1487 + -1 C_bb1485 + 1 wcet_bb1485_bb1487 = 2; /*Phase_0.*/
-1 wcet_bb1485_bb1487 + 1 wcet_bb1485 >= 0; /*Phase_0.*/
-10 L_45f + -1 wcet_bb1486 + -1 C_bb1485 + 1 wcet_bb1485_bb1486 = -10; /*Phase_0., DAH BB 1486 Line L_45f(1*(11-1))*/
-1 wcet_bb1485_bb1486 + 1 wcet_bb1485 >= 0; /*Phase_0.*/
-1 C_bb1489 + -1 C_bb1486 + 1 wcet_bb1486_bb1489 = 2; /*Phase_0.*/
-1 wcet_bb1486_bb1489 + 1 wcet_bb1486 >= 0; /*Phase_0.*/
-10 L_461 + -1 C_bb1488 + -1 C_bb1486 + 1 wcet_bb1486_bb1488 = -10; /*Phase_0., DAH BB 1488 Line L_461(1*(11-1))*/
-1 wcet_bb1486_bb1488 + 1 wcet_bb1486 >= 0; /*Phase_0.*/
-1 wcet_bb1484 + 1 Wcet_basicmath___kernel_cosf_bb1484 = 2; /*Phase_0.*/
-1 wcet_bb1481 + -1 C_bb1479 + 1 wcet_bb1479_bb1481 = 2; /*Phase_0.*/
-1 wcet_bb1479_bb1481 + 1 wcet_bb1479 >= 0; /*Phase_0.*/
-10 L_466 + -1 wcet_bb1480 + -1 C_bb1479 + 1 wcet_bb1479_bb1480 = -10; /*Phase_0., DAH BB 1480 Line L_466(1*(11-1))*/
-1 wcet_bb1479_bb1480 + 1 wcet_bb1479 >= 0; /*Phase_0.*/
-10 L_467 + -1 wcet_bb1481 + -1 C_bb1480 + 1 wcet_bb1480_bb1481 = -10; /*Phase_0., DAH BB 1481 Line L_467(1*(11-1))*/
-1 wcet_bb1480_bb1481 + 1 wcet_bb1480 >= 0; /*Phase_0.*/
-1 C_bb1483 + -1 C_bb1481 + 1 wcet_bb1481_bb1483 = 2; /*Phase_0.*/
-1 wcet_bb1481_bb1483 + 1 wcet_bb1481 >= 0; /*Phase_0.*/
-10 L_468 + -1 C_bb1482 + -1 C_bb1481 + 1 wcet_bb1481_bb1482 = -10; /*Phase_0., DAH BB 1482 Line L_468(1*(11-1))*/
-1 wcet_bb1481_bb1482 + 1 wcet_bb1481 >= 0; /*Phase_0.*/
-1 wcet_bb1479 + 1 Wcet_basicmath___kernel_sinf_bb1479 = 2; /*Phase_0.*/
-1 C_bb1466 + -1 C_bb1464 + 1 wcet_bb1464_bb1466 = 2; /*Phase_0.*/
-1 wcet_bb1464_bb1466 + 1 wcet_bb1464 >= 0; /*Phase_0.*/
-10 L_433 + -1 wcet_bb1465 + -1 C_bb1464 + 1 wcet_bb1464_bb1465 = -10; /*Phase_0., DAH BB 1465 Line L_433(1*(11-1))*/
-1 wcet_bb1464_bb1465 + 1 wcet_bb1464 >= 0; /*Phase_0.*/
-1 wcet_bb1468 + -1 C_bb1465 + 1 wcet_bb1465_bb1468 = 2; /*Phase_0.*/
-1 wcet_bb1465_bb1468 + 1 wcet_bb1465 >= 0; /*Phase_0.*/
-1 wcet_bb1467 + -1 C_bb1465 + 1 wcet_bb1465_bb1467 = 0; /*Phase_0.*/
-1 wcet_bb1465_bb1467 + 1 wcet_bb1465 >= 0; /*Phase_0.*/
-1 C_bb1472 + -1 C_bb1468 + 1 wcet_bb1468_bb1472 = 2; /*Phase_0.*/
-1 wcet_bb1468_bb1472 + 1 wcet_bb1468 >= 0; /*Phase_0.*/
-10 L_439 + -1 wcet_bb1471 + -1 C_bb1468 + 1 wcet_bb1468_bb1471 = -10; /*Phase_0., DAH BB 1471 Line L_439(1*(11-1))*/
-1 wcet_bb1468_bb1471 + 1 wcet_bb1468 >= 0; /*Phase_0.*/
-1 wcet_bb1474 + -1 C_bb1471 + 1 wcet_bb1471_bb1474 = 2; /*Phase_0.*/
-1 wcet_bb1471_bb1474 + 1 wcet_bb1471 >= 0; /*Phase_0.*/
-10 L_43b + -1 wcet_bb1473 + -1 C_bb1471 + 1 wcet_bb1471_bb1473 = -10; /*Phase_0., DAH BB 1473 Line L_43b(1*(11-1))*/
-1 wcet_bb1471_bb1473 + 1 wcet_bb1471 >= 0; /*Phase_0.*/
-1 wcet_bb1474 + -1 C_bb1473 + 1 wcet_bb1473_bb1474 = 2; /*Phase_0.*/
-1 wcet_bb1473_bb1474 + 1 wcet_bb1473 >= 0; /*Phase_0.*/
-10 L_43c + -1 C_bb1477 + -10 L_43b + -1 C_bb1475 + -1 C_bb1473 + 1 wcet_bb1473_bb1475 = -20; /*Phase_0., DAH BB 1475 Line L_43b(1*(11-1)), DAH BB 1477 Line L_43c(1*(11-1))*/
-1 wcet_bb1473_bb1475 + 1 wcet_bb1473 >= 0; /*Phase_0.*/
-1 C_bb1477 + -1 C_bb1474 + 1 wcet_bb1474_bb1477 = 2; /*Phase_0.*/
-1 wcet_bb1474_bb1477 + 1 wcet_bb1474 >= 0; /*Phase_0.*/
-10 L_43e + -1 wcet_bb1476 + -1 C_bb1474 + 1 wcet_bb1474_bb1476 = -10; /*Phase_0., DAH BB 1476 Line L_43e(1*(11-1))*/
-1 wcet_bb1474_bb1476 + 1 wcet_bb1474 >= 0; /*Phase_0.*/
-1 C_bb1477 + -1 C_bb1476 + 1 wcet_bb1476_bb1477 = 2; /*Phase_0.*/
-1 wcet_bb1476_bb1477 + 1 wcet_bb1476 >= 0; /*Phase_0.*/
-1 C_bb1477 + -10 L_440 + -1 C_bb1478 + -1 C_bb1476 + 1 wcet_bb1476_bb1478 = -8; /*Phase_0., DAH BB 1478 Line L_440(1*(11-1))*/
-1 wcet_bb1476_bb1478 + 1 wcet_bb1476 >= 0; /*Phase_0.*/
-1 C_bb1470 + -1 C_bb1467 + 1 wcet_bb1467_bb1470 = 2; /*Phase_0.*/
-1 wcet_bb1467_bb1470 + 1 wcet_bb1467 >= 0; /*Phase_0.*/
-10 L_434 + -1 C_bb1469 + -1 C_bb1467 + 1 wcet_bb1467_bb1469 = -10; /*Phase_0., DAH BB 1469 Line L_434(1*(11-1))*/
-1 wcet_bb1467_bb1469 + 1 wcet_bb1467 >= 0; /*Phase_0.*/
-1 wcet_bb1464 + 1 Wcet_basicmath___ieee754_rem_pio2f_bb1464 = 2; /*Phase_0.*/
-10 L_45f + -1 wcet_bb1460 + -1 C_bb1458 + 1 wcet_bb1458_bb1460 = -8; /*Phase_0., DAH BB 1460 Line L_45f(1*(11-1))*/
-1 wcet_bb1458_bb1460 + 1 wcet_bb1458 >= 0; /*Phase_0.*/
-10 L_45f + -1 wcet_bb1459 + -1 C_bb1458 + 1 wcet_bb1458_bb1459 = -10; /*Phase_0., DAH BB 1459 Line L_45f(1*(11-1))*/
-1 wcet_bb1458_bb1459 + 1 wcet_bb1458 >= 0; /*Phase_0.*/
-1 C_bb1461 + -1 C_bb1459 + 1 wcet_bb1459_bb1461 = 2; /*Phase_0.*/
-1 wcet_bb1459_bb1461 + 1 wcet_bb1459 >= 0; /*Phase_0.*/
-10 L_45f + -1 wcet_bb1460 + -1 C_bb1459 + 1 wcet_bb1459_bb1460 = -10; /*Phase_0., DAH BB 1460 Line L_45f(1*(11-1))*/
-1 wcet_bb1459_bb1460 + 1 wcet_bb1459 >= 0; /*Phase_0.*/
-1 C_bb1463 + -1 C_bb1460 + 1 wcet_bb1460_bb1463 = 2; /*Phase_0.*/
-1 wcet_bb1460_bb1463 + 1 wcet_bb1460 >= 0; /*Phase_0.*/
-10 L_461 + -1 C_bb1462 + -1 C_bb1460 + 1 wcet_bb1460_bb1462 = -10; /*Phase_0., DAH BB 1462 Line L_461(1*(11-1))*/
-1 wcet_bb1460_bb1462 + 1 wcet_bb1460 >= 0; /*Phase_0.*/
-1 wcet_bb1458 + 1 Wcet_basicmath___kernel_cosf_bb1458 = 2; /*Phase_0.*/
-1 wcet_bb1414 + -1 C_bb1412 + 1 wcet_bb1412_bb1414 = 2; /*Phase_0.*/
-1 wcet_bb1412_bb1414 + 1 wcet_bb1412 >= 0; /*Phase_0.*/
-10 L_473 + -1 wcet_bb1413 + -1 C_bb1412 + 1 wcet_bb1412_bb1413 = -10; /*Phase_0., DAH BB 1413 Line L_473(1*(11-1))*/
-1 wcet_bb1412_bb1413 + 1 wcet_bb1412 >= 0; /*Phase_0.*/
-1 C_bb1416 + -1 C_bb1413 + 1 wcet_bb1413_bb1416 = 2; /*Phase_0.*/
-1 wcet_bb1413_bb1416 + 1 wcet_bb1413 >= 0; /*Phase_0.*/
-1 wcet_bb1414 + -10 L_474 + -1 C_bb1415 + -1 C_bb1413 + 1 wcet_bb1413_bb1415 = -10; /*Phase_0., DAH BB 1415 Line L_474(1*(11-1))*/
-1 wcet_bb1413_bb1415 + 1 wcet_bb1413 >= 0; /*Phase_0.*/
-1 C_bb1418 + -1 C_bb1414 + 1 wcet_bb1414_bb1418 = 2; /*Phase_0.*/
-1 wcet_bb1414_bb1418 + 1 wcet_bb1414 >= 0; /*Phase_0.*/
-10 L_475 + -1 wcet_bb1417 + -1 C_bb1414 + 1 wcet_bb1414_bb1417 = -10; /*Phase_0., DAH BB 1417 Line L_475(1*(11-1))*/
-1 wcet_bb1414_bb1417 + 1 wcet_bb1414 >= 0; /*Phase_0.*/
-1 C_bb1420 + -1 C_bb1417 + 1 wcet_bb1417_bb1420 = 2; /*Phase_0.*/
-1 wcet_bb1417_bb1420 + 1 wcet_bb1417 >= 0; /*Phase_0.*/
-10 L_475 + -1 wcet_bb1419 + -1 C_bb1417 + 1 wcet_bb1417_bb1419 = -10; /*Phase_0., DAH BB 1419 Line L_475(1*(11-1))*/
-1 wcet_bb1417_bb1419 + 1 wcet_bb1417 >= 0; /*Phase_0.*/
-1 C_bb1422 + -1 C_bb1419 + 1 wcet_bb1419_bb1422 = 2; /*Phase_0.*/
-1 wcet_bb1419_bb1422 + 1 wcet_bb1419 >= 0; /*Phase_0.*/
-10 L_476 + -1 wcet_bb1421 + -1 C_bb1419 + 1 wcet_bb1419_bb1421 = -10; /*Phase_0., DAH BB 1421 Line L_476(1*(11-1))*/
-1 wcet_bb1419_bb1421 + 1 wcet_bb1419 >= 0; /*Phase_0.*/
-1 wcet_bb1424 + -1 C_bb1421 + 1 wcet_bb1421_bb1424 = 2; /*Phase_0.*/
-1 wcet_bb1421_bb1424 + 1 wcet_bb1421 >= 0; /*Phase_0.*/
-10 L_476 + -1 C_bb1423 + -1 C_bb1421 + 1 wcet_bb1421_bb1423 = -10; /*Phase_0., DAH BB 1423 Line L_476(1*(11-1))*/
-1 wcet_bb1421_bb1423 + 1 wcet_bb1421 >= 0; /*Phase_0.*/
-1 C_bb1426 + -1 C_bb1424 + 1 wcet_bb1424_bb1426 = 2; /*Phase_0.*/
-1 wcet_bb1424_bb1426 + 1 wcet_bb1424 >= 0; /*Phase_0.*/
-10 L_479 + -1 C_bb1425 + -1 C_bb1424 + 1 wcet_bb1424_bb1425 = -10; /*Phase_0., DAH BB 1425 Line L_479(1*(11-1))*/
-1 wcet_bb1424_bb1425 + 1 wcet_bb1424 >= 0; /*Phase_0.*/
-1 wcet_bb1412 + 1 Wcet_basicmath___scalbnf_bb1412 = 2; /*Phase_0.*/
-1 C_bb1399 + -1 C_bb1397 + 1 wcet_bb1397_bb1399 = 2; /*Phase_0.*/
-1 wcet_bb1397_bb1399 + 1 wcet_bb1397 >= 0; /*Phase_0.*/
-10 L_445 + -1 wcet_bb1398 + -1 C_bb1397 + 1 wcet_bb1397_bb1398 = -10; /*Phase_0., DAH BB 1398 Line L_445(1*(11-1))*/
-1 wcet_bb1397_bb1398 + 1 wcet_bb1397 >= 0; /*Phase_0.*/
-1 wcet_bb1401 + -1 C_bb1398 + 1 wcet_bb1398_bb1401 = 2; /*Phase_0.*/
-1 wcet_bb1398_bb1401 + 1 wcet_bb1398 >= 0; /*Phase_0.*/
-10 L_446 + -1 wcet_bb1400 + -1 C_bb1398 + 1 wcet_bb1398_bb1400 = -10; /*Phase_0., DAH BB 1400 Line L_446(1*(11-1))*/
-1 wcet_bb1398_bb1400 + 1 wcet_bb1398 >= 0; /*Phase_0.*/
-1 C_bb1399 + -1 C_bb1405 + -1 C_bb1401 + 1 wcet_bb1401_bb1405 = 4; /*Phase_0.*/
-1 wcet_bb1401_bb1405 + 1 wcet_bb1401 >= 0; /*Phase_0.*/
-10 L_44b + -1 wcet_bb1404 + -1 C_bb1401 + 1 wcet_bb1401_bb1404 = -10; /*Phase_0., DAH BB 1404 Line L_44b(1*(11-1))*/
-1 wcet_bb1401_bb1404 + 1 wcet_bb1401 >= 0; /*Phase_0.*/
-1 wcet_bb1400 + -1 C_bb1404 + 1 wcet_bb1404_bb1400 = 2; /*Phase_0.*/
-1 wcet_bb1404_bb1400 + 1 wcet_bb1404 >= 0; /*Phase_0.*/
-1 C_bb1399 + -10 L_44b + -1 C_bb1409 + -1 C_bb1404 + 1 wcet_bb1404_bb1409 = -8; /*Phase_0., DAH BB 1409 Line L_44b(1*(11-1))*/
-1 wcet_bb1404_bb1409 + 1 wcet_bb1404 >= 0; /*Phase_0.*/
-10 L_44a + -1 C_bb1399 + -10 L_449 + -1 C_bb1411 + -10 L_448_Pbb1408 + -2 C_bb1408 + -1 C_bb1403 + -1 C_bb1400 + 1 wcet_bb1400_bb1403 = -28; /*Phase_0., DFH BB 1408 Line L_448_Pbb1408(1* (11-1)), DAH BB 1411 Line L_449(1*(11-1)), DAH BB 1399 Line L_44a(1*(11-1))*/
-1 wcet_bb1400_bb1403 + 1 wcet_bb1400 >= 0; /*Phase_0.*/
-10 L_446 + -1 wcet_bb1402 + -1 C_bb1400 + 1 wcet_bb1400_bb1402 = -10; /*Phase_0., DAH BB 1402 Line L_446(1*(11-1))*/
-1 wcet_bb1400_bb1402 + 1 wcet_bb1400 >= 0; /*Phase_0.*/
-10 L_44a + -1 C_bb1399 + -10 L_449 + -1 C_bb1411 + -10 L_448_Pbb1408 + -2 C_bb1408 + -10 L_447 + -1 C_bb1403 + -1 C_bb1410 + -1 C_bb1407 + -1 C_bb1402 + 1 wcet_bb1402_bb1407 = -36; /*Phase_0., DAH BB 1403 Line L_447(1*(11-1)), DFH BB 1408 Line L_448_Pbb1408(1* (11-1)), DAH BB 1411 Line L_449(1*(11-1)), DAH BB 1399 Line L_44a(1*(11-1))*/
-1 wcet_bb1402_bb1407 + 1 wcet_bb1402 >= 0; /*Phase_0.*/
-10 L_44a + -1 C_bb1399 + -10 L_449 + -1 C_bb1411 + -10 L_448_Pbb1408 + -2 C_bb1408 + -1 C_bb1403 + -20 L_447 + -1 C_bb1410 + -10 L_446_Pbb1406 + -26 C_bb1406 + -1 C_bb1402 + 1 wcet_bb1402_bb1406 = -10; /*Phase_0., DFH BB 1406 Line L_446_Pbb1406(1* (11-1)), DAH BB 1410 Line L_447(1*(11-1)), DAH BB 1403 Line L_447(1*(11-1)), DFH BB 1408 Line L_448_Pbb1408(1* (11-1)), DAH BB 1411 Line L_449(1*(11-1)), DAH BB 1399 Line L_44a(1*(11-1))*/
-1 wcet_bb1402_bb1406 + 1 wcet_bb1402 >= 0; /*Phase_0.*/
-1 wcet_bb1397 + 1 Wcet_basicmath___ieee754_sqrtf_bb1397 = 2; /*Phase_0.*/
-1 C_bb1396 + 1 Wcet_basicmath___isinff_bb1396 = 2; /*Phase_0.*/
-1 C_bb1320 + -1 C_bb1318 + 1 wcet_bb1318_bb1320 = 2; /*Phase_0.*/
-1 wcet_bb1318_bb1320 + 1 wcet_bb1318 >= 0; /*Phase_0.*/
-10 L_445 + -1 wcet_bb1319 + -1 C_bb1318 + 1 wcet_bb1318_bb1319 = -10; /*Phase_0., DAH BB 1319 Line L_445(1*(11-1))*/
-1 wcet_bb1318_bb1319 + 1 wcet_bb1318 >= 0; /*Phase_0.*/
-1 wcet_bb1322 + -1 C_bb1319 + 1 wcet_bb1319_bb1322 = 2; /*Phase_0.*/
-1 wcet_bb1319_bb1322 + 1 wcet_bb1319 >= 0; /*Phase_0.*/
-10 L_446 + -1 wcet_bb1321 + -1 C_bb1319 + 1 wcet_bb1319_bb1321 = -10; /*Phase_0., DAH BB 1321 Line L_446(1*(11-1))*/
-1 wcet_bb1319_bb1321 + 1 wcet_bb1319 >= 0; /*Phase_0.*/
-1 C_bb1320 + -1 C_bb1326 + -1 C_bb1322 + 1 wcet_bb1322_bb1326 = 4; /*Phase_0.*/
-1 wcet_bb1322_bb1326 + 1 wcet_bb1322 >= 0; /*Phase_0.*/
-10 L_44b + -1 wcet_bb1325 + -1 C_bb1322 + 1 wcet_bb1322_bb1325 = -10; /*Phase_0., DAH BB 1325 Line L_44b(1*(11-1))*/
-1 wcet_bb1322_bb1325 + 1 wcet_bb1322 >= 0; /*Phase_0.*/
-1 wcet_bb1321 + -1 C_bb1325 + 1 wcet_bb1325_bb1321 = 2; /*Phase_0.*/
-1 wcet_bb1325_bb1321 + 1 wcet_bb1325 >= 0; /*Phase_0.*/
-1 C_bb1320 + -10 L_44b + -1 C_bb1330 + -1 C_bb1325 + 1 wcet_bb1325_bb1330 = -8; /*Phase_0., DAH BB 1330 Line L_44b(1*(11-1))*/
-1 wcet_bb1325_bb1330 + 1 wcet_bb1325 >= 0; /*Phase_0.*/
-10 L_44a + -1 C_bb1320 + -10 L_449 + -1 C_bb1332 + -10 L_448_Pbb1329 + -2 C_bb1329 + -1 C_bb1324 + -1 C_bb1321 + 1 wcet_bb1321_bb1324 = -28; /*Phase_0., DFH BB 1329 Line L_448_Pbb1329(1* (11-1)), DAH BB 1332 Line L_449(1*(11-1)), DAH BB 1320 Line L_44a(1*(11-1))*/
-1 wcet_bb1321_bb1324 + 1 wcet_bb1321 >= 0; /*Phase_0.*/
-10 L_446 + -1 wcet_bb1323 + -1 C_bb1321 + 1 wcet_bb1321_bb1323 = -10; /*Phase_0., DAH BB 1323 Line L_446(1*(11-1))*/
-1 wcet_bb1321_bb1323 + 1 wcet_bb1321 >= 0; /*Phase_0.*/
-10 L_44a + -1 C_bb1320 + -10 L_449 + -1 C_bb1332 + -10 L_448_Pbb1329 + -2 C_bb1329 + -10 L_447 + -1 C_bb1324 + -1 C_bb1331 + -1 C_bb1328 + -1 C_bb1323 + 1 wcet_bb1323_bb1328 = -36; /*Phase_0., DAH BB 1324 Line L_447(1*(11-1)), DFH BB 1329 Line L_448_Pbb1329(1* (11-1)), DAH BB 1332 Line L_449(1*(11-1)), DAH BB 1320 Line L_44a(1*(11-1))*/
-1 wcet_bb1323_bb1328 + 1 wcet_bb1323 >= 0; /*Phase_0.*/
-10 L_44a + -1 C_bb1320 + -10 L_449 + -1 C_bb1332 + -10 L_448_Pbb1329 + -2 C_bb1329 + -1 C_bb1324 + -20 L_447 + -1 C_bb1331 + -10 L_446_Pbb1327 + -26 C_bb1327 + -1 C_bb1323 + 1 wcet_bb1323_bb1327 = -10; /*Phase_0., DFH BB 1327 Line L_446_Pbb1327(1* (11-1)), DAH BB 1331 Line L_447(1*(11-1)), DAH BB 1324 Line L_447(1*(11-1)), DFH BB 1329 Line L_448_Pbb1329(1* (11-1)), DAH BB 1332 Line L_449(1*(11-1)), DAH BB 1320 Line L_44a(1*(11-1))*/
-1 wcet_bb1323_bb1327 + 1 wcet_bb1323 >= 0; /*Phase_0.*/
-1 wcet_bb1318 + 1 Wcet_basicmath___ieee754_sqrtf_bb1318 = 2; /*Phase_0.*/
-1 C_bb1305 + -1 C_bb1303 + 1 wcet_bb1303_bb1305 = 2; /*Phase_0.*/
-1 wcet_bb1303_bb1305 + 1 wcet_bb1303 >= 0; /*Phase_0.*/
-10 L_445 + -1 wcet_bb1304 + -1 C_bb1303 + 1 wcet_bb1303_bb1304 = -10; /*Phase_0., DAH BB 1304 Line L_445(1*(11-1))*/
-1 wcet_bb1303_bb1304 + 1 wcet_bb1303 >= 0; /*Phase_0.*/
-1 wcet_bb1307 + -1 C_bb1304 + 1 wcet_bb1304_bb1307 = 2; /*Phase_0.*/
-1 wcet_bb1304_bb1307 + 1 wcet_bb1304 >= 0; /*Phase_0.*/
-10 L_446 + -1 wcet_bb1306 + -1 C_bb1304 + 1 wcet_bb1304_bb1306 = -10; /*Phase_0., DAH BB 1306 Line L_446(1*(11-1))*/
-1 wcet_bb1304_bb1306 + 1 wcet_bb1304 >= 0; /*Phase_0.*/
-1 C_bb1305 + -1 C_bb1311 + -1 C_bb1307 + 1 wcet_bb1307_bb1311 = 4; /*Phase_0.*/
-1 wcet_bb1307_bb1311 + 1 wcet_bb1307 >= 0; /*Phase_0.*/
-10 L_44b + -1 wcet_bb1310 + -1 C_bb1307 + 1 wcet_bb1307_bb1310 = -10; /*Phase_0., DAH BB 1310 Line L_44b(1*(11-1))*/
-1 wcet_bb1307_bb1310 + 1 wcet_bb1307 >= 0; /*Phase_0.*/
-1 wcet_bb1306 + -1 C_bb1310 + 1 wcet_bb1310_bb1306 = 2; /*Phase_0.*/
-1 wcet_bb1310_bb1306 + 1 wcet_bb1310 >= 0; /*Phase_0.*/
-1 C_bb1305 + -10 L_44b + -1 C_bb1315 + -1 C_bb1310 + 1 wcet_bb1310_bb1315 = -8; /*Phase_0., DAH BB 1315 Line L_44b(1*(11-1))*/
-1 wcet_bb1310_bb1315 + 1 wcet_bb1310 >= 0; /*Phase_0.*/
-10 L_44a + -1 C_bb1305 + -10 L_449 + -1 C_bb1317 + -10 L_448_Pbb1314 + -2 C_bb1314 + -1 C_bb1309 + -1 C_bb1306 + 1 wcet_bb1306_bb1309 = -28; /*Phase_0., DFH BB 1314 Line L_448_Pbb1314(1* (11-1)), DAH BB 1317 Line L_449(1*(11-1)), DAH BB 1305 Line L_44a(1*(11-1))*/
-1 wcet_bb1306_bb1309 + 1 wcet_bb1306 >= 0; /*Phase_0.*/
-10 L_446 + -1 wcet_bb1308 + -1 C_bb1306 + 1 wcet_bb1306_bb1308 = -10; /*Phase_0., DAH BB 1308 Line L_446(1*(11-1))*/
-1 wcet_bb1306_bb1308 + 1 wcet_bb1306 >= 0; /*Phase_0.*/
-10 L_44a + -1 C_bb1305 + -10 L_449 + -1 C_bb1317 + -10 L_448_Pbb1314 + -2 C_bb1314 + -10 L_447 + -1 C_bb1309 + -1 C_bb1316 + -1 C_bb1313 + -1 C_bb1308 + 1 wcet_bb1308_bb1313 = -36; /*Phase_0., DAH BB 1309 Line L_447(1*(11-1)), DFH BB 1314 Line L_448_Pbb1314(1* (11-1)), DAH BB 1317 Line L_449(1*(11-1)), DAH BB 1305 Line L_44a(1*(11-1))*/
-1 wcet_bb1308_bb1313 + 1 wcet_bb1308 >= 0; /*Phase_0.*/
-10 L_44a + -1 C_bb1305 + -10 L_449 + -1 C_bb1317 + -10 L_448_Pbb1314 + -2 C_bb1314 + -1 C_bb1309 + -20 L_447 + -1 C_bb1316 + -10 L_446_Pbb1312 + -26 C_bb1312 + -1 C_bb1308 + 1 wcet_bb1308_bb1312 = -10; /*Phase_0., DFH BB 1312 Line L_446_Pbb1312(1* (11-1)), DAH BB 1316 Line L_447(1*(11-1)), DAH BB 1309 Line L_447(1*(11-1)), DFH BB 1314 Line L_448_Pbb1314(1* (11-1)), DAH BB 1317 Line L_449(1*(11-1)), DAH BB 1305 Line L_44a(1*(11-1))*/
-1 wcet_bb1308_bb1312 + 1 wcet_bb1308 >= 0; /*Phase_0.*/
-1 wcet_bb1303 + 1 Wcet_basicmath___ieee754_sqrtf_bb1303 = 2; /*Phase_0.*/
-10 L_45f + -1 wcet_bb1239 + -1 C_bb1237 + 1 wcet_bb1237_bb1239 = -8; /*Phase_0., DAH BB 1239 Line L_45f(1*(11-1))*/
-1 wcet_bb1237_bb1239 + 1 wcet_bb1237 >= 0; /*Phase_0.*/
-10 L_45f + -1 wcet_bb1238 + -1 C_bb1237 + 1 wcet_bb1237_bb1238 = -10; /*Phase_0., DAH BB 1238 Line L_45f(1*(11-1))*/
-1 wcet_bb1237_bb1238 + 1 wcet_bb1237 >= 0; /*Phase_0.*/
-1 C_bb1240 + -1 C_bb1238 + 1 wcet_bb1238_bb1240 = 2; /*Phase_0.*/
-1 wcet_bb1238_bb1240 + 1 wcet_bb1238 >= 0; /*Phase_0.*/
-10 L_45f + -1 wcet_bb1239 + -1 C_bb1238 + 1 wcet_bb1238_bb1239 = -10; /*Phase_0., DAH BB 1239 Line L_45f(1*(11-1))*/
-1 wcet_bb1238_bb1239 + 1 wcet_bb1238 >= 0; /*Phase_0.*/
-1 C_bb1242 + -1 C_bb1239 + 1 wcet_bb1239_bb1242 = 2; /*Phase_0.*/
-1 wcet_bb1239_bb1242 + 1 wcet_bb1239 >= 0; /*Phase_0.*/
-10 L_461 + -1 C_bb1241 + -1 C_bb1239 + 1 wcet_bb1239_bb1241 = -10; /*Phase_0., DAH BB 1241 Line L_461(1*(11-1))*/
-1 wcet_bb1239_bb1241 + 1 wcet_bb1239 >= 0; /*Phase_0.*/
-1 wcet_bb1237 + 1 Wcet_basicmath___kernel_cosf_bb1237 = 2; /*Phase_0.*/
-1 wcet_bb1234 + -1 C_bb1232 + 1 wcet_bb1232_bb1234 = 2; /*Phase_0.*/
-1 wcet_bb1232_bb1234 + 1 wcet_bb1232 >= 0; /*Phase_0.*/
-10 L_466 + -1 wcet_bb1233 + -1 C_bb1232 + 1 wcet_bb1232_bb1233 = -10; /*Phase_0., DAH BB 1233 Line L_466(1*(11-1))*/
-1 wcet_bb1232_bb1233 + 1 wcet_bb1232 >= 0; /*Phase_0.*/
-10 L_467 + -1 wcet_bb1234 + -1 C_bb1233 + 1 wcet_bb1233_bb1234 = -10; /*Phase_0., DAH BB 1234 Line L_467(1*(11-1))*/
-1 wcet_bb1233_bb1234 + 1 wcet_bb1233 >= 0; /*Phase_0.*/
-1 C_bb1236 + -1 C_bb1234 + 1 wcet_bb1234_bb1236 = 2; /*Phase_0.*/
-1 wcet_bb1234_bb1236 + 1 wcet_bb1234 >= 0; /*Phase_0.*/
-10 L_468 + -1 C_bb1235 + -1 C_bb1234 + 1 wcet_bb1234_bb1235 = -10; /*Phase_0., DAH BB 1235 Line L_468(1*(11-1))*/
-1 wcet_bb1234_bb1235 + 1 wcet_bb1234 >= 0; /*Phase_0.*/
-1 wcet_bb1232 + 1 Wcet_basicmath___kernel_sinf_bb1232 = 2; /*Phase_0.*/
-10 L_45f + -1 wcet_bb1228 + -1 C_bb1226 + 1 wcet_bb1226_bb1228 = -8; /*Phase_0., DAH BB 1228 Line L_45f(1*(11-1))*/
-1 wcet_bb1226_bb1228 + 1 wcet_bb1226 >= 0; /*Phase_0.*/
-10 L_45f + -1 wcet_bb1227 + -1 C_bb1226 + 1 wcet_bb1226_bb1227 = -10; /*Phase_0., DAH BB 1227 Line L_45f(1*(11-1))*/
-1 wcet_bb1226_bb1227 + 1 wcet_bb1226 >= 0; /*Phase_0.*/
-1 C_bb1229 + -1 C_bb1227 + 1 wcet_bb1227_bb1229 = 2; /*Phase_0.*/
-1 wcet_bb1227_bb1229 + 1 wcet_bb1227 >= 0; /*Phase_0.*/
-10 L_45f + -1 wcet_bb1228 + -1 C_bb1227 + 1 wcet_bb1227_bb1228 = -10; /*Phase_0., DAH BB 1228 Line L_45f(1*(11-1))*/
-1 wcet_bb1227_bb1228 + 1 wcet_bb1227 >= 0; /*Phase_0.*/
-1 C_bb1231 + -1 C_bb1228 + 1 wcet_bb1228_bb1231 = 2; /*Phase_0.*/
-1 wcet_bb1228_bb1231 + 1 wcet_bb1228 >= 0; /*Phase_0.*/
-10 L_461 + -1 C_bb1230 + -1 C_bb1228 + 1 wcet_bb1228_bb1230 = -10; /*Phase_0., DAH BB 1230 Line L_461(1*(11-1))*/
-1 wcet_bb1228_bb1230 + 1 wcet_bb1228 >= 0; /*Phase_0.*/
-1 wcet_bb1226 + 1 Wcet_basicmath___kernel_cosf_bb1226 = 2; /*Phase_0.*/
-1 wcet_bb1223 + -1 C_bb1221 + 1 wcet_bb1221_bb1223 = 2; /*Phase_0.*/
-1 wcet_bb1221_bb1223 + 1 wcet_bb1221 >= 0; /*Phase_0.*/
-10 L_466 + -1 wcet_bb1222 + -1 C_bb1221 + 1 wcet_bb1221_bb1222 = -10; /*Phase_0., DAH BB 1222 Line L_466(1*(11-1))*/
-1 wcet_bb1221_bb1222 + 1 wcet_bb1221 >= 0; /*Phase_0.*/
-10 L_467 + -1 wcet_bb1223 + -1 C_bb1222 + 1 wcet_bb1222_bb1223 = -10; /*Phase_0., DAH BB 1223 Line L_467(1*(11-1))*/
-1 wcet_bb1222_bb1223 + 1 wcet_bb1222 >= 0; /*Phase_0.*/
-1 C_bb1225 + -1 C_bb1223 + 1 wcet_bb1223_bb1225 = 2; /*Phase_0.*/
-1 wcet_bb1223_bb1225 + 1 wcet_bb1223 >= 0; /*Phase_0.*/
-10 L_468 + -1 C_bb1224 + -1 C_bb1223 + 1 wcet_bb1223_bb1224 = -10; /*Phase_0., DAH BB 1224 Line L_468(1*(11-1))*/
-1 wcet_bb1223_bb1224 + 1 wcet_bb1223 >= 0; /*Phase_0.*/
-1 wcet_bb1221 + 1 Wcet_basicmath___kernel_sinf_bb1221 = 2; /*Phase_0.*/
-1 C_bb1208 + -1 C_bb1206 + 1 wcet_bb1206_bb1208 = 2; /*Phase_0.*/
-1 wcet_bb1206_bb1208 + 1 wcet_bb1206 >= 0; /*Phase_0.*/
-10 L_433 + -1 wcet_bb1207 + -1 C_bb1206 + 1 wcet_bb1206_bb1207 = -10; /*Phase_0., DAH BB 1207 Line L_433(1*(11-1))*/
-1 wcet_bb1206_bb1207 + 1 wcet_bb1206 >= 0; /*Phase_0.*/
-1 wcet_bb1210 + -1 C_bb1207 + 1 wcet_bb1207_bb1210 = 2; /*Phase_0.*/
-1 wcet_bb1207_bb1210 + 1 wcet_bb1207 >= 0; /*Phase_0.*/
-1 wcet_bb1209 + -1 C_bb1207 + 1 wcet_bb1207_bb1209 = 0; /*Phase_0.*/
-1 wcet_bb1207_bb1209 + 1 wcet_bb1207 >= 0; /*Phase_0.*/
-1 C_bb1214 + -1 C_bb1210 + 1 wcet_bb1210_bb1214 = 2; /*Phase_0.*/
-1 wcet_bb1210_bb1214 + 1 wcet_bb1210 >= 0; /*Phase_0.*/
-10 L_439 + -1 wcet_bb1213 + -1 C_bb1210 + 1 wcet_bb1210_bb1213 = -10; /*Phase_0., DAH BB 1213 Line L_439(1*(11-1))*/
-1 wcet_bb1210_bb1213 + 1 wcet_bb1210 >= 0; /*Phase_0.*/
-1 wcet_bb1216 + -1 C_bb1213 + 1 wcet_bb1213_bb1216 = 2; /*Phase_0.*/
-1 wcet_bb1213_bb1216 + 1 wcet_bb1213 >= 0; /*Phase_0.*/
-10 L_43b + -1 wcet_bb1215 + -1 C_bb1213 + 1 wcet_bb1213_bb1215 = -10; /*Phase_0., DAH BB 1215 Line L_43b(1*(11-1))*/
-1 wcet_bb1213_bb1215 + 1 wcet_bb1213 >= 0; /*Phase_0.*/
-1 wcet_bb1216 + -1 C_bb1215 + 1 wcet_bb1215_bb1216 = 2; /*Phase_0.*/
-1 wcet_bb1215_bb1216 + 1 wcet_bb1215 >= 0; /*Phase_0.*/
-10 L_43c + -1 C_bb1219 + -10 L_43b + -1 C_bb1217 + -1 C_bb1215 + 1 wcet_bb1215_bb1217 = -20; /*Phase_0., DAH BB 1217 Line L_43b(1*(11-1)), DAH BB 1219 Line L_43c(1*(11-1))*/
-1 wcet_bb1215_bb1217 + 1 wcet_bb1215 >= 0; /*Phase_0.*/
-1 C_bb1219 + -1 C_bb1216 + 1 wcet_bb1216_bb1219 = 2; /*Phase_0.*/
-1 wcet_bb1216_bb1219 + 1 wcet_bb1216 >= 0; /*Phase_0.*/
-10 L_43e + -1 wcet_bb1218 + -1 C_bb1216 + 1 wcet_bb1216_bb1218 = -10; /*Phase_0., DAH BB 1218 Line L_43e(1*(11-1))*/
-1 wcet_bb1216_bb1218 + 1 wcet_bb1216 >= 0; /*Phase_0.*/
-1 C_bb1219 + -1 C_bb1218 + 1 wcet_bb1218_bb1219 = 2; /*Phase_0.*/
-1 wcet_bb1218_bb1219 + 1 wcet_bb1218 >= 0; /*Phase_0.*/
-1 C_bb1219 + -10 L_440 + -1 C_bb1220 + -1 C_bb1218 + 1 wcet_bb1218_bb1220 = -8; /*Phase_0., DAH BB 1220 Line L_440(1*(11-1))*/
-1 wcet_bb1218_bb1220 + 1 wcet_bb1218 >= 0; /*Phase_0.*/
-1 C_bb1212 + -1 C_bb1209 + 1 wcet_bb1209_bb1212 = 2; /*Phase_0.*/
-1 wcet_bb1209_bb1212 + 1 wcet_bb1209 >= 0; /*Phase_0.*/
-10 L_434 + -1 C_bb1211 + -1 C_bb1209 + 1 wcet_bb1209_bb1211 = -10; /*Phase_0., DAH BB 1211 Line L_434(1*(11-1))*/
-1 wcet_bb1209_bb1211 + 1 wcet_bb1209 >= 0; /*Phase_0.*/
-1 wcet_bb1206 + 1 Wcet_basicmath___ieee754_rem_pio2f_bb1206 = 2; /*Phase_0.*/
-10 L_45f + -1 wcet_bb1202 + -1 C_bb1200 + 1 wcet_bb1200_bb1202 = -8; /*Phase_0., DAH BB 1202 Line L_45f(1*(11-1))*/
-1 wcet_bb1200_bb1202 + 1 wcet_bb1200 >= 0; /*Phase_0.*/
-10 L_45f + -1 wcet_bb1201 + -1 C_bb1200 + 1 wcet_bb1200_bb1201 = -10; /*Phase_0., DAH BB 1201 Line L_45f(1*(11-1))*/
-1 wcet_bb1200_bb1201 + 1 wcet_bb1200 >= 0; /*Phase_0.*/
-1 C_bb1203 + -1 C_bb1201 + 1 wcet_bb1201_bb1203 = 2; /*Phase_0.*/
-1 wcet_bb1201_bb1203 + 1 wcet_bb1201 >= 0; /*Phase_0.*/
-10 L_45f + -1 wcet_bb1202 + -1 C_bb1201 + 1 wcet_bb1201_bb1202 = -10; /*Phase_0., DAH BB 1202 Line L_45f(1*(11-1))*/
-1 wcet_bb1201_bb1202 + 1 wcet_bb1201 >= 0; /*Phase_0.*/
-1 C_bb1205 + -1 C_bb1202 + 1 wcet_bb1202_bb1205 = 2; /*Phase_0.*/
-1 wcet_bb1202_bb1205 + 1 wcet_bb1202 >= 0; /*Phase_0.*/
-10 L_461 + -1 C_bb1204 + -1 C_bb1202 + 1 wcet_bb1202_bb1204 = -10; /*Phase_0., DAH BB 1204 Line L_461(1*(11-1))*/
-1 wcet_bb1202_bb1204 + 1 wcet_bb1202 >= 0; /*Phase_0.*/
-1 wcet_bb1200 + 1 Wcet_basicmath___kernel_cosf_bb1200 = 2; /*Phase_0.*/
-10 L_45f + -1 wcet_bb1165 + -1 C_bb1163 + 1 wcet_bb1163_bb1165 = -8; /*Phase_0., DAH BB 1165 Line L_45f(1*(11-1))*/
-1 wcet_bb1163_bb1165 + 1 wcet_bb1163 >= 0; /*Phase_0.*/
-10 L_45f + -1 wcet_bb1164 + -1 C_bb1163 + 1 wcet_bb1163_bb1164 = -10; /*Phase_0., DAH BB 1164 Line L_45f(1*(11-1))*/
-1 wcet_bb1163_bb1164 + 1 wcet_bb1163 >= 0; /*Phase_0.*/
-1 C_bb1166 + -1 C_bb1164 + 1 wcet_bb1164_bb1166 = 2; /*Phase_0.*/
-1 wcet_bb1164_bb1166 + 1 wcet_bb1164 >= 0; /*Phase_0.*/
-10 L_45f + -1 wcet_bb1165 + -1 C_bb1164 + 1 wcet_bb1164_bb1165 = -10; /*Phase_0., DAH BB 1165 Line L_45f(1*(11-1))*/
-1 wcet_bb1164_bb1165 + 1 wcet_bb1164 >= 0; /*Phase_0.*/
-1 C_bb1168 + -1 C_bb1165 + 1 wcet_bb1165_bb1168 = 2; /*Phase_0.*/
-1 wcet_bb1165_bb1168 + 1 wcet_bb1165 >= 0; /*Phase_0.*/
-10 L_461 + -1 C_bb1167 + -1 C_bb1165 + 1 wcet_bb1165_bb1167 = -10; /*Phase_0., DAH BB 1167 Line L_461(1*(11-1))*/
-1 wcet_bb1165_bb1167 + 1 wcet_bb1165 >= 0; /*Phase_0.*/
-1 wcet_bb1163 + 1 Wcet_basicmath___kernel_cosf_bb1163 = 2; /*Phase_0.*/
-1 wcet_bb1160 + -1 C_bb1158 + 1 wcet_bb1158_bb1160 = 2; /*Phase_0.*/
-1 wcet_bb1158_bb1160 + 1 wcet_bb1158 >= 0; /*Phase_0.*/
-10 L_466 + -1 wcet_bb1159 + -1 C_bb1158 + 1 wcet_bb1158_bb1159 = -10; /*Phase_0., DAH BB 1159 Line L_466(1*(11-1))*/
-1 wcet_bb1158_bb1159 + 1 wcet_bb1158 >= 0; /*Phase_0.*/
-10 L_467 + -1 wcet_bb1160 + -1 C_bb1159 + 1 wcet_bb1159_bb1160 = -10; /*Phase_0., DAH BB 1160 Line L_467(1*(11-1))*/
-1 wcet_bb1159_bb1160 + 1 wcet_bb1159 >= 0; /*Phase_0.*/
-1 C_bb1162 + -1 C_bb1160 + 1 wcet_bb1160_bb1162 = 2; /*Phase_0.*/
-1 wcet_bb1160_bb1162 + 1 wcet_bb1160 >= 0; /*Phase_0.*/
-10 L_468 + -1 C_bb1161 + -1 C_bb1160 + 1 wcet_bb1160_bb1161 = -10; /*Phase_0., DAH BB 1161 Line L_468(1*(11-1))*/
-1 wcet_bb1160_bb1161 + 1 wcet_bb1160 >= 0; /*Phase_0.*/
-1 wcet_bb1158 + 1 Wcet_basicmath___kernel_sinf_bb1158 = 2; /*Phase_0.*/
-10 L_45f + -1 wcet_bb1154 + -1 C_bb1152 + 1 wcet_bb1152_bb1154 = -8; /*Phase_0., DAH BB 1154 Line L_45f(1*(11-1))*/
-1 wcet_bb1152_bb1154 + 1 wcet_bb1152 >= 0; /*Phase_0.*/
-10 L_45f + -1 wcet_bb1153 + -1 C_bb1152 + 1 wcet_bb1152_bb1153 = -10; /*Phase_0., DAH BB 1153 Line L_45f(1*(11-1))*/
-1 wcet_bb1152_bb1153 + 1 wcet_bb1152 >= 0; /*Phase_0.*/
-1 C_bb1155 + -1 C_bb1153 + 1 wcet_bb1153_bb1155 = 2; /*Phase_0.*/
-1 wcet_bb1153_bb1155 + 1 wcet_bb1153 >= 0; /*Phase_0.*/
-10 L_45f + -1 wcet_bb1154 + -1 C_bb1153 + 1 wcet_bb1153_bb1154 = -10; /*Phase_0., DAH BB 1154 Line L_45f(1*(11-1))*/
-1 wcet_bb1153_bb1154 + 1 wcet_bb1153 >= 0; /*Phase_0.*/
-1 C_bb1157 + -1 C_bb1154 + 1 wcet_bb1154_bb1157 = 2; /*Phase_0.*/
-1 wcet_bb1154_bb1157 + 1 wcet_bb1154 >= 0; /*Phase_0.*/
-10 L_461 + -1 C_bb1156 + -1 C_bb1154 + 1 wcet_bb1154_bb1156 = -10; /*Phase_0., DAH BB 1156 Line L_461(1*(11-1))*/
-1 wcet_bb1154_bb1156 + 1 wcet_bb1154 >= 0; /*Phase_0.*/
-1 wcet_bb1152 + 1 Wcet_basicmath___kernel_cosf_bb1152 = 2; /*Phase_0.*/
-1 wcet_bb1149 + -1 C_bb1147 + 1 wcet_bb1147_bb1149 = 2; /*Phase_0.*/
-1 wcet_bb1147_bb1149 + 1 wcet_bb1147 >= 0; /*Phase_0.*/
-10 L_466 + -1 wcet_bb1148 + -1 C_bb1147 + 1 wcet_bb1147_bb1148 = -10; /*Phase_0., DAH BB 1148 Line L_466(1*(11-1))*/
-1 wcet_bb1147_bb1148 + 1 wcet_bb1147 >= 0; /*Phase_0.*/
-10 L_467 + -1 wcet_bb1149 + -1 C_bb1148 + 1 wcet_bb1148_bb1149 = -10; /*Phase_0., DAH BB 1149 Line L_467(1*(11-1))*/
-1 wcet_bb1148_bb1149 + 1 wcet_bb1148 >= 0; /*Phase_0.*/
-1 C_bb1151 + -1 C_bb1149 + 1 wcet_bb1149_bb1151 = 2; /*Phase_0.*/
-1 wcet_bb1149_bb1151 + 1 wcet_bb1149 >= 0; /*Phase_0.*/
-10 L_468 + -1 C_bb1150 + -1 C_bb1149 + 1 wcet_bb1149_bb1150 = -10; /*Phase_0., DAH BB 1150 Line L_468(1*(11-1))*/
-1 wcet_bb1149_bb1150 + 1 wcet_bb1149 >= 0; /*Phase_0.*/
-1 wcet_bb1147 + 1 Wcet_basicmath___kernel_sinf_bb1147 = 2; /*Phase_0.*/
-1 C_bb1134 + -1 C_bb1132 + 1 wcet_bb1132_bb1134 = 2; /*Phase_0.*/
-1 wcet_bb1132_bb1134 + 1 wcet_bb1132 >= 0; /*Phase_0.*/
-10 L_433 + -1 wcet_bb1133 + -1 C_bb1132 + 1 wcet_bb1132_bb1133 = -10; /*Phase_0., DAH BB 1133 Line L_433(1*(11-1))*/
-1 wcet_bb1132_bb1133 + 1 wcet_bb1132 >= 0; /*Phase_0.*/
-1 wcet_bb1136 + -1 C_bb1133 + 1 wcet_bb1133_bb1136 = 2; /*Phase_0.*/
-1 wcet_bb1133_bb1136 + 1 wcet_bb1133 >= 0; /*Phase_0.*/
-1 wcet_bb1135 + -1 C_bb1133 + 1 wcet_bb1133_bb1135 = 0; /*Phase_0.*/
-1 wcet_bb1133_bb1135 + 1 wcet_bb1133 >= 0; /*Phase_0.*/
-1 C_bb1140 + -1 C_bb1136 + 1 wcet_bb1136_bb1140 = 2; /*Phase_0.*/
-1 wcet_bb1136_bb1140 + 1 wcet_bb1136 >= 0; /*Phase_0.*/
-10 L_439 + -1 wcet_bb1139 + -1 C_bb1136 + 1 wcet_bb1136_bb1139 = -10; /*Phase_0., DAH BB 1139 Line L_439(1*(11-1))*/
-1 wcet_bb1136_bb1139 + 1 wcet_bb1136 >= 0; /*Phase_0.*/
-1 wcet_bb1142 + -1 C_bb1139 + 1 wcet_bb1139_bb1142 = 2; /*Phase_0.*/
-1 wcet_bb1139_bb1142 + 1 wcet_bb1139 >= 0; /*Phase_0.*/
-10 L_43b + -1 wcet_bb1141 + -1 C_bb1139 + 1 wcet_bb1139_bb1141 = -10; /*Phase_0., DAH BB 1141 Line L_43b(1*(11-1))*/
-1 wcet_bb1139_bb1141 + 1 wcet_bb1139 >= 0; /*Phase_0.*/
-1 wcet_bb1142 + -1 C_bb1141 + 1 wcet_bb1141_bb1142 = 2; /*Phase_0.*/
-1 wcet_bb1141_bb1142 + 1 wcet_bb1141 >= 0; /*Phase_0.*/
-10 L_43c + -1 C_bb1145 + -10 L_43b + -1 C_bb1143 + -1 C_bb1141 + 1 wcet_bb1141_bb1143 = -20; /*Phase_0., DAH BB 1143 Line L_43b(1*(11-1)), DAH BB 1145 Line L_43c(1*(11-1))*/
-1 wcet_bb1141_bb1143 + 1 wcet_bb1141 >= 0; /*Phase_0.*/
-1 C_bb1145 + -1 C_bb1142 + 1 wcet_bb1142_bb1145 = 2; /*Phase_0.*/
-1 wcet_bb1142_bb1145 + 1 wcet_bb1142 >= 0; /*Phase_0.*/
-10 L_43e + -1 wcet_bb1144 + -1 C_bb1142 + 1 wcet_bb1142_bb1144 = -10; /*Phase_0., DAH BB 1144 Line L_43e(1*(11-1))*/
-1 wcet_bb1142_bb1144 + 1 wcet_bb1142 >= 0; /*Phase_0.*/
-1 C_bb1145 + -1 C_bb1144 + 1 wcet_bb1144_bb1145 = 2; /*Phase_0.*/
-1 wcet_bb1144_bb1145 + 1 wcet_bb1144 >= 0; /*Phase_0.*/
-1 C_bb1145 + -10 L_440 + -1 C_bb1146 + -1 C_bb1144 + 1 wcet_bb1144_bb1146 = -8; /*Phase_0., DAH BB 1146 Line L_440(1*(11-1))*/
-1 wcet_bb1144_bb1146 + 1 wcet_bb1144 >= 0; /*Phase_0.*/
-1 C_bb1138 + -1 C_bb1135 + 1 wcet_bb1135_bb1138 = 2; /*Phase_0.*/
-1 wcet_bb1135_bb1138 + 1 wcet_bb1135 >= 0; /*Phase_0.*/
-10 L_434 + -1 C_bb1137 + -1 C_bb1135 + 1 wcet_bb1135_bb1137 = -10; /*Phase_0., DAH BB 1137 Line L_434(1*(11-1))*/
-1 wcet_bb1135_bb1137 + 1 wcet_bb1135 >= 0; /*Phase_0.*/
-1 wcet_bb1132 + 1 Wcet_basicmath___ieee754_rem_pio2f_bb1132 = 2; /*Phase_0.*/
-10 L_45f + -1 wcet_bb1128 + -1 C_bb1126 + 1 wcet_bb1126_bb1128 = -8; /*Phase_0., DAH BB 1128 Line L_45f(1*(11-1))*/
-1 wcet_bb1126_bb1128 + 1 wcet_bb1126 >= 0; /*Phase_0.*/
-10 L_45f + -1 wcet_bb1127 + -1 C_bb1126 + 1 wcet_bb1126_bb1127 = -10; /*Phase_0., DAH BB 1127 Line L_45f(1*(11-1))*/
-1 wcet_bb1126_bb1127 + 1 wcet_bb1126 >= 0; /*Phase_0.*/
-1 C_bb1129 + -1 C_bb1127 + 1 wcet_bb1127_bb1129 = 2; /*Phase_0.*/
-1 wcet_bb1127_bb1129 + 1 wcet_bb1127 >= 0; /*Phase_0.*/
-10 L_45f + -1 wcet_bb1128 + -1 C_bb1127 + 1 wcet_bb1127_bb1128 = -10; /*Phase_0., DAH BB 1128 Line L_45f(1*(11-1))*/
-1 wcet_bb1127_bb1128 + 1 wcet_bb1127 >= 0; /*Phase_0.*/
-1 C_bb1131 + -1 C_bb1128 + 1 wcet_bb1128_bb1131 = 2; /*Phase_0.*/
-1 wcet_bb1128_bb1131 + 1 wcet_bb1128 >= 0; /*Phase_0.*/
-10 L_461 + -1 C_bb1130 + -1 C_bb1128 + 1 wcet_bb1128_bb1130 = -10; /*Phase_0., DAH BB 1130 Line L_461(1*(11-1))*/
-1 wcet_bb1128_bb1130 + 1 wcet_bb1128 >= 0; /*Phase_0.*/
-1 wcet_bb1126 + 1 Wcet_basicmath___kernel_cosf_bb1126 = 2; /*Phase_0.*/
-10 L_45f + -1 wcet_bb1091 + -1 C_bb1089 + 1 wcet_bb1089_bb1091 = -8; /*Phase_0., DAH BB 1091 Line L_45f(1*(11-1))*/
-1 wcet_bb1089_bb1091 + 1 wcet_bb1089 >= 0; /*Phase_0.*/
-10 L_45f + -1 wcet_bb1090 + -1 C_bb1089 + 1 wcet_bb1089_bb1090 = -10; /*Phase_0., DAH BB 1090 Line L_45f(1*(11-1))*/
-1 wcet_bb1089_bb1090 + 1 wcet_bb1089 >= 0; /*Phase_0.*/
-1 C_bb1092 + -1 C_bb1090 + 1 wcet_bb1090_bb1092 = 2; /*Phase_0.*/
-1 wcet_bb1090_bb1092 + 1 wcet_bb1090 >= 0; /*Phase_0.*/
-10 L_45f + -1 wcet_bb1091 + -1 C_bb1090 + 1 wcet_bb1090_bb1091 = -10; /*Phase_0., DAH BB 1091 Line L_45f(1*(11-1))*/
-1 wcet_bb1090_bb1091 + 1 wcet_bb1090 >= 0; /*Phase_0.*/
-1 C_bb1094 + -1 C_bb1091 + 1 wcet_bb1091_bb1094 = 2; /*Phase_0.*/
-1 wcet_bb1091_bb1094 + 1 wcet_bb1091 >= 0; /*Phase_0.*/
-10 L_461 + -1 C_bb1093 + -1 C_bb1091 + 1 wcet_bb1091_bb1093 = -10; /*Phase_0., DAH BB 1093 Line L_461(1*(11-1))*/
-1 wcet_bb1091_bb1093 + 1 wcet_bb1091 >= 0; /*Phase_0.*/
-1 wcet_bb1089 + 1 Wcet_basicmath___kernel_cosf_bb1089 = 2; /*Phase_0.*/
-1 wcet_bb1086 + -1 C_bb1084 + 1 wcet_bb1084_bb1086 = 2; /*Phase_0.*/
-1 wcet_bb1084_bb1086 + 1 wcet_bb1084 >= 0; /*Phase_0.*/
-10 L_466 + -1 wcet_bb1085 + -1 C_bb1084 + 1 wcet_bb1084_bb1085 = -10; /*Phase_0., DAH BB 1085 Line L_466(1*(11-1))*/
-1 wcet_bb1084_bb1085 + 1 wcet_bb1084 >= 0; /*Phase_0.*/
-10 L_467 + -1 wcet_bb1086 + -1 C_bb1085 + 1 wcet_bb1085_bb1086 = -10; /*Phase_0., DAH BB 1086 Line L_467(1*(11-1))*/
-1 wcet_bb1085_bb1086 + 1 wcet_bb1085 >= 0; /*Phase_0.*/
-1 C_bb1088 + -1 C_bb1086 + 1 wcet_bb1086_bb1088 = 2; /*Phase_0.*/
-1 wcet_bb1086_bb1088 + 1 wcet_bb1086 >= 0; /*Phase_0.*/
-10 L_468 + -1 C_bb1087 + -1 C_bb1086 + 1 wcet_bb1086_bb1087 = -10; /*Phase_0., DAH BB 1087 Line L_468(1*(11-1))*/
-1 wcet_bb1086_bb1087 + 1 wcet_bb1086 >= 0; /*Phase_0.*/
-1 wcet_bb1084 + 1 Wcet_basicmath___kernel_sinf_bb1084 = 2; /*Phase_0.*/
-10 L_45f + -1 wcet_bb1080 + -1 C_bb1078 + 1 wcet_bb1078_bb1080 = -8; /*Phase_0., DAH BB 1080 Line L_45f(1*(11-1))*/
-1 wcet_bb1078_bb1080 + 1 wcet_bb1078 >= 0; /*Phase_0.*/
-10 L_45f + -1 wcet_bb1079 + -1 C_bb1078 + 1 wcet_bb1078_bb1079 = -10; /*Phase_0., DAH BB 1079 Line L_45f(1*(11-1))*/
-1 wcet_bb1078_bb1079 + 1 wcet_bb1078 >= 0; /*Phase_0.*/
-1 C_bb1081 + -1 C_bb1079 + 1 wcet_bb1079_bb1081 = 2; /*Phase_0.*/
-1 wcet_bb1079_bb1081 + 1 wcet_bb1079 >= 0; /*Phase_0.*/
-10 L_45f + -1 wcet_bb1080 + -1 C_bb1079 + 1 wcet_bb1079_bb1080 = -10; /*Phase_0., DAH BB 1080 Line L_45f(1*(11-1))*/
-1 wcet_bb1079_bb1080 + 1 wcet_bb1079 >= 0; /*Phase_0.*/
-1 C_bb1083 + -1 C_bb1080 + 1 wcet_bb1080_bb1083 = 2; /*Phase_0.*/
-1 wcet_bb1080_bb1083 + 1 wcet_bb1080 >= 0; /*Phase_0.*/
-10 L_461 + -1 C_bb1082 + -1 C_bb1080 + 1 wcet_bb1080_bb1082 = -10; /*Phase_0., DAH BB 1082 Line L_461(1*(11-1))*/
-1 wcet_bb1080_bb1082 + 1 wcet_bb1080 >= 0; /*Phase_0.*/
-1 wcet_bb1078 + 1 Wcet_basicmath___kernel_cosf_bb1078 = 2; /*Phase_0.*/
-1 wcet_bb1075 + -1 C_bb1073 + 1 wcet_bb1073_bb1075 = 2; /*Phase_0.*/
-1 wcet_bb1073_bb1075 + 1 wcet_bb1073 >= 0; /*Phase_0.*/
-10 L_466 + -1 wcet_bb1074 + -1 C_bb1073 + 1 wcet_bb1073_bb1074 = -10; /*Phase_0., DAH BB 1074 Line L_466(1*(11-1))*/
-1 wcet_bb1073_bb1074 + 1 wcet_bb1073 >= 0; /*Phase_0.*/
-10 L_467 + -1 wcet_bb1075 + -1 C_bb1074 + 1 wcet_bb1074_bb1075 = -10; /*Phase_0., DAH BB 1075 Line L_467(1*(11-1))*/
-1 wcet_bb1074_bb1075 + 1 wcet_bb1074 >= 0; /*Phase_0.*/
-1 C_bb1077 + -1 C_bb1075 + 1 wcet_bb1075_bb1077 = 2; /*Phase_0.*/
-1 wcet_bb1075_bb1077 + 1 wcet_bb1075 >= 0; /*Phase_0.*/
-10 L_468 + -1 C_bb1076 + -1 C_bb1075 + 1 wcet_bb1075_bb1076 = -10; /*Phase_0., DAH BB 1076 Line L_468(1*(11-1))*/
-1 wcet_bb1075_bb1076 + 1 wcet_bb1075 >= 0; /*Phase_0.*/
-1 wcet_bb1073 + 1 Wcet_basicmath___kernel_sinf_bb1073 = 2; /*Phase_0.*/
-1 C_bb1060 + -1 C_bb1058 + 1 wcet_bb1058_bb1060 = 2; /*Phase_0.*/
-1 wcet_bb1058_bb1060 + 1 wcet_bb1058 >= 0; /*Phase_0.*/
-10 L_433 + -1 wcet_bb1059 + -1 C_bb1058 + 1 wcet_bb1058_bb1059 = -10; /*Phase_0., DAH BB 1059 Line L_433(1*(11-1))*/
-1 wcet_bb1058_bb1059 + 1 wcet_bb1058 >= 0; /*Phase_0.*/
-1 wcet_bb1062 + -1 C_bb1059 + 1 wcet_bb1059_bb1062 = 2; /*Phase_0.*/
-1 wcet_bb1059_bb1062 + 1 wcet_bb1059 >= 0; /*Phase_0.*/
-1 wcet_bb1061 + -1 C_bb1059 + 1 wcet_bb1059_bb1061 = 0; /*Phase_0.*/
-1 wcet_bb1059_bb1061 + 1 wcet_bb1059 >= 0; /*Phase_0.*/
-1 C_bb1066 + -1 C_bb1062 + 1 wcet_bb1062_bb1066 = 2; /*Phase_0.*/
-1 wcet_bb1062_bb1066 + 1 wcet_bb1062 >= 0; /*Phase_0.*/
-10 L_439 + -1 wcet_bb1065 + -1 C_bb1062 + 1 wcet_bb1062_bb1065 = -10; /*Phase_0., DAH BB 1065 Line L_439(1*(11-1))*/
-1 wcet_bb1062_bb1065 + 1 wcet_bb1062 >= 0; /*Phase_0.*/
-1 wcet_bb1068 + -1 C_bb1065 + 1 wcet_bb1065_bb1068 = 2; /*Phase_0.*/
-1 wcet_bb1065_bb1068 + 1 wcet_bb1065 >= 0; /*Phase_0.*/
-10 L_43b + -1 wcet_bb1067 + -1 C_bb1065 + 1 wcet_bb1065_bb1067 = -10; /*Phase_0., DAH BB 1067 Line L_43b(1*(11-1))*/
-1 wcet_bb1065_bb1067 + 1 wcet_bb1065 >= 0; /*Phase_0.*/
-1 wcet_bb1068 + -1 C_bb1067 + 1 wcet_bb1067_bb1068 = 2; /*Phase_0.*/
-1 wcet_bb1067_bb1068 + 1 wcet_bb1067 >= 0; /*Phase_0.*/
-10 L_43c + -1 C_bb1071 + -10 L_43b + -1 C_bb1069 + -1 C_bb1067 + 1 wcet_bb1067_bb1069 = -20; /*Phase_0., DAH BB 1069 Line L_43b(1*(11-1)), DAH BB 1071 Line L_43c(1*(11-1))*/
-1 wcet_bb1067_bb1069 + 1 wcet_bb1067 >= 0; /*Phase_0.*/
-1 C_bb1071 + -1 C_bb1068 + 1 wcet_bb1068_bb1071 = 2; /*Phase_0.*/
-1 wcet_bb1068_bb1071 + 1 wcet_bb1068 >= 0; /*Phase_0.*/
-10 L_43e + -1 wcet_bb1070 + -1 C_bb1068 + 1 wcet_bb1068_bb1070 = -10; /*Phase_0., DAH BB 1070 Line L_43e(1*(11-1))*/
-1 wcet_bb1068_bb1070 + 1 wcet_bb1068 >= 0; /*Phase_0.*/
-1 C_bb1071 + -1 C_bb1070 + 1 wcet_bb1070_bb1071 = 2; /*Phase_0.*/
-1 wcet_bb1070_bb1071 + 1 wcet_bb1070 >= 0; /*Phase_0.*/
-1 C_bb1071 + -10 L_440 + -1 C_bb1072 + -1 C_bb1070 + 1 wcet_bb1070_bb1072 = -8; /*Phase_0., DAH BB 1072 Line L_440(1*(11-1))*/
-1 wcet_bb1070_bb1072 + 1 wcet_bb1070 >= 0; /*Phase_0.*/
-1 C_bb1064 + -1 C_bb1061 + 1 wcet_bb1061_bb1064 = 2; /*Phase_0.*/
-1 wcet_bb1061_bb1064 + 1 wcet_bb1061 >= 0; /*Phase_0.*/
-10 L_434 + -1 C_bb1063 + -1 C_bb1061 + 1 wcet_bb1061_bb1063 = -10; /*Phase_0., DAH BB 1063 Line L_434(1*(11-1))*/
-1 wcet_bb1061_bb1063 + 1 wcet_bb1061 >= 0; /*Phase_0.*/
-1 wcet_bb1058 + 1 Wcet_basicmath___ieee754_rem_pio2f_bb1058 = 2; /*Phase_0.*/
-10 L_45f + -1 wcet_bb1054 + -1 C_bb1052 + 1 wcet_bb1052_bb1054 = -8; /*Phase_0., DAH BB 1054 Line L_45f(1*(11-1))*/
-1 wcet_bb1052_bb1054 + 1 wcet_bb1052 >= 0; /*Phase_0.*/
-10 L_45f + -1 wcet_bb1053 + -1 C_bb1052 + 1 wcet_bb1052_bb1053 = -10; /*Phase_0., DAH BB 1053 Line L_45f(1*(11-1))*/
-1 wcet_bb1052_bb1053 + 1 wcet_bb1052 >= 0; /*Phase_0.*/
-1 C_bb1055 + -1 C_bb1053 + 1 wcet_bb1053_bb1055 = 2; /*Phase_0.*/
-1 wcet_bb1053_bb1055 + 1 wcet_bb1053 >= 0; /*Phase_0.*/
-10 L_45f + -1 wcet_bb1054 + -1 C_bb1053 + 1 wcet_bb1053_bb1054 = -10; /*Phase_0., DAH BB 1054 Line L_45f(1*(11-1))*/
-1 wcet_bb1053_bb1054 + 1 wcet_bb1053 >= 0; /*Phase_0.*/
-1 C_bb1057 + -1 C_bb1054 + 1 wcet_bb1054_bb1057 = 2; /*Phase_0.*/
-1 wcet_bb1054_bb1057 + 1 wcet_bb1054 >= 0; /*Phase_0.*/
-10 L_461 + -1 C_bb1056 + -1 C_bb1054 + 1 wcet_bb1054_bb1056 = -10; /*Phase_0., DAH BB 1056 Line L_461(1*(11-1))*/
-1 wcet_bb1054_bb1056 + 1 wcet_bb1054 >= 0; /*Phase_0.*/
-1 wcet_bb1052 + 1 Wcet_basicmath___kernel_cosf_bb1052 = 2; /*Phase_0.*/
-1 wcet_bb1008 + -1 C_bb1006 + 1 wcet_bb1006_bb1008 = 2; /*Phase_0.*/
-1 wcet_bb1006_bb1008 + 1 wcet_bb1006 >= 0; /*Phase_0.*/
-10 L_473 + -1 wcet_bb1007 + -1 C_bb1006 + 1 wcet_bb1006_bb1007 = -10; /*Phase_0., DAH BB 1007 Line L_473(1*(11-1))*/
-1 wcet_bb1006_bb1007 + 1 wcet_bb1006 >= 0; /*Phase_0.*/
-1 C_bb1010 + -1 C_bb1007 + 1 wcet_bb1007_bb1010 = 2; /*Phase_0.*/
-1 wcet_bb1007_bb1010 + 1 wcet_bb1007 >= 0; /*Phase_0.*/
-1 wcet_bb1008 + -10 L_474 + -1 C_bb1009 + -1 C_bb1007 + 1 wcet_bb1007_bb1009 = -10; /*Phase_0., DAH BB 1009 Line L_474(1*(11-1))*/
-1 wcet_bb1007_bb1009 + 1 wcet_bb1007 >= 0; /*Phase_0.*/
-1 C_bb1012 + -1 C_bb1008 + 1 wcet_bb1008_bb1012 = 2; /*Phase_0.*/
-1 wcet_bb1008_bb1012 + 1 wcet_bb1008 >= 0; /*Phase_0.*/
-10 L_475 + -1 wcet_bb1011 + -1 C_bb1008 + 1 wcet_bb1008_bb1011 = -10; /*Phase_0., DAH BB 1011 Line L_475(1*(11-1))*/
-1 wcet_bb1008_bb1011 + 1 wcet_bb1008 >= 0; /*Phase_0.*/
-1 C_bb1014 + -1 C_bb1011 + 1 wcet_bb1011_bb1014 = 2; /*Phase_0.*/
-1 wcet_bb1011_bb1014 + 1 wcet_bb1011 >= 0; /*Phase_0.*/
-10 L_475 + -1 wcet_bb1013 + -1 C_bb1011 + 1 wcet_bb1011_bb1013 = -10; /*Phase_0., DAH BB 1013 Line L_475(1*(11-1))*/
-1 wcet_bb1011_bb1013 + 1 wcet_bb1011 >= 0; /*Phase_0.*/
-1 C_bb1016 + -1 C_bb1013 + 1 wcet_bb1013_bb1016 = 2; /*Phase_0.*/
-1 wcet_bb1013_bb1016 + 1 wcet_bb1013 >= 0; /*Phase_0.*/
-10 L_476 + -1 wcet_bb1015 + -1 C_bb1013 + 1 wcet_bb1013_bb1015 = -10; /*Phase_0., DAH BB 1015 Line L_476(1*(11-1))*/
-1 wcet_bb1013_bb1015 + 1 wcet_bb1013 >= 0; /*Phase_0.*/
-1 wcet_bb1018 + -1 C_bb1015 + 1 wcet_bb1015_bb1018 = 2; /*Phase_0.*/
-1 wcet_bb1015_bb1018 + 1 wcet_bb1015 >= 0; /*Phase_0.*/
-10 L_476 + -1 C_bb1017 + -1 C_bb1015 + 1 wcet_bb1015_bb1017 = -10; /*Phase_0., DAH BB 1017 Line L_476(1*(11-1))*/
-1 wcet_bb1015_bb1017 + 1 wcet_bb1015 >= 0; /*Phase_0.*/
-1 C_bb1020 + -1 C_bb1018 + 1 wcet_bb1018_bb1020 = 2; /*Phase_0.*/
-1 wcet_bb1018_bb1020 + 1 wcet_bb1018 >= 0; /*Phase_0.*/
-10 L_479 + -1 C_bb1019 + -1 C_bb1018 + 1 wcet_bb1018_bb1019 = -10; /*Phase_0., DAH BB 1019 Line L_479(1*(11-1))*/
-1 wcet_bb1018_bb1019 + 1 wcet_bb1018 >= 0; /*Phase_0.*/
-1 wcet_bb1006 + 1 Wcet_basicmath___scalbnf_bb1006 = 2; /*Phase_0.*/
-1 C_bb993 + -1 C_bb991 + 1 wcet_bb991_bb993 = 2; /*Phase_0.*/
-1 wcet_bb991_bb993 + 1 wcet_bb991 >= 0; /*Phase_0.*/
-10 L_445 + -1 wcet_bb992 + -1 C_bb991 + 1 wcet_bb991_bb992 = -10; /*Phase_0., DAH BB 992 Line L_445(1*(11-1))*/
-1 wcet_bb991_bb992 + 1 wcet_bb991 >= 0; /*Phase_0.*/
-1 wcet_bb995 + -1 C_bb992 + 1 wcet_bb992_bb995 = 2; /*Phase_0.*/
-1 wcet_bb992_bb995 + 1 wcet_bb992 >= 0; /*Phase_0.*/
-10 L_446 + -1 wcet_bb994 + -1 C_bb992 + 1 wcet_bb992_bb994 = -10; /*Phase_0., DAH BB 994 Line L_446(1*(11-1))*/
-1 wcet_bb992_bb994 + 1 wcet_bb992 >= 0; /*Phase_0.*/
-1 C_bb993 + -1 C_bb999 + -1 C_bb995 + 1 wcet_bb995_bb999 = 4; /*Phase_0.*/
-1 wcet_bb995_bb999 + 1 wcet_bb995 >= 0; /*Phase_0.*/
-10 L_44b + -1 wcet_bb998 + -1 C_bb995 + 1 wcet_bb995_bb998 = -10; /*Phase_0., DAH BB 998 Line L_44b(1*(11-1))*/
-1 wcet_bb995_bb998 + 1 wcet_bb995 >= 0; /*Phase_0.*/
-1 wcet_bb994 + -1 C_bb998 + 1 wcet_bb998_bb994 = 2; /*Phase_0.*/
-1 wcet_bb998_bb994 + 1 wcet_bb998 >= 0; /*Phase_0.*/
-1 C_bb993 + -10 L_44b + -1 C_bb1003 + -1 C_bb998 + 1 wcet_bb998_bb1003 = -8; /*Phase_0., DAH BB 1003 Line L_44b(1*(11-1))*/
-1 wcet_bb998_bb1003 + 1 wcet_bb998 >= 0; /*Phase_0.*/
-10 L_44a + -1 C_bb993 + -10 L_449 + -1 C_bb1005 + -10 L_448_Pbb1002 + -2 C_bb1002 + -1 C_bb997 + -1 C_bb994 + 1 wcet_bb994_bb997 = -28; /*Phase_0., DFH BB 1002 Line L_448_Pbb1002(1* (11-1)), DAH BB 1005 Line L_449(1*(11-1)), DAH BB 993 Line L_44a(1*(11-1))*/
-1 wcet_bb994_bb997 + 1 wcet_bb994 >= 0; /*Phase_0.*/
-10 L_446 + -1 wcet_bb996 + -1 C_bb994 + 1 wcet_bb994_bb996 = -10; /*Phase_0., DAH BB 996 Line L_446(1*(11-1))*/
-1 wcet_bb994_bb996 + 1 wcet_bb994 >= 0; /*Phase_0.*/
-10 L_44a + -1 C_bb993 + -10 L_449 + -1 C_bb1005 + -10 L_448_Pbb1002 + -2 C_bb1002 + -10 L_447 + -1 C_bb997 + -1 C_bb1004 + -1 C_bb1001 + -1 C_bb996 + 1 wcet_bb996_bb1001 = -36; /*Phase_0., DAH BB 997 Line L_447(1*(11-1)), DFH BB 1002 Line L_448_Pbb1002(1* (11-1)), DAH BB 1005 Line L_449(1*(11-1)), DAH BB 993 Line L_44a(1*(11-1))*/
-1 wcet_bb996_bb1001 + 1 wcet_bb996 >= 0; /*Phase_0.*/
-10 L_44a + -1 C_bb993 + -10 L_449 + -1 C_bb1005 + -10 L_448_Pbb1002 + -2 C_bb1002 + -1 C_bb997 + -20 L_447 + -1 C_bb1004 + -10 L_446_Pbb1000 + -26 C_bb1000 + -1 C_bb996 + 1 wcet_bb996_bb1000 = -10; /*Phase_0., DFH BB 1000 Line L_446_Pbb1000(1* (11-1)), DAH BB 1004 Line L_447(1*(11-1)), DAH BB 997 Line L_447(1*(11-1)), DFH BB 1002 Line L_448_Pbb1002(1* (11-1)), DAH BB 1005 Line L_449(1*(11-1)), DAH BB 993 Line L_44a(1*(11-1))*/
-1 wcet_bb996_bb1000 + 1 wcet_bb996 >= 0; /*Phase_0.*/
-1 wcet_bb991 + 1 Wcet_basicmath___ieee754_sqrtf_bb991 = 2; /*Phase_0.*/
-1 C_bb990 + 1 Wcet_basicmath___isinff_bb990 = 2; /*Phase_0.*/
-1 C_bb914 + -1 C_bb912 + 1 wcet_bb912_bb914 = 2; /*Phase_0.*/
-1 wcet_bb912_bb914 + 1 wcet_bb912 >= 0; /*Phase_0.*/
-10 L_445 + -1 wcet_bb913 + -1 C_bb912 + 1 wcet_bb912_bb913 = -10; /*Phase_0., DAH BB 913 Line L_445(1*(11-1))*/
-1 wcet_bb912_bb913 + 1 wcet_bb912 >= 0; /*Phase_0.*/
-1 wcet_bb916 + -1 C_bb913 + 1 wcet_bb913_bb916 = 2; /*Phase_0.*/
-1 wcet_bb913_bb916 + 1 wcet_bb913 >= 0; /*Phase_0.*/
-10 L_446 + -1 wcet_bb915 + -1 C_bb913 + 1 wcet_bb913_bb915 = -10; /*Phase_0., DAH BB 915 Line L_446(1*(11-1))*/
-1 wcet_bb913_bb915 + 1 wcet_bb913 >= 0; /*Phase_0.*/
-1 C_bb914 + -1 C_bb920 + -1 C_bb916 + 1 wcet_bb916_bb920 = 4; /*Phase_0.*/
-1 wcet_bb916_bb920 + 1 wcet_bb916 >= 0; /*Phase_0.*/
-10 L_44b + -1 wcet_bb919 + -1 C_bb916 + 1 wcet_bb916_bb919 = -10; /*Phase_0., DAH BB 919 Line L_44b(1*(11-1))*/
-1 wcet_bb916_bb919 + 1 wcet_bb916 >= 0; /*Phase_0.*/
-1 wcet_bb915 + -1 C_bb919 + 1 wcet_bb919_bb915 = 2; /*Phase_0.*/
-1 wcet_bb919_bb915 + 1 wcet_bb919 >= 0; /*Phase_0.*/
-1 C_bb914 + -10 L_44b + -1 C_bb924 + -1 C_bb919 + 1 wcet_bb919_bb924 = -8; /*Phase_0., DAH BB 924 Line L_44b(1*(11-1))*/
-1 wcet_bb919_bb924 + 1 wcet_bb919 >= 0; /*Phase_0.*/
-10 L_44a + -1 C_bb914 + -10 L_449 + -1 C_bb926 + -10 L_448_Pbb923 + -2 C_bb923 + -1 C_bb918 + -1 C_bb915 + 1 wcet_bb915_bb918 = -28; /*Phase_0., DFH BB 923 Line L_448_Pbb923(1* (11-1)), DAH BB 926 Line L_449(1*(11-1)), DAH BB 914 Line L_44a(1*(11-1))*/
-1 wcet_bb915_bb918 + 1 wcet_bb915 >= 0; /*Phase_0.*/
-10 L_446 + -1 wcet_bb917 + -1 C_bb915 + 1 wcet_bb915_bb917 = -10; /*Phase_0., DAH BB 917 Line L_446(1*(11-1))*/
-1 wcet_bb915_bb917 + 1 wcet_bb915 >= 0; /*Phase_0.*/
-10 L_44a + -1 C_bb914 + -10 L_449 + -1 C_bb926 + -10 L_448_Pbb923 + -2 C_bb923 + -10 L_447 + -1 C_bb918 + -1 C_bb925 + -1 C_bb922 + -1 C_bb917 + 1 wcet_bb917_bb922 = -36; /*Phase_0., DAH BB 918 Line L_447(1*(11-1)), DFH BB 923 Line L_448_Pbb923(1* (11-1)), DAH BB 926 Line L_449(1*(11-1)), DAH BB 914 Line L_44a(1*(11-1))*/
-1 wcet_bb917_bb922 + 1 wcet_bb917 >= 0; /*Phase_0.*/
-10 L_44a + -1 C_bb914 + -10 L_449 + -1 C_bb926 + -10 L_448_Pbb923 + -2 C_bb923 + -1 C_bb918 + -20 L_447 + -1 C_bb925 + -10 L_446_Pbb921 + -26 C_bb921 + -1 C_bb917 + 1 wcet_bb917_bb921 = -10; /*Phase_0., DFH BB 921 Line L_446_Pbb921(1* (11-1)), DAH BB 925 Line L_447(1*(11-1)), DAH BB 918 Line L_447(1*(11-1)), DFH BB 923 Line L_448_Pbb923(1* (11-1)), DAH BB 926 Line L_449(1*(11-1)), DAH BB 914 Line L_44a(1*(11-1))*/
-1 wcet_bb917_bb921 + 1 wcet_bb917 >= 0; /*Phase_0.*/
-1 wcet_bb912 + 1 Wcet_basicmath___ieee754_sqrtf_bb912 = 2; /*Phase_0.*/
-1 C_bb899 + -1 C_bb897 + 1 wcet_bb897_bb899 = 2; /*Phase_0.*/
-1 wcet_bb897_bb899 + 1 wcet_bb897 >= 0; /*Phase_0.*/
-10 L_445 + -1 wcet_bb898 + -1 C_bb897 + 1 wcet_bb897_bb898 = -10; /*Phase_0., DAH BB 898 Line L_445(1*(11-1))*/
-1 wcet_bb897_bb898 + 1 wcet_bb897 >= 0; /*Phase_0.*/
-1 wcet_bb901 + -1 C_bb898 + 1 wcet_bb898_bb901 = 2; /*Phase_0.*/
-1 wcet_bb898_bb901 + 1 wcet_bb898 >= 0; /*Phase_0.*/
-10 L_446 + -1 wcet_bb900 + -1 C_bb898 + 1 wcet_bb898_bb900 = -10; /*Phase_0., DAH BB 900 Line L_446(1*(11-1))*/
-1 wcet_bb898_bb900 + 1 wcet_bb898 >= 0; /*Phase_0.*/
-1 C_bb899 + -1 C_bb905 + -1 C_bb901 + 1 wcet_bb901_bb905 = 4; /*Phase_0.*/
-1 wcet_bb901_bb905 + 1 wcet_bb901 >= 0; /*Phase_0.*/
-10 L_44b + -1 wcet_bb904 + -1 C_bb901 + 1 wcet_bb901_bb904 = -10; /*Phase_0., DAH BB 904 Line L_44b(1*(11-1))*/
-1 wcet_bb901_bb904 + 1 wcet_bb901 >= 0; /*Phase_0.*/
-1 wcet_bb900 + -1 C_bb904 + 1 wcet_bb904_bb900 = 2; /*Phase_0.*/
-1 wcet_bb904_bb900 + 1 wcet_bb904 >= 0; /*Phase_0.*/
-1 C_bb899 + -10 L_44b + -1 C_bb909 + -1 C_bb904 + 1 wcet_bb904_bb909 = -8; /*Phase_0., DAH BB 909 Line L_44b(1*(11-1))*/
-1 wcet_bb904_bb909 + 1 wcet_bb904 >= 0; /*Phase_0.*/
-10 L_44a + -1 C_bb899 + -10 L_449 + -1 C_bb911 + -10 L_448_Pbb908 + -2 C_bb908 + -1 C_bb903 + -1 C_bb900 + 1 wcet_bb900_bb903 = -28; /*Phase_0., DFH BB 908 Line L_448_Pbb908(1* (11-1)), DAH BB 911 Line L_449(1*(11-1)), DAH BB 899 Line L_44a(1*(11-1))*/
-1 wcet_bb900_bb903 + 1 wcet_bb900 >= 0; /*Phase_0.*/
-10 L_446 + -1 wcet_bb902 + -1 C_bb900 + 1 wcet_bb900_bb902 = -10; /*Phase_0., DAH BB 902 Line L_446(1*(11-1))*/
-1 wcet_bb900_bb902 + 1 wcet_bb900 >= 0; /*Phase_0.*/
-10 L_44a + -1 C_bb899 + -10 L_449 + -1 C_bb911 + -10 L_448_Pbb908 + -2 C_bb908 + -10 L_447 + -1 C_bb903 + -1 C_bb910 + -1 C_bb907 + -1 C_bb902 + 1 wcet_bb902_bb907 = -36; /*Phase_0., DAH BB 903 Line L_447(1*(11-1)), DFH BB 908 Line L_448_Pbb908(1* (11-1)), DAH BB 911 Line L_449(1*(11-1)), DAH BB 899 Line L_44a(1*(11-1))*/
-1 wcet_bb902_bb907 + 1 wcet_bb902 >= 0; /*Phase_0.*/
-10 L_44a + -1 C_bb899 + -10 L_449 + -1 C_bb911 + -10 L_448_Pbb908 + -2 C_bb908 + -1 C_bb903 + -20 L_447 + -1 C_bb910 + -10 L_446_Pbb906 + -26 C_bb906 + -1 C_bb902 + 1 wcet_bb902_bb906 = -10; /*Phase_0., DFH BB 906 Line L_446_Pbb906(1* (11-1)), DAH BB 910 Line L_447(1*(11-1)), DAH BB 903 Line L_447(1*(11-1)), DFH BB 908 Line L_448_Pbb908(1* (11-1)), DAH BB 911 Line L_449(1*(11-1)), DAH BB 899 Line L_44a(1*(11-1))*/
-1 wcet_bb902_bb906 + 1 wcet_bb902 >= 0; /*Phase_0.*/
-1 wcet_bb897 + 1 Wcet_basicmath___ieee754_sqrtf_bb897 = 2; /*Phase_0.*/
-10 L_45f + -1 wcet_bb833 + -1 C_bb831 + 1 wcet_bb831_bb833 = -8; /*Phase_0., DAH BB 833 Line L_45f(1*(11-1))*/
-1 wcet_bb831_bb833 + 1 wcet_bb831 >= 0; /*Phase_0.*/
-10 L_45f + -1 wcet_bb832 + -1 C_bb831 + 1 wcet_bb831_bb832 = -10; /*Phase_0., DAH BB 832 Line L_45f(1*(11-1))*/
-1 wcet_bb831_bb832 + 1 wcet_bb831 >= 0; /*Phase_0.*/
-1 C_bb834 + -1 C_bb832 + 1 wcet_bb832_bb834 = 2; /*Phase_0.*/
-1 wcet_bb832_bb834 + 1 wcet_bb832 >= 0; /*Phase_0.*/
-10 L_45f + -1 wcet_bb833 + -1 C_bb832 + 1 wcet_bb832_bb833 = -10; /*Phase_0., DAH BB 833 Line L_45f(1*(11-1))*/
-1 wcet_bb832_bb833 + 1 wcet_bb832 >= 0; /*Phase_0.*/
-1 C_bb836 + -1 C_bb833 + 1 wcet_bb833_bb836 = 2; /*Phase_0.*/
-1 wcet_bb833_bb836 + 1 wcet_bb833 >= 0; /*Phase_0.*/
-10 L_461 + -1 C_bb835 + -1 C_bb833 + 1 wcet_bb833_bb835 = -10; /*Phase_0., DAH BB 835 Line L_461(1*(11-1))*/
-1 wcet_bb833_bb835 + 1 wcet_bb833 >= 0; /*Phase_0.*/
-1 wcet_bb831 + 1 Wcet_basicmath___kernel_cosf_bb831 = 2; /*Phase_0.*/
-1 wcet_bb828 + -1 C_bb826 + 1 wcet_bb826_bb828 = 2; /*Phase_0.*/
-1 wcet_bb826_bb828 + 1 wcet_bb826 >= 0; /*Phase_0.*/
-10 L_466 + -1 wcet_bb827 + -1 C_bb826 + 1 wcet_bb826_bb827 = -10; /*Phase_0., DAH BB 827 Line L_466(1*(11-1))*/
-1 wcet_bb826_bb827 + 1 wcet_bb826 >= 0; /*Phase_0.*/
-10 L_467 + -1 wcet_bb828 + -1 C_bb827 + 1 wcet_bb827_bb828 = -10; /*Phase_0., DAH BB 828 Line L_467(1*(11-1))*/
-1 wcet_bb827_bb828 + 1 wcet_bb827 >= 0; /*Phase_0.*/
-1 C_bb830 + -1 C_bb828 + 1 wcet_bb828_bb830 = 2; /*Phase_0.*/
-1 wcet_bb828_bb830 + 1 wcet_bb828 >= 0; /*Phase_0.*/
-10 L_468 + -1 C_bb829 + -1 C_bb828 + 1 wcet_bb828_bb829 = -10; /*Phase_0., DAH BB 829 Line L_468(1*(11-1))*/
-1 wcet_bb828_bb829 + 1 wcet_bb828 >= 0; /*Phase_0.*/
-1 wcet_bb826 + 1 Wcet_basicmath___kernel_sinf_bb826 = 2; /*Phase_0.*/
-10 L_45f + -1 wcet_bb822 + -1 C_bb820 + 1 wcet_bb820_bb822 = -8; /*Phase_0., DAH BB 822 Line L_45f(1*(11-1))*/
-1 wcet_bb820_bb822 + 1 wcet_bb820 >= 0; /*Phase_0.*/
-10 L_45f + -1 wcet_bb821 + -1 C_bb820 + 1 wcet_bb820_bb821 = -10; /*Phase_0., DAH BB 821 Line L_45f(1*(11-1))*/
-1 wcet_bb820_bb821 + 1 wcet_bb820 >= 0; /*Phase_0.*/
-1 C_bb823 + -1 C_bb821 + 1 wcet_bb821_bb823 = 2; /*Phase_0.*/
-1 wcet_bb821_bb823 + 1 wcet_bb821 >= 0; /*Phase_0.*/
-10 L_45f + -1 wcet_bb822 + -1 C_bb821 + 1 wcet_bb821_bb822 = -10; /*Phase_0., DAH BB 822 Line L_45f(1*(11-1))*/
-1 wcet_bb821_bb822 + 1 wcet_bb821 >= 0; /*Phase_0.*/
-1 C_bb825 + -1 C_bb822 + 1 wcet_bb822_bb825 = 2; /*Phase_0.*/
-1 wcet_bb822_bb825 + 1 wcet_bb822 >= 0; /*Phase_0.*/
-10 L_461 + -1 C_bb824 + -1 C_bb822 + 1 wcet_bb822_bb824 = -10; /*Phase_0., DAH BB 824 Line L_461(1*(11-1))*/
-1 wcet_bb822_bb824 + 1 wcet_bb822 >= 0; /*Phase_0.*/
-1 wcet_bb820 + 1 Wcet_basicmath___kernel_cosf_bb820 = 2; /*Phase_0.*/
-1 wcet_bb817 + -1 C_bb815 + 1 wcet_bb815_bb817 = 2; /*Phase_0.*/
-1 wcet_bb815_bb817 + 1 wcet_bb815 >= 0; /*Phase_0.*/
-10 L_466 + -1 wcet_bb816 + -1 C_bb815 + 1 wcet_bb815_bb816 = -10; /*Phase_0., DAH BB 816 Line L_466(1*(11-1))*/
-1 wcet_bb815_bb816 + 1 wcet_bb815 >= 0; /*Phase_0.*/
-10 L_467 + -1 wcet_bb817 + -1 C_bb816 + 1 wcet_bb816_bb817 = -10; /*Phase_0., DAH BB 817 Line L_467(1*(11-1))*/
-1 wcet_bb816_bb817 + 1 wcet_bb816 >= 0; /*Phase_0.*/
-1 C_bb819 + -1 C_bb817 + 1 wcet_bb817_bb819 = 2; /*Phase_0.*/
-1 wcet_bb817_bb819 + 1 wcet_bb817 >= 0; /*Phase_0.*/
-10 L_468 + -1 C_bb818 + -1 C_bb817 + 1 wcet_bb817_bb818 = -10; /*Phase_0., DAH BB 818 Line L_468(1*(11-1))*/
-1 wcet_bb817_bb818 + 1 wcet_bb817 >= 0; /*Phase_0.*/
-1 wcet_bb815 + 1 Wcet_basicmath___kernel_sinf_bb815 = 2; /*Phase_0.*/
-1 C_bb802 + -1 C_bb800 + 1 wcet_bb800_bb802 = 2; /*Phase_0.*/
-1 wcet_bb800_bb802 + 1 wcet_bb800 >= 0; /*Phase_0.*/
-10 L_433 + -1 wcet_bb801 + -1 C_bb800 + 1 wcet_bb800_bb801 = -10; /*Phase_0., DAH BB 801 Line L_433(1*(11-1))*/
-1 wcet_bb800_bb801 + 1 wcet_bb800 >= 0; /*Phase_0.*/
-1 wcet_bb804 + -1 C_bb801 + 1 wcet_bb801_bb804 = 2; /*Phase_0.*/
-1 wcet_bb801_bb804 + 1 wcet_bb801 >= 0; /*Phase_0.*/
-1 wcet_bb803 + -1 C_bb801 + 1 wcet_bb801_bb803 = 0; /*Phase_0.*/
-1 wcet_bb801_bb803 + 1 wcet_bb801 >= 0; /*Phase_0.*/
-1 C_bb808 + -1 C_bb804 + 1 wcet_bb804_bb808 = 2; /*Phase_0.*/
-1 wcet_bb804_bb808 + 1 wcet_bb804 >= 0; /*Phase_0.*/
-10 L_439 + -1 wcet_bb807 + -1 C_bb804 + 1 wcet_bb804_bb807 = -10; /*Phase_0., DAH BB 807 Line L_439(1*(11-1))*/
-1 wcet_bb804_bb807 + 1 wcet_bb804 >= 0; /*Phase_0.*/
-1 wcet_bb810 + -1 C_bb807 + 1 wcet_bb807_bb810 = 2; /*Phase_0.*/
-1 wcet_bb807_bb810 + 1 wcet_bb807 >= 0; /*Phase_0.*/
-10 L_43b + -1 wcet_bb809 + -1 C_bb807 + 1 wcet_bb807_bb809 = -10; /*Phase_0., DAH BB 809 Line L_43b(1*(11-1))*/
-1 wcet_bb807_bb809 + 1 wcet_bb807 >= 0; /*Phase_0.*/
-1 wcet_bb810 + -1 C_bb809 + 1 wcet_bb809_bb810 = 2; /*Phase_0.*/
-1 wcet_bb809_bb810 + 1 wcet_bb809 >= 0; /*Phase_0.*/
-10 L_43c + -1 C_bb813 + -10 L_43b + -1 C_bb811 + -1 C_bb809 + 1 wcet_bb809_bb811 = -20; /*Phase_0., DAH BB 811 Line L_43b(1*(11-1)), DAH BB 813 Line L_43c(1*(11-1))*/
-1 wcet_bb809_bb811 + 1 wcet_bb809 >= 0; /*Phase_0.*/
-1 C_bb813 + -1 C_bb810 + 1 wcet_bb810_bb813 = 2; /*Phase_0.*/
-1 wcet_bb810_bb813 + 1 wcet_bb810 >= 0; /*Phase_0.*/
-10 L_43e + -1 wcet_bb812 + -1 C_bb810 + 1 wcet_bb810_bb812 = -10; /*Phase_0., DAH BB 812 Line L_43e(1*(11-1))*/
-1 wcet_bb810_bb812 + 1 wcet_bb810 >= 0; /*Phase_0.*/
-1 C_bb813 + -1 C_bb812 + 1 wcet_bb812_bb813 = 2; /*Phase_0.*/
-1 wcet_bb812_bb813 + 1 wcet_bb812 >= 0; /*Phase_0.*/
-1 C_bb813 + -10 L_440 + -1 C_bb814 + -1 C_bb812 + 1 wcet_bb812_bb814 = -8; /*Phase_0., DAH BB 814 Line L_440(1*(11-1))*/
-1 wcet_bb812_bb814 + 1 wcet_bb812 >= 0; /*Phase_0.*/
-1 C_bb806 + -1 C_bb803 + 1 wcet_bb803_bb806 = 2; /*Phase_0.*/
-1 wcet_bb803_bb806 + 1 wcet_bb803 >= 0; /*Phase_0.*/
-10 L_434 + -1 C_bb805 + -1 C_bb803 + 1 wcet_bb803_bb805 = -10; /*Phase_0., DAH BB 805 Line L_434(1*(11-1))*/
-1 wcet_bb803_bb805 + 1 wcet_bb803 >= 0; /*Phase_0.*/
-1 wcet_bb800 + 1 Wcet_basicmath___ieee754_rem_pio2f_bb800 = 2; /*Phase_0.*/
-10 L_45f + -1 wcet_bb796 + -1 C_bb794 + 1 wcet_bb794_bb796 = -8; /*Phase_0., DAH BB 796 Line L_45f(1*(11-1))*/
-1 wcet_bb794_bb796 + 1 wcet_bb794 >= 0; /*Phase_0.*/
-10 L_45f + -1 wcet_bb795 + -1 C_bb794 + 1 wcet_bb794_bb795 = -10; /*Phase_0., DAH BB 795 Line L_45f(1*(11-1))*/
-1 wcet_bb794_bb795 + 1 wcet_bb794 >= 0; /*Phase_0.*/
-1 C_bb797 + -1 C_bb795 + 1 wcet_bb795_bb797 = 2; /*Phase_0.*/
-1 wcet_bb795_bb797 + 1 wcet_bb795 >= 0; /*Phase_0.*/
-10 L_45f + -1 wcet_bb796 + -1 C_bb795 + 1 wcet_bb795_bb796 = -10; /*Phase_0., DAH BB 796 Line L_45f(1*(11-1))*/
-1 wcet_bb795_bb796 + 1 wcet_bb795 >= 0; /*Phase_0.*/
-1 C_bb799 + -1 C_bb796 + 1 wcet_bb796_bb799 = 2; /*Phase_0.*/
-1 wcet_bb796_bb799 + 1 wcet_bb796 >= 0; /*Phase_0.*/
-10 L_461 + -1 C_bb798 + -1 C_bb796 + 1 wcet_bb796_bb798 = -10; /*Phase_0., DAH BB 798 Line L_461(1*(11-1))*/
-1 wcet_bb796_bb798 + 1 wcet_bb796 >= 0; /*Phase_0.*/
-1 wcet_bb794 + 1 Wcet_basicmath___kernel_cosf_bb794 = 2; /*Phase_0.*/
-10 L_45f + -1 wcet_bb759 + -1 C_bb757 + 1 wcet_bb757_bb759 = -8; /*Phase_0., DAH BB 759 Line L_45f(1*(11-1))*/
-1 wcet_bb757_bb759 + 1 wcet_bb757 >= 0; /*Phase_0.*/
-10 L_45f + -1 wcet_bb758 + -1 C_bb757 + 1 wcet_bb757_bb758 = -10; /*Phase_0., DAH BB 758 Line L_45f(1*(11-1))*/
-1 wcet_bb757_bb758 + 1 wcet_bb757 >= 0; /*Phase_0.*/
-1 C_bb760 + -1 C_bb758 + 1 wcet_bb758_bb760 = 2; /*Phase_0.*/
-1 wcet_bb758_bb760 + 1 wcet_bb758 >= 0; /*Phase_0.*/
-10 L_45f + -1 wcet_bb759 + -1 C_bb758 + 1 wcet_bb758_bb759 = -10; /*Phase_0., DAH BB 759 Line L_45f(1*(11-1))*/
-1 wcet_bb758_bb759 + 1 wcet_bb758 >= 0; /*Phase_0.*/
-1 C_bb762 + -1 C_bb759 + 1 wcet_bb759_bb762 = 2; /*Phase_0.*/
-1 wcet_bb759_bb762 + 1 wcet_bb759 >= 0; /*Phase_0.*/
-10 L_461 + -1 C_bb761 + -1 C_bb759 + 1 wcet_bb759_bb761 = -10; /*Phase_0., DAH BB 761 Line L_461(1*(11-1))*/
-1 wcet_bb759_bb761 + 1 wcet_bb759 >= 0; /*Phase_0.*/
-1 wcet_bb757 + 1 Wcet_basicmath___kernel_cosf_bb757 = 2; /*Phase_0.*/
-1 wcet_bb754 + -1 C_bb752 + 1 wcet_bb752_bb754 = 2; /*Phase_0.*/
-1 wcet_bb752_bb754 + 1 wcet_bb752 >= 0; /*Phase_0.*/
-10 L_466 + -1 wcet_bb753 + -1 C_bb752 + 1 wcet_bb752_bb753 = -10; /*Phase_0., DAH BB 753 Line L_466(1*(11-1))*/
-1 wcet_bb752_bb753 + 1 wcet_bb752 >= 0; /*Phase_0.*/
-10 L_467 + -1 wcet_bb754 + -1 C_bb753 + 1 wcet_bb753_bb754 = -10; /*Phase_0., DAH BB 754 Line L_467(1*(11-1))*/
-1 wcet_bb753_bb754 + 1 wcet_bb753 >= 0; /*Phase_0.*/
-1 C_bb756 + -1 C_bb754 + 1 wcet_bb754_bb756 = 2; /*Phase_0.*/
-1 wcet_bb754_bb756 + 1 wcet_bb754 >= 0; /*Phase_0.*/
-10 L_468 + -1 C_bb755 + -1 C_bb754 + 1 wcet_bb754_bb755 = -10; /*Phase_0., DAH BB 755 Line L_468(1*(11-1))*/
-1 wcet_bb754_bb755 + 1 wcet_bb754 >= 0; /*Phase_0.*/
-1 wcet_bb752 + 1 Wcet_basicmath___kernel_sinf_bb752 = 2; /*Phase_0.*/
-10 L_45f + -1 wcet_bb748 + -1 C_bb746 + 1 wcet_bb746_bb748 = -8; /*Phase_0., DAH BB 748 Line L_45f(1*(11-1))*/
-1 wcet_bb746_bb748 + 1 wcet_bb746 >= 0; /*Phase_0.*/
-10 L_45f + -1 wcet_bb747 + -1 C_bb746 + 1 wcet_bb746_bb747 = -10; /*Phase_0., DAH BB 747 Line L_45f(1*(11-1))*/
-1 wcet_bb746_bb747 + 1 wcet_bb746 >= 0; /*Phase_0.*/
-1 C_bb749 + -1 C_bb747 + 1 wcet_bb747_bb749 = 2; /*Phase_0.*/
-1 wcet_bb747_bb749 + 1 wcet_bb747 >= 0; /*Phase_0.*/
-10 L_45f + -1 wcet_bb748 + -1 C_bb747 + 1 wcet_bb747_bb748 = -10; /*Phase_0., DAH BB 748 Line L_45f(1*(11-1))*/
-1 wcet_bb747_bb748 + 1 wcet_bb747 >= 0; /*Phase_0.*/
-1 C_bb751 + -1 C_bb748 + 1 wcet_bb748_bb751 = 2; /*Phase_0.*/
-1 wcet_bb748_bb751 + 1 wcet_bb748 >= 0; /*Phase_0.*/
-10 L_461 + -1 C_bb750 + -1 C_bb748 + 1 wcet_bb748_bb750 = -10; /*Phase_0., DAH BB 750 Line L_461(1*(11-1))*/
-1 wcet_bb748_bb750 + 1 wcet_bb748 >= 0; /*Phase_0.*/
-1 wcet_bb746 + 1 Wcet_basicmath___kernel_cosf_bb746 = 2; /*Phase_0.*/
-1 wcet_bb743 + -1 C_bb741 + 1 wcet_bb741_bb743 = 2; /*Phase_0.*/
-1 wcet_bb741_bb743 + 1 wcet_bb741 >= 0; /*Phase_0.*/
-10 L_466 + -1 wcet_bb742 + -1 C_bb741 + 1 wcet_bb741_bb742 = -10; /*Phase_0., DAH BB 742 Line L_466(1*(11-1))*/
-1 wcet_bb741_bb742 + 1 wcet_bb741 >= 0; /*Phase_0.*/
-10 L_467 + -1 wcet_bb743 + -1 C_bb742 + 1 wcet_bb742_bb743 = -10; /*Phase_0., DAH BB 743 Line L_467(1*(11-1))*/
-1 wcet_bb742_bb743 + 1 wcet_bb742 >= 0; /*Phase_0.*/
-1 C_bb745 + -1 C_bb743 + 1 wcet_bb743_bb745 = 2; /*Phase_0.*/
-1 wcet_bb743_bb745 + 1 wcet_bb743 >= 0; /*Phase_0.*/
-10 L_468 + -1 C_bb744 + -1 C_bb743 + 1 wcet_bb743_bb744 = -10; /*Phase_0., DAH BB 744 Line L_468(1*(11-1))*/
-1 wcet_bb743_bb744 + 1 wcet_bb743 >= 0; /*Phase_0.*/
-1 wcet_bb741 + 1 Wcet_basicmath___kernel_sinf_bb741 = 2; /*Phase_0.*/
-1 C_bb728 + -1 C_bb726 + 1 wcet_bb726_bb728 = 2; /*Phase_0.*/
-1 wcet_bb726_bb728 + 1 wcet_bb726 >= 0; /*Phase_0.*/
-10 L_433 + -1 wcet_bb727 + -1 C_bb726 + 1 wcet_bb726_bb727 = -10; /*Phase_0., DAH BB 727 Line L_433(1*(11-1))*/
-1 wcet_bb726_bb727 + 1 wcet_bb726 >= 0; /*Phase_0.*/
-1 wcet_bb730 + -1 C_bb727 + 1 wcet_bb727_bb730 = 2; /*Phase_0.*/
-1 wcet_bb727_bb730 + 1 wcet_bb727 >= 0; /*Phase_0.*/
-1 wcet_bb729 + -1 C_bb727 + 1 wcet_bb727_bb729 = 0; /*Phase_0.*/
-1 wcet_bb727_bb729 + 1 wcet_bb727 >= 0; /*Phase_0.*/
-1 C_bb734 + -1 C_bb730 + 1 wcet_bb730_bb734 = 2; /*Phase_0.*/
-1 wcet_bb730_bb734 + 1 wcet_bb730 >= 0; /*Phase_0.*/
-10 L_439 + -1 wcet_bb733 + -1 C_bb730 + 1 wcet_bb730_bb733 = -10; /*Phase_0., DAH BB 733 Line L_439(1*(11-1))*/
-1 wcet_bb730_bb733 + 1 wcet_bb730 >= 0; /*Phase_0.*/
-1 wcet_bb736 + -1 C_bb733 + 1 wcet_bb733_bb736 = 2; /*Phase_0.*/
-1 wcet_bb733_bb736 + 1 wcet_bb733 >= 0; /*Phase_0.*/
-10 L_43b + -1 wcet_bb735 + -1 C_bb733 + 1 wcet_bb733_bb735 = -10; /*Phase_0., DAH BB 735 Line L_43b(1*(11-1))*/
-1 wcet_bb733_bb735 + 1 wcet_bb733 >= 0; /*Phase_0.*/
-1 wcet_bb736 + -1 C_bb735 + 1 wcet_bb735_bb736 = 2; /*Phase_0.*/
-1 wcet_bb735_bb736 + 1 wcet_bb735 >= 0; /*Phase_0.*/
-10 L_43c + -1 C_bb739 + -10 L_43b + -1 C_bb737 + -1 C_bb735 + 1 wcet_bb735_bb737 = -20; /*Phase_0., DAH BB 737 Line L_43b(1*(11-1)), DAH BB 739 Line L_43c(1*(11-1))*/
-1 wcet_bb735_bb737 + 1 wcet_bb735 >= 0; /*Phase_0.*/
-1 C_bb739 + -1 C_bb736 + 1 wcet_bb736_bb739 = 2; /*Phase_0.*/
-1 wcet_bb736_bb739 + 1 wcet_bb736 >= 0; /*Phase_0.*/
-10 L_43e + -1 wcet_bb738 + -1 C_bb736 + 1 wcet_bb736_bb738 = -10; /*Phase_0., DAH BB 738 Line L_43e(1*(11-1))*/
-1 wcet_bb736_bb738 + 1 wcet_bb736 >= 0; /*Phase_0.*/
-1 C_bb739 + -1 C_bb738 + 1 wcet_bb738_bb739 = 2; /*Phase_0.*/
-1 wcet_bb738_bb739 + 1 wcet_bb738 >= 0; /*Phase_0.*/
-1 C_bb739 + -10 L_440 + -1 C_bb740 + -1 C_bb738 + 1 wcet_bb738_bb740 = -8; /*Phase_0., DAH BB 740 Line L_440(1*(11-1))*/
-1 wcet_bb738_bb740 + 1 wcet_bb738 >= 0; /*Phase_0.*/
-1 C_bb732 + -1 C_bb729 + 1 wcet_bb729_bb732 = 2; /*Phase_0.*/
-1 wcet_bb729_bb732 + 1 wcet_bb729 >= 0; /*Phase_0.*/
-10 L_434 + -1 C_bb731 + -1 C_bb729 + 1 wcet_bb729_bb731 = -10; /*Phase_0., DAH BB 731 Line L_434(1*(11-1))*/
-1 wcet_bb729_bb731 + 1 wcet_bb729 >= 0; /*Phase_0.*/
-1 wcet_bb726 + 1 Wcet_basicmath___ieee754_rem_pio2f_bb726 = 2; /*Phase_0.*/
-10 L_45f + -1 wcet_bb722 + -1 C_bb720 + 1 wcet_bb720_bb722 = -8; /*Phase_0., DAH BB 722 Line L_45f(1*(11-1))*/
-1 wcet_bb720_bb722 + 1 wcet_bb720 >= 0; /*Phase_0.*/
-10 L_45f + -1 wcet_bb721 + -1 C_bb720 + 1 wcet_bb720_bb721 = -10; /*Phase_0., DAH BB 721 Line L_45f(1*(11-1))*/
-1 wcet_bb720_bb721 + 1 wcet_bb720 >= 0; /*Phase_0.*/
-1 C_bb723 + -1 C_bb721 + 1 wcet_bb721_bb723 = 2; /*Phase_0.*/
-1 wcet_bb721_bb723 + 1 wcet_bb721 >= 0; /*Phase_0.*/
-10 L_45f + -1 wcet_bb722 + -1 C_bb721 + 1 wcet_bb721_bb722 = -10; /*Phase_0., DAH BB 722 Line L_45f(1*(11-1))*/
-1 wcet_bb721_bb722 + 1 wcet_bb721 >= 0; /*Phase_0.*/
-1 C_bb725 + -1 C_bb722 + 1 wcet_bb722_bb725 = 2; /*Phase_0.*/
-1 wcet_bb722_bb725 + 1 wcet_bb722 >= 0; /*Phase_0.*/
-10 L_461 + -1 C_bb724 + -1 C_bb722 + 1 wcet_bb722_bb724 = -10; /*Phase_0., DAH BB 724 Line L_461(1*(11-1))*/
-1 wcet_bb722_bb724 + 1 wcet_bb722 >= 0; /*Phase_0.*/
-1 wcet_bb720 + 1 Wcet_basicmath___kernel_cosf_bb720 = 2; /*Phase_0.*/
-10 L_45f + -1 wcet_bb685 + -1 C_bb683 + 1 wcet_bb683_bb685 = -8; /*Phase_0., DAH BB 685 Line L_45f(1*(11-1))*/
-1 wcet_bb683_bb685 + 1 wcet_bb683 >= 0; /*Phase_0.*/
-10 L_45f + -1 wcet_bb684 + -1 C_bb683 + 1 wcet_bb683_bb684 = -10; /*Phase_0., DAH BB 684 Line L_45f(1*(11-1))*/
-1 wcet_bb683_bb684 + 1 wcet_bb683 >= 0; /*Phase_0.*/
-1 C_bb686 + -1 C_bb684 + 1 wcet_bb684_bb686 = 2; /*Phase_0.*/
-1 wcet_bb684_bb686 + 1 wcet_bb684 >= 0; /*Phase_0.*/
-10 L_45f + -1 wcet_bb685 + -1 C_bb684 + 1 wcet_bb684_bb685 = -10; /*Phase_0., DAH BB 685 Line L_45f(1*(11-1))*/
-1 wcet_bb684_bb685 + 1 wcet_bb684 >= 0; /*Phase_0.*/
-1 C_bb688 + -1 C_bb685 + 1 wcet_bb685_bb688 = 2; /*Phase_0.*/
-1 wcet_bb685_bb688 + 1 wcet_bb685 >= 0; /*Phase_0.*/
-10 L_461 + -1 C_bb687 + -1 C_bb685 + 1 wcet_bb685_bb687 = -10; /*Phase_0., DAH BB 687 Line L_461(1*(11-1))*/
-1 wcet_bb685_bb687 + 1 wcet_bb685 >= 0; /*Phase_0.*/
-1 wcet_bb683 + 1 Wcet_basicmath___kernel_cosf_bb683 = 2; /*Phase_0.*/
-1 wcet_bb680 + -1 C_bb678 + 1 wcet_bb678_bb680 = 2; /*Phase_0.*/
-1 wcet_bb678_bb680 + 1 wcet_bb678 >= 0; /*Phase_0.*/
-10 L_466 + -1 wcet_bb679 + -1 C_bb678 + 1 wcet_bb678_bb679 = -10; /*Phase_0., DAH BB 679 Line L_466(1*(11-1))*/
-1 wcet_bb678_bb679 + 1 wcet_bb678 >= 0; /*Phase_0.*/
-10 L_467 + -1 wcet_bb680 + -1 C_bb679 + 1 wcet_bb679_bb680 = -10; /*Phase_0., DAH BB 680 Line L_467(1*(11-1))*/
-1 wcet_bb679_bb680 + 1 wcet_bb679 >= 0; /*Phase_0.*/
-1 C_bb682 + -1 C_bb680 + 1 wcet_bb680_bb682 = 2; /*Phase_0.*/
-1 wcet_bb680_bb682 + 1 wcet_bb680 >= 0; /*Phase_0.*/
-10 L_468 + -1 C_bb681 + -1 C_bb680 + 1 wcet_bb680_bb681 = -10; /*Phase_0., DAH BB 681 Line L_468(1*(11-1))*/
-1 wcet_bb680_bb681 + 1 wcet_bb680 >= 0; /*Phase_0.*/
-1 wcet_bb678 + 1 Wcet_basicmath___kernel_sinf_bb678 = 2; /*Phase_0.*/
-10 L_45f + -1 wcet_bb674 + -1 C_bb672 + 1 wcet_bb672_bb674 = -8; /*Phase_0., DAH BB 674 Line L_45f(1*(11-1))*/
-1 wcet_bb672_bb674 + 1 wcet_bb672 >= 0; /*Phase_0.*/
-10 L_45f + -1 wcet_bb673 + -1 C_bb672 + 1 wcet_bb672_bb673 = -10; /*Phase_0., DAH BB 673 Line L_45f(1*(11-1))*/
-1 wcet_bb672_bb673 + 1 wcet_bb672 >= 0; /*Phase_0.*/
-1 C_bb675 + -1 C_bb673 + 1 wcet_bb673_bb675 = 2; /*Phase_0.*/
-1 wcet_bb673_bb675 + 1 wcet_bb673 >= 0; /*Phase_0.*/
-10 L_45f + -1 wcet_bb674 + -1 C_bb673 + 1 wcet_bb673_bb674 = -10; /*Phase_0., DAH BB 674 Line L_45f(1*(11-1))*/
-1 wcet_bb673_bb674 + 1 wcet_bb673 >= 0; /*Phase_0.*/
-1 C_bb677 + -1 C_bb674 + 1 wcet_bb674_bb677 = 2; /*Phase_0.*/
-1 wcet_bb674_bb677 + 1 wcet_bb674 >= 0; /*Phase_0.*/
-10 L_461 + -1 C_bb676 + -1 C_bb674 + 1 wcet_bb674_bb676 = -10; /*Phase_0., DAH BB 676 Line L_461(1*(11-1))*/
-1 wcet_bb674_bb676 + 1 wcet_bb674 >= 0; /*Phase_0.*/
-1 wcet_bb672 + 1 Wcet_basicmath___kernel_cosf_bb672 = 2; /*Phase_0.*/
-1 wcet_bb669 + -1 C_bb667 + 1 wcet_bb667_bb669 = 2; /*Phase_0.*/
-1 wcet_bb667_bb669 + 1 wcet_bb667 >= 0; /*Phase_0.*/
-10 L_466 + -1 wcet_bb668 + -1 C_bb667 + 1 wcet_bb667_bb668 = -10; /*Phase_0., DAH BB 668 Line L_466(1*(11-1))*/
-1 wcet_bb667_bb668 + 1 wcet_bb667 >= 0; /*Phase_0.*/
-10 L_467 + -1 wcet_bb669 + -1 C_bb668 + 1 wcet_bb668_bb669 = -10; /*Phase_0., DAH BB 669 Line L_467(1*(11-1))*/
-1 wcet_bb668_bb669 + 1 wcet_bb668 >= 0; /*Phase_0.*/
-1 C_bb671 + -1 C_bb669 + 1 wcet_bb669_bb671 = 2; /*Phase_0.*/
-1 wcet_bb669_bb671 + 1 wcet_bb669 >= 0; /*Phase_0.*/
-10 L_468 + -1 C_bb670 + -1 C_bb669 + 1 wcet_bb669_bb670 = -10; /*Phase_0., DAH BB 670 Line L_468(1*(11-1))*/
-1 wcet_bb669_bb670 + 1 wcet_bb669 >= 0; /*Phase_0.*/
-1 wcet_bb667 + 1 Wcet_basicmath___kernel_sinf_bb667 = 2; /*Phase_0.*/
-1 C_bb654 + -1 C_bb652 + 1 wcet_bb652_bb654 = 2; /*Phase_0.*/
-1 wcet_bb652_bb654 + 1 wcet_bb652 >= 0; /*Phase_0.*/
-10 L_433 + -1 wcet_bb653 + -1 C_bb652 + 1 wcet_bb652_bb653 = -10; /*Phase_0., DAH BB 653 Line L_433(1*(11-1))*/
-1 wcet_bb652_bb653 + 1 wcet_bb652 >= 0; /*Phase_0.*/
-1 wcet_bb656 + -1 C_bb653 + 1 wcet_bb653_bb656 = 2; /*Phase_0.*/
-1 wcet_bb653_bb656 + 1 wcet_bb653 >= 0; /*Phase_0.*/
-1 wcet_bb655 + -1 C_bb653 + 1 wcet_bb653_bb655 = 0; /*Phase_0.*/
-1 wcet_bb653_bb655 + 1 wcet_bb653 >= 0; /*Phase_0.*/
-1 C_bb660 + -1 C_bb656 + 1 wcet_bb656_bb660 = 2; /*Phase_0.*/
-1 wcet_bb656_bb660 + 1 wcet_bb656 >= 0; /*Phase_0.*/
-10 L_439 + -1 wcet_bb659 + -1 C_bb656 + 1 wcet_bb656_bb659 = -10; /*Phase_0., DAH BB 659 Line L_439(1*(11-1))*/
-1 wcet_bb656_bb659 + 1 wcet_bb656 >= 0; /*Phase_0.*/
-1 wcet_bb662 + -1 C_bb659 + 1 wcet_bb659_bb662 = 2; /*Phase_0.*/
-1 wcet_bb659_bb662 + 1 wcet_bb659 >= 0; /*Phase_0.*/
-10 L_43b + -1 wcet_bb661 + -1 C_bb659 + 1 wcet_bb659_bb661 = -10; /*Phase_0., DAH BB 661 Line L_43b(1*(11-1))*/
-1 wcet_bb659_bb661 + 1 wcet_bb659 >= 0; /*Phase_0.*/
-1 wcet_bb662 + -1 C_bb661 + 1 wcet_bb661_bb662 = 2; /*Phase_0.*/
-1 wcet_bb661_bb662 + 1 wcet_bb661 >= 0; /*Phase_0.*/
-10 L_43c + -1 C_bb665 + -10 L_43b + -1 C_bb663 + -1 C_bb661 + 1 wcet_bb661_bb663 = -20; /*Phase_0., DAH BB 663 Line L_43b(1*(11-1)), DAH BB 665 Line L_43c(1*(11-1))*/
-1 wcet_bb661_bb663 + 1 wcet_bb661 >= 0; /*Phase_0.*/
-1 C_bb665 + -1 C_bb662 + 1 wcet_bb662_bb665 = 2; /*Phase_0.*/
-1 wcet_bb662_bb665 + 1 wcet_bb662 >= 0; /*Phase_0.*/
-10 L_43e + -1 wcet_bb664 + -1 C_bb662 + 1 wcet_bb662_bb664 = -10; /*Phase_0., DAH BB 664 Line L_43e(1*(11-1))*/
-1 wcet_bb662_bb664 + 1 wcet_bb662 >= 0; /*Phase_0.*/
-1 C_bb665 + -1 C_bb664 + 1 wcet_bb664_bb665 = 2; /*Phase_0.*/
-1 wcet_bb664_bb665 + 1 wcet_bb664 >= 0; /*Phase_0.*/
-1 C_bb665 + -10 L_440 + -1 C_bb666 + -1 C_bb664 + 1 wcet_bb664_bb666 = -8; /*Phase_0., DAH BB 666 Line L_440(1*(11-1))*/
-1 wcet_bb664_bb666 + 1 wcet_bb664 >= 0; /*Phase_0.*/
-1 C_bb658 + -1 C_bb655 + 1 wcet_bb655_bb658 = 2; /*Phase_0.*/
-1 wcet_bb655_bb658 + 1 wcet_bb655 >= 0; /*Phase_0.*/
-10 L_434 + -1 C_bb657 + -1 C_bb655 + 1 wcet_bb655_bb657 = -10; /*Phase_0., DAH BB 657 Line L_434(1*(11-1))*/
-1 wcet_bb655_bb657 + 1 wcet_bb655 >= 0; /*Phase_0.*/
-1 wcet_bb652 + 1 Wcet_basicmath___ieee754_rem_pio2f_bb652 = 2; /*Phase_0.*/
-10 L_45f + -1 wcet_bb648 + -1 C_bb646 + 1 wcet_bb646_bb648 = -8; /*Phase_0., DAH BB 648 Line L_45f(1*(11-1))*/
-1 wcet_bb646_bb648 + 1 wcet_bb646 >= 0; /*Phase_0.*/
-10 L_45f + -1 wcet_bb647 + -1 C_bb646 + 1 wcet_bb646_bb647 = -10; /*Phase_0., DAH BB 647 Line L_45f(1*(11-1))*/
-1 wcet_bb646_bb647 + 1 wcet_bb646 >= 0; /*Phase_0.*/
-1 C_bb649 + -1 C_bb647 + 1 wcet_bb647_bb649 = 2; /*Phase_0.*/
-1 wcet_bb647_bb649 + 1 wcet_bb647 >= 0; /*Phase_0.*/
-10 L_45f + -1 wcet_bb648 + -1 C_bb647 + 1 wcet_bb647_bb648 = -10; /*Phase_0., DAH BB 648 Line L_45f(1*(11-1))*/
-1 wcet_bb647_bb648 + 1 wcet_bb647 >= 0; /*Phase_0.*/
-1 C_bb651 + -1 C_bb648 + 1 wcet_bb648_bb651 = 2; /*Phase_0.*/
-1 wcet_bb648_bb651 + 1 wcet_bb648 >= 0; /*Phase_0.*/
-10 L_461 + -1 C_bb650 + -1 C_bb648 + 1 wcet_bb648_bb650 = -10; /*Phase_0., DAH BB 650 Line L_461(1*(11-1))*/
-1 wcet_bb648_bb650 + 1 wcet_bb648 >= 0; /*Phase_0.*/
-1 wcet_bb646 + 1 Wcet_basicmath___kernel_cosf_bb646 = 2; /*Phase_0.*/
-1 wcet_bb602 + -1 C_bb600 + 1 wcet_bb600_bb602 = 2; /*Phase_0.*/
-1 wcet_bb600_bb602 + 1 wcet_bb600 >= 0; /*Phase_0.*/
-10 L_473 + -1 wcet_bb601 + -1 C_bb600 + 1 wcet_bb600_bb601 = -10; /*Phase_0., DAH BB 601 Line L_473(1*(11-1))*/
-1 wcet_bb600_bb601 + 1 wcet_bb600 >= 0; /*Phase_0.*/
-1 C_bb604 + -1 C_bb601 + 1 wcet_bb601_bb604 = 2; /*Phase_0.*/
-1 wcet_bb601_bb604 + 1 wcet_bb601 >= 0; /*Phase_0.*/
-1 wcet_bb602 + -10 L_474 + -1 C_bb603 + -1 C_bb601 + 1 wcet_bb601_bb603 = -10; /*Phase_0., DAH BB 603 Line L_474(1*(11-1))*/
-1 wcet_bb601_bb603 + 1 wcet_bb601 >= 0; /*Phase_0.*/
-1 C_bb606 + -1 C_bb602 + 1 wcet_bb602_bb606 = 2; /*Phase_0.*/
-1 wcet_bb602_bb606 + 1 wcet_bb602 >= 0; /*Phase_0.*/
-10 L_475 + -1 wcet_bb605 + -1 C_bb602 + 1 wcet_bb602_bb605 = -10; /*Phase_0., DAH BB 605 Line L_475(1*(11-1))*/
-1 wcet_bb602_bb605 + 1 wcet_bb602 >= 0; /*Phase_0.*/
-1 C_bb608 + -1 C_bb605 + 1 wcet_bb605_bb608 = 2; /*Phase_0.*/
-1 wcet_bb605_bb608 + 1 wcet_bb605 >= 0; /*Phase_0.*/
-10 L_475 + -1 wcet_bb607 + -1 C_bb605 + 1 wcet_bb605_bb607 = -10; /*Phase_0., DAH BB 607 Line L_475(1*(11-1))*/
-1 wcet_bb605_bb607 + 1 wcet_bb605 >= 0; /*Phase_0.*/
-1 C_bb610 + -1 C_bb607 + 1 wcet_bb607_bb610 = 2; /*Phase_0.*/
-1 wcet_bb607_bb610 + 1 wcet_bb607 >= 0; /*Phase_0.*/
-10 L_476 + -1 wcet_bb609 + -1 C_bb607 + 1 wcet_bb607_bb609 = -10; /*Phase_0., DAH BB 609 Line L_476(1*(11-1))*/
-1 wcet_bb607_bb609 + 1 wcet_bb607 >= 0; /*Phase_0.*/
-1 wcet_bb612 + -1 C_bb609 + 1 wcet_bb609_bb612 = 2; /*Phase_0.*/
-1 wcet_bb609_bb612 + 1 wcet_bb609 >= 0; /*Phase_0.*/
-10 L_476 + -1 C_bb611 + -1 C_bb609 + 1 wcet_bb609_bb611 = -10; /*Phase_0., DAH BB 611 Line L_476(1*(11-1))*/
-1 wcet_bb609_bb611 + 1 wcet_bb609 >= 0; /*Phase_0.*/
-1 C_bb614 + -1 C_bb612 + 1 wcet_bb612_bb614 = 2; /*Phase_0.*/
-1 wcet_bb612_bb614 + 1 wcet_bb612 >= 0; /*Phase_0.*/
-10 L_479 + -1 C_bb613 + -1 C_bb612 + 1 wcet_bb612_bb613 = -10; /*Phase_0., DAH BB 613 Line L_479(1*(11-1))*/
-1 wcet_bb612_bb613 + 1 wcet_bb612 >= 0; /*Phase_0.*/
-1 wcet_bb600 + 1 Wcet_basicmath___scalbnf_bb600 = 2; /*Phase_0.*/
-1 C_bb587 + -1 C_bb585 + 1 wcet_bb585_bb587 = 2; /*Phase_0.*/
-1 wcet_bb585_bb587 + 1 wcet_bb585 >= 0; /*Phase_0.*/
-10 L_445 + -1 wcet_bb586 + -1 C_bb585 + 1 wcet_bb585_bb586 = -10; /*Phase_0., DAH BB 586 Line L_445(1*(11-1))*/
-1 wcet_bb585_bb586 + 1 wcet_bb585 >= 0; /*Phase_0.*/
-1 wcet_bb589 + -1 C_bb586 + 1 wcet_bb586_bb589 = 2; /*Phase_0.*/
-1 wcet_bb586_bb589 + 1 wcet_bb586 >= 0; /*Phase_0.*/
-10 L_446 + -1 wcet_bb588 + -1 C_bb586 + 1 wcet_bb586_bb588 = -10; /*Phase_0., DAH BB 588 Line L_446(1*(11-1))*/
-1 wcet_bb586_bb588 + 1 wcet_bb586 >= 0; /*Phase_0.*/
-1 C_bb587 + -1 C_bb593 + -1 C_bb589 + 1 wcet_bb589_bb593 = 4; /*Phase_0.*/
-1 wcet_bb589_bb593 + 1 wcet_bb589 >= 0; /*Phase_0.*/
-10 L_44b + -1 wcet_bb592 + -1 C_bb589 + 1 wcet_bb589_bb592 = -10; /*Phase_0., DAH BB 592 Line L_44b(1*(11-1))*/
-1 wcet_bb589_bb592 + 1 wcet_bb589 >= 0; /*Phase_0.*/
-1 wcet_bb588 + -1 C_bb592 + 1 wcet_bb592_bb588 = 2; /*Phase_0.*/
-1 wcet_bb592_bb588 + 1 wcet_bb592 >= 0; /*Phase_0.*/
-1 C_bb587 + -10 L_44b + -1 C_bb597 + -1 C_bb592 + 1 wcet_bb592_bb597 = -8; /*Phase_0., DAH BB 597 Line L_44b(1*(11-1))*/
-1 wcet_bb592_bb597 + 1 wcet_bb592 >= 0; /*Phase_0.*/
-10 L_44a + -1 C_bb587 + -10 L_449 + -1 C_bb599 + -10 L_448_Pbb596 + -2 C_bb596 + -1 C_bb591 + -1 C_bb588 + 1 wcet_bb588_bb591 = -28; /*Phase_0., DFH BB 596 Line L_448_Pbb596(1* (11-1)), DAH BB 599 Line L_449(1*(11-1)), DAH BB 587 Line L_44a(1*(11-1))*/
-1 wcet_bb588_bb591 + 1 wcet_bb588 >= 0; /*Phase_0.*/
-10 L_446 + -1 wcet_bb590 + -1 C_bb588 + 1 wcet_bb588_bb590 = -10; /*Phase_0., DAH BB 590 Line L_446(1*(11-1))*/
-1 wcet_bb588_bb590 + 1 wcet_bb588 >= 0; /*Phase_0.*/
-10 L_44a + -1 C_bb587 + -10 L_449 + -1 C_bb599 + -10 L_448_Pbb596 + -2 C_bb596 + -10 L_447 + -1 C_bb591 + -1 C_bb598 + -1 C_bb595 + -1 C_bb590 + 1 wcet_bb590_bb595 = -36; /*Phase_0., DAH BB 591 Line L_447(1*(11-1)), DFH BB 596 Line L_448_Pbb596(1* (11-1)), DAH BB 599 Line L_449(1*(11-1)), DAH BB 587 Line L_44a(1*(11-1))*/
-1 wcet_bb590_bb595 + 1 wcet_bb590 >= 0; /*Phase_0.*/
-10 L_44a + -1 C_bb587 + -10 L_449 + -1 C_bb599 + -10 L_448_Pbb596 + -2 C_bb596 + -1 C_bb591 + -20 L_447 + -1 C_bb598 + -10 L_446_Pbb594 + -26 C_bb594 + -1 C_bb590 + 1 wcet_bb590_bb594 = -10; /*Phase_0., DFH BB 594 Line L_446_Pbb594(1* (11-1)), DAH BB 598 Line L_447(1*(11-1)), DAH BB 591 Line L_447(1*(11-1)), DFH BB 596 Line L_448_Pbb596(1* (11-1)), DAH BB 599 Line L_449(1*(11-1)), DAH BB 587 Line L_44a(1*(11-1))*/
-1 wcet_bb590_bb594 + 1 wcet_bb590 >= 0; /*Phase_0.*/
-1 wcet_bb585 + 1 Wcet_basicmath___ieee754_sqrtf_bb585 = 2; /*Phase_0.*/
-1 C_bb584 + 1 Wcet_basicmath___isinff_bb584 = 2; /*Phase_0.*/
-1 C_bb508 + -1 C_bb506 + 1 wcet_bb506_bb508 = 2; /*Phase_0.*/
-1 wcet_bb506_bb508 + 1 wcet_bb506 >= 0; /*Phase_0.*/
-10 L_445 + -1 wcet_bb507 + -1 C_bb506 + 1 wcet_bb506_bb507 = -10; /*Phase_0., DAH BB 507 Line L_445(1*(11-1))*/
-1 wcet_bb506_bb507 + 1 wcet_bb506 >= 0; /*Phase_0.*/
-1 wcet_bb510 + -1 C_bb507 + 1 wcet_bb507_bb510 = 2; /*Phase_0.*/
-1 wcet_bb507_bb510 + 1 wcet_bb507 >= 0; /*Phase_0.*/
-10 L_446 + -1 wcet_bb509 + -1 C_bb507 + 1 wcet_bb507_bb509 = -10; /*Phase_0., DAH BB 509 Line L_446(1*(11-1))*/
-1 wcet_bb507_bb509 + 1 wcet_bb507 >= 0; /*Phase_0.*/
-1 C_bb508 + -1 C_bb514 + -1 C_bb510 + 1 wcet_bb510_bb514 = 4; /*Phase_0.*/
-1 wcet_bb510_bb514 + 1 wcet_bb510 >= 0; /*Phase_0.*/
-10 L_44b + -1 wcet_bb513 + -1 C_bb510 + 1 wcet_bb510_bb513 = -10; /*Phase_0., DAH BB 513 Line L_44b(1*(11-1))*/
-1 wcet_bb510_bb513 + 1 wcet_bb510 >= 0; /*Phase_0.*/
-1 wcet_bb509 + -1 C_bb513 + 1 wcet_bb513_bb509 = 2; /*Phase_0.*/
-1 wcet_bb513_bb509 + 1 wcet_bb513 >= 0; /*Phase_0.*/
-1 C_bb508 + -10 L_44b + -1 C_bb518 + -1 C_bb513 + 1 wcet_bb513_bb518 = -8; /*Phase_0., DAH BB 518 Line L_44b(1*(11-1))*/
-1 wcet_bb513_bb518 + 1 wcet_bb513 >= 0; /*Phase_0.*/
-10 L_44a + -1 C_bb508 + -10 L_449 + -1 C_bb520 + -10 L_448_Pbb517 + -2 C_bb517 + -1 C_bb512 + -1 C_bb509 + 1 wcet_bb509_bb512 = -28; /*Phase_0., DFH BB 517 Line L_448_Pbb517(1* (11-1)), DAH BB 520 Line L_449(1*(11-1)), DAH BB 508 Line L_44a(1*(11-1))*/
-1 wcet_bb509_bb512 + 1 wcet_bb509 >= 0; /*Phase_0.*/
-10 L_446 + -1 wcet_bb511 + -1 C_bb509 + 1 wcet_bb509_bb511 = -10; /*Phase_0., DAH BB 511 Line L_446(1*(11-1))*/
-1 wcet_bb509_bb511 + 1 wcet_bb509 >= 0; /*Phase_0.*/
-10 L_44a + -1 C_bb508 + -10 L_449 + -1 C_bb520 + -10 L_448_Pbb517 + -2 C_bb517 + -10 L_447 + -1 C_bb512 + -1 C_bb519 + -1 C_bb516 + -1 C_bb511 + 1 wcet_bb511_bb516 = -36; /*Phase_0., DAH BB 512 Line L_447(1*(11-1)), DFH BB 517 Line L_448_Pbb517(1* (11-1)), DAH BB 520 Line L_449(1*(11-1)), DAH BB 508 Line L_44a(1*(11-1))*/
-1 wcet_bb511_bb516 + 1 wcet_bb511 >= 0; /*Phase_0.*/
-10 L_44a + -1 C_bb508 + -10 L_449 + -1 C_bb520 + -10 L_448_Pbb517 + -2 C_bb517 + -1 C_bb512 + -20 L_447 + -1 C_bb519 + -10 L_446_Pbb515 + -26 C_bb515 + -1 C_bb511 + 1 wcet_bb511_bb515 = -10; /*Phase_0., DFH BB 515 Line L_446_Pbb515(1* (11-1)), DAH BB 519 Line L_447(1*(11-1)), DAH BB 512 Line L_447(1*(11-1)), DFH BB 517 Line L_448_Pbb517(1* (11-1)), DAH BB 520 Line L_449(1*(11-1)), DAH BB 508 Line L_44a(1*(11-1))*/
-1 wcet_bb511_bb515 + 1 wcet_bb511 >= 0; /*Phase_0.*/
-1 wcet_bb506 + 1 Wcet_basicmath___ieee754_sqrtf_bb506 = 2; /*Phase_0.*/
-1 C_bb493 + -1 C_bb491 + 1 wcet_bb491_bb493 = 2; /*Phase_0.*/
-1 wcet_bb491_bb493 + 1 wcet_bb491 >= 0; /*Phase_0.*/
-10 L_445 + -1 wcet_bb492 + -1 C_bb491 + 1 wcet_bb491_bb492 = -10; /*Phase_0., DAH BB 492 Line L_445(1*(11-1))*/
-1 wcet_bb491_bb492 + 1 wcet_bb491 >= 0; /*Phase_0.*/
-1 wcet_bb495 + -1 C_bb492 + 1 wcet_bb492_bb495 = 2; /*Phase_0.*/
-1 wcet_bb492_bb495 + 1 wcet_bb492 >= 0; /*Phase_0.*/
-10 L_446 + -1 wcet_bb494 + -1 C_bb492 + 1 wcet_bb492_bb494 = -10; /*Phase_0., DAH BB 494 Line L_446(1*(11-1))*/
-1 wcet_bb492_bb494 + 1 wcet_bb492 >= 0; /*Phase_0.*/
-1 C_bb493 + -1 C_bb499 + -1 C_bb495 + 1 wcet_bb495_bb499 = 4; /*Phase_0.*/
-1 wcet_bb495_bb499 + 1 wcet_bb495 >= 0; /*Phase_0.*/
-10 L_44b + -1 wcet_bb498 + -1 C_bb495 + 1 wcet_bb495_bb498 = -10; /*Phase_0., DAH BB 498 Line L_44b(1*(11-1))*/
-1 wcet_bb495_bb498 + 1 wcet_bb495 >= 0; /*Phase_0.*/
-1 wcet_bb494 + -1 C_bb498 + 1 wcet_bb498_bb494 = 2; /*Phase_0.*/
-1 wcet_bb498_bb494 + 1 wcet_bb498 >= 0; /*Phase_0.*/
-1 C_bb493 + -10 L_44b + -1 C_bb503 + -1 C_bb498 + 1 wcet_bb498_bb503 = -8; /*Phase_0., DAH BB 503 Line L_44b(1*(11-1))*/
-1 wcet_bb498_bb503 + 1 wcet_bb498 >= 0; /*Phase_0.*/
-10 L_44a + -1 C_bb493 + -10 L_449 + -1 C_bb505 + -10 L_448_Pbb502 + -2 C_bb502 + -1 C_bb497 + -1 C_bb494 + 1 wcet_bb494_bb497 = -28; /*Phase_0., DFH BB 502 Line L_448_Pbb502(1* (11-1)), DAH BB 505 Line L_449(1*(11-1)), DAH BB 493 Line L_44a(1*(11-1))*/
-1 wcet_bb494_bb497 + 1 wcet_bb494 >= 0; /*Phase_0.*/
-10 L_446 + -1 wcet_bb496 + -1 C_bb494 + 1 wcet_bb494_bb496 = -10; /*Phase_0., DAH BB 496 Line L_446(1*(11-1))*/
-1 wcet_bb494_bb496 + 1 wcet_bb494 >= 0; /*Phase_0.*/
-10 L_44a + -1 C_bb493 + -10 L_449 + -1 C_bb505 + -10 L_448_Pbb502 + -2 C_bb502 + -10 L_447 + -1 C_bb497 + -1 C_bb504 + -1 C_bb501 + -1 C_bb496 + 1 wcet_bb496_bb501 = -36; /*Phase_0., DAH BB 497 Line L_447(1*(11-1)), DFH BB 502 Line L_448_Pbb502(1* (11-1)), DAH BB 505 Line L_449(1*(11-1)), DAH BB 493 Line L_44a(1*(11-1))*/
-1 wcet_bb496_bb501 + 1 wcet_bb496 >= 0; /*Phase_0.*/
-10 L_44a + -1 C_bb493 + -10 L_449 + -1 C_bb505 + -10 L_448_Pbb502 + -2 C_bb502 + -1 C_bb497 + -20 L_447 + -1 C_bb504 + -10 L_446_Pbb500 + -26 C_bb500 + -1 C_bb496 + 1 wcet_bb496_bb500 = -10; /*Phase_0., DFH BB 500 Line L_446_Pbb500(1* (11-1)), DAH BB 504 Line L_447(1*(11-1)), DAH BB 497 Line L_447(1*(11-1)), DFH BB 502 Line L_448_Pbb502(1* (11-1)), DAH BB 505 Line L_449(1*(11-1)), DAH BB 493 Line L_44a(1*(11-1))*/
-1 wcet_bb496_bb500 + 1 wcet_bb496 >= 0; /*Phase_0.*/
-1 wcet_bb491 + 1 Wcet_basicmath___ieee754_sqrtf_bb491 = 2; /*Phase_0.*/
-10 L_45f + -1 wcet_bb427 + -1 C_bb425 + 1 wcet_bb425_bb427 = -8; /*Phase_0., DAH BB 427 Line L_45f(1*(11-1))*/
-1 wcet_bb425_bb427 + 1 wcet_bb425 >= 0; /*Phase_0.*/
-10 L_45f + -1 wcet_bb426 + -1 C_bb425 + 1 wcet_bb425_bb426 = -10; /*Phase_0., DAH BB 426 Line L_45f(1*(11-1))*/
-1 wcet_bb425_bb426 + 1 wcet_bb425 >= 0; /*Phase_0.*/
-1 C_bb428 + -1 C_bb426 + 1 wcet_bb426_bb428 = 2; /*Phase_0.*/
-1 wcet_bb426_bb428 + 1 wcet_bb426 >= 0; /*Phase_0.*/
-10 L_45f + -1 wcet_bb427 + -1 C_bb426 + 1 wcet_bb426_bb427 = -10; /*Phase_0., DAH BB 427 Line L_45f(1*(11-1))*/
-1 wcet_bb426_bb427 + 1 wcet_bb426 >= 0; /*Phase_0.*/
-1 C_bb430 + -1 C_bb427 + 1 wcet_bb427_bb430 = 2; /*Phase_0.*/
-1 wcet_bb427_bb430 + 1 wcet_bb427 >= 0; /*Phase_0.*/
-10 L_461 + -1 C_bb429 + -1 C_bb427 + 1 wcet_bb427_bb429 = -10; /*Phase_0., DAH BB 429 Line L_461(1*(11-1))*/
-1 wcet_bb427_bb429 + 1 wcet_bb427 >= 0; /*Phase_0.*/
-1 wcet_bb425 + 1 Wcet_basicmath___kernel_cosf_bb425 = 2; /*Phase_0.*/
-1 wcet_bb422 + -1 C_bb420 + 1 wcet_bb420_bb422 = 2; /*Phase_0.*/
-1 wcet_bb420_bb422 + 1 wcet_bb420 >= 0; /*Phase_0.*/
-10 L_466 + -1 wcet_bb421 + -1 C_bb420 + 1 wcet_bb420_bb421 = -10; /*Phase_0., DAH BB 421 Line L_466(1*(11-1))*/
-1 wcet_bb420_bb421 + 1 wcet_bb420 >= 0; /*Phase_0.*/
-10 L_467 + -1 wcet_bb422 + -1 C_bb421 + 1 wcet_bb421_bb422 = -10; /*Phase_0., DAH BB 422 Line L_467(1*(11-1))*/
-1 wcet_bb421_bb422 + 1 wcet_bb421 >= 0; /*Phase_0.*/
-1 C_bb424 + -1 C_bb422 + 1 wcet_bb422_bb424 = 2; /*Phase_0.*/
-1 wcet_bb422_bb424 + 1 wcet_bb422 >= 0; /*Phase_0.*/
-10 L_468 + -1 C_bb423 + -1 C_bb422 + 1 wcet_bb422_bb423 = -10; /*Phase_0., DAH BB 423 Line L_468(1*(11-1))*/
-1 wcet_bb422_bb423 + 1 wcet_bb422 >= 0; /*Phase_0.*/
-1 wcet_bb420 + 1 Wcet_basicmath___kernel_sinf_bb420 = 2; /*Phase_0.*/
-10 L_45f + -1 wcet_bb416 + -1 C_bb414 + 1 wcet_bb414_bb416 = -8; /*Phase_0., DAH BB 416 Line L_45f(1*(11-1))*/
-1 wcet_bb414_bb416 + 1 wcet_bb414 >= 0; /*Phase_0.*/
-10 L_45f + -1 wcet_bb415 + -1 C_bb414 + 1 wcet_bb414_bb415 = -10; /*Phase_0., DAH BB 415 Line L_45f(1*(11-1))*/
-1 wcet_bb414_bb415 + 1 wcet_bb414 >= 0; /*Phase_0.*/
-1 C_bb417 + -1 C_bb415 + 1 wcet_bb415_bb417 = 2; /*Phase_0.*/
-1 wcet_bb415_bb417 + 1 wcet_bb415 >= 0; /*Phase_0.*/
-10 L_45f + -1 wcet_bb416 + -1 C_bb415 + 1 wcet_bb415_bb416 = -10; /*Phase_0., DAH BB 416 Line L_45f(1*(11-1))*/
-1 wcet_bb415_bb416 + 1 wcet_bb415 >= 0; /*Phase_0.*/
-1 C_bb419 + -1 C_bb416 + 1 wcet_bb416_bb419 = 2; /*Phase_0.*/
-1 wcet_bb416_bb419 + 1 wcet_bb416 >= 0; /*Phase_0.*/
-10 L_461 + -1 C_bb418 + -1 C_bb416 + 1 wcet_bb416_bb418 = -10; /*Phase_0., DAH BB 418 Line L_461(1*(11-1))*/
-1 wcet_bb416_bb418 + 1 wcet_bb416 >= 0; /*Phase_0.*/
-1 wcet_bb414 + 1 Wcet_basicmath___kernel_cosf_bb414 = 2; /*Phase_0.*/
-1 wcet_bb411 + -1 C_bb409 + 1 wcet_bb409_bb411 = 2; /*Phase_0.*/
-1 wcet_bb409_bb411 + 1 wcet_bb409 >= 0; /*Phase_0.*/
-10 L_466 + -1 wcet_bb410 + -1 C_bb409 + 1 wcet_bb409_bb410 = -10; /*Phase_0., DAH BB 410 Line L_466(1*(11-1))*/
-1 wcet_bb409_bb410 + 1 wcet_bb409 >= 0; /*Phase_0.*/
-10 L_467 + -1 wcet_bb411 + -1 C_bb410 + 1 wcet_bb410_bb411 = -10; /*Phase_0., DAH BB 411 Line L_467(1*(11-1))*/
-1 wcet_bb410_bb411 + 1 wcet_bb410 >= 0; /*Phase_0.*/
-1 C_bb413 + -1 C_bb411 + 1 wcet_bb411_bb413 = 2; /*Phase_0.*/
-1 wcet_bb411_bb413 + 1 wcet_bb411 >= 0; /*Phase_0.*/
-10 L_468 + -1 C_bb412 + -1 C_bb411 + 1 wcet_bb411_bb412 = -10; /*Phase_0., DAH BB 412 Line L_468(1*(11-1))*/
-1 wcet_bb411_bb412 + 1 wcet_bb411 >= 0; /*Phase_0.*/
-1 wcet_bb409 + 1 Wcet_basicmath___kernel_sinf_bb409 = 2; /*Phase_0.*/
-1 C_bb396 + -1 C_bb394 + 1 wcet_bb394_bb396 = 2; /*Phase_0.*/
-1 wcet_bb394_bb396 + 1 wcet_bb394 >= 0; /*Phase_0.*/
-10 L_433 + -1 wcet_bb395 + -1 C_bb394 + 1 wcet_bb394_bb395 = -10; /*Phase_0., DAH BB 395 Line L_433(1*(11-1))*/
-1 wcet_bb394_bb395 + 1 wcet_bb394 >= 0; /*Phase_0.*/
-1 wcet_bb398 + -1 C_bb395 + 1 wcet_bb395_bb398 = 2; /*Phase_0.*/
-1 wcet_bb395_bb398 + 1 wcet_bb395 >= 0; /*Phase_0.*/
-1 wcet_bb397 + -1 C_bb395 + 1 wcet_bb395_bb397 = 0; /*Phase_0.*/
-1 wcet_bb395_bb397 + 1 wcet_bb395 >= 0; /*Phase_0.*/
-1 C_bb402 + -1 C_bb398 + 1 wcet_bb398_bb402 = 2; /*Phase_0.*/
-1 wcet_bb398_bb402 + 1 wcet_bb398 >= 0; /*Phase_0.*/
-10 L_439 + -1 wcet_bb401 + -1 C_bb398 + 1 wcet_bb398_bb401 = -10; /*Phase_0., DAH BB 401 Line L_439(1*(11-1))*/
-1 wcet_bb398_bb401 + 1 wcet_bb398 >= 0; /*Phase_0.*/
-1 wcet_bb404 + -1 C_bb401 + 1 wcet_bb401_bb404 = 2; /*Phase_0.*/
-1 wcet_bb401_bb404 + 1 wcet_bb401 >= 0; /*Phase_0.*/
-10 L_43b + -1 wcet_bb403 + -1 C_bb401 + 1 wcet_bb401_bb403 = -10; /*Phase_0., DAH BB 403 Line L_43b(1*(11-1))*/
-1 wcet_bb401_bb403 + 1 wcet_bb401 >= 0; /*Phase_0.*/
-1 wcet_bb404 + -1 C_bb403 + 1 wcet_bb403_bb404 = 2; /*Phase_0.*/
-1 wcet_bb403_bb404 + 1 wcet_bb403 >= 0; /*Phase_0.*/
-10 L_43c + -1 C_bb407 + -10 L_43b + -1 C_bb405 + -1 C_bb403 + 1 wcet_bb403_bb405 = -20; /*Phase_0., DAH BB 405 Line L_43b(1*(11-1)), DAH BB 407 Line L_43c(1*(11-1))*/
-1 wcet_bb403_bb405 + 1 wcet_bb403 >= 0; /*Phase_0.*/
-1 C_bb407 + -1 C_bb404 + 1 wcet_bb404_bb407 = 2; /*Phase_0.*/
-1 wcet_bb404_bb407 + 1 wcet_bb404 >= 0; /*Phase_0.*/
-10 L_43e + -1 wcet_bb406 + -1 C_bb404 + 1 wcet_bb404_bb406 = -10; /*Phase_0., DAH BB 406 Line L_43e(1*(11-1))*/
-1 wcet_bb404_bb406 + 1 wcet_bb404 >= 0; /*Phase_0.*/
-1 C_bb407 + -1 C_bb406 + 1 wcet_bb406_bb407 = 2; /*Phase_0.*/
-1 wcet_bb406_bb407 + 1 wcet_bb406 >= 0; /*Phase_0.*/
-1 C_bb407 + -10 L_440 + -1 C_bb408 + -1 C_bb406 + 1 wcet_bb406_bb408 = -8; /*Phase_0., DAH BB 408 Line L_440(1*(11-1))*/
-1 wcet_bb406_bb408 + 1 wcet_bb406 >= 0; /*Phase_0.*/
-1 C_bb400 + -1 C_bb397 + 1 wcet_bb397_bb400 = 2; /*Phase_0.*/
-1 wcet_bb397_bb400 + 1 wcet_bb397 >= 0; /*Phase_0.*/
-10 L_434 + -1 C_bb399 + -1 C_bb397 + 1 wcet_bb397_bb399 = -10; /*Phase_0., DAH BB 399 Line L_434(1*(11-1))*/
-1 wcet_bb397_bb399 + 1 wcet_bb397 >= 0; /*Phase_0.*/
-1 wcet_bb394 + 1 Wcet_basicmath___ieee754_rem_pio2f_bb394 = 2; /*Phase_0.*/
-10 L_45f + -1 wcet_bb390 + -1 C_bb388 + 1 wcet_bb388_bb390 = -8; /*Phase_0., DAH BB 390 Line L_45f(1*(11-1))*/
-1 wcet_bb388_bb390 + 1 wcet_bb388 >= 0; /*Phase_0.*/
-10 L_45f + -1 wcet_bb389 + -1 C_bb388 + 1 wcet_bb388_bb389 = -10; /*Phase_0., DAH BB 389 Line L_45f(1*(11-1))*/
-1 wcet_bb388_bb389 + 1 wcet_bb388 >= 0; /*Phase_0.*/
-1 C_bb391 + -1 C_bb389 + 1 wcet_bb389_bb391 = 2; /*Phase_0.*/
-1 wcet_bb389_bb391 + 1 wcet_bb389 >= 0; /*Phase_0.*/
-10 L_45f + -1 wcet_bb390 + -1 C_bb389 + 1 wcet_bb389_bb390 = -10; /*Phase_0., DAH BB 390 Line L_45f(1*(11-1))*/
-1 wcet_bb389_bb390 + 1 wcet_bb389 >= 0; /*Phase_0.*/
-1 C_bb393 + -1 C_bb390 + 1 wcet_bb390_bb393 = 2; /*Phase_0.*/
-1 wcet_bb390_bb393 + 1 wcet_bb390 >= 0; /*Phase_0.*/
-10 L_461 + -1 C_bb392 + -1 C_bb390 + 1 wcet_bb390_bb392 = -10; /*Phase_0., DAH BB 392 Line L_461(1*(11-1))*/
-1 wcet_bb390_bb392 + 1 wcet_bb390 >= 0; /*Phase_0.*/
-1 wcet_bb388 + 1 Wcet_basicmath___kernel_cosf_bb388 = 2; /*Phase_0.*/
-10 L_45f + -1 wcet_bb353 + -1 C_bb351 + 1 wcet_bb351_bb353 = -8; /*Phase_0., DAH BB 353 Line L_45f(1*(11-1))*/
-1 wcet_bb351_bb353 + 1 wcet_bb351 >= 0; /*Phase_0.*/
-10 L_45f + -1 wcet_bb352 + -1 C_bb351 + 1 wcet_bb351_bb352 = -10; /*Phase_0., DAH BB 352 Line L_45f(1*(11-1))*/
-1 wcet_bb351_bb352 + 1 wcet_bb351 >= 0; /*Phase_0.*/
-1 C_bb354 + -1 C_bb352 + 1 wcet_bb352_bb354 = 2; /*Phase_0.*/
-1 wcet_bb352_bb354 + 1 wcet_bb352 >= 0; /*Phase_0.*/
-10 L_45f + -1 wcet_bb353 + -1 C_bb352 + 1 wcet_bb352_bb353 = -10; /*Phase_0., DAH BB 353 Line L_45f(1*(11-1))*/
-1 wcet_bb352_bb353 + 1 wcet_bb352 >= 0; /*Phase_0.*/
-1 C_bb356 + -1 C_bb353 + 1 wcet_bb353_bb356 = 2; /*Phase_0.*/
-1 wcet_bb353_bb356 + 1 wcet_bb353 >= 0; /*Phase_0.*/
-10 L_461 + -1 C_bb355 + -1 C_bb353 + 1 wcet_bb353_bb355 = -10; /*Phase_0., DAH BB 355 Line L_461(1*(11-1))*/
-1 wcet_bb353_bb355 + 1 wcet_bb353 >= 0; /*Phase_0.*/
-1 wcet_bb351 + 1 Wcet_basicmath___kernel_cosf_bb351 = 2; /*Phase_0.*/
-1 wcet_bb348 + -1 C_bb346 + 1 wcet_bb346_bb348 = 2; /*Phase_0.*/
-1 wcet_bb346_bb348 + 1 wcet_bb346 >= 0; /*Phase_0.*/
-10 L_466 + -1 wcet_bb347 + -1 C_bb346 + 1 wcet_bb346_bb347 = -10; /*Phase_0., DAH BB 347 Line L_466(1*(11-1))*/
-1 wcet_bb346_bb347 + 1 wcet_bb346 >= 0; /*Phase_0.*/
-10 L_467 + -1 wcet_bb348 + -1 C_bb347 + 1 wcet_bb347_bb348 = -10; /*Phase_0., DAH BB 348 Line L_467(1*(11-1))*/
-1 wcet_bb347_bb348 + 1 wcet_bb347 >= 0; /*Phase_0.*/
-1 C_bb350 + -1 C_bb348 + 1 wcet_bb348_bb350 = 2; /*Phase_0.*/
-1 wcet_bb348_bb350 + 1 wcet_bb348 >= 0; /*Phase_0.*/
-10 L_468 + -1 C_bb349 + -1 C_bb348 + 1 wcet_bb348_bb349 = -10; /*Phase_0., DAH BB 349 Line L_468(1*(11-1))*/
-1 wcet_bb348_bb349 + 1 wcet_bb348 >= 0; /*Phase_0.*/
-1 wcet_bb346 + 1 Wcet_basicmath___kernel_sinf_bb346 = 2; /*Phase_0.*/
-10 L_45f + -1 wcet_bb342 + -1 C_bb340 + 1 wcet_bb340_bb342 = -8; /*Phase_0., DAH BB 342 Line L_45f(1*(11-1))*/
-1 wcet_bb340_bb342 + 1 wcet_bb340 >= 0; /*Phase_0.*/
-10 L_45f + -1 wcet_bb341 + -1 C_bb340 + 1 wcet_bb340_bb341 = -10; /*Phase_0., DAH BB 341 Line L_45f(1*(11-1))*/
-1 wcet_bb340_bb341 + 1 wcet_bb340 >= 0; /*Phase_0.*/
-1 C_bb343 + -1 C_bb341 + 1 wcet_bb341_bb343 = 2; /*Phase_0.*/
-1 wcet_bb341_bb343 + 1 wcet_bb341 >= 0; /*Phase_0.*/
-10 L_45f + -1 wcet_bb342 + -1 C_bb341 + 1 wcet_bb341_bb342 = -10; /*Phase_0., DAH BB 342 Line L_45f(1*(11-1))*/
-1 wcet_bb341_bb342 + 1 wcet_bb341 >= 0; /*Phase_0.*/
-1 C_bb345 + -1 C_bb342 + 1 wcet_bb342_bb345 = 2; /*Phase_0.*/
-1 wcet_bb342_bb345 + 1 wcet_bb342 >= 0; /*Phase_0.*/
-10 L_461 + -1 C_bb344 + -1 C_bb342 + 1 wcet_bb342_bb344 = -10; /*Phase_0., DAH BB 344 Line L_461(1*(11-1))*/
-1 wcet_bb342_bb344 + 1 wcet_bb342 >= 0; /*Phase_0.*/
-1 wcet_bb340 + 1 Wcet_basicmath___kernel_cosf_bb340 = 2; /*Phase_0.*/
-1 wcet_bb337 + -1 C_bb335 + 1 wcet_bb335_bb337 = 2; /*Phase_0.*/
-1 wcet_bb335_bb337 + 1 wcet_bb335 >= 0; /*Phase_0.*/
-10 L_466 + -1 wcet_bb336 + -1 C_bb335 + 1 wcet_bb335_bb336 = -10; /*Phase_0., DAH BB 336 Line L_466(1*(11-1))*/
-1 wcet_bb335_bb336 + 1 wcet_bb335 >= 0; /*Phase_0.*/
-10 L_467 + -1 wcet_bb337 + -1 C_bb336 + 1 wcet_bb336_bb337 = -10; /*Phase_0., DAH BB 337 Line L_467(1*(11-1))*/
-1 wcet_bb336_bb337 + 1 wcet_bb336 >= 0; /*Phase_0.*/
-1 C_bb339 + -1 C_bb337 + 1 wcet_bb337_bb339 = 2; /*Phase_0.*/
-1 wcet_bb337_bb339 + 1 wcet_bb337 >= 0; /*Phase_0.*/
-10 L_468 + -1 C_bb338 + -1 C_bb337 + 1 wcet_bb337_bb338 = -10; /*Phase_0., DAH BB 338 Line L_468(1*(11-1))*/
-1 wcet_bb337_bb338 + 1 wcet_bb337 >= 0; /*Phase_0.*/
-1 wcet_bb335 + 1 Wcet_basicmath___kernel_sinf_bb335 = 2; /*Phase_0.*/
-1 C_bb322 + -1 C_bb320 + 1 wcet_bb320_bb322 = 2; /*Phase_0.*/
-1 wcet_bb320_bb322 + 1 wcet_bb320 >= 0; /*Phase_0.*/
-10 L_433 + -1 wcet_bb321 + -1 C_bb320 + 1 wcet_bb320_bb321 = -10; /*Phase_0., DAH BB 321 Line L_433(1*(11-1))*/
-1 wcet_bb320_bb321 + 1 wcet_bb320 >= 0; /*Phase_0.*/
-1 wcet_bb324 + -1 C_bb321 + 1 wcet_bb321_bb324 = 2; /*Phase_0.*/
-1 wcet_bb321_bb324 + 1 wcet_bb321 >= 0; /*Phase_0.*/
-1 wcet_bb323 + -1 C_bb321 + 1 wcet_bb321_bb323 = 0; /*Phase_0.*/
-1 wcet_bb321_bb323 + 1 wcet_bb321 >= 0; /*Phase_0.*/
-1 C_bb328 + -1 C_bb324 + 1 wcet_bb324_bb328 = 2; /*Phase_0.*/
-1 wcet_bb324_bb328 + 1 wcet_bb324 >= 0; /*Phase_0.*/
-10 L_439 + -1 wcet_bb327 + -1 C_bb324 + 1 wcet_bb324_bb327 = -10; /*Phase_0., DAH BB 327 Line L_439(1*(11-1))*/
-1 wcet_bb324_bb327 + 1 wcet_bb324 >= 0; /*Phase_0.*/
-1 wcet_bb330 + -1 C_bb327 + 1 wcet_bb327_bb330 = 2; /*Phase_0.*/
-1 wcet_bb327_bb330 + 1 wcet_bb327 >= 0; /*Phase_0.*/
-10 L_43b + -1 wcet_bb329 + -1 C_bb327 + 1 wcet_bb327_bb329 = -10; /*Phase_0., DAH BB 329 Line L_43b(1*(11-1))*/
-1 wcet_bb327_bb329 + 1 wcet_bb327 >= 0; /*Phase_0.*/
-1 wcet_bb330 + -1 C_bb329 + 1 wcet_bb329_bb330 = 2; /*Phase_0.*/
-1 wcet_bb329_bb330 + 1 wcet_bb329 >= 0; /*Phase_0.*/
-10 L_43c + -1 C_bb333 + -10 L_43b + -1 C_bb331 + -1 C_bb329 + 1 wcet_bb329_bb331 = -20; /*Phase_0., DAH BB 331 Line L_43b(1*(11-1)), DAH BB 333 Line L_43c(1*(11-1))*/
-1 wcet_bb329_bb331 + 1 wcet_bb329 >= 0; /*Phase_0.*/
-1 C_bb333 + -1 C_bb330 + 1 wcet_bb330_bb333 = 2; /*Phase_0.*/
-1 wcet_bb330_bb333 + 1 wcet_bb330 >= 0; /*Phase_0.*/
-10 L_43e + -1 wcet_bb332 + -1 C_bb330 + 1 wcet_bb330_bb332 = -10; /*Phase_0., DAH BB 332 Line L_43e(1*(11-1))*/
-1 wcet_bb330_bb332 + 1 wcet_bb330 >= 0; /*Phase_0.*/
-1 C_bb333 + -1 C_bb332 + 1 wcet_bb332_bb333 = 2; /*Phase_0.*/
-1 wcet_bb332_bb333 + 1 wcet_bb332 >= 0; /*Phase_0.*/
-1 C_bb333 + -10 L_440 + -1 C_bb334 + -1 C_bb332 + 1 wcet_bb332_bb334 = -8; /*Phase_0., DAH BB 334 Line L_440(1*(11-1))*/
-1 wcet_bb332_bb334 + 1 wcet_bb332 >= 0; /*Phase_0.*/
-1 C_bb326 + -1 C_bb323 + 1 wcet_bb323_bb326 = 2; /*Phase_0.*/
-1 wcet_bb323_bb326 + 1 wcet_bb323 >= 0; /*Phase_0.*/
-10 L_434 + -1 C_bb325 + -1 C_bb323 + 1 wcet_bb323_bb325 = -10; /*Phase_0., DAH BB 325 Line L_434(1*(11-1))*/
-1 wcet_bb323_bb325 + 1 wcet_bb323 >= 0; /*Phase_0.*/
-1 wcet_bb320 + 1 Wcet_basicmath___ieee754_rem_pio2f_bb320 = 2; /*Phase_0.*/
-10 L_45f + -1 wcet_bb316 + -1 C_bb314 + 1 wcet_bb314_bb316 = -8; /*Phase_0., DAH BB 316 Line L_45f(1*(11-1))*/
-1 wcet_bb314_bb316 + 1 wcet_bb314 >= 0; /*Phase_0.*/
-10 L_45f + -1 wcet_bb315 + -1 C_bb314 + 1 wcet_bb314_bb315 = -10; /*Phase_0., DAH BB 315 Line L_45f(1*(11-1))*/
-1 wcet_bb314_bb315 + 1 wcet_bb314 >= 0; /*Phase_0.*/
-1 C_bb317 + -1 C_bb315 + 1 wcet_bb315_bb317 = 2; /*Phase_0.*/
-1 wcet_bb315_bb317 + 1 wcet_bb315 >= 0; /*Phase_0.*/
-10 L_45f + -1 wcet_bb316 + -1 C_bb315 + 1 wcet_bb315_bb316 = -10; /*Phase_0., DAH BB 316 Line L_45f(1*(11-1))*/
-1 wcet_bb315_bb316 + 1 wcet_bb315 >= 0; /*Phase_0.*/
-1 C_bb319 + -1 C_bb316 + 1 wcet_bb316_bb319 = 2; /*Phase_0.*/
-1 wcet_bb316_bb319 + 1 wcet_bb316 >= 0; /*Phase_0.*/
-10 L_461 + -1 C_bb318 + -1 C_bb316 + 1 wcet_bb316_bb318 = -10; /*Phase_0., DAH BB 318 Line L_461(1*(11-1))*/
-1 wcet_bb316_bb318 + 1 wcet_bb316 >= 0; /*Phase_0.*/
-1 wcet_bb314 + 1 Wcet_basicmath___kernel_cosf_bb314 = 2; /*Phase_0.*/
-10 L_45f + -1 wcet_bb279 + -1 C_bb277 + 1 wcet_bb277_bb279 = -8; /*Phase_0., DAH BB 279 Line L_45f(1*(11-1))*/
-1 wcet_bb277_bb279 + 1 wcet_bb277 >= 0; /*Phase_0.*/
-10 L_45f + -1 wcet_bb278 + -1 C_bb277 + 1 wcet_bb277_bb278 = -10; /*Phase_0., DAH BB 278 Line L_45f(1*(11-1))*/
-1 wcet_bb277_bb278 + 1 wcet_bb277 >= 0; /*Phase_0.*/
-1 C_bb280 + -1 C_bb278 + 1 wcet_bb278_bb280 = 2; /*Phase_0.*/
-1 wcet_bb278_bb280 + 1 wcet_bb278 >= 0; /*Phase_0.*/
-10 L_45f + -1 wcet_bb279 + -1 C_bb278 + 1 wcet_bb278_bb279 = -10; /*Phase_0., DAH BB 279 Line L_45f(1*(11-1))*/
-1 wcet_bb278_bb279 + 1 wcet_bb278 >= 0; /*Phase_0.*/
-1 C_bb282 + -1 C_bb279 + 1 wcet_bb279_bb282 = 2; /*Phase_0.*/
-1 wcet_bb279_bb282 + 1 wcet_bb279 >= 0; /*Phase_0.*/
-10 L_461 + -1 C_bb281 + -1 C_bb279 + 1 wcet_bb279_bb281 = -10; /*Phase_0., DAH BB 281 Line L_461(1*(11-1))*/
-1 wcet_bb279_bb281 + 1 wcet_bb279 >= 0; /*Phase_0.*/
-1 wcet_bb277 + 1 Wcet_basicmath___kernel_cosf_bb277 = 2; /*Phase_0.*/
-1 wcet_bb274 + -1 C_bb272 + 1 wcet_bb272_bb274 = 2; /*Phase_0.*/
-1 wcet_bb272_bb274 + 1 wcet_bb272 >= 0; /*Phase_0.*/
-10 L_466 + -1 wcet_bb273 + -1 C_bb272 + 1 wcet_bb272_bb273 = -10; /*Phase_0., DAH BB 273 Line L_466(1*(11-1))*/
-1 wcet_bb272_bb273 + 1 wcet_bb272 >= 0; /*Phase_0.*/
-10 L_467 + -1 wcet_bb274 + -1 C_bb273 + 1 wcet_bb273_bb274 = -10; /*Phase_0., DAH BB 274 Line L_467(1*(11-1))*/
-1 wcet_bb273_bb274 + 1 wcet_bb273 >= 0; /*Phase_0.*/
-1 C_bb276 + -1 C_bb274 + 1 wcet_bb274_bb276 = 2; /*Phase_0.*/
-1 wcet_bb274_bb276 + 1 wcet_bb274 >= 0; /*Phase_0.*/
-10 L_468 + -1 C_bb275 + -1 C_bb274 + 1 wcet_bb274_bb275 = -10; /*Phase_0., DAH BB 275 Line L_468(1*(11-1))*/
-1 wcet_bb274_bb275 + 1 wcet_bb274 >= 0; /*Phase_0.*/
-1 wcet_bb272 + 1 Wcet_basicmath___kernel_sinf_bb272 = 2; /*Phase_0.*/
-10 L_45f + -1 wcet_bb268 + -1 C_bb266 + 1 wcet_bb266_bb268 = -8; /*Phase_0., DAH BB 268 Line L_45f(1*(11-1))*/
-1 wcet_bb266_bb268 + 1 wcet_bb266 >= 0; /*Phase_0.*/
-10 L_45f + -1 wcet_bb267 + -1 C_bb266 + 1 wcet_bb266_bb267 = -10; /*Phase_0., DAH BB 267 Line L_45f(1*(11-1))*/
-1 wcet_bb266_bb267 + 1 wcet_bb266 >= 0; /*Phase_0.*/
-1 C_bb269 + -1 C_bb267 + 1 wcet_bb267_bb269 = 2; /*Phase_0.*/
-1 wcet_bb267_bb269 + 1 wcet_bb267 >= 0; /*Phase_0.*/
-10 L_45f + -1 wcet_bb268 + -1 C_bb267 + 1 wcet_bb267_bb268 = -10; /*Phase_0., DAH BB 268 Line L_45f(1*(11-1))*/
-1 wcet_bb267_bb268 + 1 wcet_bb267 >= 0; /*Phase_0.*/
-1 C_bb271 + -1 C_bb268 + 1 wcet_bb268_bb271 = 2; /*Phase_0.*/
-1 wcet_bb268_bb271 + 1 wcet_bb268 >= 0; /*Phase_0.*/
-10 L_461 + -1 C_bb270 + -1 C_bb268 + 1 wcet_bb268_bb270 = -10; /*Phase_0., DAH BB 270 Line L_461(1*(11-1))*/
-1 wcet_bb268_bb270 + 1 wcet_bb268 >= 0; /*Phase_0.*/
-1 wcet_bb266 + 1 Wcet_basicmath___kernel_cosf_bb266 = 2; /*Phase_0.*/
-1 wcet_bb263 + -1 C_bb261 + 1 wcet_bb261_bb263 = 2; /*Phase_0.*/
-1 wcet_bb261_bb263 + 1 wcet_bb261 >= 0; /*Phase_0.*/
-10 L_466 + -1 wcet_bb262 + -1 C_bb261 + 1 wcet_bb261_bb262 = -10; /*Phase_0., DAH BB 262 Line L_466(1*(11-1))*/
-1 wcet_bb261_bb262 + 1 wcet_bb261 >= 0; /*Phase_0.*/
-10 L_467 + -1 wcet_bb263 + -1 C_bb262 + 1 wcet_bb262_bb263 = -10; /*Phase_0., DAH BB 263 Line L_467(1*(11-1))*/
-1 wcet_bb262_bb263 + 1 wcet_bb262 >= 0; /*Phase_0.*/
-1 C_bb265 + -1 C_bb263 + 1 wcet_bb263_bb265 = 2; /*Phase_0.*/
-1 wcet_bb263_bb265 + 1 wcet_bb263 >= 0; /*Phase_0.*/
-10 L_468 + -1 C_bb264 + -1 C_bb263 + 1 wcet_bb263_bb264 = -10; /*Phase_0., DAH BB 264 Line L_468(1*(11-1))*/
-1 wcet_bb263_bb264 + 1 wcet_bb263 >= 0; /*Phase_0.*/
-1 wcet_bb261 + 1 Wcet_basicmath___kernel_sinf_bb261 = 2; /*Phase_0.*/
-1 C_bb248 + -1 C_bb246 + 1 wcet_bb246_bb248 = 2; /*Phase_0.*/
-1 wcet_bb246_bb248 + 1 wcet_bb246 >= 0; /*Phase_0.*/
-10 L_433 + -1 wcet_bb247 + -1 C_bb246 + 1 wcet_bb246_bb247 = -10; /*Phase_0., DAH BB 247 Line L_433(1*(11-1))*/
-1 wcet_bb246_bb247 + 1 wcet_bb246 >= 0; /*Phase_0.*/
-1 wcet_bb250 + -1 C_bb247 + 1 wcet_bb247_bb250 = 2; /*Phase_0.*/
-1 wcet_bb247_bb250 + 1 wcet_bb247 >= 0; /*Phase_0.*/
-1 wcet_bb249 + -1 C_bb247 + 1 wcet_bb247_bb249 = 0; /*Phase_0.*/
-1 wcet_bb247_bb249 + 1 wcet_bb247 >= 0; /*Phase_0.*/
-1 C_bb254 + -1 C_bb250 + 1 wcet_bb250_bb254 = 2; /*Phase_0.*/
-1 wcet_bb250_bb254 + 1 wcet_bb250 >= 0; /*Phase_0.*/
-10 L_439 + -1 wcet_bb253 + -1 C_bb250 + 1 wcet_bb250_bb253 = -10; /*Phase_0., DAH BB 253 Line L_439(1*(11-1))*/
-1 wcet_bb250_bb253 + 1 wcet_bb250 >= 0; /*Phase_0.*/
-1 wcet_bb256 + -1 C_bb253 + 1 wcet_bb253_bb256 = 2; /*Phase_0.*/
-1 wcet_bb253_bb256 + 1 wcet_bb253 >= 0; /*Phase_0.*/
-10 L_43b + -1 wcet_bb255 + -1 C_bb253 + 1 wcet_bb253_bb255 = -10; /*Phase_0., DAH BB 255 Line L_43b(1*(11-1))*/
-1 wcet_bb253_bb255 + 1 wcet_bb253 >= 0; /*Phase_0.*/
-1 wcet_bb256 + -1 C_bb255 + 1 wcet_bb255_bb256 = 2; /*Phase_0.*/
-1 wcet_bb255_bb256 + 1 wcet_bb255 >= 0; /*Phase_0.*/
-10 L_43c + -1 C_bb259 + -10 L_43b + -1 C_bb257 + -1 C_bb255 + 1 wcet_bb255_bb257 = -20; /*Phase_0., DAH BB 257 Line L_43b(1*(11-1)), DAH BB 259 Line L_43c(1*(11-1))*/
-1 wcet_bb255_bb257 + 1 wcet_bb255 >= 0; /*Phase_0.*/
-1 C_bb259 + -1 C_bb256 + 1 wcet_bb256_bb259 = 2; /*Phase_0.*/
-1 wcet_bb256_bb259 + 1 wcet_bb256 >= 0; /*Phase_0.*/
-10 L_43e + -1 wcet_bb258 + -1 C_bb256 + 1 wcet_bb256_bb258 = -10; /*Phase_0., DAH BB 258 Line L_43e(1*(11-1))*/
-1 wcet_bb256_bb258 + 1 wcet_bb256 >= 0; /*Phase_0.*/
-1 C_bb259 + -1 C_bb258 + 1 wcet_bb258_bb259 = 2; /*Phase_0.*/
-1 wcet_bb258_bb259 + 1 wcet_bb258 >= 0; /*Phase_0.*/
-1 C_bb259 + -10 L_440 + -1 C_bb260 + -1 C_bb258 + 1 wcet_bb258_bb260 = -8; /*Phase_0., DAH BB 260 Line L_440(1*(11-1))*/
-1 wcet_bb258_bb260 + 1 wcet_bb258 >= 0; /*Phase_0.*/
-1 C_bb252 + -1 C_bb249 + 1 wcet_bb249_bb252 = 2; /*Phase_0.*/
-1 wcet_bb249_bb252 + 1 wcet_bb249 >= 0; /*Phase_0.*/
-10 L_434 + -1 C_bb251 + -1 C_bb249 + 1 wcet_bb249_bb251 = -10; /*Phase_0., DAH BB 251 Line L_434(1*(11-1))*/
-1 wcet_bb249_bb251 + 1 wcet_bb249 >= 0; /*Phase_0.*/
-1 wcet_bb246 + 1 Wcet_basicmath___ieee754_rem_pio2f_bb246 = 2; /*Phase_0.*/
-10 L_45f + -1 wcet_bb242 + -1 C_bb240 + 1 wcet_bb240_bb242 = -8; /*Phase_0., DAH BB 242 Line L_45f(1*(11-1))*/
-1 wcet_bb240_bb242 + 1 wcet_bb240 >= 0; /*Phase_0.*/
-10 L_45f + -1 wcet_bb241 + -1 C_bb240 + 1 wcet_bb240_bb241 = -10; /*Phase_0., DAH BB 241 Line L_45f(1*(11-1))*/
-1 wcet_bb240_bb241 + 1 wcet_bb240 >= 0; /*Phase_0.*/
-1 C_bb243 + -1 C_bb241 + 1 wcet_bb241_bb243 = 2; /*Phase_0.*/
-1 wcet_bb241_bb243 + 1 wcet_bb241 >= 0; /*Phase_0.*/
-10 L_45f + -1 wcet_bb242 + -1 C_bb241 + 1 wcet_bb241_bb242 = -10; /*Phase_0., DAH BB 242 Line L_45f(1*(11-1))*/
-1 wcet_bb241_bb242 + 1 wcet_bb241 >= 0; /*Phase_0.*/
-1 C_bb245 + -1 C_bb242 + 1 wcet_bb242_bb245 = 2; /*Phase_0.*/
-1 wcet_bb242_bb245 + 1 wcet_bb242 >= 0; /*Phase_0.*/
-10 L_461 + -1 C_bb244 + -1 C_bb242 + 1 wcet_bb242_bb244 = -10; /*Phase_0., DAH BB 244 Line L_461(1*(11-1))*/
-1 wcet_bb242_bb244 + 1 wcet_bb242 >= 0; /*Phase_0.*/
-1 wcet_bb240 + 1 Wcet_basicmath___kernel_cosf_bb240 = 2; /*Phase_0.*/
-1 wcet_bb196 + -1 C_bb194 + 1 wcet_bb194_bb196 = 2; /*Phase_0.*/
-1 wcet_bb194_bb196 + 1 wcet_bb194 >= 0; /*Phase_0.*/
-10 L_473 + -1 wcet_bb195 + -1 C_bb194 + 1 wcet_bb194_bb195 = -10; /*Phase_0., DAH BB 195 Line L_473(1*(11-1))*/
-1 wcet_bb194_bb195 + 1 wcet_bb194 >= 0; /*Phase_0.*/
-1 C_bb198 + -1 C_bb195 + 1 wcet_bb195_bb198 = 2; /*Phase_0.*/
-1 wcet_bb195_bb198 + 1 wcet_bb195 >= 0; /*Phase_0.*/
-1 wcet_bb196 + -10 L_474 + -1 C_bb197 + -1 C_bb195 + 1 wcet_bb195_bb197 = -10; /*Phase_0., DAH BB 197 Line L_474(1*(11-1))*/
-1 wcet_bb195_bb197 + 1 wcet_bb195 >= 0; /*Phase_0.*/
-1 C_bb200 + -1 C_bb196 + 1 wcet_bb196_bb200 = 2; /*Phase_0.*/
-1 wcet_bb196_bb200 + 1 wcet_bb196 >= 0; /*Phase_0.*/
-10 L_475 + -1 wcet_bb199 + -1 C_bb196 + 1 wcet_bb196_bb199 = -10; /*Phase_0., DAH BB 199 Line L_475(1*(11-1))*/
-1 wcet_bb196_bb199 + 1 wcet_bb196 >= 0; /*Phase_0.*/
-1 C_bb202 + -1 C_bb199 + 1 wcet_bb199_bb202 = 2; /*Phase_0.*/
-1 wcet_bb199_bb202 + 1 wcet_bb199 >= 0; /*Phase_0.*/
-10 L_475 + -1 wcet_bb201 + -1 C_bb199 + 1 wcet_bb199_bb201 = -10; /*Phase_0., DAH BB 201 Line L_475(1*(11-1))*/
-1 wcet_bb199_bb201 + 1 wcet_bb199 >= 0; /*Phase_0.*/
-1 C_bb204 + -1 C_bb201 + 1 wcet_bb201_bb204 = 2; /*Phase_0.*/
-1 wcet_bb201_bb204 + 1 wcet_bb201 >= 0; /*Phase_0.*/
-10 L_476 + -1 wcet_bb203 + -1 C_bb201 + 1 wcet_bb201_bb203 = -10; /*Phase_0., DAH BB 203 Line L_476(1*(11-1))*/
-1 wcet_bb201_bb203 + 1 wcet_bb201 >= 0; /*Phase_0.*/
-1 wcet_bb206 + -1 C_bb203 + 1 wcet_bb203_bb206 = 2; /*Phase_0.*/
-1 wcet_bb203_bb206 + 1 wcet_bb203 >= 0; /*Phase_0.*/
-10 L_476 + -1 C_bb205 + -1 C_bb203 + 1 wcet_bb203_bb205 = -10; /*Phase_0., DAH BB 205 Line L_476(1*(11-1))*/
-1 wcet_bb203_bb205 + 1 wcet_bb203 >= 0; /*Phase_0.*/
-1 C_bb208 + -1 C_bb206 + 1 wcet_bb206_bb208 = 2; /*Phase_0.*/
-1 wcet_bb206_bb208 + 1 wcet_bb206 >= 0; /*Phase_0.*/
-10 L_479 + -1 C_bb207 + -1 C_bb206 + 1 wcet_bb206_bb207 = -10; /*Phase_0., DAH BB 207 Line L_479(1*(11-1))*/
-1 wcet_bb206_bb207 + 1 wcet_bb206 >= 0; /*Phase_0.*/
-1 wcet_bb194 + 1 Wcet_basicmath___scalbnf_bb194 = 2; /*Phase_0.*/
-1 C_bb181 + -1 C_bb179 + 1 wcet_bb179_bb181 = 2; /*Phase_0.*/
-1 wcet_bb179_bb181 + 1 wcet_bb179 >= 0; /*Phase_0.*/
-10 L_445 + -1 wcet_bb180 + -1 C_bb179 + 1 wcet_bb179_bb180 = -10; /*Phase_0., DAH BB 180 Line L_445(1*(11-1))*/
-1 wcet_bb179_bb180 + 1 wcet_bb179 >= 0; /*Phase_0.*/
-1 wcet_bb183 + -1 C_bb180 + 1 wcet_bb180_bb183 = 2; /*Phase_0.*/
-1 wcet_bb180_bb183 + 1 wcet_bb180 >= 0; /*Phase_0.*/
-10 L_446 + -1 wcet_bb182 + -1 C_bb180 + 1 wcet_bb180_bb182 = -10; /*Phase_0., DAH BB 182 Line L_446(1*(11-1))*/
-1 wcet_bb180_bb182 + 1 wcet_bb180 >= 0; /*Phase_0.*/
-1 C_bb181 + -1 C_bb187 + -1 C_bb183 + 1 wcet_bb183_bb187 = 4; /*Phase_0.*/
-1 wcet_bb183_bb187 + 1 wcet_bb183 >= 0; /*Phase_0.*/
-10 L_44b + -1 wcet_bb186 + -1 C_bb183 + 1 wcet_bb183_bb186 = -10; /*Phase_0., DAH BB 186 Line L_44b(1*(11-1))*/
-1 wcet_bb183_bb186 + 1 wcet_bb183 >= 0; /*Phase_0.*/
-1 wcet_bb182 + -1 C_bb186 + 1 wcet_bb186_bb182 = 2; /*Phase_0.*/
-1 wcet_bb186_bb182 + 1 wcet_bb186 >= 0; /*Phase_0.*/
-1 C_bb181 + -10 L_44b + -1 C_bb191 + -1 C_bb186 + 1 wcet_bb186_bb191 = -8; /*Phase_0., DAH BB 191 Line L_44b(1*(11-1))*/
-1 wcet_bb186_bb191 + 1 wcet_bb186 >= 0; /*Phase_0.*/
-10 L_44a + -1 C_bb181 + -10 L_449 + -1 C_bb193 + -10 L_448_Pbb190 + -2 C_bb190 + -1 C_bb185 + -1 C_bb182 + 1 wcet_bb182_bb185 = -28; /*Phase_0., DFH BB 190 Line L_448_Pbb190(1* (11-1)), DAH BB 193 Line L_449(1*(11-1)), DAH BB 181 Line L_44a(1*(11-1))*/
-1 wcet_bb182_bb185 + 1 wcet_bb182 >= 0; /*Phase_0.*/
-10 L_446 + -1 wcet_bb184 + -1 C_bb182 + 1 wcet_bb182_bb184 = -10; /*Phase_0., DAH BB 184 Line L_446(1*(11-1))*/
-1 wcet_bb182_bb184 + 1 wcet_bb182 >= 0; /*Phase_0.*/
-10 L_44a + -1 C_bb181 + -10 L_449 + -1 C_bb193 + -10 L_448_Pbb190 + -2 C_bb190 + -10 L_447 + -1 C_bb185 + -1 C_bb192 + -1 C_bb189 + -1 C_bb184 + 1 wcet_bb184_bb189 = -36; /*Phase_0., DAH BB 185 Line L_447(1*(11-1)), DFH BB 190 Line L_448_Pbb190(1* (11-1)), DAH BB 193 Line L_449(1*(11-1)), DAH BB 181 Line L_44a(1*(11-1))*/
-1 wcet_bb184_bb189 + 1 wcet_bb184 >= 0; /*Phase_0.*/
-10 L_44a + -1 C_bb181 + -10 L_449 + -1 C_bb193 + -10 L_448_Pbb190 + -2 C_bb190 + -1 C_bb185 + -20 L_447 + -1 C_bb192 + -10 L_446_Pbb188 + -26 C_bb188 + -1 C_bb184 + 1 wcet_bb184_bb188 = -10; /*Phase_0., DFH BB 188 Line L_446_Pbb188(1* (11-1)), DAH BB 192 Line L_447(1*(11-1)), DAH BB 185 Line L_447(1*(11-1)), DFH BB 190 Line L_448_Pbb190(1* (11-1)), DAH BB 193 Line L_449(1*(11-1)), DAH BB 181 Line L_44a(1*(11-1))*/
-1 wcet_bb184_bb188 + 1 wcet_bb184 >= 0; /*Phase_0.*/
-1 wcet_bb179 + 1 Wcet_basicmath___ieee754_sqrtf_bb179 = 2; /*Phase_0.*/
-1 C_bb178 + 1 Wcet_basicmath___isinff_bb178 = 2; /*Phase_0.*/
-1 C_bb102 + -1 C_bb100 + 1 wcet_bb100_bb102 = 2; /*Phase_0.*/
-1 wcet_bb100_bb102 + 1 wcet_bb100 >= 0; /*Phase_0.*/
-10 L_445 + -1 wcet_bb101 + -1 C_bb100 + 1 wcet_bb100_bb101 = -10; /*Phase_0., DAH BB 101 Line L_445(1*(11-1))*/
-1 wcet_bb100_bb101 + 1 wcet_bb100 >= 0; /*Phase_0.*/
-1 wcet_bb104 + -1 C_bb101 + 1 wcet_bb101_bb104 = 2; /*Phase_0.*/
-1 wcet_bb101_bb104 + 1 wcet_bb101 >= 0; /*Phase_0.*/
-10 L_446 + -1 wcet_bb103 + -1 C_bb101 + 1 wcet_bb101_bb103 = -10; /*Phase_0., DAH BB 103 Line L_446(1*(11-1))*/
-1 wcet_bb101_bb103 + 1 wcet_bb101 >= 0; /*Phase_0.*/
-1 C_bb102 + -1 C_bb108 + -1 C_bb104 + 1 wcet_bb104_bb108 = 4; /*Phase_0.*/
-1 wcet_bb104_bb108 + 1 wcet_bb104 >= 0; /*Phase_0.*/
-10 L_44b + -1 wcet_bb107 + -1 C_bb104 + 1 wcet_bb104_bb107 = -10; /*Phase_0., DAH BB 107 Line L_44b(1*(11-1))*/
-1 wcet_bb104_bb107 + 1 wcet_bb104 >= 0; /*Phase_0.*/
-1 wcet_bb103 + -1 C_bb107 + 1 wcet_bb107_bb103 = 2; /*Phase_0.*/
-1 wcet_bb107_bb103 + 1 wcet_bb107 >= 0; /*Phase_0.*/
-1 C_bb102 + -10 L_44b + -1 C_bb112 + -1 C_bb107 + 1 wcet_bb107_bb112 = -8; /*Phase_0., DAH BB 112 Line L_44b(1*(11-1))*/
-1 wcet_bb107_bb112 + 1 wcet_bb107 >= 0; /*Phase_0.*/
-10 L_44a + -1 C_bb102 + -10 L_449 + -1 C_bb114 + -10 L_448_Pbb111 + -2 C_bb111 + -1 C_bb106 + -1 C_bb103 + 1 wcet_bb103_bb106 = -28; /*Phase_0., DFH BB 111 Line L_448_Pbb111(1* (11-1)), DAH BB 114 Line L_449(1*(11-1)), DAH BB 102 Line L_44a(1*(11-1))*/
-1 wcet_bb103_bb106 + 1 wcet_bb103 >= 0; /*Phase_0.*/
-10 L_446 + -1 wcet_bb105 + -1 C_bb103 + 1 wcet_bb103_bb105 = -10; /*Phase_0., DAH BB 105 Line L_446(1*(11-1))*/
-1 wcet_bb103_bb105 + 1 wcet_bb103 >= 0; /*Phase_0.*/
-10 L_44a + -1 C_bb102 + -10 L_449 + -1 C_bb114 + -10 L_448_Pbb111 + -2 C_bb111 + -10 L_447 + -1 C_bb106 + -1 C_bb113 + -1 C_bb110 + -1 C_bb105 + 1 wcet_bb105_bb110 = -36; /*Phase_0., DAH BB 106 Line L_447(1*(11-1)), DFH BB 111 Line L_448_Pbb111(1* (11-1)), DAH BB 114 Line L_449(1*(11-1)), DAH BB 102 Line L_44a(1*(11-1))*/
-1 wcet_bb105_bb110 + 1 wcet_bb105 >= 0; /*Phase_0.*/
-10 L_44a + -1 C_bb102 + -10 L_449 + -1 C_bb114 + -10 L_448_Pbb111 + -2 C_bb111 + -1 C_bb106 + -20 L_447 + -1 C_bb113 + -10 L_446_Pbb109 + -26 C_bb109 + -1 C_bb105 + 1 wcet_bb105_bb109 = -10; /*Phase_0., DFH BB 109 Line L_446_Pbb109(1* (11-1)), DAH BB 113 Line L_447(1*(11-1)), DAH BB 106 Line L_447(1*(11-1)), DFH BB 111 Line L_448_Pbb111(1* (11-1)), DAH BB 114 Line L_449(1*(11-1)), DAH BB 102 Line L_44a(1*(11-1))*/
-1 wcet_bb105_bb109 + 1 wcet_bb105 >= 0; /*Phase_0.*/
-1 wcet_bb100 + 1 Wcet_basicmath___ieee754_sqrtf_bb100 = 2; /*Phase_0.*/
-1 C_bb87 + -1 C_bb85 + 1 wcet_bb85_bb87 = 2; /*Phase_0.*/
-1 wcet_bb85_bb87 + 1 wcet_bb85 >= 0; /*Phase_0.*/
-10 L_445 + -1 wcet_bb86 + -1 C_bb85 + 1 wcet_bb85_bb86 = -10; /*Phase_0., DAH BB 86 Line L_445(1*(11-1))*/
-1 wcet_bb85_bb86 + 1 wcet_bb85 >= 0; /*Phase_0.*/
-1 wcet_bb89 + -1 C_bb86 + 1 wcet_bb86_bb89 = 2; /*Phase_0.*/
-1 wcet_bb86_bb89 + 1 wcet_bb86 >= 0; /*Phase_0.*/
-10 L_446 + -1 wcet_bb88 + -1 C_bb86 + 1 wcet_bb86_bb88 = -10; /*Phase_0., DAH BB 88 Line L_446(1*(11-1))*/
-1 wcet_bb86_bb88 + 1 wcet_bb86 >= 0; /*Phase_0.*/
-1 C_bb87 + -1 C_bb93 + -1 C_bb89 + 1 wcet_bb89_bb93 = 4; /*Phase_0.*/
-1 wcet_bb89_bb93 + 1 wcet_bb89 >= 0; /*Phase_0.*/
-10 L_44b + -1 wcet_bb92 + -1 C_bb89 + 1 wcet_bb89_bb92 = -10; /*Phase_0., DAH BB 92 Line L_44b(1*(11-1))*/
-1 wcet_bb89_bb92 + 1 wcet_bb89 >= 0; /*Phase_0.*/
-1 wcet_bb88 + -1 C_bb92 + 1 wcet_bb92_bb88 = 2; /*Phase_0.*/
-1 wcet_bb92_bb88 + 1 wcet_bb92 >= 0; /*Phase_0.*/
-1 C_bb87 + -10 L_44b + -1 C_bb97 + -1 C_bb92 + 1 wcet_bb92_bb97 = -8; /*Phase_0., DAH BB 97 Line L_44b(1*(11-1))*/
-1 wcet_bb92_bb97 + 1 wcet_bb92 >= 0; /*Phase_0.*/
-10 L_44a + -1 C_bb87 + -10 L_449 + -1 C_bb99 + -10 L_448_Pbb96 + -2 C_bb96 + -1 C_bb91 + -1 C_bb88 + 1 wcet_bb88_bb91 = -28; /*Phase_0., DFH BB 96 Line L_448_Pbb96(1* (11-1)), DAH BB 99 Line L_449(1*(11-1)), DAH BB 87 Line L_44a(1*(11-1))*/
-1 wcet_bb88_bb91 + 1 wcet_bb88 >= 0; /*Phase_0.*/
-10 L_446 + -1 wcet_bb90 + -1 C_bb88 + 1 wcet_bb88_bb90 = -10; /*Phase_0., DAH BB 90 Line L_446(1*(11-1))*/
-1 wcet_bb88_bb90 + 1 wcet_bb88 >= 0; /*Phase_0.*/
-10 L_44a + -1 C_bb87 + -10 L_449 + -1 C_bb99 + -10 L_448_Pbb96 + -2 C_bb96 + -10 L_447 + -1 C_bb91 + -1 C_bb98 + -1 C_bb95 + -1 C_bb90 + 1 wcet_bb90_bb95 = -36; /*Phase_0., DAH BB 91 Line L_447(1*(11-1)), DFH BB 96 Line L_448_Pbb96(1* (11-1)), DAH BB 99 Line L_449(1*(11-1)), DAH BB 87 Line L_44a(1*(11-1))*/
-1 wcet_bb90_bb95 + 1 wcet_bb90 >= 0; /*Phase_0.*/
-10 L_44a + -1 C_bb87 + -10 L_449 + -1 C_bb99 + -10 L_448_Pbb96 + -2 C_bb96 + -1 C_bb91 + -20 L_447 + -1 C_bb98 + -10 L_446_Pbb94 + -26 C_bb94 + -1 C_bb90 + 1 wcet_bb90_bb94 = -10; /*Phase_0., DFH BB 94 Line L_446_Pbb94(1* (11-1)), DAH BB 98 Line L_447(1*(11-1)), DAH BB 91 Line L_447(1*(11-1)), DFH BB 96 Line L_448_Pbb96(1* (11-1)), DAH BB 99 Line L_449(1*(11-1)), DAH BB 87 Line L_44a(1*(11-1))*/
-1 wcet_bb90_bb94 + 1 wcet_bb90 >= 0; /*Phase_0.*/
-1 wcet_bb85 + 1 Wcet_basicmath___ieee754_sqrtf_bb85 = 2; /*Phase_0.*/
-1 C_bb2071 = 0; /*Phase_0.*/
-10 L_422 + -1 C_bb2070 = -11; /*Phase_0.1 Inst in Line 422; */
-10 L_422_Pbb2069 + -1 C_bb2069 = -14; /*Phase_2069.4 Inst in Line 422; */
-10 L_421 + -1 C_bb2068 = -12; /*Phase_0.2 Inst in Line 421; */
-10 L_421 + -1 C_bb2067 = -12; /*Phase_0.2 Inst in Line 421; */
-10 L_432 + -1 C_bb2066 = -12; /*Phase_0.2 Inst in Line 432; */
-10 L_432 + -1 C_bb2065 = -15; /*Phase_0.5 Inst in Line 432; */
-10 L_431_Pbb2064 + -10 L_430_Pbb2064 + -1 C_bb2064 = -32; /*Phase_2064.4 Inst in Line 430; 8 Inst in Line 431; */
-10 L_430 + -10 L_42f + -1 C_bb2063 = -26; /*Phase_0.2 Inst in Line 42f; 4 Inst in Line 430; */
-10 L_422_Pbb17 + -1 C_bb2062 = -11; /*Phase_17.1 Inst in Line 422; */
-10 L_422_Pbb17 + -1 C_bb2061 = -14; /*Phase_17.4 Inst in Line 422; */
-10 L_421_Pbb17 + -1 C_bb2060 = -12; /*Phase_17.2 Inst in Line 421; */
-10 L_421_Pbb17 + -1 C_bb2059 = -12; /*Phase_17.2 Inst in Line 421; */
-10 L_432_Pbb17 + -1 C_bb2058 = -12; /*Phase_17.2 Inst in Line 432; */
-10 L_432_Pbb17 + -1 C_bb2057 = -15; /*Phase_17.5 Inst in Line 432; */
-10 L_431_Pbb17 + -10 L_430_Pbb17 + -1 C_bb2056 = -32; /*Phase_17.4 Inst in Line 430; 8 Inst in Line 431; */
-10 L_430_Pbb17 + -10 L_42f_Pbb17 + -1 C_bb2055 = -26; /*Phase_17.2 Inst in Line 42f; 4 Inst in Line 430; */
-10 L_464_Pbb8 + -10 L_463_Pbb8 + -1 C_bb2054 = -27; /*Phase_8.3 Inst in Line 463; 4 Inst in Line 464; */
-10 L_463_Pbb8 + -10 L_462_Pbb8 + -10 L_461_Pbb8 + -1 C_bb2053 = -44; /*Phase_8.1 Inst in Line 461; 8 Inst in Line 462; 5 Inst in Line 463; */
-10 L_464_Pbb8 + -1 C_bb2052 = -12; /*Phase_8.2 Inst in Line 464; */
-10 L_461_Pbb8 + -10 L_460_Pbb8 + -10 L_45f_Pbb8 + -1 C_bb2051 = -46; /*Phase_8.1 Inst in Line 45f; 8 Inst in Line 460; 7 Inst in Line 461; */
-10 L_45f_Pbb8 + -1 C_bb2050 = -14; /*Phase_8.4 Inst in Line 45f; */
-10 L_45f_Pbb8 + -10 L_45e_Pbb8 + -1 C_bb2049 = -24; /*Phase_8.1 Inst in Line 45e; 3 Inst in Line 45f; */
-10 L_46a_Pbb8 + -10 L_469_Pbb8 + -1 C_bb2048 = -24; /*Phase_8.2 Inst in Line 469; 2 Inst in Line 46a; */
-10 L_469_Pbb8 + -10 L_468_Pbb8 + -1 C_bb2047 = -28; /*Phase_8.2 Inst in Line 468; 6 Inst in Line 469; */
-10 L_468_Pbb8 + -10 L_467_Pbb8 + -1 C_bb2046 = -33; /*Phase_8.7 Inst in Line 467; 6 Inst in Line 468; */
-10 L_467_Pbb8 + -10 L_466_Pbb8 + -1 C_bb2045 = -24; /*Phase_8.3 Inst in Line 466; 1 Inst in Line 467; */
-10 L_466_Pbb8 + -1 C_bb2044 = -14; /*Phase_8.4 Inst in Line 466; */
-10 L_464_Pbb8 + -10 L_463_Pbb8 + -1 C_bb2043 = -27; /*Phase_8.3 Inst in Line 463; 4 Inst in Line 464; */
-10 L_463_Pbb8 + -10 L_462_Pbb8 + -10 L_461_Pbb8 + -1 C_bb2042 = -44; /*Phase_8.1 Inst in Line 461; 8 Inst in Line 462; 5 Inst in Line 463; */
-10 L_464_Pbb8 + -1 C_bb2041 = -12; /*Phase_8.2 Inst in Line 464; */
-10 L_461_Pbb8 + -10 L_460_Pbb8 + -10 L_45f_Pbb8 + -1 C_bb2040 = -46; /*Phase_8.1 Inst in Line 45f; 8 Inst in Line 460; 7 Inst in Line 461; */
-10 L_45f_Pbb8 + -1 C_bb2039 = -14; /*Phase_8.4 Inst in Line 45f; */
-10 L_45f_Pbb8 + -10 L_45e_Pbb8 + -1 C_bb2038 = -24; /*Phase_8.1 Inst in Line 45e; 3 Inst in Line 45f; */
-10 L_46a_Pbb8 + -10 L_469_Pbb8 + -1 C_bb2037 = -24; /*Phase_8.2 Inst in Line 469; 2 Inst in Line 46a; */
-10 L_469_Pbb8 + -10 L_468_Pbb8 + -1 C_bb2036 = -28; /*Phase_8.2 Inst in Line 468; 6 Inst in Line 469; */
-10 L_468_Pbb8 + -10 L_467_Pbb8 + -1 C_bb2035 = -33; /*Phase_8.7 Inst in Line 467; 6 Inst in Line 468; */
-10 L_467_Pbb8 + -10 L_466_Pbb8 + -1 C_bb2034 = -24; /*Phase_8.3 Inst in Line 466; 1 Inst in Line 467; */
-10 L_466_Pbb8 + -1 C_bb2033 = -14; /*Phase_8.4 Inst in Line 466; */
-10 L_441_Pbb8 + -10 L_440_Pbb8 + -1 C_bb2032 = -30; /*Phase_8.2 Inst in Line 440; 8 Inst in Line 441; */
-10 L_43d_Pbb8 + -10 L_43c_Pbb8 + -1 C_bb2031 = -31; /*Phase_8.7 Inst in Line 43c; 4 Inst in Line 43d; */
-10 L_440_Pbb8 + -10 L_43f_Pbb8 + -10 L_43e_Pbb8 + -1 C_bb2030 = -47; /*Phase_8.3 Inst in Line 43e; 8 Inst in Line 43f; 6 Inst in Line 440; */
-10 L_43c_Pbb8 + -10 L_43b_Pbb8 + -1 C_bb2029 = -22; /*Phase_8.1 Inst in Line 43b; 1 Inst in Line 43c; */
-10 L_43e_Pbb8 + -10 L_43d_Pbb8 + -1 C_bb2028 = -29; /*Phase_8.4 Inst in Line 43d; 5 Inst in Line 43e; */
-10 L_43b_Pbb8 + -1 C_bb2027 = -16; /*Phase_8.6 Inst in Line 43b; */
-10 L_442_Pbb8 + -1 C_bb2026 = -17; /*Phase_8.7 Inst in Line 442; */
-10 L_43b_Pbb8 + -10 L_43a_Pbb8 + -10 L_439_Pbb8 + -1 C_bb2025 = -45; /*Phase_8.6 Inst in Line 439; 8 Inst in Line 43a; 1 Inst in Line 43b; */
-10 L_438_Pbb8 + -10 L_437_Pbb8 + -10 L_436_Pbb8 + -1 C_bb2024 = -46; /*Phase_8.1 Inst in Line 436; 8 Inst in Line 437; 7 Inst in Line 438; */
-10 L_436_Pbb8 + -10 L_435_Pbb8 + -10 L_434_Pbb8 + -1 C_bb2023 = -46; /*Phase_8.6 Inst in Line 434; 8 Inst in Line 435; 2 Inst in Line 436; */
-10 L_439_Pbb8 + -10 L_438_Pbb8 + -1 C_bb2022 = -23; /*Phase_8.1 Inst in Line 438; 2 Inst in Line 439; */
-10 L_434_Pbb8 + -1 C_bb2021 = -12; /*Phase_8.2 Inst in Line 434; */
-10 L_436_Pbb8 + -1 C_bb2020 = -15; /*Phase_8.5 Inst in Line 436; */
-10 L_433_Pbb8 + -1 C_bb2019 = -13; /*Phase_8.3 Inst in Line 433; */
-10 L_433_Pbb8 + -10 L_432_Pbb8 + -1 C_bb2018 = -26; /*Phase_8.1 Inst in Line 432; 5 Inst in Line 433; */
-10 L_464_Pbb8 + -10 L_463_Pbb8 + -1 C_bb2017 = -27; /*Phase_8.3 Inst in Line 463; 4 Inst in Line 464; */
-10 L_463_Pbb8 + -10 L_462_Pbb8 + -10 L_461_Pbb8 + -1 C_bb2016 = -44; /*Phase_8.1 Inst in Line 461; 8 Inst in Line 462; 5 Inst in Line 463; */
-10 L_464_Pbb8 + -1 C_bb2015 = -12; /*Phase_8.2 Inst in Line 464; */
-10 L_461_Pbb8 + -10 L_460_Pbb8 + -10 L_45f_Pbb8 + -1 C_bb2014 = -46; /*Phase_8.1 Inst in Line 45f; 8 Inst in Line 460; 7 Inst in Line 461; */
-10 L_45f_Pbb8 + -1 C_bb2013 = -14; /*Phase_8.4 Inst in Line 45f; */
-10 L_45f_Pbb8 + -10 L_45e_Pbb8 + -1 C_bb2012 = -24; /*Phase_8.1 Inst in Line 45e; 3 Inst in Line 45f; */
-10 L_470_Pbb8 + -1 C_bb2011 = -11; /*Phase_8.1 Inst in Line 470; */
-10 L_46f_Pbb8 + -1 C_bb2010 = -11; /*Phase_8.1 Inst in Line 46f; */
-10 L_471_Pbb8 + -1 C_bb2009 = -12; /*Phase_8.2 Inst in Line 471; */
-10 L_46f_Pbb8 + -1 C_bb2008 = -13; /*Phase_8.3 Inst in Line 46f; */
-10 L_46e_Pbb8 + -1 C_bb2007 = -14; /*Phase_8.4 Inst in Line 46e; */
-10 L_470_Pbb8 + -1 C_bb2006 = -12; /*Phase_8.2 Inst in Line 470; */
-10 L_471_Pbb8 + -10 L_470_Pbb8 + -1 C_bb2005 = -23; /*Phase_8.1 Inst in Line 470; 2 Inst in Line 471; */
-10 L_46e_Pbb8 + -1 C_bb2004 = -12; /*Phase_8.2 Inst in Line 46e; */
-10 L_470_Pbb8 + -1 C_bb2003 = -14; /*Phase_8.4 Inst in Line 470; */
-10 L_46e_Pbb8 + -1 C_bb2002 = -12; /*Phase_8.2 Inst in Line 46e; */
-10 L_46d_Pbb8 + -1 C_bb2001 = -13; /*Phase_8.3 Inst in Line 46d; */
-10 L_46f_Pbb8 + -1 C_bb2000 = -12; /*Phase_8.2 Inst in Line 46f; */
-10 L_46d_Pbb8 + -1 C_bb1999 = -12; /*Phase_8.2 Inst in Line 46d; */
-10 L_46f_Pbb8 + -1 C_bb1998 = -12; /*Phase_8.2 Inst in Line 46f; */
-10 L_46d_Pbb8 + -10 L_46c_Pbb8 + -1 C_bb1997 = -24; /*Phase_8.1 Inst in Line 46c; 3 Inst in Line 46d; */
-10 L_46c_Pbb8 + -1 C_bb1996 = -17; /*Phase_8.7 Inst in Line 46c; */
-10 L_44a_Pbb8 + -10 L_449_Pbb8 + -1 C_bb1995 = -26; /*Phase_8.2 Inst in Line 449; 4 Inst in Line 44a; */
-10 L_447_Pbb8 + -1 C_bb1994 = -11; /*Phase_8.1 Inst in Line 447; */
-10 L_44b_Pbb8 + -1 C_bb1993 = -15; /*Phase_8.5 Inst in Line 44b; */
-10 L_449_Pbb8 + -10 L_448_Pbb8 + -1 C_bb1992 = -29; /*Phase_8.3 Inst in Line 448; 6 Inst in Line 449; */
-10 L_44c_Pbb8 + -1 C_bb1991 = -12; /*Phase_8.2 Inst in Line 44c; */
-10 L_447_Pbb8 + -10 L_446_Pbb8 + -1 C_bb1990 = -24; /*Phase_8.3 Inst in Line 446; 1 Inst in Line 447; */
-10 L_44c_Pbb8 + -1 C_bb1989 = -12; /*Phase_8.2 Inst in Line 44c; */
-10 L_44b_Pbb8 + -1 C_bb1988 = -12; /*Phase_8.2 Inst in Line 44b; */
-10 L_448_Pbb8 + -10 L_447_Pbb8 + -1 C_bb1987 = -31; /*Phase_8.6 Inst in Line 447; 5 Inst in Line 448; */
-10 L_446_Pbb8 + -1 C_bb1986 = -12; /*Phase_8.2 Inst in Line 446; */
-10 L_44b_Pbb8 + -10 L_44a_Pbb8 + -1 C_bb1985 = -22; /*Phase_8.1 Inst in Line 44a; 1 Inst in Line 44b; */
-10 L_446_Pbb8 + -1 C_bb1984 = -12; /*Phase_8.2 Inst in Line 446; */
-10 L_44a_Pbb8 + -1 C_bb1983 = -13; /*Phase_8.3 Inst in Line 44a; */
-10 L_446_Pbb8 + -10 L_445_Pbb8 + -1 C_bb1982 = -22; /*Phase_8.1 Inst in Line 445; 1 Inst in Line 446; */
-10 L_445_Pbb8 + -10 L_444_Pbb8 + -1 C_bb1981 = -30; /*Phase_8.3 Inst in Line 444; 7 Inst in Line 445; */
-10 L_464_Pbb8 + -10 L_463_Pbb8 + -1 C_bb1980 = -27; /*Phase_8.3 Inst in Line 463; 4 Inst in Line 464; */
-10 L_463_Pbb8 + -10 L_462_Pbb8 + -10 L_461_Pbb8 + -1 C_bb1979 = -44; /*Phase_8.1 Inst in Line 461; 8 Inst in Line 462; 5 Inst in Line 463; */
-10 L_464_Pbb8 + -1 C_bb1978 = -12; /*Phase_8.2 Inst in Line 464; */
-10 L_461_Pbb8 + -10 L_460_Pbb8 + -10 L_45f_Pbb8 + -1 C_bb1977 = -46; /*Phase_8.1 Inst in Line 45f; 8 Inst in Line 460; 7 Inst in Line 461; */
-10 L_45f_Pbb8 + -1 C_bb1976 = -14; /*Phase_8.4 Inst in Line 45f; */
-10 L_45f_Pbb8 + -10 L_45e_Pbb8 + -1 C_bb1975 = -24; /*Phase_8.1 Inst in Line 45e; 3 Inst in Line 45f; */
-10 L_46a_Pbb8 + -10 L_469_Pbb8 + -1 C_bb1974 = -24; /*Phase_8.2 Inst in Line 469; 2 Inst in Line 46a; */
-10 L_469_Pbb8 + -10 L_468_Pbb8 + -1 C_bb1973 = -28; /*Phase_8.2 Inst in Line 468; 6 Inst in Line 469; */
-10 L_468_Pbb8 + -10 L_467_Pbb8 + -1 C_bb1972 = -33; /*Phase_8.7 Inst in Line 467; 6 Inst in Line 468; */
-10 L_467_Pbb8 + -10 L_466_Pbb8 + -1 C_bb1971 = -24; /*Phase_8.3 Inst in Line 466; 1 Inst in Line 467; */
-10 L_466_Pbb8 + -1 C_bb1970 = -14; /*Phase_8.4 Inst in Line 466; */
-10 L_464_Pbb8 + -10 L_463_Pbb8 + -1 C_bb1969 = -27; /*Phase_8.3 Inst in Line 463; 4 Inst in Line 464; */
-10 L_463_Pbb8 + -10 L_462_Pbb8 + -10 L_461_Pbb8 + -1 C_bb1968 = -44; /*Phase_8.1 Inst in Line 461; 8 Inst in Line 462; 5 Inst in Line 463; */
-10 L_464_Pbb8 + -1 C_bb1967 = -12; /*Phase_8.2 Inst in Line 464; */
-10 L_461_Pbb8 + -10 L_460_Pbb8 + -10 L_45f_Pbb8 + -1 C_bb1966 = -46; /*Phase_8.1 Inst in Line 45f; 8 Inst in Line 460; 7 Inst in Line 461; */
-10 L_45f_Pbb8 + -1 C_bb1965 = -14; /*Phase_8.4 Inst in Line 45f; */
-10 L_45f_Pbb8 + -10 L_45e_Pbb8 + -1 C_bb1964 = -24; /*Phase_8.1 Inst in Line 45e; 3 Inst in Line 45f; */
-10 L_46a_Pbb8 + -10 L_469_Pbb8 + -1 C_bb1963 = -24; /*Phase_8.2 Inst in Line 469; 2 Inst in Line 46a; */
-10 L_469_Pbb8 + -10 L_468_Pbb8 + -1 C_bb1962 = -28; /*Phase_8.2 Inst in Line 468; 6 Inst in Line 469; */
-10 L_468_Pbb8 + -10 L_467_Pbb8 + -1 C_bb1961 = -33; /*Phase_8.7 Inst in Line 467; 6 Inst in Line 468; */
-10 L_467_Pbb8 + -10 L_466_Pbb8 + -1 C_bb1960 = -24; /*Phase_8.3 Inst in Line 466; 1 Inst in Line 467; */
-10 L_466_Pbb8 + -1 C_bb1959 = -14; /*Phase_8.4 Inst in Line 466; */
-10 L_441_Pbb8 + -10 L_440_Pbb8 + -1 C_bb1958 = -30; /*Phase_8.2 Inst in Line 440; 8 Inst in Line 441; */
-10 L_43d_Pbb8 + -10 L_43c_Pbb8 + -1 C_bb1957 = -31; /*Phase_8.7 Inst in Line 43c; 4 Inst in Line 43d; */
-10 L_440_Pbb8 + -10 L_43f_Pbb8 + -10 L_43e_Pbb8 + -1 C_bb1956 = -47; /*Phase_8.3 Inst in Line 43e; 8 Inst in Line 43f; 6 Inst in Line 440; */
-10 L_43c_Pbb8 + -10 L_43b_Pbb8 + -1 C_bb1955 = -22; /*Phase_8.1 Inst in Line 43b; 1 Inst in Line 43c; */
-10 L_43e_Pbb8 + -10 L_43d_Pbb8 + -1 C_bb1954 = -29; /*Phase_8.4 Inst in Line 43d; 5 Inst in Line 43e; */
-10 L_43b_Pbb8 + -1 C_bb1953 = -16; /*Phase_8.6 Inst in Line 43b; */
-10 L_442_Pbb8 + -1 C_bb1952 = -17; /*Phase_8.7 Inst in Line 442; */
-10 L_43b_Pbb8 + -10 L_43a_Pbb8 + -10 L_439_Pbb8 + -1 C_bb1951 = -45; /*Phase_8.6 Inst in Line 439; 8 Inst in Line 43a; 1 Inst in Line 43b; */
-10 L_438_Pbb8 + -10 L_437_Pbb8 + -10 L_436_Pbb8 + -1 C_bb1950 = -46; /*Phase_8.1 Inst in Line 436; 8 Inst in Line 437; 7 Inst in Line 438; */
-10 L_436_Pbb8 + -10 L_435_Pbb8 + -10 L_434_Pbb8 + -1 C_bb1949 = -46; /*Phase_8.6 Inst in Line 434; 8 Inst in Line 435; 2 Inst in Line 436; */
-10 L_439_Pbb8 + -10 L_438_Pbb8 + -1 C_bb1948 = -23; /*Phase_8.1 Inst in Line 438; 2 Inst in Line 439; */
-10 L_434_Pbb8 + -1 C_bb1947 = -12; /*Phase_8.2 Inst in Line 434; */
-10 L_436_Pbb8 + -1 C_bb1946 = -15; /*Phase_8.5 Inst in Line 436; */
-10 L_433_Pbb8 + -1 C_bb1945 = -13; /*Phase_8.3 Inst in Line 433; */
-10 L_433_Pbb8 + -10 L_432_Pbb8 + -1 C_bb1944 = -26; /*Phase_8.1 Inst in Line 432; 5 Inst in Line 433; */
-10 L_464_Pbb8 + -10 L_463_Pbb8 + -1 C_bb1943 = -27; /*Phase_8.3 Inst in Line 463; 4 Inst in Line 464; */
-10 L_463_Pbb8 + -10 L_462_Pbb8 + -10 L_461_Pbb8 + -1 C_bb1942 = -44; /*Phase_8.1 Inst in Line 461; 8 Inst in Line 462; 5 Inst in Line 463; */
-10 L_464_Pbb8 + -1 C_bb1941 = -12; /*Phase_8.2 Inst in Line 464; */
-10 L_461_Pbb8 + -10 L_460_Pbb8 + -10 L_45f_Pbb8 + -1 C_bb1940 = -46; /*Phase_8.1 Inst in Line 45f; 8 Inst in Line 460; 7 Inst in Line 461; */
-10 L_45f_Pbb8 + -1 C_bb1939 = -14; /*Phase_8.4 Inst in Line 45f; */
-10 L_45f_Pbb8 + -10 L_45e_Pbb8 + -1 C_bb1938 = -24; /*Phase_8.1 Inst in Line 45e; 3 Inst in Line 45f; */
-10 L_470_Pbb8 + -1 C_bb1937 = -11; /*Phase_8.1 Inst in Line 470; */
-10 L_46f_Pbb8 + -1 C_bb1936 = -11; /*Phase_8.1 Inst in Line 46f; */
-10 L_471_Pbb8 + -1 C_bb1935 = -12; /*Phase_8.2 Inst in Line 471; */
-10 L_46f_Pbb8 + -1 C_bb1934 = -13; /*Phase_8.3 Inst in Line 46f; */
-10 L_46e_Pbb8 + -1 C_bb1933 = -14; /*Phase_8.4 Inst in Line 46e; */
-10 L_470_Pbb8 + -1 C_bb1932 = -12; /*Phase_8.2 Inst in Line 470; */
-10 L_471_Pbb8 + -10 L_470_Pbb8 + -1 C_bb1931 = -23; /*Phase_8.1 Inst in Line 470; 2 Inst in Line 471; */
-10 L_46e_Pbb8 + -1 C_bb1930 = -12; /*Phase_8.2 Inst in Line 46e; */
-10 L_470_Pbb8 + -1 C_bb1929 = -14; /*Phase_8.4 Inst in Line 470; */
-10 L_46e_Pbb8 + -1 C_bb1928 = -12; /*Phase_8.2 Inst in Line 46e; */
-10 L_46d_Pbb8 + -1 C_bb1927 = -13; /*Phase_8.3 Inst in Line 46d; */
-10 L_46f_Pbb8 + -1 C_bb1926 = -12; /*Phase_8.2 Inst in Line 46f; */
-10 L_46d_Pbb8 + -1 C_bb1925 = -12; /*Phase_8.2 Inst in Line 46d; */
-10 L_46f_Pbb8 + -1 C_bb1924 = -12; /*Phase_8.2 Inst in Line 46f; */
-10 L_46d_Pbb8 + -10 L_46c_Pbb8 + -1 C_bb1923 = -24; /*Phase_8.1 Inst in Line 46c; 3 Inst in Line 46d; */
-10 L_46c_Pbb8 + -1 C_bb1922 = -17; /*Phase_8.7 Inst in Line 46c; */
-10 L_44a_Pbb8 + -10 L_449_Pbb8 + -1 C_bb1921 = -26; /*Phase_8.2 Inst in Line 449; 4 Inst in Line 44a; */
-10 L_447_Pbb8 + -1 C_bb1920 = -11; /*Phase_8.1 Inst in Line 447; */
-10 L_44b_Pbb8 + -1 C_bb1919 = -15; /*Phase_8.5 Inst in Line 44b; */
-10 L_449_Pbb8 + -10 L_448_Pbb8 + -1 C_bb1918 = -29; /*Phase_8.3 Inst in Line 448; 6 Inst in Line 449; */
-10 L_44c_Pbb8 + -1 C_bb1917 = -12; /*Phase_8.2 Inst in Line 44c; */
-10 L_447_Pbb8 + -10 L_446_Pbb8 + -1 C_bb1916 = -24; /*Phase_8.3 Inst in Line 446; 1 Inst in Line 447; */
-10 L_44c_Pbb8 + -1 C_bb1915 = -12; /*Phase_8.2 Inst in Line 44c; */
-10 L_44b_Pbb8 + -1 C_bb1914 = -12; /*Phase_8.2 Inst in Line 44b; */
-10 L_448_Pbb8 + -10 L_447_Pbb8 + -1 C_bb1913 = -31; /*Phase_8.6 Inst in Line 447; 5 Inst in Line 448; */
-10 L_446_Pbb8 + -1 C_bb1912 = -12; /*Phase_8.2 Inst in Line 446; */
-10 L_44b_Pbb8 + -10 L_44a_Pbb8 + -1 C_bb1911 = -22; /*Phase_8.1 Inst in Line 44a; 1 Inst in Line 44b; */
-10 L_446_Pbb8 + -1 C_bb1910 = -12; /*Phase_8.2 Inst in Line 446; */
-10 L_44a_Pbb8 + -1 C_bb1909 = -13; /*Phase_8.3 Inst in Line 44a; */
-10 L_446_Pbb8 + -10 L_445_Pbb8 + -1 C_bb1908 = -22; /*Phase_8.1 Inst in Line 445; 1 Inst in Line 446; */
-10 L_445_Pbb8 + -10 L_444_Pbb8 + -1 C_bb1907 = -30; /*Phase_8.3 Inst in Line 444; 7 Inst in Line 445; */
-10 L_464_Pbb8 + -10 L_463_Pbb8 + -1 C_bb1906 = -27; /*Phase_8.3 Inst in Line 463; 4 Inst in Line 464; */
-10 L_463_Pbb8 + -10 L_462_Pbb8 + -10 L_461_Pbb8 + -1 C_bb1905 = -44; /*Phase_8.1 Inst in Line 461; 8 Inst in Line 462; 5 Inst in Line 463; */
-10 L_464_Pbb8 + -1 C_bb1904 = -12; /*Phase_8.2 Inst in Line 464; */
-10 L_461_Pbb8 + -10 L_460_Pbb8 + -10 L_45f_Pbb8 + -1 C_bb1903 = -46; /*Phase_8.1 Inst in Line 45f; 8 Inst in Line 460; 7 Inst in Line 461; */
-10 L_45f_Pbb8 + -1 C_bb1902 = -14; /*Phase_8.4 Inst in Line 45f; */
-10 L_45f_Pbb8 + -10 L_45e_Pbb8 + -1 C_bb1901 = -24; /*Phase_8.1 Inst in Line 45e; 3 Inst in Line 45f; */
-10 L_46a_Pbb8 + -10 L_469_Pbb8 + -1 C_bb1900 = -24; /*Phase_8.2 Inst in Line 469; 2 Inst in Line 46a; */
-10 L_469_Pbb8 + -10 L_468_Pbb8 + -1 C_bb1899 = -28; /*Phase_8.2 Inst in Line 468; 6 Inst in Line 469; */
-10 L_468_Pbb8 + -10 L_467_Pbb8 + -1 C_bb1898 = -33; /*Phase_8.7 Inst in Line 467; 6 Inst in Line 468; */
-10 L_467_Pbb8 + -10 L_466_Pbb8 + -1 C_bb1897 = -24; /*Phase_8.3 Inst in Line 466; 1 Inst in Line 467; */
-10 L_466_Pbb8 + -1 C_bb1896 = -14; /*Phase_8.4 Inst in Line 466; */
-10 L_464_Pbb8 + -10 L_463_Pbb8 + -1 C_bb1895 = -27; /*Phase_8.3 Inst in Line 463; 4 Inst in Line 464; */
-10 L_463_Pbb8 + -10 L_462_Pbb8 + -10 L_461_Pbb8 + -1 C_bb1894 = -44; /*Phase_8.1 Inst in Line 461; 8 Inst in Line 462; 5 Inst in Line 463; */
-10 L_464_Pbb8 + -1 C_bb1893 = -12; /*Phase_8.2 Inst in Line 464; */
-10 L_461_Pbb8 + -10 L_460_Pbb8 + -10 L_45f_Pbb8 + -1 C_bb1892 = -46; /*Phase_8.1 Inst in Line 45f; 8 Inst in Line 460; 7 Inst in Line 461; */
-10 L_45f_Pbb8 + -1 C_bb1891 = -14; /*Phase_8.4 Inst in Line 45f; */
-10 L_45f_Pbb8 + -10 L_45e_Pbb8 + -1 C_bb1890 = -24; /*Phase_8.1 Inst in Line 45e; 3 Inst in Line 45f; */
-10 L_46a_Pbb8 + -10 L_469_Pbb8 + -1 C_bb1889 = -24; /*Phase_8.2 Inst in Line 469; 2 Inst in Line 46a; */
-10 L_469_Pbb8 + -10 L_468_Pbb8 + -1 C_bb1888 = -28; /*Phase_8.2 Inst in Line 468; 6 Inst in Line 469; */
-10 L_468_Pbb8 + -10 L_467_Pbb8 + -1 C_bb1887 = -33; /*Phase_8.7 Inst in Line 467; 6 Inst in Line 468; */
-10 L_467_Pbb8 + -10 L_466_Pbb8 + -1 C_bb1886 = -24; /*Phase_8.3 Inst in Line 466; 1 Inst in Line 467; */
-10 L_466_Pbb8 + -1 C_bb1885 = -14; /*Phase_8.4 Inst in Line 466; */
-10 L_441_Pbb8 + -10 L_440_Pbb8 + -1 C_bb1884 = -30; /*Phase_8.2 Inst in Line 440; 8 Inst in Line 441; */
-10 L_43d_Pbb8 + -10 L_43c_Pbb8 + -1 C_bb1883 = -31; /*Phase_8.7 Inst in Line 43c; 4 Inst in Line 43d; */
-10 L_440_Pbb8 + -10 L_43f_Pbb8 + -10 L_43e_Pbb8 + -1 C_bb1882 = -47; /*Phase_8.3 Inst in Line 43e; 8 Inst in Line 43f; 6 Inst in Line 440; */
-10 L_43c_Pbb8 + -10 L_43b_Pbb8 + -1 C_bb1881 = -22; /*Phase_8.1 Inst in Line 43b; 1 Inst in Line 43c; */
-10 L_43e_Pbb8 + -10 L_43d_Pbb8 + -1 C_bb1880 = -29; /*Phase_8.4 Inst in Line 43d; 5 Inst in Line 43e; */
-10 L_43b_Pbb8 + -1 C_bb1879 = -16; /*Phase_8.6 Inst in Line 43b; */
-10 L_442_Pbb8 + -1 C_bb1878 = -17; /*Phase_8.7 Inst in Line 442; */
-10 L_43b_Pbb8 + -10 L_43a_Pbb8 + -10 L_439_Pbb8 + -1 C_bb1877 = -45; /*Phase_8.6 Inst in Line 439; 8 Inst in Line 43a; 1 Inst in Line 43b; */
-10 L_438_Pbb8 + -10 L_437_Pbb8 + -10 L_436_Pbb8 + -1 C_bb1876 = -46; /*Phase_8.1 Inst in Line 436; 8 Inst in Line 437; 7 Inst in Line 438; */
-10 L_436_Pbb8 + -10 L_435_Pbb8 + -10 L_434_Pbb8 + -1 C_bb1875 = -46; /*Phase_8.6 Inst in Line 434; 8 Inst in Line 435; 2 Inst in Line 436; */
-10 L_439_Pbb8 + -10 L_438_Pbb8 + -1 C_bb1874 = -23; /*Phase_8.1 Inst in Line 438; 2 Inst in Line 439; */
-10 L_434_Pbb8 + -1 C_bb1873 = -12; /*Phase_8.2 Inst in Line 434; */
-10 L_436_Pbb8 + -1 C_bb1872 = -15; /*Phase_8.5 Inst in Line 436; */
-10 L_433_Pbb8 + -1 C_bb1871 = -13; /*Phase_8.3 Inst in Line 433; */
-10 L_433_Pbb8 + -10 L_432_Pbb8 + -1 C_bb1870 = -26; /*Phase_8.1 Inst in Line 432; 5 Inst in Line 433; */
-10 L_464_Pbb8 + -10 L_463_Pbb8 + -1 C_bb1869 = -27; /*Phase_8.3 Inst in Line 463; 4 Inst in Line 464; */
-10 L_463_Pbb8 + -10 L_462_Pbb8 + -10 L_461_Pbb8 + -1 C_bb1868 = -44; /*Phase_8.1 Inst in Line 461; 8 Inst in Line 462; 5 Inst in Line 463; */
-10 L_464_Pbb8 + -1 C_bb1867 = -12; /*Phase_8.2 Inst in Line 464; */
-10 L_461_Pbb8 + -10 L_460_Pbb8 + -10 L_45f_Pbb8 + -1 C_bb1866 = -46; /*Phase_8.1 Inst in Line 45f; 8 Inst in Line 460; 7 Inst in Line 461; */
-10 L_45f_Pbb8 + -1 C_bb1865 = -14; /*Phase_8.4 Inst in Line 45f; */
-10 L_45f_Pbb8 + -10 L_45e_Pbb8 + -1 C_bb1864 = -24; /*Phase_8.1 Inst in Line 45e; 3 Inst in Line 45f; */
-10 L_470_Pbb8 + -1 C_bb1863 = -11; /*Phase_8.1 Inst in Line 470; */
-10 L_46f_Pbb8 + -1 C_bb1862 = -11; /*Phase_8.1 Inst in Line 46f; */
-10 L_471_Pbb8 + -1 C_bb1861 = -12; /*Phase_8.2 Inst in Line 471; */
-10 L_46f_Pbb8 + -1 C_bb1860 = -13; /*Phase_8.3 Inst in Line 46f; */
-10 L_46e_Pbb8 + -1 C_bb1859 = -14; /*Phase_8.4 Inst in Line 46e; */
-10 L_470_Pbb8 + -1 C_bb1858 = -12; /*Phase_8.2 Inst in Line 470; */
-10 L_471_Pbb8 + -10 L_470_Pbb8 + -1 C_bb1857 = -23; /*Phase_8.1 Inst in Line 470; 2 Inst in Line 471; */
-10 L_46e_Pbb8 + -1 C_bb1856 = -12; /*Phase_8.2 Inst in Line 46e; */
-10 L_470_Pbb8 + -1 C_bb1855 = -14; /*Phase_8.4 Inst in Line 470; */
-10 L_46e_Pbb8 + -1 C_bb1854 = -12; /*Phase_8.2 Inst in Line 46e; */
-10 L_46d_Pbb8 + -1 C_bb1853 = -13; /*Phase_8.3 Inst in Line 46d; */
-10 L_46f_Pbb8 + -1 C_bb1852 = -12; /*Phase_8.2 Inst in Line 46f; */
-10 L_46d_Pbb8 + -1 C_bb1851 = -12; /*Phase_8.2 Inst in Line 46d; */
-10 L_46f_Pbb8 + -1 C_bb1850 = -12; /*Phase_8.2 Inst in Line 46f; */
-10 L_46d_Pbb8 + -10 L_46c_Pbb8 + -1 C_bb1849 = -24; /*Phase_8.1 Inst in Line 46c; 3 Inst in Line 46d; */
-10 L_46c_Pbb8 + -1 C_bb1848 = -17; /*Phase_8.7 Inst in Line 46c; */
-10 L_44a_Pbb8 + -10 L_449_Pbb8 + -1 C_bb1847 = -26; /*Phase_8.2 Inst in Line 449; 4 Inst in Line 44a; */
-10 L_447_Pbb8 + -1 C_bb1846 = -11; /*Phase_8.1 Inst in Line 447; */
-10 L_44b_Pbb8 + -1 C_bb1845 = -15; /*Phase_8.5 Inst in Line 44b; */
-10 L_449_Pbb8 + -10 L_448_Pbb8 + -1 C_bb1844 = -29; /*Phase_8.3 Inst in Line 448; 6 Inst in Line 449; */
-10 L_44c_Pbb8 + -1 C_bb1843 = -12; /*Phase_8.2 Inst in Line 44c; */
-10 L_447_Pbb8 + -10 L_446_Pbb8 + -1 C_bb1842 = -24; /*Phase_8.3 Inst in Line 446; 1 Inst in Line 447; */
-10 L_44c_Pbb8 + -1 C_bb1841 = -12; /*Phase_8.2 Inst in Line 44c; */
-10 L_44b_Pbb8 + -1 C_bb1840 = -12; /*Phase_8.2 Inst in Line 44b; */
-10 L_448_Pbb8 + -10 L_447_Pbb8 + -1 C_bb1839 = -31; /*Phase_8.6 Inst in Line 447; 5 Inst in Line 448; */
-10 L_446_Pbb8 + -1 C_bb1838 = -12; /*Phase_8.2 Inst in Line 446; */
-10 L_44b_Pbb8 + -10 L_44a_Pbb8 + -1 C_bb1837 = -22; /*Phase_8.1 Inst in Line 44a; 1 Inst in Line 44b; */
-10 L_446_Pbb8 + -1 C_bb1836 = -12; /*Phase_8.2 Inst in Line 446; */
-10 L_44a_Pbb8 + -1 C_bb1835 = -13; /*Phase_8.3 Inst in Line 44a; */
-10 L_446_Pbb8 + -10 L_445_Pbb8 + -1 C_bb1834 = -22; /*Phase_8.1 Inst in Line 445; 1 Inst in Line 446; */
-10 L_445_Pbb8 + -10 L_444_Pbb8 + -1 C_bb1833 = -30; /*Phase_8.3 Inst in Line 444; 7 Inst in Line 445; */
-10 L_47b_Pbb8 + -10 L_47a_Pbb8 + -1 C_bb1832 = -27; /*Phase_8.4 Inst in Line 47a; 3 Inst in Line 47b; */
-10 L_47a_Pbb8 + -10 L_479_Pbb8 + -1 C_bb1831 = -28; /*Phase_8.4 Inst in Line 479; 4 Inst in Line 47a; */
-10 L_479_Pbb8 + -1 C_bb1830 = -12; /*Phase_8.2 Inst in Line 479; */
-10 L_477_Pbb8 + -10 L_476_Pbb8 + -1 C_bb1829 = -25; /*Phase_8.4 Inst in Line 476; 1 Inst in Line 477; */
-10 L_479_Pbb8 + -10 L_478_Pbb8 + -1 C_bb1828 = -27; /*Phase_8.5 Inst in Line 478; 2 Inst in Line 479; */
-10 L_476_Pbb8 + -1 C_bb1827 = -12; /*Phase_8.2 Inst in Line 476; */
-10 L_478_Pbb8 + -10 L_477_Pbb8 + -1 C_bb1826 = -27; /*Phase_8.4 Inst in Line 477; 3 Inst in Line 478; */
-10 L_476_Pbb8 + -10 L_475_Pbb8 + -1 C_bb1825 = -23; /*Phase_8.1 Inst in Line 475; 2 Inst in Line 476; */
-10 L_477_Pbb8 + -1 C_bb1824 = -13; /*Phase_8.3 Inst in Line 477; */
-10 L_475_Pbb8 + -1 C_bb1823 = -15; /*Phase_8.5 Inst in Line 475; */
-10 L_47b_Pbb8 + -1 C_bb1822 = -11; /*Phase_8.1 Inst in Line 47b; */
-10 L_474_Pbb8 + -1 C_bb1821 = -17; /*Phase_8.7 Inst in Line 474; */
-10 L_475_Pbb8 + -1 C_bb1820 = -12; /*Phase_8.2 Inst in Line 475; */
-10 L_474_Pbb8 + -10 L_473_Pbb8 + -1 C_bb1819 = -22; /*Phase_8.1 Inst in Line 473; 1 Inst in Line 474; */
-10 L_473_Pbb8 + -1 C_bb1818 = -15; /*Phase_8.5 Inst in Line 473; */
-10 L_44a_Pbb8 + -10 L_449_Pbb8 + -1 C_bb1817 = -26; /*Phase_8.2 Inst in Line 449; 4 Inst in Line 44a; */
-10 L_447_Pbb8 + -1 C_bb1816 = -11; /*Phase_8.1 Inst in Line 447; */
-10 L_44b_Pbb8 + -1 C_bb1815 = -15; /*Phase_8.5 Inst in Line 44b; */
-10 L_449_Pbb8 + -10 L_448_Pbb8 + -1 C_bb1814 = -29; /*Phase_8.3 Inst in Line 448; 6 Inst in Line 449; */
-10 L_44c_Pbb8 + -1 C_bb1813 = -12; /*Phase_8.2 Inst in Line 44c; */
-10 L_447_Pbb8 + -10 L_446_Pbb8 + -1 C_bb1812 = -24; /*Phase_8.3 Inst in Line 446; 1 Inst in Line 447; */
-10 L_44c_Pbb8 + -1 C_bb1811 = -12; /*Phase_8.2 Inst in Line 44c; */
-10 L_44b_Pbb8 + -1 C_bb1810 = -12; /*Phase_8.2 Inst in Line 44b; */
-10 L_448_Pbb8 + -10 L_447_Pbb8 + -1 C_bb1809 = -31; /*Phase_8.6 Inst in Line 447; 5 Inst in Line 448; */
-10 L_446_Pbb8 + -1 C_bb1808 = -12; /*Phase_8.2 Inst in Line 446; */
-10 L_44b_Pbb8 + -10 L_44a_Pbb8 + -1 C_bb1807 = -22; /*Phase_8.1 Inst in Line 44a; 1 Inst in Line 44b; */
-10 L_446_Pbb8 + -1 C_bb1806 = -12; /*Phase_8.2 Inst in Line 446; */
-10 L_44a_Pbb8 + -1 C_bb1805 = -13; /*Phase_8.3 Inst in Line 44a; */
-10 L_446_Pbb8 + -10 L_445_Pbb8 + -1 C_bb1804 = -22; /*Phase_8.1 Inst in Line 445; 1 Inst in Line 446; */
-10 L_445_Pbb8 + -10 L_444_Pbb8 + -1 C_bb1803 = -30; /*Phase_8.3 Inst in Line 444; 7 Inst in Line 445; */
-10 L_473_Pbb8 + -10 L_472_Pbb8 + -1 C_bb1802 = -27; /*Phase_8.5 Inst in Line 472; 2 Inst in Line 473; */
-10 L_4b2_Pbb8 + -1 C_bb1801 = -11; /*Phase_8.1 Inst in Line 4b2; */
-10 L_4b1_Pbb8 + -1 C_bb1800 = -11; /*Phase_8.1 Inst in Line 4b1; */
-10 L_4ab_Pbb8 + -1 C_bb1799 = -12; /*Phase_8.2 Inst in Line 4ab; */
-10 L_4b1_Pbb8 + -1 C_bb1798 = -14; /*Phase_8.4 Inst in Line 4b1; */
-10 L_4b1_Pbb8 + -1 C_bb1797 = -12; /*Phase_8.2 Inst in Line 4b1; */
-10 L_4ab_Pbb8 + -10 L_4aa_Pbb8 + -10 L_4a9_Pbb8 + -10 L_4a8_Pbb8 + -10 L_4a7_Pbb8 + -10 L_4a6_Pbb8 + -1 C_bb1796 = -103; /*Phase_8.5 Inst in Line 4a6; 8 Inst in Line 4a7; 8 Inst in Line 4a8; 8 Inst in Line 4a9; 8 Inst in Line 4aa; 6 Inst in Line 4ab; */
-10 L_4af_Pbb8 + -10 L_4ae_Pbb8 + -10 L_4ad_Pbb8 + -1 C_bb1795 = -47; /*Phase_8.4 Inst in Line 4ad; 8 Inst in Line 4ae; 5 Inst in Line 4af; */
-10 L_4b1_Pbb8 + -10 L_4b0_Pbb8 + -1 C_bb1794 = -24; /*Phase_8.3 Inst in Line 4b0; 1 Inst in Line 4b1; */
-10 L_4a6_Pbb8 + -1 C_bb1793 = -13; /*Phase_8.3 Inst in Line 4a6; */
-10 L_4b0_Pbb8 + -10 L_4af_Pbb8 + -1 C_bb1792 = -24; /*Phase_8.3 Inst in Line 4af; 1 Inst in Line 4b0; */
-10 L_4ad_Pbb8 + -1 C_bb1791 = -12; /*Phase_8.2 Inst in Line 4ad; */
-10 L_4b0_Pbb8 + -1 C_bb1790 = -14; /*Phase_8.4 Inst in Line 4b0; */
-10 L_4a5_Pbb8 + -1 C_bb1789 = -13; /*Phase_8.3 Inst in Line 4a5; */
-10 L_4ad_Pbb8 + -10 L_4ac_Pbb8 + -1 C_bb1788 = -26; /*Phase_8.4 Inst in Line 4ac; 2 Inst in Line 4ad; */
-10 L_4a5_Pbb8 + -1 C_bb1787 = -14; /*Phase_8.4 Inst in Line 4a5; */
-10 L_4ac_Pbb8 + -1 C_bb1786 = -14; /*Phase_8.4 Inst in Line 4ac; */
-10 L_4a5_Pbb8 + -10 L_4a4_Pbb8 + -1 C_bb1785 = -22; /*Phase_8.1 Inst in Line 4a4; 1 Inst in Line 4a5; */
-10 L_4b2_Pbb8 + -1 C_bb1784 = -12; /*Phase_8.2 Inst in Line 4b2; */
-10 L_48d_Pbb8 + -1 C_bb1783 = -13; /*Phase_8.3 Inst in Line 48d; */
-10 L_4a4_Pbb8 + -10 L_4a3_Pbb8 + -10 L_4a2_Pbb8 + -1 C_bb1782 = -48; /*Phase_8.3 Inst in Line 4a2; 8 Inst in Line 4a3; 7 Inst in Line 4a4; */
-10 L_490_Pbb8 + -10 L_48f_Pbb8 + -10 L_48e_Pbb8 + -10 L_48d_Pbb8 + -1 C_bb1781 = -63; /*Phase_8.3 Inst in Line 48d; 8 Inst in Line 48e; 8 Inst in Line 48f; 4 Inst in Line 490; */
-10 L_48d_Pbb8 + -1 C_bb1780 = -12; /*Phase_8.2 Inst in Line 48d; */
-10 L_48c_Pbb8 + -1 C_bb1779 = -13; /*Phase_8.3 Inst in Line 48c; */
-10 L_485_Pbb8 + -1 C_bb1778 = -12; /*Phase_8.2 Inst in Line 485; */
-10 L_4a2_Pbb8 + -10 L_4a1_Pbb8 + -10 L_4a0_Pbb8 + -10 L_49f_Pbb8 + -10 L_49e_Pbb8 + -10 L_49d_Pbb8 + -10 L_49c_Pbb8 + -10 L_49b_Pbb8 + -10 L_49a_Pbb8 + -10 L_499_Pbb8 + -10 L_498_Pbb8 + -1 C_bb1777 = -192; /*Phase_8.5 Inst in Line 498; 8 Inst in Line 499; 8 Inst in Line 49a; 8 Inst in Line 49b; 8 Inst in Line 49c; 8 Inst in Line 49d; 8 Inst in Line 49e; 8 Inst in Line 49f; 8 Inst in Line 4a0; 8 Inst in Line 4a1; 5 Inst in Line 4a2; */
-10 L_498_Pbb8 + -10 L_497_Pbb8 + -1 C_bb1776 = -26; /*Phase_8.3 Inst in Line 497; 3 Inst in Line 498; */
-10 L_48c_Pbb8 + -1 C_bb1775 = -13; /*Phase_8.3 Inst in Line 48c; */
-10 L_485_Pbb8 + -1 C_bb1774 = -12; /*Phase_8.2 Inst in Line 485; */
-10 L_48b_Pbb8 + -1 C_bb1773 = -13; /*Phase_8.3 Inst in Line 48b; */
-10 L_48b_Pbb8 + -1 C_bb1772 = -13; /*Phase_8.3 Inst in Line 48b; */
-10 L_497_Pbb8 + -10 L_496_Pbb8 + -10 L_495_Pbb8 + -1 C_bb1771 = -46; /*Phase_8.3 Inst in Line 495; 8 Inst in Line 496; 5 Inst in Line 497; */
-10 L_484_Pbb8 + -1 C_bb1770 = -13; /*Phase_8.3 Inst in Line 484; */
-10 L_48b_Pbb8 + -10 L_48a_Pbb8 + -1 C_bb1769 = -23; /*Phase_8.2 Inst in Line 48a; 1 Inst in Line 48b; */
-10 L_48c_Pbb8 + -10 L_48b_Pbb8 + -1 C_bb1768 = -23; /*Phase_8.1 Inst in Line 48b; 2 Inst in Line 48c; */
-10 L_484_Pbb8 + -1 C_bb1767 = -12; /*Phase_8.2 Inst in Line 484; */
-10 L_489_Pbb8 + -1 C_bb1766 = -11; /*Phase_8.1 Inst in Line 489; */
-10 L_48a_Pbb8 + -1 C_bb1765 = -16; /*Phase_8.6 Inst in Line 48a; */
-10 L_484_Pbb8 + -10 L_483_Pbb8 + -1 C_bb1764 = -24; /*Phase_8.1 Inst in Line 483; 3 Inst in Line 484; */
-10 L_489_Pbb8 + -1 C_bb1763 = -12; /*Phase_8.2 Inst in Line 489; */
-10 L_483_Pbb8 + -1 C_bb1762 = -16; /*Phase_8.6 Inst in Line 483; */
-10 L_488_Pbb8 + -1 C_bb1761 = -14; /*Phase_8.4 Inst in Line 488; */
-10 L_488_Pbb8 + -1 C_bb1760 = -14; /*Phase_8.4 Inst in Line 488; */
-10 L_483_Pbb8 + -10 L_482_Pbb8 + -1 C_bb1759 = -23; /*Phase_8.2 Inst in Line 482; 1 Inst in Line 483; */
-10 L_487_Pbb8 + -10 L_486_Pbb8 + -1 C_bb1758 = -28; /*Phase_8.5 Inst in Line 486; 3 Inst in Line 487; */
-10 L_487_Pbb8 + -1 C_bb1757 = -12; /*Phase_8.2 Inst in Line 487; */
-10 L_489_Pbb8 + -1 C_bb1756 = -15; /*Phase_8.5 Inst in Line 489; */
-10 L_482_Pbb8 + -1 C_bb1755 = -13; /*Phase_8.3 Inst in Line 482; */
-10 L_486_Pbb8 + -1 C_bb1754 = -13; /*Phase_8.3 Inst in Line 486; */
-10 L_487_Pbb8 + -1 C_bb1753 = -13; /*Phase_8.3 Inst in Line 487; */
-10 L_482_Pbb8 + -1 C_bb1752 = -12; /*Phase_8.2 Inst in Line 482; */
-10 L_485_Pbb8 + -1 C_bb1751 = -14; /*Phase_8.4 Inst in Line 485; */
-10 L_482_Pbb8 + -10 L_481_Pbb8 + -1 C_bb1750 = -23; /*Phase_8.2 Inst in Line 481; 1 Inst in Line 482; */
-10 L_4b2_Pbb8 + -1 C_bb1749 = -12; /*Phase_8.2 Inst in Line 4b2; */
-10 L_480_Pbb8 + -10 L_47f_Pbb8 + -1 C_bb1748 = -27; /*Phase_8.5 Inst in Line 47f; 2 Inst in Line 480; */
-10 L_480_Pbb8 + -1 C_bb1747 = -12; /*Phase_8.2 Inst in Line 480; */
-10 L_481_Pbb8 + -1 C_bb1746 = -13; /*Phase_8.3 Inst in Line 481; */
-10 L_47f_Pbb8 + -1 C_bb1745 = -12; /*Phase_8.2 Inst in Line 47f; */
-10 L_4b2_Pbb8 + -1 C_bb1744 = -12; /*Phase_8.2 Inst in Line 4b2; */
-10 L_481_Pbb8 + -10 L_480_Pbb8 + -1 C_bb1743 = -27; /*Phase_8.4 Inst in Line 480; 3 Inst in Line 481; */
-10 L_47f_Pbb8 + -10 L_47e_Pbb8 + -1 C_bb1742 = -22; /*Phase_8.1 Inst in Line 47e; 1 Inst in Line 47f; */
-10 L_4b2_Pbb8 + -1 C_bb1741 = -11; /*Phase_8.1 Inst in Line 4b2; */
-10 L_47e_Pbb8 + -1 C_bb1740 = -17; /*Phase_8.7 Inst in Line 47e; */
-10 L_47d_Pbb8 + -10 L_47c_Pbb8 + -1 C_bb1739 = -32; /*Phase_8.4 Inst in Line 47c; 8 Inst in Line 47d; */
-10 L_44a_Pbb8 + -10 L_449_Pbb8 + -1 C_bb1738 = -26; /*Phase_8.2 Inst in Line 449; 4 Inst in Line 44a; */
-10 L_447_Pbb8 + -1 C_bb1737 = -11; /*Phase_8.1 Inst in Line 447; */
-10 L_44b_Pbb8 + -1 C_bb1736 = -15; /*Phase_8.5 Inst in Line 44b; */
-10 L_449_Pbb8 + -10 L_448_Pbb8 + -1 C_bb1735 = -29; /*Phase_8.3 Inst in Line 448; 6 Inst in Line 449; */
-10 L_44c_Pbb8 + -1 C_bb1734 = -12; /*Phase_8.2 Inst in Line 44c; */
-10 L_447_Pbb8 + -10 L_446_Pbb8 + -1 C_bb1733 = -24; /*Phase_8.3 Inst in Line 446; 1 Inst in Line 447; */
-10 L_44c_Pbb8 + -1 C_bb1732 = -12; /*Phase_8.2 Inst in Line 44c; */
-10 L_44b_Pbb8 + -1 C_bb1731 = -12; /*Phase_8.2 Inst in Line 44b; */
-10 L_448_Pbb8 + -10 L_447_Pbb8 + -1 C_bb1730 = -31; /*Phase_8.6 Inst in Line 447; 5 Inst in Line 448; */
-10 L_446_Pbb8 + -1 C_bb1729 = -12; /*Phase_8.2 Inst in Line 446; */
-10 L_44b_Pbb8 + -10 L_44a_Pbb8 + -1 C_bb1728 = -22; /*Phase_8.1 Inst in Line 44a; 1 Inst in Line 44b; */
-10 L_446_Pbb8 + -1 C_bb1727 = -12; /*Phase_8.2 Inst in Line 446; */
-10 L_44a_Pbb8 + -1 C_bb1726 = -13; /*Phase_8.3 Inst in Line 44a; */
-10 L_446_Pbb8 + -10 L_445_Pbb8 + -1 C_bb1725 = -22; /*Phase_8.1 Inst in Line 445; 1 Inst in Line 446; */
-10 L_445_Pbb8 + -10 L_444_Pbb8 + -1 C_bb1724 = -30; /*Phase_8.3 Inst in Line 444; 7 Inst in Line 445; */
-10 L_44a_Pbb8 + -10 L_449_Pbb8 + -1 C_bb1723 = -26; /*Phase_8.2 Inst in Line 449; 4 Inst in Line 44a; */
-10 L_447_Pbb8 + -1 C_bb1722 = -11; /*Phase_8.1 Inst in Line 447; */
-10 L_44b_Pbb8 + -1 C_bb1721 = -15; /*Phase_8.5 Inst in Line 44b; */
-10 L_449_Pbb8 + -10 L_448_Pbb8 + -1 C_bb1720 = -29; /*Phase_8.3 Inst in Line 448; 6 Inst in Line 449; */
-10 L_44c_Pbb8 + -1 C_bb1719 = -12; /*Phase_8.2 Inst in Line 44c; */
-10 L_447_Pbb8 + -10 L_446_Pbb8 + -1 C_bb1718 = -24; /*Phase_8.3 Inst in Line 446; 1 Inst in Line 447; */
-10 L_44c_Pbb8 + -1 C_bb1717 = -12; /*Phase_8.2 Inst in Line 44c; */
-10 L_44b_Pbb8 + -1 C_bb1716 = -12; /*Phase_8.2 Inst in Line 44b; */
-10 L_448_Pbb8 + -10 L_447_Pbb8 + -1 C_bb1715 = -31; /*Phase_8.6 Inst in Line 447; 5 Inst in Line 448; */
-10 L_446_Pbb8 + -1 C_bb1714 = -12; /*Phase_8.2 Inst in Line 446; */
-10 L_44b_Pbb8 + -10 L_44a_Pbb8 + -1 C_bb1713 = -22; /*Phase_8.1 Inst in Line 44a; 1 Inst in Line 44b; */
-10 L_446_Pbb8 + -1 C_bb1712 = -12; /*Phase_8.2 Inst in Line 446; */
-10 L_44a_Pbb8 + -1 C_bb1711 = -13; /*Phase_8.3 Inst in Line 44a; */
-10 L_446_Pbb8 + -10 L_445_Pbb8 + -1 C_bb1710 = -22; /*Phase_8.1 Inst in Line 445; 1 Inst in Line 446; */
-10 L_445_Pbb8 + -10 L_444_Pbb8 + -1 C_bb1709 = -30; /*Phase_8.3 Inst in Line 444; 7 Inst in Line 445; */
-10 L_458_Pbb8 + -10 L_457_Pbb8 + -1 C_bb1708 = -22; /*Phase_8.1 Inst in Line 457; 1 Inst in Line 458; */
-10 L_45c_Pbb8 + -10 L_45b_Pbb8 + -10 L_45a_Pbb8 + -1 C_bb1707 = -46; /*Phase_8.5 Inst in Line 45a; 8 Inst in Line 45b; 3 Inst in Line 45c; */
-10 L_457_Pbb8 + -10 L_456_Pbb8 + -10 L_455_Pbb8 + -10 L_454_Pbb8 + -10 L_453_Pbb8 + -1 C_bb1706 = -82; /*Phase_8.1 Inst in Line 453; 8 Inst in Line 454; 8 Inst in Line 455; 8 Inst in Line 456; 7 Inst in Line 457; */
-10 L_45a_Pbb8 + -10 L_459_Pbb8 + -10 L_458_Pbb8 + -1 C_bb1705 = -48; /*Phase_8.7 Inst in Line 458; 8 Inst in Line 459; 3 Inst in Line 45a; */
-10 L_453_Pbb8 + -1 C_bb1704 = -16; /*Phase_8.6 Inst in Line 453; */
-10 L_45c_Pbb8 + -1 C_bb1703 = -12; /*Phase_8.2 Inst in Line 45c; */
-10 L_451_Pbb8 + -10 L_450_Pbb8 + -10 L_44f_Pbb8 + -10 L_44e_Pbb8 + -10 L_44d_Pbb8 + -1 C_bb1702 = -80; /*Phase_8.1 Inst in Line 44d; 8 Inst in Line 44e; 8 Inst in Line 44f; 8 Inst in Line 450; 5 Inst in Line 451; */
-10 L_453_Pbb8 + -10 L_452_Pbb8 + -1 C_bb1701 = -24; /*Phase_8.3 Inst in Line 452; 1 Inst in Line 453; */
-10 L_44d_Pbb8 + -1 C_bb1700 = -12; /*Phase_8.2 Inst in Line 44d; */
-10 L_452_Pbb8 + -1 C_bb1699 = -13; /*Phase_8.3 Inst in Line 452; */
-10 L_44d_Pbb8 + -1 C_bb1698 = -12; /*Phase_8.2 Inst in Line 44d; */
-10 L_452_Pbb8 + -10 L_451_Pbb8 + -1 C_bb1697 = -25; /*Phase_8.3 Inst in Line 451; 2 Inst in Line 452; */
-10 L_44d_Pbb8 + -1 C_bb1696 = -12; /*Phase_8.2 Inst in Line 44d; */
-10 L_44d_Pbb8 + -10 L_44c_Pbb8 + -1 C_bb1695 = -24; /*Phase_8.3 Inst in Line 44c; 1 Inst in Line 44d; */
-10 L_472_Pbb8 + -10 L_471_Pbb8 + -1 C_bb1694 = -24; /*Phase_8.1 Inst in Line 471; 3 Inst in Line 472; */
-10 L_44a_Pbb8 + -10 L_449_Pbb8 + -1 C_bb1693 = -26; /*Phase_8.2 Inst in Line 449; 4 Inst in Line 44a; */
-10 L_447_Pbb8 + -1 C_bb1692 = -11; /*Phase_8.1 Inst in Line 447; */
-10 L_44b_Pbb8 + -1 C_bb1691 = -15; /*Phase_8.5 Inst in Line 44b; */
-10 L_449_Pbb8 + -10 L_448_Pbb8 + -1 C_bb1690 = -29; /*Phase_8.3 Inst in Line 448; 6 Inst in Line 449; */
-10 L_44c_Pbb8 + -1 C_bb1689 = -12; /*Phase_8.2 Inst in Line 44c; */
-10 L_447_Pbb8 + -10 L_446_Pbb8 + -1 C_bb1688 = -24; /*Phase_8.3 Inst in Line 446; 1 Inst in Line 447; */
-10 L_44c_Pbb8 + -1 C_bb1687 = -12; /*Phase_8.2 Inst in Line 44c; */
-10 L_44b_Pbb8 + -1 C_bb1686 = -12; /*Phase_8.2 Inst in Line 44b; */
-10 L_448_Pbb8 + -10 L_447_Pbb8 + -1 C_bb1685 = -31; /*Phase_8.6 Inst in Line 447; 5 Inst in Line 448; */
-10 L_446_Pbb8 + -1 C_bb1684 = -12; /*Phase_8.2 Inst in Line 446; */
-10 L_44b_Pbb8 + -10 L_44a_Pbb8 + -1 C_bb1683 = -22; /*Phase_8.1 Inst in Line 44a; 1 Inst in Line 44b; */
-10 L_446_Pbb8 + -1 C_bb1682 = -12; /*Phase_8.2 Inst in Line 446; */
-10 L_44a_Pbb8 + -1 C_bb1681 = -13; /*Phase_8.3 Inst in Line 44a; */
-10 L_446_Pbb8 + -10 L_445_Pbb8 + -1 C_bb1680 = -22; /*Phase_8.1 Inst in Line 445; 1 Inst in Line 446; */
-10 L_445_Pbb8 + -10 L_444_Pbb8 + -1 C_bb1679 = -30; /*Phase_8.3 Inst in Line 444; 7 Inst in Line 445; */
-10 L_44a_Pbb8 + -10 L_449_Pbb8 + -1 C_bb1678 = -26; /*Phase_8.2 Inst in Line 449; 4 Inst in Line 44a; */
-10 L_447_Pbb8 + -1 C_bb1677 = -11; /*Phase_8.1 Inst in Line 447; */
-10 L_44b_Pbb8 + -1 C_bb1676 = -15; /*Phase_8.5 Inst in Line 44b; */
-10 L_449_Pbb8 + -10 L_448_Pbb8 + -1 C_bb1675 = -29; /*Phase_8.3 Inst in Line 448; 6 Inst in Line 449; */
-10 L_44c_Pbb8 + -1 C_bb1674 = -12; /*Phase_8.2 Inst in Line 44c; */
-10 L_447_Pbb8 + -10 L_446_Pbb8 + -1 C_bb1673 = -24; /*Phase_8.3 Inst in Line 446; 1 Inst in Line 447; */
-10 L_44c_Pbb8 + -1 C_bb1672 = -12; /*Phase_8.2 Inst in Line 44c; */
-10 L_44b_Pbb8 + -1 C_bb1671 = -12; /*Phase_8.2 Inst in Line 44b; */
-10 L_448_Pbb8 + -10 L_447_Pbb8 + -1 C_bb1670 = -31; /*Phase_8.6 Inst in Line 447; 5 Inst in Line 448; */
-10 L_446_Pbb8 + -1 C_bb1669 = -12; /*Phase_8.2 Inst in Line 446; */
-10 L_44b_Pbb8 + -10 L_44a_Pbb8 + -1 C_bb1668 = -22; /*Phase_8.1 Inst in Line 44a; 1 Inst in Line 44b; */
-10 L_446_Pbb8 + -1 C_bb1667 = -12; /*Phase_8.2 Inst in Line 446; */
-10 L_44a_Pbb8 + -1 C_bb1666 = -13; /*Phase_8.3 Inst in Line 44a; */
-10 L_446_Pbb8 + -10 L_445_Pbb8 + -1 C_bb1665 = -22; /*Phase_8.1 Inst in Line 445; 1 Inst in Line 446; */
-10 L_445_Pbb8 + -10 L_444_Pbb8 + -1 C_bb1664 = -30; /*Phase_8.3 Inst in Line 444; 7 Inst in Line 445; */
-10 L_42e_Pbb8 + -1 C_bb1663 = -14; /*Phase_8.4 Inst in Line 42e; */
-10 L_42d_Pbb8 + -1 C_bb1662 = -16; /*Phase_8.6 Inst in Line 42d; */
-10 L_42d_Pbb8 + -10 L_42c_Pbb8 + -1 C_bb1661 = -26; /*Phase_8.4 Inst in Line 42c; 2 Inst in Line 42d; */
-10 L_42c_Pbb8 + -10 L_42b_Pbb8 + -1 C_bb1660 = -26; /*Phase_8.2 Inst in Line 42b; 4 Inst in Line 42c; */
-10 L_42b_Pbb8 + -10 L_42a_Pbb8 + -1 C_bb1659 = -28; /*Phase_8.2 Inst in Line 42a; 6 Inst in Line 42b; */
-10 L_428_Pbb8 + -1 C_bb1658 = -12; /*Phase_8.2 Inst in Line 428; */
-10 L_42a_Pbb8 + -1 C_bb1657 = -14; /*Phase_8.4 Inst in Line 42a; */
-10 L_428_Pbb8 + -10 L_427_Pbb8 + -1 C_bb1656 = -31; /*Phase_8.5 Inst in Line 427; 6 Inst in Line 428; */
-10 L_42a_Pbb8 + -10 L_429_Pbb8 + -1 C_bb1655 = -23; /*Phase_8.1 Inst in Line 429; 2 Inst in Line 42a; */
-10 L_427_Pbb8 + -1 C_bb1654 = -13; /*Phase_8.3 Inst in Line 427; */
-10 L_429_Pbb8 + -1 C_bb1653 = -13; /*Phase_8.3 Inst in Line 429; */
-10 L_426_Pbb8 + -1 C_bb1652 = -13; /*Phase_8.3 Inst in Line 426; */
-10 L_429_Pbb8 + -1 C_bb1651 = -14; /*Phase_8.4 Inst in Line 429; */
-10 L_426_Pbb8 + -1 C_bb1650 = -13; /*Phase_8.3 Inst in Line 426; */
-10 L_426_Pbb8 + -10 L_425_Pbb8 + -10 L_424_Pbb8 + -10 L_423_Pbb8 + -10 L_422_Pbb8 + -1 C_bb1649 = -79; /*Phase_8.3 Inst in Line 422; 8 Inst in Line 423; 8 Inst in Line 424; 8 Inst in Line 425; 2 Inst in Line 426; */
-10 L_464 + -10 L_463 + -1 C_bb1648 = -27; /*Phase_0.3 Inst in Line 463; 4 Inst in Line 464; */
-10 L_463 + -10 L_462 + -10 L_461 + -1 C_bb1647 = -44; /*Phase_0.1 Inst in Line 461; 8 Inst in Line 462; 5 Inst in Line 463; */
-10 L_464 + -1 C_bb1646 = -12; /*Phase_0.2 Inst in Line 464; */
-10 L_461 + -10 L_460 + -10 L_45f + -1 C_bb1645 = -46; /*Phase_0.1 Inst in Line 45f; 8 Inst in Line 460; 7 Inst in Line 461; */
-10 L_45f + -1 C_bb1644 = -14; /*Phase_0.4 Inst in Line 45f; */
-10 L_45f + -10 L_45e + -1 C_bb1643 = -24; /*Phase_0.1 Inst in Line 45e; 3 Inst in Line 45f; */
-10 L_46a + -10 L_469 + -1 C_bb1642 = -24; /*Phase_0.2 Inst in Line 469; 2 Inst in Line 46a; */
-10 L_469 + -10 L_468 + -1 C_bb1641 = -28; /*Phase_0.2 Inst in Line 468; 6 Inst in Line 469; */
-10 L_468 + -10 L_467 + -1 C_bb1640 = -33; /*Phase_0.7 Inst in Line 467; 6 Inst in Line 468; */
-10 L_467 + -10 L_466 + -1 C_bb1639 = -24; /*Phase_0.3 Inst in Line 466; 1 Inst in Line 467; */
-10 L_466 + -1 C_bb1638 = -14; /*Phase_0.4 Inst in Line 466; */
-10 L_464 + -10 L_463 + -1 C_bb1637 = -27; /*Phase_0.3 Inst in Line 463; 4 Inst in Line 464; */
-10 L_463 + -10 L_462 + -10 L_461 + -1 C_bb1636 = -44; /*Phase_0.1 Inst in Line 461; 8 Inst in Line 462; 5 Inst in Line 463; */
-10 L_464 + -1 C_bb1635 = -12; /*Phase_0.2 Inst in Line 464; */
-10 L_461 + -10 L_460 + -10 L_45f + -1 C_bb1634 = -46; /*Phase_0.1 Inst in Line 45f; 8 Inst in Line 460; 7 Inst in Line 461; */
-10 L_45f + -1 C_bb1633 = -14; /*Phase_0.4 Inst in Line 45f; */
-10 L_45f + -10 L_45e + -1 C_bb1632 = -24; /*Phase_0.1 Inst in Line 45e; 3 Inst in Line 45f; */
-10 L_46a + -10 L_469 + -1 C_bb1631 = -24; /*Phase_0.2 Inst in Line 469; 2 Inst in Line 46a; */
-10 L_469 + -10 L_468 + -1 C_bb1630 = -28; /*Phase_0.2 Inst in Line 468; 6 Inst in Line 469; */
-10 L_468 + -10 L_467 + -1 C_bb1629 = -33; /*Phase_0.7 Inst in Line 467; 6 Inst in Line 468; */
-10 L_467 + -10 L_466 + -1 C_bb1628 = -24; /*Phase_0.3 Inst in Line 466; 1 Inst in Line 467; */
-10 L_466 + -1 C_bb1627 = -14; /*Phase_0.4 Inst in Line 466; */
-10 L_441 + -10 L_440 + -1 C_bb1626 = -30; /*Phase_0.2 Inst in Line 440; 8 Inst in Line 441; */
-10 L_43d + -10 L_43c + -1 C_bb1625 = -31; /*Phase_0.7 Inst in Line 43c; 4 Inst in Line 43d; */
-10 L_440 + -10 L_43f + -10 L_43e + -1 C_bb1624 = -47; /*Phase_0.3 Inst in Line 43e; 8 Inst in Line 43f; 6 Inst in Line 440; */
-10 L_43c + -10 L_43b + -1 C_bb1623 = -22; /*Phase_0.1 Inst in Line 43b; 1 Inst in Line 43c; */
-10 L_43e + -10 L_43d + -1 C_bb1622 = -29; /*Phase_0.4 Inst in Line 43d; 5 Inst in Line 43e; */
-10 L_43b + -1 C_bb1621 = -16; /*Phase_0.6 Inst in Line 43b; */
-10 L_442 + -1 C_bb1620 = -17; /*Phase_0.7 Inst in Line 442; */
-10 L_43b + -10 L_43a + -10 L_439 + -1 C_bb1619 = -45; /*Phase_0.6 Inst in Line 439; 8 Inst in Line 43a; 1 Inst in Line 43b; */
-10 L_438 + -10 L_437 + -10 L_436 + -1 C_bb1618 = -46; /*Phase_0.1 Inst in Line 436; 8 Inst in Line 437; 7 Inst in Line 438; */
-10 L_436 + -10 L_435 + -10 L_434 + -1 C_bb1617 = -46; /*Phase_0.6 Inst in Line 434; 8 Inst in Line 435; 2 Inst in Line 436; */
-10 L_439 + -10 L_438 + -1 C_bb1616 = -23; /*Phase_0.1 Inst in Line 438; 2 Inst in Line 439; */
-10 L_434 + -1 C_bb1615 = -12; /*Phase_0.2 Inst in Line 434; */
-10 L_436 + -1 C_bb1614 = -15; /*Phase_0.5 Inst in Line 436; */
-10 L_433 + -1 C_bb1613 = -13; /*Phase_0.3 Inst in Line 433; */
-10 L_433 + -10 L_432 + -1 C_bb1612 = -26; /*Phase_0.1 Inst in Line 432; 5 Inst in Line 433; */
-10 L_464 + -10 L_463 + -1 C_bb1611 = -27; /*Phase_0.3 Inst in Line 463; 4 Inst in Line 464; */
-10 L_463 + -10 L_462 + -10 L_461 + -1 C_bb1610 = -44; /*Phase_0.1 Inst in Line 461; 8 Inst in Line 462; 5 Inst in Line 463; */
-10 L_464 + -1 C_bb1609 = -12; /*Phase_0.2 Inst in Line 464; */
-10 L_461 + -10 L_460 + -10 L_45f + -1 C_bb1608 = -46; /*Phase_0.1 Inst in Line 45f; 8 Inst in Line 460; 7 Inst in Line 461; */
-10 L_45f + -1 C_bb1607 = -14; /*Phase_0.4 Inst in Line 45f; */
-10 L_45f + -10 L_45e + -1 C_bb1606 = -24; /*Phase_0.1 Inst in Line 45e; 3 Inst in Line 45f; */
-10 L_470 + -1 C_bb1605 = -11; /*Phase_0.1 Inst in Line 470; */
-10 L_46f + -1 C_bb1604 = -11; /*Phase_0.1 Inst in Line 46f; */
-10 L_471 + -1 C_bb1603 = -12; /*Phase_0.2 Inst in Line 471; */
-10 L_46f + -1 C_bb1602 = -13; /*Phase_0.3 Inst in Line 46f; */
-10 L_46e + -1 C_bb1601 = -14; /*Phase_0.4 Inst in Line 46e; */
-10 L_470 + -1 C_bb1600 = -12; /*Phase_0.2 Inst in Line 470; */
-10 L_471 + -10 L_470 + -1 C_bb1599 = -23; /*Phase_0.1 Inst in Line 470; 2 Inst in Line 471; */
-10 L_46e + -1 C_bb1598 = -12; /*Phase_0.2 Inst in Line 46e; */
-10 L_470 + -1 C_bb1597 = -14; /*Phase_0.4 Inst in Line 470; */
-10 L_46e + -1 C_bb1596 = -12; /*Phase_0.2 Inst in Line 46e; */
-10 L_46d + -1 C_bb1595 = -13; /*Phase_0.3 Inst in Line 46d; */
-10 L_46f + -1 C_bb1594 = -12; /*Phase_0.2 Inst in Line 46f; */
-10 L_46d + -1 C_bb1593 = -12; /*Phase_0.2 Inst in Line 46d; */
-10 L_46f + -1 C_bb1592 = -12; /*Phase_0.2 Inst in Line 46f; */
-10 L_46d + -10 L_46c + -1 C_bb1591 = -24; /*Phase_0.1 Inst in Line 46c; 3 Inst in Line 46d; */
-10 L_46c + -1 C_bb1590 = -17; /*Phase_0.7 Inst in Line 46c; */
-10 L_44a + -10 L_449 + -1 C_bb1589 = -26; /*Phase_0.2 Inst in Line 449; 4 Inst in Line 44a; */
-10 L_447 + -1 C_bb1588 = -11; /*Phase_0.1 Inst in Line 447; */
-10 L_44b + -1 C_bb1587 = -15; /*Phase_0.5 Inst in Line 44b; */
-10 L_449_Pbb1586 + -10 L_448_Pbb1586 + -1 C_bb1586 = -29; /*Phase_1586.3 Inst in Line 448; 6 Inst in Line 449; */
-10 L_44c + -1 C_bb1585 = -12; /*Phase_0.2 Inst in Line 44c; */
-10 L_447_Pbb1584 + -10 L_446_Pbb1584 + -1 C_bb1584 = -24; /*Phase_1584.3 Inst in Line 446; 1 Inst in Line 447; */
-10 L_44c + -1 C_bb1583 = -12; /*Phase_0.2 Inst in Line 44c; */
-10 L_44b + -1 C_bb1582 = -12; /*Phase_0.2 Inst in Line 44b; */
-10 L_448 + -10 L_447 + -1 C_bb1581 = -31; /*Phase_0.6 Inst in Line 447; 5 Inst in Line 448; */
-10 L_446 + -1 C_bb1580 = -12; /*Phase_0.2 Inst in Line 446; */
-10 L_44b + -10 L_44a + -1 C_bb1579 = -22; /*Phase_0.1 Inst in Line 44a; 1 Inst in Line 44b; */
-10 L_446 + -1 C_bb1578 = -12; /*Phase_0.2 Inst in Line 446; */
-10 L_44a + -1 C_bb1577 = -13; /*Phase_0.3 Inst in Line 44a; */
-10 L_446 + -10 L_445 + -1 C_bb1576 = -22; /*Phase_0.1 Inst in Line 445; 1 Inst in Line 446; */
-10 L_445 + -10 L_444 + -1 C_bb1575 = -30; /*Phase_0.3 Inst in Line 444; 7 Inst in Line 445; */
-10 L_464 + -10 L_463 + -1 C_bb1574 = -27; /*Phase_0.3 Inst in Line 463; 4 Inst in Line 464; */
-10 L_463 + -10 L_462 + -10 L_461 + -1 C_bb1573 = -44; /*Phase_0.1 Inst in Line 461; 8 Inst in Line 462; 5 Inst in Line 463; */
-10 L_464 + -1 C_bb1572 = -12; /*Phase_0.2 Inst in Line 464; */
-10 L_461 + -10 L_460 + -10 L_45f + -1 C_bb1571 = -46; /*Phase_0.1 Inst in Line 45f; 8 Inst in Line 460; 7 Inst in Line 461; */
-10 L_45f + -1 C_bb1570 = -14; /*Phase_0.4 Inst in Line 45f; */
-10 L_45f + -10 L_45e + -1 C_bb1569 = -24; /*Phase_0.1 Inst in Line 45e; 3 Inst in Line 45f; */
-10 L_46a + -10 L_469 + -1 C_bb1568 = -24; /*Phase_0.2 Inst in Line 469; 2 Inst in Line 46a; */
-10 L_469 + -10 L_468 + -1 C_bb1567 = -28; /*Phase_0.2 Inst in Line 468; 6 Inst in Line 469; */
-10 L_468 + -10 L_467 + -1 C_bb1566 = -33; /*Phase_0.7 Inst in Line 467; 6 Inst in Line 468; */
-10 L_467 + -10 L_466 + -1 C_bb1565 = -24; /*Phase_0.3 Inst in Line 466; 1 Inst in Line 467; */
-10 L_466 + -1 C_bb1564 = -14; /*Phase_0.4 Inst in Line 466; */
-10 L_464 + -10 L_463 + -1 C_bb1563 = -27; /*Phase_0.3 Inst in Line 463; 4 Inst in Line 464; */
-10 L_463 + -10 L_462 + -10 L_461 + -1 C_bb1562 = -44; /*Phase_0.1 Inst in Line 461; 8 Inst in Line 462; 5 Inst in Line 463; */
-10 L_464 + -1 C_bb1561 = -12; /*Phase_0.2 Inst in Line 464; */
-10 L_461 + -10 L_460 + -10 L_45f + -1 C_bb1560 = -46; /*Phase_0.1 Inst in Line 45f; 8 Inst in Line 460; 7 Inst in Line 461; */
-10 L_45f + -1 C_bb1559 = -14; /*Phase_0.4 Inst in Line 45f; */
-10 L_45f + -10 L_45e + -1 C_bb1558 = -24; /*Phase_0.1 Inst in Line 45e; 3 Inst in Line 45f; */
-10 L_46a + -10 L_469 + -1 C_bb1557 = -24; /*Phase_0.2 Inst in Line 469; 2 Inst in Line 46a; */
-10 L_469 + -10 L_468 + -1 C_bb1556 = -28; /*Phase_0.2 Inst in Line 468; 6 Inst in Line 469; */
-10 L_468 + -10 L_467 + -1 C_bb1555 = -33; /*Phase_0.7 Inst in Line 467; 6 Inst in Line 468; */
-10 L_467 + -10 L_466 + -1 C_bb1554 = -24; /*Phase_0.3 Inst in Line 466; 1 Inst in Line 467; */
-10 L_466 + -1 C_bb1553 = -14; /*Phase_0.4 Inst in Line 466; */
-10 L_441 + -10 L_440 + -1 C_bb1552 = -30; /*Phase_0.2 Inst in Line 440; 8 Inst in Line 441; */
-10 L_43d + -10 L_43c + -1 C_bb1551 = -31; /*Phase_0.7 Inst in Line 43c; 4 Inst in Line 43d; */
-10 L_440 + -10 L_43f + -10 L_43e + -1 C_bb1550 = -47; /*Phase_0.3 Inst in Line 43e; 8 Inst in Line 43f; 6 Inst in Line 440; */
-10 L_43c + -10 L_43b + -1 C_bb1549 = -22; /*Phase_0.1 Inst in Line 43b; 1 Inst in Line 43c; */
-10 L_43e + -10 L_43d + -1 C_bb1548 = -29; /*Phase_0.4 Inst in Line 43d; 5 Inst in Line 43e; */
-10 L_43b + -1 C_bb1547 = -16; /*Phase_0.6 Inst in Line 43b; */
-10 L_442 + -1 C_bb1546 = -17; /*Phase_0.7 Inst in Line 442; */
-10 L_43b + -10 L_43a + -10 L_439 + -1 C_bb1545 = -45; /*Phase_0.6 Inst in Line 439; 8 Inst in Line 43a; 1 Inst in Line 43b; */
-10 L_438 + -10 L_437 + -10 L_436 + -1 C_bb1544 = -46; /*Phase_0.1 Inst in Line 436; 8 Inst in Line 437; 7 Inst in Line 438; */
-10 L_436 + -10 L_435 + -10 L_434 + -1 C_bb1543 = -46; /*Phase_0.6 Inst in Line 434; 8 Inst in Line 435; 2 Inst in Line 436; */
-10 L_439 + -10 L_438 + -1 C_bb1542 = -23; /*Phase_0.1 Inst in Line 438; 2 Inst in Line 439; */
-10 L_434 + -1 C_bb1541 = -12; /*Phase_0.2 Inst in Line 434; */
-10 L_436 + -1 C_bb1540 = -15; /*Phase_0.5 Inst in Line 436; */
-10 L_433 + -1 C_bb1539 = -13; /*Phase_0.3 Inst in Line 433; */
-10 L_433 + -10 L_432 + -1 C_bb1538 = -26; /*Phase_0.1 Inst in Line 432; 5 Inst in Line 433; */
-10 L_464 + -10 L_463 + -1 C_bb1537 = -27; /*Phase_0.3 Inst in Line 463; 4 Inst in Line 464; */
-10 L_463 + -10 L_462 + -10 L_461 + -1 C_bb1536 = -44; /*Phase_0.1 Inst in Line 461; 8 Inst in Line 462; 5 Inst in Line 463; */
-10 L_464 + -1 C_bb1535 = -12; /*Phase_0.2 Inst in Line 464; */
-10 L_461 + -10 L_460 + -10 L_45f + -1 C_bb1534 = -46; /*Phase_0.1 Inst in Line 45f; 8 Inst in Line 460; 7 Inst in Line 461; */
-10 L_45f + -1 C_bb1533 = -14; /*Phase_0.4 Inst in Line 45f; */
-10 L_45f + -10 L_45e + -1 C_bb1532 = -24; /*Phase_0.1 Inst in Line 45e; 3 Inst in Line 45f; */
-10 L_470 + -1 C_bb1531 = -11; /*Phase_0.1 Inst in Line 470; */
-10 L_46f + -1 C_bb1530 = -11; /*Phase_0.1 Inst in Line 46f; */
-10 L_471 + -1 C_bb1529 = -12; /*Phase_0.2 Inst in Line 471; */
-10 L_46f + -1 C_bb1528 = -13; /*Phase_0.3 Inst in Line 46f; */
-10 L_46e + -1 C_bb1527 = -14; /*Phase_0.4 Inst in Line 46e; */
-10 L_470 + -1 C_bb1526 = -12; /*Phase_0.2 Inst in Line 470; */
-10 L_471 + -10 L_470 + -1 C_bb1525 = -23; /*Phase_0.1 Inst in Line 470; 2 Inst in Line 471; */
-10 L_46e + -1 C_bb1524 = -12; /*Phase_0.2 Inst in Line 46e; */
-10 L_470 + -1 C_bb1523 = -14; /*Phase_0.4 Inst in Line 470; */
-10 L_46e + -1 C_bb1522 = -12; /*Phase_0.2 Inst in Line 46e; */
-10 L_46d + -1 C_bb1521 = -13; /*Phase_0.3 Inst in Line 46d; */
-10 L_46f + -1 C_bb1520 = -12; /*Phase_0.2 Inst in Line 46f; */
-10 L_46d + -1 C_bb1519 = -12; /*Phase_0.2 Inst in Line 46d; */
-10 L_46f + -1 C_bb1518 = -12; /*Phase_0.2 Inst in Line 46f; */
-10 L_46d + -10 L_46c + -1 C_bb1517 = -24; /*Phase_0.1 Inst in Line 46c; 3 Inst in Line 46d; */
-10 L_46c + -1 C_bb1516 = -17; /*Phase_0.7 Inst in Line 46c; */
-10 L_44a + -10 L_449 + -1 C_bb1515 = -26; /*Phase_0.2 Inst in Line 449; 4 Inst in Line 44a; */
-10 L_447 + -1 C_bb1514 = -11; /*Phase_0.1 Inst in Line 447; */
-10 L_44b + -1 C_bb1513 = -15; /*Phase_0.5 Inst in Line 44b; */
-10 L_449_Pbb1512 + -10 L_448_Pbb1512 + -1 C_bb1512 = -29; /*Phase_1512.3 Inst in Line 448; 6 Inst in Line 449; */
-10 L_44c + -1 C_bb1511 = -12; /*Phase_0.2 Inst in Line 44c; */
-10 L_447_Pbb1510 + -10 L_446_Pbb1510 + -1 C_bb1510 = -24; /*Phase_1510.3 Inst in Line 446; 1 Inst in Line 447; */
-10 L_44c + -1 C_bb1509 = -12; /*Phase_0.2 Inst in Line 44c; */
-10 L_44b + -1 C_bb1508 = -12; /*Phase_0.2 Inst in Line 44b; */
-10 L_448 + -10 L_447 + -1 C_bb1507 = -31; /*Phase_0.6 Inst in Line 447; 5 Inst in Line 448; */
-10 L_446 + -1 C_bb1506 = -12; /*Phase_0.2 Inst in Line 446; */
-10 L_44b + -10 L_44a + -1 C_bb1505 = -22; /*Phase_0.1 Inst in Line 44a; 1 Inst in Line 44b; */
-10 L_446 + -1 C_bb1504 = -12; /*Phase_0.2 Inst in Line 446; */
-10 L_44a + -1 C_bb1503 = -13; /*Phase_0.3 Inst in Line 44a; */
-10 L_446 + -10 L_445 + -1 C_bb1502 = -22; /*Phase_0.1 Inst in Line 445; 1 Inst in Line 446; */
-10 L_445 + -10 L_444 + -1 C_bb1501 = -30; /*Phase_0.3 Inst in Line 444; 7 Inst in Line 445; */
-10 L_464 + -10 L_463 + -1 C_bb1500 = -27; /*Phase_0.3 Inst in Line 463; 4 Inst in Line 464; */
-10 L_463 + -10 L_462 + -10 L_461 + -1 C_bb1499 = -44; /*Phase_0.1 Inst in Line 461; 8 Inst in Line 462; 5 Inst in Line 463; */
-10 L_464 + -1 C_bb1498 = -12; /*Phase_0.2 Inst in Line 464; */
-10 L_461 + -10 L_460 + -10 L_45f + -1 C_bb1497 = -46; /*Phase_0.1 Inst in Line 45f; 8 Inst in Line 460; 7 Inst in Line 461; */
-10 L_45f + -1 C_bb1496 = -14; /*Phase_0.4 Inst in Line 45f; */
-10 L_45f + -10 L_45e + -1 C_bb1495 = -24; /*Phase_0.1 Inst in Line 45e; 3 Inst in Line 45f; */
-10 L_46a + -10 L_469 + -1 C_bb1494 = -24; /*Phase_0.2 Inst in Line 469; 2 Inst in Line 46a; */
-10 L_469 + -10 L_468 + -1 C_bb1493 = -28; /*Phase_0.2 Inst in Line 468; 6 Inst in Line 469; */
-10 L_468 + -10 L_467 + -1 C_bb1492 = -33; /*Phase_0.7 Inst in Line 467; 6 Inst in Line 468; */
-10 L_467 + -10 L_466 + -1 C_bb1491 = -24; /*Phase_0.3 Inst in Line 466; 1 Inst in Line 467; */
-10 L_466 + -1 C_bb1490 = -14; /*Phase_0.4 Inst in Line 466; */
-10 L_464 + -10 L_463 + -1 C_bb1489 = -27; /*Phase_0.3 Inst in Line 463; 4 Inst in Line 464; */
-10 L_463 + -10 L_462 + -10 L_461 + -1 C_bb1488 = -44; /*Phase_0.1 Inst in Line 461; 8 Inst in Line 462; 5 Inst in Line 463; */
-10 L_464 + -1 C_bb1487 = -12; /*Phase_0.2 Inst in Line 464; */
-10 L_461 + -10 L_460 + -10 L_45f + -1 C_bb1486 = -46; /*Phase_0.1 Inst in Line 45f; 8 Inst in Line 460; 7 Inst in Line 461; */
-10 L_45f + -1 C_bb1485 = -14; /*Phase_0.4 Inst in Line 45f; */
-10 L_45f + -10 L_45e + -1 C_bb1484 = -24; /*Phase_0.1 Inst in Line 45e; 3 Inst in Line 45f; */
-10 L_46a + -10 L_469 + -1 C_bb1483 = -24; /*Phase_0.2 Inst in Line 469; 2 Inst in Line 46a; */
-10 L_469 + -10 L_468 + -1 C_bb1482 = -28; /*Phase_0.2 Inst in Line 468; 6 Inst in Line 469; */
-10 L_468 + -10 L_467 + -1 C_bb1481 = -33; /*Phase_0.7 Inst in Line 467; 6 Inst in Line 468; */
-10 L_467 + -10 L_466 + -1 C_bb1480 = -24; /*Phase_0.3 Inst in Line 466; 1 Inst in Line 467; */
-10 L_466 + -1 C_bb1479 = -14; /*Phase_0.4 Inst in Line 466; */
-10 L_441 + -10 L_440 + -1 C_bb1478 = -30; /*Phase_0.2 Inst in Line 440; 8 Inst in Line 441; */
-10 L_43d + -10 L_43c + -1 C_bb1477 = -31; /*Phase_0.7 Inst in Line 43c; 4 Inst in Line 43d; */
-10 L_440 + -10 L_43f + -10 L_43e + -1 C_bb1476 = -47; /*Phase_0.3 Inst in Line 43e; 8 Inst in Line 43f; 6 Inst in Line 440; */
-10 L_43c + -10 L_43b + -1 C_bb1475 = -22; /*Phase_0.1 Inst in Line 43b; 1 Inst in Line 43c; */
-10 L_43e + -10 L_43d + -1 C_bb1474 = -29; /*Phase_0.4 Inst in Line 43d; 5 Inst in Line 43e; */
-10 L_43b + -1 C_bb1473 = -16; /*Phase_0.6 Inst in Line 43b; */
-10 L_442 + -1 C_bb1472 = -17; /*Phase_0.7 Inst in Line 442; */
-10 L_43b + -10 L_43a + -10 L_439 + -1 C_bb1471 = -45; /*Phase_0.6 Inst in Line 439; 8 Inst in Line 43a; 1 Inst in Line 43b; */
-10 L_438 + -10 L_437 + -10 L_436 + -1 C_bb1470 = -46; /*Phase_0.1 Inst in Line 436; 8 Inst in Line 437; 7 Inst in Line 438; */
-10 L_436 + -10 L_435 + -10 L_434 + -1 C_bb1469 = -46; /*Phase_0.6 Inst in Line 434; 8 Inst in Line 435; 2 Inst in Line 436; */
-10 L_439 + -10 L_438 + -1 C_bb1468 = -23; /*Phase_0.1 Inst in Line 438; 2 Inst in Line 439; */
-10 L_434 + -1 C_bb1467 = -12; /*Phase_0.2 Inst in Line 434; */
-10 L_436 + -1 C_bb1466 = -15; /*Phase_0.5 Inst in Line 436; */
-10 L_433 + -1 C_bb1465 = -13; /*Phase_0.3 Inst in Line 433; */
-10 L_433 + -10 L_432 + -1 C_bb1464 = -26; /*Phase_0.1 Inst in Line 432; 5 Inst in Line 433; */
-10 L_464 + -10 L_463 + -1 C_bb1463 = -27; /*Phase_0.3 Inst in Line 463; 4 Inst in Line 464; */
-10 L_463 + -10 L_462 + -10 L_461 + -1 C_bb1462 = -44; /*Phase_0.1 Inst in Line 461; 8 Inst in Line 462; 5 Inst in Line 463; */
-10 L_464 + -1 C_bb1461 = -12; /*Phase_0.2 Inst in Line 464; */
-10 L_461 + -10 L_460 + -10 L_45f + -1 C_bb1460 = -46; /*Phase_0.1 Inst in Line 45f; 8 Inst in Line 460; 7 Inst in Line 461; */
-10 L_45f + -1 C_bb1459 = -14; /*Phase_0.4 Inst in Line 45f; */
-10 L_45f + -10 L_45e + -1 C_bb1458 = -24; /*Phase_0.1 Inst in Line 45e; 3 Inst in Line 45f; */
-10 L_470 + -1 C_bb1457 = -11; /*Phase_0.1 Inst in Line 470; */
-10 L_46f + -1 C_bb1456 = -11; /*Phase_0.1 Inst in Line 46f; */
-10 L_471 + -1 C_bb1455 = -12; /*Phase_0.2 Inst in Line 471; */
-10 L_46f + -1 C_bb1454 = -13; /*Phase_0.3 Inst in Line 46f; */
-10 L_46e + -1 C_bb1453 = -14; /*Phase_0.4 Inst in Line 46e; */
-10 L_470 + -1 C_bb1452 = -12; /*Phase_0.2 Inst in Line 470; */
-10 L_471 + -10 L_470 + -1 C_bb1451 = -23; /*Phase_0.1 Inst in Line 470; 2 Inst in Line 471; */
-10 L_46e + -1 C_bb1450 = -12; /*Phase_0.2 Inst in Line 46e; */
-10 L_470 + -1 C_bb1449 = -14; /*Phase_0.4 Inst in Line 470; */
-10 L_46e + -1 C_bb1448 = -12; /*Phase_0.2 Inst in Line 46e; */
-10 L_46d + -1 C_bb1447 = -13; /*Phase_0.3 Inst in Line 46d; */
-10 L_46f + -1 C_bb1446 = -12; /*Phase_0.2 Inst in Line 46f; */
-10 L_46d + -1 C_bb1445 = -12; /*Phase_0.2 Inst in Line 46d; */
-10 L_46f + -1 C_bb1444 = -12; /*Phase_0.2 Inst in Line 46f; */
-10 L_46d + -10 L_46c + -1 C_bb1443 = -24; /*Phase_0.1 Inst in Line 46c; 3 Inst in Line 46d; */
-10 L_46c + -1 C_bb1442 = -17; /*Phase_0.7 Inst in Line 46c; */
-10 L_44a + -10 L_449 + -1 C_bb1441 = -26; /*Phase_0.2 Inst in Line 449; 4 Inst in Line 44a; */
-10 L_447 + -1 C_bb1440 = -11; /*Phase_0.1 Inst in Line 447; */
-10 L_44b + -1 C_bb1439 = -15; /*Phase_0.5 Inst in Line 44b; */
-10 L_449_Pbb1438 + -10 L_448_Pbb1438 + -1 C_bb1438 = -29; /*Phase_1438.3 Inst in Line 448; 6 Inst in Line 449; */
-10 L_44c + -1 C_bb1437 = -12; /*Phase_0.2 Inst in Line 44c; */
-10 L_447_Pbb1436 + -10 L_446_Pbb1436 + -1 C_bb1436 = -24; /*Phase_1436.3 Inst in Line 446; 1 Inst in Line 447; */
-10 L_44c + -1 C_bb1435 = -12; /*Phase_0.2 Inst in Line 44c; */
-10 L_44b + -1 C_bb1434 = -12; /*Phase_0.2 Inst in Line 44b; */
-10 L_448 + -10 L_447 + -1 C_bb1433 = -31; /*Phase_0.6 Inst in Line 447; 5 Inst in Line 448; */
-10 L_446 + -1 C_bb1432 = -12; /*Phase_0.2 Inst in Line 446; */
-10 L_44b + -10 L_44a + -1 C_bb1431 = -22; /*Phase_0.1 Inst in Line 44a; 1 Inst in Line 44b; */
-10 L_446 + -1 C_bb1430 = -12; /*Phase_0.2 Inst in Line 446; */
-10 L_44a + -1 C_bb1429 = -13; /*Phase_0.3 Inst in Line 44a; */
-10 L_446 + -10 L_445 + -1 C_bb1428 = -22; /*Phase_0.1 Inst in Line 445; 1 Inst in Line 446; */
-10 L_445 + -10 L_444 + -1 C_bb1427 = -30; /*Phase_0.3 Inst in Line 444; 7 Inst in Line 445; */
-10 L_47b + -10 L_47a + -1 C_bb1426 = -27; /*Phase_0.4 Inst in Line 47a; 3 Inst in Line 47b; */
-10 L_47a + -10 L_479 + -1 C_bb1425 = -28; /*Phase_0.4 Inst in Line 479; 4 Inst in Line 47a; */
-10 L_479 + -1 C_bb1424 = -12; /*Phase_0.2 Inst in Line 479; */
-10 L_477 + -10 L_476 + -1 C_bb1423 = -25; /*Phase_0.4 Inst in Line 476; 1 Inst in Line 477; */
-10 L_479 + -10 L_478 + -1 C_bb1422 = -27; /*Phase_0.5 Inst in Line 478; 2 Inst in Line 479; */
-10 L_476 + -1 C_bb1421 = -12; /*Phase_0.2 Inst in Line 476; */
-10 L_478 + -10 L_477 + -1 C_bb1420 = -27; /*Phase_0.4 Inst in Line 477; 3 Inst in Line 478; */
-10 L_476 + -10 L_475 + -1 C_bb1419 = -23; /*Phase_0.1 Inst in Line 475; 2 Inst in Line 476; */
-10 L_477 + -1 C_bb1418 = -13; /*Phase_0.3 Inst in Line 477; */
-10 L_475 + -1 C_bb1417 = -15; /*Phase_0.5 Inst in Line 475; */
-10 L_47b + -1 C_bb1416 = -11; /*Phase_0.1 Inst in Line 47b; */
-10 L_474 + -1 C_bb1415 = -17; /*Phase_0.7 Inst in Line 474; */
-10 L_475 + -1 C_bb1414 = -12; /*Phase_0.2 Inst in Line 475; */
-10 L_474 + -10 L_473 + -1 C_bb1413 = -22; /*Phase_0.1 Inst in Line 473; 1 Inst in Line 474; */
-10 L_473 + -1 C_bb1412 = -15; /*Phase_0.5 Inst in Line 473; */
-10 L_44a + -10 L_449 + -1 C_bb1411 = -26; /*Phase_0.2 Inst in Line 449; 4 Inst in Line 44a; */
-10 L_447 + -1 C_bb1410 = -11; /*Phase_0.1 Inst in Line 447; */
-10 L_44b + -1 C_bb1409 = -15; /*Phase_0.5 Inst in Line 44b; */
-10 L_449_Pbb1408 + -10 L_448_Pbb1408 + -1 C_bb1408 = -29; /*Phase_1408.3 Inst in Line 448; 6 Inst in Line 449; */
-10 L_44c + -1 C_bb1407 = -12; /*Phase_0.2 Inst in Line 44c; */
-10 L_447_Pbb1406 + -10 L_446_Pbb1406 + -1 C_bb1406 = -24; /*Phase_1406.3 Inst in Line 446; 1 Inst in Line 447; */
-10 L_44c + -1 C_bb1405 = -12; /*Phase_0.2 Inst in Line 44c; */
-10 L_44b + -1 C_bb1404 = -12; /*Phase_0.2 Inst in Line 44b; */
-10 L_448 + -10 L_447 + -1 C_bb1403 = -31; /*Phase_0.6 Inst in Line 447; 5 Inst in Line 448; */
-10 L_446 + -1 C_bb1402 = -12; /*Phase_0.2 Inst in Line 446; */
-10 L_44b + -10 L_44a + -1 C_bb1401 = -22; /*Phase_0.1 Inst in Line 44a; 1 Inst in Line 44b; */
-10 L_446 + -1 C_bb1400 = -12; /*Phase_0.2 Inst in Line 446; */
-10 L_44a + -1 C_bb1399 = -13; /*Phase_0.3 Inst in Line 44a; */
-10 L_446 + -10 L_445 + -1 C_bb1398 = -22; /*Phase_0.1 Inst in Line 445; 1 Inst in Line 446; */
-10 L_445 + -10 L_444 + -1 C_bb1397 = -30; /*Phase_0.3 Inst in Line 444; 7 Inst in Line 445; */
-10 L_473 + -10 L_472 + -1 C_bb1396 = -27; /*Phase_0.5 Inst in Line 472; 2 Inst in Line 473; */
-10 L_4b2 + -1 C_bb1395 = -11; /*Phase_0.1 Inst in Line 4b2; */
-10 L_4b1 + -1 C_bb1394 = -11; /*Phase_0.1 Inst in Line 4b1; */
-10 L_4ab + -1 C_bb1393 = -12; /*Phase_0.2 Inst in Line 4ab; */
-10 L_4b1 + -1 C_bb1392 = -14; /*Phase_0.4 Inst in Line 4b1; */
-10 L_4b1 + -1 C_bb1391 = -12; /*Phase_0.2 Inst in Line 4b1; */
-10 L_4ab + -10 L_4aa + -10 L_4a9 + -10 L_4a8 + -10 L_4a7 + -10 L_4a6 + -1 C_bb1390 = -103; /*Phase_0.5 Inst in Line 4a6; 8 Inst in Line 4a7; 8 Inst in Line 4a8; 8 Inst in Line 4a9; 8 Inst in Line 4aa; 6 Inst in Line 4ab; */
-10 L_4af + -10 L_4ae + -10 L_4ad + -1 C_bb1389 = -47; /*Phase_0.4 Inst in Line 4ad; 8 Inst in Line 4ae; 5 Inst in Line 4af; */
-10 L_4b1 + -10 L_4b0 + -1 C_bb1388 = -24; /*Phase_0.3 Inst in Line 4b0; 1 Inst in Line 4b1; */
-10 L_4a6 + -1 C_bb1387 = -13; /*Phase_0.3 Inst in Line 4a6; */
-10 L_4b0 + -10 L_4af + -1 C_bb1386 = -24; /*Phase_0.3 Inst in Line 4af; 1 Inst in Line 4b0; */
-10 L_4ad + -1 C_bb1385 = -12; /*Phase_0.2 Inst in Line 4ad; */
-10 L_4b0 + -1 C_bb1384 = -14; /*Phase_0.4 Inst in Line 4b0; */
-10 L_4a5 + -1 C_bb1383 = -13; /*Phase_0.3 Inst in Line 4a5; */
-10 L_4ad + -10 L_4ac + -1 C_bb1382 = -26; /*Phase_0.4 Inst in Line 4ac; 2 Inst in Line 4ad; */
-10 L_4a5 + -1 C_bb1381 = -14; /*Phase_0.4 Inst in Line 4a5; */
-10 L_4ac + -1 C_bb1380 = -14; /*Phase_0.4 Inst in Line 4ac; */
-10 L_4a5 + -10 L_4a4 + -1 C_bb1379 = -22; /*Phase_0.1 Inst in Line 4a4; 1 Inst in Line 4a5; */
-10 L_4b2 + -1 C_bb1378 = -12; /*Phase_0.2 Inst in Line 4b2; */
-10 L_48d + -1 C_bb1377 = -13; /*Phase_0.3 Inst in Line 48d; */
-10 L_4a4 + -10 L_4a3 + -10 L_4a2 + -1 C_bb1376 = -48; /*Phase_0.3 Inst in Line 4a2; 8 Inst in Line 4a3; 7 Inst in Line 4a4; */
-10 L_490 + -10 L_48f + -10 L_48e + -10 L_48d + -1 C_bb1375 = -63; /*Phase_0.3 Inst in Line 48d; 8 Inst in Line 48e; 8 Inst in Line 48f; 4 Inst in Line 490; */
-10 L_48d + -1 C_bb1374 = -12; /*Phase_0.2 Inst in Line 48d; */
-10 L_48c + -1 C_bb1373 = -13; /*Phase_0.3 Inst in Line 48c; */
-10 L_485 + -1 C_bb1372 = -12; /*Phase_0.2 Inst in Line 485; */
-10 L_4a2 + -10 L_4a1 + -10 L_4a0 + -10 L_49f + -10 L_49e + -10 L_49d + -10 L_49c + -10 L_49b + -10 L_49a + -10 L_499 + -10 L_498 + -1 C_bb1371 = -192; /*Phase_0.5 Inst in Line 498; 8 Inst in Line 499; 8 Inst in Line 49a; 8 Inst in Line 49b; 8 Inst in Line 49c; 8 Inst in Line 49d; 8 Inst in Line 49e; 8 Inst in Line 49f; 8 Inst in Line 4a0; 8 Inst in Line 4a1; 5 Inst in Line 4a2; */
-10 L_498 + -10 L_497 + -1 C_bb1370 = -26; /*Phase_0.3 Inst in Line 497; 3 Inst in Line 498; */
-10 L_48c + -1 C_bb1369 = -13; /*Phase_0.3 Inst in Line 48c; */
-10 L_485 + -1 C_bb1368 = -12; /*Phase_0.2 Inst in Line 485; */
-10 L_48b + -1 C_bb1367 = -13; /*Phase_0.3 Inst in Line 48b; */
-10 L_48b + -1 C_bb1366 = -13; /*Phase_0.3 Inst in Line 48b; */
-10 L_497 + -10 L_496 + -10 L_495 + -1 C_bb1365 = -46; /*Phase_0.3 Inst in Line 495; 8 Inst in Line 496; 5 Inst in Line 497; */
-10 L_484 + -1 C_bb1364 = -13; /*Phase_0.3 Inst in Line 484; */
-10 L_48b + -10 L_48a + -1 C_bb1363 = -23; /*Phase_0.2 Inst in Line 48a; 1 Inst in Line 48b; */
-10 L_48c + -10 L_48b + -1 C_bb1362 = -23; /*Phase_0.1 Inst in Line 48b; 2 Inst in Line 48c; */
-10 L_484 + -1 C_bb1361 = -12; /*Phase_0.2 Inst in Line 484; */
-10 L_489 + -1 C_bb1360 = -11; /*Phase_0.1 Inst in Line 489; */
-10 L_48a + -1 C_bb1359 = -16; /*Phase_0.6 Inst in Line 48a; */
-10 L_484 + -10 L_483 + -1 C_bb1358 = -24; /*Phase_0.1 Inst in Line 483; 3 Inst in Line 484; */
-10 L_489 + -1 C_bb1357 = -12; /*Phase_0.2 Inst in Line 489; */
-10 L_483 + -1 C_bb1356 = -16; /*Phase_0.6 Inst in Line 483; */
-10 L_488 + -1 C_bb1355 = -14; /*Phase_0.4 Inst in Line 488; */
-10 L_488 + -1 C_bb1354 = -14; /*Phase_0.4 Inst in Line 488; */
-10 L_483 + -10 L_482 + -1 C_bb1353 = -23; /*Phase_0.2 Inst in Line 482; 1 Inst in Line 483; */
-10 L_487 + -10 L_486 + -1 C_bb1352 = -28; /*Phase_0.5 Inst in Line 486; 3 Inst in Line 487; */
-10 L_487 + -1 C_bb1351 = -12; /*Phase_0.2 Inst in Line 487; */
-10 L_489 + -1 C_bb1350 = -15; /*Phase_0.5 Inst in Line 489; */
-10 L_482 + -1 C_bb1349 = -13; /*Phase_0.3 Inst in Line 482; */
-10 L_486 + -1 C_bb1348 = -13; /*Phase_0.3 Inst in Line 486; */
-10 L_487 + -1 C_bb1347 = -13; /*Phase_0.3 Inst in Line 487; */
-10 L_482 + -1 C_bb1346 = -12; /*Phase_0.2 Inst in Line 482; */
-10 L_485 + -1 C_bb1345 = -14; /*Phase_0.4 Inst in Line 485; */
-10 L_482 + -10 L_481 + -1 C_bb1344 = -23; /*Phase_0.2 Inst in Line 481; 1 Inst in Line 482; */
-10 L_4b2 + -1 C_bb1343 = -12; /*Phase_0.2 Inst in Line 4b2; */
-10 L_480 + -10 L_47f + -1 C_bb1342 = -27; /*Phase_0.5 Inst in Line 47f; 2 Inst in Line 480; */
-10 L_480 + -1 C_bb1341 = -12; /*Phase_0.2 Inst in Line 480; */
-10 L_481 + -1 C_bb1340 = -13; /*Phase_0.3 Inst in Line 481; */
-10 L_47f + -1 C_bb1339 = -12; /*Phase_0.2 Inst in Line 47f; */
-10 L_4b2 + -1 C_bb1338 = -12; /*Phase_0.2 Inst in Line 4b2; */
-10 L_481 + -10 L_480 + -1 C_bb1337 = -27; /*Phase_0.4 Inst in Line 480; 3 Inst in Line 481; */
-10 L_47f + -10 L_47e + -1 C_bb1336 = -22; /*Phase_0.1 Inst in Line 47e; 1 Inst in Line 47f; */
-10 L_4b2 + -1 C_bb1335 = -11; /*Phase_0.1 Inst in Line 4b2; */
-10 L_47e + -1 C_bb1334 = -17; /*Phase_0.7 Inst in Line 47e; */
-10 L_47d + -10 L_47c + -1 C_bb1333 = -32; /*Phase_0.4 Inst in Line 47c; 8 Inst in Line 47d; */
-10 L_44a + -10 L_449 + -1 C_bb1332 = -26; /*Phase_0.2 Inst in Line 449; 4 Inst in Line 44a; */
-10 L_447 + -1 C_bb1331 = -11; /*Phase_0.1 Inst in Line 447; */
-10 L_44b + -1 C_bb1330 = -15; /*Phase_0.5 Inst in Line 44b; */
-10 L_449_Pbb1329 + -10 L_448_Pbb1329 + -1 C_bb1329 = -29; /*Phase_1329.3 Inst in Line 448; 6 Inst in Line 449; */
-10 L_44c + -1 C_bb1328 = -12; /*Phase_0.2 Inst in Line 44c; */
-10 L_447_Pbb1327 + -10 L_446_Pbb1327 + -1 C_bb1327 = -24; /*Phase_1327.3 Inst in Line 446; 1 Inst in Line 447; */
-10 L_44c + -1 C_bb1326 = -12; /*Phase_0.2 Inst in Line 44c; */
-10 L_44b + -1 C_bb1325 = -12; /*Phase_0.2 Inst in Line 44b; */
-10 L_448 + -10 L_447 + -1 C_bb1324 = -31; /*Phase_0.6 Inst in Line 447; 5 Inst in Line 448; */
-10 L_446 + -1 C_bb1323 = -12; /*Phase_0.2 Inst in Line 446; */
-10 L_44b + -10 L_44a + -1 C_bb1322 = -22; /*Phase_0.1 Inst in Line 44a; 1 Inst in Line 44b; */
-10 L_446 + -1 C_bb1321 = -12; /*Phase_0.2 Inst in Line 446; */
-10 L_44a + -1 C_bb1320 = -13; /*Phase_0.3 Inst in Line 44a; */
-10 L_446 + -10 L_445 + -1 C_bb1319 = -22; /*Phase_0.1 Inst in Line 445; 1 Inst in Line 446; */
-10 L_445 + -10 L_444 + -1 C_bb1318 = -30; /*Phase_0.3 Inst in Line 444; 7 Inst in Line 445; */
-10 L_44a + -10 L_449 + -1 C_bb1317 = -26; /*Phase_0.2 Inst in Line 449; 4 Inst in Line 44a; */
-10 L_447 + -1 C_bb1316 = -11; /*Phase_0.1 Inst in Line 447; */
-10 L_44b + -1 C_bb1315 = -15; /*Phase_0.5 Inst in Line 44b; */
-10 L_449_Pbb1314 + -10 L_448_Pbb1314 + -1 C_bb1314 = -29; /*Phase_1314.3 Inst in Line 448; 6 Inst in Line 449; */
-10 L_44c + -1 C_bb1313 = -12; /*Phase_0.2 Inst in Line 44c; */
-10 L_447_Pbb1312 + -10 L_446_Pbb1312 + -1 C_bb1312 = -24; /*Phase_1312.3 Inst in Line 446; 1 Inst in Line 447; */
-10 L_44c + -1 C_bb1311 = -12; /*Phase_0.2 Inst in Line 44c; */
-10 L_44b + -1 C_bb1310 = -12; /*Phase_0.2 Inst in Line 44b; */
-10 L_448 + -10 L_447 + -1 C_bb1309 = -31; /*Phase_0.6 Inst in Line 447; 5 Inst in Line 448; */
-10 L_446 + -1 C_bb1308 = -12; /*Phase_0.2 Inst in Line 446; */
-10 L_44b + -10 L_44a + -1 C_bb1307 = -22; /*Phase_0.1 Inst in Line 44a; 1 Inst in Line 44b; */
-10 L_446 + -1 C_bb1306 = -12; /*Phase_0.2 Inst in Line 446; */
-10 L_44a + -1 C_bb1305 = -13; /*Phase_0.3 Inst in Line 44a; */
-10 L_446 + -10 L_445 + -1 C_bb1304 = -22; /*Phase_0.1 Inst in Line 445; 1 Inst in Line 446; */
-10 L_445 + -10 L_444 + -1 C_bb1303 = -30; /*Phase_0.3 Inst in Line 444; 7 Inst in Line 445; */
-10 L_458 + -10 L_457 + -1 C_bb1302 = -22; /*Phase_0.1 Inst in Line 457; 1 Inst in Line 458; */
-10 L_45c + -10 L_45b + -10 L_45a + -1 C_bb1301 = -46; /*Phase_0.5 Inst in Line 45a; 8 Inst in Line 45b; 3 Inst in Line 45c; */
-10 L_457 + -10 L_456 + -10 L_455 + -10 L_454 + -10 L_453 + -1 C_bb1300 = -82; /*Phase_0.1 Inst in Line 453; 8 Inst in Line 454; 8 Inst in Line 455; 8 Inst in Line 456; 7 Inst in Line 457; */
-10 L_45a + -10 L_459 + -10 L_458 + -1 C_bb1299 = -48; /*Phase_0.7 Inst in Line 458; 8 Inst in Line 459; 3 Inst in Line 45a; */
-10 L_453 + -1 C_bb1298 = -16; /*Phase_0.6 Inst in Line 453; */
[truncated: 275,258 more chars]
