# Supplementary material for: Reducing the WCET and analysis time of systems with simple lockable instruction caches
Source: PLoS One. 2020 Mar 19;15(3):e0229980. doi: 10.1371/journal.pone.0229980 (PMC7082033; doi:10.1371/journal.pone.0229980)
Supplement: S1 File — (ZIP) [file pone.0229980.s001.zip › ILPS/basicmath_O1_L32_C512_A2_CM10_NM_compact.ilp]

/* IPET system */
max:  -1 wcet_fin;
-1 C_bb2 + -1 Wcet_basicmath_main + -1 C_bb1 + 1 Wcet_main = 4; /**/
-875 C_bb12 + -875 Wcet_basicmath_solveCubic + -875 C_bb11 + 1 wcet_bb11_bb12 = 1750; /**/
-1 wcet_bb11_bb12 + 1 wcetloop_11 >= 0; /**/
-175 C_bb13 + -1750 L_419 + -1 wcetloop_11 + -175 C_bb10 + 1 wcet_bb10_bb11 = -1750; /*, DFH BB 11 Line L_419(175*(11-1))*/
-1 wcet_bb10_bb11 + 1 wcetloop_10 >= 300; /**/
-250 L_41b + -25 C_bb14 + -250 L_419 + -1 wcetloop_10 + -25 C_bb9 + 1 wcet_bb9_bb10 = -500; /*, DFH BB 10 Line L_419(25*(11-1)), DAH BB 14 Line L_41b(25*(11-1))*/
-1 wcet_bb9_bb10 + 1 wcetloop_9 >= 40; /**/
-50 L_41b + -5 C_bb15 + -50 L_419 + -1 wcetloop_9 + -5 C_bb8 + 1 wcet_bb8_bb9 = -100; /*, DFH BB 9 Line L_419(5*(11-1)), DAH BB 15 Line L_41b(5*(11-1))*/
-1 wcet_bb8_bb9 + 1 wcetloop_8 >= 8; /**/
-1000 C_bb18 + -1 Wcet_basicmath_usqrt + -1000 C_bb17 + 1 wcet_bb17_bb18 = 2000; /**/
-1 wcet_bb17_bb18 + 1 wcetloop_17 >= 0; /**/
-1 Wcet_basicmath_usqrt + 1000 wcet_basicmath_usqrt_bb2063 >= 0; /**/
-1 C_bb24 + -3610 L_41e + -361 C_bb23 + -1 C_bb22 + -362 C_bb21 + -1 C_bb20 + -3640 L_41d + -1 wcet_basicmath_usqrt_bb2063 + -1 C_bb19 + -1 wcetloop_17 + -20 L_41c + -1 C_bb16 + -1 wcetloop_8 + -1 C_bb7 + -1 C_bb6 + -1 C_bb5 + -1 C_bb4 + -4 Wcet_basicmath_solveCubic + -1 C_bb3 + 1 Wcet_basicmath_main = -5816; /*, DAH BB 16 Line L_41c(1*(11-1)), DFH BB 17 Line L_41c(1*(11-1)), DAH BB 19 Line L_41d(1*(11-1)), DAH BB 21 Line L_41d(362*(11-1)), DAH BB 22 Line L_41d(1*(11-1)), DFM BB 23 Line L_41e(360*(11-1)), DAH BB 24 Line L_41e(1*(11-1))*/
-1000 C_bb2058 + -1 Wcet_basicmath_memcpy + -1000 C_bb2057 + -10000 L_430 + -33000 C_bb2056 + -1000 C_bb2055 + 1 Wcet_basicmath_usqrt = 57938; /*, DFH BB 2056 Line L_430(1000* (11-1))*/
-1 C_bb34 + -1 C_bb39 + -1 C_bb38 + -1 C_bb37 + -1 C_bb36 + -1 C_bb35 + -3 Wcet_basicmath___cosf + -1 C_bb33 + -1 C_bb31 + -1 Wcet_basicmath___ieee754_acosf + -1 C_bb29 + -4 Wcet_basicmath___ieee754_sqrtf + -1 C_bb27 + -1 C_bb25 + 1 wcet_bb25_bb27 = 20; /**/
-1 wcet_bb25_bb27 + 1 wcet_bb25 >= 0; /**/
-10 L_428 + -1 C_bb34 + -1 C_bb32 + -1 Wcet_basicmath___ieee754_powf + -1 C_bb30 + -1 Wcet_basicmath___fabsf + -1 C_bb28 + -10 L_426 + -1 Wcet_basicmath___ieee754_sqrtf + -1 C_bb26 + -1 C_bb25 + 1 wcet_bb25_bb26 = -14; /*, DAH BB 26 Line L_426(1*(11-1)), DAH BB 34 Line L_428(1*(11-1))*/
-1 wcet_bb25_bb26 + 1 wcet_bb25 >= 0; /**/
-1 wcet_bb25 + 1 Wcet_basicmath_solveCubic = 2; /**/
-1000 C_bb2062 + -50000 L_422 + -5000 C_bb2061 + -10000 L_421 + -1000 C_bb2060 + -1000 C_bb2059 + 1 wcet_bb2059_bb2060 = -52500; /*, DAH BB 2060 Line L_421(1000*(11-1)), DFM BB 2061 Line L_422(4000*(11-1)), DAH BB 2062 Line L_422(1000*(11-1))*/
-1 wcet_bb2059_bb2060 + 1 wcet_bb2059 >= 0; /**/
-1 wcet_bb2059 + 1 Wcet_basicmath_memcpy = 2000; /**/
-1 C_bb228 + -1 Wcet_basicmath___kernel_cosf + -1 C_bb226 + -1 C_bb224 + 1 wcet_bb224_bb226 = 4; /**/
-1 wcet_bb224_bb226 + 1 wcet_bb224 >= 0; /**/
-10 L_46c + -1 wcet_bb225 + -1 C_bb224 + 1 wcet_bb224_bb225 = -10; /*, DAH BB 225 Line L_46c(1*(11-1))*/
-1 wcet_bb224_bb225 + 1 wcet_bb224 >= 0; /**/
-1 C_bb228 + -1 C_bb225 + 1 wcet_bb225_bb228 = 2; /**/
-1 wcet_bb225_bb228 + 1 wcet_bb225 >= 0; /**/
-1 wcet_bb229 + -10 L_46d + -1 Wcet_basicmath___ieee754_rem_pio2f + -1 C_bb227 + -1 C_bb225 + 1 wcet_bb225_bb227 = -8; /*, DAH BB 227 Line L_46d(1*(11-1))*/
-1 wcet_bb225_bb227 + 1 wcet_bb225 >= 0; /**/
-1 C_bb228 + -1 C_bb234 + -1 Wcet_basicmath___kernel_sinf + -1 C_bb231 + -1 C_bb229 + 1 wcet_bb229_bb231 = 6; /**/
-1 wcet_bb229_bb231 + 1 wcet_bb229 >= 0; /**/
-1 wcet_bb230 + -1 C_bb229 + 1 wcet_bb229_bb230 = 0; /**/
-1 wcet_bb229_bb230 + 1 wcet_bb229 >= 0; /**/
-1 C_bb228 + -1 C_bb237 + -1 Wcet_basicmath___kernel_cosf + -1 C_bb233 + -1 C_bb230 + 1 wcet_bb230_bb233 = 6; /**/
-1 wcet_bb230_bb233 + 1 wcet_bb230 >= 0; /**/
-10 L_46e + -1 wcet_bb232 + -1 C_bb230 + 1 wcet_bb230_bb232 = -10; /*, DAH BB 232 Line L_46e(1*(11-1))*/
-1 wcet_bb230_bb232 + 1 wcet_bb230 >= 0; /**/
-1 C_bb228 + -1 C_bb239 + -1 Wcet_basicmath___kernel_cosf + -1 C_bb236 + -1 C_bb232 + 1 wcet_bb232_bb236 = 6; /**/
-1 wcet_bb232_bb236 + 1 wcet_bb232 >= 0; /**/
-10 L_46f + -1 C_bb228 + -1 C_bb238 + -10 L_46e + -1 Wcet_basicmath___kernel_sinf + -1 C_bb235 + -1 C_bb232 + 1 wcet_bb232_bb235 = -16; /*, DAH BB 235 Line L_46e(1*(11-1)), DAH BB 228 Line L_46f(1*(11-1))*/
-1 wcet_bb232_bb235 + 1 wcet_bb232 >= 0; /**/
-1 wcet_bb224 + 1 Wcet_basicmath___cosf = 2; /**/
-10 L_4b2 + -1 C_bb120 + -1 C_bb117 + -1 C_bb115 + 1 wcet_bb115_bb117 = -8; /*, DAH BB 120 Line L_4b2(1*(11-1))*/
-1 wcet_bb115_bb117 + 1 wcet_bb115 >= 0; /**/
-1 wcet_bb116 + -1 C_bb115 + 1 wcet_bb115_bb116 = 0; /**/
-1 wcet_bb115_bb116 + 1 wcet_bb115 >= 0; /**/
-1 wcet_bb119 + -1 C_bb116 + 1 wcet_bb116_bb119 = 2; /**/
-1 wcet_bb116_bb119 + 1 wcet_bb116 >= 0; /**/
-1 wcet_bb121 + -10 L_47e + -1 Wcet_basicmath___isinff + -1 C_bb118 + -1 C_bb116 + 1 wcet_bb116_bb118 = -8; /*, DAH BB 118 Line L_47e(1*(11-1))*/
-1 wcet_bb116_bb118 + 1 wcet_bb116 >= 0; /**/
-1 C_bb120 + -1 C_bb123 + -1 C_bb119 + 1 wcet_bb119_bb123 = 4; /**/
-1 wcet_bb119_bb123 + 1 wcet_bb119 >= 0; /**/
-10 L_481 + -1 wcet_bb122 + -1 C_bb119 + 1 wcet_bb119_bb122 = -10; /*, DAH BB 122 Line L_481(1*(11-1))*/
-1 wcet_bb119_bb122 + 1 wcet_bb119 >= 0; /**/
-1 wcet_bb127 + -1 C_bb122 + 1 wcet_bb122_bb127 = 2; /**/
-1 wcet_bb122_bb127 + 1 wcet_bb122 >= 0; /**/
-10 L_481 + -1 wcet_bb126 + -1 C_bb122 + 1 wcet_bb122_bb126 = -10; /*, DAH BB 126 Line L_481(1*(11-1))*/
-1 wcet_bb122_bb126 + 1 wcet_bb122 >= 0; /**/
-10 L_4b2 + -1 C_bb120 + -1 C_bb125 + -1 C_bb121 + 1 wcet_bb121_bb125 = -6; /*, DAH BB 120 Line L_4b2(1*(11-1))*/
-1 wcet_bb121_bb125 + 1 wcet_bb121 >= 0; /**/
-10 L_47f + -1 wcet_bb124 + -1 C_bb121 + 1 wcet_bb121_bb124 = -10; /*, DAH BB 124 Line L_47f(1*(11-1))*/
-1 wcet_bb121_bb124 + 1 wcet_bb121 >= 0; /**/
-1 wcet_bb127 + -1 C_bb124 + 1 wcet_bb124_bb127 = 2; /**/
-1 wcet_bb124_bb127 + 1 wcet_bb124 >= 0; /**/
-1 C_bb120 + -10 L_480 + -1 C_bb123 + -1 C_bb124 + 1 wcet_bb124_bb123 = -8; /*, DAH BB 123 Line L_480(1*(11-1))*/
-1 wcet_bb124_bb123 + 1 wcet_bb124 >= 0; /**/
-1 wcet_bb126 + -1 C_bb127 + 1 wcet_bb127_bb126 = 2; /**/
-1 wcet_bb127_bb126 + 1 wcet_bb127 >= 0; /**/
-1 wcet_bb130 + -1 C_bb127 + 1 wcet_bb127_bb130 = 0; /**/
-1 wcet_bb127_bb130 + 1 wcet_bb127 >= 0; /**/
-1 wcet_bb126 + -1 C_bb130 + 1 wcet_bb130_bb126 = 2; /**/
-1 wcet_bb130_bb126 + 1 wcet_bb130 >= 0; /**/
-1 wcet_bb126 + -10 L_486 + -1 C_bb134 + -1 C_bb130 + 1 wcet_bb130_bb134 = -8; /*, DAH BB 134 Line L_486(1*(11-1))*/
-1 wcet_bb130_bb134 + 1 wcet_bb130 >= 0; /**/
-1 wcet_bb129 + -1 C_bb126 + 1 wcet_bb126_bb129 = 2; /**/
-1 wcet_bb126_bb129 + 1 wcet_bb126 >= 0; /**/
-10 L_482 + -1 wcet_bb128 + -1 C_bb126 + 1 wcet_bb126_bb128 = -10; /*, DAH BB 128 Line L_482(1*(11-1))*/
-1 wcet_bb126_bb128 + 1 wcet_bb126 >= 0; /**/
-1 C_bb120 + -1 C_bb129 + 1 wcet_bb129_bb120 = 2; /**/
-1 wcet_bb129_bb120 + 1 wcet_bb129 >= 0; /**/
-10 L_487 + -1 wcet_bb133 + -1 C_bb129 + 1 wcet_bb129_bb133 = -10; /*, DAH BB 133 Line L_487(1*(11-1))*/
-1 wcet_bb129_bb133 + 1 wcet_bb129 >= 0; /**/
-1 C_bb120 + -1 C_bb137 + -1 C_bb133 + 1 wcet_bb133_bb137 = 4; /**/
-1 wcet_bb133_bb137 + 1 wcet_bb133 >= 0; /**/
-1 C_bb120 + -1 C_bb136 + -1 C_bb133 + 1 wcet_bb133_bb136 = 2; /**/
-1 wcet_bb133_bb136 + 1 wcet_bb133 >= 0; /**/
-1 C_bb120 + -1 C_bb132 + -1 C_bb128 + 1 wcet_bb128_bb132 = 4; /**/
-1 wcet_bb128_bb132 + 1 wcet_bb128 >= 0; /**/
-10 L_482 + -1 wcet_bb131 + -1 C_bb128 + 1 wcet_bb128_bb131 = -10; /*, DAH BB 131 Line L_482(1*(11-1))*/
-1 wcet_bb128_bb131 + 1 wcet_bb128 >= 0; /**/
-1 C_bb120 + -1 C_bb131 + 1 wcet_bb131_bb120 = 2; /**/
-1 wcet_bb131_bb120 + 1 wcet_bb131 >= 0; /**/
-10 L_482 + -1 wcet_bb135 + -1 C_bb131 + 1 wcet_bb131_bb135 = -10; /*, DAH BB 135 Line L_482(1*(11-1))*/
-1 wcet_bb131_bb135 + 1 wcet_bb131 >= 0; /**/
-1 C_bb120 + -1 C_bb142 + -1 Wcet_basicmath___ieee754_sqrtf + -1 C_bb139 + -1 C_bb135 + 1 wcet_bb135_bb139 = 6; /**/
-1 wcet_bb135_bb139 + 1 wcet_bb135 >= 0; /**/
-10 L_483 + -1 wcet_bb138 + -1 C_bb135 + 1 wcet_bb135_bb138 = -10; /*, DAH BB 138 Line L_483(1*(11-1))*/
-1 wcet_bb135_bb138 + 1 wcet_bb135 >= 0; /**/
-1 wcet_bb141 + -1 C_bb138 + 1 wcet_bb138_bb141 = 2; /**/
-1 wcet_bb138_bb141 + 1 wcet_bb138 >= 0; /**/
-10 L_483 + -1 wcet_bb140 + -1 C_bb138 + 1 wcet_bb138_bb140 = -10; /*, DAH BB 140 Line L_483(1*(11-1))*/
-1 wcet_bb138_bb140 + 1 wcet_bb138 >= 0; /**/
-1 C_bb120 + -1 C_bb141 + 1 wcet_bb141_bb120 = 2; /**/
-1 wcet_bb141_bb120 + 1 wcet_bb141 >= 0; /**/
-10 L_48a + -1 wcet_bb145 + -1 C_bb141 + 1 wcet_bb141_bb145 = -10; /*, DAH BB 145 Line L_48a(1*(11-1))*/
-1 wcet_bb141_bb145 + 1 wcet_bb141 >= 0; /**/
-1 C_bb120 + -10 L_48b + -1 C_bb149 + -1 C_bb145 + 1 wcet_bb145_bb149 = -6; /*, DAH BB 149 Line L_48b(1*(11-1))*/
-1 wcet_bb145_bb149 + 1 wcet_bb145 >= 0; /**/
-1 C_bb120 + -10 L_48b + -1 C_bb148 + -1 C_bb145 + 1 wcet_bb145_bb148 = -8; /*, DAH BB 148 Line L_48b(1*(11-1))*/
-1 wcet_bb145_bb148 + 1 wcet_bb145 >= 0; /**/
-1 C_bb120 + -1 C_bb144 + -1 C_bb140 + 1 wcet_bb140_bb144 = 4; /**/
-1 wcet_bb140_bb144 + 1 wcet_bb140 >= 0; /**/
-10 L_484 + -1 wcet_bb143 + -1 C_bb140 + 1 wcet_bb140_bb143 = -10; /*, DAH BB 143 Line L_484(1*(11-1))*/
-1 wcet_bb140_bb143 + 1 wcet_bb140 >= 0; /**/
-1 wcet_bb147 + -1 C_bb143 + 1 wcet_bb143_bb147 = 2; /**/
-1 wcet_bb143_bb147 + 1 wcet_bb143 >= 0; /**/
-10 L_484 + -1 wcet_bb146 + -1 C_bb143 + 1 wcet_bb143_bb146 = -10; /*, DAH BB 146 Line L_484(1*(11-1))*/
-1 wcet_bb143_bb146 + 1 wcet_bb143 >= 0; /**/
-10 L_4a2 + -1 wcet_bb158 + -1 C_bb153 + -1 C_bb147 + 1 wcet_bb147_bb153 = -8; /*, DAH BB 158 Line L_4a2(1*(11-1))*/
-1 wcet_bb147_bb153 + 1 wcet_bb147 >= 0; /**/
-10 L_4a2 + -1 wcet_bb158 + -10 L_498 + -1 C_bb153 + -10 L_497 + -1 C_bb152 + -1 C_bb147 + 1 wcet_bb147_bb152 = -30; /*, DAH BB 152 Line L_497(1*(11-1)), DAH BB 153 Line L_498(1*(11-1)), DAH BB 158 Line L_4a2(1*(11-1))*/
-1 wcet_bb147_bb152 + 1 wcet_bb147 >= 0; /**/
-1 wcet_bb151 + -1 C_bb146 + 1 wcet_bb146_bb151 = 2; /**/
-1 wcet_bb146_bb151 + 1 wcet_bb146 >= 0; /**/
-1 wcet_bb150 + -1 C_bb146 + 1 wcet_bb146_bb150 = 0; /**/
-1 wcet_bb146_bb150 + 1 wcet_bb146 >= 0; /**/
-1 wcet_bb158 + -1 C_bb157 + -1 C_bb151 + 1 wcet_bb151_bb157 = 4; /**/
-1 wcet_bb151_bb157 + 1 wcet_bb151 >= 0; /**/
-1 wcet_bb156 + -1 C_bb151 + 1 wcet_bb151_bb156 = 0; /**/
-1 wcet_bb151_bb156 + 1 wcet_bb151 >= 0; /**/
-1 C_bb120 + -1 C_bb162 + -1 C_bb158 + 1 wcet_bb158_bb162 = 4; /**/
-1 wcet_bb158_bb162 + 1 wcet_bb158 >= 0; /**/
-10 L_4a4 + -1 wcet_bb161 + -1 C_bb158 + 1 wcet_bb158_bb161 = -10; /*, DAH BB 161 Line L_4a4(1*(11-1))*/
-1 wcet_bb158_bb161 + 1 wcet_bb158 >= 0; /**/
-1 wcet_bb164 + -1 C_bb161 + 1 wcet_bb161_bb164 = 2; /**/
-1 wcet_bb161_bb164 + 1 wcet_bb161 >= 0; /**/
-10 L_4a5 + -1 wcet_bb163 + -1 C_bb161 + 1 wcet_bb161_bb163 = -10; /*, DAH BB 163 Line L_4a5(1*(11-1))*/
-1 wcet_bb161_bb163 + 1 wcet_bb161 >= 0; /**/
-1 C_bb120 + -1 C_bb168 + -1 C_bb164 + 1 wcet_bb164_bb168 = 4; /**/
-1 wcet_bb164_bb168 + 1 wcet_bb164 >= 0; /**/
-1 wcet_bb172 + -1 C_bb171 + -20 L_4ad + -1 C_bb167 + -1 C_bb164 + 1 wcet_bb164_bb167 = -18; /*, DAH BB 167 Line L_4ad(1*(11-1)), DAH BB 171 Line L_4ad(1*(11-1))*/
-1 wcet_bb164_bb167 + 1 wcet_bb164 >= 0; /**/
-1 C_bb120 + -1 C_bb166 + -1 C_bb163 + 1 wcet_bb163_bb166 = 4; /**/
-1 wcet_bb163_bb166 + 1 wcet_bb163 >= 0; /**/
-10 L_4a5 + -1 wcet_bb165 + -1 C_bb163 + 1 wcet_bb163_bb165 = -10; /*, DAH BB 165 Line L_4a5(1*(11-1))*/
-1 wcet_bb163_bb165 + 1 wcet_bb163 >= 0; /**/
-1 wcet_bb170 + -1 C_bb165 + 1 wcet_bb165_bb170 = 2; /**/
-1 wcet_bb165_bb170 + 1 wcet_bb165 >= 0; /**/
-1 wcet_bb169 + -1 C_bb165 + 1 wcet_bb165_bb169 = 0; /**/
-1 wcet_bb165_bb169 + 1 wcet_bb165 >= 0; /**/
-1 wcet_bb172 + -10 L_4ad + -1 C_bb171 + -1 C_bb167 + -1 C_bb170 + 1 wcet_bb170_bb167 = -6; /*, DAH BB 171 Line L_4ad(1*(11-1))*/
-1 wcet_bb170_bb167 + 1 wcet_bb170 >= 0; /**/
-1 C_bb120 + -10 L_4b1 + -1 C_bb174 + -1 C_bb170 + 1 wcet_bb170_bb174 = -8; /*, DAH BB 174 Line L_4b1(1*(11-1))*/
-1 wcet_bb170_bb174 + 1 wcet_bb170 >= 0; /**/
-1 wcet_bb172 + -1 C_bb171 + -1 C_bb173 + -1 C_bb169 + 1 wcet_bb169_bb173 = 6; /**/
-1 wcet_bb169_bb173 + 1 wcet_bb169 >= 0; /**/
-10 L_4a6 + -1 wcet_bb172 + -1 C_bb169 + 1 wcet_bb169_bb172 = -10; /*, DAH BB 172 Line L_4a6(1*(11-1))*/
-1 wcet_bb169_bb172 + 1 wcet_bb169 >= 0; /**/
-1 C_bb120 + -1 C_bb175 + -1 C_bb177 + -1 Wcet_basicmath___scalbnf + -1 C_bb176 + -1 C_bb172 + 1 wcet_bb172_bb176 = 8; /**/
-1 wcet_bb172_bb176 + 1 wcet_bb172 >= 0; /**/
-1 C_bb120 + -10 L_4ab + -1 C_bb175 + -1 C_bb172 + 1 wcet_bb172_bb175 = -8; /*, DAH BB 175 Line L_4ab(1*(11-1))*/
-1 wcet_bb172_bb175 + 1 wcet_bb172 >= 0; /**/
-10 L_4b2 + -1 C_bb120 + -1 C_bb160 + -1 C_bb156 + 1 wcet_bb156_bb160 = -6; /*, DAH BB 120 Line L_4b2(1*(11-1))*/
-1 wcet_bb156_bb160 + 1 wcet_bb156 >= 0; /**/
-1 C_bb120 + -10 L_48d + -1 C_bb159 + -1 C_bb156 + 1 wcet_bb156_bb159 = -8; /*, DAH BB 159 Line L_48d(1*(11-1))*/
-1 wcet_bb156_bb159 + 1 wcet_bb156 >= 0; /**/
-1 C_bb120 + -1 C_bb155 + -1 C_bb150 + 1 wcet_bb150_bb155 = 4; /**/
-1 wcet_bb150_bb155 + 1 wcet_bb150 >= 0; /**/
-1 C_bb120 + -10 L_485 + -1 C_bb154 + -1 C_bb150 + 1 wcet_bb150_bb154 = -8; /*, DAH BB 154 Line L_485(1*(11-1))*/
-1 wcet_bb150_bb154 + 1 wcet_bb150 >= 0; /**/
-1 wcet_bb115 + 1 Wcet_basicmath___ieee754_powf = 2; /**/
-1 C_bb73 + -1 C_bb71 + 1 wcet_bb71_bb73 = 2; /**/
-1 wcet_bb71_bb73 + 1 wcet_bb71 >= 0; /**/
-10 L_44d + -1 wcet_bb72 + -1 C_bb71 + 1 wcet_bb71_bb72 = -10; /*, DAH BB 72 Line L_44d(1*(11-1))*/
-1 wcet_bb71_bb72 + 1 wcet_bb71 >= 0; /**/
-1 C_bb75 + -1 C_bb72 + 1 wcet_bb72_bb75 = 2; /**/
-1 wcet_bb72_bb75 + 1 wcet_bb72 >= 0; /**/
-10 L_44d + -1 wcet_bb74 + -1 C_bb72 + 1 wcet_bb72_bb74 = -10; /*, DAH BB 74 Line L_44d(1*(11-1))*/
-1 wcet_bb72_bb74 + 1 wcet_bb72 >= 0; /**/
-1 wcet_bb77 + -1 C_bb74 + 1 wcet_bb74_bb77 = 2; /**/
-1 wcet_bb74_bb77 + 1 wcet_bb74 >= 0; /**/
-10 L_44d + -1 wcet_bb76 + -1 C_bb74 + 1 wcet_bb74_bb76 = -10; /*, DAH BB 76 Line L_44d(1*(11-1))*/
-1 wcet_bb74_bb76 + 1 wcet_bb74 >= 0; /**/
-1 C_bb84 + -1 C_bb83 + -1 Wcet_basicmath___ieee754_sqrtf + -1 C_bb81 + -1 C_bb77 + 1 wcet_bb77_bb81 = 6; /**/
-1 wcet_bb77_bb81 + 1 wcet_bb77 >= 0; /**/
-10 L_457 + -1 C_bb84 + -1 C_bb82 + -10 L_453 + -1 Wcet_basicmath___ieee754_sqrtf + -1 C_bb80 + -1 C_bb77 + 1 wcet_bb77_bb80 = -18; /*, DAH BB 80 Line L_453(1*(11-1)), DAH BB 84 Line L_457(1*(11-1))*/
-1 wcet_bb77_bb80 + 1 wcet_bb77 >= 0; /**/
-1 C_bb79 + -1 C_bb76 + 1 wcet_bb76_bb79 = 2; /**/
-1 wcet_bb76_bb79 + 1 wcet_bb76 >= 0; /**/
-10 L_44d + -1 C_bb78 + -1 C_bb76 + 1 wcet_bb76_bb78 = -10; /*, DAH BB 78 Line L_44d(1*(11-1))*/
-1 wcet_bb76_bb78 + 1 wcet_bb76 >= 0; /**/
-1 wcet_bb71 + 1 Wcet_basicmath___ieee754_acosf = 2; /**/
-1 C_bb70 + 1 Wcet_basicmath___fabsf = 2; /**/
-1 wcet_bb263 + -1 C_bb261 + 1 wcet_bb261_bb263 = 2; /**/
-1 wcet_bb261_bb263 + 1 wcet_bb261 >= 0; /**/
-10 L_466 + -1 wcet_bb262 + -1 C_bb261 + 1 wcet_bb261_bb262 = -10; /*, DAH BB 262 Line L_466(1*(11-1))*/
-1 wcet_bb261_bb262 + 1 wcet_bb261 >= 0; /**/
-10 L_467 + -1 wcet_bb263 + -1 C_bb262 + 1 wcet_bb262_bb263 = -10; /*, DAH BB 263 Line L_467(1*(11-1))*/
-1 wcet_bb262_bb263 + 1 wcet_bb262 >= 0; /**/
-1 C_bb265 + -1 C_bb263 + 1 wcet_bb263_bb265 = 2; /**/
-1 wcet_bb263_bb265 + 1 wcet_bb263 >= 0; /**/
-10 L_468 + -1 C_bb264 + -1 C_bb263 + 1 wcet_bb263_bb264 = -10; /*, DAH BB 264 Line L_468(1*(11-1))*/
-1 wcet_bb263_bb264 + 1 wcet_bb263 >= 0; /**/
-1 wcet_bb261 + 1 Wcet_basicmath___kernel_sinf = 2; /**/
-1 C_bb248 + -1 C_bb246 + 1 wcet_bb246_bb248 = 2; /**/
-1 wcet_bb246_bb248 + 1 wcet_bb246 >= 0; /**/
-10 L_433 + -1 wcet_bb247 + -1 C_bb246 + 1 wcet_bb246_bb247 = -10; /*, DAH BB 247 Line L_433(1*(11-1))*/
-1 wcet_bb246_bb247 + 1 wcet_bb246 >= 0; /**/
-1 wcet_bb250 + -1 C_bb247 + 1 wcet_bb247_bb250 = 2; /**/
-1 wcet_bb247_bb250 + 1 wcet_bb247 >= 0; /**/
-1 wcet_bb249 + -1 C_bb247 + 1 wcet_bb247_bb249 = 0; /**/
-1 wcet_bb247_bb249 + 1 wcet_bb247 >= 0; /**/
-1 C_bb254 + -1 C_bb250 + 1 wcet_bb250_bb254 = 2; /**/
-1 wcet_bb250_bb254 + 1 wcet_bb250 >= 0; /**/
-10 L_439 + -1 wcet_bb253 + -1 C_bb250 + 1 wcet_bb250_bb253 = -10; /*, DAH BB 253 Line L_439(1*(11-1))*/
-1 wcet_bb250_bb253 + 1 wcet_bb250 >= 0; /**/
-1 wcet_bb256 + -1 C_bb253 + 1 wcet_bb253_bb256 = 2; /**/
-1 wcet_bb253_bb256 + 1 wcet_bb253 >= 0; /**/
-10 L_43b + -1 wcet_bb255 + -1 C_bb253 + 1 wcet_bb253_bb255 = -10; /*, DAH BB 255 Line L_43b(1*(11-1))*/
-1 wcet_bb253_bb255 + 1 wcet_bb253 >= 0; /**/
-1 wcet_bb256 + -1 C_bb255 + 1 wcet_bb255_bb256 = 2; /**/
-1 wcet_bb255_bb256 + 1 wcet_bb255 >= 0; /**/
-10 L_43c + -1 C_bb259 + -10 L_43b + -1 C_bb257 + -1 C_bb255 + 1 wcet_bb255_bb257 = -20; /*, DAH BB 257 Line L_43b(1*(11-1)), DAH BB 259 Line L_43c(1*(11-1))*/
-1 wcet_bb255_bb257 + 1 wcet_bb255 >= 0; /**/
-1 C_bb259 + -1 C_bb256 + 1 wcet_bb256_bb259 = 2; /**/
-1 wcet_bb256_bb259 + 1 wcet_bb256 >= 0; /**/
-10 L_43e + -1 wcet_bb258 + -1 C_bb256 + 1 wcet_bb256_bb258 = -10; /*, DAH BB 258 Line L_43e(1*(11-1))*/
-1 wcet_bb256_bb258 + 1 wcet_bb256 >= 0; /**/
-1 C_bb259 + -1 C_bb258 + 1 wcet_bb258_bb259 = 2; /**/
-1 wcet_bb258_bb259 + 1 wcet_bb258 >= 0; /**/
-1 C_bb259 + -10 L_440 + -1 C_bb260 + -1 C_bb258 + 1 wcet_bb258_bb260 = -8; /*, DAH BB 260 Line L_440(1*(11-1))*/
-1 wcet_bb258_bb260 + 1 wcet_bb258 >= 0; /**/
-1 C_bb252 + -1 C_bb249 + 1 wcet_bb249_bb252 = 2; /**/
-1 wcet_bb249_bb252 + 1 wcet_bb249 >= 0; /**/
-10 L_434 + -1 C_bb251 + -1 C_bb249 + 1 wcet_bb249_bb251 = -10; /*, DAH BB 251 Line L_434(1*(11-1))*/
-1 wcet_bb249_bb251 + 1 wcet_bb249 >= 0; /**/
-1 wcet_bb246 + 1 Wcet_basicmath___ieee754_rem_pio2f = 2; /**/
-10 L_45f + -1 wcet_bb242 + -1 C_bb240 + 1 wcet_bb240_bb242 = -8; /*, DAH BB 242 Line L_45f(1*(11-1))*/
-1 wcet_bb240_bb242 + 1 wcet_bb240 >= 0; /**/
-10 L_45f + -1 wcet_bb241 + -1 C_bb240 + 1 wcet_bb240_bb241 = -10; /*, DAH BB 241 Line L_45f(1*(11-1))*/
-1 wcet_bb240_bb241 + 1 wcet_bb240 >= 0; /**/
-1 C_bb243 + -1 C_bb241 + 1 wcet_bb241_bb243 = 2; /**/
-1 wcet_bb241_bb243 + 1 wcet_bb241 >= 0; /**/
-10 L_45f + -1 wcet_bb242 + -1 C_bb241 + 1 wcet_bb241_bb242 = -10; /*, DAH BB 242 Line L_45f(1*(11-1))*/
-1 wcet_bb241_bb242 + 1 wcet_bb241 >= 0; /**/
-1 C_bb245 + -1 C_bb242 + 1 wcet_bb242_bb245 = 2; /**/
-1 wcet_bb242_bb245 + 1 wcet_bb242 >= 0; /**/
-10 L_461 + -1 C_bb244 + -1 C_bb242 + 1 wcet_bb242_bb244 = -10; /*, DAH BB 244 Line L_461(1*(11-1))*/
-1 wcet_bb242_bb244 + 1 wcet_bb242 >= 0; /**/
-1 wcet_bb240 + 1 Wcet_basicmath___kernel_cosf = 2; /**/
-1 wcet_bb196 + -1 C_bb194 + 1 wcet_bb194_bb196 = 2; /**/
-1 wcet_bb194_bb196 + 1 wcet_bb194 >= 0; /**/
-10 L_473 + -1 wcet_bb195 + -1 C_bb194 + 1 wcet_bb194_bb195 = -10; /*, DAH BB 195 Line L_473(1*(11-1))*/
-1 wcet_bb194_bb195 + 1 wcet_bb194 >= 0; /**/
-1 C_bb198 + -1 C_bb195 + 1 wcet_bb195_bb198 = 2; /**/
-1 wcet_bb195_bb198 + 1 wcet_bb195 >= 0; /**/
-1 wcet_bb196 + -10 L_474 + -1 C_bb197 + -1 C_bb195 + 1 wcet_bb195_bb197 = -10; /*, DAH BB 197 Line L_474(1*(11-1))*/
-1 wcet_bb195_bb197 + 1 wcet_bb195 >= 0; /**/
-1 C_bb200 + -1 C_bb196 + 1 wcet_bb196_bb200 = 2; /**/
-1 wcet_bb196_bb200 + 1 wcet_bb196 >= 0; /**/
-10 L_475 + -1 wcet_bb199 + -1 C_bb196 + 1 wcet_bb196_bb199 = -10; /*, DAH BB 199 Line L_475(1*(11-1))*/
-1 wcet_bb196_bb199 + 1 wcet_bb196 >= 0; /**/
-1 C_bb202 + -1 C_bb199 + 1 wcet_bb199_bb202 = 2; /**/
-1 wcet_bb199_bb202 + 1 wcet_bb199 >= 0; /**/
-10 L_475 + -1 wcet_bb201 + -1 C_bb199 + 1 wcet_bb199_bb201 = -10; /*, DAH BB 201 Line L_475(1*(11-1))*/
-1 wcet_bb199_bb201 + 1 wcet_bb199 >= 0; /**/
-1 C_bb204 + -1 C_bb201 + 1 wcet_bb201_bb204 = 2; /**/
-1 wcet_bb201_bb204 + 1 wcet_bb201 >= 0; /**/
-10 L_476 + -1 wcet_bb203 + -1 C_bb201 + 1 wcet_bb201_bb203 = -10; /*, DAH BB 203 Line L_476(1*(11-1))*/
-1 wcet_bb201_bb203 + 1 wcet_bb201 >= 0; /**/
-1 wcet_bb206 + -1 C_bb203 + 1 wcet_bb203_bb206 = 2; /**/
-1 wcet_bb203_bb206 + 1 wcet_bb203 >= 0; /**/
-10 L_476 + -1 C_bb205 + -1 C_bb203 + 1 wcet_bb203_bb205 = -10; /*, DAH BB 205 Line L_476(1*(11-1))*/
-1 wcet_bb203_bb205 + 1 wcet_bb203 >= 0; /**/
-1 C_bb208 + -1 C_bb206 + 1 wcet_bb206_bb208 = 2; /**/
-1 wcet_bb206_bb208 + 1 wcet_bb206 >= 0; /**/
-10 L_479 + -1 C_bb207 + -1 C_bb206 + 1 wcet_bb206_bb207 = -10; /*, DAH BB 207 Line L_479(1*(11-1))*/
-1 wcet_bb206_bb207 + 1 wcet_bb206 >= 0; /**/
-1 wcet_bb194 + 1 Wcet_basicmath___scalbnf = 2; /**/
-1 C_bb178 + 1 Wcet_basicmath___isinff = 2; /**/
-1 C_bb87 + -1 C_bb85 + 1 wcet_bb85_bb87 = 2; /**/
-1 wcet_bb85_bb87 + 1 wcet_bb85 >= 0; /**/
-10 L_445 + -1 wcet_bb86 + -1 C_bb85 + 1 wcet_bb85_bb86 = -10; /*, DAH BB 86 Line L_445(1*(11-1))*/
-1 wcet_bb85_bb86 + 1 wcet_bb85 >= 0; /**/
-1 wcet_bb89 + -1 C_bb86 + 1 wcet_bb86_bb89 = 2; /**/
-1 wcet_bb86_bb89 + 1 wcet_bb86 >= 0; /**/
-10 L_446 + -1 wcet_bb88 + -1 C_bb86 + 1 wcet_bb86_bb88 = -10; /*, DAH BB 88 Line L_446(1*(11-1))*/
-1 wcet_bb86_bb88 + 1 wcet_bb86 >= 0; /**/
-1 C_bb87 + -1 C_bb93 + -1 C_bb89 + 1 wcet_bb89_bb93 = 4; /**/
-1 wcet_bb89_bb93 + 1 wcet_bb89 >= 0; /**/
-10 L_44b + -1 wcet_bb92 + -1 C_bb89 + 1 wcet_bb89_bb92 = -10; /*, DAH BB 92 Line L_44b(1*(11-1))*/
-1 wcet_bb89_bb92 + 1 wcet_bb89 >= 0; /**/
-1 wcet_bb88 + -1 C_bb92 + 1 wcet_bb92_bb88 = 2; /**/
-1 wcet_bb92_bb88 + 1 wcet_bb92 >= 0; /**/
-1 C_bb87 + -10 L_44b + -1 C_bb97 + -1 C_bb92 + 1 wcet_bb92_bb97 = -8; /*, DAH BB 97 Line L_44b(1*(11-1))*/
-1 wcet_bb92_bb97 + 1 wcet_bb92 >= 0; /**/
-10 L_44a + -1 C_bb87 + -10 L_449 + -1 C_bb99 + -10 L_448 + -2 C_bb96 + -1 C_bb91 + -1 C_bb88 + 1 wcet_bb88_bb91 = -28; /*, DFH BB 96 Line L_448(1* (11-1)), DAH BB 99 Line L_449(1*(11-1)), DAH BB 87 Line L_44a(1*(11-1))*/
-1 wcet_bb88_bb91 + 1 wcet_bb88 >= 0; /**/
-10 L_446 + -1 wcet_bb90 + -1 C_bb88 + 1 wcet_bb88_bb90 = -10; /*, DAH BB 90 Line L_446(1*(11-1))*/
-1 wcet_bb88_bb90 + 1 wcet_bb88 >= 0; /**/
-10 L_44a + -1 C_bb87 + -10 L_449 + -1 C_bb99 + -10 L_448 + -2 C_bb96 + -10 L_447 + -1 C_bb91 + -1 C_bb98 + -1 C_bb95 + -1 C_bb90 + 1 wcet_bb90_bb95 = -36; /*, DAH BB 91 Line L_447(1*(11-1)), DFH BB 96 Line L_448(1* (11-1)), DAH BB 99 Line L_449(1*(11-1)), DAH BB 87 Line L_44a(1*(11-1))*/
-1 wcet_bb90_bb95 + 1 wcet_bb90 >= 0; /**/
-10 L_44a + -1 C_bb87 + -10 L_449 + -1 C_bb99 + -10 L_448 + -2 C_bb96 + -1 C_bb91 + -20 L_447 + -1 C_bb98 + -10 L_446 + -26 C_bb94 + -1 C_bb90 + 1 wcet_bb90_bb94 = -10; /*, DFH BB 94 Line L_446(1* (11-1)), DAH BB 98 Line L_447(1*(11-1)), DAH BB 91 Line L_447(1*(11-1)), DFH BB 96 Line L_448(1* (11-1)), DAH BB 99 Line L_449(1*(11-1)), DAH BB 87 Line L_44a(1*(11-1))*/
-1 wcet_bb90_bb94 + 1 wcet_bb90 >= 0; /**/
-1 wcet_bb85 + 1 Wcet_basicmath___ieee754_sqrtf = 2; /**/
-1 C_bb2071 = 0; /**/
-10 L_422 + -1 C_bb2070 = -11; /*1 Inst in Line 422; */
-10 L_422 + -1 C_bb2069 = -14; /*4 Inst in Line 422; */
-10 L_421 + -1 C_bb2068 = -12; /*2 Inst in Line 421; */
-10 L_421 + -1 C_bb2067 = -12; /*2 Inst in Line 421; */
-10 L_432 + -1 C_bb2066 = -12; /*2 Inst in Line 432; */
-10 L_432 + -1 C_bb2065 = -15; /*5 Inst in Line 432; */
-10 L_431 + -10 L_430 + -1 C_bb2064 = -32; /*4 Inst in Line 430; 8 Inst in Line 431; */
-10 L_430 + -10 L_42f + -1 C_bb2063 = -26; /*2 Inst in Line 42f; 4 Inst in Line 430; */
-10 L_422 + -1 C_bb2062 = -11; /*1 Inst in Line 422; */
-10 L_422 + -1 C_bb2061 = -14; /*4 Inst in Line 422; */
-10 L_421 + -1 C_bb2060 = -12; /*2 Inst in Line 421; */
-10 L_421 + -1 C_bb2059 = -12; /*2 Inst in Line 421; */
-10 L_432 + -1 C_bb2058 = -12; /*2 Inst in Line 432; */
-10 L_432 + -1 C_bb2057 = -15; /*5 Inst in Line 432; */
-10 L_431 + -10 L_430 + -1 C_bb2056 = -32; /*4 Inst in Line 430; 8 Inst in Line 431; */
-10 L_430 + -10 L_42f + -1 C_bb2055 = -26; /*2 Inst in Line 42f; 4 Inst in Line 430; */
-10 L_464 + -10 L_463 + -1 C_bb2054 = -27; /*3 Inst in Line 463; 4 Inst in Line 464; */
-10 L_463 + -10 L_462 + -10 L_461 + -1 C_bb2053 = -44; /*1 Inst in Line 461; 8 Inst in Line 462; 5 Inst in Line 463; */
-10 L_464 + -1 C_bb2052 = -12; /*2 Inst in Line 464; */
-10 L_461 + -10 L_460 + -10 L_45f + -1 C_bb2051 = -46; /*1 Inst in Line 45f; 8 Inst in Line 460; 7 Inst in Line 461; */
-10 L_45f + -1 C_bb2050 = -14; /*4 Inst in Line 45f; */
-10 L_45f + -10 L_45e + -1 C_bb2049 = -24; /*1 Inst in Line 45e; 3 Inst in Line 45f; */
-10 L_46a + -10 L_469 + -1 C_bb2048 = -24; /*2 Inst in Line 469; 2 Inst in Line 46a; */
-10 L_469 + -10 L_468 + -1 C_bb2047 = -28; /*2 Inst in Line 468; 6 Inst in Line 469; */
-10 L_468 + -10 L_467 + -1 C_bb2046 = -33; /*7 Inst in Line 467; 6 Inst in Line 468; */
-10 L_467 + -10 L_466 + -1 C_bb2045 = -24; /*3 Inst in Line 466; 1 Inst in Line 467; */
-10 L_466 + -1 C_bb2044 = -14; /*4 Inst in Line 466; */
-10 L_464 + -10 L_463 + -1 C_bb2043 = -27; /*3 Inst in Line 463; 4 Inst in Line 464; */
-10 L_463 + -10 L_462 + -10 L_461 + -1 C_bb2042 = -44; /*1 Inst in Line 461; 8 Inst in Line 462; 5 Inst in Line 463; */
-10 L_464 + -1 C_bb2041 = -12; /*2 Inst in Line 464; */
-10 L_461 + -10 L_460 + -10 L_45f + -1 C_bb2040 = -46; /*1 Inst in Line 45f; 8 Inst in Line 460; 7 Inst in Line 461; */
-10 L_45f + -1 C_bb2039 = -14; /*4 Inst in Line 45f; */
-10 L_45f + -10 L_45e + -1 C_bb2038 = -24; /*1 Inst in Line 45e; 3 Inst in Line 45f; */
-10 L_46a + -10 L_469 + -1 C_bb2037 = -24; /*2 Inst in Line 469; 2 Inst in Line 46a; */
-10 L_469 + -10 L_468 + -1 C_bb2036 = -28; /*2 Inst in Line 468; 6 Inst in Line 469; */
-10 L_468 + -10 L_467 + -1 C_bb2035 = -33; /*7 Inst in Line 467; 6 Inst in Line 468; */
-10 L_467 + -10 L_466 + -1 C_bb2034 = -24; /*3 Inst in Line 466; 1 Inst in Line 467; */
-10 L_466 + -1 C_bb2033 = -14; /*4 Inst in Line 466; */
-10 L_441 + -10 L_440 + -1 C_bb2032 = -30; /*2 Inst in Line 440; 8 Inst in Line 441; */
-10 L_43d + -10 L_43c + -1 C_bb2031 = -31; /*7 Inst in Line 43c; 4 Inst in Line 43d; */
-10 L_440 + -10 L_43f + -10 L_43e + -1 C_bb2030 = -47; /*3 Inst in Line 43e; 8 Inst in Line 43f; 6 Inst in Line 440; */
-10 L_43c + -10 L_43b + -1 C_bb2029 = -22; /*1 Inst in Line 43b; 1 Inst in Line 43c; */
-10 L_43e + -10 L_43d + -1 C_bb2028 = -29; /*4 Inst in Line 43d; 5 Inst in Line 43e; */
-10 L_43b + -1 C_bb2027 = -16; /*6 Inst in Line 43b; */
-10 L_442 + -1 C_bb2026 = -17; /*7 Inst in Line 442; */
-10 L_43b + -10 L_43a + -10 L_439 + -1 C_bb2025 = -45; /*6 Inst in Line 439; 8 Inst in Line 43a; 1 Inst in Line 43b; */
-10 L_438 + -10 L_437 + -10 L_436 + -1 C_bb2024 = -46; /*1 Inst in Line 436; 8 Inst in Line 437; 7 Inst in Line 438; */
-10 L_436 + -10 L_435 + -10 L_434 + -1 C_bb2023 = -46; /*6 Inst in Line 434; 8 Inst in Line 435; 2 Inst in Line 436; */
-10 L_439 + -10 L_438 + -1 C_bb2022 = -23; /*1 Inst in Line 438; 2 Inst in Line 439; */
-10 L_434 + -1 C_bb2021 = -12; /*2 Inst in Line 434; */
-10 L_436 + -1 C_bb2020 = -15; /*5 Inst in Line 436; */
-10 L_433 + -1 C_bb2019 = -13; /*3 Inst in Line 433; */
-10 L_433 + -10 L_432 + -1 C_bb2018 = -26; /*1 Inst in Line 432; 5 Inst in Line 433; */
-10 L_464 + -10 L_463 + -1 C_bb2017 = -27; /*3 Inst in Line 463; 4 Inst in Line 464; */
-10 L_463 + -10 L_462 + -10 L_461 + -1 C_bb2016 = -44; /*1 Inst in Line 461; 8 Inst in Line 462; 5 Inst in Line 463; */
-10 L_464 + -1 C_bb2015 = -12; /*2 Inst in Line 464; */
-10 L_461 + -10 L_460 + -10 L_45f + -1 C_bb2014 = -46; /*1 Inst in Line 45f; 8 Inst in Line 460; 7 Inst in Line 461; */
-10 L_45f + -1 C_bb2013 = -14; /*4 Inst in Line 45f; */
-10 L_45f + -10 L_45e + -1 C_bb2012 = -24; /*1 Inst in Line 45e; 3 Inst in Line 45f; */
-10 L_470 + -1 C_bb2011 = -11; /*1 Inst in Line 470; */
-10 L_46f + -1 C_bb2010 = -11; /*1 Inst in Line 46f; */
-10 L_471 + -1 C_bb2009 = -12; /*2 Inst in Line 471; */
-10 L_46f + -1 C_bb2008 = -13; /*3 Inst in Line 46f; */
-10 L_46e + -1 C_bb2007 = -14; /*4 Inst in Line 46e; */
-10 L_470 + -1 C_bb2006 = -12; /*2 Inst in Line 470; */
-10 L_471 + -10 L_470 + -1 C_bb2005 = -23; /*1 Inst in Line 470; 2 Inst in Line 471; */
-10 L_46e + -1 C_bb2004 = -12; /*2 Inst in Line 46e; */
-10 L_470 + -1 C_bb2003 = -14; /*4 Inst in Line 470; */
-10 L_46e + -1 C_bb2002 = -12; /*2 Inst in Line 46e; */
-10 L_46d + -1 C_bb2001 = -13; /*3 Inst in Line 46d; */
-10 L_46f + -1 C_bb2000 = -12; /*2 Inst in Line 46f; */
-10 L_46d + -1 C_bb1999 = -12; /*2 Inst in Line 46d; */
-10 L_46f + -1 C_bb1998 = -12; /*2 Inst in Line 46f; */
-10 L_46d + -10 L_46c + -1 C_bb1997 = -24; /*1 Inst in Line 46c; 3 Inst in Line 46d; */
-10 L_46c + -1 C_bb1996 = -17; /*7 Inst in Line 46c; */
-10 L_44a + -10 L_449 + -1 C_bb1995 = -26; /*2 Inst in Line 449; 4 Inst in Line 44a; */
-10 L_447 + -1 C_bb1994 = -11; /*1 Inst in Line 447; */
-10 L_44b + -1 C_bb1993 = -15; /*5 Inst in Line 44b; */
-10 L_449 + -10 L_448 + -1 C_bb1992 = -29; /*3 Inst in Line 448; 6 Inst in Line 449; */
-10 L_44c + -1 C_bb1991 = -12; /*2 Inst in Line 44c; */
-10 L_447 + -10 L_446 + -1 C_bb1990 = -24; /*3 Inst in Line 446; 1 Inst in Line 447; */
-10 L_44c + -1 C_bb1989 = -12; /*2 Inst in Line 44c; */
-10 L_44b + -1 C_bb1988 = -12; /*2 Inst in Line 44b; */
-10 L_448 + -10 L_447 + -1 C_bb1987 = -31; /*6 Inst in Line 447; 5 Inst in Line 448; */
-10 L_446 + -1 C_bb1986 = -12; /*2 Inst in Line 446; */
-10 L_44b + -10 L_44a + -1 C_bb1985 = -22; /*1 Inst in Line 44a; 1 Inst in Line 44b; */
-10 L_446 + -1 C_bb1984 = -12; /*2 Inst in Line 446; */
-10 L_44a + -1 C_bb1983 = -13; /*3 Inst in Line 44a; */
-10 L_446 + -10 L_445 + -1 C_bb1982 = -22; /*1 Inst in Line 445; 1 Inst in Line 446; */
-10 L_445 + -10 L_444 + -1 C_bb1981 = -30; /*3 Inst in Line 444; 7 Inst in Line 445; */
-10 L_464 + -10 L_463 + -1 C_bb1980 = -27; /*3 Inst in Line 463; 4 Inst in Line 464; */
-10 L_463 + -10 L_462 + -10 L_461 + -1 C_bb1979 = -44; /*1 Inst in Line 461; 8 Inst in Line 462; 5 Inst in Line 463; */
-10 L_464 + -1 C_bb1978 = -12; /*2 Inst in Line 464; */
-10 L_461 + -10 L_460 + -10 L_45f + -1 C_bb1977 = -46; /*1 Inst in Line 45f; 8 Inst in Line 460; 7 Inst in Line 461; */
-10 L_45f + -1 C_bb1976 = -14; /*4 Inst in Line 45f; */
-10 L_45f + -10 L_45e + -1 C_bb1975 = -24; /*1 Inst in Line 45e; 3 Inst in Line 45f; */
-10 L_46a + -10 L_469 + -1 C_bb1974 = -24; /*2 Inst in Line 469; 2 Inst in Line 46a; */
-10 L_469 + -10 L_468 + -1 C_bb1973 = -28; /*2 Inst in Line 468; 6 Inst in Line 469; */
-10 L_468 + -10 L_467 + -1 C_bb1972 = -33; /*7 Inst in Line 467; 6 Inst in Line 468; */
-10 L_467 + -10 L_466 + -1 C_bb1971 = -24; /*3 Inst in Line 466; 1 Inst in Line 467; */
-10 L_466 + -1 C_bb1970 = -14; /*4 Inst in Line 466; */
-10 L_464 + -10 L_463 + -1 C_bb1969 = -27; /*3 Inst in Line 463; 4 Inst in Line 464; */
-10 L_463 + -10 L_462 + -10 L_461 + -1 C_bb1968 = -44; /*1 Inst in Line 461; 8 Inst in Line 462; 5 Inst in Line 463; */
-10 L_464 + -1 C_bb1967 = -12; /*2 Inst in Line 464; */
-10 L_461 + -10 L_460 + -10 L_45f + -1 C_bb1966 = -46; /*1 Inst in Line 45f; 8 Inst in Line 460; 7 Inst in Line 461; */
-10 L_45f + -1 C_bb1965 = -14; /*4 Inst in Line 45f; */
-10 L_45f + -10 L_45e + -1 C_bb1964 = -24; /*1 Inst in Line 45e; 3 Inst in Line 45f; */
-10 L_46a + -10 L_469 + -1 C_bb1963 = -24; /*2 Inst in Line 469; 2 Inst in Line 46a; */
-10 L_469 + -10 L_468 + -1 C_bb1962 = -28; /*2 Inst in Line 468; 6 Inst in Line 469; */
-10 L_468 + -10 L_467 + -1 C_bb1961 = -33; /*7 Inst in Line 467; 6 Inst in Line 468; */
-10 L_467 + -10 L_466 + -1 C_bb1960 = -24; /*3 Inst in Line 466; 1 Inst in Line 467; */
-10 L_466 + -1 C_bb1959 = -14; /*4 Inst in Line 466; */
-10 L_441 + -10 L_440 + -1 C_bb1958 = -30; /*2 Inst in Line 440; 8 Inst in Line 441; */
-10 L_43d + -10 L_43c + -1 C_bb1957 = -31; /*7 Inst in Line 43c; 4 Inst in Line 43d; */
-10 L_440 + -10 L_43f + -10 L_43e + -1 C_bb1956 = -47; /*3 Inst in Line 43e; 8 Inst in Line 43f; 6 Inst in Line 440; */
-10 L_43c + -10 L_43b + -1 C_bb1955 = -22; /*1 Inst in Line 43b; 1 Inst in Line 43c; */
-10 L_43e + -10 L_43d + -1 C_bb1954 = -29; /*4 Inst in Line 43d; 5 Inst in Line 43e; */
-10 L_43b + -1 C_bb1953 = -16; /*6 Inst in Line 43b; */
-10 L_442 + -1 C_bb1952 = -17; /*7 Inst in Line 442; */
-10 L_43b + -10 L_43a + -10 L_439 + -1 C_bb1951 = -45; /*6 Inst in Line 439; 8 Inst in Line 43a; 1 Inst in Line 43b; */
-10 L_438 + -10 L_437 + -10 L_436 + -1 C_bb1950 = -46; /*1 Inst in Line 436; 8 Inst in Line 437; 7 Inst in Line 438; */
-10 L_436 + -10 L_435 + -10 L_434 + -1 C_bb1949 = -46; /*6 Inst in Line 434; 8 Inst in Line 435; 2 Inst in Line 436; */
-10 L_439 + -10 L_438 + -1 C_bb1948 = -23; /*1 Inst in Line 438; 2 Inst in Line 439; */
-10 L_434 + -1 C_bb1947 = -12; /*2 Inst in Line 434; */
-10 L_436 + -1 C_bb1946 = -15; /*5 Inst in Line 436; */
-10 L_433 + -1 C_bb1945 = -13; /*3 Inst in Line 433; */
-10 L_433 + -10 L_432 + -1 C_bb1944 = -26; /*1 Inst in Line 432; 5 Inst in Line 433; */
-10 L_464 + -10 L_463 + -1 C_bb1943 = -27; /*3 Inst in Line 463; 4 Inst in Line 464; */
-10 L_463 + -10 L_462 + -10 L_461 + -1 C_bb1942 = -44; /*1 Inst in Line 461; 8 Inst in Line 462; 5 Inst in Line 463; */
-10 L_464 + -1 C_bb1941 = -12; /*2 Inst in Line 464; */
-10 L_461 + -10 L_460 + -10 L_45f + -1 C_bb1940 = -46; /*1 Inst in Line 45f; 8 Inst in Line 460; 7 Inst in Line 461; */
-10 L_45f + -1 C_bb1939 = -14; /*4 Inst in Line 45f; */
-10 L_45f + -10 L_45e + -1 C_bb1938 = -24; /*1 Inst in Line 45e; 3 Inst in Line 45f; */
-10 L_470 + -1 C_bb1937 = -11; /*1 Inst in Line 470; */
-10 L_46f + -1 C_bb1936 = -11; /*1 Inst in Line 46f; */
-10 L_471 + -1 C_bb1935 = -12; /*2 Inst in Line 471; */
-10 L_46f + -1 C_bb1934 = -13; /*3 Inst in Line 46f; */
-10 L_46e + -1 C_bb1933 = -14; /*4 Inst in Line 46e; */
-10 L_470 + -1 C_bb1932 = -12; /*2 Inst in Line 470; */
-10 L_471 + -10 L_470 + -1 C_bb1931 = -23; /*1 Inst in Line 470; 2 Inst in Line 471; */
-10 L_46e + -1 C_bb1930 = -12; /*2 Inst in Line 46e; */
-10 L_470 + -1 C_bb1929 = -14; /*4 Inst in Line 470; */
-10 L_46e + -1 C_bb1928 = -12; /*2 Inst in Line 46e; */
-10 L_46d + -1 C_bb1927 = -13; /*3 Inst in Line 46d; */
-10 L_46f + -1 C_bb1926 = -12; /*2 Inst in Line 46f; */
-10 L_46d + -1 C_bb1925 = -12; /*2 Inst in Line 46d; */
-10 L_46f + -1 C_bb1924 = -12; /*2 Inst in Line 46f; */
-10 L_46d + -10 L_46c + -1 C_bb1923 = -24; /*1 Inst in Line 46c; 3 Inst in Line 46d; */
-10 L_46c + -1 C_bb1922 = -17; /*7 Inst in Line 46c; */
-10 L_44a + -10 L_449 + -1 C_bb1921 = -26; /*2 Inst in Line 449; 4 Inst in Line 44a; */
-10 L_447 + -1 C_bb1920 = -11; /*1 Inst in Line 447; */
-10 L_44b + -1 C_bb1919 = -15; /*5 Inst in Line 44b; */
-10 L_449 + -10 L_448 + -1 C_bb1918 = -29; /*3 Inst in Line 448; 6 Inst in Line 449; */
-10 L_44c + -1 C_bb1917 = -12; /*2 Inst in Line 44c; */
-10 L_447 + -10 L_446 + -1 C_bb1916 = -24; /*3 Inst in Line 446; 1 Inst in Line 447; */
-10 L_44c + -1 C_bb1915 = -12; /*2 Inst in Line 44c; */
-10 L_44b + -1 C_bb1914 = -12; /*2 Inst in Line 44b; */
-10 L_448 + -10 L_447 + -1 C_bb1913 = -31; /*6 Inst in Line 447; 5 Inst in Line 448; */
-10 L_446 + -1 C_bb1912 = -12; /*2 Inst in Line 446; */
-10 L_44b + -10 L_44a + -1 C_bb1911 = -22; /*1 Inst in Line 44a; 1 Inst in Line 44b; */
-10 L_446 + -1 C_bb1910 = -12; /*2 Inst in Line 446; */
-10 L_44a + -1 C_bb1909 = -13; /*3 Inst in Line 44a; */
-10 L_446 + -10 L_445 + -1 C_bb1908 = -22; /*1 Inst in Line 445; 1 Inst in Line 446; */
-10 L_445 + -10 L_444 + -1 C_bb1907 = -30; /*3 Inst in Line 444; 7 Inst in Line 445; */
-10 L_464 + -10 L_463 + -1 C_bb1906 = -27; /*3 Inst in Line 463; 4 Inst in Line 464; */
-10 L_463 + -10 L_462 + -10 L_461 + -1 C_bb1905 = -44; /*1 Inst in Line 461; 8 Inst in Line 462; 5 Inst in Line 463; */
-10 L_464 + -1 C_bb1904 = -12; /*2 Inst in Line 464; */
-10 L_461 + -10 L_460 + -10 L_45f + -1 C_bb1903 = -46; /*1 Inst in Line 45f; 8 Inst in Line 460; 7 Inst in Line 461; */
-10 L_45f + -1 C_bb1902 = -14; /*4 Inst in Line 45f; */
-10 L_45f + -10 L_45e + -1 C_bb1901 = -24; /*1 Inst in Line 45e; 3 Inst in Line 45f; */
-10 L_46a + -10 L_469 + -1 C_bb1900 = -24; /*2 Inst in Line 469; 2 Inst in Line 46a; */
-10 L_469 + -10 L_468 + -1 C_bb1899 = -28; /*2 Inst in Line 468; 6 Inst in Line 469; */
-10 L_468 + -10 L_467 + -1 C_bb1898 = -33; /*7 Inst in Line 467; 6 Inst in Line 468; */
-10 L_467 + -10 L_466 + -1 C_bb1897 = -24; /*3 Inst in Line 466; 1 Inst in Line 467; */
-10 L_466 + -1 C_bb1896 = -14; /*4 Inst in Line 466; */
-10 L_464 + -10 L_463 + -1 C_bb1895 = -27; /*3 Inst in Line 463; 4 Inst in Line 464; */
-10 L_463 + -10 L_462 + -10 L_461 + -1 C_bb1894 = -44; /*1 Inst in Line 461; 8 Inst in Line 462; 5 Inst in Line 463; */
-10 L_464 + -1 C_bb1893 = -12; /*2 Inst in Line 464; */
-10 L_461 + -10 L_460 + -10 L_45f + -1 C_bb1892 = -46; /*1 Inst in Line 45f; 8 Inst in Line 460; 7 Inst in Line 461; */
-10 L_45f + -1 C_bb1891 = -14; /*4 Inst in Line 45f; */
-10 L_45f + -10 L_45e + -1 C_bb1890 = -24; /*1 Inst in Line 45e; 3 Inst in Line 45f; */
-10 L_46a + -10 L_469 + -1 C_bb1889 = -24; /*2 Inst in Line 469; 2 Inst in Line 46a; */
-10 L_469 + -10 L_468 + -1 C_bb1888 = -28; /*2 Inst in Line 468; 6 Inst in Line 469; */
-10 L_468 + -10 L_467 + -1 C_bb1887 = -33; /*7 Inst in Line 467; 6 Inst in Line 468; */
-10 L_467 + -10 L_466 + -1 C_bb1886 = -24; /*3 Inst in Line 466; 1 Inst in Line 467; */
-10 L_466 + -1 C_bb1885 = -14; /*4 Inst in Line 466; */
-10 L_441 + -10 L_440 + -1 C_bb1884 = -30; /*2 Inst in Line 440; 8 Inst in Line 441; */
-10 L_43d + -10 L_43c + -1 C_bb1883 = -31; /*7 Inst in Line 43c; 4 Inst in Line 43d; */
-10 L_440 + -10 L_43f + -10 L_43e + -1 C_bb1882 = -47; /*3 Inst in Line 43e; 8 Inst in Line 43f; 6 Inst in Line 440; */
-10 L_43c + -10 L_43b + -1 C_bb1881 = -22; /*1 Inst in Line 43b; 1 Inst in Line 43c; */
-10 L_43e + -10 L_43d + -1 C_bb1880 = -29; /*4 Inst in Line 43d; 5 Inst in Line 43e; */
-10 L_43b + -1 C_bb1879 = -16; /*6 Inst in Line 43b; */
-10 L_442 + -1 C_bb1878 = -17; /*7 Inst in Line 442; */
-10 L_43b + -10 L_43a + -10 L_439 + -1 C_bb1877 = -45; /*6 Inst in Line 439; 8 Inst in Line 43a; 1 Inst in Line 43b; */
-10 L_438 + -10 L_437 + -10 L_436 + -1 C_bb1876 = -46; /*1 Inst in Line 436; 8 Inst in Line 437; 7 Inst in Line 438; */
-10 L_436 + -10 L_435 + -10 L_434 + -1 C_bb1875 = -46; /*6 Inst in Line 434; 8 Inst in Line 435; 2 Inst in Line 436; */
-10 L_439 + -10 L_438 + -1 C_bb1874 = -23; /*1 Inst in Line 438; 2 Inst in Line 439; */
-10 L_434 + -1 C_bb1873 = -12; /*2 Inst in Line 434; */
-10 L_436 + -1 C_bb1872 = -15; /*5 Inst in Line 436; */
-10 L_433 + -1 C_bb1871 = -13; /*3 Inst in Line 433; */
-10 L_433 + -10 L_432 + -1 C_bb1870 = -26; /*1 Inst in Line 432; 5 Inst in Line 433; */
-10 L_464 + -10 L_463 + -1 C_bb1869 = -27; /*3 Inst in Line 463; 4 Inst in Line 464; */
-10 L_463 + -10 L_462 + -10 L_461 + -1 C_bb1868 = -44; /*1 Inst in Line 461; 8 Inst in Line 462; 5 Inst in Line 463; */
-10 L_464 + -1 C_bb1867 = -12; /*2 Inst in Line 464; */
-10 L_461 + -10 L_460 + -10 L_45f + -1 C_bb1866 = -46; /*1 Inst in Line 45f; 8 Inst in Line 460; 7 Inst in Line 461; */
-10 L_45f + -1 C_bb1865 = -14; /*4 Inst in Line 45f; */
-10 L_45f + -10 L_45e + -1 C_bb1864 = -24; /*1 Inst in Line 45e; 3 Inst in Line 45f; */
-10 L_470 + -1 C_bb1863 = -11; /*1 Inst in Line 470; */
-10 L_46f + -1 C_bb1862 = -11; /*1 Inst in Line 46f; */
-10 L_471 + -1 C_bb1861 = -12; /*2 Inst in Line 471; */
-10 L_46f + -1 C_bb1860 = -13; /*3 Inst in Line 46f; */
-10 L_46e + -1 C_bb1859 = -14; /*4 Inst in Line 46e; */
-10 L_470 + -1 C_bb1858 = -12; /*2 Inst in Line 470; */
-10 L_471 + -10 L_470 + -1 C_bb1857 = -23; /*1 Inst in Line 470; 2 Inst in Line 471; */
-10 L_46e + -1 C_bb1856 = -12; /*2 Inst in Line 46e; */
-10 L_470 + -1 C_bb1855 = -14; /*4 Inst in Line 470; */
-10 L_46e + -1 C_bb1854 = -12; /*2 Inst in Line 46e; */
-10 L_46d + -1 C_bb1853 = -13; /*3 Inst in Line 46d; */
-10 L_46f + -1 C_bb1852 = -12; /*2 Inst in Line 46f; */
-10 L_46d + -1 C_bb1851 = -12; /*2 Inst in Line 46d; */
-10 L_46f + -1 C_bb1850 = -12; /*2 Inst in Line 46f; */
-10 L_46d + -10 L_46c + -1 C_bb1849 = -24; /*1 Inst in Line 46c; 3 Inst in Line 46d; */
-10 L_46c + -1 C_bb1848 = -17; /*7 Inst in Line 46c; */
-10 L_44a + -10 L_449 + -1 C_bb1847 = -26; /*2 Inst in Line 449; 4 Inst in Line 44a; */
-10 L_447 + -1 C_bb1846 = -11; /*1 Inst in Line 447; */
-10 L_44b + -1 C_bb1845 = -15; /*5 Inst in Line 44b; */
-10 L_449 + -10 L_448 + -1 C_bb1844 = -29; /*3 Inst in Line 448; 6 Inst in Line 449; */
-10 L_44c + -1 C_bb1843 = -12; /*2 Inst in Line 44c; */
-10 L_447 + -10 L_446 + -1 C_bb1842 = -24; /*3 Inst in Line 446; 1 Inst in Line 447; */
-10 L_44c + -1 C_bb1841 = -12; /*2 Inst in Line 44c; */
-10 L_44b + -1 C_bb1840 = -12; /*2 Inst in Line 44b; */
-10 L_448 + -10 L_447 + -1 C_bb1839 = -31; /*6 Inst in Line 447; 5 Inst in Line 448; */
-10 L_446 + -1 C_bb1838 = -12; /*2 Inst in Line 446; */
-10 L_44b + -10 L_44a + -1 C_bb1837 = -22; /*1 Inst in Line 44a; 1 Inst in Line 44b; */
-10 L_446 + -1 C_bb1836 = -12; /*2 Inst in Line 446; */
-10 L_44a + -1 C_bb1835 = -13; /*3 Inst in Line 44a; */
-10 L_446 + -10 L_445 + -1 C_bb1834 = -22; /*1 Inst in Line 445; 1 Inst in Line 446; */
-10 L_445 + -10 L_444 + -1 C_bb1833 = -30; /*3 Inst in Line 444; 7 Inst in Line 445; */
-10 L_47b + -10 L_47a + -1 C_bb1832 = -27; /*4 Inst in Line 47a; 3 Inst in Line 47b; */
-10 L_47a + -10 L_479 + -1 C_bb1831 = -28; /*4 Inst in Line 479; 4 Inst in Line 47a; */
-10 L_479 + -1 C_bb1830 = -12; /*2 Inst in Line 479; */
-10 L_477 + -10 L_476 + -1 C_bb1829 = -25; /*4 Inst in Line 476; 1 Inst in Line 477; */
-10 L_479 + -10 L_478 + -1 C_bb1828 = -27; /*5 Inst in Line 478; 2 Inst in Line 479; */
-10 L_476 + -1 C_bb1827 = -12; /*2 Inst in Line 476; */
-10 L_478 + -10 L_477 + -1 C_bb1826 = -27; /*4 Inst in Line 477; 3 Inst in Line 478; */
-10 L_476 + -10 L_475 + -1 C_bb1825 = -23; /*1 Inst in Line 475; 2 Inst in Line 476; */
-10 L_477 + -1 C_bb1824 = -13; /*3 Inst in Line 477; */
-10 L_475 + -1 C_bb1823 = -15; /*5 Inst in Line 475; */
-10 L_47b + -1 C_bb1822 = -11; /*1 Inst in Line 47b; */
-10 L_474 + -1 C_bb1821 = -17; /*7 Inst in Line 474; */
-10 L_475 + -1 C_bb1820 = -12; /*2 Inst in Line 475; */
-10 L_474 + -10 L_473 + -1 C_bb1819 = -22; /*1 Inst in Line 473; 1 Inst in Line 474; */
-10 L_473 + -1 C_bb1818 = -15; /*5 Inst in Line 473; */
-10 L_44a + -10 L_449 + -1 C_bb1817 = -26; /*2 Inst in Line 449; 4 Inst in Line 44a; */
-10 L_447 + -1 C_bb1816 = -11; /*1 Inst in Line 447; */
-10 L_44b + -1 C_bb1815 = -15; /*5 Inst in Line 44b; */
-10 L_449 + -10 L_448 + -1 C_bb1814 = -29; /*3 Inst in Line 448; 6 Inst in Line 449; */
-10 L_44c + -1 C_bb1813 = -12; /*2 Inst in Line 44c; */
-10 L_447 + -10 L_446 + -1 C_bb1812 = -24; /*3 Inst in Line 446; 1 Inst in Line 447; */
-10 L_44c + -1 C_bb1811 = -12; /*2 Inst in Line 44c; */
-10 L_44b + -1 C_bb1810 = -12; /*2 Inst in Line 44b; */
-10 L_448 + -10 L_447 + -1 C_bb1809 = -31; /*6 Inst in Line 447; 5 Inst in Line 448; */
-10 L_446 + -1 C_bb1808 = -12; /*2 Inst in Line 446; */
-10 L_44b + -10 L_44a + -1 C_bb1807 = -22; /*1 Inst in Line 44a; 1 Inst in Line 44b; */
-10 L_446 + -1 C_bb1806 = -12; /*2 Inst in Line 446; */
-10 L_44a + -1 C_bb1805 = -13; /*3 Inst in Line 44a; */
-10 L_446 + -10 L_445 + -1 C_bb1804 = -22; /*1 Inst in Line 445; 1 Inst in Line 446; */
-10 L_445 + -10 L_444 + -1 C_bb1803 = -30; /*3 Inst in Line 444; 7 Inst in Line 445; */
-10 L_473 + -10 L_472 + -1 C_bb1802 = -27; /*5 Inst in Line 472; 2 Inst in Line 473; */
-10 L_4b2 + -1 C_bb1801 = -11; /*1 Inst in Line 4b2; */
-10 L_4b1 + -1 C_bb1800 = -11; /*1 Inst in Line 4b1; */
-10 L_4ab + -1 C_bb1799 = -12; /*2 Inst in Line 4ab; */
-10 L_4b1 + -1 C_bb1798 = -14; /*4 Inst in Line 4b1; */
-10 L_4b1 + -1 C_bb1797 = -12; /*2 Inst in Line 4b1; */
-10 L_4ab + -10 L_4aa + -10 L_4a9 + -10 L_4a8 + -10 L_4a7 + -10 L_4a6 + -1 C_bb1796 = -103; /*5 Inst in Line 4a6; 8 Inst in Line 4a7; 8 Inst in Line 4a8; 8 Inst in Line 4a9; 8 Inst in Line 4aa; 6 Inst in Line 4ab; */
-10 L_4af + -10 L_4ae + -10 L_4ad + -1 C_bb1795 = -47; /*4 Inst in Line 4ad; 8 Inst in Line 4ae; 5 Inst in Line 4af; */
-10 L_4b1 + -10 L_4b0 + -1 C_bb1794 = -24; /*3 Inst in Line 4b0; 1 Inst in Line 4b1; */
-10 L_4a6 + -1 C_bb1793 = -13; /*3 Inst in Line 4a6; */
-10 L_4b0 + -10 L_4af + -1 C_bb1792 = -24; /*3 Inst in Line 4af; 1 Inst in Line 4b0; */
-10 L_4ad + -1 C_bb1791 = -12; /*2 Inst in Line 4ad; */
-10 L_4b0 + -1 C_bb1790 = -14; /*4 Inst in Line 4b0; */
-10 L_4a5 + -1 C_bb1789 = -13; /*3 Inst in Line 4a5; */
-10 L_4ad + -10 L_4ac + -1 C_bb1788 = -26; /*4 Inst in Line 4ac; 2 Inst in Line 4ad; */
-10 L_4a5 + -1 C_bb1787 = -14; /*4 Inst in Line 4a5; */
-10 L_4ac + -1 C_bb1786 = -14; /*4 Inst in Line 4ac; */
-10 L_4a5 + -10 L_4a4 + -1 C_bb1785 = -22; /*1 Inst in Line 4a4; 1 Inst in Line 4a5; */
-10 L_4b2 + -1 C_bb1784 = -12; /*2 Inst in Line 4b2; */
-10 L_48d + -1 C_bb1783 = -13; /*3 Inst in Line 48d; */
-10 L_4a4 + -10 L_4a3 + -10 L_4a2 + -1 C_bb1782 = -48; /*3 Inst in Line 4a2; 8 Inst in Line 4a3; 7 Inst in Line 4a4; */
-10 L_490 + -10 L_48f + -10 L_48e + -10 L_48d + -1 C_bb1781 = -63; /*3 Inst in Line 48d; 8 Inst in Line 48e; 8 Inst in Line 48f; 4 Inst in Line 490; */
-10 L_48d + -1 C_bb1780 = -12; /*2 Inst in Line 48d; */
-10 L_48c + -1 C_bb1779 = -13; /*3 Inst in Line 48c; */
-10 L_485 + -1 C_bb1778 = -12; /*2 Inst in Line 485; */
-10 L_4a2 + -10 L_4a1 + -10 L_4a0 + -10 L_49f + -10 L_49e + -10 L_49d + -10 L_49c + -10 L_49b + -10 L_49a + -10 L_499 + -10 L_498 + -1 C_bb1777 = -192; /*5 Inst in Line 498; 8 Inst in Line 499; 8 Inst in Line 49a; 8 Inst in Line 49b; 8 Inst in Line 49c; 8 Inst in Line 49d; 8 Inst in Line 49e; 8 Inst in Line 49f; 8 Inst in Line 4a0; 8 Inst in Line 4a1; 5 Inst in Line 4a2; */
-10 L_498 + -10 L_497 + -1 C_bb1776 = -26; /*3 Inst in Line 497; 3 Inst in Line 498; */
-10 L_48c + -1 C_bb1775 = -13; /*3 Inst in Line 48c; */
-10 L_485 + -1 C_bb1774 = -12; /*2 Inst in Line 485; */
-10 L_48b + -1 C_bb1773 = -13; /*3 Inst in Line 48b; */
-10 L_48b + -1 C_bb1772 = -13; /*3 Inst in Line 48b; */
-10 L_497 + -10 L_496 + -10 L_495 + -1 C_bb1771 = -46; /*3 Inst in Line 495; 8 Inst in Line 496; 5 Inst in Line 497; */
-10 L_484 + -1 C_bb1770 = -13; /*3 Inst in Line 484; */
-10 L_48b + -10 L_48a + -1 C_bb1769 = -23; /*2 Inst in Line 48a; 1 Inst in Line 48b; */
-10 L_48c + -10 L_48b + -1 C_bb1768 = -23; /*1 Inst in Line 48b; 2 Inst in Line 48c; */
-10 L_484 + -1 C_bb1767 = -12; /*2 Inst in Line 484; */
-10 L_489 + -1 C_bb1766 = -11; /*1 Inst in Line 489; */
-10 L_48a + -1 C_bb1765 = -16; /*6 Inst in Line 48a; */
-10 L_484 + -10 L_483 + -1 C_bb1764 = -24; /*1 Inst in Line 483; 3 Inst in Line 484; */
-10 L_489 + -1 C_bb1763 = -12; /*2 Inst in Line 489; */
-10 L_483 + -1 C_bb1762 = -16; /*6 Inst in Line 483; */
-10 L_488 + -1 C_bb1761 = -14; /*4 Inst in Line 488; */
-10 L_488 + -1 C_bb1760 = -14; /*4 Inst in Line 488; */
-10 L_483 + -10 L_482 + -1 C_bb1759 = -23; /*2 Inst in Line 482; 1 Inst in Line 483; */
-10 L_487 + -10 L_486 + -1 C_bb1758 = -28; /*5 Inst in Line 486; 3 Inst in Line 487; */
-10 L_487 + -1 C_bb1757 = -12; /*2 Inst in Line 487; */
-10 L_489 + -1 C_bb1756 = -15; /*5 Inst in Line 489; */
-10 L_482 + -1 C_bb1755 = -13; /*3 Inst in Line 482; */
-10 L_486 + -1 C_bb1754 = -13; /*3 Inst in Line 486; */
-10 L_487 + -1 C_bb1753 = -13; /*3 Inst in Line 487; */
-10 L_482 + -1 C_bb1752 = -12; /*2 Inst in Line 482; */
-10 L_485 + -1 C_bb1751 = -14; /*4 Inst in Line 485; */
-10 L_482 + -10 L_481 + -1 C_bb1750 = -23; /*2 Inst in Line 481; 1 Inst in Line 482; */
-10 L_4b2 + -1 C_bb1749 = -12; /*2 Inst in Line 4b2; */
-10 L_480 + -10 L_47f + -1 C_bb1748 = -27; /*5 Inst in Line 47f; 2 Inst in Line 480; */
-10 L_480 + -1 C_bb1747 = -12; /*2 Inst in Line 480; */
-10 L_481 + -1 C_bb1746 = -13; /*3 Inst in Line 481; */
-10 L_47f + -1 C_bb1745 = -12; /*2 Inst in Line 47f; */
-10 L_4b2 + -1 C_bb1744 = -12; /*2 Inst in Line 4b2; */
-10 L_481 + -10 L_480 + -1 C_bb1743 = -27; /*4 Inst in Line 480; 3 Inst in Line 481; */
-10 L_47f + -10 L_47e + -1 C_bb1742 = -22; /*1 Inst in Line 47e; 1 Inst in Line 47f; */
-10 L_4b2 + -1 C_bb1741 = -11; /*1 Inst in Line 4b2; */
-10 L_47e + -1 C_bb1740 = -17; /*7 Inst in Line 47e; */
-10 L_47d + -10 L_47c + -1 C_bb1739 = -32; /*4 Inst in Line 47c; 8 Inst in Line 47d; */
-10 L_44a + -10 L_449 + -1 C_bb1738 = -26; /*2 Inst in Line 449; 4 Inst in Line 44a; */
-10 L_447 + -1 C_bb1737 = -11; /*1 Inst in Line 447; */
-10 L_44b + -1 C_bb1736 = -15; /*5 Inst in Line 44b; */
-10 L_449 + -10 L_448 + -1 C_bb1735 = -29; /*3 Inst in Line 448; 6 Inst in Line 449; */
-10 L_44c + -1 C_bb1734 = -12; /*2 Inst in Line 44c; */
-10 L_447 + -10 L_446 + -1 C_bb1733 = -24; /*3 Inst in Line 446; 1 Inst in Line 447; */
-10 L_44c + -1 C_bb1732 = -12; /*2 Inst in Line 44c; */
-10 L_44b + -1 C_bb1731 = -12; /*2 Inst in Line 44b; */
-10 L_448 + -10 L_447 + -1 C_bb1730 = -31; /*6 Inst in Line 447; 5 Inst in Line 448; */
-10 L_446 + -1 C_bb1729 = -12; /*2 Inst in Line 446; */
-10 L_44b + -10 L_44a + -1 C_bb1728 = -22; /*1 Inst in Line 44a; 1 Inst in Line 44b; */
-10 L_446 + -1 C_bb1727 = -12; /*2 Inst in Line 446; */
-10 L_44a + -1 C_bb1726 = -13; /*3 Inst in Line 44a; */
-10 L_446 + -10 L_445 + -1 C_bb1725 = -22; /*1 Inst in Line 445; 1 Inst in Line 446; */
-10 L_445 + -10 L_444 + -1 C_bb1724 = -30; /*3 Inst in Line 444; 7 Inst in Line 445; */
-10 L_44a + -10 L_449 + -1 C_bb1723 = -26; /*2 Inst in Line 449; 4 Inst in Line 44a; */
-10 L_447 + -1 C_bb1722 = -11; /*1 Inst in Line 447; */
-10 L_44b + -1 C_bb1721 = -15; /*5 Inst in Line 44b; */
-10 L_449 + -10 L_448 + -1 C_bb1720 = -29; /*3 Inst in Line 448; 6 Inst in Line 449; */
-10 L_44c + -1 C_bb1719 = -12; /*2 Inst in Line 44c; */
-10 L_447 + -10 L_446 + -1 C_bb1718 = -24; /*3 Inst in Line 446; 1 Inst in Line 447; */
-10 L_44c + -1 C_bb1717 = -12; /*2 Inst in Line 44c; */
-10 L_44b + -1 C_bb1716 = -12; /*2 Inst in Line 44b; */
-10 L_448 + -10 L_447 + -1 C_bb1715 = -31; /*6 Inst in Line 447; 5 Inst in Line 448; */
-10 L_446 + -1 C_bb1714 = -12; /*2 Inst in Line 446; */
-10 L_44b + -10 L_44a + -1 C_bb1713 = -22; /*1 Inst in Line 44a; 1 Inst in Line 44b; */
-10 L_446 + -1 C_bb1712 = -12; /*2 Inst in Line 446; */
-10 L_44a + -1 C_bb1711 = -13; /*3 Inst in Line 44a; */
-10 L_446 + -10 L_445 + -1 C_bb1710 = -22; /*1 Inst in Line 445; 1 Inst in Line 446; */
-10 L_445 + -10 L_444 + -1 C_bb1709 = -30; /*3 Inst in Line 444; 7 Inst in Line 445; */
-10 L_458 + -10 L_457 + -1 C_bb1708 = -22; /*1 Inst in Line 457; 1 Inst in Line 458; */
-10 L_45c + -10 L_45b + -10 L_45a + -1 C_bb1707 = -46; /*5 Inst in Line 45a; 8 Inst in Line 45b; 3 Inst in Line 45c; */
-10 L_457 + -10 L_456 + -10 L_455 + -10 L_454 + -10 L_453 + -1 C_bb1706 = -82; /*1 Inst in Line 453; 8 Inst in Line 454; 8 Inst in Line 455; 8 Inst in Line 456; 7 Inst in Line 457; */
-10 L_45a + -10 L_459 + -10 L_458 + -1 C_bb1705 = -48; /*7 Inst in Line 458; 8 Inst in Line 459; 3 Inst in Line 45a; */
-10 L_453 + -1 C_bb1704 = -16; /*6 Inst in Line 453; */
-10 L_45c + -1 C_bb1703 = -12; /*2 Inst in Line 45c; */
-10 L_451 + -10 L_450 + -10 L_44f + -10 L_44e + -10 L_44d + -1 C_bb1702 = -80; /*1 Inst in Line 44d; 8 Inst in Line 44e; 8 Inst in Line 44f; 8 Inst in Line 450; 5 Inst in Line 451; */
-10 L_453 + -10 L_452 + -1 C_bb1701 = -24; /*3 Inst in Line 452; 1 Inst in Line 453; */
-10 L_44d + -1 C_bb1700 = -12; /*2 Inst in Line 44d; */
-10 L_452 + -1 C_bb1699 = -13; /*3 Inst in Line 452; */
-10 L_44d + -1 C_bb1698 = -12; /*2 Inst in Line 44d; */
-10 L_452 + -10 L_451 + -1 C_bb1697 = -25; /*3 Inst in Line 451; 2 Inst in Line 452; */
-10 L_44d + -1 C_bb1696 = -12; /*2 Inst in Line 44d; */
-10 L_44d + -10 L_44c + -1 C_bb1695 = -24; /*3 Inst in Line 44c; 1 Inst in Line 44d; */
-10 L_472 + -10 L_471 + -1 C_bb1694 = -24; /*1 Inst in Line 471; 3 Inst in Line 472; */
-10 L_44a + -10 L_449 + -1 C_bb1693 = -26; /*2 Inst in Line 449; 4 Inst in Line 44a; */
-10 L_447 + -1 C_bb1692 = -11; /*1 Inst in Line 447; */
-10 L_44b + -1 C_bb1691 = -15; /*5 Inst in Line 44b; */
-10 L_449 + -10 L_448 + -1 C_bb1690 = -29; /*3 Inst in Line 448; 6 Inst in Line 449; */
-10 L_44c + -1 C_bb1689 = -12; /*2 Inst in Line 44c; */
-10 L_447 + -10 L_446 + -1 C_bb1688 = -24; /*3 Inst in Line 446; 1 Inst in Line 447; */
-10 L_44c + -1 C_bb1687 = -12; /*2 Inst in Line 44c; */
-10 L_44b + -1 C_bb1686 = -12; /*2 Inst in Line 44b; */
-10 L_448 + -10 L_447 + -1 C_bb1685 = -31; /*6 Inst in Line 447; 5 Inst in Line 448; */
-10 L_446 + -1 C_bb1684 = -12; /*2 Inst in Line 446; */
-10 L_44b + -10 L_44a + -1 C_bb1683 = -22; /*1 Inst in Line 44a; 1 Inst in Line 44b; */
-10 L_446 + -1 C_bb1682 = -12; /*2 Inst in Line 446; */
-10 L_44a + -1 C_bb1681 = -13; /*3 Inst in Line 44a; */
-10 L_446 + -10 L_445 + -1 C_bb1680 = -22; /*1 Inst in Line 445; 1 Inst in Line 446; */
-10 L_445 + -10 L_444 + -1 C_bb1679 = -30; /*3 Inst in Line 444; 7 Inst in Line 445; */
-10 L_44a + -10 L_449 + -1 C_bb1678 = -26; /*2 Inst in Line 449; 4 Inst in Line 44a; */
-10 L_447 + -1 C_bb1677 = -11; /*1 Inst in Line 447; */
-10 L_44b + -1 C_bb1676 = -15; /*5 Inst in Line 44b; */
-10 L_449 + -10 L_448 + -1 C_bb1675 = -29; /*3 Inst in Line 448; 6 Inst in Line 449; */
-10 L_44c + -1 C_bb1674 = -12; /*2 Inst in Line 44c; */
-10 L_447 + -10 L_446 + -1 C_bb1673 = -24; /*3 Inst in Line 446; 1 Inst in Line 447; */
-10 L_44c + -1 C_bb1672 = -12; /*2 Inst in Line 44c; */
-10 L_44b + -1 C_bb1671 = -12; /*2 Inst in Line 44b; */
-10 L_448 + -10 L_447 + -1 C_bb1670 = -31; /*6 Inst in Line 447; 5 Inst in Line 448; */
-10 L_446 + -1 C_bb1669 = -12; /*2 Inst in Line 446; */
-10 L_44b + -10 L_44a + -1 C_bb1668 = -22; /*1 Inst in Line 44a; 1 Inst in Line 44b; */
-10 L_446 + -1 C_bb1667 = -12; /*2 Inst in Line 446; */
-10 L_44a + -1 C_bb1666 = -13; /*3 Inst in Line 44a; */
-10 L_446 + -10 L_445 + -1 C_bb1665 = -22; /*1 Inst in Line 445; 1 Inst in Line 446; */
-10 L_445 + -10 L_444 + -1 C_bb1664 = -30; /*3 Inst in Line 444; 7 Inst in Line 445; */
-10 L_42e + -1 C_bb1663 = -14; /*4 Inst in Line 42e; */
-10 L_42d + -1 C_bb1662 = -16; /*6 Inst in Line 42d; */
-10 L_42d + -10 L_42c + -1 C_bb1661 = -26; /*4 Inst in Line 42c; 2 Inst in Line 42d; */
-10 L_42c + -10 L_42b + -1 C_bb1660 = -26; /*2 Inst in Line 42b; 4 Inst in Line 42c; */
-10 L_42b + -10 L_42a + -1 C_bb1659 = -28; /*2 Inst in Line 42a; 6 Inst in Line 42b; */
-10 L_428 + -1 C_bb1658 = -12; /*2 Inst in Line 428; */
-10 L_42a + -1 C_bb1657 = -14; /*4 Inst in Line 42a; */
-10 L_428 + -10 L_427 + -1 C_bb1656 = -31; /*5 Inst in Line 427; 6 Inst in Line 428; */
-10 L_42a + -10 L_429 + -1 C_bb1655 = -23; /*1 Inst in Line 429; 2 Inst in Line 42a; */
-10 L_427 + -1 C_bb1654 = -13; /*3 Inst in Line 427; */
-10 L_429 + -1 C_bb1653 = -13; /*3 Inst in Line 429; */
-10 L_426 + -1 C_bb1652 = -13; /*3 Inst in Line 426; */
-10 L_429 + -1 C_bb1651 = -14; /*4 Inst in Line 429; */
-10 L_426 + -1 C_bb1650 = -13; /*3 Inst in Line 426; */
-10 L_426 + -10 L_425 + -10 L_424 + -10 L_423 + -10 L_422 + -1 C_bb1649 = -79; /*3 Inst in Line 422; 8 Inst in Line 423; 8 Inst in Line 424; 8 Inst in Line 425; 2 Inst in Line 426; */
-10 L_464 + -10 L_463 + -1 C_bb1648 = -27; /*3 Inst in Line 463; 4 Inst in Line 464; */
-10 L_463 + -10 L_462 + -10 L_461 + -1 C_bb1647 = -44; /*1 Inst in Line 461; 8 Inst in Line 462; 5 Inst in Line 463; */
-10 L_464 + -1 C_bb1646 = -12; /*2 Inst in Line 464; */
-10 L_461 + -10 L_460 + -10 L_45f + -1 C_bb1645 = -46; /*1 Inst in Line 45f; 8 Inst in Line 460; 7 Inst in Line 461; */
-10 L_45f + -1 C_bb1644 = -14; /*4 Inst in Line 45f; */
-10 L_45f + -10 L_45e + -1 C_bb1643 = -24; /*1 Inst in Line 45e; 3 Inst in Line 45f; */
-10 L_46a + -10 L_469 + -1 C_bb1642 = -24; /*2 Inst in Line 469; 2 Inst in Line 46a; */
-10 L_469 + -10 L_468 + -1 C_bb1641 = -28; /*2 Inst in Line 468; 6 Inst in Line 469; */
-10 L_468 + -10 L_467 + -1 C_bb1640 = -33; /*7 Inst in Line 467; 6 Inst in Line 468; */
-10 L_467 + -10 L_466 + -1 C_bb1639 = -24; /*3 Inst in Line 466; 1 Inst in Line 467; */
-10 L_466 + -1 C_bb1638 = -14; /*4 Inst in Line 466; */
-10 L_464 + -10 L_463 + -1 C_bb1637 = -27; /*3 Inst in Line 463; 4 Inst in Line 464; */
-10 L_463 + -10 L_462 + -10 L_461 + -1 C_bb1636 = -44; /*1 Inst in Line 461; 8 Inst in Line 462; 5 Inst in Line 463; */
-10 L_464 + -1 C_bb1635 = -12; /*2 Inst in Line 464; */
-10 L_461 + -10 L_460 + -10 L_45f + -1 C_bb1634 = -46; /*1 Inst in Line 45f; 8 Inst in Line 460; 7 Inst in Line 461; */
-10 L_45f + -1 C_bb1633 = -14; /*4 Inst in Line 45f; */
-10 L_45f + -10 L_45e + -1 C_bb1632 = -24; /*1 Inst in Line 45e; 3 Inst in Line 45f; */
-10 L_46a + -10 L_469 + -1 C_bb1631 = -24; /*2 Inst in Line 469; 2 Inst in Line 46a; */
-10 L_469 + -10 L_468 + -1 C_bb1630 = -28; /*2 Inst in Line 468; 6 Inst in Line 469; */
-10 L_468 + -10 L_467 + -1 C_bb1629 = -33; /*7 Inst in Line 467; 6 Inst in Line 468; */
-10 L_467 + -10 L_466 + -1 C_bb1628 = -24; /*3 Inst in Line 466; 1 Inst in Line 467; */
-10 L_466 + -1 C_bb1627 = -14; /*4 Inst in Line 466; */
-10 L_441 + -10 L_440 + -1 C_bb1626 = -30; /*2 Inst in Line 440; 8 Inst in Line 441; */
-10 L_43d + -10 L_43c + -1 C_bb1625 = -31; /*7 Inst in Line 43c; 4 Inst in Line 43d; */
-10 L_440 + -10 L_43f + -10 L_43e + -1 C_bb1624 = -47; /*3 Inst in Line 43e; 8 Inst in Line 43f; 6 Inst in Line 440; */
-10 L_43c + -10 L_43b + -1 C_bb1623 = -22; /*1 Inst in Line 43b; 1 Inst in Line 43c; */
-10 L_43e + -10 L_43d + -1 C_bb1622 = -29; /*4 Inst in Line 43d; 5 Inst in Line 43e; */
-10 L_43b + -1 C_bb1621 = -16; /*6 Inst in Line 43b; */
-10 L_442 + -1 C_bb1620 = -17; /*7 Inst in Line 442; */
-10 L_43b + -10 L_43a + -10 L_439 + -1 C_bb1619 = -45; /*6 Inst in Line 439; 8 Inst in Line 43a; 1 Inst in Line 43b; */
-10 L_438 + -10 L_437 + -10 L_436 + -1 C_bb1618 = -46; /*1 Inst in Line 436; 8 Inst in Line 437; 7 Inst in Line 438; */
-10 L_436 + -10 L_435 + -10 L_434 + -1 C_bb1617 = -46; /*6 Inst in Line 434; 8 Inst in Line 435; 2 Inst in Line 436; */
-10 L_439 + -10 L_438 + -1 C_bb1616 = -23; /*1 Inst in Line 438; 2 Inst in Line 439; */
-10 L_434 + -1 C_bb1615 = -12; /*2 Inst in Line 434; */
-10 L_436 + -1 C_bb1614 = -15; /*5 Inst in Line 436; */
-10 L_433 + -1 C_bb1613 = -13; /*3 Inst in Line 433; */
-10 L_433 + -10 L_432 + -1 C_bb1612 = -26; /*1 Inst in Line 432; 5 Inst in Line 433; */
-10 L_464 + -10 L_463 + -1 C_bb1611 = -27; /*3 Inst in Line 463; 4 Inst in Line 464; */
-10 L_463 + -10 L_462 + -10 L_461 + -1 C_bb1610 = -44; /*1 Inst in Line 461; 8 Inst in Line 462; 5 Inst in Line 463; */
-10 L_464 + -1 C_bb1609 = -12; /*2 Inst in Line 464; */
-10 L_461 + -10 L_460 + -10 L_45f + -1 C_bb1608 = -46; /*1 Inst in Line 45f; 8 Inst in Line 460; 7 Inst in Line 461; */
-10 L_45f + -1 C_bb1607 = -14; /*4 Inst in Line 45f; */
-10 L_45f + -10 L_45e + -1 C_bb1606 = -24; /*1 Inst in Line 45e; 3 Inst in Line 45f; */
-10 L_470 + -1 C_bb1605 = -11; /*1 Inst in Line 470; */
-10 L_46f + -1 C_bb1604 = -11; /*1 Inst in Line 46f; */
-10 L_471 + -1 C_bb1603 = -12; /*2 Inst in Line 471; */
-10 L_46f + -1 C_bb1602 = -13; /*3 Inst in Line 46f; */
-10 L_46e + -1 C_bb1601 = -14; /*4 Inst in Line 46e; */
-10 L_470 + -1 C_bb1600 = -12; /*2 Inst in Line 470; */
-10 L_471 + -10 L_470 + -1 C_bb1599 = -23; /*1 Inst in Line 470; 2 Inst in Line 471; */
-10 L_46e + -1 C_bb1598 = -12; /*2 Inst in Line 46e; */
-10 L_470 + -1 C_bb1597 = -14; /*4 Inst in Line 470; */
-10 L_46e + -1 C_bb1596 = -12; /*2 Inst in Line 46e; */
-10 L_46d + -1 C_bb1595 = -13; /*3 Inst in Line 46d; */
-10 L_46f + -1 C_bb1594 = -12; /*2 Inst in Line 46f; */
-10 L_46d + -1 C_bb1593 = -12; /*2 Inst in Line 46d; */
-10 L_46f + -1 C_bb1592 = -12; /*2 Inst in Line 46f; */
-10 L_46d + -10 L_46c + -1 C_bb1591 = -24; /*1 Inst in Line 46c; 3 Inst in Line 46d; */
-10 L_46c + -1 C_bb1590 = -17; /*7 Inst in Line 46c; */
-10 L_44a + -10 L_449 + -1 C_bb1589 = -26; /*2 Inst in Line 449; 4 Inst in Line 44a; */
-10 L_447 + -1 C_bb1588 = -11; /*1 Inst in Line 447; */
-10 L_44b + -1 C_bb1587 = -15; /*5 Inst in Line 44b; */
-10 L_449 + -10 L_448 + -1 C_bb1586 = -29; /*3 Inst in Line 448; 6 Inst in Line 449; */
-10 L_44c + -1 C_bb1585 = -12; /*2 Inst in Line 44c; */
-10 L_447 + -10 L_446 + -1 C_bb1584 = -24; /*3 Inst in Line 446; 1 Inst in Line 447; */
-10 L_44c + -1 C_bb1583 = -12; /*2 Inst in Line 44c; */
-10 L_44b + -1 C_bb1582 = -12; /*2 Inst in Line 44b; */
-10 L_448 + -10 L_447 + -1 C_bb1581 = -31; /*6 Inst in Line 447; 5 Inst in Line 448; */
-10 L_446 + -1 C_bb1580 = -12; /*2 Inst in Line 446; */
-10 L_44b + -10 L_44a + -1 C_bb1579 = -22; /*1 Inst in Line 44a; 1 Inst in Line 44b; */
-10 L_446 + -1 C_bb1578 = -12; /*2 Inst in Line 446; */
-10 L_44a + -1 C_bb1577 = -13; /*3 Inst in Line 44a; */
-10 L_446 + -10 L_445 + -1 C_bb1576 = -22; /*1 Inst in Line 445; 1 Inst in Line 446; */
-10 L_445 + -10 L_444 + -1 C_bb1575 = -30; /*3 Inst in Line 444; 7 Inst in Line 445; */
-10 L_464 + -10 L_463 + -1 C_bb1574 = -27; /*3 Inst in Line 463; 4 Inst in Line 464; */
-10 L_463 + -10 L_462 + -10 L_461 + -1 C_bb1573 = -44; /*1 Inst in Line 461; 8 Inst in Line 462; 5 Inst in Line 463; */
-10 L_464 + -1 C_bb1572 = -12; /*2 Inst in Line 464; */
-10 L_461 + -10 L_460 + -10 L_45f + -1 C_bb1571 = -46; /*1 Inst in Line 45f; 8 Inst in Line 460; 7 Inst in Line 461; */
-10 L_45f + -1 C_bb1570 = -14; /*4 Inst in Line 45f; */
-10 L_45f + -10 L_45e + -1 C_bb1569 = -24; /*1 Inst in Line 45e; 3 Inst in Line 45f; */
-10 L_46a + -10 L_469 + -1 C_bb1568 = -24; /*2 Inst in Line 469; 2 Inst in Line 46a; */
-10 L_469 + -10 L_468 + -1 C_bb1567 = -28; /*2 Inst in Line 468; 6 Inst in Line 469; */
-10 L_468 + -10 L_467 + -1 C_bb1566 = -33; /*7 Inst in Line 467; 6 Inst in Line 468; */
-10 L_467 + -10 L_466 + -1 C_bb1565 = -24; /*3 Inst in Line 466; 1 Inst in Line 467; */
-10 L_466 + -1 C_bb1564 = -14; /*4 Inst in Line 466; */
-10 L_464 + -10 L_463 + -1 C_bb1563 = -27; /*3 Inst in Line 463; 4 Inst in Line 464; */
-10 L_463 + -10 L_462 + -10 L_461 + -1 C_bb1562 = -44; /*1 Inst in Line 461; 8 Inst in Line 462; 5 Inst in Line 463; */
-10 L_464 + -1 C_bb1561 = -12; /*2 Inst in Line 464; */
-10 L_461 + -10 L_460 + -10 L_45f + -1 C_bb1560 = -46; /*1 Inst in Line 45f; 8 Inst in Line 460; 7 Inst in Line 461; */
-10 L_45f + -1 C_bb1559 = -14; /*4 Inst in Line 45f; */
-10 L_45f + -10 L_45e + -1 C_bb1558 = -24; /*1 Inst in Line 45e; 3 Inst in Line 45f; */
-10 L_46a + -10 L_469 + -1 C_bb1557 = -24; /*2 Inst in Line 469; 2 Inst in Line 46a; */
-10 L_469 + -10 L_468 + -1 C_bb1556 = -28; /*2 Inst in Line 468; 6 Inst in Line 469; */
-10 L_468 + -10 L_467 + -1 C_bb1555 = -33; /*7 Inst in Line 467; 6 Inst in Line 468; */
-10 L_467 + -10 L_466 + -1 C_bb1554 = -24; /*3 Inst in Line 466; 1 Inst in Line 467; */
-10 L_466 + -1 C_bb1553 = -14; /*4 Inst in Line 466; */
-10 L_441 + -10 L_440 + -1 C_bb1552 = -30; /*2 Inst in Line 440; 8 Inst in Line 441; */
-10 L_43d + -10 L_43c + -1 C_bb1551 = -31; /*7 Inst in Line 43c; 4 Inst in Line 43d; */
-10 L_440 + -10 L_43f + -10 L_43e + -1 C_bb1550 = -47; /*3 Inst in Line 43e; 8 Inst in Line 43f; 6 Inst in Line 440; */
-10 L_43c + -10 L_43b + -1 C_bb1549 = -22; /*1 Inst in Line 43b; 1 Inst in Line 43c; */
-10 L_43e + -10 L_43d + -1 C_bb1548 = -29; /*4 Inst in Line 43d; 5 Inst in Line 43e; */
-10 L_43b + -1 C_bb1547 = -16; /*6 Inst in Line 43b; */
-10 L_442 + -1 C_bb1546 = -17; /*7 Inst in Line 442; */
-10 L_43b + -10 L_43a + -10 L_439 + -1 C_bb1545 = -45; /*6 Inst in Line 439; 8 Inst in Line 43a; 1 Inst in Line 43b; */
-10 L_438 + -10 L_437 + -10 L_436 + -1 C_bb1544 = -46; /*1 Inst in Line 436; 8 Inst in Line 437; 7 Inst in Line 438; */
-10 L_436 + -10 L_435 + -10 L_434 + -1 C_bb1543 = -46; /*6 Inst in Line 434; 8 Inst in Line 435; 2 Inst in Line 436; */
-10 L_439 + -10 L_438 + -1 C_bb1542 = -23; /*1 Inst in Line 438; 2 Inst in Line 439; */
-10 L_434 + -1 C_bb1541 = -12; /*2 Inst in Line 434; */
-10 L_436 + -1 C_bb1540 = -15; /*5 Inst in Line 436; */
-10 L_433 + -1 C_bb1539 = -13; /*3 Inst in Line 433; */
-10 L_433 + -10 L_432 + -1 C_bb1538 = -26; /*1 Inst in Line 432; 5 Inst in Line 433; */
-10 L_464 + -10 L_463 + -1 C_bb1537 = -27; /*3 Inst in Line 463; 4 Inst in Line 464; */
-10 L_463 + -10 L_462 + -10 L_461 + -1 C_bb1536 = -44; /*1 Inst in Line 461; 8 Inst in Line 462; 5 Inst in Line 463; */
-10 L_464 + -1 C_bb1535 = -12; /*2 Inst in Line 464; */
-10 L_461 + -10 L_460 + -10 L_45f + -1 C_bb1534 = -46; /*1 Inst in Line 45f; 8 Inst in Line 460; 7 Inst in Line 461; */
-10 L_45f + -1 C_bb1533 = -14; /*4 Inst in Line 45f; */
-10 L_45f + -10 L_45e + -1 C_bb1532 = -24; /*1 Inst in Line 45e; 3 Inst in Line 45f; */
-10 L_470 + -1 C_bb1531 = -11; /*1 Inst in Line 470; */
-10 L_46f + -1 C_bb1530 = -11; /*1 Inst in Line 46f; */
-10 L_471 + -1 C_bb1529 = -12; /*2 Inst in Line 471; */
-10 L_46f + -1 C_bb1528 = -13; /*3 Inst in Line 46f; */
-10 L_46e + -1 C_bb1527 = -14; /*4 Inst in Line 46e; */
-10 L_470 + -1 C_bb1526 = -12; /*2 Inst in Line 470; */
-10 L_471 + -10 L_470 + -1 C_bb1525 = -23; /*1 Inst in Line 470; 2 Inst in Line 471; */
-10 L_46e + -1 C_bb1524 = -12; /*2 Inst in Line 46e; */
-10 L_470 + -1 C_bb1523 = -14; /*4 Inst in Line 470; */
-10 L_46e + -1 C_bb1522 = -12; /*2 Inst in Line 46e; */
-10 L_46d + -1 C_bb1521 = -13; /*3 Inst in Line 46d; */
-10 L_46f + -1 C_bb1520 = -12; /*2 Inst in Line 46f; */
-10 L_46d + -1 C_bb1519 = -12; /*2 Inst in Line 46d; */
-10 L_46f + -1 C_bb1518 = -12; /*2 Inst in Line 46f; */
-10 L_46d + -10 L_46c + -1 C_bb1517 = -24; /*1 Inst in Line 46c; 3 Inst in Line 46d; */
-10 L_46c + -1 C_bb1516 = -17; /*7 Inst in Line 46c; */
-10 L_44a + -10 L_449 + -1 C_bb1515 = -26; /*2 Inst in Line 449; 4 Inst in Line 44a; */
-10 L_447 + -1 C_bb1514 = -11; /*1 Inst in Line 447; */
-10 L_44b + -1 C_bb1513 = -15; /*5 Inst in Line 44b; */
-10 L_449 + -10 L_448 + -1 C_bb1512 = -29; /*3 Inst in Line 448; 6 Inst in Line 449; */
-10 L_44c + -1 C_bb1511 = -12; /*2 Inst in Line 44c; */
-10 L_447 + -10 L_446 + -1 C_bb1510 = -24; /*3 Inst in Line 446; 1 Inst in Line 447; */
-10 L_44c + -1 C_bb1509 = -12; /*2 Inst in Line 44c; */
-10 L_44b + -1 C_bb1508 = -12; /*2 Inst in Line 44b; */
-10 L_448 + -10 L_447 + -1 C_bb1507 = -31; /*6 Inst in Line 447; 5 Inst in Line 448; */
-10 L_446 + -1 C_bb1506 = -12; /*2 Inst in Line 446; */
-10 L_44b + -10 L_44a + -1 C_bb1505 = -22; /*1 Inst in Line 44a; 1 Inst in Line 44b; */
-10 L_446 + -1 C_bb1504 = -12; /*2 Inst in Line 446; */
-10 L_44a + -1 C_bb1503 = -13; /*3 Inst in Line 44a; */
-10 L_446 + -10 L_445 + -1 C_bb1502 = -22; /*1 Inst in Line 445; 1 Inst in Line 446; */
-10 L_445 + -10 L_444 + -1 C_bb1501 = -30; /*3 Inst in Line 444; 7 Inst in Line 445; */
-10 L_464 + -10 L_463 + -1 C_bb1500 = -27; /*3 Inst in Line 463; 4 Inst in Line 464; */
-10 L_463 + -10 L_462 + -10 L_461 + -1 C_bb1499 = -44; /*1 Inst in Line 461; 8 Inst in Line 462; 5 Inst in Line 463; */
-10 L_464 + -1 C_bb1498 = -12; /*2 Inst in Line 464; */
-10 L_461 + -10 L_460 + -10 L_45f + -1 C_bb1497 = -46; /*1 Inst in Line 45f; 8 Inst in Line 460; 7 Inst in Line 461; */
-10 L_45f + -1 C_bb1496 = -14; /*4 Inst in Line 45f; */
-10 L_45f + -10 L_45e + -1 C_bb1495 = -24; /*1 Inst in Line 45e; 3 Inst in Line 45f; */
-10 L_46a + -10 L_469 + -1 C_bb1494 = -24; /*2 Inst in Line 469; 2 Inst in Line 46a; */
-10 L_469 + -10 L_468 + -1 C_bb1493 = -28; /*2 Inst in Line 468; 6 Inst in Line 469; */
-10 L_468 + -10 L_467 + -1 C_bb1492 = -33; /*7 Inst in Line 467; 6 Inst in Line 468; */
-10 L_467 + -10 L_466 + -1 C_bb1491 = -24; /*3 Inst in Line 466; 1 Inst in Line 467; */
-10 L_466 + -1 C_bb1490 = -14; /*4 Inst in Line 466; */
-10 L_464 + -10 L_463 + -1 C_bb1489 = -27; /*3 Inst in Line 463; 4 Inst in Line 464; */
-10 L_463 + -10 L_462 + -10 L_461 + -1 C_bb1488 = -44; /*1 Inst in Line 461; 8 Inst in Line 462; 5 Inst in Line 463; */
-10 L_464 + -1 C_bb1487 = -12; /*2 Inst in Line 464; */
-10 L_461 + -10 L_460 + -10 L_45f + -1 C_bb1486 = -46; /*1 Inst in Line 45f; 8 Inst in Line 460; 7 Inst in Line 461; */
-10 L_45f + -1 C_bb1485 = -14; /*4 Inst in Line 45f; */
-10 L_45f + -10 L_45e + -1 C_bb1484 = -24; /*1 Inst in Line 45e; 3 Inst in Line 45f; */
-10 L_46a + -10 L_469 + -1 C_bb1483 = -24; /*2 Inst in Line 469; 2 Inst in Line 46a; */
-10 L_469 + -10 L_468 + -1 C_bb1482 = -28; /*2 Inst in Line 468; 6 Inst in Line 469; */
-10 L_468 + -10 L_467 + -1 C_bb1481 = -33; /*7 Inst in Line 467; 6 Inst in Line 468; */
-10 L_467 + -10 L_466 + -1 C_bb1480 = -24; /*3 Inst in Line 466; 1 Inst in Line 467; */
-10 L_466 + -1 C_bb1479 = -14; /*4 Inst in Line 466; */
-10 L_441 + -10 L_440 + -1 C_bb1478 = -30; /*2 Inst in Line 440; 8 Inst in Line 441; */
-10 L_43d + -10 L_43c + -1 C_bb1477 = -31; /*7 Inst in Line 43c; 4 Inst in Line 43d; */
-10 L_440 + -10 L_43f + -10 L_43e + -1 C_bb1476 = -47; /*3 Inst in Line 43e; 8 Inst in Line 43f; 6 Inst in Line 440; */
-10 L_43c + -10 L_43b + -1 C_bb1475 = -22; /*1 Inst in Line 43b; 1 Inst in Line 43c; */
-10 L_43e + -10 L_43d + -1 C_bb1474 = -29; /*4 Inst in Line 43d; 5 Inst in Line 43e; */
-10 L_43b + -1 C_bb1473 = -16; /*6 Inst in Line 43b; */
-10 L_442 + -1 C_bb1472 = -17; /*7 Inst in Line 442; */
-10 L_43b + -10 L_43a + -10 L_439 + -1 C_bb1471 = -45; /*6 Inst in Line 439; 8 Inst in Line 43a; 1 Inst in Line 43b; */
-10 L_438 + -10 L_437 + -10 L_436 + -1 C_bb1470 = -46; /*1 Inst in Line 436; 8 Inst in Line 437; 7 Inst in Line 438; */
-10 L_436 + -10 L_435 + -10 L_434 + -1 C_bb1469 = -46; /*6 Inst in Line 434; 8 Inst in Line 435; 2 Inst in Line 436; */
-10 L_439 + -10 L_438 + -1 C_bb1468 = -23; /*1 Inst in Line 438; 2 Inst in Line 439; */
-10 L_434 + -1 C_bb1467 = -12; /*2 Inst in Line 434; */
-10 L_436 + -1 C_bb1466 = -15; /*5 Inst in Line 436; */
-10 L_433 + -1 C_bb1465 = -13; /*3 Inst in Line 433; */
-10 L_433 + -10 L_432 + -1 C_bb1464 = -26; /*1 Inst in Line 432; 5 Inst in Line 433; */
-10 L_464 + -10 L_463 + -1 C_bb1463 = -27; /*3 Inst in Line 463; 4 Inst in Line 464; */
-10 L_463 + -10 L_462 + -10 L_461 + -1 C_bb1462 = -44; /*1 Inst in Line 461; 8 Inst in Line 462; 5 Inst in Line 463; */
-10 L_464 + -1 C_bb1461 = -12; /*2 Inst in Line 464; */
-10 L_461 + -10 L_460 + -10 L_45f + -1 C_bb1460 = -46; /*1 Inst in Line 45f; 8 Inst in Line 460; 7 Inst in Line 461; */
-10 L_45f + -1 C_bb1459 = -14; /*4 Inst in Line 45f; */
-10 L_45f + -10 L_45e + -1 C_bb1458 = -24; /*1 Inst in Line 45e; 3 Inst in Line 45f; */
-10 L_470 + -1 C_bb1457 = -11; /*1 Inst in Line 470; */
-10 L_46f + -1 C_bb1456 = -11; /*1 Inst in Line 46f; */
-10 L_471 + -1 C_bb1455 = -12; /*2 Inst in Line 471; */
-10 L_46f + -1 C_bb1454 = -13; /*3 Inst in Line 46f; */
-10 L_46e + -1 C_bb1453 = -14; /*4 Inst in Line 46e; */
-10 L_470 + -1 C_bb1452 = -12; /*2 Inst in Line 470; */
-10 L_471 + -10 L_470 + -1 C_bb1451 = -23; /*1 Inst in Line 470; 2 Inst in Line 471; */
-10 L_46e + -1 C_bb1450 = -12; /*2 Inst in Line 46e; */
-10 L_470 + -1 C_bb1449 = -14; /*4 Inst in Line 470; */
-10 L_46e + -1 C_bb1448 = -12; /*2 Inst in Line 46e; */
-10 L_46d + -1 C_bb1447 = -13; /*3 Inst in Line 46d; */
-10 L_46f + -1 C_bb1446 = -12; /*2 Inst in Line 46f; */
-10 L_46d + -1 C_bb1445 = -12; /*2 Inst in Line 46d; */
-10 L_46f + -1 C_bb1444 = -12; /*2 Inst in Line 46f; */
-10 L_46d + -10 L_46c + -1 C_bb1443 = -24; /*1 Inst in Line 46c; 3 Inst in Line 46d; */
-10 L_46c + -1 C_bb1442 = -17; /*7 Inst in Line 46c; */
-10 L_44a + -10 L_449 + -1 C_bb1441 = -26; /*2 Inst in Line 449; 4 Inst in Line 44a; */
-10 L_447 + -1 C_bb1440 = -11; /*1 Inst in Line 447; */
-10 L_44b + -1 C_bb1439 = -15; /*5 Inst in Line 44b; */
-10 L_449 + -10 L_448 + -1 C_bb1438 = -29; /*3 Inst in Line 448; 6 Inst in Line 449; */
-10 L_44c + -1 C_bb1437 = -12; /*2 Inst in Line 44c; */
-10 L_447 + -10 L_446 + -1 C_bb1436 = -24; /*3 Inst in Line 446; 1 Inst in Line 447; */
-10 L_44c + -1 C_bb1435 = -12; /*2 Inst in Line 44c; */
-10 L_44b + -1 C_bb1434 = -12; /*2 Inst in Line 44b; */
-10 L_448 + -10 L_447 + -1 C_bb1433 = -31; /*6 Inst in Line 447; 5 Inst in Line 448; */
-10 L_446 + -1 C_bb1432 = -12; /*2 Inst in Line 446; */
-10 L_44b + -10 L_44a + -1 C_bb1431 = -22; /*1 Inst in Line 44a; 1 Inst in Line 44b; */
-10 L_446 + -1 C_bb1430 = -12; /*2 Inst in Line 446; */
-10 L_44a + -1 C_bb1429 = -13; /*3 Inst in Line 44a; */
-10 L_446 + -10 L_445 + -1 C_bb1428 = -22; /*1 Inst in Line 445; 1 Inst in Line 446; */
-10 L_445 + -10 L_444 + -1 C_bb1427 = -30; /*3 Inst in Line 444; 7 Inst in Line 445; */
-10 L_47b + -10 L_47a + -1 C_bb1426 = -27; /*4 Inst in Line 47a; 3 Inst in Line 47b; */
-10 L_47a + -10 L_479 + -1 C_bb1425 = -28; /*4 Inst in Line 479; 4 Inst in Line 47a; */
-10 L_479 + -1 C_bb1424 = -12; /*2 Inst in Line 479; */
-10 L_477 + -10 L_476 + -1 C_bb1423 = -25; /*4 Inst in Line 476; 1 Inst in Line 477; */
-10 L_479 + -10 L_478 + -1 C_bb1422 = -27; /*5 Inst in Line 478; 2 Inst in Line 479; */
-10 L_476 + -1 C_bb1421 = -12; /*2 Inst in Line 476; */
-10 L_478 + -10 L_477 + -1 C_bb1420 = -27; /*4 Inst in Line 477; 3 Inst in Line 478; */
-10 L_476 + -10 L_475 + -1 C_bb1419 = -23; /*1 Inst in Line 475; 2 Inst in Line 476; */
-10 L_477 + -1 C_bb1418 = -13; /*3 Inst in Line 477; */
-10 L_475 + -1 C_bb1417 = -15; /*5 Inst in Line 475; */
-10 L_47b + -1 C_bb1416 = -11; /*1 Inst in Line 47b; */
-10 L_474 + -1 C_bb1415 = -17; /*7 Inst in Line 474; */
-10 L_475 + -1 C_bb1414 = -12; /*2 Inst in Line 475; */
-10 L_474 + -10 L_473 + -1 C_bb1413 = -22; /*1 Inst in Line 473; 1 Inst in Line 474; */
-10 L_473 + -1 C_bb1412 = -15; /*5 Inst in Line 473; */
-10 L_44a + -10 L_449 + -1 C_bb1411 = -26; /*2 Inst in Line 449; 4 Inst in Line 44a; */
-10 L_447 + -1 C_bb1410 = -11; /*1 Inst in Line 447; */
-10 L_44b + -1 C_bb1409 = -15; /*5 Inst in Line 44b; */
-10 L_449 + -10 L_448 + -1 C_bb1408 = -29; /*3 Inst in Line 448; 6 Inst in Line 449; */
-10 L_44c + -1 C_bb1407 = -12; /*2 Inst in Line 44c; */
-10 L_447 + -10 L_446 + -1 C_bb1406 = -24; /*3 Inst in Line 446; 1 Inst in Line 447; */
-10 L_44c + -1 C_bb1405 = -12; /*2 Inst in Line 44c; */
-10 L_44b + -1 C_bb1404 = -12; /*2 Inst in Line 44b; */
-10 L_448 + -10 L_447 + -1 C_bb1403 = -31; /*6 Inst in Line 447; 5 Inst in Line 448; */
-10 L_446 + -1 C_bb1402 = -12; /*2 Inst in Line 446; */
-10 L_44b + -10 L_44a + -1 C_bb1401 = -22; /*1 Inst in Line 44a; 1 Inst in Line 44b; */
-10 L_446 + -1 C_bb1400 = -12; /*2 Inst in Line 446; */
-10 L_44a + -1 C_bb1399 = -13; /*3 Inst in Line 44a; */
-10 L_446 + -10 L_445 + -1 C_bb1398 = -22; /*1 Inst in Line 445; 1 Inst in Line 446; */
-10 L_445 + -10 L_444 + -1 C_bb1397 = -30; /*3 Inst in Line 444; 7 Inst in Line 445; */
-10 L_473 + -10 L_472 + -1 C_bb1396 = -27; /*5 Inst in Line 472; 2 Inst in Line 473; */
-10 L_4b2 + -1 C_bb1395 = -11; /*1 Inst in Line 4b2; */
-10 L_4b1 + -1 C_bb1394 = -11; /*1 Inst in Line 4b1; */
-10 L_4ab + -1 C_bb1393 = -12; /*2 Inst in Line 4ab; */
-10 L_4b1 + -1 C_bb1392 = -14; /*4 Inst in Line 4b1; */
-10 L_4b1 + -1 C_bb1391 = -12; /*2 Inst in Line 4b1; */
-10 L_4ab + -10 L_4aa + -10 L_4a9 + -10 L_4a8 + -10 L_4a7 + -10 L_4a6 + -1 C_bb1390 = -103; /*5 Inst in Line 4a6; 8 Inst in Line 4a7; 8 Inst in Line 4a8; 8 Inst in Line 4a9; 8 Inst in Line 4aa; 6 Inst in Line 4ab; */
-10 L_4af + -10 L_4ae + -10 L_4ad + -1 C_bb1389 = -47; /*4 Inst in Line 4ad; 8 Inst in Line 4ae; 5 Inst in Line 4af; */
-10 L_4b1 + -10 L_4b0 + -1 C_bb1388 = -24; /*3 Inst in Line 4b0; 1 Inst in Line 4b1; */
-10 L_4a6 + -1 C_bb1387 = -13; /*3 Inst in Line 4a6; */
-10 L_4b0 + -10 L_4af + -1 C_bb1386 = -24; /*3 Inst in Line 4af; 1 Inst in Line 4b0; */
-10 L_4ad + -1 C_bb1385 = -12; /*2 Inst in Line 4ad; */
-10 L_4b0 + -1 C_bb1384 = -14; /*4 Inst in Line 4b0; */
-10 L_4a5 + -1 C_bb1383 = -13; /*3 Inst in Line 4a5; */
-10 L_4ad + -10 L_4ac + -1 C_bb1382 = -26; /*4 Inst in Line 4ac; 2 Inst in Line 4ad; */
-10 L_4a5 + -1 C_bb1381 = -14; /*4 Inst in Line 4a5; */
-10 L_4ac + -1 C_bb1380 = -14; /*4 Inst in Line 4ac; */
-10 L_4a5 + -10 L_4a4 + -1 C_bb1379 = -22; /*1 Inst in Line 4a4; 1 Inst in Line 4a5; */
-10 L_4b2 + -1 C_bb1378 = -12; /*2 Inst in Line 4b2; */
-10 L_48d + -1 C_bb1377 = -13; /*3 Inst in Line 48d; */
-10 L_4a4 + -10 L_4a3 + -10 L_4a2 + -1 C_bb1376 = -48; /*3 Inst in Line 4a2; 8 Inst in Line 4a3; 7 Inst in Line 4a4; */
-10 L_490 + -10 L_48f + -10 L_48e + -10 L_48d + -1 C_bb1375 = -63; /*3 Inst in Line 48d; 8 Inst in Line 48e; 8 Inst in Line 48f; 4 Inst in Line 490; */
-10 L_48d + -1 C_bb1374 = -12; /*2 Inst in Line 48d; */
-10 L_48c + -1 C_bb1373 = -13; /*3 Inst in Line 48c; */
-10 L_485 + -1 C_bb1372 = -12; /*2 Inst in Line 485; */
-10 L_4a2 + -10 L_4a1 + -10 L_4a0 + -10 L_49f + -10 L_49e + -10 L_49d + -10 L_49c + -10 L_49b + -10 L_49a + -10 L_499 + -10 L_498 + -1 C_bb1371 = -192; /*5 Inst in Line 498; 8 Inst in Line 499; 8 Inst in Line 49a; 8 Inst in Line 49b; 8 Inst in Line 49c; 8 Inst in Line 49d; 8 Inst in Line 49e; 8 Inst in Line 49f; 8 Inst in Line 4a0; 8 Inst in Line 4a1; 5 Inst in Line 4a2; */
-10 L_498 + -10 L_497 + -1 C_bb1370 = -26; /*3 Inst in Line 497; 3 Inst in Line 498; */
-10 L_48c + -1 C_bb1369 = -13; /*3 Inst in Line 48c; */
-10 L_485 + -1 C_bb1368 = -12; /*2 Inst in Line 485; */
-10 L_48b + -1 C_bb1367 = -13; /*3 Inst in Line 48b; */
-10 L_48b + -1 C_bb1366 = -13; /*3 Inst in Line 48b; */
-10 L_497 + -10 L_496 + -10 L_495 + -1 C_bb1365 = -46; /*3 Inst in Line 495; 8 Inst in Line 496; 5 Inst in Line 497; */
-10 L_484 + -1 C_bb1364 = -13; /*3 Inst in Line 484; */
-10 L_48b + -10 L_48a + -1 C_bb1363 = -23; /*2 Inst in Line 48a; 1 Inst in Line 48b; */
-10 L_48c + -10 L_48b + -1 C_bb1362 = -23; /*1 Inst in Line 48b; 2 Inst in Line 48c; */
-10 L_484 + -1 C_bb1361 = -12; /*2 Inst in Line 484; */
-10 L_489 + -1 C_bb1360 = -11; /*1 Inst in Line 489; */
-10 L_48a + -1 C_bb1359 = -16; /*6 Inst in Line 48a; */
-10 L_484 + -10 L_483 + -1 C_bb1358 = -24; /*1 Inst in Line 483; 3 Inst in Line 484; */
-10 L_489 + -1 C_bb1357 = -12; /*2 Inst in Line 489; */
-10 L_483 + -1 C_bb1356 = -16; /*6 Inst in Line 483; */
-10 L_488 + -1 C_bb1355 = -14; /*4 Inst in Line 488; */
-10 L_488 + -1 C_bb1354 = -14; /*4 Inst in Line 488; */
-10 L_483 + -10 L_482 + -1 C_bb1353 = -23; /*2 Inst in Line 482; 1 Inst in Line 483; */
-10 L_487 + -10 L_486 + -1 C_bb1352 = -28; /*5 Inst in Line 486; 3 Inst in Line 487; */
-10 L_487 + -1 C_bb1351 = -12; /*2 Inst in Line 487; */
-10 L_489 + -1 C_bb1350 = -15; /*5 Inst in Line 489; */
-10 L_482 + -1 C_bb1349 = -13; /*3 Inst in Line 482; */
-10 L_486 + -1 C_bb1348 = -13; /*3 Inst in Line 486; */
-10 L_487 + -1 C_bb1347 = -13; /*3 Inst in Line 487; */
-10 L_482 + -1 C_bb1346 = -12; /*2 Inst in Line 482; */
-10 L_485 + -1 C_bb1345 = -14; /*4 Inst in Line 485; */
-10 L_482 + -10 L_481 + -1 C_bb1344 = -23; /*2 Inst in Line 481; 1 Inst in Line 482; */
-10 L_4b2 + -1 C_bb1343 = -12; /*2 Inst in Line 4b2; */
-10 L_480 + -10 L_47f + -1 C_bb1342 = -27; /*5 Inst in Line 47f; 2 Inst in Line 480; */
-10 L_480 + -1 C_bb1341 = -12; /*2 Inst in Line 480; */
-10 L_481 + -1 C_bb1340 = -13; /*3 Inst in Line 481; */
-10 L_47f + -1 C_bb1339 = -12; /*2 Inst in Line 47f; */
-10 L_4b2 + -1 C_bb1338 = -12; /*2 Inst in Line 4b2; */
-10 L_481 + -10 L_480 + -1 C_bb1337 = -27; /*4 Inst in Line 480; 3 Inst in Line 481; */
-10 L_47f + -10 L_47e + -1 C_bb1336 = -22; /*1 Inst in Line 47e; 1 Inst in Line 47f; */
-10 L_4b2 + -1 C_bb1335 = -11; /*1 Inst in Line 4b2; */
-10 L_47e + -1 C_bb1334 = -17; /*7 Inst in Line 47e; */
-10 L_47d + -10 L_47c + -1 C_bb1333 = -32; /*4 Inst in Line 47c; 8 Inst in Line 47d; */
-10 L_44a + -10 L_449 + -1 C_bb1332 = -26; /*2 Inst in Line 449; 4 Inst in Line 44a; */
-10 L_447 + -1 C_bb1331 = -11; /*1 Inst in Line 447; */
-10 L_44b + -1 C_bb1330 = -15; /*5 Inst in Line 44b; */
-10 L_449 + -10 L_448 + -1 C_bb1329 = -29; /*3 Inst in Line 448; 6 Inst in Line 449; */
-10 L_44c + -1 C_bb1328 = -12; /*2 Inst in Line 44c; */
-10 L_447 + -10 L_446 + -1 C_bb1327 = -24; /*3 Inst in Line 446; 1 Inst in Line 447; */
-10 L_44c + -1 C_bb1326 = -12; /*2 Inst in Line 44c; */
-10 L_44b + -1 C_bb1325 = -12; /*2 Inst in Line 44b; */
-10 L_448 + -10 L_447 + -1 C_bb1324 = -31; /*6 Inst in Line 447; 5 Inst in Line 448; */
-10 L_446 + -1 C_bb1323 = -12; /*2 Inst in Line 446; */
-10 L_44b + -10 L_44a + -1 C_bb1322 = -22; /*1 Inst in Line 44a; 1 Inst in Line 44b; */
-10 L_446 + -1 C_bb1321 = -12; /*2 Inst in Line 446; */
-10 L_44a + -1 C_bb1320 = -13; /*3 Inst in Line 44a; */
-10 L_446 + -10 L_445 + -1 C_bb1319 = -22; /*1 Inst in Line 445; 1 Inst in Line 446; */
-10 L_445 + -10 L_444 + -1 C_bb1318 = -30; /*3 Inst in Line 444; 7 Inst in Line 445; */
-10 L_44a + -10 L_449 + -1 C_bb1317 = -26; /*2 Inst in Line 449; 4 Inst in Line 44a; */
-10 L_447 + -1 C_bb1316 = -11; /*1 Inst in Line 447; */
-10 L_44b + -1 C_bb1315 = -15; /*5 Inst in Line 44b; */
-10 L_449 + -10 L_448 + -1 C_bb1314 = -29; /*3 Inst in Line 448; 6 Inst in Line 449; */
-10 L_44c + -1 C_bb1313 = -12; /*2 Inst in Line 44c; */
-10 L_447 + -10 L_446 + -1 C_bb1312 = -24; /*3 Inst in Line 446; 1 Inst in Line 447; */
-10 L_44c + -1 C_bb1311 = -12; /*2 Inst in Line 44c; */
-10 L_44b + -1 C_bb1310 = -12; /*2 Inst in Line 44b; */
-10 L_448 + -10 L_447 + -1 C_bb1309 = -31; /*6 Inst in Line 447; 5 Inst in Line 448; */
-10 L_446 + -1 C_bb1308 = -12; /*2 Inst in Line 446; */
-10 L_44b + -10 L_44a + -1 C_bb1307 = -22; /*1 Inst in Line 44a; 1 Inst in Line 44b; */
-10 L_446 + -1 C_bb1306 = -12; /*2 Inst in Line 446; */
-10 L_44a + -1 C_bb1305 = -13; /*3 Inst in Line 44a; */
-10 L_446 + -10 L_445 + -1 C_bb1304 = -22; /*1 Inst in Line 445; 1 Inst in Line 446; */
-10 L_445 + -10 L_444 + -1 C_bb1303 = -30; /*3 Inst in Line 444; 7 Inst in Line 445; */
-10 L_458 + -10 L_457 + -1 C_bb1302 = -22; /*1 Inst in Line 457; 1 Inst in Line 458; */
-10 L_45c + -10 L_45b + -10 L_45a + -1 C_bb1301 = -46; /*5 Inst in Line 45a; 8 Inst in Line 45b; 3 Inst in Line 45c; */
-10 L_457 + -10 L_456 + -10 L_455 + -10 L_454 + -10 L_453 + -1 C_bb1300 = -82; /*1 Inst in Line 453; 8 Inst in Line 454; 8 Inst in Line 455; 8 Inst in Line 456; 7 Inst in Line 457; */
-10 L_45a + -10 L_459 + -10 L_458 + -1 C_bb1299 = -48; /*7 Inst in Line 458; 8 Inst in Line 459; 3 Inst in Line 45a; */
-10 L_453 + -1 C_bb1298 = -16; /*6 Inst in Line 453; */
-10 L_45c + -1 C_bb1297 = -12; /*2 Inst in Line 45c; */
-10 L_451 + -10 L_450 + -10 L_44f + -10 L_44e + -10 L_44d + -1 C_bb1296 = -80; /*1 Inst in Line 44d; 8 Inst in Line 44e; 8 Inst in Line 44f; 8 Inst in Line 450; 5 Inst in Line 451; */
-10 L_453 + -10 L_452 + -1 C_bb1295 = -24; /*3 Inst in Line 452; 1 Inst in Line 453; */
-10 L_44d + -1 C_bb1294 = -12; /*2 Inst in Line 44d; */
-10 L_452 + -1 C_bb1293 = -13; /*3 Inst in Line 452; */
-10 L_44d + -1 C_bb1292 = -12; /*2 Inst in Line 44d; */
-10 L_452 + -10 L_451 + -1 C_bb1291 = -25; /*3 Inst in Line 451; 2 Inst in Line 452; */
-10 L_44d + -1 C_bb1290 = -12; /*2 Inst in Line 44d; */
-10 L_44d + -10 L_44c + -1 C_bb1289 = -24; /*3 Inst in Line 44c; 1 Inst in Line 44d; */
-10 L_472 + -10 L_471 + -1 C_bb1288 = -24; /*1 Inst in Line 471; 3 Inst in Line 472; */
-10 L_44a + -10 L_449 + -1 C_bb1287 = -26; /*2 Inst in Line 449; 4 Inst in Line 44a; */
-10 L_447 + -1 C_bb1286 = -11; /*1 Inst in Line 447; */
-10 L_44b + -1 C_bb1285 = -15; /*5 Inst in Line 44b; */
-10 L_449 + -10 L_448 + -1 C_bb1284 = -29; /*3 Inst in Line 448; 6 Inst in Line 449; */
-10 L_44c + -1 C_bb1283 = -12; /*2 Inst in Line 44c; */
-10 L_447 + -10 L_446 + -1 C_bb1282 = -24; /*3 Inst in Line 446; 1 Inst in Line 447; */
-10 L_44c + -1 C_bb1281 = -12; /*2 Inst in Line 44c; */
-10 L_44b + -1 C_bb1280 = -12; /*2 Inst in Line 44b; */
-10 L_448 + -10 L_447 + -1 C_bb1279 = -31; /*6 Inst in Line 447; 5 Inst in Line 448; */
-10 L_446 + -1 C_bb1278 = -12; /*2 Inst in Line 446; */
-10 L_44b + -10 L_44a + -1 C_bb1277 = -22; /*1 Inst in Line 44a; 1 Inst in Line 44b; */
-10 L_446 + -1 C_bb1276 = -12; /*2 Inst in Line 446; */
-10 L_44a + -1 C_bb1275 = -13; /*3 Inst in Line 44a; */
-10 L_446 + -10 L_445 + -1 C_bb1274 = -22; /*1 Inst in Line 445; 1 Inst in Line 446; */
-10 L_445 + -10 L_444 + -1 C_bb1273 = -30; /*3 Inst in Line 444; 7 Inst in Line 445; */
-10 L_44a + -10 L_449 + -1 C_bb1272 = -26; /*2 Inst in Line 449; 4 Inst in Line 44a; */
-10 L_447 + -1 C_bb1271 = -11; /*1 Inst in Line 447; */
-10 L_44b + -1 C_bb1270 = -15; /*5 Inst in Line 44b; */
-10 L_449 + -10 L_448 + -1 C_bb1269 = -29; /*3 Inst in Line 448; 6 Inst in Line 449; */
-10 L_44c + -1 C_bb1268 = -12; /*2 Inst in Line 44c; */
-10 L_447 + -10 L_446 + -1 C_bb1267 = -24; /*3 Inst in Line 446; 1 Inst in Line 447; */
-10 L_44c + -1 C_bb1266 = -12; /*2 Inst in Line 44c; */
-10 L_44b + -1 C_bb1265 = -12; /*2 Inst in Line 44b; */
-10 L_448 + -10 L_447 + -1 C_bb1264 = -31; /*6 Inst in Line 447; 5 Inst in Line 448; */
-10 L_446 + -1 C_bb1263 = -12; /*2 Inst in Line 446; */
-10 L_44b + -10 L_44a + -1 C_bb1262 = -22; /*1 Inst in Line 44a; 1 Inst in Line 44b; */
-10 L_446 + -1 C_bb1261 = -12; /*2 Inst in Line 446; */
-10 L_44a + -1 C_bb1260 = -13; /*3 Inst in Line 44a; */
-10 L_446 + -10 L_445 + -1 C_bb1259 = -22; /*1 Inst in Line 445; 1 Inst in Line 446; */
-10 L_445 + -10 L_444 + -1 C_bb1258 = -30; /*3 Inst in Line 444; 7 Inst in Line 445; */
-10 L_42e + -1 C_bb1257 = -14; /*4 Inst in Line 42e; */
-10 L_42d + -1 C_bb1256 = -16; /*6 Inst in Line 42d; */
-10 L_42d + -10 L_42c + -1 C_bb1255 = -26; /*4 Inst in Line 42c; 2 Inst in Line 42d; */
-10 L_42c + -10 L_42b + -1 C_bb1254 = -26; /*2 Inst in Line 42b; 4 Inst in Line 42c; */
-10 L_42b + -10 L_42a + -1 C_bb1253 = -28; /*2 Inst in Line 42a; 6 Inst in Line 42b; */
-10 L_428 + -1 C_bb1252 = -12; /*2 Inst in Line 428; */
-10 L_42a + -1 C_bb1251 = -14; /*4 Inst in Line 42a; */
-10 L_428 + -10 L_427 + -1 C_bb1250 = -31; /*5 Inst in Line 427; 6 Inst in Line 428; */
-10 L_42a + -10 L_429 + -1 C_bb1249 = -23; /*1 Inst in Line 429; 2 Inst in Line 42a; */
-10 L_427 + -1 C_bb1248 = -13; /*3 Inst in Line 427; */
-10 L_429 + -1 C_bb1247 = -13; /*3 Inst in Line 429; */
-10 L_426 + -1 C_bb1246 = -13; /*3 Inst in Line 426; */
-10 L_429 + -1 C_bb1245 = -14; /*4 Inst in Line 429; */
-10 L_426 + -1 C_bb1244 = -13; /*3 Inst in Line 426; */
-10 L_426 + -10 L_425 + -10 L_424 + -10 L_423 + -10 L_422 + -1 C_bb1243 = -79; /*3 Inst in Line 422; 8 Inst in Line 423; 8 Inst in Line 424; 8 Inst in Line 425; 2 Inst in Line 426; */
-10 L_464 + -10 L_463 + -1 C_bb1242 = -27; /*3 Inst in Line 463; 4 Inst in Line 464; */
-10 L_463 + -10 L_462 + -10 L_461 + -1 C_bb1241 = -44; /*1 Inst in Line 461; 8 Inst in Line 462; 5 Inst in Line 463; */
-10 L_464 + -1 C_bb1240 = -12; /*2 Inst in Line 464; */
-10 L_461 + -10 L_460 + -10 L_45f + -1 C_bb1239 = -46; /*1 Inst in Line 45f; 8 Inst in Line 460; 7 Inst in Line 461; */
-10 L_45f + -1 C_bb1238 = -14; /*4 Inst in Line 45f; */
-10 L_45f + -10 L_45e + -1 C_bb1237 = -24; /*1 Inst in Line 45e; 3 Inst in Line 45f; */
-10 L_46a + -10 L_469 + -1 C_bb1236 = -24; /*2 Inst in Line 469; 2 Inst in Line 46a; */
-10 L_469 + -10 L_468 + -1 C_bb1235 = -28; /*2 Inst in Line 468; 6 Inst in Line 469; */
-10 L_468 + -10 L_467 + -1 C_bb1234 = -33; /*7 Inst in Line 467; 6 Inst in Line 468; */
-10 L_467 + -10 L_466 + -1 C_bb1233 = -24; /*3 Inst in Line 466; 1 Inst in Line 467; */
-10 L_466 + -1 C_bb1232 = -14; /*4 Inst in Line 466; */
-10 L_464 + -10 L_463 + -1 C_bb1231 = -27; /*3 Inst in Line 463; 4 Inst in Line 464; */
-10 L_463 + -10 L_462 + -10 L_461 + -1 C_bb1230 = -44; /*1 Inst in Line 461; 8 Inst in Line 462; 5 Inst in Line 463; */
-10 L_464 + -1 C_bb1229 = -12; /*2 Inst in Line 464; */
-10 L_461 + -10 L_460 + -10 L_45f + -1 C_bb1228 = -46; /*1 Inst in Line 45f; 8 Inst in Line 460; 7 Inst in Line 461; */
-10 L_45f + -1 C_bb1227 = -14; /*4 Inst in Line 45f; */
-10 L_45f + -10 L_45e + -1 C_bb1226 = -24; /*1 Inst in Line 45e; 3 Inst in Line 45f; */
-10 L_46a + -10 L_469 + -1 C_bb1225 = -24; /*2 Inst in Line 469; 2 Inst in Line 46a; */
-10 L_469 + -10 L_468 + -1 C_bb1224 = -28; /*2 Inst in Line 468; 6 Inst in Line 469; */
-10 L_468 + -10 L_467 + -1 C_bb1223 = -33; /*7 Inst in Line 467; 6 Inst in Line 468; */
-10 L_467 + -10 L_466 + -1 C_bb1222 = -24; /*3 Inst in Line 466; 1 Inst in Line 467; */
-10 L_466 + -1 C_bb1221 = -14; /*4 Inst in Line 466; */
-10 L_441 + -10 L_440 + -1 C_bb1220 = -30; /*2 Inst in Line 440; 8 Inst in Line 441; */
-10 L_43d + -10 L_43c + -1 C_bb1219 = -31; /*7 Inst in Line 43c; 4 Inst in Line 43d; */
-10 L_440 + -10 L_43f + -10 L_43e + -1 C_bb1218 = -47; /*3 Inst in Line 43e; 8 Inst in Line 43f; 6 Inst in Line 440; */
-10 L_43c + -10 L_43b + -1 C_bb1217 = -22; /*1 Inst in Line 43b; 1 Inst in Line 43c; */
-10 L_43e + -10 L_43d + -1 C_bb1216 = -29; /*4 Inst in Line 43d; 5 Inst in Line 43e; */
-10 L_43b + -1 C_bb1215 = -16; /*6 Inst in Line 43b; */
-10 L_442 + -1 C_bb1214 = -17; /*7 Inst in Line 442; */
-10 L_43b + -10 L_43a + -10 L_439 + -1 C_bb1213 = -45; /*6 Inst in Line 439; 8 Inst in Line 43a; 1 Inst in Line 43b; */
-10 L_438 + -10 L_437 + -10 L_436 + -1 C_bb1212 = -46; /*1 Inst in Line 436; 8 Inst in Line 437; 7 Inst in Line 438; */
-10 L_436 + -10 L_435 + -10 L_434 + -1 C_bb1211 = -46; /*6 Inst in Line 434; 8 Inst in Line 435; 2 Inst in Line 436; */
-10 L_439 + -10 L_438 + -1 C_bb1210 = -23; /*1 Inst in Line 438; 2 Inst in Line 439; */
-10 L_434 + -1 C_bb1209 = -12; /*2 Inst in Line 434; */
-10 L_436 + -1 C_bb1208 = -15; /*5 Inst in Line 436; */
-10 L_433 + -1 C_bb1207 = -13; /*3 Inst in Line 433; */
-10 L_433 + -10 L_432 + -1 C_bb1206 = -26; /*1 Inst in Line 432; 5 Inst in Line 433; */
-10 L_464 + -10 L_463 + -1 C_bb1205 = -27; /*3 Inst in Line 463; 4 Inst in Line 464; */
-10 L_463 + -10 L_462 + -10 L_461 + -1 C_bb1204 = -44; /*1 Inst in Line 461; 8 Inst in Line 462; 5 Inst in Line 463; */
-10 L_464 + -1 C_bb1203 = -12; /*2 Inst in Line 464; */
-10 L_461 + -10 L_460 + -10 L_45f + -1 C_bb1202 = -46; /*1 Inst in Line 45f; 8 Inst in Line 460; 7 Inst in Line 461; */
-10 L_45f + -1 C_bb1201 = -14; /*4 Inst in Line 45f; */
-10 L_45f + -10 L_45e + -1 C_bb1200 = -24; /*1 Inst in Line 45e; 3 Inst in Line 45f; */
-10 L_470 + -1 C_bb1199 = -11; /*1 Inst in Line 470; */
-10 L_46f + -1 C_bb1198 = -11; /*1 Inst in Line 46f; */
-10 L_471 + -1 C_bb1197 = -12; /*2 Inst in Line 471; */
-10 L_46f + -1 C_bb1196 = -13; /*3 Inst in Line 46f; */
-10 L_46e + -1 C_bb1195 = -14; /*4 Inst in Line 46e; */
-10 L_470 + -1 C_bb1194 = -12; /*2 Inst in Line 470; */
-10 L_471 + -10 L_470 + -1 C_bb1193 = -23; /*1 Inst in Line 470; 2 Inst in Line 471; */
-10 L_46e + -1 C_bb1192 = -12; /*2 Inst in Line 46e; */
-10 L_470 + -1 C_bb1191 = -14; /*4 Inst in Line 470; */
-10 L_46e + -1 C_bb1190 = -12; /*2 Inst in Line 46e; */
-10 L_46d + -1 C_bb1189 = -13; /*3 Inst in Line 46d; */
-10 L_46f + -1 C_bb1188 = -12; /*2 Inst in Line 46f; */
-10 L_46d + -1 C_bb1187 = -12; /*2 Inst in Line 46d; */
-10 L_46f + -1 C_bb1186 = -12; /*2 Inst in Line 46f; */
-10 L_46d + -10 L_46c + -1 C_bb1185 = -24; /*1 Inst in Line 46c; 3 Inst in Line 46d; */
-10 L_46c + -1 C_bb1184 = -17; /*7 Inst in Line 46c; */
-10 L_44a + -10 L_449 + -1 C_bb1183 = -26; /*2 Inst in Line 449; 4 Inst in Line 44a; */
-10 L_447 + -1 C_bb1182 = -11; /*1 Inst in Line 447; */
-10 L_44b + -1 C_bb1181 = -15; /*5 Inst in Line 44b; */
-10 L_449 + -10 L_448 + -1 C_bb1180 = -29; /*3 Inst in Line 448; 6 Inst in Line 449; */
-10 L_44c + -1 C_bb1179 = -12; /*2 Inst in Line 44c; */
-10 L_447 + -10 L_446 + -1 C_bb1178 = -24; /*3 Inst in Line 446; 1 Inst in Line 447; */
-10 L_44c + -1 C_bb1177 = -12; /*2 Inst in Line 44c; */
-10 L_44b + -1 C_bb1176 = -12; /*2 Inst in Line 44b; */
-10 L_448 + -10 L_447 + -1 C_bb1175 = -31; /*6 Inst in Line 447; 5 Inst in Line 448; */
-10 L_446 + -1 C_bb1174 = -12; /*2 Inst in Line 446; */
-10 L_44b + -10 L_44a + -1 C_bb1173 = -22; /*1 Inst in Line 44a; 1 Inst in Line 44b; */
-10 L_446 + -1 C_bb1172 = -12; /*2 Inst in Line 446; */
-10 L_44a + -1 C_bb1171 = -13; /*3 Inst in Line 44a; */
-10 L_446 + -10 L_445 + -1 C_bb1170 = -22; /*1 Inst in Line 445; 1 Inst in Line 446; */
-10 L_445 + -10 L_444 + -1 C_bb1169 = -30; /*3 Inst in Line 444; 7 Inst in Line 445; */
-10 L_464 + -10 L_463 + -1 C_bb1168 = -27; /*3 Inst in Line 463; 4 Inst in Line 464; */
-10 L_463 + -10 L_462 + -10 L_461 + -1 C_bb1167 = -44; /*1 Inst in Line 461; 8 Inst in Line 462; 5 Inst in Line 463; */
-10 L_464 + -1 C_bb1166 = -12; /*2 Inst in Line 464; */
-10 L_461 + -10 L_460 + -10 L_45f + -1 C_bb1165 = -46; /*1 Inst in Line 45f; 8 Inst in Line 460; 7 Inst in Line 461; */
-10 L_45f + -1 C_bb1164 = -14; /*4 Inst in Line 45f; */
-10 L_45f + -10 L_45e + -1 C_bb1163 = -24; /*1 Inst in Line 45e; 3 Inst in Line 45f; */
-10 L_46a + -10 L_469 + -1 C_bb1162 = -24; /*2 Inst in Line 469; 2 Inst in Line 46a; */
-10 L_469 + -10 L_468 + -1 C_bb1161 = -28; /*2 Inst in Line 468; 6 Inst in Line 469; */
-10 L_468 + -10 L_467 + -1 C_bb1160 = -33; /*7 Inst in Line 467; 6 Inst in Line 468; */
-10 L_467 + -10 L_466 + -1 C_bb1159 = -24; /*3 Inst in Line 466; 1 Inst in Line 467; */
-10 L_466 + -1 C_bb1158 = -14; /*4 Inst in Line 466; */
-10 L_464 + -10 L_463 + -1 C_bb1157 = -27; /*3 Inst in Line 463; 4 Inst in Line 464; */
-10 L_463 + -10 L_462 + -10 L_461 + -1 C_bb1156 = -44; /*1 Inst in Line 461; 8 Inst in Line 462; 5 Inst in Line 463; */
-10 L_464 + -1 C_bb1155 = -12; /*2 Inst in Line 464; */
-10 L_461 + -10 L_460 + -10 L_45f + -1 C_bb1154 = -46; /*1 Inst in Line 45f; 8 Inst in Line 460; 7 Inst in Line 461; */
-10 L_45f + -1 C_bb1153 = -14; /*4 Inst in Line 45f; */
-10 L_45f + -10 L_45e + -1 C_bb1152 = -24; /*1 Inst in Line 45e; 3 Inst in Line 45f; */
-10 L_46a + -10 L_469 + -1 C_bb1151 = -24; /*2 Inst in Line 469; 2 Inst in Line 46a; */
-10 L_469 + -10 L_468 + -1 C_bb1150 = -28; /*2 Inst in Line 468; 6 Inst in Line 469; */
-10 L_468 + -10 L_467 + -1 C_bb1149 = -33; /*7 Inst in Line 467; 6 Inst in Line 468; */
-10 L_467 + -10 L_466 + -1 C_bb1148 = -24; /*3 Inst in Line 466; 1 Inst in Line 467; */
-10 L_466 + -1 C_bb1147 = -14; /*4 Inst in Line 466; */
-10 L_441 + -10 L_440 + -1 C_bb1146 = -30; /*2 Inst in Line 440; 8 Inst in Line 441; */
-10 L_43d + -10 L_43c + -1 C_bb1145 = -31; /*7 Inst in Line 43c; 4 Inst in Line 43d; */
-10 L_440 + -10 L_43f + -10 L_43e + -1 C_bb1144 = -47; /*3 Inst in Line 43e; 8 Inst in Line 43f; 6 Inst in Line 440; */
-10 L_43c + -10 L_43b + -1 C_bb1143 = -22; /*1 Inst in Line 43b; 1 Inst in Line 43c; */
-10 L_43e + -10 L_43d + -1 C_bb1142 = -29; /*4 Inst in Line 43d; 5 Inst in Line 43e; */
-10 L_43b + -1 C_bb1141 = -16; /*6 Inst in Line 43b; */
-10 L_442 + -1 C_bb1140 = -17; /*7 Inst in Line 442; */
-10 L_43b + -10 L_43a + -10 L_439 + -1 C_bb1139 = -45; /*6 Inst in Line 439; 8 Inst in Line 43a; 1 Inst in Line 43b; */
-10 L_438 + -10 L_437 + -10 L_436 + -1 C_bb1138 = -46; /*1 Inst in Line 436; 8 Inst in Line 437; 7 Inst in Line 438; */
-10 L_436 + -10 L_435 + -10 L_434 + -1 C_bb1137 = -46; /*6 Inst in Line 434; 8 Inst in Line 435; 2 Inst in Line 436; */
-10 L_439 + -10 L_438 + -1 C_bb1136 = -23; /*1 Inst in Line 438; 2 Inst in Line 439; */
-10 L_434 + -1 C_bb1135 = -12; /*2 Inst in Line 434; */
-10 L_436 + -1 C_bb1134 = -15; /*5 Inst in Line 436; */
-10 L_433 + -1 C_bb1133 = -13; /*3 Inst in Line 433; */
-10 L_433 + -10 L_432 + -1 C_bb1132 = -26; /*1 Inst in Line 432; 5 Inst in Line 433; */
-10 L_464 + -10 L_463 + -1 C_bb1131 = -27; /*3 Inst in Line 463; 4 Inst in Line 464; */
-10 L_463 + -10 L_462 + -10 L_461 + -1 C_bb1130 = -44; /*1 Inst in Line 461; 8 Inst in Line 462; 5 Inst in Line 463; */
-10 L_464 + -1 C_bb1129 = -12; /*2 Inst in Line 464; */
-10 L_461 + -10 L_460 + -10 L_45f + -1 C_bb1128 = -46; /*1 Inst in Line 45f; 8 Inst in Line 460; 7 Inst in Line 461; */
-10 L_45f + -1 C_bb1127 = -14; /*4 Inst in Line 45f; */
-10 L_45f + -10 L_45e + -1 C_bb1126 = -24; /*1 Inst in Line 45e; 3 Inst in Line 45f; */
-10 L_470 + -1 C_bb1125 = -11; /*1 Inst in Line 470; */
-10 L_46f + -1 C_bb1124 = -11; /*1 Inst in Line 46f; */
-10 L_471 + -1 C_bb1123 = -12; /*2 Inst in Line 471; */
-10 L_46f + -1 C_bb1122 = -13; /*3 Inst in Line 46f; */
-10 L_46e + -1 C_bb1121 = -14; /*4 Inst in Line 46e; */
-10 L_470 + -1 C_bb1120 = -12; /*2 Inst in Line 470; */
-10 L_471 + -10 L_470 + -1 C_bb1119 = -23; /*1 Inst in Line 470; 2 Inst in Line 471; */
-10 L_46e + -1 C_bb1118 = -12; /*2 Inst in Line 46e; */
-10 L_470 + -1 C_bb1117 = -14; /*4 Inst in Line 470; */
-10 L_46e + -1 C_bb1116 = -12; /*2 Inst in Line 46e; */
-10 L_46d + -1 C_bb1115 = -13; /*3 Inst in Line 46d; */
-10 L_46f + -1 C_bb1114 = -12; /*2 Inst in Line 46f; */
-10 L_46d + -1 C_bb1113 = -12; /*2 Inst in Line 46d; */
-10 L_46f + -1 C_bb1112 = -12; /*2 Inst in Line 46f; */
-10 L_46d + -10 L_46c + -1 C_bb1111 = -24; /*1 Inst in Line 46c; 3 Inst in Line 46d; */
-10 L_46c + -1 C_bb1110 = -17; /*7 Inst in Line 46c; */
-10 L_44a + -10 L_449 + -1 C_bb1109 = -26; /*2 Inst in Line 449; 4 Inst in Line 44a; */
-10 L_447 + -1 C_bb1108 = -11; /*1 Inst in Line 447; */
-10 L_44b + -1 C_bb1107 = -15; /*5 Inst in Line 44b; */
-10 L_449 + -10 L_448 + -1 C_bb1106 = -29; /*3 Inst in Line 448; 6 Inst in Line 449; */
-10 L_44c + -1 C_bb1105 = -12; /*2 Inst in Line 44c; */
-10 L_447 + -10 L_446 + -1 C_bb1104 = -24; /*3 Inst in Line 446; 1 Inst in Line 447; */
-10 L_44c + -1 C_bb1103 = -12; /*2 Inst in Line 44c; */
-10 L_44b + -1 C_bb1102 = -12; /*2 Inst in Line 44b; */
-10 L_448 + -10 L_447 + -1 C_bb1101 = -31; /*6 Inst in Line 447; 5 Inst in Line 448; */
-10 L_446 + -1 C_bb1100 = -12; /*2 Inst in Line 446; */
-10 L_44b + -10 L_44a + -1 C_bb1099 = -22; /*1 Inst in Line 44a; 1 Inst in Line 44b; */
-10 L_446 + -1 C_bb1098 = -12; /*2 Inst in Line 446; */
-10 L_44a + -1 C_bb1097 = -13; /*3 Inst in Line 44a; */
-10 L_446 + -10 L_445 + -1 C_bb1096 = -22; /*1 Inst in Line 445; 1 Inst in Line 446; */
-10 L_445 + -10 L_444 + -1 C_bb1095 = -30; /*3 Inst in Line 444; 7 Inst in Line 445; */
-10 L_464 + -10 L_463 + -1 C_bb1094 = -27; /*3 Inst in Line 463; 4 Inst in Line 464; */
-10 L_463 + -10 L_462 + -10 L_461 + -1 C_bb1093 = -44; /*1 Inst in Line 461; 8 Inst in Line 462; 5 Inst in Line 463; */
-10 L_464 + -1 C_bb1092 = -12; /*2 Inst in Line 464; */
-10 L_461 + -10 L_460 + -10 L_45f + -1 C_bb1091 = -46; /*1 Inst in Line 45f; 8 Inst in Line 460; 7 Inst in Line 461; */
-10 L_45f + -1 C_bb1090 = -14; /*4 Inst in Line 45f; */
-10 L_45f + -10 L_45e + -1 C_bb1089 = -24; /*1 Inst in Line 45e; 3 Inst in Line 45f; */
-10 L_46a + -10 L_469 + -1 C_bb1088 = -24; /*2 Inst in Line 469; 2 Inst in Line 46a; */
-10 L_469 + -10 L_468 + -1 C_bb1087 = -28; /*2 Inst in Line 468; 6 Inst in Line 469; */
-10 L_468 + -10 L_467 + -1 C_bb1086 = -33; /*7 Inst in Line 467; 6 Inst in Line 468; */
-10 L_467 + -10 L_466 + -1 C_bb1085 = -24; /*3 Inst in Line 466; 1 Inst in Line 467; */
-10 L_466 + -1 C_bb1084 = -14; /*4 Inst in Line 466; */
-10 L_464 + -10 L_463 + -1 C_bb1083 = -27; /*3 Inst in Line 463; 4 Inst in Line 464; */
-10 L_463 + -10 L_462 + -10 L_461 + -1 C_bb1082 = -44; /*1 Inst in Line 461; 8 Inst in Line 462; 5 Inst in Line 463; */
-10 L_464 + -1 C_bb1081 = -12; /*2 Inst in Line 464; */
-10 L_461 + -10 L_460 + -10 L_45f + -1 C_bb1080 = -46; /*1 Inst in Line 45f; 8 Inst in Line 460; 7 Inst in Line 461; */
-10 L_45f + -1 C_bb1079 = -14; /*4 Inst in Line 45f; */
-10 L_45f + -10 L_45e + -1 C_bb1078 = -24; /*1 Inst in Line 45e; 3 Inst in Line 45f; */
-10 L_46a + -10 L_469 + -1 C_bb1077 = -24; /*2 Inst in Line 469; 2 Inst in Line 46a; */
-10 L_469 + -10 L_468 + -1 C_bb1076 = -28; /*2 Inst in Line 468; 6 Inst in Line 469; */
-10 L_468 + -10 L_467 + -1 C_bb1075 = -33; /*7 Inst in Line 467; 6 Inst in Line 468; */
-10 L_467 + -10 L_466 + -1 C_bb1074 = -24; /*3 Inst in Line 466; 1 Inst in Line 467; */
-10 L_466 + -1 C_bb1073 = -14; /*4 Inst in Line 466; */
-10 L_441 + -10 L_440 + -1 C_bb1072 = -30; /*2 Inst in Line 440; 8 Inst in Line 441; */
-10 L_43d + -10 L_43c + -1 C_bb1071 = -31; /*7 Inst in Line 43c; 4 Inst in Line 43d; */
-10 L_440 + -10 L_43f + -10 L_43e + -1 C_bb1070 = -47; /*3 Inst in Line 43e; 8 Inst in Line 43f; 6 Inst in Line 440; */
-10 L_43c + -10 L_43b + -1 C_bb1069 = -22; /*1 Inst in Line 43b; 1 Inst in Line 43c; */
-10 L_43e + -10 L_43d + -1 C_bb1068 = -29; /*4 Inst in Line 43d; 5 Inst in Line 43e; */
-10 L_43b + -1 C_bb1067 = -16; /*6 Inst in Line 43b; */
-10 L_442 + -1 C_bb1066 = -17; /*7 Inst in Line 442; */
-10 L_43b + -10 L_43a + -10 L_439 + -1 C_bb1065 = -45; /*6 Inst in Line 439; 8 Inst in Line 43a; 1 Inst in Line 43b; */
-10 L_438 + -10 L_437 + -10 L_436 + -1 C_bb1064 = -46; /*1 Inst in Line 436; 8 Inst in Line 437; 7 Inst in Line 438; */
-10 L_436 + -10 L_435 + -10 L_434 + -1 C_bb1063 = -46; /*6 Inst in Line 434; 8 Inst in Line 435; 2 Inst in Line 436; */
-10 L_439 + -10 L_438 + -1 C_bb1062 = -23; /*1 Inst in Line 438; 2 Inst in Line 439; */
-10 L_434 + -1 C_bb1061 = -12; /*2 Inst in Line 434; */
-10 L_436 + -1 C_bb1060 = -15; /*5 Inst in Line 436; */
-10 L_433 + -1 C_bb1059 = -13; /*3 Inst in Line 433; */
-10 L_433 + -10 L_432 + -1 C_bb1058 = -26; /*1 Inst in Line 432; 5 Inst in Line 433; */
-10 L_464 + -10 L_463 + -1 C_bb1057 = -27; /*3 Inst in Line 463; 4 Inst in Line 464; */
-10 L_463 + -10 L_462 + -10 L_461 + -1 C_bb1056 = -44; /*1 Inst in Line 461; 8 Inst in Line 462; 5 Inst in Line 463; */
-10 L_464 + -1 C_bb1055 = -12; /*2 Inst in Line 464; */
-10 L_461 + -10 L_460 + -10 L_45f + -1 C_bb1054 = -46; /*1 Inst in Line 45f; 8 Inst in Line 460; 7 Inst in Line 461; */
-10 L_45f + -1 C_bb1053 = -14; /*4 Inst in Line 45f; */
-10 L_45f + -10 L_45e + -1 C_bb1052 = -24; /*1 Inst in Line 45e; 3 Inst in Line 45f; */
-10 L_470 + -1 C_bb1051 = -11; /*1 Inst in Line 470; */
-10 L_46f + -1 C_bb1050 = -11; /*1 Inst in Line 46f; */
-10 L_471 + -1 C_bb1049 = -12; /*2 Inst in Line 471; */
-10 L_46f + -1 C_bb1048 = -13; /*3 Inst in Line 46f; */
-10 L_46e + -1 C_bb1047 = -14; /*4 Inst in Line 46e; */
-10 L_470 + -1 C_bb1046 = -12; /*2 Inst in Line 470; */
-10 L_471 + -10 L_470 + -1 C_bb1045 = -23; /*1 Inst in Line 470; 2 Inst in Line 471; */
-10 L_46e + -1 C_bb1044 = -12; /*2 Inst in Line 46e; */
-10 L_470 + -1 C_bb1043 = -14; /*4 Inst in Line 470; */
-10 L_46e + -1 C_bb1042 = -12; /*2 Inst in Line 46e; */
-10 L_46d + -1 C_bb1041 = -13; /*3 Inst in Line 46d; */
-10 L_46f + -1 C_bb1040 = -12; /*2 Inst in Line 46f; */
-10 L_46d + -1 C_bb1039 = -12; /*2 Inst in Line 46d; */
-10 L_46f + -1 C_bb1038 = -12; /*2 Inst in Line 46f; */
-10 L_46d + -10 L_46c + -1 C_bb1037 = -24; /*1 Inst in Line 46c; 3 Inst in Line 46d; */
-10 L_46c + -1 C_bb1036 = -17; /*7 Inst in Line 46c; */
-10 L_44a + -10 L_449 + -1 C_bb1035 = -26; /*2 Inst in Line 449; 4 Inst in Line 44a; */
-10 L_447 + -1 C_bb1034 = -11; /*1 Inst in Line 447; */
-10 L_44b + -1 C_bb1033 = -15; /*5 Inst in Line 44b; */
-10 L_449 + -10 L_448 + -1 C_bb1032 = -29; /*3 Inst in Line 448; 6 Inst in Line 449; */
-10 L_44c + -1 C_bb1031 = -12; /*2 Inst in Line 44c; */
-10 L_447 + -10 L_446 + -1 C_bb1030 = -24; /*3 Inst in Line 446; 1 Inst in Line 447; */
-10 L_44c + -1 C_bb1029 = -12; /*2 Inst in Line 44c; */
-10 L_44b + -1 C_bb1028 = -12; /*2 Inst in Line 44b; */
-10 L_448 + -10 L_447 + -1 C_bb1027 = -31; /*6 Inst in Line 447; 5 Inst in Line 448; */
-10 L_446 + -1 C_bb1026 = -12; /*2 Inst in Line 446; */
-10 L_44b + -10 L_44a + -1 C_bb1025 = -22; /*1 Inst in Line 44a; 1 Inst in Line 44b; */
-10 L_446 + -1 C_bb1024 = -12; /*2 Inst in Line 446; */
-10 L_44a + -1 C_bb1023 = -13; /*3 Inst in Line 44a; */
-10 L_446 + -10 L_445 + -1 C_bb1022 = -22; /*1 Inst in Line 445; 1 Inst in Line 446; */
-10 L_445 + -10 L_444 + -1 C_bb1021 = -30; /*3 Inst in Line 444; 7 Inst in Line 445; */
-10 L_47b + -10 L_47a + -1 C_bb1020 = -27; /*4 Inst in Line 47a; 3 Inst in Line 47b; */
-10 L_47a + -10 L_479 + -1 C_bb1019 = -28; /*4 Inst in Line 479; 4 Inst in Line 47a; */
-10 L_479 + -1 C_bb1018 = -12; /*2 Inst in Line 479; */
-10 L_477 + -10 L_476 + -1 C_bb1017 = -25; /*4 Inst in Line 476; 1 Inst in Line 477; */
-10 L_479 + -10 L_478 + -1 C_bb1016 = -27; /*5 Inst in Line 478; 2 Inst in Line 479; */
-10 L_476 + -1 C_bb1015 = -12; /*2 Inst in Line 476; */
-10 L_478 + -10 L_477 + -1 C_bb1014 = -27; /*4 Inst in Line 477; 3 Inst in Line 478; */
-10 L_476 + -10 L_475 + -1 C_bb1013 = -23; /*1 Inst in Line 475; 2 Inst in Line 476; */
-10 L_477 + -1 C_bb1012 = -13; /*3 Inst in Line 477; */
-10 L_475 + -1 C_bb1011 = -15; /*5 Inst in Line 475; */
-10 L_47b + -1 C_bb1010 = -11; /*1 Inst in Line 47b; */
-10 L_474 + -1 C_bb1009 = -17; /*7 Inst in Line 474; */
-10 L_475 + -1 C_bb1008 = -12; /*2 Inst in Line 475; */
-10 L_474 + -10 L_473 + -1 C_bb1007 = -22; /*1 Inst in Line 473; 1 Inst in Line 474; */
-10 L_473 + -1 C_bb1006 = -15; /*5 Inst in Line 473; */
-10 L_44a + -10 L_449 + -1 C_bb1005 = -26; /*2 Inst in Line 449; 4 Inst in Line 44a; */
-10 L_447 + -1 C_bb1004 = -11; /*1 Inst in Line 447; */
-10 L_44b + -1 C_bb1003 = -15; /*5 Inst in Line 44b; */
-10 L_449 + -10 L_448 + -1 C_bb1002 = -29; /*3 Inst in Line 448; 6 Inst in Line 449; */
-10 L_44c + -1 C_bb1001 = -12; /*2 Inst in Line 44c; */
-10 L_447 + -10 L_446 + -1 C_bb1000 = -24; /*3 Inst in Line 446; 1 Inst in Line 447; */
-10 L_44c + -1 C_bb999 = -12; /*2 Inst in Line 44c; */
-10 L_44b + -1 C_bb998 = -12; /*2 Inst in Line 44b; */
-10 L_448 + -10 L_447 + -1 C_bb997 = -31; /*6 Inst in Line 447; 5 Inst in Line 448; */
-10 L_446 + -1 C_bb996 = -12; /*2 Inst in Line 446; */
-10 L_44b + -10 L_44a + -1 C_bb995 = -22; /*1 Inst in Line 44a; 1 Inst in Line 44b; */
-10 L_446 + -1 C_bb994 = -12; /*2 Inst in Line 446; */
-10 L_44a + -1 C_bb993 = -13; /*3 Inst in Line 44a; */
-10 L_446 + -10 L_445 + -1 C_bb992 = -22; /*1 Inst in Line 445; 1 Inst in Line 446; */
-10 L_445 + -10 L_444 + -1 C_bb991 = -30; /*3 Inst in Line 444; 7 Inst in Line 445; */
-10 L_473 + -10 L_472 + -1 C_bb990 = -27; /*5 Inst in Line 472; 2 Inst in Line 473; */
-10 L_4b2 + -1 C_bb989 = -11; /*1 Inst in Line 4b2; */
-10 L_4b1 + -1 C_bb988 = -11; /*1 Inst in Line 4b1; */
-10 L_4ab + -1 C_bb987 = -12; /*2 Inst in Line 4ab; */
-10 L_4b1 + -1 C_bb986 = -14; /*4 Inst in Line 4b1; */
-10 L_4b1 + -1 C_bb985 = -12; /*2 Inst in Line 4b1; */
-10 L_4ab + -10 L_4aa + -10 L_4a9 + -10 L_4a8 + -10 L_4a7 + -10 L_4a6 + -1 C_bb984 = -103; /*5 Inst in Line 4a6; 8 Inst in Line 4a7; 8 Inst in Line 4a8; 8 Inst in Line 4a9; 8 Inst in Line 4aa; 6 Inst in Line 4ab; */
-10 L_4af + -10 L_4ae + -10 L_4ad + -1 C_bb983 = -47; /*4 Inst in Line 4ad; 8 Inst in Line 4ae; 5 Inst in Line 4af; */
-10 L_4b1 + -10 L_4b0 + -1 C_bb982 = -24; /*3 Inst in Line 4b0; 1 Inst in Line 4b1; */
-10 L_4a6 + -1 C_bb981 = -13; /*3 Inst in Line 4a6; */
-10 L_4b0 + -10 L_4af + -1 C_bb980 = -24; /*3 Inst in Line 4af; 1 Inst in Line 4b0; */
-10 L_4ad + -1 C_bb979 = -12; /*2 Inst in Line 4ad; */
-10 L_4b0 + -1 C_bb978 = -14; /*4 Inst in Line 4b0; */
-10 L_4a5 + -1 C_bb977 = -13; /*3 Inst in Line 4a5; */
-10 L_4ad + -10 L_4ac + -1 C_bb976 = -26; /*4 Inst in Line 4ac; 2 Inst in Line 4ad; */
-10 L_4a5 + -1 C_bb975 = -14; /*4 Inst in Line 4a5; */
-10 L_4ac + -1 C_bb974 = -14; /*4 Inst in Line 4ac; */
-10 L_4a5 + -10 L_4a4 + -1 C_bb973 = -22; /*1 Inst in Line 4a4; 1 Inst in Line 4a5; */
-10 L_4b2 + -1 C_bb972 = -12; /*2 Inst in Line 4b2; */
-10 L_48d + -1 C_bb971 = -13; /*3 Inst in Line 48d; */
-10 L_4a4 + -10 L_4a3 + -10 L_4a2 + -1 C_bb970 = -48; /*3 Inst in Line 4a2; 8 Inst in Line 4a3; 7 Inst in Line 4a4; */
-10 L_490 + -10 L_48f + -10 L_48e + -10 L_48d + -1 C_bb969 = -63; /*3 Inst in Line 48d; 8 Inst in Line 48e; 8 Inst in Line 48f; 4 Inst in Line 490; */
-10 L_48d + -1 C_bb968 = -12; /*2 Inst in Line 48d; */
-10 L_48c + -1 C_bb967 = -13; /*3 Inst in Line 48c; */
-10 L_485 + -1 C_bb966 = -12; /*2 Inst in Line 485; */
-10 L_4a2 + -10 L_4a1 + -10 L_4a0 + -10 L_49f + -10 L_49e + -10 L_49d + -10 L_49c + -10 L_49b + -10 L_49a + -10 L_499 + -10 L_498 + -1 C_bb965 = -192; /*5 Inst in Line 498; 8 Inst in Line 499; 8 Inst in Line 49a; 8 Inst in Line 49b; 8 Inst in Line 49c; 8 Inst in Line 49d; 8 Inst in Line 49e; 8 Inst in Line 49f; 8 Inst in Line 4a0; 8 Inst in Line 4a1; 5 Inst in Line 4a2; */
-10 L_498 + -10 L_497 + -1 C_bb964 = -26; /*3 Inst in Line 497; 3 Inst in Line 498; */
-10 L_48c + -1 C_bb963 = -13; /*3 Inst in Line 48c; */
-10 L_485 + -1 C_bb962 = -12; /*2 Inst in Line 485; */
-10 L_48b + -1 C_bb961 = -13; /*3 Inst in Line 48b; */
-10 L_48b + -1 C_bb960 = -13; /*3 Inst in Line 48b; */
-10 L_497 + -10 L_496 + -10 L_495 + -1 C_bb959 = -46; /*3 Inst in Line 495; 8 Inst in Line 496; 5 Inst in Line 497; */
-10 L_484 + -1 C_bb958 = -13; /*3 Inst in Line 484; */
-10 L_48b + -10 L_48a + -1 C_bb957 = -23; /*2 Inst in Line 48a; 1 Inst in Line 48b; */
-10 L_48c + -10 L_48b + -1 C_bb956 = -23; /*1 Inst in Line 48b; 2 Inst in Line 48c; */
-10 L_484 + -1 C_bb955 = -12; /*2 Inst in Line 484; */
-10 L_489 + -1 C_bb954 = -11; /*1 Inst in Line 489; */
-10 L_48a + -1 C_bb953 = -16; /*6 Inst in Line 48a; */
-10 L_484 + -10 L_483 + -1 C_bb952 = -24; /*1 Inst in Line 483; 3 Inst in Line 484; */
-10 L_489 + -1 C_bb951 = -12; /*2 Inst in Line 489; */
-10 L_483 + -1 C_bb950 = -16; /*6 Inst in Line 483; */
-10 L_488 + -1 C_bb949 = -14; /*4 Inst in Line 488; */
-10 L_488 + -1 C_bb948 = -14; /*4 Inst in Line 488; */
-10 L_483 + -10 L_482 + -1 C_bb947 = -23; /*2 Inst in Line 482; 1 Inst in Line 483; */
-10 L_487 + -10 L_486 + -1 C_bb946 = -28; /*5 Inst in Line 486; 3 Inst in Line 487; */
-10 L_487 + -1 C_bb945 = -12; /*2 Inst in Line 487; */
-10 L_489 + -1 C_bb944 = -15; /*5 Inst in Line 489; */
-10 L_482 + -1 C_bb943 = -13; /*3 Inst in Line 482; */
-10 L_486 + -1 C_bb942 = -13; /*3 Inst in Line 486; */
-10 L_487 + -1 C_bb941 = -13; /*3 Inst in Line 487; */
-10 L_482 + -1 C_bb940 = -12; /*2 Inst in Line 482; */
-10 L_485 + -1 C_bb939 = -14; /*4 Inst in Line 485; */
-10 L_482 + -10 L_481 + -1 C_bb938 = -23; /*2 Inst in Line 481; 1 Inst in Line 482; */
-10 L_4b2 + -1 C_bb937 = -12; /*2 Inst in Line 4b2; */
-10 L_480 + -10 L_47f + -1 C_bb936 = -27; /*5 Inst in Line 47f; 2 Inst in Line 480; */
-10 L_480 + -1 C_bb935 = -12; /*2 Inst in Line 480; */
-10 L_481 + -1 C_bb934 = -13; /*3 Inst in Line 481; */
-10 L_47f + -1 C_bb933 = -12; /*2 Inst in Line 47f; */
-10 L_4b2 + -1 C_bb932 = -12; /*2 Inst in Line 4b2; */
-10 L_481 + -10 L_480 + -1 C_bb931 = -27; /*4 Inst in Line 480; 3 Inst in Line 481; */
-10 L_47f + -10 L_47e + -1 C_bb930 = -22; /*1 Inst in Line 47e; 1 Inst in Line 47f; */
-10 L_4b2 + -1 C_bb929 = -11; /*1 Inst in Line 4b2; */
-10 L_47e + -1 C_bb928 = -17; /*7 Inst in Line 47e; */
-10 L_47d + -10 L_47c + -1 C_bb927 = -32; /*4 Inst in Line 47c; 8 Inst in Line 47d; */
-10 L_44a + -10 L_449 + -1 C_bb926 = -26; /*2 Inst in Line 449; 4 Inst in Line 44a; */
-10 L_447 + -1 C_bb925 = -11; /*1 Inst in Line 447; */
-10 L_44b + -1 C_bb924 = -15; /*5 Inst in Line 44b; */
-10 L_449 + -10 L_448 + -1 C_bb923 = -29; /*3 Inst in Line 448; 6 Inst in Line 449; */
-10 L_44c + -1 C_bb922 = -12; /*2 Inst in Line 44c; */
-10 L_447 + -10 L_446 + -1 C_bb921 = -24; /*3 Inst in Line 446; 1 Inst in Line 447; */
-10 L_44c + -1 C_bb920 = -12; /*2 Inst in Line 44c; */
-10 L_44b + -1 C_bb919 = -12; /*2 Inst in Line 44b; */
-10 L_448 + -10 L_447 + -1 C_bb918 = -31; /*6 Inst in Line 447; 5 Inst in Line 448; */
-10 L_446 + -1 C_bb917 = -12; /*2 Inst in Line 446; */
-10 L_44b + -10 L_44a + -1 C_bb916 = -22; /*1 Inst in Line 44a; 1 Inst in Line 44b; */
-10 L_446 + -1 C_bb915 = -12; /*2 Inst in Line 446; */
-10 L_44a + -1 C_bb914 = -13; /*3 Inst in Line 44a; */
-10 L_446 + -10 L_445 + -1 C_bb913 = -22; /*1 Inst in Line 445; 1 Inst in Line 446; */
-10 L_445 + -10 L_444 + -1 C_bb912 = -30; /*3 Inst in Line 444; 7 Inst in Line 445; */
-10 L_44a + -10 L_449 + -1 C_bb911 = -26; /*2 Inst in Line 449; 4 Inst in Line 44a; */
-10 L_447 + -1 C_bb910 = -11; /*1 Inst in Line 447; */
-10 L_44b + -1 C_bb909 = -15; /*5 Inst in Line 44b; */
-10 L_449 + -10 L_448 + -1 C_bb908 = -29; /*3 Inst in Line 448; 6 Inst in Line 449; */
-10 L_44c + -1 C_bb907 = -12; /*2 Inst in Line 44c; */
-10 L_447 + -10 L_446 + -1 C_bb906 = -24; /*3 Inst in Line 446; 1 Inst in Line 447; */
-10 L_44c + -1 C_bb905 = -12; /*2 Inst in Line 44c; */
-10 L_44b + -1 C_bb904 = -12; /*2 Inst in Line 44b; */
-10 L_448 + -10 L_447 + -1 C_bb903 = -31; /*6 Inst in Line 447; 5 Inst in Line 448; */
-10 L_446 + -1 C_bb902 = -12; /*2 Inst in Line 446; */
-10 L_44b + -10 L_44a + -1 C_bb901 = -22; /*1 Inst in Line 44a; 1 Inst in Line 44b; */
-10 L_446 + -1 C_bb900 = -12; /*2 Inst in Line 446; */
-10 L_44a + -1 C_bb899 = -13; /*3 Inst in Line 44a; */
-10 L_446 + -10 L_445 + -1 C_bb898 = -22; /*1 Inst in Line 445; 1 Inst in Line 446; */
-10 L_445 + -10 L_444 + -1 C_bb897 = -30; /*3 Inst in Line 444; 7 Inst in Line 445; */
-10 L_458 + -10 L_457 + -1 C_bb896 = -22; /*1 Inst in Line 457; 1 Inst in Line 458; */
-10 L_45c + -10 L_45b + -10 L_45a + -1 C_bb895 = -46; /*5 Inst in Line 45a; 8 Inst in Line 45b; 3 Inst in Line 45c; */
-10 L_457 + -10 L_456 + -10 L_455 + -10 L_454 + -10 L_453 + -1 C_bb894 = -82; /*1 Inst in Line 453; 8 Inst in Line 454; 8 Inst in Line 455; 8 Inst in Line 456; 7 Inst in Line 457; */
-10 L_45a + -10 L_459 + -10 L_458 + -1 C_bb893 = -48; /*7 Inst in Line 458; 8 Inst in Line 459; 3 Inst in Line 45a; */
-10 L_453 + -1 C_bb892 = -16; /*6 Inst in Line 453; */
-10 L_45c + -1 C_bb891 = -12; /*2 Inst in Line 45c; */
-10 L_451 + -10 L_450 + -10 L_44f + -10 L_44e + -10 L_44d + -1 C_bb890 = -80; /*1 Inst in Line 44d; 8 Inst in Line 44e; 8 Inst in Line 44f; 8 Inst in Line 450; 5 Inst in Line 451; */
-10 L_453 + -10 L_452 + -1 C_bb889 = -24; /*3 Inst in Line 452; 1 Inst in Line 453; */
-10 L_44d + -1 C_bb888 = -12; /*2 Inst in Line 44d; */
-10 L_452 + -1 C_bb887 = -13; /*3 Inst in Line 452; */
-10 L_44d + -1 C_bb886 = -12; /*2 Inst in Line 44d; */
-10 L_452 + -10 L_451 + -1 C_bb885 = -25; /*3 Inst in Line 451; 2 Inst in Line 452; */
-10 L_44d + -1 C_bb884 = -12; /*2 Inst in Line 44d; */
-10 L_44d + -10 L_44c + -1 C_bb883 = -24; /*3 Inst in Line 44c; 1 Inst in Line 44d; */
-10 L_472 + -10 L_471 + -1 C_bb882 = -24; /*1 Inst in Line 471; 3 Inst in Line 472; */
-10 L_44a + -10 L_449 + -1 C_bb881 = -26; /*2 Inst in Line 449; 4 Inst in Line 44a; */
-10 L_447 + -1 C_bb880 = -11; /*1 Inst in Line 447; */
-10 L_44b + -1 C_bb879 = -15; /*5 Inst in Line 44b; */
-10 L_449 + -10 L_448 + -1 C_bb878 = -29; /*3 Inst in Line 448; 6 Inst in Line 449; */
-10 L_44c + -1 C_bb877 = -12; /*2 Inst in Line 44c; */
-10 L_447 + -10 L_446 + -1 C_bb876 = -24; /*3 Inst in Line 446; 1 Inst in Line 447; */
-10 L_44c + -1 C_bb875 = -12; /*2 Inst in Line 44c; */
-10 L_44b + -1 C_bb874 = -12; /*2 Inst in Line 44b; */
-10 L_448 + -10 L_447 + -1 C_bb873 = -31; /*6 Inst in Line 447; 5 Inst in Line 448; */
-10 L_446 + -1 C_bb872 = -12; /*2 Inst in Line 446; */
-10 L_44b + -10 L_44a + -1 C_bb871 = -22; /*1 Inst in Line 44a; 1 Inst in Line 44b; */
-10 L_446 + -1 C_bb870 = -12; /*2 Inst in Line 446; */
-10 L_44a + -1 C_bb869 = -13; /*3 Inst in Line 44a; */
-10 L_446 + -10 L_445 + -1 C_bb868 = -22; /*1 Inst in Line 445; 1 Inst in Line 446; */
-10 L_445 + -10 L_444 + -1 C_bb867 = -30; /*3 Inst in Line 444; 7 Inst in Line 445; */
-10 L_44a + -10 L_449 + -1 C_bb866 = -26; /*2 Inst in Line 449; 4 Inst in Line 44a; */
-10 L_447 + -1 C_bb865 = -11; /*1 Inst in Line 447; */
-10 L_44b + -1 C_bb864 = -15; /*5 Inst in Line 44b; */
-10 L_449 + -10 L_448 + -1 C_bb863 = -29; /*3 Inst in Line 448; 6 Inst in Line 449; */
-10 L_44c + -1 C_bb862 = -12; /*2 Inst in Line 44c; */
-10 L_447 + -10 L_446 + -1 C_bb861 = -24; /*3 Inst in Line 446; 1 Inst in Line 447; */
-10 L_44c + -1 C_bb860 = -12; /*2 Inst in Line 44c; */
-10 L_44b + -1 C_bb859 = -12; /*2 Inst in Line 44b; */
-10 L_448 + -10 L_447 + -1 C_bb858 = -31; /*6 Inst in Line 447; 5 Inst in Line 448; */
-10 L_446 + -1 C_bb857 = -12; /*2 Inst in Line 446; */
-10 L_44b + -10 L_44a + -1 C_bb856 = -22; /*1 Inst in Line 44a; 1 Inst in Line 44b; */
-10 L_446 + -1 C_bb855 = -12; /*2 Inst in Line 446; */
-10 L_44a + -1 C_bb854 = -13; /*3 Inst in Line 44a; */
-10 L_446 + -10 L_445 + -1 C_bb853 = -22; /*1 Inst in Line 445; 1 Inst in Line 446; */
-10 L_445 + -10 L_444 + -1 C_bb852 = -30; /*3 Inst in Line 444; 7 Inst in Line 445; */
-10 L_42e + -1 C_bb851 = -14; /*4 Inst in Line 42e; */
-10 L_42d + -1 C_bb850 = -16; /*6 Inst in Line 42d; */
-10 L_42d + -10 L_42c + -1 C_bb849 = -26; /*4 Inst in Line 42c; 2 Inst in Line 42d; */
-10 L_42c + -10 L_42b + -1 C_bb848 = -26; /*2 Inst in Line 42b; 4 Inst in Line 42c; */
-10 L_42b + -10 L_42a + -1 C_bb847 = -28; /*2 Inst in Line 42a; 6 Inst in Line 42b; */
-10 L_428 + -1 C_bb846 = -12; /*2 Inst in Line 428; */
-10 L_42a + -1 C_bb845 = -14; /*4 Inst in Line 42a; */
-10 L_428 + -10 L_427 + -1 C_bb844 = -31; /*5 Inst in Line 427; 6 Inst in Line 428; */
-10 L_42a + -10 L_429 + -1 C_bb843 = -23; /*1 Inst in Line 429; 2 Inst in Line 42a; */
-10 L_427 + -1 C_bb842 = -13; /*3 Inst in Line 427; */
-10 L_429 + -1 C_bb841 = -13; /*3 Inst in Line 429; */
-10 L_426 + -1 C_bb840 = -13; /*3 Inst in Line 426; */
-10 L_429 + -1 C_bb839 = -14; /*4 Inst in Line 429; */
-10 L_426 + -1 C_bb838 = -13; /*3 Inst in Line 426; */
-10 L_426 + -10 L_425 + -10 L_424 + -10 L_423 + -10 L_422 + -1 C_bb837 = -79; /*3 Inst in Line 422; 8 Inst in Line 423; 8 Inst in Line 424; 8 Inst in Line 425; 2 Inst in Line 426; */
-10 L_464 + -10 L_463 + -1 C_bb836 = -27; /*3 Inst in Line 463; 4 Inst in Line 464; */
-10 L_463 + -10 L_462 + -10 L_461 + -1 C_bb835 = -44; /*1 Inst in Line 461; 8 Inst in Line 462; 5 Inst in Line 463; */
-10 L_464 + -1 C_bb834 = -12; /*2 Inst in Line 464; */
-10 L_461 + -10 L_460 + -10 L_45f + -1 C_bb833 = -46; /*1 Inst in Line 45f; 8 Inst in Line 460; 7 Inst in Line 461; */
-10 L_45f + -1 C_bb832 = -14; /*4 Inst in Line 45f; */
-10 L_45f + -10 L_45e + -1 C_bb831 = -24; /*1 Inst in Line 45e; 3 Inst in Line 45f; */
-10 L_46a + -10 L_469 + -1 C_bb830 = -24; /*2 Inst in Line 469; 2 Inst in Line 46a; */
-10 L_469 + -10 L_468 + -1 C_bb829 = -28; /*2 Inst in Line 468; 6 Inst in Line 469; */
-10 L_468 + -10 L_467 + -1 C_bb828 = -33; /*7 Inst in Line 467; 6 Inst in Line 468; */
-10 L_467 + -10 L_466 + -1 C_bb827 = -24; /*3 Inst in Line 466; 1 Inst in Line 467; */
-10 L_466 + -1 C_bb826 = -14; /*4 Inst in Line 466; */
-10 L_464 + -10 L_463 + -1 C_bb825 = -27; /*3 Inst in Line 463; 4 Inst in Line 464; */
-10 L_463 + -10 L_462 + -10 L_461 + -1 C_bb824 = -44; /*1 Inst in Line 461; 8 Inst in Line 462; 5 Inst in Line 463; */
-10 L_464 + -1 C_bb823 = -12; /*2 Inst in Line 464; */
-10 L_461 + -10 L_460 + -10 L_45f + -1 C_bb822 = -46; /*1 Inst in Line 45f; 8 Inst in Line 460; 7 Inst in Line 461; */
-10 L_45f + -1 C_bb821 = -14; /*4 Inst in Line 45f; */
-10 L_45f + -10 L_45e + -1 C_bb820 = -24; /*1 Inst in Line 45e; 3 Inst in Line 45f; */
-10 L_46a + -10 L_469 + -1 C_bb819 = -24; /*2 Inst in Line 469; 2 Inst in Line 46a; */
-10 L_469 + -10 L_468 + -1 C_bb818 = -28; /*2 Inst in Line 468; 6 Inst in Line 469; */
-10 L_468 + -10 L_467 + -1 C_bb817 = -33; /*7 Inst in Line 467; 6 Inst in Line 468; */
-10 L_467 + -10 L_466 + -1 C_bb816 = -24; /*3 Inst in Line 466; 1 Inst in Line 467; */
-10 L_466 + -1 C_bb815 = -14; /*4 Inst in Line 466; */
-10 L_441 + -10 L_440 + -1 C_bb814 = -30; /*2 Inst in Line 440; 8 Inst in Line 441; */
-10 L_43d + -10 L_43c + -1 C_bb813 = -31; /*7 Inst in Line 43c; 4 Inst in Line 43d; */
-10 L_440 + -10 L_43f + -10 L_43e + -1 C_bb812 = -47; /*3 Inst in Line 43e; 8 Inst in Line 43f; 6 Inst in Line 440; */
-10 L_43c + -10 L_43b + -1 C_bb811 = -22; /*1 Inst in Line 43b; 1 Inst in Line 43c; */
-10 L_43e + -10 L_43d + -1 C_bb810 = -29; /*4 Inst in Line 43d; 5 Inst in Line 43e; */
-10 L_43b + -1 C_bb809 = -16; /*6 Inst in Line 43b; */
-10 L_442 + -1 C_bb808 = -17; /*7 Inst in Line 442; */
-10 L_43b + -10 L_43a + -10 L_439 + -1 C_bb807 = -45; /*6 Inst in Line 439; 8 Inst in Line 43a; 1 Inst in Line 43b; */
-10 L_438 + -10 L_437 + -10 L_436 + -1 C_bb806 = -46; /*1 Inst in Line 436; 8 Inst in Line 437; 7 Inst in Line 438; */
-10 L_436 + -10 L_435 + -10 L_434 + -1 C_bb805 = -46; /*6 Inst in Line 434; 8 Inst in Line 435; 2 Inst in Line 436; */
-10 L_439 + -10 L_438 + -1 C_bb804 = -23; /*1 Inst in Line 438; 2 Inst in Line 439; */
-10 L_434 + -1 C_bb803 = -12; /*2 Inst in Line 434; */
-10 L_436 + -1 C_bb802 = -15; /*5 Inst in Line 436; */
-10 L_433 + -1 C_bb801 = -13; /*3 Inst in Line 433; */
-10 L_433 + -10 L_432 + -1 C_bb800 = -26; /*1 Inst in Line 432; 5 Inst in Line 433; */
-10 L_464 + -10 L_463 + -1 C_bb799 = -27; /*3 Inst in Line 463; 4 Inst in Line 464; */
-10 L_463 + -10 L_462 + -10 L_461 + -1 C_bb798 = -44; /*1 Inst in Line 461; 8 Inst in Line 462; 5 Inst in Line 463; */
-10 L_464 + -1 C_bb797 = -12; /*2 Inst in Line 464; */
-10 L_461 + -10 L_460 + -10 L_45f + -1 C_bb796 = -46; /*1 Inst in Line 45f; 8 Inst in Line 460; 7 Inst in Line 461; */
-10 L_45f + -1 C_bb795 = -14; /*4 Inst in Line 45f; */
-10 L_45f + -10 L_45e + -1 C_bb794 = -24; /*1 Inst in Line 45e; 3 Inst in Line 45f; */
-10 L_470 + -1 C_bb793 = -11; /*1 Inst in Line 470; */
-10 L_46f + -1 C_bb792 = -11; /*1 Inst in Line 46f; */
-10 L_471 + -1 C_bb791 = -12; /*2 Inst in Line 471; */
-10 L_46f + -1 C_bb790 = -13; /*3 Inst in Line 46f; */
-10 L_46e + -1 C_bb789 = -14; /*4 Inst in Line 46e; */
-10 L_470 + -1 C_bb788 = -12; /*2 Inst in Line 470; */
-10 L_471 + -10 L_470 + -1 C_bb787 = -23; /*1 Inst in Line 470; 2 Inst in Line 471; */
-10 L_46e + -1 C_bb786 = -12; /*2 Inst in Line 46e; */
-10 L_470 + -1 C_bb785 = -14; /*4 Inst in Line 470; */
-10 L_46e + -1 C_bb784 = -12; /*2 Inst in Line 46e; */
-10 L_46d + -1 C_bb783 = -13; /*3 Inst in Line 46d; */
-10 L_46f + -1 C_bb782 = -12; /*2 Inst in Line 46f; */
-10 L_46d + -1 C_bb781 = -12; /*2 Inst in Line 46d; */
-10 L_46f + -1 C_bb780 = -12; /*2 Inst in Line 46f; */
-10 L_46d + -10 L_46c + -1 C_bb779 = -24; /*1 Inst in Line 46c; 3 Inst in Line 46d; */
-10 L_46c + -1 C_bb778 = -17; /*7 Inst in Line 46c; */
-10 L_44a + -10 L_449 + -1 C_bb777 = -26; /*2 Inst in Line 449; 4 Inst in Line 44a; */
-10 L_447 + -1 C_bb776 = -11; /*1 Inst in Line 447; */
-10 L_44b + -1 C_bb775 = -15; /*5 Inst in Line 44b; */
-10 L_449 + -10 L_448 + -1 C_bb774 = -29; /*3 Inst in Line 448; 6 Inst in Line 449; */
-10 L_44c + -1 C_bb773 = -12; /*2 Inst in Line 44c; */
-10 L_447 + -10 L_446 + -1 C_bb772 = -24; /*3 Inst in Line 446; 1 Inst in Line 447; */
-10 L_44c + -1 C_bb771 = -12; /*2 Inst in Line 44c; */
-10 L_44b + -1 C_bb770 = -12; /*2 Inst in Line 44b; */
-10 L_448 + -10 L_447 + -1 C_bb769 = -31; /*6 Inst in Line 447; 5 Inst in Line 448; */
-10 L_446 + -1 C_bb768 = -12; /*2 Inst in Line 446; */
-10 L_44b + -10 L_44a + -1 C_bb767 = -22; /*1 Inst in Line 44a; 1 Inst in Line 44b; */
-10 L_446 + -1 C_bb766 = -12; /*2 Inst in Line 446; */
-10 L_44a + -1 C_bb765 = -13; /*3 Inst in Line 44a; */
-10 L_446 + -10 L_445 + -1 C_bb764 = -22; /*1 Inst in Line 445; 1 Inst in Line 446; */
-10 L_445 + -10 L_444 + -1 C_bb763 = -30; /*3 Inst in Line 444; 7 Inst in Line 445; */
-10 L_464 + -10 L_463 + -1 C_bb762 = -27; /*3 Inst in Line 463; 4 Inst in Line 464; */
-10 L_463 + -10 L_462 + -10 L_461 + -1 C_bb761 = -44; /*1 Inst in Line 461; 8 Inst in Line 462; 5 Inst in Line 463; */
-10 L_464 + -1 C_bb760 = -12; /*2 Inst in Line 464; */
-10 L_461 + -10 L_460 + -10 L_45f + -1 C_bb759 = -46; /*1 Inst in Line 45f; 8 Inst in Line 460; 7 Inst in Line 461; */
-10 L_45f + -1 C_bb758 = -14; /*4 Inst in Line 45f; */
-10 L_45f + -10 L_45e + -1 C_bb757 = -24; /*1 Inst in Line 45e; 3 Inst in Line 45f; */
-10 L_46a + -10 L_469 + -1 C_bb756 = -24; /*2 Inst in Line 469; 2 Inst in Line 46a; */
-10 L_469 + -10 L_468 + -1 C_bb755 = -28; /*2 Inst in Line 468; 6 Inst in Line 469; */
-10 L_468 + -10 L_467 + -1 C_bb754 = -33; /*7 Inst in Line 467; 6 Inst in Line 468; */
-10 L_467 + -10 L_466 + -1 C_bb753 = -24; /*3 Inst in Line 466; 1 Inst in Line 467; */
-10 L_466 + -1 C_bb752 = -14; /*4 Inst in Line 466; */
-10 L_464 + -10 L_463 + -1 C_bb751 = -27; /*3 Inst in Line 463; 4 Inst in Line 464; */
-10 L_463 + -10 L_462 + -10 L_461 + -1 C_bb750 = -44; /*1 Inst in Line 461; 8 Inst in Line 462; 5 Inst in Line 463; */
-10 L_464 + -1 C_bb749 = -12; /*2 Inst in Line 464; */
-10 L_461 + -10 L_460 + -10 L_45f + -1 C_bb748 = -46; /*1 Inst in Line 45f; 8 Inst in Line 460; 7 Inst in Line 461; */
-10 L_45f + -1 C_bb747 = -14; /*4 Inst in Line 45f; */
-10 L_45f + -10 L_45e + -1 C_bb746 = -24; /*1 Inst in Line 45e; 3 Inst in Line 45f; */
-10 L_46a + -10 L_469 + -1 C_bb745 = -24; /*2 Inst in Line 469; 2 Inst in Line 46a; */
-10 L_469 + -10 L_468 + -1 C_bb744 = -28; /*2 Inst in Line 468; 6 Inst in Line 469; */
-10 L_468 + -10 L_467 + -1 C_bb743 = -33; /*7 Inst in Line 467; 6 Inst in Line 468; */
-10 L_467 + -10 L_466 + -1 C_bb742 = -24; /*3 Inst in Line 466; 1 Inst in Line 467; */
-10 L_466 + -1 C_bb741 = -14; /*4 Inst in Line 466; */
-10 L_441 + -10 L_440 + -1 C_bb740 = -30; /*2 Inst in Line 440; 8 Inst in Line 441; */
-10 L_43d + -10 L_43c + -1 C_bb739 = -31; /*7 Inst in Line 43c; 4 Inst in Line 43d; */
-10 L_440 + -10 L_43f + -10 L_43e + -1 C_bb738 = -47; /*3 Inst in Line 43e; 8 Inst in Line 43f; 6 Inst in Line 440; */
-10 L_43c + -10 L_43b + -1 C_bb737 = -22; /*1 Inst in Line 43b; 1 Inst in Line 43c; */
-10 L_43e + -10 L_43d + -1 C_bb736 = -29; /*4 Inst in Line 43d; 5 Inst in Line 43e; */
-10 L_43b + -1 C_bb735 = -16; /*6 Inst in Line 43b; */
-10 L_442 + -1 C_bb734 = -17; /*7 Inst in Line 442; */
-10 L_43b + -10 L_43a + -10 L_439 + -1 C_bb733 = -45; /*6 Inst in Line 439; 8 Inst in Line 43a; 1 Inst in Line 43b; */
-10 L_438 + -10 L_437 + -10 L_436 + -1 C_bb732 = -46; /*1 Inst in Line 436; 8 Inst in Line 437; 7 Inst in Line 438; */
-10 L_436 + -10 L_435 + -10 L_434 + -1 C_bb731 = -46; /*6 Inst in Line 434; 8 Inst in Line 435; 2 Inst in Line 436; */
-10 L_439 + -10 L_438 + -1 C_bb730 = -23; /*1 Inst in Line 438; 2 Inst in Line 439; */
-10 L_434 + -1 C_bb729 = -12; /*2 Inst in Line 434; */
-10 L_436 + -1 C_bb728 = -15; /*5 Inst in Line 436; */
-10 L_433 + -1 C_bb727 = -13; /*3 Inst in Line 433; */
-10 L_433 + -10 L_432 + -1 C_bb726 = -26; /*1 Inst in Line 432; 5 Inst in Line 433; */
-10 L_464 + -10 L_463 + -1 C_bb725 = -27; /*3 Inst in Line 463; 4 Inst in Line 464; */
-10 L_463 + -10 L_462 + -10 L_461 + -1 C_bb724 = -44; /*1 Inst in Line 461; 8 Inst in Line 462; 5 Inst in Line 463; */
-10 L_464 + -1 C_bb723 = -12; /*2 Inst in Line 464; */
-10 L_461 + -10 L_460 + -10 L_45f + -1 C_bb722 = -46; /*1 Inst in Line 45f; 8 Inst in Line 460; 7 Inst in Line 461; */
-10 L_45f + -1 C_bb721 = -14; /*4 Inst in Line 45f; */
-10 L_45f + -10 L_45e + -1 C_bb720 = -24; /*1 Inst in Line 45e; 3 Inst in Line 45f; */
-10 L_470 + -1 C_bb719 = -11; /*1 Inst in Line 470; */
-10 L_46f + -1 C_bb718 = -11; /*1 Inst in Line 46f; */
-10 L_471 + -1 C_bb717 = -12; /*2 Inst in Line 471; */
-10 L_46f + -1 C_bb716 = -13; /*3 Inst in Line 46f; */
-10 L_46e + -1 C_bb715 = -14; /*4 Inst in Line 46e; */
-10 L_470 + -1 C_bb714 = -12; /*2 Inst in Line 470; */
-10 L_471 + -10 L_470 + -1 C_bb713 = -23; /*1 Inst in Line 470; 2 Inst in Line 471; */
-10 L_46e + -1 C_bb712 = -12; /*2 Inst in Line 46e; */
-10 L_470 + -1 C_bb711 = -14; /*4 Inst in Line 470; */
-10 L_46e + -1 C_bb710 = -12; /*2 Inst in Line 46e; */
-10 L_46d + -1 C_bb709 = -13; /*3 Inst in Line 46d; */
-10 L_46f + -1 C_bb708 = -12; /*2 Inst in Line 46f; */
-10 L_46d + -1 C_bb707 = -12; /*2 Inst in Line 46d; */
-10 L_46f + -1 C_bb706 = -12; /*2 Inst in Line 46f; */
-10 L_46d + -10 L_46c + -1 C_bb705 = -24; /*1 Inst in Line 46c; 3 Inst in Line 46d; */
-10 L_46c + -1 C_bb704 = -17; /*7 Inst in Line 46c; */
-10 L_44a + -10 L_449 + -1 C_bb703 = -26; /*2 Inst in Line 449; 4 Inst in Line 44a; */
-10 L_447 + -1 C_bb702 = -11; /*1 Inst in Line 447; */
-10 L_44b + -1 C_bb701 = -15; /*5 Inst in Line 44b; */
-10 L_449 + -10 L_448 + -1 C_bb700 = -29; /*3 Inst in Line 448; 6 Inst in Line 449; */
-10 L_44c + -1 C_bb699 = -12; /*2 Inst in Line 44c; */
-10 L_447 + -10 L_446 + -1 C_bb698 = -24; /*3 Inst in Line 446; 1 Inst in Line 447; */
-10 L_44c + -1 C_bb697 = -12; /*2 Inst in Line 44c; */
-10 L_44b + -1 C_bb696 = -12; /*2 Inst in Line 44b; */
-10 L_448 + -10 L_447 + -1 C_bb695 = -31; /*6 Inst in Line 447; 5 Inst in Line 448; */
-10 L_446 + -1 C_bb694 = -12; /*2 Inst in Line 446; */
-10 L_44b + -10 L_44a + -1 C_bb693 = -22; /*1 Inst in Line 44a; 1 Inst in Line 44b; */
-10 L_446 + -1 C_bb692 = -12; /*2 Inst in Line 446; */
-10 L_44a + -1 C_bb691 = -13; /*3 Inst in Line 44a; */
-10 L_446 + -10 L_445 + -1 C_bb690 = -22; /*1 Inst in Line 445; 1 Inst in Line 446; */
-10 L_445 + -10 L_444 + -1 C_bb689 = -30; /*3 Inst in Line 444; 7 Inst in Line 445; */
-10 L_464 + -10 L_463 + -1 C_bb688 = -27; /*3 Inst in Line 463; 4 Inst in Line 464; */
-10 L_463 + -10 L_462 + -10 L_461 + -1 C_bb687 = -44; /*1 Inst in Line 461; 8 Inst in Line 462; 5 Inst in Line 463; */
-10 L_464 + -1 C_bb686 = -12; /*2 Inst in Line 464; */
-10 L_461 + -10 L_460 + -10 L_45f + -1 C_bb685 = -46; /*1 Inst in Line 45f; 8 Inst in Line 460; 7 Inst in Line 461; */
-10 L_45f + -1 C_bb684 = -14; /*4 Inst in Line 45f; */
-10 L_45f + -10 L_45e + -1 C_bb683 = -24; /*1 Inst in Line 45e; 3 Inst in Line 45f; */
-10 L_46a + -10 L_469 + -1 C_bb682 = -24; /*2 Inst in Line 469; 2 Inst in Line 46a; */
-10 L_469 + -10 L_468 + -1 C_bb681 = -28; /*2 Inst in Line 468; 6 Inst in Line 469; */
-10 L_468 + -10 L_467 + -1 C_bb680 = -33; /*7 Inst in Line 467; 6 Inst in Line 468; */
-10 L_467 + -10 L_466 + -1 C_bb679 = -24; /*3 Inst in Line 466; 1 Inst in Line 467; */
-10 L_466 + -1 C_bb678 = -14; /*4 Inst in Line 466; */
-10 L_464 + -10 L_463 + -1 C_bb677 = -27; /*3 Inst in Line 463; 4 Inst in Line 464; */
-10 L_463 + -10 L_462 + -10 L_461 + -1 C_bb676 = -44; /*1 Inst in Line 461; 8 Inst in Line 462; 5 Inst in Line 463; */
-10 L_464 + -1 C_bb675 = -12; /*2 Inst in Line 464; */
-10 L_461 + -10 L_460 + -10 L_45f + -1 C_bb674 = -46; /*1 Inst in Line 45f; 8 Inst in Line 460; 7 Inst in Line 461; */
-10 L_45f + -1 C_bb673 = -14; /*4 Inst in Line 45f; */
-10 L_45f + -10 L_45e + -1 C_bb672 = -24; /*1 Inst in Line 45e; 3 Inst in Line 45f; */
-10 L_46a + -10 L_469 + -1 C_bb671 = -24; /*2 Inst in Line 469; 2 Inst in Line 46a; */
-10 L_469 + -10 L_468 + -1 C_bb670 = -28; /*2 Inst in Line 468; 6 Inst in Line 469; */
-10 L_468 + -10 L_467 + -1 C_bb669 = -33; /*7 Inst in Line 467; 6 Inst in Line 468; */
-10 L_467 + -10 L_466 + -1 C_bb668 = -24; /*3 Inst in Line 466; 1 Inst in Line 467; */
-10 L_466 + -1 C_bb667 = -14; /*4 Inst in Line 466; */
-10 L_441 + -10 L_440 + -1 C_bb666 = -30; /*2 Inst in Line 440; 8 Inst in Line 441; */
-10 L_43d + -10 L_43c + -1 C_bb665 = -31; /*7 Inst in Line 43c; 4 Inst in Line 43d; */
-10 L_440 + -10 L_43f + -10 L_43e + -1 C_bb664 = -47; /*3 Inst in Line 43e; 8 Inst in Line 43f; 6 Inst in Line 440; */
-10 L_43c + -10 L_43b + -1 C_bb663 = -22; /*1 Inst in Line 43b; 1 Inst in Line 43c; */
-10 L_43e + -10 L_43d + -1 C_bb662 = -29; /*4 Inst in Line 43d; 5 Inst in Line 43e; */
-10 L_43b + -1 C_bb661 = -16; /*6 Inst in Line 43b; */
-10 L_442 + -1 C_bb660 = -17; /*7 Inst in Line 442; */
-10 L_43b + -10 L_43a + -10 L_439 + -1 C_bb659 = -45; /*6 Inst in Line 439; 8 Inst in Line 43a; 1 Inst in Line 43b; */
-10 L_438 + -10 L_437 + -10 L_436 + -1 C_bb658 = -46; /*1 Inst in Line 436; 8 Inst in Line 437; 7 Inst in Line 438; */
-10 L_436 + -10 L_435 + -10 L_434 + -1 C_bb657 = -46; /*6 Inst in Line 434; 8 Inst in Line 435; 2 Inst in Line 436; */
-10 L_439 + -10 L_438 + -1 C_bb656 = -23; /*1 Inst in Line 438; 2 Inst in Line 439; */
-10 L_434 + -1 C_bb655 = -12; /*2 Inst in Line 434; */
-10 L_436 + -1 C_bb654 = -15; /*5 Inst in Line 436; */
-10 L_433 + -1 C_bb653 = -13; /*3 Inst in Line 433; */
-10 L_433 + -10 L_432 + -1 C_bb652 = -26; /*1 Inst in Line 432; 5 Inst in Line 433; */
-10 L_464 + -10 L_463 + -1 C_bb651 = -27; /*3 Inst in Line 463; 4 Inst in Line 464; */
-10 L_463 + -10 L_462 + -10 L_461 + -1 C_bb650 = -44; /*1 Inst in Line 461; 8 Inst in Line 462; 5 Inst in Line 463; */
-10 L_464 + -1 C_bb649 = -12; /*2 Inst in Line 464; */
-10 L_461 + -10 L_460 + -10 L_45f + -1 C_bb648 = -46; /*1 Inst in Line 45f; 8 Inst in Line 460; 7 Inst in Line 461; */
-10 L_45f + -1 C_bb647 = -14; /*4 Inst in Line 45f; */
-10 L_45f + -10 L_45e + -1 C_bb646 = -24; /*1 Inst in Line 45e; 3 Inst in Line 45f; */
-10 L_470 + -1 C_bb645 = -11; /*1 Inst in Line 470; */
-10 L_46f + -1 C_bb644 = -11; /*1 Inst in Line 46f; */
-10 L_471 + -1 C_bb643 = -12; /*2 Inst in Line 471; */
-10 L_46f + -1 C_bb642 = -13; /*3 Inst in Line 46f; */
-10 L_46e + -1 C_bb641 = -14; /*4 Inst in Line 46e; */
-10 L_470 + -1 C_bb640 = -12; /*2 Inst in Line 470; */
-10 L_471 + -10 L_470 + -1 C_bb639 = -23; /*1 Inst in Line 470; 2 Inst in Line 471; */
-10 L_46e + -1 C_bb638 = -12; /*2 Inst in Line 46e; */
-10 L_470 + -1 C_bb637 = -14; /*4 Inst in Line 470; */
-10 L_46e + -1 C_bb636 = -12; /*2 Inst in Line 46e; */
-10 L_46d + -1 C_bb635 = -13; /*3 Inst in Line 46d; */
-10 L_46f + -1 C_bb634 = -12; /*2 Inst in Line 46f; */
-10 L_46d + -1 C_bb633 = -12; /*2 Inst in Line 46d; */
-10 L_46f + -1 C_bb632 = -12; /*2 Inst in Line 46f; */
-10 L_46d + -10 L_46c + -1 C_bb631 = -24; /*1 Inst in Line 46c; 3 Inst in Line 46d; */
-10 L_46c + -1 C_bb630 = -17; /*7 Inst in Line 46c; */
-10 L_44a + -10 L_449 + -1 C_bb629 = -26; /*2 Inst in Line 449; 4 Inst in Line 44a; */
-10 L_447 + -1 C_bb628 = -11; /*1 Inst in Line 447; */
-10 L_44b + -1 C_bb627 = -15; /*5 Inst in Line 44b; */
-10 L_449 + -10 L_448 + -1 C_bb626 = -29; /*3 Inst in Line 448; 6 Inst in Line 449; */
-10 L_44c + -1 C_bb625 = -12; /*2 Inst in Line 44c; */
-10 L_447 + -10 L_446 + -1 C_bb624 = -24; /*3 Inst in Line 446; 1 Inst in Line 447; */
-10 L_44c + -1 C_bb623 = -12; /*2 Inst in Line 44c; */
-10 L_44b + -1 C_bb622 = -12; /*2 Inst in Line 44b; */
-10 L_448 + -10 L_447 + -1 C_bb621 = -31; /*6 Inst in Line 447; 5 Inst in Line 448; */
-10 L_446 + -1 C_bb620 = -12; /*2 Inst in Line 446; */
-10 L_44b + -10 L_44a + -1 C_bb619 = -22; /*1 Inst in Line 44a; 1 Inst in Line 44b; */
-10 L_446 + -1 C_bb618 = -12; /*2 Inst in Line 446; */
-10 L_44a + -1 C_bb617 = -13; /*3 Inst in Line 44a; */
-10 L_446 + -10 L_445 + -1 C_bb616 = -22; /*1 Inst in Line 445; 1 Inst in Line 446; */
-10 L_445 + -10 L_444 + -1 C_bb615 = -30; /*3 Inst in Line 444; 7 Inst in Line 445; */
-10 L_47b + -10 L_47a + -1 C_bb614 = -27; /*4 Inst in Line 47a; 3 Inst in Line 47b; */
-10 L_47a + -10 L_479 + -1 C_bb613 = -28; /*4 Inst in Line 479; 4 Inst in Line 47a; */
-10 L_479 + -1 C_bb612 = -12; /*2 Inst in Line 479; */
-10 L_477 + -10 L_476 + -1 C_bb611 = -25; /*4 Inst in Line 476; 1 Inst in Line 477; */
-10 L_479 + -10 L_478 + -1 C_bb610 = -27; /*5 Inst in Line 478; 2 Inst in Line 479; */
-10 L_476 + -1 C_bb609 = -12; /*2 Inst in Line 476; */
-10 L_478 + -10 L_477 + -1 C_bb608 = -27; /*4 Inst in Line 477; 3 Inst in Line 478; */
-10 L_476 + -10 L_475 + -1 C_bb607 = -23; /*1 Inst in Line 475; 2 Inst in Line 476; */
-10 L_477 + -1 C_bb606 = -13; /*3 Inst in Line 477; */
-10 L_475 + -1 C_bb605 = -15; /*5 Inst in Line 475; */
-10 L_47b + -1 C_bb604 = -11; /*1 Inst in Line 47b; */
-10 L_474 + -1 C_bb603 = -17; /*7 Inst in Line 474; */
-10 L_475 + -1 C_bb602 = -12; /*2 Inst in Line 475; */
-10 L_474 + -10 L_473 + -1 C_bb601 = -22; /*1 Inst in Line 473; 1 Inst in Line 474; */
-10 L_473 + -1 C_bb600 = -15; /*5 Inst in Line 473; */
-10 L_44a + -10 L_449 + -1 C_bb599 = -26; /*2 Inst in Line 449; 4 Inst in Line 44a; */
-10 L_447 + -1 C_bb598 = -11; /*1 Inst in Line 447; */
-10 L_44b + -1 C_bb597 = -15; /*5 Inst in Line 44b; */
-10 L_449 + -10 L_448 + -1 C_bb596 = -29; /*3 Inst in Line 448; 6 Inst in Line 449; */
-10 L_44c + -1 C_bb595 = -12; /*2 Inst in Line 44c; */
-10 L_447 + -10 L_446 + -1 C_bb594 = -24; /*3 Inst in Line 446; 1 Inst in Line 447; */
-10 L_44c + -1 C_bb593 = -12; /*2 Inst in Line 44c; */
-10 L_44b + -1 C_bb592 = -12; /*2 Inst in Line 44b; */
-10 L_448 + -10 L_447 + -1 C_bb591 = -31; /*6 Inst in Line 447; 5 Inst in Line 448; */
-10 L_446 + -1 C_bb590 = -12; /*2 Inst in Line 446; */
-10 L_44b + -10 L_44a + -1 C_bb589 = -22; /*1 Inst in Line 44a; 1 Inst in Line 44b; */
-10 L_446 + -1 C_bb588 = -12; /*2 Inst in Line 446; */
-10 L_44a + -1 C_bb587 = -13; /*3 Inst in Line 44a; */
-10 L_446 + -10 L_445 + -1 C_bb586 = -22; /*1 Inst in Line 445; 1 Inst in Line 446; */
-10 L_445 + -10 L_444 + -1 C_bb585 = -30; /*3 Inst in Line 444; 7 Inst in Line 445; */
-10 L_473 + -10 L_472 + -1 C_bb584 = -27; /*5 Inst in Line 472; 2 Inst in Line 473; */
-10 L_4b2 + -1 C_bb583 = -11; /*1 Inst in Line 4b2; */
-10 L_4b1 + -1 C_bb582 = -11; /*1 Inst in Line 4b1; */
-10 L_4ab + -1 C_bb581 = -12; /*2 Inst in Line 4ab; */
-10 L_4b1 + -1 C_bb580 = -14; /*4 Inst in Line 4b1; */
-10 L_4b1 + -1 C_bb579 = -12; /*2 Inst in Line 4b1; */
-10 L_4ab + -10 L_4aa + -10 L_4a9 + -10 L_4a8 + -10 L_4a7 + -10 L_4a6 + -1 C_bb578 = -103; /*5 Inst in Line 4a6; 8 Inst in Line 4a7; 8 Inst in Line 4a8; 8 Inst in Line 4a9; 8 Inst in Line 4aa; 6 Inst in Line 4ab; */
-10 L_4af + -10 L_4ae + -10 L_4ad + -1 C_bb577 = -47; /*4 Inst in Line 4ad; 8 Inst in Line 4ae; 5 Inst in Line 4af; */
-10 L_4b1 + -10 L_4b0 + -1 C_bb576 = -24; /*3 Inst in Line 4b0; 1 Inst in Line 4b1; */
-10 L_4a6 + -1 C_bb575 = -13; /*3 Inst in Line 4a6; */
-10 L_4b0 + -10 L_4af + -1 C_bb574 = -24; /*3 Inst in Line 4af; 1 Inst in Line 4b0; */
-10 L_4ad + -1 C_bb573 = -12; /*2 Inst in Line 4ad; */
-10 L_4b0 + -1 C_bb572 = -14; /*4 Inst in Line 4b0; */
-10 L_4a5 + -1 C_bb571 = -13; /*3 Inst in Line 4a5; */
-10 L_4ad + -10 L_4ac + -1 C_bb570 = -26; /*4 Inst in Line 4ac; 2 Inst in Line 4ad; */
-10 L_4a5 + -1 C_bb569 = -14; /*4 Inst in Line 4a5; */
-10 L_4ac + -1 C_bb568 = -14; /*4 Inst in Line 4ac; */
-10 L_4a5 + -10 L_4a4 + -1 C_bb567 = -22; /*1 Inst in Line 4a4; 1 Inst in Line 4a5; */
-10 L_4b2 + -1 C_bb566 = -12; /*2 Inst in Line 4b2; */
-10 L_48d + -1 C_bb565 = -13; /*3 Inst in Line 48d; */
-10 L_4a4 + -10 L_4a3 + -10 L_4a2 + -1 C_bb564 = -48; /*3 Inst in Line 4a2; 8 Inst in Line 4a3; 7 Inst in Line 4a4; */
-10 L_490 + -10 L_48f + -10 L_48e + -10 L_48d + -1 C_bb563 = -63; /*3 Inst in Line 48d; 8 Inst in Line 48e; 8 Inst in Line 48f; 4 Inst in Line 490; */
-10 L_48d + -1 C_bb562 = -12; /*2 Inst in Line 48d; */
-10 L_48c + -1 C_bb561 = -13; /*3 Inst in Line 48c; */
-10 L_485 + -1 C_bb560 = -12; /*2 Inst in Line 485; */
-10 L_4a2 + -10 L_4a1 + -10 L_4a0 + -10 L_49f + -10 L_49e + -10 L_49d + -10 L_49c + -10 L_49b + -10 L_49a + -10 L_499 + -10 L_498 + -1 C_bb559 = -192; /*5 Inst in Line 498; 8 Inst in Line 499; 8 Inst in Line 49a; 8 Inst in Line 49b; 8 Inst in Line 49c; 8 Inst in Line 49d; 8 Inst in Line 49e; 8 Inst in Line 49f; 8 Inst in Line 4a0; 8 Inst in Line 4a1; 5 Inst in Line 4a2; */
-10 L_498 + -10 L_497 + -1 C_bb558 = -26; /*3 Inst in Line 497; 3 Inst in Line 498; */
-10 L_48c + -1 C_bb557 = -13; /*3 Inst in Line 48c; */
-10 L_485 + -1 C_bb556 = -12; /*2 Inst in Line 485; */
-10 L_48b + -1 C_bb555 = -13; /*3 Inst in Line 48b; */
-10 L_48b + -1 C_bb554 = -13; /*3 Inst in Line 48b; */
-10 L_497 + -10 L_496 + -10 L_495 + -1 C_bb553 = -46; /*3 Inst in Line 495; 8 Inst in Line 496; 5 Inst in Line 497; */
-10 L_484 + -1 C_bb552 = -13; /*3 Inst in Line 484; */
-10 L_48b + -10 L_48a + -1 C_bb551 = -23; /*2 Inst in Line 48a; 1 Inst in Line 48b; */
-10 L_48c + -10 L_48b + -1 C_bb550 = -23; /*1 Inst in Line 48b; 2 Inst in Line 48c; */
-10 L_484 + -1 C_bb549 = -12; /*2 Inst in Line 484; */
-10 L_489 + -1 C_bb548 = -11; /*1 Inst in Line 489; */
-10 L_48a + -1 C_bb547 = -16; /*6 Inst in Line 48a; */
-10 L_484 + -10 L_483 + -1 C_bb546 = -24; /*1 Inst in Line 483; 3 Inst in Line 484; */
-10 L_489 + -1 C_bb545 = -12; /*2 Inst in Line 489; */
-10 L_483 + -1 C_bb544 = -16; /*6 Inst in Line 483; */
-10 L_488 + -1 C_bb543 = -14; /*4 Inst in Line 488; */
-10 L_488 + -1 C_bb542 = -14; /*4 Inst in Line 488; */
-10 L_483 + -10 L_482 + -1 C_bb541 = -23; /*2 Inst in Line 482; 1 Inst in Line 483; */
-10 L_487 + -10 L_486 + -1 C_bb540 = -28; /*5 Inst in Line 486; 3 Inst in Line 487; */
-10 L_487 + -1 C_bb539 = -12; /*2 Inst in Line 487; */
-10 L_489 + -1 C_bb538 = -15; /*5 Inst in Line 489; */
-10 L_482 + -1 C_bb537 = -13; /*3 Inst in Line 482; */
-10 L_486 + -1 C_bb536 = -13; /*3 Inst in Line 486; */
-10 L_487 + -1 C_bb535 = -13; /*3 Inst in Line 487; */
-10 L_482 + -1 C_bb534 = -12; /*2 Inst in Line 482; */
-10 L_485 + -1 C_bb533 = -14; /*4 Inst in Line 485; */
-10 L_482 + -10 L_481 + -1 C_bb532 = -23; /*2 Inst in Line 481; 1 Inst in Line 482; */
-10 L_4b2 + -1 C_bb531 = -12; /*2 Inst in Line 4b2; */
-10 L_480 + -10 L_47f + -1 C_bb530 = -27; /*5 Inst in Line 47f; 2 Inst in Line 480; */
-10 L_480 + -1 C_bb529 = -12; /*2 Inst in Line 480; */
-10 L_481 + -1 C_bb528 = -13; /*3 Inst in Line 481; */
-10 L_47f + -1 C_bb527 = -12; /*2 Inst in Line 47f; */
-10 L_4b2 + -1 C_bb526 = -12; /*2 Inst in Line 4b2; */
-10 L_481 + -10 L_480 + -1 C_bb525 = -27; /*4 Inst in Line 480; 3 Inst in Line 481; */
-10 L_47f + -10 L_47e + -1 C_bb524 = -22; /*1 Inst in Line 47e; 1 Inst in Line 47f; */
-10 L_4b2 + -1 C_bb523 = -11; /*1 Inst in Line 4b2; */
-10 L_47e + -1 C_bb522 = -17; /*7 Inst in Line 47e; */
-10 L_47d + -10 L_47c + -1 C_bb521 = -32; /*4 Inst in Line 47c; 8 Inst in Line 47d; */
-10 L_44a + -10 L_449 + -1 C_bb520 = -26; /*2 Inst in Line 449; 4 Inst in Line 44a; */
-10 L_447 + -1 C_bb519 = -11; /*1 Inst in Line 447; */
-10 L_44b + -1 C_bb518 = -15; /*5 Inst in Line 44b; */
-10 L_449 + -10 L_448 + -1 C_bb517 = -29; /*3 Inst in Line 448; 6 Inst in Line 449; */
-10 L_44c + -1 C_bb516 = -12; /*2 Inst in Line 44c; */
-10 L_447 + -10 L_446 + -1 C_bb515 = -24; /*3 Inst in Line 446; 1 Inst in Line 447; */
-10 L_44c + -1 C_bb514 = -12; /*2 Inst in Line 44c; */
-10 L_44b + -1 C_bb513 = -12; /*2 Inst in Line 44b; */
-10 L_448 + -10 L_447 + -1 C_bb512 = -31; /*6 Inst in Line 447; 5 Inst in Line 448; */
-10 L_446 + -1 C_bb511 = -12; /*2 Inst in Line 446; */
-10 L_44b + -10 L_44a + -1 C_bb510 = -22; /*1 Inst in Line 44a; 1 Inst in Line 44b; */
-10 L_446 + -1 C_bb509 = -12; /*2 Inst in Line 446; */
-10 L_44a + -1 C_bb508 = -13; /*3 Inst in Line 44a; */
-10 L_446 + -10 L_445 + -1 C_bb507 = -22; /*1 Inst in Line 445; 1 Inst in Line 446; */
-10 L_445 + -10 L_444 + -1 C_bb506 = -30; /*3 Inst in Line 444; 7 Inst in Line 445; */
-10 L_44a + -10 L_449 + -1 C_bb505 = -26; /*2 Inst in Line 449; 4 Inst in Line 44a; */
-10 L_447 + -1 C_bb504 = -11; /*1 Inst in Line 447; */
-10 L_44b + -1 C_bb503 = -15; /*5 Inst in Line 44b; */
-10 L_449 + -10 L_448 + -1 C_bb502 = -29; /*3 Inst in Line 448; 6 Inst in Line 449; */
-10 L_44c + -1 C_bb501 = -12; /*2 Inst in Line 44c; */
-10 L_447 + -10 L_446 + -1 C_bb500 = -24; /*3 Inst in Line 446; 1 Inst in Line 447; */
-10 L_44c + -1 C_bb499 = -12; /*2 Inst in Line 44c; */
-10 L_44b + -1 C_bb498 = -12; /*2 Inst in Line 44b; */
-10 L_448 + -10 L_447 + -1 C_bb497 = -31; /*6 Inst in Line 447; 5 Inst in Line 448; */
-10 L_446 + -1 C_bb496 = -12; /*2 Inst in Line 446; */
-10 L_44b + -10 L_44a + -1 C_bb495 = -22; /*1 Inst in Line 44a; 1 Inst in Line 44b; */
-10 L_446 + -1 C_bb494 = -12; /*2 Inst in Line 446; */
-10 L_44a + -1 C_bb493 = -13; /*3 Inst in Line 44a; */
-10 L_446 + -10 L_445 + -1 C_bb492 = -22; /*1 Inst in Line 445; 1 Inst in Line 446; */
-10 L_445 + -10 L_444 + -1 C_bb491 = -30; /*3 Inst in Line 444; 7 Inst in Line 445; */
-10 L_458 + -10 L_457 + -1 C_bb490 = -22; /*1 Inst in Line 457; 1 Inst in Line 458; */
-10 L_45c + -10 L_45b + -10 L_45a + -1 C_bb489 = -46; /*5 Inst in Line 45a; 8 Inst in Line 45b; 3 Inst in Line 45c; */
-10 L_457 + -10 L_456 + -10 L_455 + -10 L_454 + -10 L_453 + -1 C_bb488 = -82; /*1 Inst in Line 453; 8 Inst in Line 454; 8 Inst in Line 455; 8 Inst in Line 456; 7 Inst in Line 457; */
-10 L_45a + -10 L_459 + -10 L_458 + -1 C_bb487 = -48; /*7 Inst in Line 458; 8 Inst in Line 459; 3 Inst in Line 45a; */
-10 L_453 + -1 C_bb486 = -16; /*6 Inst in Line 453; */
-10 L_45c + -1 C_bb485 = -12; /*2 Inst in Line 45c; */
-10 L_451 + -10 L_450 + -10 L_44f + -10 L_44e + -10 L_44d + -1 C_bb484 = -80; /*1 Inst in Line 44d; 8 Inst in Line 44e; 8 Inst in Line 44f; 8 Inst in Line 450; 5 Inst in Line 451; */
-10 L_453 + -10 L_452 + -1 C_bb483 = -24; /*3 Inst in Line 452; 1 Inst in Line 453; */
-10 L_44d + -1 C_bb482 = -12; /*2 Inst in Line 44d; */
-10 L_452 + -1 C_bb481 = -13; /*3 Inst in Line 452; */
-10 L_44d + -1 C_bb480 = -12; /*2 Inst in Line 44d; */
-10 L_452 + -10 L_451 + -1 C_bb479 = -25; /*3 Inst in Line 451; 2 Inst in Line 452; */
-10 L_44d + -1 C_bb478 = -12; /*2 Inst in Line 44d; */
-10 L_44d + -10 L_44c + -1 C_bb477 = -24; /*3 Inst in Line 44c; 1 Inst in Line 44d; */
-10 L_472 + -10 L_471 + -1 C_bb476 = -24; /*1 Inst in Line 471; 3 Inst in Line 472; */
-10 L_44a + -10 L_449 + -1 C_bb475 = -26; /*2 Inst in Line 449; 4 Inst in Line 44a; */
-10 L_447 + -1 C_bb474 = -11; /*1 Inst in Line 447; */
-10 L_44b + -1 C_bb473 = -15; /*5 Inst in Line 44b; */
-10 L_449 + -10 L_448 + -1 C_bb472 = -29; /*3 Inst in Line 448; 6 Inst in Line 449; */
-10 L_44c + -1 C_bb471 = -12; /*2 Inst in Line 44c; */
-10 L_447 + -10 L_446 + -1 C_bb470 = -24; /*3 Inst in Line 446; 1 Inst in Line 447; */
-10 L_44c + -1 C_bb469 = -12; /*2 Inst in Line 44c; */
-10 L_44b + -1 C_bb468 = -12; /*2 Inst in Line 44b; */
-10 L_448 + -10 L_447 + -1 C_bb467 = -31; /*6 Inst in Line 447; 5 Inst in Line 448; */
-10 L_446 + -1 C_bb466 = -12; /*2 Inst in Line 446; */
-10 L_44b + -10 L_44a + -1 C_bb465 = -22; /*1 Inst in Line 44a; 1 Inst in Line 44b; */
-10 L_446 + -1 C_bb464 = -12; /*2 Inst in Line 446; */
-10 L_44a + -1 C_bb463 = -13; /*3 Inst in Line 44a; */
-10 L_446 + -10 L_445 + -1 C_bb462 = -22; /*1 Inst in Line 445; 1 Inst in Line 446; */
-10 L_445 + -10 L_444 + -1 C_bb461 = -30; /*3 Inst in Line 444; 7 Inst in Line 445; */
-10 L_44a + -10 L_449 + -1 C_bb460 = -26; /*2 Inst in Line 449; 4 Inst in Line 44a; */
-10 L_447 + -1 C_bb459 = -11; /*1 Inst in Line 447; */
-10 L_44b + -1 C_bb458 = -15; /*5 Inst in Line 44b; */
-10 L_449 + -10 L_448 + -1 C_bb457 = -29; /*3 Inst in Line 448; 6 Inst in Line 449; */
-10 L_44c + -1 C_bb456 = -12; /*2 Inst in Line 44c; */
-10 L_447 + -10 L_446 + -1 C_bb455 = -24; /*3 Inst in Line 446; 1 Inst in Line 447; */
-10 L_44c + -1 C_bb454 = -12; /*2 Inst in Line 44c; */
-10 L_44b + -1 C_bb453 = -12; /*2 Inst in Line 44b; */
-10 L_448 + -10 L_447 + -1 C_bb452 = -31; /*6 Inst in Line 447; 5 Inst in Line 448; */
-10 L_446 + -1 C_bb451 = -12; /*2 Inst in Line 446; */
-10 L_44b + -10 L_44a + -1 C_bb450 = -22; /*1 Inst in Line 44a; 1 Inst in Line 44b; */
-10 L_446 + -1 C_bb449 = -12; /*2 Inst in Line 446; */
-10 L_44a + -1 C_bb448 = -13; /*3 Inst in Line 44a; */
-10 L_446 + -10 L_445 + -1 C_bb447 = -22; /*1 Inst in Line 445; 1 Inst in Line 446; */
-10 L_445 + -10 L_444 + -1 C_bb446 = -30; /*3 Inst in Line 444; 7 Inst in Line 445; */
-10 L_42e + -1 C_bb445 = -14; /*4 Inst in Line 42e; */
-10 L_42d + -1 C_bb444 = -16; /*6 Inst in Line 42d; */
-10 L_42d + -10 L_42c + -1 C_bb443 = -26; /*4 Inst in Line 42c; 2 Inst in Line 42d; */
-10 L_42c + -10 L_42b + -1 C_bb442 = -26; /*2 Inst in Line 42b; 4 Inst in Line 42c; */
-10 L_42b + -10 L_42a + -1 C_bb441 = -28; /*2 Inst in Line 42a; 6 Inst in Line 42b; */
-10 L_428 + -1 C_bb440 = -12; /*2 Inst in Line 428; */
-10 L_42a + -1 C_bb439 = -14; /*4 Inst in Line 42a; */
-10 L_428 + -10 L_427 + -1 C_bb438 = -31; /*5 Inst in Line 427; 6 Inst in Line 428; */
-10 L_42a + -10 L_429 + -1 C_bb437 = -23; /*1 Inst in Line 429; 2 Inst in Line 42a; */
-10 L_427 + -1 C_bb436 = -13; /*3 Inst in Line 427; */
-10 L_429 + -1 C_bb435 = -13; /*3 Inst in Line 429; */
-10 L_426 + -1 C_bb434 = -13; /*3 Inst in Line 426; */
-10 L_429 + -1 C_bb433 = -14; /*4 Inst in Line 429; */
-10 L_426 + -1 C_bb432 = -13; /*3 Inst in Line 426; */
-10 L_426 + -10 L_425 + -10 L_424 + -10 L_423 + -10 L_422 + -1 C_bb431 = -79; /*3 Inst in Line 422; 8 Inst in Line 423; 8 Inst in Line 424; 8 Inst in Line 425; 2 Inst in Line 426; */
-10 L_464 + -10 L_463 + -1 C_bb430 = -27; /*3 Inst in Line 463; 4 Inst in Line 464; */
-10 L_463 + -10 L_462 + -10 L_461 + -1 C_bb429 = -44; /*1 Inst in Line 461; 8 Inst in Line 462; 5 Inst in Line 463; */
-10 L_464 + -1 C_bb428 = -12; /*2 Inst in Line 464; */
-10 L_461 + -10 L_460 + -10 L_45f + -1 C_bb427 = -46; /*1 Inst in Line 45f; 8 Inst in Line 460; 7 Inst in Line 461; */
-10 L_45f + -1 C_bb426 = -14; /*4 Inst in Line 45f; */
-10 L_45f + -10 L_45e + -1 C_bb425 = -24; /*1 Inst in Line 45e; 3 Inst in Line 45f; */
-10 L_46a + -10 L_469 + -1 C_bb424 = -24; /*2 Inst in Line 469; 2 Inst in Line 46a; */
-10 L_469 + -10 L_468 + -1 C_bb423 = -28; /*2 Inst in Line 468; 6 Inst in Line 469; */
-10 L_468 + -10 L_467 + -1 C_bb422 = -33; /*7 Inst in Line 467; 6 Inst in Line 468; */
-10 L_467 + -10 L_466 + -1 C_bb421 = -24; /*3 Inst in Line 466; 1 Inst in Line 467; */
-10 L_466 + -1 C_bb420 = -14; /*4 Inst in Line 466; */
-10 L_464 + -10 L_463 + -1 C_bb419 = -27; /*3 Inst in Line 463; 4 Inst in Line 464; */
-10 L_463 + -10 L_462 + -10 L_461 + -1 C_bb418 = -44; /*1 Inst in Line 461; 8 Inst in Line 462; 5 Inst in Line 463; */
-10 L_464 + -1 C_bb417 = -12; /*2 Inst in Line 464; */
-10 L_461 + -10 L_460 + -10 L_45f + -1 C_bb416 = -46; /*1 Inst in Line 45f; 8 Inst in Line 460; 7 Inst in Line 461; */
-10 L_45f + -1 C_bb415 = -14; /*4 Inst in Line 45f; */
-10 L_45f + -10 L_45e + -1 C_bb414 = -24; /*1 Inst in Line 45e; 3 Inst in Line 45f; */
-10 L_46a + -10 L_469 + -1 C_bb413 = -24; /*2 Inst in Line 469; 2 Inst in Line 46a; */
-10 L_469 + -10 L_468 + -1 C_bb412 = -28; /*2 Inst in Line 468; 6 Inst in Line 469; */
-10 L_468 + -10 L_467 + -1 C_bb411 = -33; /*7 Inst in Line 467; 6 Inst in Line 468; */
-10 L_467 + -10 L_466 + -1 C_bb410 = -24; /*3 Inst in Line 466; 1 Inst in Line 467; */
-10 L_466 + -1 C_bb409 = -14; /*4 Inst in Line 466; */
-10 L_441 + -10 L_440 + -1 C_bb408 = -30; /*2 Inst in Line 440; 8 Inst in Line 441; */
-10 L_43d + -10 L_43c + -1 C_bb407 = -31; /*7 Inst in Line 43c; 4 Inst in Line 43d; */
-10 L_440 + -10 L_43f + -10 L_43e + -1 C_bb406 = -47; /*3 Inst in Line 43e; 8 Inst in Line 43f; 6 Inst in Line 440; */
-10 L_43c + -10 L_43b + -1 C_bb405 = -22; /*1 Inst in Line 43b; 1 Inst in Line 43c; */
-10 L_43e + -10 L_43d + -1 C_bb404 = -29; /*4 Inst in Line 43d; 5 Inst in Line 43e; */
-10 L_43b + -1 C_bb403 = -16; /*6 Inst in Line 43b; */
-10 L_442 + -1 C_bb402 = -17; /*7 Inst in Line 442; */
-10 L_43b + -10 L_43a + -10 L_439 + -1 C_bb401 = -45; /*6 Inst in Line 439; 8 Inst in Line 43a; 1 Inst in Line 43b; */
-10 L_438 + -10 L_437 + -10 L_436 + -1 C_bb400 = -46; /*1 Inst in Line 436; 8 Inst in Line 437; 7 Inst in Line 438; */
-10 L_436 + -10 L_435 + -10 L_434 + -1 C_bb399 = -46; /*6 Inst in Line 434; 8 Inst in Line 435; 2 Inst in Line 436; */
-10 L_439 + -10 L_438 + -1 C_bb398 = -23; /*1 Inst in Line 438; 2 Inst in Line 439; */
-10 L_434 + -1 C_bb397 = -12; /*2 Inst in Line 434; */
-10 L_436 + -1 C_bb396 = -15; /*5 Inst in Line 436; */
-10 L_433 + -1 C_bb395 = -13; /*3 Inst in Line 433; */
-10 L_433 + -10 L_432 + -1 C_bb394 = -26; /*1 Inst in Line 432; 5 Inst in Line 433; */
-10 L_464 + -10 L_463 + -1 C_bb393 = -27; /*3 Inst in Line 463; 4 Inst in Line 464; */
-10 L_463 + -10 L_462 + -10 L_461 + -1 C_bb392 = -44; /*1 Inst in Line 461; 8 Inst in Line 462; 5 Inst in Line 463; */
-10 L_464 + -1 C_bb391 = -12; /*2 Inst in Line 464; */
-10 L_461 + -10 L_460 + -10 L_45f + -1 C_bb390 = -46; /*1 Inst in Line 45f; 8 Inst in Line 460; 7 Inst in Line 461; */
-10 L_45f + -1 C_bb389 = -14; /*4 Inst in Line 45f; */
-10 L_45f + -10 L_45e + -1 C_bb388 = -24; /*1 Inst in Line 45e; 3 Inst in Line 45f; */
-10 L_470 + -1 C_bb387 = -11; /*1 Inst in Line 470; */
-10 L_46f + -1 C_bb386 = -11; /*1 Inst in Line 46f; */
-10 L_471 + -1 C_bb385 = -12; /*2 Inst in Line 471; */
-10 L_46f + -1 C_bb384 = -13; /*3 Inst in Line 46f; */
-10 L_46e + -1 C_bb383 = -14; /*4 Inst in Line 46e; */
-10 L_470 + -1 C_bb382 = -12; /*2 Inst in Line 470; */
-10 L_471 + -10 L_470 + -1 C_bb381 = -23; /*1 Inst in Line 470; 2 Inst in Line 471; */
-10 L_46e + -1 C_bb380 = -12; /*2 Inst in Line 46e; */
-10 L_470 + -1 C_bb379 = -14; /*4 Inst in Line 470; */
-10 L_46e + -1 C_bb378 = -12; /*2 Inst in Line 46e; */
-10 L_46d + -1 C_bb377 = -13; /*3 Inst in Line 46d; */
-10 L_46f + -1 C_bb376 = -12; /*2 Inst in Line 46f; */
-10 L_46d + -1 C_bb375 = -12; /*2 Inst in Line 46d; */
-10 L_46f + -1 C_bb374 = -12; /*2 Inst in Line 46f; */
-10 L_46d + -10 L_46c + -1 C_bb373 = -24; /*1 Inst in Line 46c; 3 Inst in Line 46d; */
-10 L_46c + -1 C_bb372 = -17; /*7 Inst in Line 46c; */
-10 L_44a + -10 L_449 + -1 C_bb371 = -26; /*2 Inst in Line 449; 4 Inst in Line 44a; */
-10 L_447 + -1 C_bb370 = -11; /*1 Inst in Line 447; */
-10 L_44b + -1 C_bb369 = -15; /*5 Inst in Line 44b; */
-10 L_449 + -10 L_448 + -1 C_bb368 = -29; /*3 Inst in Line 448; 6 Inst in Line 449; */
-10 L_44c + -1 C_bb367 = -12; /*2 Inst in Line 44c; */
-10 L_447 + -10 L_446 + -1 C_bb366 = -24; /*3 Inst in Line 446; 1 Inst in Line 447; */
-10 L_44c + -1 C_bb365 = -12; /*2 Inst in Line 44c; */
-10 L_44b + -1 C_bb364 = -12; /*2 Inst in Line 44b; */
-10 L_448 + -10 L_447 + -1 C_bb363 = -31; /*6 Inst in Line 447; 5 Inst in Line 448; */
-10 L_446 + -1 C_bb362 = -12; /*2 Inst in Line 446; */
-10 L_44b + -10 L_44a + -1 C_bb361 = -22; /*1 Inst in Line 44a; 1 Inst in Line 44b; */
-10 L_446 + -1 C_bb360 = -12; /*2 Inst in Line 446; */
-10 L_44a + -1 C_bb359 = -13; /*3 Inst in Line 44a; */
-10 L_446 + -10 L_445 + -1 C_bb358 = -22; /*1 Inst in Line 445; 1 Inst in Line 446; */
-10 L_445 + -10 L_444 + -1 C_bb357 = -30; /*3 Inst in Line 444; 7 Inst in Line 445; */
-10 L_464 + -10 L_463 + -1 C_bb356 = -27; /*3 Inst in Line 463; 4 Inst in Line 464; */
-10 L_463 + -10 L_462 + -10 L_461 + -1 C_bb355 = -44; /*1 Inst in Line 461; 8 Inst in Line 462; 5 Inst in Line 463; */
-10 L_464 + -1 C_bb354 = -12; /*2 Inst in Line 464; */
-10 L_461 + -10 L_460 + -10 L_45f + -1 C_bb353 = -46; /*1 Inst in Line 45f; 8 Inst in Line 460; 7 Inst in Line 461; */
-10 L_45f + -1 C_bb352 = -14; /*4 Inst in Line 45f; */
-10 L_45f + -10 L_45e + -1 C_bb351 = -24; /*1 Inst in Line 45e; 3 Inst in Line 45f; */
-10 L_46a + -10 L_469 + -1 C_bb350 = -24; /*2 Inst in Line 469; 2 Inst in Line 46a; */
-10 L_469 + -10 L_468 + -1 C_bb349 = -28; /*2 Inst in Line 468; 6 Inst in Line 469; */
-10 L_468 + -10 L_467 + -1 C_bb348 = -33; /*7 Inst in Line 467; 6 Inst in Line 468; */
-10 L_467 + -10 L_466 + -1 C_bb347 = -24; /*3 Inst in Line 466; 1 Inst in Line 467; */
-10 L_466 + -1 C_bb346 = -14; /*4 Inst in Line 466; */
-10 L_464 + -10 L_463 + -1 C_bb345 = -27; /*3 Inst in Line 463; 4 Inst in Line 464; */
-10 L_463 + -10 L_462 + -10 L_461 + -1 C_bb344 = -44; /*1 Inst in Line 461; 8 Inst in Line 462; 5 Inst in Line 463; */
-10 L_464 + -1 C_bb343 = -12; /*2 Inst in Line 464; */
-10 L_461 + -10 L_460 + -10 L_45f + -1 C_bb342 = -46; /*1 Inst in Line 45f; 8 Inst in Line 460; 7 Inst in Line 461; */
-10 L_45f + -1 C_bb341 = -14; /*4 Inst in Line 45f; */
-10 L_45f + -10 L_45e + -1 C_bb340 = -24; /*1 Inst in Line 45e; 3 Inst in Line 45f; */
-10 L_46a + -10 L_469 + -1 C_bb339 = -24; /*2 Inst in Line 469; 2 Inst in Line 46a; */
-10 L_469 + -10 L_468 + -1 C_bb338 = -28; /*2 Inst in Line 468; 6 Inst in Line 469; */
-10 L_468 + -10 L_467 + -1 C_bb337 = -33; /*7 Inst in Line 467; 6 Inst in Line 468; */
-10 L_467 + -10 L_466 + -1 C_bb336 = -24; /*3 Inst in Line 466; 1 Inst in Line 467; */
-10 L_466 + -1 C_bb335 = -14; /*4 Inst in Line 466; */
-10 L_441 + -10 L_440 + -1 C_bb334 = -30; /*2 Inst in Line 440; 8 Inst in Line 441; */
-10 L_43d + -10 L_43c + -1 C_bb333 = -31; /*7 Inst in Line 43c; 4 Inst in Line 43d; */
-10 L_440 + -10 L_43f + -10 L_43e + -1 C_bb332 = -47; /*3 Inst in Line 43e; 8 Inst in Line 43f; 6 Inst in Line 440; */
-10 L_43c + -10 L_43b + -1 C_bb331 = -22; /*1 Inst in Line 43b; 1 Inst in Line 43c; */
-10 L_43e + -10 L_43d + -1 C_bb330 = -29; /*4 Inst in Line 43d; 5 Inst in Line 43e; */
-10 L_43b + -1 C_bb329 = -16; /*6 Inst in Line 43b; */
-10 L_442 + -1 C_bb328 = -17; /*7 Inst in Line 442; */
-10 L_43b + -10 L_43a + -10 L_439 + -1 C_bb327 = -45; /*6 Inst in Line 439; 8 Inst in Line 43a; 1 Inst in Line 43b; */
-10 L_438 + -10 L_437 + -10 L_436 + -1 C_bb326 = -46; /*1 Inst in Line 436; 8 Inst in Line 437; 7 Inst in Line 438; */
-10 L_436 + -10 L_435 + -10 L_434 + -1 C_bb325 = -46; /*6 Inst in Line 434; 8 Inst in Line 435; 2 Inst in Line 436; */
-10 L_439 + -10 L_438 + -1 C_bb324 = -23; /*1 Inst in Line 438; 2 Inst in Line 439; */
-10 L_434 + -1 C_bb323 = -12; /*2 Inst in Line 434; */
-10 L_436 + -1 C_bb322 = -15; /*5 Inst in Line 436; */
-10 L_433 + -1 C_bb321 = -13; /*3 Inst in Line 433; */
-10 L_433 + -10 L_432 + -1 C_bb320 = -26; /*1 Inst in Line 432; 5 Inst in Line 433; */
-10 L_464 + -10 L_463 + -1 C_bb319 = -27; /*3 Inst in Line 463; 4 Inst in Line 464; */
-10 L_463 + -10 L_462 + -10 L_461 + -1 C_bb318 = -44; /*1 Inst in Line 461; 8 Inst in Line 462; 5 Inst in Line 463; */
-10 L_464 + -1 C_bb317 = -12; /*2 Inst in Line 464; */
-10 L_461 + -10 L_460 + -10 L_45f + -1 C_bb316 = -46; /*1 Inst in Line 45f; 8 Inst in Line 460; 7 Inst in Line 461; */
-10 L_45f + -1 C_bb315 = -14; /*4 Inst in Line 45f; */
-10 L_45f + -10 L_45e + -1 C_bb314 = -24; /*1 Inst in Line 45e; 3 Inst in Line 45f; */
-10 L_470 + -1 C_bb313 = -11; /*1 Inst in Line 470; */
-10 L_46f + -1 C_bb312 = -11; /*1 Inst in Line 46f; */
-10 L_471 + -1 C_bb311 = -12; /*2 Inst in Line 471; */
-10 L_46f + -1 C_bb310 = -13; /*3 Inst in Line 46f; */
-10 L_46e + -1 C_bb309 = -14; /*4 Inst in Line 46e; */
-10 L_470 + -1 C_bb308 = -12; /*2 Inst in Line 470; */
-10 L_471 + -10 L_470 + -1 C_bb307 = -23; /*1 Inst in Line 470; 2 Inst in Line 471; */
-10 L_46e + -1 C_bb306 = -12; /*2 Inst in Line 46e; */
-10 L_470 + -1 C_bb305 = -14; /*4 Inst in Line 470; */
-10 L_46e + -1 C_bb304 = -12; /*2 Inst in Line 46e; */
-10 L_46d + -1 C_bb303 = -13; /*3 Inst in Line 46d; */
-10 L_46f + -1 C_bb302 = -12; /*2 Inst in Line 46f; */
-10 L_46d + -1 C_bb301 = -12; /*2 Inst in Line 46d; */
-10 L_46f + -1 C_bb300 = -12; /*2 Inst in Line 46f; */
-10 L_46d + -10 L_46c + -1 C_bb299 = -24; /*1 Inst in Line 46c; 3 Inst in Line 46d; */
-10 L_46c + -1 C_bb298 = -17; /*7 Inst in Line 46c; */
-10 L_44a + -10 L_449 + -1 C_bb297 = -26; /*2 Inst in Line 449; 4 Inst in Line 44a; */
-10 L_447 + -1 C_bb296 = -11; /*1 Inst in Line 447; */
-10 L_44b + -1 C_bb295 = -15; /*5 Inst in Line 44b; */
-10 L_449 + -10 L_448 + -1 C_bb294 = -29; /*3 Inst in Line 448; 6 Inst in Line 449; */
-10 L_44c + -1 C_bb293 = -12; /*2 Inst in Line 44c; */
-10 L_447 + -10 L_446 + -1 C_bb292 = -24; /*3 Inst in Line 446; 1 Inst in Line 447; */
-10 L_44c + -1 C_bb291 = -12; /*2 Inst in Line 44c; */
-10 L_44b + -1 C_bb290 = -12; /*2 Inst in Line 44b; */
-10 L_448 + -10 L_447 + -1 C_bb289 = -31; /*6 Inst in Line 447; 5 Inst in Line 448; */
-10 L_446 + -1 C_bb288 = -12; /*2 Inst in Line 446; */
-10 L_44b + -10 L_44a + -1 C_bb287 = -22; /*1 Inst in Line 44a; 1 Inst in Line 44b; */
-10 L_446 + -1 C_bb286 = -12; /*2 Inst in Line 446; */
-10 L_44a + -1 C_bb285 = -13; /*3 Inst in Line 44a; */
-10 L_446 + -10 L_445 + -1 C_bb284 = -22; /*1 Inst in Line 445; 1 Inst in Line 446; */
-10 L_445 + -10 L_444 + -1 C_bb283 = -30; /*3 Inst in Line 444; 7 Inst in Line 445; */
-10 L_464 + -10 L_463 + -1 C_bb282 = -27; /*3 Inst in Line 463; 4 Inst in Line 464; */
-10 L_463 + -10 L_462 + -10 L_461 + -1 C_bb281 = -44; /*1 Inst in Line 461; 8 Inst in Line 462; 5 Inst in Line 463; */
-10 L_464 + -1 C_bb280 = -12; /*2 Inst in Line 464; */
-10 L_461 + -10 L_460 + -10 L_45f + -1 C_bb279 = -46; /*1 Inst in Line 45f; 8 Inst in Line 460; 7 Inst in Line 461; */
-10 L_45f + -1 C_bb278 = -14; /*4 Inst in Line 45f; */
-10 L_45f + -10 L_45e + -1 C_bb277 = -24; /*1 Inst in Line 45e; 3 Inst in Line 45f; */
-10 L_46a + -10 L_469 + -1 C_bb276 = -24; /*2 Inst in Line 469; 2 Inst in Line 46a; */
-10 L_469 + -10 L_468 + -1 C_bb275 = -28; /*2 Inst in Line 468; 6 Inst in Line 469; */
-10 L_468 + -10 L_467 + -1 C_bb274 = -33; /*7 Inst in Line 467; 6 Inst in Line 468; */
-10 L_467 + -10 L_466 + -1 C_bb273 = -24; /*3 Inst in Line 466; 1 Inst in Line 467; */
-10 L_466 + -1 C_bb272 = -14; /*4 Inst in Line 466; */
-10 L_464 + -10 L_463 + -1 C_bb271 = -27; /*3 Inst in Line 463; 4 Inst in Line 464; */
-10 L_463 + -10 L_462 + -10 L_461 + -1 C_bb270 = -44; /*1 Inst in Line 461; 8 Inst in Line 462; 5 Inst in Line 463; */
-10 L_464 + -1 C_bb269 = -12; /*2 Inst in Line 464; */
-10 L_461 + -10 L_460 + -10 L_45f + -1 C_bb268 = -46; /*1 Inst in Line 45f; 8 Inst in Line 460; 7 Inst in Line 461; */
-10 L_45f + -1 C_bb267 = -14; /*4 Inst in Line 45f; */
-10 L_45f + -10 L_45e + -1 C_bb266 = -24; /*1 Inst in Line 45e; 3 Inst in Line 45f; */
-10 L_46a + -10 L_469 + -1 C_bb265 = -24; /*2 Inst in Line 469; 2 Inst in Line 46a; */
-10 L_469 + -10 L_468 + -1 C_bb264 = -28; /*2 Inst in Line 468; 6 Inst in Line 469; */
-10 L_468 + -10 L_467 + -1 C_bb263 = -33; /*7 Inst in Line 467; 6 Inst in Line 468; */
-10 L_467 + -10 L_466 + -1 C_bb262 = -24; /*3 Inst in Line 466; 1 Inst in Line 467; */
-10 L_466 + -1 C_bb261 = -14; /*4 Inst in Line 466; */
-10 L_441 + -10 L_440 + -1 C_bb260 = -30; /*2 Inst in Line 440; 8 Inst in Line 441; */
-10 L_43d + -10 L_43c + -1 C_bb259 = -31; /*7 Inst in Line 43c; 4 Inst in Line 43d; */
-10 L_440 + -10 L_43f + -10 L_43e + -1 C_bb258 = -47; /*3 Inst in Line 43e; 8 Inst in Line 43f; 6 Inst in Line 440; */
-10 L_43c + -10 L_43b + -1 C_bb257 = -22; /*1 Inst in Line 43b; 1 Inst in Line 43c; */
-10 L_43e + -10 L_43d + -1 C_bb256 = -29; /*4 Inst in Line 43d; 5 Inst in Line 43e; */
-10 L_43b + -1 C_bb255 = -16; /*6 Inst in Line 43b; */
-10 L_442 + -1 C_bb254 = -17; /*7 Inst in Line 442; */
-10 L_43b + -10 L_43a + -10 L_439 + -1 C_bb253 = -45; /*6 Inst in Line 439; 8 Inst in Line 43a; 1 Inst in Line 43b; */
-10 L_438 + -10 L_437 + -10 L_436 + -1 C_bb252 = -46; /*1 Inst in Line 436; 8 Inst in Line 437; 7 Inst in Line 438; */
-10 L_436 + -10 L_435 + -10 L_434 + -1 C_bb251 = -46; /*6 Inst in Line 434; 8 Inst in Line 435; 2 Inst in Line 436; */
-10 L_439 + -10 L_438 + -1 C_bb250 = -23; /*1 Inst in Line 438; 2 Inst in Line 439; */
-10 L_434 + -1 C_bb249 = -12; /*2 Inst in Line 434; */
-10 L_436 + -1 C_bb248 = -15; /*5 Inst in Line 436; */
-10 L_433 + -1 C_bb247 = -13; /*3 Inst in Line 433; */
-10 L_433 + -10 L_432 + -1 C_bb246 = -26; /*1 Inst in Line 432; 5 Inst in Line 433; */
-10 L_464 + -10 L_463 + -1 C_bb245 = -27; /*3 Inst in Line 463; 4 Inst in Line 464; */
-10 L_463 + -10 L_462 + -10 L_461 + -1 C_bb244 = -44; /*1 Inst in Line 461; 8 Inst in Line 462; 5 Inst in Line 463; */
-10 L_464 + -1 C_bb243 = -12; /*2 Inst in Line 464; */
-10 L_461 + -10 L_460 + -10 L_45f + -1 C_bb242 = -46; /*1 Inst in Line 45f; 8 Inst in Line 460; 7 Inst in Line 461; */
-10 L_45f + -1 C_bb241 = -14; /*4 Inst in Line 45f; */
-10 L_45f + -10 L_45e + -1 C_bb240 = -24; /*1 Inst in Line 45e; 3 Inst in Line 45f; */
-10 L_470 + -1 C_bb239 = -11; /*1 Inst in Line 470; */
-10 L_46f + -1 C_bb238 = -11; /*1 Inst in Line 46f; */
-10 L_471 + -1 C_bb237 = -12; /*2 Inst in Line 471; */
-10 L_46f + -1 C_bb236 = -13; /*3 Inst in Line 46f; */
-10 L_46e + -1 C_bb235 = -14; /*4 Inst in Line 46e; */
-10 L_470 + -1 C_bb234 = -12; /*2 Inst in Line 470; */
-10 L_471 + -10 L_470 + -1 C_bb233 = -23; /*1 Inst in Line 470; 2 Inst in Line 471; */
-10 L_46e + -1 C_bb232 = -12; /*2 Inst in Line 46e; */
-10 L_470 + -1 C_bb231 = -14; /*4 Inst in Line 470; */
-10 L_46e + -1 C_bb230 = -12; /*2 Inst in Line 46e; */
-10 L_46d + -1 C_bb229 = -13; /*3 Inst in Line 46d; */
-10 L_46f + -1 C_bb228 = -12; /*2 Inst in Line 46f; */
-10 L_46d + -1 C_bb227 = -12; /*2 Inst in Line 46d; */
-10 L_46f + -1 C_bb226 = -12; /*2 Inst in Line 46f; */
-10 L_46d + -10 L_46c + -1 C_bb225 = -24; /*1 Inst in Line 46c; 3 Inst in Line 46d; */
-10 L_46c + -1 C_bb224 = -17; /*7 Inst in Line 46c; */
-10 L_44a + -10 L_449 + -1 C_bb223 = -26; /*2 Inst in Line 449; 4 Inst in Line 44a; */
-10 L_447 + -1 C_bb222 = -11; /*1 Inst in Line 447; */
-10 L_44b + -1 C_bb221 = -15; /*5 Inst in Line 44b; */
-10 L_449 + -10 L_448 + -1 C_bb220 = -29; /*3 Inst in Line 448; 6 Inst in Line 449; */
-10 L_44c + -1 C_bb219 = -12; /*2 Inst in Line 44c; */
-10 L_447 + -10 L_446 + -1 C_bb218 = -24; /*3 Inst in Line 446; 1 Inst in Line 447; */
-10 L_44c + -1 C_bb217 = -12; /*2 Inst in Line 44c; */
-10 L_44b + -1 C_bb216 = -12; /*2 Inst in Line 44b; */
-10 L_448 + -10 L_447 + -1 C_bb215 = -31; /*6 Inst in Line 447; 5 Inst in Line 448; */
-10 L_446 + -1 C_bb214 = -12; /*2 Inst in Line 446; */
-10 L_44b + -10 L_44a + -1 C_bb213 = -22; /*1 Inst in Line 44a; 1 Inst in Line 44b; */
-10 L_446 + -1 C_bb212 = -12; /*2 Inst in Line 446; */
-10 L_44a + -1 C_bb211 = -13; /*3 Inst in Line 44a; */
-10 L_446 + -10 L_445 + -1 C_bb210 = -22; /*1 Inst in Line 445; 1 Inst in Line 446; */
-10 L_445 + -10 L_444 + -1 C_bb209 = -30; /*3 Inst in Line 444; 7 Inst in Line 445; */
-10 L_47b + -10 L_47a + -1 C_bb208 = -27; /*4 Inst in Line 47a; 3 Inst in Line 47b; */
-10 L_47a + -10 L_479 + -1 C_bb207 = -28; /*4 Inst in Line 479; 4 Inst in Line 47a; */
-10 L_479 + -1 C_bb206 = -12; /*2 Inst in Line 479; */
-10 L_477 + -10 L_476 + -1 C_bb205 = -25; /*4 Inst in Line 476; 1 Inst in Line 477; */
-10 L_479 + -10 L_478 + -1 C_bb204 = -27; /*5 Inst in Line 478; 2 Inst in Line 479; */
-10 L_476 + -1 C_bb203 = -12; /*2 Inst in Line 476; */
-10 L_478 + -10 L_477 + -1 C_bb202 = -27; /*4 Inst in Line 477; 3 Inst in Line 478; */
-10 L_476 + -10 L_475 + -1 C_bb201 = -23; /*1 Inst in Line 475; 2 Inst in Line 476; */
-10 L_477 + -1 C_bb200 = -13; /*3 Inst in Line 477; */
-10 L_475 + -1 C_bb199 = -15; /*5 Inst in Line 475; */
-10 L_47b + -1 C_bb198 = -11; /*1 Inst in Line 47b; */
-10 L_474 + -1 C_bb197 = -17; /*7 Inst in Line 474; */
-10 L_475 + -1 C_bb196 = -12; /*2 Inst in Line 475; */
-10 L_474 + -10 L_473 + -1 C_bb195 = -22; /*1 Inst in Line 473; 1 Inst in Line 474; */
-10 L_473 + -1 C_bb194 = -15; /*5 Inst in Line 473; */
-10 L_44a + -10 L_449 + -1 C_bb193 = -26; /*2 Inst in Line 449; 4 Inst in Line 44a; */
-10 L_447 + -1 C_bb192 = -11; /*1 Inst in Line 447; */
-10 L_44b + -1 C_bb191 = -15; /*5 Inst in Line 44b; */
-10 L_449 + -10 L_448 + -1 C_bb190 = -29; /*3 Inst in Line 448; 6 Inst in Line 449; */
-10 L_44c + -1 C_bb189 = -12; /*2 Inst in Line 44c; */
-10 L_447 + -10 L_446 + -1 C_bb188 = -24; /*3 Inst in Line 446; 1 Inst in Line 447; */
-10 L_44c + -1 C_bb187 = -12; /*2 Inst in Line 44c; */
-10 L_44b + -1 C_bb186 = -12; /*2 Inst in Line 44b; */
-10 L_448 + -10 L_447 + -1 C_bb185 = -31; /*6 Inst in Line 447; 5 Inst in Line 448; */
-10 L_446 + -1 C_bb184 = -12; /*2 Inst in Line 446; */
-10 L_44b + -10 L_44a + -1 C_bb183 = -22; /*1 Inst in Line 44a; 1 Inst in Line 44b; */
-10 L_446 + -1 C_bb182 = -12; /*2 Inst in Line 446; */
-10 L_44a + -1 C_bb181 = -13; /*3 Inst in Line 44a; */
-10 L_446 + -10 L_445 + -1 C_bb180 = -22; /*1 Inst in Line 445; 1 Inst in Line 446; */
-10 L_445 + -10 L_444 + -1 C_bb179 = -30; /*3 Inst in Line 444; 7 Inst in Line 445; */
-10 L_473 + -10 L_472 + -1 C_bb178 = -27; /*5 Inst in Line 472; 2 Inst in Line 473; */
-10 L_4b2 + -1 C_bb177 = -11; /*1 Inst in Line 4b2; */
-10 L_4b1 + -1 C_bb176 = -11; /*1 Inst in Line 4b1; */
-10 L_4ab + -1 C_bb175 = -12; /*2 Inst in Line 4ab; */
-10 L_4b1 + -1 C_bb174 = -14; /*4 Inst in Line 4b1; */
-10 L_4b1 + -1 C_bb173 = -12; /*2 Inst in Line 4b1; */
-10 L_4ab + -10 L_4aa + -10 L_4a9 + -10 L_4a8 + -10 L_4a7 + -10 L_4a6 + -1 C_bb172 = -103; /*5 Inst in Line 4a6; 8 Inst in Line 4a7; 8 Inst in Line 4a8; 8 Inst in Line 4a9; 8 Inst in Line 4aa; 6 Inst in Line 4ab; */
-10 L_4af + -10 L_4ae + -10 L_4ad + -1 C_bb171 = -47; /*4 Inst in Line 4ad; 8 Inst in Line 4ae; 5 Inst in Line 4af; */
-10 L_4b1 + -10 L_4b0 + -1 C_bb170 = -24; /*3 Inst in Line 4b0; 1 Inst in Line 4b1; */
-10 L_4a6 + -1 C_bb169 = -13; /*3 Inst in Line 4a6; */
-10 L_4b0 + -10 L_4af + -1 C_bb168 = -24; /*3 Inst in Line 4af; 1 Inst in Line 4b0; */
-10 L_4ad + -1 C_bb167 = -12; /*2 Inst in Line 4ad; */
-10 L_4b0 + -1 C_bb166 = -14; /*4 Inst in Line 4b0; */
-10 L_4a5 + -1 C_bb165 = -13; /*3 Inst in Line 4a5; */
-10 L_4ad + -10 L_4ac + -1 C_bb164 = -26; /*4 Inst in Line 4ac; 2 Inst in Line 4ad; */
-10 L_4a5 + -1 C_bb163 = -14; /*4 Inst in Line 4a5; */
-10 L_4ac + -1 C_bb162 = -14; /*4 Inst in Line 4ac; */
-10 L_4a5 + -10 L_4a4 + -1 C_bb161 = -22; /*1 Inst in Line 4a4; 1 Inst in Line 4a5; */
-10 L_4b2 + -1 C_bb160 = -12; /*2 Inst in Line 4b2; */
-10 L_48d + -1 C_bb159 = -13; /*3 Inst in Line 48d; */
-10 L_4a4 + -10 L_4a3 + -10 L_4a2 + -1 C_bb158 = -48; /*3 Inst in Line 4a2; 8 Inst in Line 4a3; 7 Inst in Line 4a4; */
-10 L_490 + -10 L_48f + -10 L_48e + -10 L_48d + -1 C_bb157 = -63; /*3 Inst in Line 48d; 8 Inst in Line 48e; 8 Inst in Line 48f; 4 Inst in Line 490; */
-10 L_48d + -1 C_bb156 = -12; /*2 Inst in Line 48d; */
-10 L_48c + -1 C_bb155 = -13; /*3 Inst in Line 48c; */
-10 L_485 + -1 C_bb154 = -12; /*2 Inst in Line 485; */
-10 L_4a2 + -10 L_4a1 + -10 L_4a0 + -10 L_49f + -10 L_49e + -10 L_49d + -10 L_49c + -10 L_49b + -10 L_49a + -10 L_499 + -10 L_498 + -1 C_bb153 = -192; /*5 Inst in Line 498; 8 Inst in Line 499; 8 Inst in Line 49a; 8 Inst in Line 49b; 8 Inst in Line 49c; 8 Inst in Line 49d; 8 Inst in Line 49e; 8 Inst in Line 49f; 8 Inst in Line 4a0; 8 Inst in Line 4a1; 5 Inst in Line 4a2; */
-10 L_498 + -10 L_497 + -1 C_bb152 = -26; /*3 Inst in Line 497; 3 Inst in Line 498; */
-10 L_48c + -1 C_bb151 = -13; /*3 Inst in Line 48c; */
-10 L_485 + -1 C_bb150 = -12; /*2 Inst in Line 485; */
-10 L_48b + -1 C_bb149 = -13; /*3 Inst in Line 48b; */
-10 L_48b + -1 C_bb148 = -13; /*3 Inst in Line 48b; */
-10 L_497 + -10 L_496 + -10 L_495 + -1 C_bb147 = -46; /*3 Inst in Line 495; 8 Inst in Line 496; 5 Inst in Line 497; */
-10 L_484 + -1 C_bb146 = -13; /*3 Inst in Line 484; */
-10 L_48b + -10 L_48a + -1 C_bb145 = -23; /*2 Inst in Line 48a; 1 Inst in Line 48b; */
-10 L_48c + -10 L_48b + -1 C_bb144 = -23; /*1 Inst in Line 48b; 2 Inst in Line 48c; */
-10 L_484 + -1 C_bb143 = -12; /*2 Inst in Line 484; */
-10 L_489 + -1 C_bb142 = -11; /*1 Inst in Line 489; */
-10 L_48a + -1 C_bb141 = -16; /*6 Inst in Line 48a; */
-10 L_484 + -10 L_483 + -1 C_bb140 = -24; /*1 Inst in Line 483; 3 Inst in Line 484; */
-10 L_489 + -1 C_bb139 = -12; /*2 Inst in Line 489; */
-10 L_483 + -1 C_bb138 = -16; /*6 Inst in Line 483; */
-10 L_488 + -1 C_bb137 = -14; /*4 Inst in Line 488; */
-10 L_488 + -1 C_bb136 = -14; /*4 Inst in Line 488; */
-10 L_483 + -10 L_482 + -1 C_bb135 = -23; /*2 Inst in Line 482; 1 Inst in Line 483; */
-10 L_487 + -10 L_486 + -1 C_bb134 = -28; /*5 Inst in Line 486; 3 Inst in Line 487; */
-10 L_487 + -1 C_bb133 = -12; /*2 Inst in Line 487; */
-10 L_489 + -1 C_bb132 = -15; /*5 Inst in Line 489; */
-10 L_482 + -1 C_bb131 = -13; /*3 Inst in Line 482; */
-10 L_486 + -1 C_bb130 = -13; /*3 Inst in Line 486; */
-10 L_487 + -1 C_bb129 = -13; /*3 Inst in Line 487; */
-10 L_482 + -1 C_bb128 = -12; /*2 Inst in Line 482; */
-10 L_485 + -1 C_bb127 = -14; /*4 Inst in Line 485; */
-10 L_482 + -10 L_481 + -1 C_bb126 = -23; /*2 Inst in Line 481; 1 Inst in Line 482; */
-10 L_4b2 + -1 C_bb125 = -12; /*2 Inst in Line 4b2; */
-10 L_480 + -10 L_47f + -1 C_bb124 = -27; /*5 Inst in Line 47f; 2 Inst in Line 480; */
-10 L_480 + -1 C_bb123 = -12; /*2 Inst in Line 480; */
-10 L_481 + -1 C_bb122 = -13; /*3 Inst in Line 481; */
-10 L_47f + -1 C_bb121 = -12; /*2 Inst in Line 47f; */
-10 L_4b2 + -1 C_bb120 = -12; /*2 Inst in Line 4b2; */
-10 L_481 + -10 L_480 + -1 C_bb119 = -27; /*4 Inst in Line 480; 3 Inst in Line 481; */
-10 L_47f + -10 L_47e + -1 C_bb118 = -22; /*1 Inst in Line 47e; 1 Inst in Line 47f; */
-10 L_4b2 + -1 C_bb117 = -11; /*1 Inst in Line 4b2; */
-10 L_47e + -1 C_bb116 = -17; /*7 Inst in Line 47e; */
-10 L_47d + -10 L_47c + -1 C_bb115 = -32; /*4 Inst in Line 47c; 8 Inst in Line 47d; */
-10 L_44a + -10 L_449 + -1 C_bb114 = -26; /*2 Inst in Line 449; 4 Inst in Line 44a; */
-10 L_447 + -1 C_bb113 = -11; /*1 Inst in Line 447; */
-10 L_44b + -1 C_bb112 = -15; /*5 Inst in Line 44b; */
-10 L_449 + -10 L_448 + -1 C_bb111 = -29; /*3 Inst in Line 448; 6 Inst in Line 449; */
-10 L_44c + -1 C_bb110 = -12; /*2 Inst in Line 44c; */
-10 L_447 + -10 L_446 + -1 C_bb109 = -24; /*3 Inst in Line 446; 1 Inst in Line 447; */
-10 L_44c + -1 C_bb108 = -12; /*2 Inst in Line 44c; */
-10 L_44b + -1 C_bb107 = -12; /*2 Inst in Line 44b; */
-10 L_448 + -10 L_447 + -1 C_bb106 = -31; /*6 Inst in Line 447; 5 Inst in Line 448; */
-10 L_446 + -1 C_bb105 = -12; /*2 Inst in Line 446; */
-10 L_44b + -10 L_44a + -1 C_bb104 = -22; /*1 Inst in Line 44a; 1 Inst in Line 44b; */
-10 L_446 + -1 C_bb103 = -12; /*2 Inst in Line 446; */
-10 L_44a + -1 C_bb102 = -13; /*3 Inst in Line 44a; */
-10 L_446 + -10 L_445 + -1 C_bb101 = -22; /*1 Inst in Line 445; 1 Inst in Line 446; */
-10 L_445 + -10 L_444 + -1 C_bb100 = -30; /*3 Inst in Line 444; 7 Inst in Line 445; */
-10 L_44a + -10 L_449 + -1 C_bb99 = -26; /*2 Inst in Line 449; 4 Inst in Line 44a; */
-10 L_447 + -1 C_bb98 = -11; /*1 Inst in Line 447; */
-10 L_44b + -1 C_bb97 = -15; /*5 Inst in Line 44b; */
-10 L_449 + -10 L_448 + -1 C_bb96 = -29; /*3 Inst in Line 448; 6 Inst in Line 449; */
-10 L_44c + -1 C_bb95 = -12; /*2 Inst in Line 44c; */
-10 L_447 + -10 L_446 + -1 C_bb94 = -24; /*3 Inst in Line 446; 1 Inst in Line 447; */
-10 L_44c + -1 C_bb93 = -12; /*2 Inst in Line 44c; */
-10 L_44b + -1 C_bb92 = -12; /*2 Inst in Line 44b; */
-10 L_448 + -10 L_447 + -1 C_bb91 = -31; /*6 Inst in Line 447; 5 Inst in Line 448; */
-10 L_446 + -1 C_bb90 = -12; /*2 Inst in Line 446; */
-10 L_44b + -10 L_44a + -1 C_bb89 = -22; /*1 Inst in Line 44a; 1 Inst in Line 44b; */
-10 L_446 + -1 C_bb88 = -12; /*2 Inst in Line 446; */
-10 L_44a + -1 C_bb87 = -13; /*3 Inst in Line 44a; */
-10 L_446 + -10 L_445 + -1 C_bb86 = -22; /*1 Inst in Line 445; 1 Inst in Line 446; */
-10 L_445 + -10 L_444 + -1 C_bb85 = -30; /*3 Inst in Line 444; 7 Inst in Line 445; */
-10 L_458 + -10 L_457 + -1 C_bb84 = -22; /*1 Inst in Line 457; 1 Inst in Line 458; */
-10 L_45c + -10 L_45b + -10 L_45a + -1 C_bb83 = -46; /*5 Inst in Line 45a; 8 Inst in Line 45b; 3 Inst in Line 45c; */
-10 L_457 + -10 L_456 + -10 L_455 + -10 L_454 + -10 L_453 + -1 C_bb82 = -82; /*1 Inst in Line 453; 8 Inst in Line 454; 8 Inst in Line 455; 8 Inst in Line 456; 7 Inst in Line 457; */
-10 L_45a + -10 L_459 + -10 L_458 + -1 C_bb81 = -48; /*7 Inst in Line 458; 8 Inst in Line 459; 3 Inst in Line 45a; */
-10 L_453 + -1 C_bb80 = -16; /*6 Inst in Line 453; */
-10 L_45c + -1 C_bb79 = -12; /*2 Inst in Line 45c; */
-10 L_451 + -10 L_450 + -10 L_44f + -10 L_44e + -10 L_44d + -1 C_bb78 = -80; /*1 Inst in Line 44d; 8 Inst in Line 44e; 8 Inst in Line 44f; 8 Inst in Line 450; 5 Inst in Line 451; */
-10 L_453 + -10 L_452 + -1 C_bb77 = -24; /*3 Inst in Line 452; 1 Inst in Line 453; */
-10 L_44d + -1 C_bb76 = -12; /*2 Inst in Line 44d; */
-10 L_452 + -1 C_bb75 = -13; /*3 Inst in Line 452; */
-10 L_44d + -1 C_bb74 = -12; /*2 Inst in Line 44d; */
-10 L_452 + -10 L_451 + -1 C_bb73 = -25; /*3 Inst in Line 451; 2 Inst in Line 452; */
-10 L_44d + -1 C_bb72 = -12; /*2 Inst in Line 44d; */
-10 L_44d + -10 L_44c + -1 C_bb71 = -24; /*3 Inst in Line 44c; 1 Inst in Line 44d; */
-10 L_472 + -10 L_471 + -1 C_bb70 = -24; /*1 Inst in Line 471; 3 Inst in Line 472; */
-10 L_44a + -10 L_449 + -1 C_bb69 = -26; /*2 Inst in Line 449; 4 Inst in Line 44a; */
-10 L_447 + -1 C_bb68 = -11; /*1 Inst in Line 447; */
-10 L_44b + -1 C_bb67 = -15; /*5 Inst in Line 44b; */
-10 L_449 + -10 L_448 + -1 C_bb66 = -29; /*3 Inst in Line 448; 6 Inst in Line 449; */
-10 L_44c + -1 C_bb65 = -12; /*2 Inst in Line 44c; */
-10 L_447 + -10 L_446 + -1 C_bb64 = -24; /*3 Inst in Line 446; 1 Inst in Line 447; */
-10 L_44c + -1 C_bb63 = -12; /*2 Inst in Line 44c; */
-10 L_44b + -1 C_bb62 = -12; /*2 Inst in Line 44b; */
-10 L_448 + -10 L_447 + -1 C_bb61 = -31; /*6 Inst in Line 447; 5 Inst in Line 448; */
-10 L_446 + -1 C_bb60 = -12; /*2 Inst in Line 446; */
-10 L_44b + -10 L_44a + -1 C_bb59 = -22; /*1 Inst in Line 44a; 1 Inst in Line 44b; */
-10 L_446 + -1 C_bb58 = -12; /*2 Inst in Line 446; */
-10 L_44a + -1 C_bb57 = -13; /*3 Inst in Line 44a; */
-10 L_446 + -10 L_445 + -1 C_bb56 = -22; /*1 Inst in Line 445; 1 Inst in Line 446; */
-10 L_445 + -10 L_444 + -1 C_bb55 = -30; /*3 Inst in Line 444; 7 Inst in Line 445; */
-10 L_44a + -10 L_449 + -1 C_bb54 = -26; /*2 Inst in Line 449; 4 Inst in Line 44a; */
-10 L_447 + -1 C_bb53 = -11; /*1 Inst in Line 447; */
-10 L_44b + -1 C_bb52 = -15; /*5 Inst in Line 44b; */
-10 L_449 + -10 L_448 + -1 C_bb51 = -29; /*3 Inst in Line 448; 6 Inst in Line 449; */
-10 L_44c + -1 C_bb50 = -12; /*2 Inst in Line 44c; */
-10 L_447 + -10 L_446 + -1 C_bb49 = -24; /*3 Inst in Line 446; 1 Inst in Line 447; */
-10 L_44c + -1 C_bb48 = -12; /*2 Inst in Line 44c; */
-10 L_44b + -1 C_bb47 = -12; /*2 Inst in Line 44b; */
-10 L_448 + -10 L_447 + -1 C_bb46 = -31; /*6 Inst in Line 447; 5 Inst in Line 448; */
-10 L_446 + -1 C_bb45 = -12; /*2 Inst in Line 446; */
-10 L_44b + -10 L_44a + -1 C_bb44 = -22; /*1 Inst in Line 44a; 1 Inst in Line 44b; */
-10 L_446 + -1 C_bb43 = -12; /*2 Inst in Line 446; */
-10 L_44a + -1 C_bb42 = -13; /*3 Inst in Line 44a; */
-10 L_446 + -10 L_445 + -1 C_bb41 = -22; /*1 Inst in Line 445; 1 Inst in Line 446; */
-10 L_445 + -10 L_444 + -1 C_bb40 = -30; /*3 Inst in Line 444; 7 Inst in Line 445; */
-10 L_42e + -1 C_bb39 = -14; /*4 Inst in Line 42e; */
-10 L_42d + -1 C_bb38 = -16; /*6 Inst in Line 42d; */
-10 L_42d + -10 L_42c + -1 C_bb37 = -26; /*4 Inst in Line 42c; 2 Inst in Line 42d; */
-10 L_42c + -10 L_42b + -1 C_bb36 = -26; /*2 Inst in Line 42b; 4 Inst in Line 42c; */
-10 L_42b + -10 L_42a + -1 C_bb35 = -28; /*2 Inst in Line 42a; 6 Inst in Line 42b; */
-10 L_428 + -1 C_bb34 = -12; /*2 Inst in Line 428; */
-10 L_42a + -1 C_bb33 = -14; /*4 Inst in Line 42a; */
-10 L_428 + -10 L_427 + -1 C_bb32 = -31; /*5 Inst in Line 427; 6 Inst in Line 428; */
-10 L_42a + -10 L_429 + -1 C_bb31 = -23; /*1 Inst in Line 429; 2 Inst in Line 42a; */
-10 L_427 + -1 C_bb30 = -13; /*3 Inst in Line 427; */
-10 L_429 + -1 C_bb29 = -13; /*3 Inst in Line 429; */
-10 L_426 + -1 C_bb28 = -13; /*3 Inst in Line 426; */
-10 L_429 + -1 C_bb27 = -14; /*4 Inst in Line 429; */
-10 L_426 + -1 C_bb26 = -13; /*3 Inst in Line 426; */
-10 L_426 + -10 L_425 + -10 L_424 + -10 L_423 + -10 L_422 + -1 C_bb25 = -79; /*3 Inst in Line 422; 8 Inst in Line 423; 8 Inst in Line 424; 8 Inst in Line 425; 2 Inst in Line 426; */
-10 L_41e + -1 C_bb24 = -13; /*3 Inst in Line 41e; */
-10 L_41e + -1 C_bb23 = -12; /*2 Inst in Line 41e; */
-10 L_41d + -1 C_bb22 = -11; /*1 Inst in Line 41d; */
-10 L_41d + -1 C_bb21 = -12; /*2 Inst in Line 41d; */
-10 L_41d + -1 C_bb20 = -11; /*1 Inst in Line 41d; */
-10 L_41d + -1 C_bb19 = -13; /*3 Inst in Line 41d; */
-10 L_41d + -10 L_41c + -1 C_bb18 = -23; /*2 Inst in Line 41c; 1 Inst in Line 41d; */
-10 L_41c + -1 C_bb17 = -13; /*3 Inst in Line 41c; */
-10 L_41c + -1 C_bb16 = -12; /*2 Inst in Line 41c; */
-10 L_41c + -10 L_41b + -1 C_bb15 = -23; /*2 Inst in Line 41b; 1 Inst in Line 41c; */
-10 L_41b + -1 C_bb14 = -13; /*3 Inst in Line 41b; */
-10 L_41b + -1 C_bb13 = -13; /*3 Inst in Line 41b; */
-10 L_41a + -1 C_bb12 = -13; /*3 Inst in Line 41a; */
-10 L_41a + -10 L_419 + -1 C_bb11 = -27; /*2 Inst in Line 419; 5 Inst in Line 41a; */
-10 L_419 + -1 C_bb10 = -12; /*2 Inst in Line 419; */
-10 L_419 + -1 C_bb9 = -12; /*2 Inst in Line 419; */
-10 L_419 + -1 C_bb8 = -12; /*2 Inst in Line 419; */
-10 L_418 + -1 C_bb7 = -13; /*3 Inst in Line 418; */
-10 L_418 + -10 L_417 + -1 C_bb6 = -27; /*2 Inst in Line 417; 5 Inst in Line 418; */
-10 L_417 + -10 L_416 + -1 C_bb5 = -27; /*1 Inst in Line 416; 6 Inst in Line 417; */
-10 L_416 + -1 C_bb4 = -17; /*7 Inst in Line 416; */
-10 L_415 + -10 L_414 + -1 C_bb3 = -32; /*4 Inst in Line 414; 8 Inst in Line 415; */
-10 L_421 + -1 C_bb2 = -12; /*2 Inst in Line 421; */
-10 L_421 + -1 C_bb1 = -12; /*2 Inst in Line 421; */
-1 C_bb0 = 0; /**/
1 Wcet_main + -1 wcet <= 0; /**/
1 wcet + -1 wcet_fin = 0; /**/
1 L_431 >= 0; /**/
1 L_431 <= 1; /**/
1 L_430 >= 0; /**/
1 L_430 <= 1; /**/
1 L_42f >= 0; /**/
1 L_42f <= 1; /**/
1 L_46a >= 0; /**/
1 L_46a <= 1; /**/
1 L_469 >= 0; /**/
1 L_469 <= 1; /**/
1 L_468 >= 0; /**/
1 L_468 <= 1; /**/
1 L_467 >= 0; /**/
1 L_467 <= 1; /**/
1 L_466 >= 0; /**/
1 L_466 <= 1; /**/
1 L_441 >= 0; /**/
1 L_441 <= 1; /**/
1 L_440 >= 0; /**/
1 L_440 <= 1; /**/
1 L_43f >= 0; /**/
1 L_43f <= 1; /**/
1 L_43c >= 0; /**/
1 L_43c <= 1; /**/
1 L_43e >= 0; /**/
1 L_43e <= 1; /**/
1 L_43d >= 0; /**/
1 L_43d <= 1; /**/
1 L_442 >= 0; /**/
1 L_442 <= 1; /**/
1 L_43b >= 0; /**/
1 L_43b <= 1; /**/
1 L_43a >= 0; /**/
1 L_43a <= 1; /**/
1 L_437 >= 0; /**/
1 L_437 <= 1; /**/
1 L_435 >= 0; /**/
1 L_435 <= 1; /**/
1 L_439 >= 0; /**/
1 L_439 <= 1; /**/
1 L_438 >= 0; /**/
1 L_438 <= 1; /**/
1 L_434 >= 0; /**/
1 L_434 <= 1; /**/
1 L_436 >= 0; /**/
1 L_436 <= 1; /**/
1 L_433 >= 0; /**/
1 L_433 <= 1; /**/
1 L_432 >= 0; /**/
1 L_432 <= 1; /**/
1 L_463 >= 0; /**/
1 L_463 <= 1; /**/
1 L_462 >= 0; /**/
1 L_462 <= 1; /**/
1 L_464 >= 0; /**/
1 L_464 <= 1; /**/
1 L_461 >= 0; /**/
1 L_461 <= 1; /**/
1 L_460 >= 0; /**/
1 L_460 <= 1; /**/
1 L_45f >= 0; /**/
1 L_45f <= 1; /**/
1 L_45e >= 0; /**/
1 L_45e <= 1; /**/
1 L_470 >= 0; /**/
1 L_470 <= 1; /**/
1 L_46e >= 0; /**/
1 L_46e <= 1; /**/
1 L_46f >= 0; /**/
1 L_46f <= 1; /**/
1 L_46d >= 0; /**/
1 L_46d <= 1; /**/
1 L_46c >= 0; /**/
1 L_46c <= 1; /**/
1 L_47a >= 0; /**/
1 L_47a <= 1; /**/
1 L_479 >= 0; /**/
1 L_479 <= 1; /**/
1 L_478 >= 0; /**/
1 L_478 <= 1; /**/
1 L_476 >= 0; /**/
1 L_476 <= 1; /**/
1 L_477 >= 0; /**/
1 L_477 <= 1; /**/
1 L_47b >= 0; /**/
1 L_47b <= 1; /**/
1 L_475 >= 0; /**/
1 L_475 <= 1; /**/
1 L_474 >= 0; /**/
1 L_474 <= 1; /**/
1 L_473 >= 0; /**/
1 L_473 <= 1; /**/
1 L_4ab >= 0; /**/
1 L_4ab <= 1; /**/
1 L_4aa >= 0; /**/
1 L_4aa <= 1; /**/
1 L_4a9 >= 0; /**/
1 L_4a9 <= 1; /**/
1 L_4a8 >= 0; /**/
1 L_4a8 <= 1; /**/
1 L_4a7 >= 0; /**/
1 L_4a7 <= 1; /**/
1 L_4ae >= 0; /**/
1 L_4ae <= 1; /**/
1 L_4b1 >= 0; /**/
1 L_4b1 <= 1; /**/
1 L_4a6 >= 0; /**/
1 L_4a6 <= 1; /**/
1 L_4af >= 0; /**/
1 L_4af <= 1; /**/
1 L_4b0 >= 0; /**/
1 L_4b0 <= 1; /**/
1 L_4ad >= 0; /**/
1 L_4ad <= 1; /**/
1 L_4ac >= 0; /**/
1 L_4ac <= 1; /**/
1 L_4a5 >= 0; /**/
1 L_4a5 <= 1; /**/
1 L_4a4 >= 0; /**/
1 L_4a4 <= 1; /**/
1 L_4a3 >= 0; /**/
1 L_4a3 <= 1; /**/
1 L_490 >= 0; /**/
1 L_490 <= 1; /**/
1 L_48f >= 0; /**/
1 L_48f <= 1; /**/
1 L_48e >= 0; /**/
1 L_48e <= 1; /**/
1 L_48d >= 0; /**/
1 L_48d <= 1; /**/
1 L_4a2 >= 0; /**/
1 L_4a2 <= 1; /**/
1 L_4a1 >= 0; /**/
1 L_4a1 <= 1; /**/
1 L_4a0 >= 0; /**/
1 L_4a0 <= 1; /**/
1 L_49f >= 0; /**/
1 L_49f <= 1; /**/
1 L_49e >= 0; /**/
1 L_49e <= 1; /**/
1 L_49d >= 0; /**/
1 L_49d <= 1; /**/
1 L_49c >= 0; /**/
1 L_49c <= 1; /**/
1 L_49b >= 0; /**/
1 L_49b <= 1; /**/
1 L_49a >= 0; /**/
1 L_49a <= 1; /**/
1 L_499 >= 0; /**/
1 L_499 <= 1; /**/
1 L_498 >= 0; /**/
1 L_498 <= 1; /**/
1 L_497 >= 0; /**/
1 L_497 <= 1; /**/
1 L_496 >= 0; /**/
1 L_496 <= 1; /**/
1 L_495 >= 0; /**/
1 L_495 <= 1; /**/
1 L_48c >= 0; /**/
1 L_48c <= 1; /**/
1 L_48b >= 0; /**/
1 L_48b <= 1; /**/
1 L_48a >= 0; /**/
1 L_48a <= 1; /**/
1 L_484 >= 0; /**/
1 L_484 <= 1; /**/
1 L_488 >= 0; /**/
1 L_488 <= 1; /**/
1 L_483 >= 0; /**/
1 L_483 <= 1; /**/
1 L_489 >= 0; /**/
1 L_489 <= 1; /**/
1 L_486 >= 0; /**/
1 L_486 <= 1; /**/
1 L_487 >= 0; /**/
1 L_487 <= 1; /**/
1 L_485 >= 0; /**/
1 L_485 <= 1; /**/
1 L_482 >= 0; /**/
1 L_482 <= 1; /**/
1 L_481 >= 0; /**/
1 L_481 <= 1; /**/
1 L_480 >= 0; /**/
1 L_480 <= 1; /**/
1 L_47f >= 0; /**/
1 L_47f <= 1; /**/
1 L_4b2 >= 0; /**/
1 L_4b2 <= 1; /**/
1 L_47e >= 0; /**/
1 L_47e <= 1; /**/
1 L_47d >= 0; /**/
1 L_47d <= 1; /**/
1 L_47c >= 0; /**/
1 L_47c <= 1; /**/
1 L_45b >= 0; /**/
1 L_45b <= 1; /**/
1 L_457 >= 0; /**/
1 L_457 <= 1; /**/
1 L_456 >= 0; /**/
1 L_456 <= 1; /**/
1 L_455 >= 0; /**/
1 L_455 <= 1; /**/
1 L_454 >= 0; /**/
1 L_454 <= 1; /**/
1 L_45a >= 0; /**/
1 L_45a <= 1; /**/
1 L_459 >= 0; /**/
1 L_459 <= 1; /**/
1 L_458 >= 0; /**/
1 L_458 <= 1; /**/
1 L_45c >= 0; /**/
1 L_45c <= 1; /**/
1 L_450 >= 0; /**/
1 L_450 <= 1; /**/
1 L_44f >= 0; /**/
1 L_44f <= 1; /**/
1 L_44e >= 0; /**/
1 L_44e <= 1; /**/
1 L_453 >= 0; /**/
1 L_453 <= 1; /**/
1 L_452 >= 0; /**/
1 L_452 <= 1; /**/
1 L_451 >= 0; /**/
1 L_451 <= 1; /**/
1 L_44d >= 0; /**/
1 L_44d <= 1; /**/
1 L_472 >= 0; /**/
1 L_472 <= 1; /**/
1 L_471 >= 0; /**/
1 L_471 <= 1; /**/
1 L_449 >= 0; /**/
1 L_449 <= 1; /**/
1 L_44c >= 0; /**/
1 L_44c <= 1; /**/
1 L_448 >= 0; /**/
1 L_448 <= 1; /**/
1 L_447 >= 0; /**/
1 L_447 <= 1; /**/
1 L_44b >= 0; /**/
1 L_44b <= 1; /**/
1 L_44a >= 0; /**/
1 L_44a <= 1; /**/
1 L_446 >= 0; /**/
1 L_446 <= 1; /**/
1 L_445 >= 0; /**/
1 L_445 <= 1; /**/
1 L_444 >= 0; /**/
1 L_444 <= 1; /**/
1 L_42e >= 0; /**/
1 L_42e <= 1; /**/
1 L_42d >= 0; /**/
1 L_42d <= 1; /**/
1 L_42c >= 0; /**/
1 L_42c <= 1; /**/
1 L_42b >= 0; /**/
1 L_42b <= 1; /**/
1 L_428 >= 0; /**/
1 L_428 <= 1; /**/
1 L_42a >= 0; /**/
1 L_42a <= 1; /**/
1 L_427 >= 0; /**/
1 L_427 <= 1; /**/
1 L_429 >= 0; /**/
1 L_429 <= 1; /**/
1 L_426 >= 0; /**/
1 L_426 <= 1; /**/
1 L_425 >= 0; /**/
1 L_425 <= 1; /**/
1 L_424 >= 0; /**/
1 L_424 <= 1; /**/
1 L_423 >= 0; /**/
1 L_423 <= 1; /**/
1 L_422 >= 0; /**/
1 L_422 <= 1; /**/
1 L_41e >= 0; /**/
1 L_41e <= 1; /**/
1 L_41d >= 0; /**/
1 L_41d <= 1; /**/
1 L_41c >= 0; /**/
1 L_41c <= 1; /**/
1 L_41b >= 0; /**/
1 L_41b <= 1; /**/
1 L_41a >= 0; /**/
1 L_41a <= 1; /**/
1 L_419 >= 0; /**/
1 L_419 <= 1; /**/
1 L_418 >= 0; /**/
1 L_418 <= 1; /**/
1 L_417 >= 0; /**/
1 L_417 <= 1; /**/
1 L_416 >= 0; /**/
1 L_416 <= 1; /**/
1 L_415 >= 0; /**/
1 L_415 <= 1; /**/
1 L_414 >= 0; /**/
1 L_414 <= 1; /**/
1 L_421 >= 0; /**/
1 L_421 <= 1; /**/
1 L_431 + 1 L_430 + 1 L_42f + 1 L_46a + 1 L_469 + 1 L_468 + 1 L_467 + 1 L_466 + 1 L_441 + 1 L_440 + 1 L_43f + 1 L_43c + 1 L_43e + 1 L_43d + 1 L_442 + 1 L_43b + 1 L_43a + 1 L_437 + 1 L_435 + 1 L_439 + 1 L_438 + 1 L_434 + 1 L_436 + 1 L_433 + 1 L_432 + 1 L_463 + 1 L_462 + 1 L_464 + 1 L_461 + 1 L_460 + 1 L_45f + 1 L_45e + 1 L_470 + 1 L_46e + 1 L_46f + 1 L_46d + 1 L_46c + 1 L_47a + 1 L_479 + 1 L_478 + 1 L_476 + 1 L_477 + 1 L_47b + 1 L_475 + 1 L_474 + 1 L_473 + 1 L_4ab + 1 L_4aa + 1 L_4a9 + 1 L_4a8 + 1 L_4a7 + 1 L_4ae + 1 L_4b1 + 1 L_4a6 + 1 L_4af + 1 L_4b0 + 1 L_4ad + 1 L_4ac + 1 L_4a5 + 1 L_4a4 + 1 L_4a3 + 1 L_490 + 1 L_48f + 1 L_48e + 1 L_48d + 1 L_4a2 + 1 L_4a1 + 1 L_4a0 + 1 L_49f + 1 L_49e + 1 L_49d + 1 L_49c + 1 L_49b + 1 L_49a + 1 L_499 + 1 L_498 + 1 L_497 + 1 L_496 + 1 L_495 + 1 L_48c + 1 L_48b + 1 L_48a + 1 L_484 + 1 L_488 + 1 L_483 + 1 L_489 + 1 L_486 + 1 L_487 + 1 L_485 + 1 L_482 + 1 L_481 + 1 L_480 + 1 L_47f + 1 L_4b2 + 1 L_47e + 1 L_47d + 1 L_47c + 1 L_45b + 1 L_457 + 1 L_456 + 1 L_455 + 1 L_454 + 1 L_45a + 1 L_459 + 1 L_458 + 1 L_45c + 1 L_450 + 1 L_44f + 1 L_44e + 1 L_453 + 1 L_452 + 1 L_451 + 1 L_44d + 1 L_472 + 1 L_471 + 1 L_449 + 1 L_44c + 1 L_448 + 1 L_447 + 1 L_44b + 1 L_44a + 1 L_446 + 1 L_445 + 1 L_444 + 1 L_42e + 1 L_42d + 1 L_42c + 1 L_42b + 1 L_428 + 1 L_42a + 1 L_427 + 1 L_429 + 1 L_426 + 1 L_425 + 1 L_424 + 1 L_423 + 1 L_422 + 1 L_41e + 1 L_41d + 1 L_41c + 1 L_41b + 1 L_41a + 1 L_419 + 1 L_418 + 1 L_417 + 1 L_416 + 1 L_415 + 1 L_414 + 1 L_421 + -1 numlines = 0; /**/
1 set_7 <= 2; /**/
1 L_42f + 1 L_467 + 1 L_43f + 1 L_437 + 1 L_45f + 1 L_46f + 1 L_477 + 1 L_4a7 + 1 L_4af + 1 L_48f + 1 L_49f + 1 L_497 + 1 L_487 + 1 L_47f + 1 L_457 + 1 L_44f + 1 L_447 + 1 L_427 + 1 L_417 + -1 set_7 = 0; /*Set 7*/
1 set_6 <= 2; /**/
1 L_466 + 1 L_43e + 1 L_436 + 1 L_45e + 1 L_46e + 1 L_476 + 1 L_4ae + 1 L_4a6 + 1 L_48e + 1 L_49e + 1 L_496 + 1 L_486 + 1 L_47e + 1 L_456 + 1 L_44e + 1 L_446 + 1 L_42e + 1 L_426 + 1 L_41e + 1 L_416 + -1 set_6 = 0; /*Set 6*/
1 set_5 <= 2; /**/
1 L_43d + 1 L_435 + 1 L_46d + 1 L_475 + 1 L_4ad + 1 L_4a5 + 1 L_48d + 1 L_49d + 1 L_495 + 1 L_485 + 1 L_47d + 1 L_455 + 1 L_44d + 1 L_445 + 1 L_42d + 1 L_425 + 1 L_41d + 1 L_415 + -1 set_5 = 0; /*Set 5*/
1 set_4 <= 2; /**/
1 L_43c + 1 L_434 + 1 L_464 + 1 L_46c + 1 L_474 + 1 L_4ac + 1 L_4a4 + 1 L_49c + 1 L_48c + 1 L_484 + 1 L_47c + 1 L_454 + 1 L_45c + 1 L_44c + 1 L_444 + 1 L_42c + 1 L_424 + 1 L_41c + 1 L_414 + -1 set_4 = 0; /*Set 4*/
1 set_3 <= 2; /**/
1 L_43b + 1 L_433 + 1 L_463 + 1 L_47b + 1 L_473 + 1 L_4ab + 1 L_4a3 + 1 L_49b + 1 L_48b + 1 L_483 + 1 L_45b + 1 L_453 + 1 L_44b + 1 L_42b + 1 L_423 + 1 L_41b + -1 set_3 = 0; /*Set 3*/
1 set_2 <= 2; /**/
1 L_46a + 1 L_442 + 1 L_43a + 1 L_432 + 1 L_462 + 1 L_47a + 1 L_4aa + 1 L_4a2 + 1 L_49a + 1 L_48a + 1 L_482 + 1 L_4b2 + 1 L_45a + 1 L_452 + 1 L_472 + 1 L_44a + 1 L_42a + 1 L_422 + 1 L_41a + -1 set_2 = 0; /*Set 2*/
1 set_1 <= 2; /**/
1 L_431 + 1 L_469 + 1 L_441 + 1 L_439 + 1 L_461 + 1 L_479 + 1 L_4a9 + 1 L_4b1 + 1 L_4a1 + 1 L_499 + 1 L_489 + 1 L_481 + 1 L_459 + 1 L_451 + 1 L_471 + 1 L_449 + 1 L_429 + 1 L_419 + 1 L_421 + -1 set_1 = 0; /*Set 1*/
1 set_0 <= 2; /**/
1 L_430 + 1 L_468 + 1 L_440 + 1 L_438 + 1 L_460 + 1 L_470 + 1 L_478 + 1 L_4a8 + 1 L_4b0 + 1 L_490 + 1 L_4a0 + 1 L_498 + 1 L_488 + 1 L_480 + 1 L_458 + 1 L_450 + 1 L_448 + 1 L_428 + 1 L_418 + -1 set_0 = 0; /*Set 0*/
int Wcet_main;
int wcet_bb11_bb12;
int wcet_bb10_bb11;
int wcet_bb9_bb10;
int wcet_bb8_bb9;
int wcet_bb17_bb18;
int wcet_basicmath_usqrt_bb2063;
int Wcet_basicmath_main;
int Wcet_basicmath_usqrt;
int wcet_bb25_bb27;
int wcet_bb25_bb26;
int wcet_bb25;
int Wcet_basicmath_solveCubic;
int wcet_bb2059_bb2060;
int wcet_bb2059;
int Wcet_basicmath_memcpy;
int wcet_bb224_bb226;
int wcet_bb224_bb225;
int wcet_bb224;
int wcet_bb225_bb228;
int wcet_bb225_bb227;
int wcet_bb225;
int wcet_bb229_bb231;
int wcet_bb229_bb230;
int wcet_bb229;
int wcet_bb230_bb233;
int wcet_bb230_bb232;
int wcet_bb230;
int wcet_bb232_bb236;
int wcet_bb232_bb235;
int wcet_bb232;
int Wcet_basicmath___cosf;
int wcet_bb115_bb117;
int wcet_bb115_bb116;
int wcet_bb115;
int wcet_bb116_bb119;
int wcet_bb116_bb118;
int wcet_bb116;
int wcet_bb119_bb123;
int wcet_bb119_bb122;
int wcet_bb119;
int wcet_bb122_bb127;
int wcet_bb122_bb126;
int wcet_bb122;
int wcet_bb121_bb125;
int wcet_bb121_bb124;
int wcet_bb121;
int wcet_bb124_bb127;
int wcet_bb124_bb123;
int wcet_bb124;
int wcet_bb127_bb126;
int wcet_bb127_bb130;
int wcet_bb127;
int wcet_bb130_bb126;
int wcet_bb130_bb134;
int wcet_bb130;
int wcet_bb126_bb129;
int wcet_bb126_bb128;
int wcet_bb126;
int wcet_bb129_bb120;
int wcet_bb129_bb133;
int wcet_bb129;
int wcet_bb133_bb137;
int wcet_bb133_bb136;
int wcet_bb133;
int wcet_bb128_bb132;
int wcet_bb128_bb131;
int wcet_bb128;
int wcet_bb131_bb120;
int wcet_bb131_bb135;
int wcet_bb131;
int wcet_bb135_bb139;
int wcet_bb135_bb138;
int wcet_bb135;
int wcet_bb138_bb141;
int wcet_bb138_bb140;
int wcet_bb138;
int wcet_bb141_bb120;
int wcet_bb141_bb145;
int wcet_bb141;
int wcet_bb145_bb149;
int wcet_bb145_bb148;
int wcet_bb145;
int wcet_bb140_bb144;
int wcet_bb140_bb143;
int wcet_bb140;
int wcet_bb143_bb147;
int wcet_bb143_bb146;
int wcet_bb143;
int wcet_bb147_bb153;
int wcet_bb147_bb152;
int wcet_bb147;
int wcet_bb146_bb151;
int wcet_bb146_bb150;
int wcet_bb146;
int wcet_bb151_bb157;
int wcet_bb151_bb156;
int wcet_bb151;
int wcet_bb158_bb162;
int wcet_bb158_bb161;
int wcet_bb158;
int wcet_bb161_bb164;
int wcet_bb161_bb163;
int wcet_bb161;
int wcet_bb164_bb168;
int wcet_bb164_bb167;
int wcet_bb164;
int wcet_bb163_bb166;
int wcet_bb163_bb165;
int wcet_bb163;
int wcet_bb165_bb170;
int wcet_bb165_bb169;
int wcet_bb165;
int wcet_bb170_bb167;
int wcet_bb170_bb174;
int wcet_bb170;
int wcet_bb169_bb173;
int wcet_bb169_bb172;
int wcet_bb169;
int wcet_bb172_bb176;
int wcet_bb172_bb175;
int wcet_bb172;
int wcet_bb156_bb160;
int wcet_bb156_bb159;
int wcet_bb156;
int wcet_bb150_bb155;
int wcet_bb150_bb154;
int wcet_bb150;
int Wcet_basicmath___ieee754_powf;
int wcet_bb71_bb73;
int wcet_bb71_bb72;
int wcet_bb71;
int wcet_bb72_bb75;
int wcet_bb72_bb74;
int wcet_bb72;
int wcet_bb74_bb77;
int wcet_bb74_bb76;
int wcet_bb74;
int wcet_bb77_bb81;
int wcet_bb77_bb80;
int wcet_bb77;
int wcet_bb76_bb79;
int wcet_bb76_bb78;
int wcet_bb76;
int Wcet_basicmath___ieee754_acosf;
int Wcet_basicmath___fabsf;
int wcet_bb261_bb263;
int wcet_bb261_bb262;
int wcet_bb261;
int wcet_bb262_bb263;
int wcet_bb262;
int wcet_bb263_bb265;
int wcet_bb263_bb264;
int wcet_bb263;
int Wcet_basicmath___kernel_sinf;
int wcet_bb246_bb248;
int wcet_bb246_bb247;
int wcet_bb246;
int wcet_bb247_bb250;
int wcet_bb247_bb249;
int wcet_bb247;
int wcet_bb250_bb254;
int wcet_bb250_bb253;
int wcet_bb250;
int wcet_bb253_bb256;
int wcet_bb253_bb255;
int wcet_bb253;
int wcet_bb255_bb256;
int wcet_bb255_bb257;
int wcet_bb255;
int wcet_bb256_bb259;
int wcet_bb256_bb258;
int wcet_bb256;
int wcet_bb258_bb259;
int wcet_bb258_bb260;
int wcet_bb258;
int wcet_bb249_bb252;
int wcet_bb249_bb251;
int wcet_bb249;
int Wcet_basicmath___ieee754_rem_pio2f;
int wcet_bb240_bb242;
int wcet_bb240_bb241;
int wcet_bb240;
int wcet_bb241_bb243;
int wcet_bb241_bb242;
int wcet_bb241;
int wcet_bb242_bb245;
int wcet_bb242_bb244;
int wcet_bb242;
int Wcet_basicmath___kernel_cosf;
int wcet_bb194_bb196;
int wcet_bb194_bb195;
int wcet_bb194;
int wcet_bb195_bb198;
int wcet_bb195_bb197;
int wcet_bb195;
int wcet_bb196_bb200;
int wcet_bb196_bb199;
int wcet_bb196;
int wcet_bb199_bb202;
int wcet_bb199_bb201;
int wcet_bb199;
int wcet_bb201_bb204;
int wcet_bb201_bb203;
int wcet_bb201;
int wcet_bb203_bb206;
int wcet_bb203_bb205;
int wcet_bb203;
int wcet_bb206_bb208;
int wcet_bb206_bb207;
int wcet_bb206;
int Wcet_basicmath___scalbnf;
int Wcet_basicmath___isinff;
int wcet_bb85_bb87;
int wcet_bb85_bb86;
int wcet_bb85;
int wcet_bb86_bb89;
int wcet_bb86_bb88;
int wcet_bb86;
int wcet_bb89_bb93;
int wcet_bb89_bb92;
int wcet_bb89;
int wcet_bb92_bb88;
int wcet_bb92_bb97;
int wcet_bb92;
int wcet_bb88_bb91;
int wcet_bb88_bb90;
int wcet_bb88;
int wcet_bb90_bb95;
int wcet_bb90_bb94;
int wcet_bb90;
int Wcet_basicmath___ieee754_sqrtf;
int C_bb2071;
int C_bb2070;
int C_bb2069;
int C_bb2068;
int C_bb2067;
int C_bb2066;
int C_bb2065;
int C_bb2064;
int C_bb2063;
int C_bb2062;
int C_bb2061;
int C_bb2060;
int C_bb2059;
int C_bb2058;
int C_bb2057;
int C_bb2056;
int C_bb2055;
int C_bb2054;
int C_bb2053;
int C_bb2052;
int C_bb2051;
int C_bb2050;
int C_bb2049;
int C_bb2048;
int C_bb2047;
int C_bb2046;
int C_bb2045;
int C_bb2044;
int C_bb2043;
int C_bb2042;
int C_bb2041;
int C_bb2040;
int C_bb2039;
int C_bb2038;
int C_bb2037;
int C_bb2036;
int C_bb2035;
int C_bb2034;
int C_bb2033;
int C_bb2032;
int C_bb2031;
int C_bb2030;
int C_bb2029;
int C_bb2028;
int C_bb2027;
int C_bb2026;
int C_bb2025;
int C_bb2024;
int C_bb2023;
int C_bb2022;
int C_bb2021;
int C_bb2020;
int C_bb2019;
int C_bb2018;
int C_bb2017;
int C_bb2016;
int C_bb2015;
int C_bb2014;
int C_bb2013;
int C_bb2012;
int C_bb2011;
int C_bb2010;
int C_bb2009;
int C_bb2008;
int C_bb2007;
int C_bb2006;
int C_bb2005;
int C_bb2004;
int C_bb2003;
int C_bb2002;
int C_bb2001;
int C_bb2000;
int C_bb1999;
int C_bb1998;
int C_bb1997;
int C_bb1996;
int C_bb1995;
int C_bb1994;
int C_bb1993;
int C_bb1992;
int C_bb1991;
int C_bb1990;
int C_bb1989;
int C_bb1988;
int C_bb1987;
int C_bb1986;
int C_bb1985;
int C_bb1984;
int C_bb1983;
int C_bb1982;
int C_bb1981;
int C_bb1980;
int C_bb1979;
int C_bb1978;
int C_bb1977;
int C_bb1976;
int C_bb1975;
int C_bb1974;
int C_bb1973;
int C_bb1972;
int C_bb1971;
int C_bb1970;
int C_bb1969;
int C_bb1968;
int C_bb1967;
int C_bb1966;
int C_bb1965;
int C_bb1964;
int C_bb1963;
int C_bb1962;
int C_bb1961;
int C_bb1960;
int C_bb1959;
int C_bb1958;
int C_bb1957;
int C_bb1956;
int C_bb1955;
int C_bb1954;
int C_bb1953;
int C_bb1952;
int C_bb1951;
int C_bb1950;
int C_bb1949;
int C_bb1948;
int C_bb1947;
int C_bb1946;
int C_bb1945;
int C_bb1944;
int C_bb1943;
int C_bb1942;
int C_bb1941;
int C_bb1940;
int C_bb1939;
int C_bb1938;
int C_bb1937;
int C_bb1936;
int C_bb1935;
int C_bb1934;
int C_bb1933;
int C_bb1932;
int C_bb1931;
int C_bb1930;
int C_bb1929;
int C_bb1928;
int C_bb1927;
int C_bb1926;
int C_bb1925;
int C_bb1924;
int C_bb1923;
int C_bb1922;
int C_bb1921;
int C_bb1920;
int C_bb1919;
int C_bb1918;
int C_bb1917;
int C_bb1916;
int C_bb1915;
int C_bb1914;
int C_bb1913;
int C_bb1912;
int C_bb1911;
int C_bb1910;
int C_bb1909;
int C_bb1908;
int C_bb1907;
int C_bb1906;
int C_bb1905;
int C_bb1904;
int C_bb1903;
int C_bb1902;
int C_bb1901;
int C_bb1900;
int C_bb1899;
int C_bb1898;
int C_bb1897;
int C_bb1896;
int C_bb1895;
int C_bb1894;
int C_bb1893;
int C_bb1892;
int C_bb1891;
int C_bb1890;
int C_bb1889;
int C_bb1888;
int C_bb1887;
int C_bb1886;
int C_bb1885;
int C_bb1884;
int C_bb1883;
int C_bb1882;
int C_bb1881;
int C_bb1880;
int C_bb1879;
int C_bb1878;
int C_bb1877;
int C_bb1876;
int C_bb1875;
int C_bb1874;
int C_bb1873;
int C_bb1872;
int C_bb1871;
int C_bb1870;
int C_bb1869;
int C_bb1868;
int C_bb1867;
int C_bb1866;
int C_bb1865;
int C_bb1864;
int C_bb1863;
int C_bb1862;
int C_bb1861;
int C_bb1860;
int C_bb1859;
int C_bb1858;
int C_bb1857;
int C_bb1856;
int C_bb1855;
int C_bb1854;
int C_bb1853;
int C_bb1852;
int C_bb1851;
int C_bb1850;
int C_bb1849;
int C_bb1848;
int C_bb1847;
int C_bb1846;
int C_bb1845;
int C_bb1844;
int C_bb1843;
int C_bb1842;
int C_bb1841;
int C_bb1840;
int C_bb1839;
int C_bb1838;
int C_bb1837;
int C_bb1836;
int C_bb1835;
int C_bb1834;
int C_bb1833;
int C_bb1832;
int C_bb1831;
int C_bb1830;
int C_bb1829;
int C_bb1828;
int C_bb1827;
int C_bb1826;
int C_bb1825;
int C_bb1824;
int C_bb1823;
int C_bb1822;
int C_bb1821;
int C_bb1820;
int C_bb1819;
int C_bb1818;
int C_bb1817;
int C_bb1816;
int C_bb1815;
int C_bb1814;
int C_bb1813;
int C_bb1812;
int C_bb1811;
int C_bb1810;
int C_bb1809;
int C_bb1808;
int C_bb1807;
int C_bb1806;
int C_bb1805;
int C_bb1804;
int C_bb1803;
int C_bb1802;
int C_bb1801;
int C_bb1800;
int C_bb1799;
int C_bb1798;
int C_bb1797;
int C_bb1796;
int C_bb1795;
int C_bb1794;
int C_bb1793;
int C_bb1792;
int C_bb1791;
int C_bb1790;
int C_bb1789;
int C_bb1788;
int C_bb1787;
int C_bb1786;
int C_bb1785;
int C_bb1784;
int C_bb1783;
int C_bb1782;
int C_bb1781;
int C_bb1780;
int C_bb1779;
int C_bb1778;
int C_bb1777;
int C_bb1776;
int C_bb1775;
int C_bb1774;
int C_bb1773;
int C_bb1772;
int C_bb1771;
int C_bb1770;
int C_bb1769;
int C_bb1768;
int C_bb1767;
int C_bb1766;
int C_bb1765;
int C_bb1764;
int C_bb1763;
int C_bb1762;
int C_bb1761;
int C_bb1760;
int C_bb1759;
int C_bb1758;
int C_bb1757;
int C_bb1756;
int C_bb1755;
int C_bb1754;
int C_bb1753;
int C_bb1752;
int C_bb1751;
int C_bb1750;
int C_bb1749;
int C_bb1748;
int C_bb1747;
int C_bb1746;
int C_bb1745;
int C_bb1744;
int C_bb1743;
int C_bb1742;
int C_bb1741;
int C_bb1740;
int C_bb1739;
int C_bb1738;
int C_bb1737;
int C_bb1736;
int C_bb1735;
int C_bb1734;
int C_bb1733;
int C_bb1732;
int C_bb1731;
int C_bb1730;
int C_bb1729;
int C_bb1728;
int C_bb1727;
int C_bb1726;
int C_bb1725;
int C_bb1724;
int C_bb1723;
int C_bb1722;
int C_bb1721;
int C_bb1720;
int C_bb1719;
int C_bb1718;
int C_bb1717;
int C_bb1716;
int C_bb1715;
int C_bb1714;
int C_bb1713;
int C_bb1712;
int C_bb1711;
int C_bb1710;
int C_bb1709;
int C_bb1708;
int C_bb1707;
int C_bb1706;
int C_bb1705;
int C_bb1704;
int C_bb1703;
int C_bb1702;
int C_bb1701;
int C_bb1700;
int C_bb1699;
int C_bb1698;
int C_bb1697;
int C_bb1696;
int C_bb1695;
int C_bb1694;
int C_bb1693;
int C_bb1692;
int C_bb1691;
int C_bb1690;
int C_bb1689;
int C_bb1688;
int C_bb1687;
int C_bb1686;
int C_bb1685;
int C_bb1684;
int C_bb1683;
int C_bb1682;
int C_bb1681;
int C_bb1680;
int C_bb1679;
int C_bb1678;
int C_bb1677;
int C_bb1676;
int C_bb1675;
int C_bb1674;
int C_bb1673;
int C_bb1672;
int C_bb1671;
int C_bb1670;
int C_bb1669;
int C_bb1668;
int C_bb1667;
int C_bb1666;
int C_bb1665;
int C_bb1664;
int C_bb1663;
int C_bb1662;
int C_bb1661;
int C_bb1660;
int C_bb1659;
int C_bb1658;
int C_bb1657;
int C_bb1656;
int C_bb1655;
int C_bb1654;
int C_bb1653;
int C_bb1652;
int C_bb1651;
int C_bb1650;
int C_bb1649;
int C_bb1648;
int C_bb1647;
int C_bb1646;
int C_bb1645;
int C_bb1644;
int C_bb1643;
int C_bb1642;
int C_bb1641;
int C_bb1640;
int C_bb1639;
int C_bb1638;
int C_bb1637;
int C_bb1636;
int C_bb1635;
int C_bb1634;
int C_bb1633;
int C_bb1632;
int C_bb1631;
int C_bb1630;
int C_bb1629;
int C_bb1628;
int C_bb1627;
int C_bb1626;
int C_bb1625;
int C_bb1624;
int C_bb1623;
int C_bb1622;
int C_bb1621;
int C_bb1620;
int C_bb1619;
int C_bb1618;
int C_bb1617;
int C_bb1616;
int C_bb1615;
int C_bb1614;
int C_bb1613;
int C_bb1612;
int C_bb1611;
int C_bb1610;
int C_bb1609;
int C_bb1608;
int C_bb1607;
int C_bb1606;
int C_bb1605;
int C_bb1604;
int C_bb1603;
int C_bb1602;
int C_bb1601;
int C_bb1600;
int C_bb1599;
int C_bb1598;
int C_bb1597;
int C_bb1596;
int C_bb1595;
int C_bb1594;
int C_bb1593;
int C_bb1592;
int C_bb1591;
int C_bb1590;
int C_bb1589;
int C_bb1588;
int C_bb1587;
int C_bb1586;
int C_bb1585;
int C_bb1584;
int C_bb1583;
int C_bb1582;
int C_bb1581;
int C_bb1580;
int C_bb1579;
int C_bb1578;
int C_bb1577;
int C_bb1576;
int C_bb1575;
int C_bb1574;
int C_bb1573;
int C_bb1572;
int C_bb1571;
int C_bb1570;
int C_bb1569;
int C_bb1568;
int C_bb1567;
int C_bb1566;
int C_bb1565;
int C_bb1564;
int C_bb1563;
int C_bb1562;
int C_bb1561;
int C_bb1560;
int C_bb1559;
int C_bb1558;
int C_bb1557;
int C_bb1556;
int C_bb1555;
int C_bb1554;
int C_bb1553;
int C_bb1552;
int C_bb1551;
int C_bb1550;
int C_bb1549;
int C_bb1548;
int C_bb1547;
int C_bb1546;
int C_bb1545;
int C_bb1544;
int C_bb1543;
int C_bb1542;
int C_bb1541;
int C_bb1540;
int C_bb1539;
int C_bb1538;
int C_bb1537;
int C_bb1536;
int C_bb1535;
int C_bb1534;
int C_bb1533;
int C_bb1532;
int C_bb1531;
int C_bb1530;
int C_bb1529;
int C_bb1528;
int C_bb1527;
int C_bb1526;
int C_bb1525;
int C_bb1524;
int C_bb1523;
int C_bb1522;
int C_bb1521;
int C_bb1520;
int C_bb1519;
int C_bb1518;
int C_bb1517;
int C_bb1516;
int C_bb1515;
int C_bb1514;
int C_bb1513;
int C_bb1512;
int C_bb1511;
int C_bb1510;
int C_bb1509;
int C_bb1508;
int C_bb1507;
int C_bb1506;
int C_bb1505;
int C_bb1504;
int C_bb1503;
int C_bb1502;
int C_bb1501;
int C_bb1500;
int C_bb1499;
int C_bb1498;
int C_bb1497;
int C_bb1496;
int C_bb1495;
int C_bb1494;
int C_bb1493;
int C_bb1492;
int C_bb1491;
int C_bb1490;
int C_bb1489;
int C_bb1488;
int C_bb1487;
int C_bb1486;
int C_bb1485;
int C_bb1484;
int C_bb1483;
int C_bb1482;
int C_bb1481;
int C_bb1480;
int C_bb1479;
int C_bb1478;
int C_bb1477;
int C_bb1476;
int C_bb1475;
int C_bb1474;
int C_bb1473;
int C_bb1472;
int C_bb1471;
int C_bb1470;
int C_bb1469;
int C_bb1468;
int C_bb1467;
int C_bb1466;
int C_bb1465;
int C_bb1464;
int C_bb1463;
int C_bb1462;
int C_bb1461;
int C_bb1460;
int C_bb1459;
int C_bb1458;
int C_bb1457;
int C_bb1456;
int C_bb1455;
int C_bb1454;
int C_bb1453;
int C_bb1452;
int C_bb1451;
int C_bb1450;
int C_bb1449;
int C_bb1448;
int C_bb1447;
int C_bb1446;
int C_bb1445;
int C_bb1444;
int C_bb1443;
int C_bb1442;
int C_bb1441;
int C_bb1440;
int C_bb1439;
int C_bb1438;
int C_bb1437;
int C_bb1436;
int C_bb1435;
int C_bb1434;
int C_bb1433;
int C_bb1432;
int C_bb1431;
int C_bb1430;
int C_bb1429;
int C_bb1428;
int C_bb1427;
int C_bb1426;
int C_bb1425;
int C_bb1424;
int C_bb1423;
int C_bb1422;
int C_bb1421;
int C_bb1420;
int C_bb1419;
int C_bb1418;
int C_bb1417;
int C_bb1416;
int C_bb1415;
int C_bb1414;
int C_bb1413;
int C_bb1412;
int C_bb1411;
int C_bb1410;
int C_bb1409;
int C_bb1408;
int C_bb1407;
int C_bb1406;
int C_bb1405;
int C_bb1404;
int C_bb1403;
int C_bb1402;
int C_bb1401;
int C_bb1400;
int C_bb1399;
int C_bb1398;
int C_bb1397;
int C_bb1396;
int C_bb1395;
int C_bb1394;
int C_bb1393;
int C_bb1392;
int C_bb1391;
int C_bb1390;
int C_bb1389;
int C_bb1388;
int C_bb1387;
int C_bb1386;
int C_bb1385;
int C_bb1384;
int C_bb1383;
int C_bb1382;
int C_bb1381;
int C_bb1380;
int C_bb1379;
int C_bb1378;
int C_bb1377;
int C_bb1376;
int C_bb1375;
int C_bb1374;
int C_bb1373;
int C_bb1372;
int C_bb1371;
int C_bb1370;
int C_bb1369;
int C_bb1368;
int C_bb1367;
int C_bb1366;
int C_bb1365;
int C_bb1364;
int C_bb1363;
int C_bb1362;
int C_bb1361;
int C_bb1360;
int C_bb1359;
int C_bb1358;
int C_bb1357;
int C_bb1356;
int C_bb1355;
int C_bb1354;
int C_bb1353;
int C_bb1352;
int C_bb1351;
int C_bb1350;
int C_bb1349;
int C_bb1348;
int C_bb1347;
int C_bb1346;
int C_bb1345;
int C_bb1344;
int C_bb1343;
int C_bb1342;
int C_bb1341;
int C_bb1340;
int C_bb1339;
int C_bb1338;
int C_bb1337;
int C_bb1336;
int C_bb1335;
int C_bb1334;
int C_bb1333;
int C_bb1332;
int C_bb1331;
int C_bb1330;
int C_bb1329;
int C_bb1328;
int C_bb1327;
int C_bb1326;
int C_bb1325;
int C_bb1324;
int C_bb1323;
int C_bb1322;
int C_bb1321;
int C_bb1320;
int C_bb1319;
int C_bb1318;
int C_bb1317;
int C_bb1316;
int C_bb1315;
int C_bb1314;
int C_bb1313;
int C_bb1312;
int C_bb1311;
int C_bb1310;
int C_bb1309;
int C_bb1308;
int C_bb1307;
int C_bb1306;
int C_bb1305;
int C_bb1304;
int C_bb1303;
int C_bb1302;
int C_bb1301;
int C_bb1300;
int C_bb1299;
int C_bb1298;
int C_bb1297;
int C_bb1296;
int C_bb1295;
int C_bb1294;
int C_bb1293;
int C_bb1292;
int C_bb1291;
int C_bb1290;
int C_bb1289;
int C_bb1288;
int C_bb1287;
int C_bb1286;
int C_bb1285;
int C_bb1284;
int C_bb1283;
int C_bb1282;
int C_bb1281;
int C_bb1280;
int C_bb1279;
int C_bb1278;
int C_bb1277;
int C_bb1276;
int C_bb1275;
int C_bb1274;
int C_bb1273;
int C_bb1272;
int C_bb1271;
int C_bb1270;
int C_bb1269;
int C_bb1268;
int C_bb1267;
int C_bb1266;
int C_bb1265;
int C_bb1264;
int C_bb1263;
int C_bb1262;
int C_bb1261;
int C_bb1260;
int C_bb1259;
int C_bb1258;
int C_bb1257;
int C_bb1256;
int C_bb1255;
int C_bb1254;
int C_bb1253;
int C_bb1252;
int C_bb1251;
int C_bb1250;
int C_bb1249;
int C_bb1248;
int C_bb1247;
int C_bb1246;
int C_bb1245;
int C_bb1244;
int C_bb1243;
int C_bb1242;
int C_bb1241;
int C_bb1240;
int C_bb1239;
int C_bb1238;
int C_bb1237;
int C_bb1236;
int C_bb1235;
int C_bb1234;
int C_bb1233;
int C_bb1232;
int C_bb1231;
int C_bb1230;
int C_bb1229;
int C_bb1228;
int C_bb1227;
int C_bb1226;
int C_bb1225;
int C_bb1224;
int C_bb1223;
int C_bb1222;
int C_bb1221;
int C_bb1220;
int C_bb1219;
int C_bb1218;
int C_bb1217;
int C_bb1216;
int C_bb1215;
int C_bb1214;
int C_bb1213;
int C_bb1212;
int C_bb1211;
int C_bb1210;
int C_bb1209;
int C_bb1208;
int C_bb1207;
int C_bb1206;
int C_bb1205;
int C_bb1204;
int C_bb1203;
int C_bb1202;
int C_bb1201;
int C_bb1200;
int C_bb1199;
int C_bb1198;
int C_bb1197;
int C_bb1196;
int C_bb1195;
int C_bb1194;
int C_bb1193;
int C_bb1192;
int C_bb1191;
int C_bb1190;
int C_bb1189;
int C_bb1188;
int C_bb1187;
int C_bb1186;
int C_bb1185;
int C_bb1184;
int C_bb1183;
int C_bb1182;
int C_bb1181;
int C_bb1180;
int C_bb1179;
int C_bb1178;
int C_bb1177;
int C_bb1176;
int C_bb1175;
int C_bb1174;
int C_bb1173;
int C_bb1172;
int C_bb1171;
int C_bb1170;
int C_bb1169;
int C_bb1168;
int C_bb1167;
int C_bb1166;
int C_bb1165;
int C_bb1164;
int C_bb1163;
int C_bb1162;
int C_bb1161;
int C_bb1160;
int C_bb1159;
int C_bb1158;
int C_bb1157;
int C_bb1156;
int C_bb1155;
int C_bb1154;
int C_bb1153;
int C_bb1152;
int C_bb1151;
int C_bb1150;
int C_bb1149;
int C_bb1148;
int C_bb1147;
int C_bb1146;
int C_bb1145;
int C_bb1144;
int C_bb1143;
int C_bb1142;
int C_bb1141;
int C_bb1140;
int C_bb1139;
int C_bb1138;
int C_bb1137;
int C_bb1136;
int C_bb1135;
int C_bb1134;
int C_bb1133;
int C_bb1132;
int C_bb1131;
int C_bb1130;
int C_bb1129;
int C_bb1128;
int C_bb1127;
int C_bb1126;
int C_bb1125;
int C_bb1124;
int C_bb1123;
int C_bb1122;
int C_bb1121;
int C_bb1120;
int C_bb1119;
int C_bb1118;
int C_bb1117;
int C_bb1116;
int C_bb1115;
int C_bb1114;
int C_bb1113;
int C_bb1112;
int C_bb1111;
int C_bb1110;
int C_bb1109;
int C_bb1108;
int C_bb1107;
int C_bb1106;
int C_bb1105;
int C_bb1104;
int C_bb1103;
int C_bb1102;
int C_bb1101;
int C_bb1100;
int C_bb1099;
int C_bb1098;
int C_bb1097;
int C_bb1096;
int C_bb1095;
int C_bb1094;
int C_bb1093;
int C_bb1092;
int C_bb1091;
int C_bb1090;
int C_bb1089;
int C_bb1088;
int C_bb1087;
int C_bb1086;
int C_bb1085;
int C_bb1084;
int C_bb1083;
int C_bb1082;
int C_bb1081;
int C_bb1080;
int C_bb1079;
int C_bb1078;
int C_bb1077;
int C_bb1076;
int C_bb1075;
int C_bb1074;
int C_bb1073;
int C_bb1072;
int C_bb1071;
int C_bb1070;
int C_bb1069;
int C_bb1068;
int C_bb1067;
int C_bb1066;
int C_bb1065;
int C_bb1064;
int C_bb1063;
int C_bb1062;
int C_bb1061;
int C_bb1060;
int C_bb1059;
int C_bb1058;
int C_bb1057;
int C_bb1056;
int C_bb1055;
int C_bb1054;
int C_bb1053;
int C_bb1052;
int C_bb1051;
int C_bb1050;
int C_bb1049;
int C_bb1048;
int C_bb1047;
int C_bb1046;
int C_bb1045;
int C_bb1044;
int C_bb1043;
int C_bb1042;
int C_bb1041;
int C_bb1040;
int C_bb1039;
int C_bb1038;
int C_bb1037;
int C_bb1036;
int C_bb1035;
int C_bb1034;
int C_bb1033;
int C_bb1032;
int C_bb1031;
int C_bb1030;
int C_bb1029;
int C_bb1028;
int C_bb1027;
int C_bb1026;
int C_bb1025;
int C_bb1024;
int C_bb1023;
int C_bb1022;
int C_bb1021;
int C_bb1020;
int C_bb1019;
int C_bb1018;
int C_bb1017;
int C_bb1016;
int C_bb1015;
int C_bb1014;
int C_bb1013;
int C_bb1012;
int C_bb1011;
int C_bb1010;
int C_bb1009;
int C_bb1008;
int C_bb1007;
int C_bb1006;
int C_bb1005;
int C_bb1004;
int C_bb1003;
int C_bb1002;
int C_bb1001;
int C_bb1000;
int C_bb999;
int C_bb998;
int C_bb997;
int C_bb996;
int C_bb995;
int C_bb994;
int C_bb993;
int C_bb992;
int C_bb991;
int C_bb990;
int C_bb989;
int C_bb988;
int C_bb987;
int C_bb986;
int C_bb985;
int C_bb984;
int C_bb983;
int C_bb982;
int C_bb981;
int C_bb980;
int C_bb979;
int C_bb978;
int C_bb977;
int C_bb976;
int C_bb975;
int C_bb974;
int C_bb973;
int C_bb972;
int C_bb971;
int C_bb970;
int C_bb969;
int C_bb968;
int C_bb967;
int C_bb966;
int C_bb965;
int C_bb964;
int C_bb963;
int C_bb962;
int C_bb961;
int C_bb960;
int C_bb959;
int C_bb958;
int C_bb957;
int C_bb956;
int C_bb955;
int C_bb954;
int C_bb953;
int C_bb952;
int C_bb951;
int C_bb950;
int C_bb949;
int C_bb948;
int C_bb947;
int C_bb946;
int C_bb945;
int C_bb944;
int C_bb943;
int C_bb942;
int C_bb941;
int C_bb940;
int C_bb939;
int C_bb938;
int C_bb937;
int C_bb936;
int C_bb935;
int C_bb934;
int C_bb933;
int C_bb932;
int C_bb931;
int C_bb930;
int C_bb929;
int C_bb928;
int C_bb927;
int C_bb926;
int C_bb925;
int C_bb924;
int C_bb923;
int C_bb922;
int C_bb921;
int C_bb920;
int C_bb919;
int C_bb918;
int C_bb917;
int C_bb916;
int C_bb915;
int C_bb914;
int C_bb913;
int C_bb912;
int C_bb911;
int C_bb910;
int C_bb909;
int C_bb908;
int C_bb907;
int C_bb906;
int C_bb905;
int C_bb904;
int C_bb903;
int C_bb902;
int C_bb901;
int C_bb900;
int C_bb899;
int C_bb898;
int C_bb897;
int C_bb896;
int C_bb895;
int C_bb894;
int C_bb893;
int C_bb892;
int C_bb891;
int C_bb890;
int C_bb889;
int C_bb888;
int C_bb887;
int C_bb886;
int C_bb885;
int C_bb884;
int C_bb883;
int C_bb882;
int C_bb881;
int C_bb880;
int C_bb879;
int C_bb878;
int C_bb877;
int C_bb876;
int C_bb875;
int C_bb874;
int C_bb873;
int C_bb872;
int C_bb871;
int C_bb870;
int C_bb869;
int C_bb868;
int C_bb867;
int C_bb866;
int C_bb865;
int C_bb864;
int C_bb863;
int C_bb862;
int C_bb861;
int C_bb860;
int C_bb859;
int C_bb858;
int C_bb857;
int C_bb856;
int C_bb855;
int C_bb854;
int C_bb853;
int C_bb852;
int C_bb851;
int C_bb850;
int C_bb849;
int C_bb848;
int C_bb847;
int C_bb846;
int C_bb845;
int C_bb844;
int C_bb843;
int C_bb842;
int C_bb841;
int C_bb840;
int C_bb839;
int C_bb838;
int C_bb837;
int C_bb836;
int C_bb835;
int C_bb834;
int C_bb833;
int C_bb832;
int C_bb831;
int C_bb830;
int C_bb829;
int C_bb828;
int C_bb827;
int C_bb826;
int C_bb825;
int C_bb824;
int C_bb823;
int C_bb822;
int C_bb821;
int C_bb820;
int C_bb819;
int C_bb818;
int C_bb817;
int C_bb816;
int C_bb815;
int C_bb814;
int C_bb813;
int C_bb812;
int C_bb811;
int C_bb810;
int C_bb809;
int C_bb808;
int C_bb807;
int C_bb806;
int C_bb805;
int C_bb804;
int C_bb803;
int C_bb802;
int C_bb801;
int C_bb800;
int C_bb799;
int C_bb798;
int C_bb797;
int C_bb796;
int C_bb795;
int C_bb794;
int C_bb793;
int C_bb792;
int C_bb791;
int C_bb790;
int C_bb789;
int C_bb788;
int C_bb787;
int C_bb786;
int C_bb785;
int C_bb784;
int C_bb783;
int C_bb782;
int C_bb781;
int C_bb780;
int C_bb779;
int C_bb778;
int C_bb777;
int C_bb776;
int C_bb775;
int C_bb774;
int C_bb773;
int C_bb772;
int C_bb771;
int C_bb770;
int C_bb769;
int C_bb768;
int C_bb767;
int C_bb766;
int C_bb765;
int C_bb764;
int C_bb763;
int C_bb762;
int C_bb761;
int C_bb760;
int C_bb759;
int C_bb758;
int C_bb757;
int C_bb756;
int C_bb755;
int C_bb754;
int C_bb753;
int C_bb752;
int C_bb751;
int C_bb750;
int C_bb749;
int C_bb748;
int C_bb747;
int C_bb746;
int C_bb745;
int C_bb744;
int C_bb743;
int C_bb742;
int C_bb741;
int C_bb740;
int C_bb739;
int C_bb738;
int C_bb737;
int C_bb736;
int C_bb735;
int C_bb734;
int C_bb733;
int C_bb732;
int C_bb731;
int C_bb730;
int C_bb729;
int C_bb728;
int C_bb727;
int C_bb726;
int C_bb725;
int C_bb724;
int C_bb723;
int C_bb722;
int C_bb721;
int C_bb720;
int C_bb719;
int C_bb718;
int C_bb717;
int C_bb716;
int C_bb715;
int C_bb714;
int C_bb713;
int C_bb712;
int C_bb711;
int C_bb710;
int C_bb709;
int C_bb708;
int C_bb707;
int C_bb706;
int C_bb705;
int C_bb704;
int C_bb703;
int C_bb702;
int C_bb701;
int C_bb700;
int C_bb699;
int C_bb698;
int C_bb697;
int C_bb696;
int C_bb695;
int C_bb694;
int C_bb693;
int C_bb692;
int C_bb691;
int C_bb690;
int C_bb689;
int C_bb688;
int C_bb687;
int C_bb686;
int C_bb685;
int C_bb684;
int C_bb683;
int C_bb682;
int C_bb681;
int C_bb680;
int C_bb679;
int C_bb678;
int C_bb677;
int C_bb676;
int C_bb675;
int C_bb674;
int C_bb673;
int C_bb672;
int C_bb671;
int C_bb670;
int C_bb669;
int C_bb668;
int C_bb667;
int C_bb666;
int C_bb665;
int C_bb664;
int C_bb663;
int C_bb662;
int C_bb661;
int C_bb660;
int C_bb659;
int C_bb658;
int C_bb657;
int C_bb656;
int C_bb655;
int C_bb654;
int C_bb653;
int C_bb652;
int C_bb651;
int C_bb650;
int C_bb649;
int C_bb648;
int C_bb647;
int C_bb646;
int C_bb645;
int C_bb644;
int C_bb643;
int C_bb642;
int C_bb641;
int C_bb640;
int C_bb639;
int C_bb638;
int C_bb637;
int C_bb636;
int C_bb635;
int C_bb634;
int C_bb633;
int C_bb632;
int C_bb631;
int C_bb630;
int C_bb629;
int C_bb628;
int C_bb627;
int C_bb626;
int C_bb625;
int C_bb624;
int C_bb623;
int C_bb622;
int C_bb621;
int C_bb620;
int C_bb619;
int C_bb618;
int C_bb617;
int C_bb616;
int C_bb615;
int C_bb614;
int C_bb613;
int C_bb612;
int C_bb611;
int C_bb610;
int C_bb609;
int C_bb608;
int C_bb607;
int C_bb606;
int C_bb605;
int C_bb604;
int C_bb603;
int C_bb602;
int C_bb601;
int C_bb600;
int C_bb599;
int C_bb598;
int C_bb597;
int C_bb596;
int C_bb595;
int C_bb594;
int C_bb593;
int C_bb592;
int C_bb591;
int C_bb590;
int C_bb589;
int C_bb588;
int C_bb587;
int C_bb586;
int C_bb585;
int C_bb584;
int C_bb583;
int C_bb582;
int C_bb581;
int C_bb580;
int C_bb579;
int C_bb578;
int C_bb577;
int C_bb576;
int C_bb575;
int C_bb574;
int C_bb573;
int C_bb572;
int C_bb571;
int C_bb570;
int C_bb569;
int C_bb568;
int C_bb567;
int C_bb566;
int C_bb565;
int C_bb564;
int C_bb563;
int C_bb562;
int C_bb561;
int C_bb560;
int C_bb559;
int C_bb558;
int C_bb557;
int C_bb556;
int C_bb555;
int C_bb554;
int C_bb553;
int C_bb552;
int C_bb551;
int C_bb550;
int C_bb549;
int C_bb548;
int C_bb547;
int C_bb546;
int C_bb545;
int C_bb544;
int C_bb543;
int C_bb542;
int C_bb541;
int C_bb540;
int C_bb539;
int C_bb538;
int C_bb537;
int C_bb536;
int C_bb535;
int C_bb534;
int C_bb533;
int C_bb532;
int C_bb531;
int C_bb530;
int C_bb529;
int C_bb528;
int C_bb527;
int C_bb526;
int C_bb525;
int C_bb524;
int C_bb523;
int C_bb522;
int C_bb521;
int C_bb520;
int C_bb519;
int C_bb518;
int C_bb517;
int C_bb516;
int C_bb515;
int C_bb514;
int C_bb513;
int C_bb512;
int C_bb511;
int C_bb510;
int C_bb509;
int C_bb508;
int C_bb507;
int C_bb506;
int C_bb505;
int C_bb504;
int C_bb503;
int C_bb502;
int C_bb501;
int C_bb500;
int C_bb499;
int C_bb498;
int C_bb497;
int C_bb496;
int C_bb495;
int C_bb494;
int C_bb493;
int C_bb492;
int C_bb491;
int C_bb490;
int C_bb489;
int C_bb488;
int C_bb487;
int C_bb486;
int C_bb485;
int C_bb484;
int C_bb483;
int C_bb482;
int C_bb481;
int C_bb480;
int C_bb479;
int C_bb478;
int C_bb477;
int C_bb476;
int C_bb475;
int C_bb474;
int C_bb473;
int C_bb472;
int C_bb471;
int C_bb470;
int C_bb469;
int C_bb468;
int C_bb467;
int C_bb466;
int C_bb465;
int C_bb464;
int C_bb463;
int C_bb462;
int C_bb461;
int C_bb460;
int C_bb459;
int C_bb458;
int C_bb457;
int C_bb456;
int C_bb455;
int C_bb454;
int C_bb453;
int C_bb452;
int C_bb451;
int C_bb450;
int C_bb449;
int C_bb448;
int C_bb447;
int C_bb446;
int C_bb445;
int C_bb444;
int C_bb443;
int C_bb442;
int C_bb441;
int C_bb440;
int C_bb439;
int C_bb438;
int C_bb437;
int C_bb436;
int C_bb435;
int C_bb434;
int C_bb433;
int C_bb432;
int C_bb431;
int C_bb430;
int C_bb429;
int C_bb428;
int C_bb427;
int C_bb426;
int C_bb425;
int C_bb424;
int C_bb423;
int C_bb422;
int C_bb421;
int C_bb420;
int C_bb419;
int C_bb418;
int C_bb417;
int C_bb416;
int C_bb415;
int C_bb414;
int C_bb413;
int C_bb412;
int C_bb411;
int C_bb410;
int C_bb409;
int C_bb408;
int C_bb407;
int C_bb406;
int C_bb405;
int C_bb404;
int C_bb403;
int C_bb402;
int C_bb401;
int C_bb400;
int C_bb399;
int C_bb398;
int C_bb397;
int C_bb396;
int C_bb395;
int C_bb394;
int C_bb393;
int C_bb392;
int C_bb391;
int C_bb390;
int C_bb389;
int C_bb388;
int C_bb387;
int C_bb386;
int C_bb385;
int C_bb384;
int C_bb383;
int C_bb382;
int C_bb381;
int C_bb380;
int C_bb379;
int C_bb378;
int C_bb377;
int C_bb376;
int C_bb375;
int C_bb374;
int C_bb373;
int C_bb372;
int C_bb371;
int C_bb370;
int C_bb369;
int C_bb368;
int C_bb367;
int C_bb366;
int C_bb365;
int C_bb364;
int C_bb363;
int C_bb362;
int C_bb361;
int C_bb360;
int C_bb359;
int C_bb358;
int C_bb357;
int C_bb356;
int C_bb355;
int C_bb354;
int C_bb353;
int C_bb352;
int C_bb351;
int C_bb350;
int C_bb349;
int C_bb348;
int C_bb347;
int C_bb346;
int C_bb345;
int C_bb344;
int C_bb343;
int C_bb342;
int C_bb341;
int C_bb340;
int C_bb339;
int C_bb338;
int C_bb337;
int C_bb336;
int C_bb335;
int C_bb334;
int C_bb333;
int C_bb332;
int C_bb331;
int C_bb330;
int C_bb329;
int C_bb328;
int C_bb327;
int C_bb326;
int C_bb325;
int C_bb324;
int C_bb323;
int C_bb322;
int C_bb321;
int C_bb320;
int C_bb319;
int C_bb318;
int C_bb317;
int C_bb316;
int C_bb315;
int C_bb314;
int C_bb313;
int C_bb312;
int C_bb311;
int C_bb310;
int C_bb309;
int C_bb308;
int C_bb307;
int C_bb306;
int C_bb305;
int C_bb304;
int C_bb303;
int C_bb302;
int C_bb301;
int C_bb300;
int C_bb299;
int C_bb298;
int C_bb297;
int C_bb296;
int C_bb295;
int C_bb294;
int C_bb293;
int C_bb292;
int C_bb291;
int C_bb290;
int C_bb289;
int C_bb288;
int C_bb287;
int C_bb286;
int C_bb285;
int C_bb284;
int C_bb283;
int C_bb282;
int C_bb281;
int C_bb280;
int C_bb279;
int C_bb278;
int C_bb277;
int C_bb276;
int C_bb275;
int C_bb274;
int C_bb273;
int C_bb272;
int C_bb271;
int C_bb270;
int C_bb269;
int C_bb268;
int C_bb267;
int C_bb266;
int C_bb265;
int C_bb264;
int C_bb263;
int C_bb262;
int C_bb261;
int C_bb260;
int C_bb259;
int C_bb258;
int C_bb257;
int C_bb256;
int C_bb255;
int C_bb254;
int C_bb253;
int C_bb252;
int C_bb251;
int C_bb250;
int C_bb249;
int C_bb248;
int C_bb247;
int C_bb246;
int C_bb245;
int C_bb244;
int C_bb243;
int C_bb242;
int C_bb241;
int C_bb240;
int C_bb239;
int C_bb238;
int C_bb237;
int C_bb236;
int C_bb235;
int C_bb234;
int C_bb233;
int C_bb232;
int C_bb231;
int C_bb230;
int C_bb229;
int C_bb228;
int C_bb227;
int C_bb226;
int C_bb225;
int C_bb224;
int C_bb223;
int C_bb222;
int C_bb221;
int C_bb220;
int C_bb219;
int C_bb218;
int C_bb217;
int C_bb216;
int C_bb215;
int C_bb214;
int C_bb213;
int C_bb212;
int C_bb211;
int C_bb210;
int C_bb209;
int C_bb208;
int C_bb207;
int C_bb206;
int C_bb205;
int C_bb204;
int C_bb203;
int C_bb202;
int C_bb201;
int C_bb200;
int C_bb199;
int C_bb198;
int C_bb197;
int C_bb196;
int C_bb195;
int C_bb194;
int C_bb193;
int C_bb192;
int C_bb191;
int C_bb190;
int C_bb189;
int C_bb188;
int C_bb187;
int C_bb186;
int C_bb185;
int C_bb184;
int C_bb183;
int C_bb182;
int C_bb181;
int C_bb180;
int C_bb179;
int C_bb178;
int C_bb177;
int C_bb176;
int C_bb175;
int C_bb174;
int C_bb173;
int C_bb172;
int C_bb171;
int C_bb170;
int C_bb169;
int C_bb168;
int C_bb167;
int C_bb166;
int C_bb165;
int C_bb164;
int C_bb163;
int C_bb162;
int C_bb161;
int C_bb160;
int C_bb159;
int C_bb158;
int C_bb157;
int C_bb156;
int C_bb155;
int C_bb154;
int C_bb153;
int C_bb152;
int C_bb151;
int C_bb150;
int C_bb149;
int C_bb148;
int C_bb147;
int C_bb146;
int C_bb145;
int C_bb144;
int C_bb143;
int C_bb142;
int C_bb141;
int C_bb140;
int C_bb139;
int C_bb138;
int C_bb137;
int C_bb136;
int C_bb135;
int C_bb134;
int C_bb133;
int C_bb132;
int C_bb131;
int C_bb130;
int C_bb129;
int C_bb128;
int C_bb127;
int C_bb126;
int C_bb125;
int C_bb124;
int C_bb123;
int C_bb122;
int C_bb121;
int C_bb120;
int C_bb119;
int C_bb118;
int C_bb117;
int C_bb116;
int C_bb115;
int C_bb114;
int C_bb113;
int C_bb112;
int C_bb111;
int C_bb110;
int C_bb109;
int C_bb108;
int C_bb107;
int C_bb106;
int C_bb105;
int C_bb104;
int C_bb103;
int C_bb102;
int C_bb101;
int C_bb100;
int C_bb99;
int C_bb98;
int C_bb97;
int C_bb96;
int C_bb95;
int C_bb94;
int C_bb93;
int C_bb92;
int C_bb91;
int C_bb90;
int C_bb89;
int C_bb88;
int C_bb87;
int C_bb86;
int C_bb85;
int C_bb84;
int C_bb83;
int C_bb82;
int C_bb81;
int C_bb80;
int C_bb79;
int C_bb78;
int C_bb77;
int C_bb76;
int C_bb75;
int C_bb74;
int C_bb73;
int C_bb72;
int C_bb71;
int C_bb70;
int C_bb69;
int C_bb68;
int C_bb67;
int C_bb66;
int C_bb65;
int C_bb64;
int C_bb63;
int C_bb62;
int C_bb61;
int C_bb60;
int C_bb59;
int C_bb58;
int C_bb57;
int C_bb56;
int C_bb55;
int C_bb54;
int C_bb53;
int C_bb52;
int C_bb51;
int C_bb50;
int C_bb49;
int C_bb48;
int C_bb47;
int C_bb46;
int C_bb45;
int C_bb44;
int C_bb43;
int C_bb42;
int C_bb41;
int C_bb40;
int C_bb39;
int C_bb38;
int C_bb37;
int C_bb36;
int C_bb35;
int C_bb34;
int C_bb33;
int C_bb32;
int C_bb31;
int C_bb30;
int C_bb29;
int C_bb28;
int C_bb27;
int C_bb26;
int C_bb25;
int C_bb24;
int C_bb23;
int C_bb22;
int C_bb21;
int C_bb20;
int C_bb19;
int C_bb18;
int wcetloop_17;
int C_bb17;
int C_bb16;
int C_bb15;
int C_bb14;
int C_bb13;
int C_bb12;
int wcetloop_11;
int C_bb11;
int wcetloop_10;
int C_bb10;
int wcetloop_9;
int C_bb9;
int wcetloop_8;
int C_bb8;
int C_bb7;
int C_bb6;
int C_bb5;
int C_bb4;
int C_bb3;
int C_bb2;
int C_bb1;
int C_bb0;
int wcet;
int wcet_fin;
int numlines;
int set_7;
int set_6;
int set_5;
int set_4;
int set_3;
int set_2;
int set_1;
int set_0;
int L_431;
int L_430;
int L_42f;
int L_46a;
int L_469;
int L_468;
int L_467;
int L_466;
int L_441;
int L_440;
int L_43f;
int L_43c;
int L_43e;
int L_43d;
int L_442;
int L_43b;
int L_43a;
int L_437;
int L_435;
int L_439;
int L_438;
int L_434;
int L_436;
int L_433;
int L_432;
int L_463;
int L_462;
int L_464;
int L_461;
int L_460;
int L_45f;
int L_45e;
int L_470;
int L_46e;
int L_46f;
int L_46d;
int L_46c;
int L_47a;
int L_479;
int L_478;
int L_476;
int L_477;
int L_47b;
int L_475;
int L_474;
int L_473;
int L_4ab;
int L_4aa;
int L_4a9;
int L_4a8;
int L_4a7;
int L_4ae;
int L_4b1;
int L_4a6;
int L_4af;
int L_4b0;
int L_4ad;
int L_4ac;
int L_4a5;
int L_4a4;
int L_4a3;
int L_490;
int L_48f;
int L_48e;
int L_48d;
int L_4a2;
int L_4a1;
int L_4a0;
int L_49f;
int L_49e;
int L_49d;
int L_49c;
int L_49b;
int L_49a;
int L_499;
int L_498;
int L_497;
int L_496;
int L_495;
int L_48c;
int L_48b;
int L_48a;
int L_484;
int L_488;
int L_483;
int L_489;
int L_486;
int L_487;
int L_485;
int L_482;
int L_481;
int L_480;
int L_47f;
int L_4b2;
int L_47e;
int L_47d;
int L_47c;
int L_45b;
int L_457;
int L_456;
int L_455;
int L_454;
int L_45a;
int L_459;
int L_458;
int L_45c;
int L_450;
int L_44f;
int L_44e;
int L_453;
int L_452;
int L_451;
int L_44d;
int L_472;
int L_471;
int L_449;
int L_44c;
int L_448;
int L_447;
int L_44b;
int L_44a;
int L_446;
int L_445;
int L_444;
int L_42e;
int L_42d;
int L_42c;
int L_42b;
int L_428;
int L_42a;
int L_427;
int L_429;
int L_426;
int L_425;
int L_424;
int L_423;
int L_422;
int L_41e;
int L_41d;
int L_41c;
int L_41b;
int L_41a;
int L_419;
int L_418;
int L_417;
int L_416;
int L_415;
int L_414;
int L_421;
