# Supplementary material for: Reducing the WCET and analysis time of systems with simple lockable instruction caches
Source: PLoS One. 2020 Mar 19;15(3):e0229980. doi: 10.1371/journal.pone.0229980 (PMC7082033; doi:10.1371/journal.pone.0229980)
Supplement: S1 File — (ZIP) [file pone.0229980.s001.zip › ILPS/basicmath_O2_L32_C1024_A2_CM10_NM_phases.ilp]

/* IPET system */
max:  -1 wcet_fin;
-1 auxSL_2000 = 0; /*Phase_0.*/
5 C_bb2000 + 11 numlines_Phase_2000 + -1 wcet_Phase_2000 = 0; /*Phase_2000.*/
-1 auxSL_1995 = 0; /*Phase_0.*/
33 C_bb1995 + 11 numlines_Phase_1995 + -1 wcet_Phase_1995 = 0; /*Phase_1995.*/
-1 auxSL_1532 = 0; /*Phase_0.*/
26 C_bb1532 + 11 numlines_Phase_1532 + -1 wcet_Phase_1532 = 0; /*Phase_1532.*/
1 wcetloop_1526 + 11 numlines_Phase_1526 + -1 wcet_Phase_1526 = 0; /*Phase_1526.*/
-1 auxSL_1459 = 0; /*Phase_0.*/
26 C_bb1459 + 11 numlines_Phase_1459 + -1 wcet_Phase_1459 = 0; /*Phase_1459.*/
1 wcetloop_1453 + 11 numlines_Phase_1453 + -1 wcet_Phase_1453 = 0; /*Phase_1453.*/
-1 auxSL_1386 = 0; /*Phase_0.*/
26 C_bb1386 + 11 numlines_Phase_1386 + -1 wcet_Phase_1386 = 0; /*Phase_1386.*/
1 wcetloop_1380 + 11 numlines_Phase_1380 + -1 wcet_Phase_1380 = 0; /*Phase_1380.*/
-1 auxSL_1358 = 0; /*Phase_0.*/
26 C_bb1358 + 11 numlines_Phase_1358 + -1 wcet_Phase_1358 = 0; /*Phase_1358.*/
1 wcetloop_1352 + 11 numlines_Phase_1352 + -1 wcet_Phase_1352 = 0; /*Phase_1352.*/
-1 auxSL_1282 = 0; /*Phase_0.*/
26 C_bb1282 + 11 numlines_Phase_1282 + -1 wcet_Phase_1282 = 0; /*Phase_1282.*/
1 wcetloop_1276 + 11 numlines_Phase_1276 + -1 wcet_Phase_1276 = 0; /*Phase_1276.*/
-1 auxSL_1268 = 0; /*Phase_0.*/
26 C_bb1268 + 11 numlines_Phase_1268 + -1 wcet_Phase_1268 = 0; /*Phase_1268.*/
1 wcetloop_1262 + 11 numlines_Phase_1262 + -1 wcet_Phase_1262 = 0; /*Phase_1262.*/
-1 auxSL_1240 = 0; /*Phase_0.*/
26 C_bb1240 + 11 numlines_Phase_1240 + -1 wcet_Phase_1240 = 0; /*Phase_1240.*/
1 wcetloop_1234 + 11 numlines_Phase_1234 + -1 wcet_Phase_1234 = 0; /*Phase_1234.*/
-1 auxSL_1226 = 0; /*Phase_0.*/
26 C_bb1226 + 11 numlines_Phase_1226 + -1 wcet_Phase_1226 = 0; /*Phase_1226.*/
1 wcetloop_1220 + 11 numlines_Phase_1220 + -1 wcet_Phase_1220 = 0; /*Phase_1220.*/
-1 auxSL_1139 = 0; /*Phase_0.*/
26 C_bb1139 + 11 numlines_Phase_1139 + -1 wcet_Phase_1139 = 0; /*Phase_1139.*/
1 wcetloop_1133 + 11 numlines_Phase_1133 + -1 wcet_Phase_1133 = 0; /*Phase_1133.*/
-1 auxSL_1066 = 0; /*Phase_0.*/
26 C_bb1066 + 11 numlines_Phase_1066 + -1 wcet_Phase_1066 = 0; /*Phase_1066.*/
1 wcetloop_1060 + 11 numlines_Phase_1060 + -1 wcet_Phase_1060 = 0; /*Phase_1060.*/
-1 auxSL_993 = 0; /*Phase_0.*/
26 C_bb993 + 11 numlines_Phase_993 + -1 wcet_Phase_993 = 0; /*Phase_993.*/
1 wcetloop_987 + 11 numlines_Phase_987 + -1 wcet_Phase_987 = 0; /*Phase_987.*/
-1 auxSL_965 = 0; /*Phase_0.*/
26 C_bb965 + 11 numlines_Phase_965 + -1 wcet_Phase_965 = 0; /*Phase_965.*/
1 wcetloop_959 + 11 numlines_Phase_959 + -1 wcet_Phase_959 = 0; /*Phase_959.*/
-1 auxSL_889 = 0; /*Phase_0.*/
26 C_bb889 + 11 numlines_Phase_889 + -1 wcet_Phase_889 = 0; /*Phase_889.*/
1 wcetloop_883 + 11 numlines_Phase_883 + -1 wcet_Phase_883 = 0; /*Phase_883.*/
-1 auxSL_875 = 0; /*Phase_0.*/
26 C_bb875 + 11 numlines_Phase_875 + -1 wcet_Phase_875 = 0; /*Phase_875.*/
1 wcetloop_869 + 11 numlines_Phase_869 + -1 wcet_Phase_869 = 0; /*Phase_869.*/
-1 auxSL_847 = 0; /*Phase_0.*/
26 C_bb847 + 11 numlines_Phase_847 + -1 wcet_Phase_847 = 0; /*Phase_847.*/
1 wcetloop_841 + 11 numlines_Phase_841 + -1 wcet_Phase_841 = 0; /*Phase_841.*/
-1 auxSL_833 = 0; /*Phase_0.*/
26 C_bb833 + 11 numlines_Phase_833 + -1 wcet_Phase_833 = 0; /*Phase_833.*/
1 wcetloop_827 + 11 numlines_Phase_827 + -1 wcet_Phase_827 = 0; /*Phase_827.*/
-1 auxSL_746 = 0; /*Phase_0.*/
26 C_bb746 + 11 numlines_Phase_746 + -1 wcet_Phase_746 = 0; /*Phase_746.*/
1 wcetloop_740 + 11 numlines_Phase_740 + -1 wcet_Phase_740 = 0; /*Phase_740.*/
-1 auxSL_673 = 0; /*Phase_0.*/
26 C_bb673 + 11 numlines_Phase_673 + -1 wcet_Phase_673 = 0; /*Phase_673.*/
1 wcetloop_667 + 11 numlines_Phase_667 + -1 wcet_Phase_667 = 0; /*Phase_667.*/
-1 auxSL_600 = 0; /*Phase_0.*/
26 C_bb600 + 11 numlines_Phase_600 + -1 wcet_Phase_600 = 0; /*Phase_600.*/
1 wcetloop_594 + 11 numlines_Phase_594 + -1 wcet_Phase_594 = 0; /*Phase_594.*/
-1 auxSL_572 = 0; /*Phase_0.*/
26 C_bb572 + 11 numlines_Phase_572 + -1 wcet_Phase_572 = 0; /*Phase_572.*/
1 wcetloop_566 + 11 numlines_Phase_566 + -1 wcet_Phase_566 = 0; /*Phase_566.*/
-1 auxSL_496 = 0; /*Phase_0.*/
26 C_bb496 + 11 numlines_Phase_496 + -1 wcet_Phase_496 = 0; /*Phase_496.*/
1 wcetloop_490 + 11 numlines_Phase_490 + -1 wcet_Phase_490 = 0; /*Phase_490.*/
-1 auxSL_482 = 0; /*Phase_0.*/
26 C_bb482 + 11 numlines_Phase_482 + -1 wcet_Phase_482 = 0; /*Phase_482.*/
1 wcetloop_476 + 11 numlines_Phase_476 + -1 wcet_Phase_476 = 0; /*Phase_476.*/
-1 auxSL_454 = 0; /*Phase_0.*/
26 C_bb454 + 11 numlines_Phase_454 + -1 wcet_Phase_454 = 0; /*Phase_454.*/
1 wcetloop_448 + 11 numlines_Phase_448 + -1 wcet_Phase_448 = 0; /*Phase_448.*/
-1 auxSL_440 = 0; /*Phase_0.*/
26 C_bb440 + 11 numlines_Phase_440 + -1 wcet_Phase_440 = 0; /*Phase_440.*/
1 wcetloop_434 + 11 numlines_Phase_434 + -1 wcet_Phase_434 = 0; /*Phase_434.*/
-1 auxSL_353 = 0; /*Phase_0.*/
26 C_bb353 + 11 numlines_Phase_353 + -1 wcet_Phase_353 = 0; /*Phase_353.*/
1 wcetloop_347 + 11 numlines_Phase_347 + -1 wcet_Phase_347 = 0; /*Phase_347.*/
-1 auxSL_280 = 0; /*Phase_0.*/
26 C_bb280 + 11 numlines_Phase_280 + -1 wcet_Phase_280 = 0; /*Phase_280.*/
1 wcetloop_274 + 11 numlines_Phase_274 + -1 wcet_Phase_274 = 0; /*Phase_274.*/
-1 auxSL_207 = 0; /*Phase_0.*/
26 C_bb207 + 11 numlines_Phase_207 + -1 wcet_Phase_207 = 0; /*Phase_207.*/
1 wcetloop_201 + 11 numlines_Phase_201 + -1 wcet_Phase_201 = 0; /*Phase_201.*/
-1 auxSL_179 = 0; /*Phase_0.*/
26 C_bb179 + 11 numlines_Phase_179 + -1 wcet_Phase_179 = 0; /*Phase_179.*/
1 wcetloop_173 + 11 numlines_Phase_173 + -1 wcet_Phase_173 = 0; /*Phase_173.*/
-1 auxSL_103 = 0; /*Phase_0.*/
26 C_bb103 + 11 numlines_Phase_103 + -1 wcet_Phase_103 = 0; /*Phase_103.*/
1 wcetloop_97 + 11 numlines_Phase_97 + -1 wcet_Phase_97 = 0; /*Phase_97.*/
-1 auxSL_89 = 0; /*Phase_0.*/
26 C_bb89 + 11 numlines_Phase_89 + -1 wcet_Phase_89 = 0; /*Phase_89.*/
1 wcetloop_83 + 11 numlines_Phase_83 + -1 wcet_Phase_83 = 0; /*Phase_83.*/
-1 auxSL_61 = 0; /*Phase_0.*/
26 C_bb61 + 11 numlines_Phase_61 + -1 wcet_Phase_61 = 0; /*Phase_61.*/
1 wcetloop_55 + 11 numlines_Phase_55 + -1 wcet_Phase_55 = 0; /*Phase_55.*/
-1 auxSL_47 = 0; /*Phase_0.*/
26 C_bb47 + 11 numlines_Phase_47 + -1 wcet_Phase_47 = 0; /*Phase_47.*/
1 wcetloop_41 + 11 numlines_Phase_41 + -1 wcet_Phase_41 = 0; /*Phase_41.*/
1 wcetloop_17 + 11 numlines_Phase_17 + -1 wcet_Phase_17 = 0; /*Phase_17.*/
1 wcetloop_8 + 11 numlines_Phase_8 + -1 wcet_Phase_8 = 0; /*Phase_8.*/
-1 C_bb2 + -1 Wcet_basicmath_main_bb3 + -1 C_bb1 + 1 Wcet_main_bb1 = 4; /*Phase_0.Phase_0.*/
-875 C_bb12 + -1 Wcet_basicmath_solveCubic_bb1593 + -875 C_bb11 + 1 wcet_bb11_bb12 = 1750; /*Phase_8.*/
-1 wcet_bb11_bb12 + 1 wcetloop_11 >= 0; /*Phase_8.*/
-1750 L_41b_Pbb8 + -175 C_bb13 + -1750 L_41a_Pbb8 + -1 wcetloop_11 + -175 C_bb10 + 1 wcet_bb10_bb11 = -3500; /*Phase_8., DFH BB 11 Line L_41a_Pbb8(175*(11-1)), DAH BB 13 Line L_41b_Pbb8(175*(11-1))*/
-1 wcet_bb10_bb11 + 1 wcetloop_10 >= 300; /*Phase_8.*/
-250 L_41b_Pbb8 + -25 C_bb14 + -250 L_419_Pbb8 + -1 wcetloop_10 + -25 C_bb9 + 1 wcet_bb9_bb10 = -500; /*Phase_8., DFH BB 10 Line L_419_Pbb8(25*(11-1)), DAH BB 14 Line L_41b_Pbb8(25*(11-1))*/
-1 wcet_bb9_bb10 + 1 wcetloop_9 >= 40; /*Phase_8.*/
-50 L_41c_Pbb8 + -5 C_bb15 + -50 L_419_Pbb8 + -1 wcetloop_9 + -5 C_bb8 + 1 wcet_bb8_bb9 = -100; /*Phase_8., DFH BB 9 Line L_419_Pbb8(5*(11-1)), DAH BB 15 Line L_41c_Pbb8(5*(11-1))*/
-1 wcet_bb8_bb9 + 1 wcetloop_8 >= 8; /*Phase_8.*/
-1000 C_bb18 + -1 Wcet_basicmath_usqrt_bb1986 + -1000 C_bb17 + 1 wcet_bb17_bb18 = 2000; /*Phase_17.*/
-1 wcet_bb17_bb18 + 1 wcetloop_17 >= 0; /*Phase_17.*/
-1 C_bb20 + -10 L_41d + -1 Wcet_basicmath_usqrt_bb1994 + -1 C_bb19 + -10 L_41c_Pbb17 + -1 wcetloop_17 + -10 L_41c + -1 C_bb16 + -10 L_419_Pbb8 + -1 wcetloop_8 + -1 C_bb7 + -1 Wcet_basicmath_solveCubic_bb1200 + -1 C_bb6 + -1 Wcet_basicmath_solveCubic_bb807 + -1 C_bb5 + -1 Wcet_basicmath_solveCubic_bb414 + -1 C_bb4 + -1 Wcet_basicmath_solveCubic_bb21 + -1 C_bb3 + 1 Wcet_basicmath_main_bb3 = -28; /*Phase_0.Phase_0., DFH BB 8 Line L_419_Pbb8(1*(11-1)), DAH BB 16 Line L_41c(1*(11-1)), DFH BB 17 Line L_41c_Pbb17(1*(11-1)), DAH BB 19 Line L_41d(1*(11-1))*/
-1 C_bb1997 + -10 L_431 + -1 Wcet_basicmath_memcpy_bb1998 + -1 C_bb1996 + -10 L_42f_Pbb1995 + -33 C_bb1995 + -1 C_bb1994 + 1 Wcet_basicmath_usqrt_bb1994 = 48; /*Phase_0.Phase_0., DFH BB 1995 Line L_42f_Pbb1995(1* (11-1)), DAH BB 1996 Line L_431(1*(11-1))*/
-1000 C_bb1989 + -10000 L_431_Pbb17 + -1 Wcet_basicmath_memcpy_bb1990 + -1000 C_bb1988 + -10000 L_42f_Pbb17 + -33000 C_bb1987 + -1000 C_bb1986 + 1 Wcet_basicmath_usqrt_bb1986 = 47938; /*Phase_17.Phase_17., DFH BB 1987 Line L_42f_Pbb17(1000* (11-1)), DAH BB 1988 Line L_431_Pbb17(1000*(11-1))*/
-875 C_bb1606 + -1 Wcet_basicmath___cosf_bb1927 + -875 C_bb1605 + -1 Wcet_basicmath___ieee754_sqrtf_bb1913 + -875 C_bb1604 + -1 Wcet_basicmath___cosf_bb1854 + -875 C_bb1603 + -1 Wcet_basicmath___ieee754_sqrtf_bb1840 + -875 C_bb1602 + -1 Wcet_basicmath___cosf_bb1781 + -875 C_bb1601 + -1 Wcet_basicmath___ieee754_sqrtf_bb1767 + -875 C_bb1599 + -1 Wcet_basicmath___ieee754_acosf_bb1636 + -875 C_bb1597 + -1 Wcet_basicmath___ieee754_sqrtf_bb1621 + -875 C_bb1595 + -875 C_bb1593 + 1 wcet_bb1593_bb1595 = 15750; /*Phase_8.*/
-1 wcet_bb1593_bb1595 + 1 wcet_bb1593 >= 0; /*Phase_8.*/
-875 C_bb1600 + -1 Wcet_basicmath___ieee754_powf_bb1677 + -875 C_bb1598 + -1 Wcet_basicmath___fabsf_bb1635 + -875 C_bb1596 + -8750 L_425_Pbb8 + -1 Wcet_basicmath___ieee754_sqrtf_bb1607 + -875 C_bb1594 + -875 C_bb1593 + 1 wcet_bb1593_bb1594 = -3500; /*Phase_8., DAH BB 1594 Line L_425_Pbb8(875*(11-1))*/
-1 wcet_bb1593_bb1594 + 1 wcet_bb1593 >= 0; /*Phase_8.*/
-1 wcet_bb1593 + 1 Wcet_basicmath_solveCubic_bb1593 = 1750; /*Phase_8.*/
-1 C_bb1213 + -1 Wcet_basicmath___cosf_bb1534 + -1 C_bb1212 + -1 Wcet_basicmath___ieee754_sqrtf_bb1520 + -1 C_bb1211 + -1 Wcet_basicmath___cosf_bb1461 + -1 C_bb1210 + -1 Wcet_basicmath___ieee754_sqrtf_bb1447 + -1 C_bb1209 + -1 Wcet_basicmath___cosf_bb1388 + -1 C_bb1208 + -1 Wcet_basicmath___ieee754_sqrtf_bb1374 + -1 C_bb1206 + -1 Wcet_basicmath___ieee754_acosf_bb1243 + -1 C_bb1204 + -1 Wcet_basicmath___ieee754_sqrtf_bb1228 + -1 C_bb1202 + -1 C_bb1200 + 1 wcet_bb1200_bb1202 = 18; /*Phase_0.*/
-1 wcet_bb1200_bb1202 + 1 wcet_bb1200 >= 0; /*Phase_0.*/
-1 C_bb1207 + -1 Wcet_basicmath___ieee754_powf_bb1284 + -1 C_bb1205 + -1 Wcet_basicmath___fabsf_bb1242 + -1 C_bb1203 + -10 L_425 + -1 Wcet_basicmath___ieee754_sqrtf_bb1214 + -1 C_bb1201 + -1 C_bb1200 + 1 wcet_bb1200_bb1201 = -4; /*Phase_0., DAH BB 1201 Line L_425(1*(11-1))*/
-1 wcet_bb1200_bb1201 + 1 wcet_bb1200 >= 0; /*Phase_0.*/
-1 wcet_bb1200 + 1 Wcet_basicmath_solveCubic_bb1200 = 2; /*Phase_0.*/
-1 C_bb820 + -1 Wcet_basicmath___cosf_bb1141 + -1 C_bb819 + -1 Wcet_basicmath___ieee754_sqrtf_bb1127 + -1 C_bb818 + -1 Wcet_basicmath___cosf_bb1068 + -1 C_bb817 + -1 Wcet_basicmath___ieee754_sqrtf_bb1054 + -1 C_bb816 + -1 Wcet_basicmath___cosf_bb995 + -1 C_bb815 + -1 Wcet_basicmath___ieee754_sqrtf_bb981 + -1 C_bb813 + -1 Wcet_basicmath___ieee754_acosf_bb850 + -1 C_bb811 + -1 Wcet_basicmath___ieee754_sqrtf_bb835 + -1 C_bb809 + -1 C_bb807 + 1 wcet_bb807_bb809 = 18; /*Phase_0.*/
-1 wcet_bb807_bb809 + 1 wcet_bb807 >= 0; /*Phase_0.*/
-1 C_bb814 + -1 Wcet_basicmath___ieee754_powf_bb891 + -1 C_bb812 + -1 Wcet_basicmath___fabsf_bb849 + -1 C_bb810 + -10 L_425 + -1 Wcet_basicmath___ieee754_sqrtf_bb821 + -1 C_bb808 + -1 C_bb807 + 1 wcet_bb807_bb808 = -4; /*Phase_0., DAH BB 808 Line L_425(1*(11-1))*/
-1 wcet_bb807_bb808 + 1 wcet_bb807 >= 0; /*Phase_0.*/
-1 wcet_bb807 + 1 Wcet_basicmath_solveCubic_bb807 = 2; /*Phase_0.*/
-1 C_bb427 + -1 Wcet_basicmath___cosf_bb748 + -1 C_bb426 + -1 Wcet_basicmath___ieee754_sqrtf_bb734 + -1 C_bb425 + -1 Wcet_basicmath___cosf_bb675 + -1 C_bb424 + -1 Wcet_basicmath___ieee754_sqrtf_bb661 + -1 C_bb423 + -1 Wcet_basicmath___cosf_bb602 + -1 C_bb422 + -1 Wcet_basicmath___ieee754_sqrtf_bb588 + -1 C_bb420 + -1 Wcet_basicmath___ieee754_acosf_bb457 + -1 C_bb418 + -1 Wcet_basicmath___ieee754_sqrtf_bb442 + -1 C_bb416 + -1 C_bb414 + 1 wcet_bb414_bb416 = 18; /*Phase_0.*/
-1 wcet_bb414_bb416 + 1 wcet_bb414 >= 0; /*Phase_0.*/
-1 C_bb421 + -1 Wcet_basicmath___ieee754_powf_bb498 + -1 C_bb419 + -1 Wcet_basicmath___fabsf_bb456 + -1 C_bb417 + -10 L_425 + -1 Wcet_basicmath___ieee754_sqrtf_bb428 + -1 C_bb415 + -1 C_bb414 + 1 wcet_bb414_bb415 = -4; /*Phase_0., DAH BB 415 Line L_425(1*(11-1))*/
-1 wcet_bb414_bb415 + 1 wcet_bb414 >= 0; /*Phase_0.*/
-1 wcet_bb414 + 1 Wcet_basicmath_solveCubic_bb414 = 2; /*Phase_0.*/
-1 C_bb34 + -1 Wcet_basicmath___cosf_bb355 + -1 C_bb33 + -1 Wcet_basicmath___ieee754_sqrtf_bb341 + -1 C_bb32 + -1 Wcet_basicmath___cosf_bb282 + -1 C_bb31 + -1 Wcet_basicmath___ieee754_sqrtf_bb268 + -1 C_bb30 + -1 Wcet_basicmath___cosf_bb209 + -1 C_bb29 + -1 Wcet_basicmath___ieee754_sqrtf_bb195 + -1 C_bb27 + -1 Wcet_basicmath___ieee754_acosf_bb64 + -1 C_bb25 + -1 Wcet_basicmath___ieee754_sqrtf_bb49 + -1 C_bb23 + -1 C_bb21 + 1 wcet_bb21_bb23 = 18; /*Phase_0.*/
-1 wcet_bb21_bb23 + 1 wcet_bb21 >= 0; /*Phase_0.*/
-1 C_bb28 + -1 Wcet_basicmath___ieee754_powf_bb105 + -1 C_bb26 + -1 Wcet_basicmath___fabsf_bb63 + -1 C_bb24 + -10 L_425 + -1 Wcet_basicmath___ieee754_sqrtf_bb35 + -1 C_bb22 + -1 C_bb21 + 1 wcet_bb21_bb22 = -4; /*Phase_0., DAH BB 22 Line L_425(1*(11-1))*/
-1 wcet_bb21_bb22 + 1 wcet_bb21 >= 0; /*Phase_0.*/
-1 wcet_bb21 + 1 Wcet_basicmath_solveCubic_bb21 = 2; /*Phase_0.*/
-10 L_421 + -1 C_bb2001 + -50 L_421_Pbb2000 + -5 C_bb2000 + -10 L_420 + -1 C_bb1999 + -1 C_bb1998 + 1 wcet_bb1998_bb1999 = -62; /*Phase_0., DAH BB 1999 Line L_420(1*(11-1)), DAH BB 2000 Line L_421_Pbb2000(5*(11-1)), DAH BB 2001 Line L_421(1*(11-1))*/
-1 wcet_bb1998_bb1999 + 1 wcet_bb1998 >= 0; /*Phase_0.*/
-1 wcet_bb1998 + 1 Wcet_basicmath_memcpy_bb1998 = 2; /*Phase_0.*/
-1000 C_bb1993 + -60000 L_421_Pbb17 + -5000 C_bb1992 + -10000 L_420_Pbb17 + -1000 C_bb1991 + -1000 C_bb1990 + 1 wcet_bb1990_bb1991 = -62500; /*Phase_17., DAH BB 1991 Line L_420_Pbb17(1000*(11-1)), DAH BB 1992 Line L_421_Pbb17(5000*(11-1)), DAH BB 1993 Line L_421_Pbb17(1000*(11-1))*/
-1 wcet_bb1990_bb1991 + 1 wcet_bb1990 >= 0; /*Phase_17.*/
-1 wcet_bb1990 + 1 Wcet_basicmath_memcpy_bb1990 = 2000; /*Phase_17.*/
-8750 L_471_Pbb8 + -1 Wcet_basicmath___kernel_cosf_bb1962 + -875 C_bb1932 + -875 C_bb1929 + -875 C_bb1927 + 1 wcet_bb1927_bb1929 = -7000; /*Phase_8., DAH BB 1932 Line L_471_Pbb8(875*(11-1))*/
-1 wcet_bb1927_bb1929 + 1 wcet_bb1927 >= 0; /*Phase_8.*/
-8750 L_46e_Pbb8 + -1 wcet_bb1928 + -875 C_bb1927 + 1 wcet_bb1927_bb1928 = -8750; /*Phase_8., DAH BB 1928 Line L_46e_Pbb8(875*(11-1))*/
-1 wcet_bb1927_bb1928 + 1 wcet_bb1927 >= 0; /*Phase_8.*/
-1 wcet_bb1934 + -1 Wcet_basicmath___ieee754_rem_pio2f_bb1943 + -875 C_bb1931 + -875 C_bb1928 + 1 wcet_bb1928_bb1931 = 3500; /*Phase_8.*/
-1 wcet_bb1928_bb1931 + 1 wcet_bb1928 >= 0; /*Phase_8.*/
-8750 L_46f_Pbb8 + -875 C_bb1933 + -8750 L_46e_Pbb8 + -875 C_bb1930 + -875 C_bb1928 + 1 wcet_bb1928_bb1930 = -17500; /*Phase_8., DAH BB 1930 Line L_46e_Pbb8(875*(11-1)), DAH BB 1933 Line L_46f_Pbb8(875*(11-1))*/
-1 wcet_bb1928_bb1930 + 1 wcet_bb1928 >= 0; /*Phase_8.*/
-875 C_bb1933 + -875 C_bb1939 + -1 Wcet_basicmath___kernel_sinf_bb1969 + -875 C_bb1936 + -875 C_bb1934 + 1 wcet_bb1934_bb1936 = 5250; /*Phase_8.*/
-1 wcet_bb1934_bb1936 + 1 wcet_bb1934 >= 0; /*Phase_8.*/
-1 wcet_bb1935 + -875 C_bb1934 + 1 wcet_bb1934_bb1935 = 0; /*Phase_8.*/
-1 wcet_bb1934_bb1935 + 1 wcet_bb1934 >= 0; /*Phase_8.*/
-875 C_bb1933 + -875 C_bb1942 + -1 Wcet_basicmath___kernel_cosf_bb1974 + -875 C_bb1938 + -875 C_bb1935 + 1 wcet_bb1935_bb1938 = 5250; /*Phase_8.*/
-1 wcet_bb1935_bb1938 + 1 wcet_bb1935 >= 0; /*Phase_8.*/
-8750 L_470_Pbb8 + -1 wcet_bb1937 + -875 C_bb1935 + 1 wcet_bb1935_bb1937 = -8750; /*Phase_8., DAH BB 1937 Line L_470_Pbb8(875*(11-1))*/
-1 wcet_bb1935_bb1937 + 1 wcet_bb1935 >= 0; /*Phase_8.*/
-1 Wcet_basicmath___kernel_cosf_bb1962 + -875 C_bb1932 + -875 C_bb1941 + -875 C_bb1937 + 1 wcet_bb1937_bb1941 = 3500; /*Phase_8.*/
-1 wcet_bb1937_bb1941 + 1 wcet_bb1937 >= 0; /*Phase_8.*/
-8750 L_470_Pbb8 + -1 Wcet_basicmath___kernel_sinf_bb1981 + -875 C_bb1940 + -875 C_bb1937 + 1 wcet_bb1937_bb1940 = -8750; /*Phase_8., DAH BB 1940 Line L_470_Pbb8(875*(11-1))*/
-1 wcet_bb1937_bb1940 + 1 wcet_bb1937 >= 0; /*Phase_8.*/
-1 wcet_bb1927 + 1 Wcet_basicmath___cosf_bb1927 = 1750; /*Phase_8.*/
-8750 L_44a_Pbb8 + -875 C_bb1924 + -1750 C_bb1919 + 1 wcet_bb1919_bb1924 = -7000; /*Phase_8., DAH BB 1924 Line L_44a_Pbb8(875*(11-1))*/
-1 wcet_bb1919_bb1924 + 1 wcetloop_1919 >= 0; /*Phase_8.*/
-875 C_bb1915 + -875 C_bb1913 + 1 wcet_bb1913_bb1915 = 1750; /*Phase_8.*/
-1 wcet_bb1913_bb1915 + 1 wcet_bb1913 >= 0; /*Phase_8.*/
-8750 L_445_Pbb8 + -1 wcet_bb1914 + -875 C_bb1913 + 1 wcet_bb1913_bb1914 = -8750; /*Phase_8., DAH BB 1914 Line L_445_Pbb8(875*(11-1))*/
-1 wcet_bb1913_bb1914 + 1 wcet_bb1913 >= 0; /*Phase_8.*/
-1 wcet_bb1917 + -875 C_bb1914 + 1 wcet_bb1914_bb1917 = 1750; /*Phase_8.*/
-1 wcet_bb1914_bb1917 + 1 wcet_bb1914 >= 0; /*Phase_8.*/
-8750 L_445_Pbb8 + -1 wcet_bb1916 + -875 C_bb1914 + 1 wcet_bb1914_bb1916 = -8750; /*Phase_8., DAH BB 1916 Line L_445_Pbb8(875*(11-1))*/
-1 wcet_bb1914_bb1916 + 1 wcet_bb1914 >= 0; /*Phase_8.*/
-875 C_bb1915 + -875 C_bb1921 + -875 C_bb1917 + 1 wcet_bb1917_bb1921 = 3500; /*Phase_8.*/
-1 wcet_bb1917_bb1921 + 1 wcet_bb1917 >= 0; /*Phase_8.*/
-875 C_bb1915 + -8750 L_44b_Pbb8 + -875 C_bb1920 + -875 C_bb1917 + 1 wcet_bb1917_bb1920 = -7000; /*Phase_8., DAH BB 1920 Line L_44b_Pbb8(875*(11-1))*/
-1 wcet_bb1917_bb1920 + 1 wcet_bb1917 >= 0; /*Phase_8.*/
-8750 L_449_Pbb8 + -875 C_bb1915 + -875 C_bb1926 + -8750 L_447_Pbb8 + -22750 C_bb1925 + -875 C_bb1922 + -875 C_bb1923 + -17500 L_44a_Pbb8 + -1 wcetloop_1919 + -875 C_bb1916 + 1 wcet_bb1916_bb1919 = 12180; /*Phase_8., DFM BB 1919 Line L_44a_Pbb8(875*(11-1)), DAH BB 1923 Line L_44a_Pbb8(875*(11-1)), DFH BB 1925 Line L_447_Pbb8(875* (11-1)), DAH BB 1915 Line L_449_Pbb8(875*(11-1))*/
-1 wcet_bb1916_bb1919 + 1 wcet_bb1916 >= 0; /*Phase_8.*/
-8750 L_449_Pbb8 + -875 C_bb1915 + -875 C_bb1926 + -8750 L_447_Pbb8 + -22750 C_bb1925 + -875 C_bb1922 + -17500 L_446_Pbb8 + -875 C_bb1918 + -875 C_bb1916 + 1 wcet_bb1916_bb1918 = 8680; /*Phase_8., DAH BB 1918 Line L_446_Pbb8(875*(11-1)), DAH BB 1922 Line L_446_Pbb8(875*(11-1)), DFH BB 1925 Line L_447_Pbb8(875* (11-1)), DAH BB 1915 Line L_449_Pbb8(875*(11-1))*/
-1 wcet_bb1916_bb1918 + 1 wcet_bb1916 >= 0; /*Phase_8.*/
-1 wcet_bb1913 + 1 Wcet_basicmath___ieee754_sqrtf_bb1913 = 1750; /*Phase_8.*/
-8750 L_471_Pbb8 + -1 Wcet_basicmath___kernel_cosf_bb1889 + -875 C_bb1859 + -875 C_bb1856 + -875 C_bb1854 + 1 wcet_bb1854_bb1856 = -7000; /*Phase_8., DAH BB 1859 Line L_471_Pbb8(875*(11-1))*/
-1 wcet_bb1854_bb1856 + 1 wcet_bb1854 >= 0; /*Phase_8.*/
-8750 L_46e_Pbb8 + -1 wcet_bb1855 + -875 C_bb1854 + 1 wcet_bb1854_bb1855 = -8750; /*Phase_8., DAH BB 1855 Line L_46e_Pbb8(875*(11-1))*/
-1 wcet_bb1854_bb1855 + 1 wcet_bb1854 >= 0; /*Phase_8.*/
-1 wcet_bb1861 + -1 Wcet_basicmath___ieee754_rem_pio2f_bb1870 + -875 C_bb1858 + -875 C_bb1855 + 1 wcet_bb1855_bb1858 = 3500; /*Phase_8.*/
-1 wcet_bb1855_bb1858 + 1 wcet_bb1855 >= 0; /*Phase_8.*/
-8750 L_46f_Pbb8 + -875 C_bb1860 + -8750 L_46e_Pbb8 + -875 C_bb1857 + -875 C_bb1855 + 1 wcet_bb1855_bb1857 = -17500; /*Phase_8., DAH BB 1857 Line L_46e_Pbb8(875*(11-1)), DAH BB 1860 Line L_46f_Pbb8(875*(11-1))*/
-1 wcet_bb1855_bb1857 + 1 wcet_bb1855 >= 0; /*Phase_8.*/
-875 C_bb1860 + -875 C_bb1866 + -1 Wcet_basicmath___kernel_sinf_bb1896 + -875 C_bb1863 + -875 C_bb1861 + 1 wcet_bb1861_bb1863 = 5250; /*Phase_8.*/
-1 wcet_bb1861_bb1863 + 1 wcet_bb1861 >= 0; /*Phase_8.*/
-1 wcet_bb1862 + -875 C_bb1861 + 1 wcet_bb1861_bb1862 = 0; /*Phase_8.*/
-1 wcet_bb1861_bb1862 + 1 wcet_bb1861 >= 0; /*Phase_8.*/
-875 C_bb1860 + -875 C_bb1869 + -1 Wcet_basicmath___kernel_cosf_bb1901 + -875 C_bb1865 + -875 C_bb1862 + 1 wcet_bb1862_bb1865 = 5250; /*Phase_8.*/
-1 wcet_bb1862_bb1865 + 1 wcet_bb1862 >= 0; /*Phase_8.*/
-8750 L_470_Pbb8 + -1 wcet_bb1864 + -875 C_bb1862 + 1 wcet_bb1862_bb1864 = -8750; /*Phase_8., DAH BB 1864 Line L_470_Pbb8(875*(11-1))*/
-1 wcet_bb1862_bb1864 + 1 wcet_bb1862 >= 0; /*Phase_8.*/
-1 Wcet_basicmath___kernel_cosf_bb1889 + -875 C_bb1859 + -875 C_bb1868 + -875 C_bb1864 + 1 wcet_bb1864_bb1868 = 3500; /*Phase_8.*/
-1 wcet_bb1864_bb1868 + 1 wcet_bb1864 >= 0; /*Phase_8.*/
-8750 L_470_Pbb8 + -1 Wcet_basicmath___kernel_sinf_bb1908 + -875 C_bb1867 + -875 C_bb1864 + 1 wcet_bb1864_bb1867 = -8750; /*Phase_8., DAH BB 1867 Line L_470_Pbb8(875*(11-1))*/
-1 wcet_bb1864_bb1867 + 1 wcet_bb1864 >= 0; /*Phase_8.*/
-1 wcet_bb1854 + 1 Wcet_basicmath___cosf_bb1854 = 1750; /*Phase_8.*/
-8750 L_44a_Pbb8 + -875 C_bb1851 + -1750 C_bb1846 + 1 wcet_bb1846_bb1851 = -7000; /*Phase_8., DAH BB 1851 Line L_44a_Pbb8(875*(11-1))*/
-1 wcet_bb1846_bb1851 + 1 wcetloop_1846 >= 0; /*Phase_8.*/
-875 C_bb1842 + -875 C_bb1840 + 1 wcet_bb1840_bb1842 = 1750; /*Phase_8.*/
-1 wcet_bb1840_bb1842 + 1 wcet_bb1840 >= 0; /*Phase_8.*/
-8750 L_445_Pbb8 + -1 wcet_bb1841 + -875 C_bb1840 + 1 wcet_bb1840_bb1841 = -8750; /*Phase_8., DAH BB 1841 Line L_445_Pbb8(875*(11-1))*/
-1 wcet_bb1840_bb1841 + 1 wcet_bb1840 >= 0; /*Phase_8.*/
-1 wcet_bb1844 + -875 C_bb1841 + 1 wcet_bb1841_bb1844 = 1750; /*Phase_8.*/
-1 wcet_bb1841_bb1844 + 1 wcet_bb1841 >= 0; /*Phase_8.*/
-8750 L_445_Pbb8 + -1 wcet_bb1843 + -875 C_bb1841 + 1 wcet_bb1841_bb1843 = -8750; /*Phase_8., DAH BB 1843 Line L_445_Pbb8(875*(11-1))*/
-1 wcet_bb1841_bb1843 + 1 wcet_bb1841 >= 0; /*Phase_8.*/
-875 C_bb1842 + -875 C_bb1848 + -875 C_bb1844 + 1 wcet_bb1844_bb1848 = 3500; /*Phase_8.*/
-1 wcet_bb1844_bb1848 + 1 wcet_bb1844 >= 0; /*Phase_8.*/
-875 C_bb1842 + -8750 L_44b_Pbb8 + -875 C_bb1847 + -875 C_bb1844 + 1 wcet_bb1844_bb1847 = -7000; /*Phase_8., DAH BB 1847 Line L_44b_Pbb8(875*(11-1))*/
-1 wcet_bb1844_bb1847 + 1 wcet_bb1844 >= 0; /*Phase_8.*/
-8750 L_449_Pbb8 + -875 C_bb1842 + -875 C_bb1853 + -8750 L_447_Pbb8 + -22750 C_bb1852 + -875 C_bb1849 + -875 C_bb1850 + -17500 L_44a_Pbb8 + -1 wcetloop_1846 + -875 C_bb1843 + 1 wcet_bb1843_bb1846 = 12180; /*Phase_8., DFM BB 1846 Line L_44a_Pbb8(875*(11-1)), DAH BB 1850 Line L_44a_Pbb8(875*(11-1)), DFH BB 1852 Line L_447_Pbb8(875* (11-1)), DAH BB 1842 Line L_449_Pbb8(875*(11-1))*/
-1 wcet_bb1843_bb1846 + 1 wcet_bb1843 >= 0; /*Phase_8.*/
-8750 L_449_Pbb8 + -875 C_bb1842 + -875 C_bb1853 + -8750 L_447_Pbb8 + -22750 C_bb1852 + -875 C_bb1849 + -17500 L_446_Pbb8 + -875 C_bb1845 + -875 C_bb1843 + 1 wcet_bb1843_bb1845 = 8680; /*Phase_8., DAH BB 1845 Line L_446_Pbb8(875*(11-1)), DAH BB 1849 Line L_446_Pbb8(875*(11-1)), DFH BB 1852 Line L_447_Pbb8(875* (11-1)), DAH BB 1842 Line L_449_Pbb8(875*(11-1))*/
-1 wcet_bb1843_bb1845 + 1 wcet_bb1843 >= 0; /*Phase_8.*/
-1 wcet_bb1840 + 1 Wcet_basicmath___ieee754_sqrtf_bb1840 = 1750; /*Phase_8.*/
-8750 L_471_Pbb8 + -1 Wcet_basicmath___kernel_cosf_bb1816 + -875 C_bb1786 + -875 C_bb1783 + -875 C_bb1781 + 1 wcet_bb1781_bb1783 = -7000; /*Phase_8., DAH BB 1786 Line L_471_Pbb8(875*(11-1))*/
-1 wcet_bb1781_bb1783 + 1 wcet_bb1781 >= 0; /*Phase_8.*/
-8750 L_46e_Pbb8 + -1 wcet_bb1782 + -875 C_bb1781 + 1 wcet_bb1781_bb1782 = -8750; /*Phase_8., DAH BB 1782 Line L_46e_Pbb8(875*(11-1))*/
-1 wcet_bb1781_bb1782 + 1 wcet_bb1781 >= 0; /*Phase_8.*/
-1 wcet_bb1788 + -1 Wcet_basicmath___ieee754_rem_pio2f_bb1797 + -875 C_bb1785 + -875 C_bb1782 + 1 wcet_bb1782_bb1785 = 3500; /*Phase_8.*/
-1 wcet_bb1782_bb1785 + 1 wcet_bb1782 >= 0; /*Phase_8.*/
-8750 L_46f_Pbb8 + -875 C_bb1787 + -8750 L_46e_Pbb8 + -875 C_bb1784 + -875 C_bb1782 + 1 wcet_bb1782_bb1784 = -17500; /*Phase_8., DAH BB 1784 Line L_46e_Pbb8(875*(11-1)), DAH BB 1787 Line L_46f_Pbb8(875*(11-1))*/
-1 wcet_bb1782_bb1784 + 1 wcet_bb1782 >= 0; /*Phase_8.*/
-875 C_bb1787 + -875 C_bb1793 + -1 Wcet_basicmath___kernel_sinf_bb1823 + -875 C_bb1790 + -875 C_bb1788 + 1 wcet_bb1788_bb1790 = 5250; /*Phase_8.*/
-1 wcet_bb1788_bb1790 + 1 wcet_bb1788 >= 0; /*Phase_8.*/
-1 wcet_bb1789 + -875 C_bb1788 + 1 wcet_bb1788_bb1789 = 0; /*Phase_8.*/
-1 wcet_bb1788_bb1789 + 1 wcet_bb1788 >= 0; /*Phase_8.*/
-875 C_bb1787 + -875 C_bb1796 + -1 Wcet_basicmath___kernel_cosf_bb1828 + -875 C_bb1792 + -875 C_bb1789 + 1 wcet_bb1789_bb1792 = 5250; /*Phase_8.*/
-1 wcet_bb1789_bb1792 + 1 wcet_bb1789 >= 0; /*Phase_8.*/
-8750 L_470_Pbb8 + -1 wcet_bb1791 + -875 C_bb1789 + 1 wcet_bb1789_bb1791 = -8750; /*Phase_8., DAH BB 1791 Line L_470_Pbb8(875*(11-1))*/
-1 wcet_bb1789_bb1791 + 1 wcet_bb1789 >= 0; /*Phase_8.*/
-1 Wcet_basicmath___kernel_cosf_bb1816 + -875 C_bb1786 + -875 C_bb1795 + -875 C_bb1791 + 1 wcet_bb1791_bb1795 = 3500; /*Phase_8.*/
-1 wcet_bb1791_bb1795 + 1 wcet_bb1791 >= 0; /*Phase_8.*/
-8750 L_470_Pbb8 + -1 Wcet_basicmath___kernel_sinf_bb1835 + -875 C_bb1794 + -875 C_bb1791 + 1 wcet_bb1791_bb1794 = -8750; /*Phase_8., DAH BB 1794 Line L_470_Pbb8(875*(11-1))*/
-1 wcet_bb1791_bb1794 + 1 wcet_bb1791 >= 0; /*Phase_8.*/
-1 wcet_bb1781 + 1 Wcet_basicmath___cosf_bb1781 = 1750; /*Phase_8.*/
-8750 L_44a_Pbb8 + -875 C_bb1778 + -1750 C_bb1773 + 1 wcet_bb1773_bb1778 = -7000; /*Phase_8., DAH BB 1778 Line L_44a_Pbb8(875*(11-1))*/
-1 wcet_bb1773_bb1778 + 1 wcetloop_1773 >= 0; /*Phase_8.*/
-875 C_bb1769 + -875 C_bb1767 + 1 wcet_bb1767_bb1769 = 1750; /*Phase_8.*/
-1 wcet_bb1767_bb1769 + 1 wcet_bb1767 >= 0; /*Phase_8.*/
-8750 L_445_Pbb8 + -1 wcet_bb1768 + -875 C_bb1767 + 1 wcet_bb1767_bb1768 = -8750; /*Phase_8., DAH BB 1768 Line L_445_Pbb8(875*(11-1))*/
-1 wcet_bb1767_bb1768 + 1 wcet_bb1767 >= 0; /*Phase_8.*/
-1 wcet_bb1771 + -875 C_bb1768 + 1 wcet_bb1768_bb1771 = 1750; /*Phase_8.*/
-1 wcet_bb1768_bb1771 + 1 wcet_bb1768 >= 0; /*Phase_8.*/
-8750 L_445_Pbb8 + -1 wcet_bb1770 + -875 C_bb1768 + 1 wcet_bb1768_bb1770 = -8750; /*Phase_8., DAH BB 1770 Line L_445_Pbb8(875*(11-1))*/
-1 wcet_bb1768_bb1770 + 1 wcet_bb1768 >= 0; /*Phase_8.*/
-875 C_bb1769 + -875 C_bb1775 + -875 C_bb1771 + 1 wcet_bb1771_bb1775 = 3500; /*Phase_8.*/
-1 wcet_bb1771_bb1775 + 1 wcet_bb1771 >= 0; /*Phase_8.*/
-875 C_bb1769 + -8750 L_44b_Pbb8 + -875 C_bb1774 + -875 C_bb1771 + 1 wcet_bb1771_bb1774 = -7000; /*Phase_8., DAH BB 1774 Line L_44b_Pbb8(875*(11-1))*/
-1 wcet_bb1771_bb1774 + 1 wcet_bb1771 >= 0; /*Phase_8.*/
-8750 L_449_Pbb8 + -875 C_bb1769 + -875 C_bb1780 + -8750 L_447_Pbb8 + -22750 C_bb1779 + -875 C_bb1776 + -875 C_bb1777 + -17500 L_44a_Pbb8 + -1 wcetloop_1773 + -875 C_bb1770 + 1 wcet_bb1770_bb1773 = 12180; /*Phase_8., DFM BB 1773 Line L_44a_Pbb8(875*(11-1)), DAH BB 1777 Line L_44a_Pbb8(875*(11-1)), DFH BB 1779 Line L_447_Pbb8(875* (11-1)), DAH BB 1769 Line L_449_Pbb8(875*(11-1))*/
-1 wcet_bb1770_bb1773 + 1 wcet_bb1770 >= 0; /*Phase_8.*/
-8750 L_449_Pbb8 + -875 C_bb1769 + -875 C_bb1780 + -8750 L_447_Pbb8 + -22750 C_bb1779 + -875 C_bb1776 + -17500 L_446_Pbb8 + -875 C_bb1772 + -875 C_bb1770 + 1 wcet_bb1770_bb1772 = 8680; /*Phase_8., DAH BB 1772 Line L_446_Pbb8(875*(11-1)), DAH BB 1776 Line L_446_Pbb8(875*(11-1)), DFH BB 1779 Line L_447_Pbb8(875* (11-1)), DAH BB 1769 Line L_449_Pbb8(875*(11-1))*/
-1 wcet_bb1770_bb1772 + 1 wcet_bb1770 >= 0; /*Phase_8.*/
-1 wcet_bb1767 + 1 Wcet_basicmath___ieee754_sqrtf_bb1767 = 1750; /*Phase_8.*/
-875 C_bb1679 + -875 C_bb1677 + 1 wcet_bb1677_bb1679 = 1750; /*Phase_8.*/
-1 wcet_bb1677_bb1679 + 1 wcet_bb1677 >= 0; /*Phase_8.*/
-8750 L_47f_Pbb8 + -1 wcet_bb1678 + -875 C_bb1677 + 1 wcet_bb1677_bb1678 = -8750; /*Phase_8., DAH BB 1678 Line L_47f_Pbb8(875*(11-1))*/
-1 wcet_bb1677_bb1678 + 1 wcet_bb1677 >= 0; /*Phase_8.*/
-1 wcet_bb1681 + -875 C_bb1678 + 1 wcet_bb1678_bb1681 = 1750; /*Phase_8.*/
-1 wcet_bb1678_bb1681 + 1 wcet_bb1678 >= 0; /*Phase_8.*/
-8750 L_47f_Pbb8 + -1 wcet_bb1680 + -875 C_bb1678 + 1 wcet_bb1678_bb1680 = -8750; /*Phase_8., DAH BB 1680 Line L_47f_Pbb8(875*(11-1))*/
-1 wcet_bb1678_bb1680 + 1 wcet_bb1678 >= 0; /*Phase_8.*/
-875 C_bb1679 + -875 C_bb1681 + 1 wcet_bb1681_bb1679 = 1750; /*Phase_8.*/
-1 wcet_bb1681_bb1679 + 1 wcet_bb1681 >= 0; /*Phase_8.*/
-8750 L_485_Pbb8 + -1 wcet_bb1684 + -875 C_bb1681 + 1 wcet_bb1681_bb1684 = -8750; /*Phase_8., DAH BB 1684 Line L_485_Pbb8(875*(11-1))*/
-1 wcet_bb1681_bb1684 + 1 wcet_bb1681 >= 0; /*Phase_8.*/
-1 wcet_bb1686 + -875 C_bb1684 + 1 wcet_bb1684_bb1686 = 1750; /*Phase_8.*/
-1 wcet_bb1684_bb1686 + 1 wcet_bb1684 >= 0; /*Phase_8.*/
-8750 L_486_Pbb8 + -875 C_bb1683 + -875 C_bb1684 + 1 wcet_bb1684_bb1683 = -8750; /*Phase_8., DAH BB 1683 Line L_486_Pbb8(875*(11-1))*/
-1 wcet_bb1684_bb1683 + 1 wcet_bb1684 >= 0; /*Phase_8.*/
-875 C_bb1683 + -875 C_bb1680 + 1 wcet_bb1680_bb1683 = 1750; /*Phase_8.*/
-1 wcet_bb1680_bb1683 + 1 wcet_bb1680 >= 0; /*Phase_8.*/
-8750 L_480_Pbb8 + -1 wcet_bb1682 + -875 C_bb1680 + 1 wcet_bb1680_bb1682 = -8750; /*Phase_8., DAH BB 1682 Line L_480_Pbb8(875*(11-1))*/
-1 wcet_bb1680_bb1682 + 1 wcet_bb1680 >= 0; /*Phase_8.*/
-1 wcet_bb1686 + -875 C_bb1682 + 1 wcet_bb1682_bb1686 = 1750; /*Phase_8.*/
-1 wcet_bb1682_bb1686 + 1 wcet_bb1682 >= 0; /*Phase_8.*/
-1 wcet_bb1685 + -875 C_bb1682 + 1 wcet_bb1682_bb1685 = 0; /*Phase_8.*/
-1 wcet_bb1682_bb1685 + 1 wcet_bb1682 >= 0; /*Phase_8.*/
-1 wcet_bb1685 + -875 C_bb1690 + -875 C_bb1686 + 1 wcet_bb1686_bb1690 = 3500; /*Phase_8.*/
-1 wcet_bb1686_bb1690 + 1 wcet_bb1686 >= 0; /*Phase_8.*/
-1 wcet_bb1689 + -875 C_bb1686 + 1 wcet_bb1686_bb1689 = 0; /*Phase_8.*/
-1 wcet_bb1686_bb1689 + 1 wcet_bb1686 >= 0; /*Phase_8.*/
-1 wcet_bb1687 + -875 C_bb1696 + -875 C_bb1689 + 1 wcet_bb1689_bb1696 = 3500; /*Phase_8.*/
-1 wcet_bb1689_bb1696 + 1 wcet_bb1689 >= 0; /*Phase_8.*/
-8750 L_48b_Pbb8 + -1 wcet_bb1695 + -875 C_bb1689 + 1 wcet_bb1689_bb1695 = -8750; /*Phase_8., DAH BB 1695 Line L_48b_Pbb8(875*(11-1))*/
-1 wcet_bb1689_bb1695 + 1 wcet_bb1689 >= 0; /*Phase_8.*/
-1 wcet_bb1687 + -875 C_bb1695 + 1 wcet_bb1695_bb1687 = 1750; /*Phase_8.*/
-1 wcet_bb1695_bb1687 + 1 wcet_bb1695 >= 0; /*Phase_8.*/
-1 wcet_bb1687 + -8750 L_48c_Pbb8 + -875 C_bb1696 + -875 C_bb1695 + 1 wcet_bb1695_bb1696 = -7000; /*Phase_8., DAH BB 1696 Line L_48c_Pbb8(875*(11-1))*/
-1 wcet_bb1695_bb1696 + 1 wcet_bb1695 >= 0; /*Phase_8.*/
-1 wcet_bb1688 + -875 C_bb1685 + 1 wcet_bb1685_bb1688 = 1750; /*Phase_8.*/
-1 wcet_bb1685_bb1688 + 1 wcet_bb1685 >= 0; /*Phase_8.*/
-8750 L_481_Pbb8 + -1 wcet_bb1687 + -875 C_bb1685 + 1 wcet_bb1685_bb1687 = -8750; /*Phase_8., DAH BB 1687 Line L_481_Pbb8(875*(11-1))*/
-1 wcet_bb1685_bb1687 + 1 wcet_bb1685 >= 0; /*Phase_8.*/
-875 C_bb1679 + -875 C_bb1694 + -875 C_bb1688 + 1 wcet_bb1688_bb1694 = 3500; /*Phase_8.*/
-1 wcet_bb1688_bb1694 + 1 wcet_bb1688 >= 0; /*Phase_8.*/
-8750 L_487_Pbb8 + -1 wcet_bb1693 + -875 C_bb1688 + 1 wcet_bb1688_bb1693 = -8750; /*Phase_8., DAH BB 1693 Line L_487_Pbb8(875*(11-1))*/
-1 wcet_bb1688_bb1693 + 1 wcet_bb1688 >= 0; /*Phase_8.*/
-1 wcet_bb1699 + -875 C_bb1693 + 1 wcet_bb1693_bb1699 = 1750; /*Phase_8.*/
-1 wcet_bb1693_bb1699 + 1 wcet_bb1693 >= 0; /*Phase_8.*/
-875 C_bb1679 + -8750 L_487_Pbb8 + -875 C_bb1698 + -875 C_bb1693 + 1 wcet_bb1693_bb1698 = -7000; /*Phase_8., DAH BB 1698 Line L_487_Pbb8(875*(11-1))*/
-1 wcet_bb1693_bb1698 + 1 wcet_bb1693 >= 0; /*Phase_8.*/
-8750 L_484_Pbb8 + -875 C_bb1679 + -875 C_bb1703 + -875 C_bb1699 + 1 wcet_bb1699_bb1703 = -7000; /*Phase_8., DAH BB 1679 Line L_484_Pbb8(875*(11-1))*/
-1 wcet_bb1699_bb1703 + 1 wcet_bb1699 >= 0; /*Phase_8.*/
-875 C_bb1679 + -8750 L_48d_Pbb8 + -875 C_bb1702 + -875 C_bb1699 + 1 wcet_bb1699_bb1702 = -7000; /*Phase_8., DAH BB 1702 Line L_48d_Pbb8(875*(11-1))*/
-1 wcet_bb1699_bb1702 + 1 wcet_bb1699 >= 0; /*Phase_8.*/
-875 C_bb1679 + -875 C_bb1692 + -875 C_bb1687 + 1 wcet_bb1687_bb1692 = 3500; /*Phase_8.*/
-1 wcet_bb1687_bb1692 + 1 wcet_bb1687 >= 0; /*Phase_8.*/
-8750 L_481_Pbb8 + -1 wcet_bb1691 + -875 C_bb1687 + 1 wcet_bb1687_bb1691 = -8750; /*Phase_8., DAH BB 1691 Line L_481_Pbb8(875*(11-1))*/
-1 wcet_bb1687_bb1691 + 1 wcet_bb1687 >= 0; /*Phase_8.*/
-875 C_bb1679 + -875 C_bb1691 + 1 wcet_bb1691_bb1679 = 1750; /*Phase_8.*/
-1 wcet_bb1691_bb1679 + 1 wcet_bb1691 >= 0; /*Phase_8.*/
-1 wcet_bb1697 + -875 C_bb1691 + 1 wcet_bb1691_bb1697 = 0; /*Phase_8.*/
-1 wcet_bb1691_bb1697 + 1 wcet_bb1691 >= 0; /*Phase_8.*/
-1 Wcet_basicmath___ieee754_sqrtf_bb1739 + -875 C_bb1701 + -875 C_bb1697 + 1 wcet_bb1697_bb1701 = 1750; /*Phase_8.*/
-1 wcet_bb1697_bb1701 + 1 wcet_bb1697 >= 0; /*Phase_8.*/
-8750 L_482_Pbb8 + -1 wcet_bb1700 + -875 C_bb1697 + 1 wcet_bb1697_bb1700 = -8750; /*Phase_8., DAH BB 1700 Line L_482_Pbb8(875*(11-1))*/
-1 wcet_bb1697_bb1700 + 1 wcet_bb1697 >= 0; /*Phase_8.*/
-1 wcet_bb1705 + -875 C_bb1700 + 1 wcet_bb1700_bb1705 = 1750; /*Phase_8.*/
-1 wcet_bb1700_bb1705 + 1 wcet_bb1700 >= 0; /*Phase_8.*/
-8750 L_483_Pbb8 + -1 wcet_bb1704 + -875 C_bb1700 + 1 wcet_bb1700_bb1704 = -8750; /*Phase_8., DAH BB 1704 Line L_483_Pbb8(875*(11-1))*/
-1 wcet_bb1700_bb1704 + 1 wcet_bb1700 >= 0; /*Phase_8.*/
-875 C_bb1679 + -875 C_bb1705 + 1 wcet_bb1705_bb1679 = 1750; /*Phase_8.*/
-1 wcet_bb1705_bb1679 + 1 wcet_bb1705 >= 0; /*Phase_8.*/
-8750 L_489_Pbb8 + -1 wcet_bb1708 + -875 C_bb1705 + 1 wcet_bb1705_bb1708 = -8750; /*Phase_8., DAH BB 1708 Line L_489_Pbb8(875*(11-1))*/
-1 wcet_bb1705_bb1708 + 1 wcet_bb1705 >= 0; /*Phase_8.*/
-875 C_bb1679 + -875 C_bb1712 + -875 C_bb1708 + 1 wcet_bb1708_bb1712 = 3500; /*Phase_8.*/
-1 wcet_bb1708_bb1712 + 1 wcet_bb1708 >= 0; /*Phase_8.*/
-875 C_bb1679 + -8750 L_489_Pbb8 + -875 C_bb1711 + -875 C_bb1708 + 1 wcet_bb1708_bb1711 = -7000; /*Phase_8., DAH BB 1711 Line L_489_Pbb8(875*(11-1))*/
-1 wcet_bb1708_bb1711 + 1 wcet_bb1708 >= 0; /*Phase_8.*/
-875 C_bb1679 + -875 C_bb1707 + -875 C_bb1704 + 1 wcet_bb1704_bb1707 = 3500; /*Phase_8.*/
-1 wcet_bb1704_bb1707 + 1 wcet_bb1704 >= 0; /*Phase_8.*/
-8750 L_483_Pbb8 + -1 wcet_bb1706 + -875 C_bb1704 + 1 wcet_bb1704_bb1706 = -8750; /*Phase_8., DAH BB 1706 Line L_483_Pbb8(875*(11-1))*/
-1 wcet_bb1704_bb1706 + 1 wcet_bb1704 >= 0; /*Phase_8.*/
-1 wcet_bb1710 + -875 C_bb1706 + 1 wcet_bb1706_bb1710 = 1750; /*Phase_8.*/
-1 wcet_bb1706_bb1710 + 1 wcet_bb1706 >= 0; /*Phase_8.*/
-1 wcet_bb1709 + -875 C_bb1706 + 1 wcet_bb1706_bb1709 = 0; /*Phase_8.*/
-1 wcet_bb1706_bb1709 + 1 wcet_bb1706 >= 0; /*Phase_8.*/
-1 wcet_bb1723 + -875 C_bb1722 + -875 C_bb1716 + -875 C_bb1710 + 1 wcet_bb1710_bb1716 = 3500; /*Phase_8.*/
-1 wcet_bb1710_bb1716 + 1 wcet_bb1710 >= 0; /*Phase_8.*/
-8750 L_495_Pbb8 + -1 wcet_bb1715 + -875 C_bb1710 + 1 wcet_bb1710_bb1715 = -8750; /*Phase_8., DAH BB 1715 Line L_495_Pbb8(875*(11-1))*/
-1 wcet_bb1710_bb1715 + 1 wcet_bb1710 >= 0; /*Phase_8.*/
-1 wcet_bb1723 + -875 C_bb1722 + -875 C_bb1721 + -875 C_bb1715 + 1 wcet_bb1715_bb1721 = 3500; /*Phase_8.*/
-1 wcet_bb1715_bb1721 + 1 wcet_bb1715 >= 0; /*Phase_8.*/
-1 wcet_bb1723 + -8750 L_496_Pbb8 + -875 C_bb1722 + -8750 L_495_Pbb8 + -875 C_bb1720 + -875 C_bb1715 + 1 wcet_bb1715_bb1720 = -17500; /*Phase_8., DAH BB 1720 Line L_495_Pbb8(875*(11-1)), DAH BB 1722 Line L_496_Pbb8(875*(11-1))*/
-1 wcet_bb1715_bb1720 + 1 wcet_bb1715 >= 0; /*Phase_8.*/
-1 wcet_bb1714 + -875 C_bb1709 + 1 wcet_bb1709_bb1714 = 1750; /*Phase_8.*/
-1 wcet_bb1709_bb1714 + 1 wcet_bb1709 >= 0; /*Phase_8.*/
-8750 L_484_Pbb8 + -1 wcet_bb1713 + -875 C_bb1709 + 1 wcet_bb1709_bb1713 = -8750; /*Phase_8., DAH BB 1713 Line L_484_Pbb8(875*(11-1))*/
-1 wcet_bb1709_bb1713 + 1 wcet_bb1709 >= 0; /*Phase_8.*/
-1 wcet_bb1723 + -875 C_bb1719 + -875 C_bb1714 + 1 wcet_bb1714_bb1719 = 3500; /*Phase_8.*/
-1 wcet_bb1714_bb1719 + 1 wcet_bb1714 >= 0; /*Phase_8.*/
-8750 L_4ab_Pbb8 + -1 wcet_bb1718 + -875 C_bb1714 + 1 wcet_bb1714_bb1718 = -8750; /*Phase_8., DAH BB 1718 Line L_4ab_Pbb8(875*(11-1))*/
-1 wcet_bb1714_bb1718 + 1 wcet_bb1714 >= 0; /*Phase_8.*/
-875 C_bb1679 + -875 C_bb1725 + -875 C_bb1723 + 1 wcet_bb1723_bb1725 = 3500; /*Phase_8.*/
-1 wcet_bb1723_bb1725 + 1 wcet_bb1723 >= 0; /*Phase_8.*/
-8750 L_4a2_Pbb8 + -1 wcet_bb1724 + -875 C_bb1723 + 1 wcet_bb1723_bb1724 = -8750; /*Phase_8., DAH BB 1724 Line L_4a2_Pbb8(875*(11-1))*/
-1 wcet_bb1723_bb1724 + 1 wcet_bb1723 >= 0; /*Phase_8.*/
-1 wcet_bb1727 + -875 C_bb1724 + 1 wcet_bb1724_bb1727 = 1750; /*Phase_8.*/
-1 wcet_bb1724_bb1727 + 1 wcet_bb1724 >= 0; /*Phase_8.*/
-8750 L_4a2_Pbb8 + -1 wcet_bb1726 + -875 C_bb1724 + 1 wcet_bb1724_bb1726 = -8750; /*Phase_8., DAH BB 1726 Line L_4a2_Pbb8(875*(11-1))*/
-1 wcet_bb1724_bb1726 + 1 wcet_bb1724 >= 0; /*Phase_8.*/
-875 C_bb1679 + -875 C_bb1725 + -875 C_bb1727 + 1 wcet_bb1727_bb1725 = 3500; /*Phase_8.*/
-1 wcet_bb1727_bb1725 + 1 wcet_bb1727 >= 0; /*Phase_8.*/
-1 wcet_bb1734 + -875 C_bb1733 + -17500 L_4b1_Pbb8 + -875 C_bb1730 + -875 C_bb1727 + 1 wcet_bb1727_bb1730 = -15750; /*Phase_8., DAH BB 1730 Line L_4b1_Pbb8(875*(11-1)), DAH BB 1733 Line L_4b1_Pbb8(875*(11-1))*/
-1 wcet_bb1727_bb1730 + 1 wcet_bb1727 >= 0; /*Phase_8.*/
-875 C_bb1679 + -875 C_bb1729 + -875 C_bb1726 + 1 wcet_bb1726_bb1729 = 3500; /*Phase_8.*/
-1 wcet_bb1726_bb1729 + 1 wcet_bb1726 >= 0; /*Phase_8.*/
-1 wcet_bb1728 + -875 C_bb1726 + 1 wcet_bb1726_bb1728 = 0; /*Phase_8.*/
-1 wcet_bb1726_bb1728 + 1 wcet_bb1726 >= 0; /*Phase_8.*/
-1 wcet_bb1732 + -875 C_bb1728 + 1 wcet_bb1728_bb1732 = 1750; /*Phase_8.*/
-1 wcet_bb1728_bb1732 + 1 wcet_bb1728 >= 0; /*Phase_8.*/
-8750 L_4a3_Pbb8 + -1 wcet_bb1731 + -875 C_bb1728 + 1 wcet_bb1728_bb1731 = -8750; /*Phase_8., DAH BB 1731 Line L_4a3_Pbb8(875*(11-1))*/
-1 wcet_bb1728_bb1731 + 1 wcet_bb1728 >= 0; /*Phase_8.*/
-1 wcet_bb1734 + -8750 L_4b1_Pbb8 + -875 C_bb1733 + -875 C_bb1730 + -875 C_bb1732 + 1 wcet_bb1732_bb1730 = -5250; /*Phase_8., DAH BB 1733 Line L_4b1_Pbb8(875*(11-1))*/
-1 wcet_bb1732_bb1730 + 1 wcet_bb1732 >= 0; /*Phase_8.*/
-875 C_bb1679 + -8750 L_4ad_Pbb8 + -875 C_bb1729 + -875 C_bb1732 + 1 wcet_bb1732_bb1729 = -7000; /*Phase_8., DAH BB 1729 Line L_4ad_Pbb8(875*(11-1))*/
-1 wcet_bb1732_bb1729 + 1 wcet_bb1732 >= 0; /*Phase_8.*/
-1 wcet_bb1734 + -875 C_bb1733 + -875 C_bb1735 + -875 C_bb1731 + 1 wcet_bb1731_bb1735 = 5250; /*Phase_8.*/
-1 wcet_bb1731_bb1735 + 1 wcet_bb1731 >= 0; /*Phase_8.*/
-8750 L_4a3_Pbb8 + -1 wcet_bb1734 + -875 C_bb1731 + 1 wcet_bb1731_bb1734 = -8750; /*Phase_8., DAH BB 1734 Line L_4a3_Pbb8(875*(11-1))*/
-1 wcet_bb1731_bb1734 + 1 wcet_bb1731 >= 0; /*Phase_8.*/
-875 C_bb1679 + -875 C_bb1736 + -875 C_bb1738 + -1 Wcet_basicmath___scalbnf_bb1753 + -875 C_bb1737 + -875 C_bb1734 + 1 wcet_bb1734_bb1737 = 7000; /*Phase_8.*/
-1 wcet_bb1734_bb1737 + 1 wcet_bb1734 >= 0; /*Phase_8.*/
-875 C_bb1679 + -8750 L_4a9_Pbb8 + -875 C_bb1736 + -875 C_bb1734 + 1 wcet_bb1734_bb1736 = -7000; /*Phase_8., DAH BB 1736 Line L_4a9_Pbb8(875*(11-1))*/
-1 wcet_bb1734_bb1736 + 1 wcet_bb1734 >= 0; /*Phase_8.*/
-8750 L_484_Pbb8 + -875 C_bb1679 + -875 C_bb1703 + -875 C_bb1718 + 1 wcet_bb1718_bb1703 = -7000; /*Phase_8., DAH BB 1679 Line L_484_Pbb8(875*(11-1))*/
-1 wcet_bb1718_bb1703 + 1 wcet_bb1718 >= 0; /*Phase_8.*/
-875 C_bb1679 + -8750 L_4ab_Pbb8 + -875 C_bb1717 + -875 C_bb1718 + 1 wcet_bb1718_bb1717 = -7000; /*Phase_8., DAH BB 1717 Line L_4ab_Pbb8(875*(11-1))*/
-1 wcet_bb1718_bb1717 + 1 wcet_bb1718 >= 0; /*Phase_8.*/
-875 C_bb1679 + -875 C_bb1717 + -875 C_bb1713 + 1 wcet_bb1713_bb1717 = 3500; /*Phase_8.*/
-1 wcet_bb1713_bb1717 + 1 wcet_bb1713 >= 0; /*Phase_8.*/
-875 C_bb1679 + -17500 L_484_Pbb8 + -875 C_bb1703 + -875 C_bb1713 + 1 wcet_bb1713_bb1703 = -17500; /*Phase_8., DAH BB 1703 Line L_484_Pbb8(875*(11-1)), DAH BB 1679 Line L_484_Pbb8(875*(11-1))*/
-1 wcet_bb1713_bb1703 + 1 wcet_bb1713 >= 0; /*Phase_8.*/
-1 wcet_bb1677 + 1 Wcet_basicmath___ieee754_powf_bb1677 = 1750; /*Phase_8.*/
-875 C_bb1638 + -875 C_bb1636 + 1 wcet_bb1636_bb1638 = 1750; /*Phase_8.*/
-1 wcet_bb1636_bb1638 + 1 wcet_bb1636 >= 0; /*Phase_8.*/
-8750 L_44d_Pbb8 + -1 wcet_bb1637 + -875 C_bb1636 + 1 wcet_bb1636_bb1637 = -8750; /*Phase_8., DAH BB 1637 Line L_44d_Pbb8(875*(11-1))*/
-1 wcet_bb1636_bb1637 + 1 wcet_bb1636 >= 0; /*Phase_8.*/
-875 C_bb1640 + -875 C_bb1637 + 1 wcet_bb1637_bb1640 = 1750; /*Phase_8.*/
-1 wcet_bb1637_bb1640 + 1 wcet_bb1637 >= 0; /*Phase_8.*/
-8750 L_44d_Pbb8 + -1 wcet_bb1639 + -875 C_bb1637 + 1 wcet_bb1637_bb1639 = -8750; /*Phase_8., DAH BB 1639 Line L_44d_Pbb8(875*(11-1))*/
-1 wcet_bb1637_bb1639 + 1 wcet_bb1637 >= 0; /*Phase_8.*/
-1 wcet_bb1642 + -875 C_bb1639 + 1 wcet_bb1639_bb1642 = 1750; /*Phase_8.*/
-1 wcet_bb1639_bb1642 + 1 wcet_bb1639 >= 0; /*Phase_8.*/
-8750 L_44d_Pbb8 + -1 wcet_bb1641 + -875 C_bb1639 + 1 wcet_bb1639_bb1641 = -8750; /*Phase_8., DAH BB 1641 Line L_44d_Pbb8(875*(11-1))*/
-1 wcet_bb1639_bb1641 + 1 wcet_bb1639 >= 0; /*Phase_8.*/
-875 C_bb1648 + -1 Wcet_basicmath___ieee754_sqrtf_bb1663 + -875 C_bb1646 + -875 C_bb1642 + 1 wcet_bb1642_bb1646 = 3500; /*Phase_8.*/
-1 wcet_bb1642_bb1646 + 1 wcet_bb1642 >= 0; /*Phase_8.*/
-875 C_bb1647 + -8750 L_44f_Pbb8 + -1 Wcet_basicmath___ieee754_sqrtf_bb1649 + -875 C_bb1645 + -875 C_bb1642 + 1 wcet_bb1642_bb1645 = -7000; /*Phase_8., DAH BB 1645 Line L_44f_Pbb8(875*(11-1))*/
-1 wcet_bb1642_bb1645 + 1 wcet_bb1642 >= 0; /*Phase_8.*/
-875 C_bb1644 + -875 C_bb1641 + 1 wcet_bb1641_bb1644 = 1750; /*Phase_8.*/
-1 wcet_bb1641_bb1644 + 1 wcet_bb1641 >= 0; /*Phase_8.*/
-8750 L_44d_Pbb8 + -875 C_bb1643 + -875 C_bb1641 + 1 wcet_bb1641_bb1643 = -8750; /*Phase_8., DAH BB 1643 Line L_44d_Pbb8(875*(11-1))*/
-1 wcet_bb1641_bb1643 + 1 wcet_bb1641 >= 0; /*Phase_8.*/
-1 wcet_bb1636 + 1 Wcet_basicmath___ieee754_acosf_bb1636 = 1750; /*Phase_8.*/
-875 C_bb1635 + 1 Wcet_basicmath___fabsf_bb1635 = 1750; /*Phase_8.*/
-8750 L_44a_Pbb8 + -875 C_bb1632 + -1750 C_bb1627 + 1 wcet_bb1627_bb1632 = -7000; /*Phase_8., DAH BB 1632 Line L_44a_Pbb8(875*(11-1))*/
-1 wcet_bb1627_bb1632 + 1 wcetloop_1627 >= 0; /*Phase_8.*/
-875 C_bb1623 + -875 C_bb1621 + 1 wcet_bb1621_bb1623 = 1750; /*Phase_8.*/
-1 wcet_bb1621_bb1623 + 1 wcet_bb1621 >= 0; /*Phase_8.*/
-8750 L_445_Pbb8 + -1 wcet_bb1622 + -875 C_bb1621 + 1 wcet_bb1621_bb1622 = -8750; /*Phase_8., DAH BB 1622 Line L_445_Pbb8(875*(11-1))*/
-1 wcet_bb1621_bb1622 + 1 wcet_bb1621 >= 0; /*Phase_8.*/
-1 wcet_bb1625 + -875 C_bb1622 + 1 wcet_bb1622_bb1625 = 1750; /*Phase_8.*/
-1 wcet_bb1622_bb1625 + 1 wcet_bb1622 >= 0; /*Phase_8.*/
-8750 L_445_Pbb8 + -1 wcet_bb1624 + -875 C_bb1622 + 1 wcet_bb1622_bb1624 = -8750; /*Phase_8., DAH BB 1624 Line L_445_Pbb8(875*(11-1))*/
-1 wcet_bb1622_bb1624 + 1 wcet_bb1622 >= 0; /*Phase_8.*/
-875 C_bb1623 + -875 C_bb1629 + -875 C_bb1625 + 1 wcet_bb1625_bb1629 = 3500; /*Phase_8.*/
-1 wcet_bb1625_bb1629 + 1 wcet_bb1625 >= 0; /*Phase_8.*/
-875 C_bb1623 + -8750 L_44b_Pbb8 + -875 C_bb1628 + -875 C_bb1625 + 1 wcet_bb1625_bb1628 = -7000; /*Phase_8., DAH BB 1628 Line L_44b_Pbb8(875*(11-1))*/
-1 wcet_bb1625_bb1628 + 1 wcet_bb1625 >= 0; /*Phase_8.*/
-8750 L_449_Pbb8 + -875 C_bb1623 + -875 C_bb1634 + -8750 L_447_Pbb8 + -22750 C_bb1633 + -875 C_bb1630 + -875 C_bb1631 + -17500 L_44a_Pbb8 + -1 wcetloop_1627 + -875 C_bb1624 + 1 wcet_bb1624_bb1627 = 12180; /*Phase_8., DFM BB 1627 Line L_44a_Pbb8(875*(11-1)), DAH BB 1631 Line L_44a_Pbb8(875*(11-1)), DFH BB 1633 Line L_447_Pbb8(875* (11-1)), DAH BB 1623 Line L_449_Pbb8(875*(11-1))*/
-1 wcet_bb1624_bb1627 + 1 wcet_bb1624 >= 0; /*Phase_8.*/
-8750 L_449_Pbb8 + -875 C_bb1623 + -875 C_bb1634 + -8750 L_447_Pbb8 + -22750 C_bb1633 + -875 C_bb1630 + -17500 L_446_Pbb8 + -875 C_bb1626 + -875 C_bb1624 + 1 wcet_bb1624_bb1626 = 8680; /*Phase_8., DAH BB 1626 Line L_446_Pbb8(875*(11-1)), DAH BB 1630 Line L_446_Pbb8(875*(11-1)), DFH BB 1633 Line L_447_Pbb8(875* (11-1)), DAH BB 1623 Line L_449_Pbb8(875*(11-1))*/
-1 wcet_bb1624_bb1626 + 1 wcet_bb1624 >= 0; /*Phase_8.*/
-1 wcet_bb1621 + 1 Wcet_basicmath___ieee754_sqrtf_bb1621 = 1750; /*Phase_8.*/
-8750 L_44a_Pbb8 + -875 C_bb1618 + -1750 C_bb1613 + 1 wcet_bb1613_bb1618 = -7000; /*Phase_8., DAH BB 1618 Line L_44a_Pbb8(875*(11-1))*/
-1 wcet_bb1613_bb1618 + 1 wcetloop_1613 >= 0; /*Phase_8.*/
-875 C_bb1609 + -875 C_bb1607 + 1 wcet_bb1607_bb1609 = 1750; /*Phase_8.*/
-1 wcet_bb1607_bb1609 + 1 wcet_bb1607 >= 0; /*Phase_8.*/
-8750 L_445_Pbb8 + -1 wcet_bb1608 + -875 C_bb1607 + 1 wcet_bb1607_bb1608 = -8750; /*Phase_8., DAH BB 1608 Line L_445_Pbb8(875*(11-1))*/
-1 wcet_bb1607_bb1608 + 1 wcet_bb1607 >= 0; /*Phase_8.*/
-1 wcet_bb1611 + -875 C_bb1608 + 1 wcet_bb1608_bb1611 = 1750; /*Phase_8.*/
-1 wcet_bb1608_bb1611 + 1 wcet_bb1608 >= 0; /*Phase_8.*/
-8750 L_445_Pbb8 + -1 wcet_bb1610 + -875 C_bb1608 + 1 wcet_bb1608_bb1610 = -8750; /*Phase_8., DAH BB 1610 Line L_445_Pbb8(875*(11-1))*/
-1 wcet_bb1608_bb1610 + 1 wcet_bb1608 >= 0; /*Phase_8.*/
-875 C_bb1609 + -875 C_bb1615 + -875 C_bb1611 + 1 wcet_bb1611_bb1615 = 3500; /*Phase_8.*/
-1 wcet_bb1611_bb1615 + 1 wcet_bb1611 >= 0; /*Phase_8.*/
-875 C_bb1609 + -8750 L_44b_Pbb8 + -875 C_bb1614 + -875 C_bb1611 + 1 wcet_bb1611_bb1614 = -7000; /*Phase_8., DAH BB 1614 Line L_44b_Pbb8(875*(11-1))*/
-1 wcet_bb1611_bb1614 + 1 wcet_bb1611 >= 0; /*Phase_8.*/
-8750 L_449_Pbb8 + -875 C_bb1609 + -875 C_bb1620 + -8750 L_447_Pbb8 + -22750 C_bb1619 + -875 C_bb1616 + -875 C_bb1617 + -17500 L_44a_Pbb8 + -1 wcetloop_1613 + -875 C_bb1610 + 1 wcet_bb1610_bb1613 = 12180; /*Phase_8., DFM BB 1613 Line L_44a_Pbb8(875*(11-1)), DAH BB 1617 Line L_44a_Pbb8(875*(11-1)), DFH BB 1619 Line L_447_Pbb8(875* (11-1)), DAH BB 1609 Line L_449_Pbb8(875*(11-1))*/
-1 wcet_bb1610_bb1613 + 1 wcet_bb1610 >= 0; /*Phase_8.*/
-8750 L_449_Pbb8 + -875 C_bb1609 + -875 C_bb1620 + -8750 L_447_Pbb8 + -22750 C_bb1619 + -875 C_bb1616 + -17500 L_446_Pbb8 + -875 C_bb1612 + -875 C_bb1610 + 1 wcet_bb1610_bb1612 = 8680; /*Phase_8., DAH BB 1612 Line L_446_Pbb8(875*(11-1)), DAH BB 1616 Line L_446_Pbb8(875*(11-1)), DFH BB 1619 Line L_447_Pbb8(875* (11-1)), DAH BB 1609 Line L_449_Pbb8(875*(11-1))*/
-1 wcet_bb1610_bb1612 + 1 wcet_bb1610 >= 0; /*Phase_8.*/
-1 wcet_bb1607 + 1 Wcet_basicmath___ieee754_sqrtf_bb1607 = 1750; /*Phase_8.*/
-10 L_471 + -1 Wcet_basicmath___kernel_cosf_bb1569 + -1 C_bb1539 + -1 C_bb1536 + -1 C_bb1534 + 1 wcet_bb1534_bb1536 = -8; /*Phase_0., DAH BB 1539 Line L_471(1*(11-1))*/
-1 wcet_bb1534_bb1536 + 1 wcet_bb1534 >= 0; /*Phase_0.*/
-10 L_46e + -1 wcet_bb1535 + -1 C_bb1534 + 1 wcet_bb1534_bb1535 = -10; /*Phase_0., DAH BB 1535 Line L_46e(1*(11-1))*/
-1 wcet_bb1534_bb1535 + 1 wcet_bb1534 >= 0; /*Phase_0.*/
-1 wcet_bb1541 + -1 Wcet_basicmath___ieee754_rem_pio2f_bb1550 + -1 C_bb1538 + -1 C_bb1535 + 1 wcet_bb1535_bb1538 = 4; /*Phase_0.*/
-1 wcet_bb1535_bb1538 + 1 wcet_bb1535 >= 0; /*Phase_0.*/
-10 L_46f + -1 C_bb1540 + -10 L_46e + -1 C_bb1537 + -1 C_bb1535 + 1 wcet_bb1535_bb1537 = -20; /*Phase_0., DAH BB 1537 Line L_46e(1*(11-1)), DAH BB 1540 Line L_46f(1*(11-1))*/
-1 wcet_bb1535_bb1537 + 1 wcet_bb1535 >= 0; /*Phase_0.*/
-1 C_bb1540 + -1 C_bb1546 + -1 Wcet_basicmath___kernel_sinf_bb1576 + -1 C_bb1543 + -1 C_bb1541 + 1 wcet_bb1541_bb1543 = 6; /*Phase_0.*/
-1 wcet_bb1541_bb1543 + 1 wcet_bb1541 >= 0; /*Phase_0.*/
-1 wcet_bb1542 + -1 C_bb1541 + 1 wcet_bb1541_bb1542 = 0; /*Phase_0.*/
-1 wcet_bb1541_bb1542 + 1 wcet_bb1541 >= 0; /*Phase_0.*/
-1 C_bb1540 + -1 C_bb1549 + -1 Wcet_basicmath___kernel_cosf_bb1581 + -1 C_bb1545 + -1 C_bb1542 + 1 wcet_bb1542_bb1545 = 6; /*Phase_0.*/
-1 wcet_bb1542_bb1545 + 1 wcet_bb1542 >= 0; /*Phase_0.*/
-10 L_470 + -1 wcet_bb1544 + -1 C_bb1542 + 1 wcet_bb1542_bb1544 = -10; /*Phase_0., DAH BB 1544 Line L_470(1*(11-1))*/
-1 wcet_bb1542_bb1544 + 1 wcet_bb1542 >= 0; /*Phase_0.*/
-1 Wcet_basicmath___kernel_cosf_bb1569 + -1 C_bb1539 + -1 C_bb1548 + -1 C_bb1544 + 1 wcet_bb1544_bb1548 = 4; /*Phase_0.*/
-1 wcet_bb1544_bb1548 + 1 wcet_bb1544 >= 0; /*Phase_0.*/
-10 L_470 + -1 Wcet_basicmath___kernel_sinf_bb1588 + -1 C_bb1547 + -1 C_bb1544 + 1 wcet_bb1544_bb1547 = -10; /*Phase_0., DAH BB 1547 Line L_470(1*(11-1))*/
-1 wcet_bb1544_bb1547 + 1 wcet_bb1544 >= 0; /*Phase_0.*/
-1 wcet_bb1534 + 1 Wcet_basicmath___cosf_bb1534 = 2; /*Phase_0.*/
-10 L_44a_Pbb1526 + -1 C_bb1531 + -2 C_bb1526 + 1 wcet_bb1526_bb1531 = -8; /*Phase_1526., DAH BB 1531 Line L_44a_Pbb1526(1*(11-1))*/
-1 wcet_bb1526_bb1531 + 1 wcetloop_1526 >= 0; /*Phase_1526.*/
-1 C_bb1522 + -1 C_bb1520 + 1 wcet_bb1520_bb1522 = 2; /*Phase_0.*/
-1 wcet_bb1520_bb1522 + 1 wcet_bb1520 >= 0; /*Phase_0.*/
-10 L_445 + -1 wcet_bb1521 + -1 C_bb1520 + 1 wcet_bb1520_bb1521 = -10; /*Phase_0., DAH BB 1521 Line L_445(1*(11-1))*/
-1 wcet_bb1520_bb1521 + 1 wcet_bb1520 >= 0; /*Phase_0.*/
-1 wcet_bb1524 + -1 C_bb1521 + 1 wcet_bb1521_bb1524 = 2; /*Phase_0.*/
-1 wcet_bb1521_bb1524 + 1 wcet_bb1521 >= 0; /*Phase_0.*/
-10 L_445 + -1 wcet_bb1523 + -1 C_bb1521 + 1 wcet_bb1521_bb1523 = -10; /*Phase_0., DAH BB 1523 Line L_445(1*(11-1))*/
-1 wcet_bb1521_bb1523 + 1 wcet_bb1521 >= 0; /*Phase_0.*/
-1 C_bb1522 + -1 C_bb1528 + -1 C_bb1524 + 1 wcet_bb1524_bb1528 = 4; /*Phase_0.*/
-1 wcet_bb1524_bb1528 + 1 wcet_bb1524 >= 0; /*Phase_0.*/
-1 C_bb1522 + -10 L_44b + -1 C_bb1527 + -1 C_bb1524 + 1 wcet_bb1524_bb1527 = -8; /*Phase_0., DAH BB 1527 Line L_44b(1*(11-1))*/
-1 wcet_bb1524_bb1527 + 1 wcet_bb1524 >= 0; /*Phase_0.*/
-10 L_449 + -1 C_bb1522 + -1 C_bb1533 + -10 L_447_Pbb1532 + -26 C_bb1532 + -1 C_bb1529 + -10 L_44a + -1 C_bb1530 + -10 L_44a_Pbb1526 + -1 wcetloop_1526 + -1 C_bb1523 + 1 wcet_bb1523_bb1526 = 14; /*Phase_0., DFM BB 1526 Line L_44a_Pbb1526(1*(11-1)), DAH BB 1530 Line L_44a(1*(11-1)), DFH BB 1532 Line L_447_Pbb1532(1* (11-1)), DAH BB 1522 Line L_449(1*(11-1))*/
-1 wcet_bb1523_bb1526 + 1 wcet_bb1523 >= 0; /*Phase_0.*/
-10 L_449 + -1 C_bb1522 + -1 C_bb1533 + -10 L_447_Pbb1532 + -26 C_bb1532 + -1 C_bb1529 + -20 L_446 + -1 C_bb1525 + -1 C_bb1523 + 1 wcet_bb1523_bb1525 = 10; /*Phase_0., DAH BB 1525 Line L_446(1*(11-1)), DAH BB 1529 Line L_446(1*(11-1)), DFH BB 1532 Line L_447_Pbb1532(1* (11-1)), DAH BB 1522 Line L_449(1*(11-1))*/
-1 wcet_bb1523_bb1525 + 1 wcet_bb1523 >= 0; /*Phase_0.*/
-1 wcet_bb1520 + 1 Wcet_basicmath___ieee754_sqrtf_bb1520 = 2; /*Phase_0.*/
-10 L_471 + -1 Wcet_basicmath___kernel_cosf_bb1496 + -1 C_bb1466 + -1 C_bb1463 + -1 C_bb1461 + 1 wcet_bb1461_bb1463 = -8; /*Phase_0., DAH BB 1466 Line L_471(1*(11-1))*/
-1 wcet_bb1461_bb1463 + 1 wcet_bb1461 >= 0; /*Phase_0.*/
-10 L_46e + -1 wcet_bb1462 + -1 C_bb1461 + 1 wcet_bb1461_bb1462 = -10; /*Phase_0., DAH BB 1462 Line L_46e(1*(11-1))*/
-1 wcet_bb1461_bb1462 + 1 wcet_bb1461 >= 0; /*Phase_0.*/
-1 wcet_bb1468 + -1 Wcet_basicmath___ieee754_rem_pio2f_bb1477 + -1 C_bb1465 + -1 C_bb1462 + 1 wcet_bb1462_bb1465 = 4; /*Phase_0.*/
-1 wcet_bb1462_bb1465 + 1 wcet_bb1462 >= 0; /*Phase_0.*/
-10 L_46f + -1 C_bb1467 + -10 L_46e + -1 C_bb1464 + -1 C_bb1462 + 1 wcet_bb1462_bb1464 = -20; /*Phase_0., DAH BB 1464 Line L_46e(1*(11-1)), DAH BB 1467 Line L_46f(1*(11-1))*/
-1 wcet_bb1462_bb1464 + 1 wcet_bb1462 >= 0; /*Phase_0.*/
-1 C_bb1467 + -1 C_bb1473 + -1 Wcet_basicmath___kernel_sinf_bb1503 + -1 C_bb1470 + -1 C_bb1468 + 1 wcet_bb1468_bb1470 = 6; /*Phase_0.*/
-1 wcet_bb1468_bb1470 + 1 wcet_bb1468 >= 0; /*Phase_0.*/
-1 wcet_bb1469 + -1 C_bb1468 + 1 wcet_bb1468_bb1469 = 0; /*Phase_0.*/
-1 wcet_bb1468_bb1469 + 1 wcet_bb1468 >= 0; /*Phase_0.*/
-1 C_bb1467 + -1 C_bb1476 + -1 Wcet_basicmath___kernel_cosf_bb1508 + -1 C_bb1472 + -1 C_bb1469 + 1 wcet_bb1469_bb1472 = 6; /*Phase_0.*/
-1 wcet_bb1469_bb1472 + 1 wcet_bb1469 >= 0; /*Phase_0.*/
-10 L_470 + -1 wcet_bb1471 + -1 C_bb1469 + 1 wcet_bb1469_bb1471 = -10; /*Phase_0., DAH BB 1471 Line L_470(1*(11-1))*/
-1 wcet_bb1469_bb1471 + 1 wcet_bb1469 >= 0; /*Phase_0.*/
-1 Wcet_basicmath___kernel_cosf_bb1496 + -1 C_bb1466 + -1 C_bb1475 + -1 C_bb1471 + 1 wcet_bb1471_bb1475 = 4; /*Phase_0.*/
-1 wcet_bb1471_bb1475 + 1 wcet_bb1471 >= 0; /*Phase_0.*/
-10 L_470 + -1 Wcet_basicmath___kernel_sinf_bb1515 + -1 C_bb1474 + -1 C_bb1471 + 1 wcet_bb1471_bb1474 = -10; /*Phase_0., DAH BB 1474 Line L_470(1*(11-1))*/
-1 wcet_bb1471_bb1474 + 1 wcet_bb1471 >= 0; /*Phase_0.*/
-1 wcet_bb1461 + 1 Wcet_basicmath___cosf_bb1461 = 2; /*Phase_0.*/
-10 L_44a_Pbb1453 + -1 C_bb1458 + -2 C_bb1453 + 1 wcet_bb1453_bb1458 = -8; /*Phase_1453., DAH BB 1458 Line L_44a_Pbb1453(1*(11-1))*/
-1 wcet_bb1453_bb1458 + 1 wcetloop_1453 >= 0; /*Phase_1453.*/
-1 C_bb1449 + -1 C_bb1447 + 1 wcet_bb1447_bb1449 = 2; /*Phase_0.*/
-1 wcet_bb1447_bb1449 + 1 wcet_bb1447 >= 0; /*Phase_0.*/
-10 L_445 + -1 wcet_bb1448 + -1 C_bb1447 + 1 wcet_bb1447_bb1448 = -10; /*Phase_0., DAH BB 1448 Line L_445(1*(11-1))*/
-1 wcet_bb1447_bb1448 + 1 wcet_bb1447 >= 0; /*Phase_0.*/
-1 wcet_bb1451 + -1 C_bb1448 + 1 wcet_bb1448_bb1451 = 2; /*Phase_0.*/
-1 wcet_bb1448_bb1451 + 1 wcet_bb1448 >= 0; /*Phase_0.*/
-10 L_445 + -1 wcet_bb1450 + -1 C_bb1448 + 1 wcet_bb1448_bb1450 = -10; /*Phase_0., DAH BB 1450 Line L_445(1*(11-1))*/
-1 wcet_bb1448_bb1450 + 1 wcet_bb1448 >= 0; /*Phase_0.*/
-1 C_bb1449 + -1 C_bb1455 + -1 C_bb1451 + 1 wcet_bb1451_bb1455 = 4; /*Phase_0.*/
-1 wcet_bb1451_bb1455 + 1 wcet_bb1451 >= 0; /*Phase_0.*/
-1 C_bb1449 + -10 L_44b + -1 C_bb1454 + -1 C_bb1451 + 1 wcet_bb1451_bb1454 = -8; /*Phase_0., DAH BB 1454 Line L_44b(1*(11-1))*/
-1 wcet_bb1451_bb1454 + 1 wcet_bb1451 >= 0; /*Phase_0.*/
-10 L_449 + -1 C_bb1449 + -1 C_bb1460 + -10 L_447_Pbb1459 + -26 C_bb1459 + -1 C_bb1456 + -10 L_44a + -1 C_bb1457 + -10 L_44a_Pbb1453 + -1 wcetloop_1453 + -1 C_bb1450 + 1 wcet_bb1450_bb1453 = 14; /*Phase_0., DFM BB 1453 Line L_44a_Pbb1453(1*(11-1)), DAH BB 1457 Line L_44a(1*(11-1)), DFH BB 1459 Line L_447_Pbb1459(1* (11-1)), DAH BB 1449 Line L_449(1*(11-1))*/
-1 wcet_bb1450_bb1453 + 1 wcet_bb1450 >= 0; /*Phase_0.*/
-10 L_449 + -1 C_bb1449 + -1 C_bb1460 + -10 L_447_Pbb1459 + -26 C_bb1459 + -1 C_bb1456 + -20 L_446 + -1 C_bb1452 + -1 C_bb1450 + 1 wcet_bb1450_bb1452 = 10; /*Phase_0., DAH BB 1452 Line L_446(1*(11-1)), DAH BB 1456 Line L_446(1*(11-1)), DFH BB 1459 Line L_447_Pbb1459(1* (11-1)), DAH BB 1449 Line L_449(1*(11-1))*/
-1 wcet_bb1450_bb1452 + 1 wcet_bb1450 >= 0; /*Phase_0.*/
-1 wcet_bb1447 + 1 Wcet_basicmath___ieee754_sqrtf_bb1447 = 2; /*Phase_0.*/
-10 L_471 + -1 Wcet_basicmath___kernel_cosf_bb1423 + -1 C_bb1393 + -1 C_bb1390 + -1 C_bb1388 + 1 wcet_bb1388_bb1390 = -8; /*Phase_0., DAH BB 1393 Line L_471(1*(11-1))*/
-1 wcet_bb1388_bb1390 + 1 wcet_bb1388 >= 0; /*Phase_0.*/
-10 L_46e + -1 wcet_bb1389 + -1 C_bb1388 + 1 wcet_bb1388_bb1389 = -10; /*Phase_0., DAH BB 1389 Line L_46e(1*(11-1))*/
-1 wcet_bb1388_bb1389 + 1 wcet_bb1388 >= 0; /*Phase_0.*/
-1 wcet_bb1395 + -1 Wcet_basicmath___ieee754_rem_pio2f_bb1404 + -1 C_bb1392 + -1 C_bb1389 + 1 wcet_bb1389_bb1392 = 4; /*Phase_0.*/
-1 wcet_bb1389_bb1392 + 1 wcet_bb1389 >= 0; /*Phase_0.*/
-10 L_46f + -1 C_bb1394 + -10 L_46e + -1 C_bb1391 + -1 C_bb1389 + 1 wcet_bb1389_bb1391 = -20; /*Phase_0., DAH BB 1391 Line L_46e(1*(11-1)), DAH BB 1394 Line L_46f(1*(11-1))*/
-1 wcet_bb1389_bb1391 + 1 wcet_bb1389 >= 0; /*Phase_0.*/
-1 C_bb1394 + -1 C_bb1400 + -1 Wcet_basicmath___kernel_sinf_bb1430 + -1 C_bb1397 + -1 C_bb1395 + 1 wcet_bb1395_bb1397 = 6; /*Phase_0.*/
-1 wcet_bb1395_bb1397 + 1 wcet_bb1395 >= 0; /*Phase_0.*/
-1 wcet_bb1396 + -1 C_bb1395 + 1 wcet_bb1395_bb1396 = 0; /*Phase_0.*/
-1 wcet_bb1395_bb1396 + 1 wcet_bb1395 >= 0; /*Phase_0.*/
-1 C_bb1394 + -1 C_bb1403 + -1 Wcet_basicmath___kernel_cosf_bb1435 + -1 C_bb1399 + -1 C_bb1396 + 1 wcet_bb1396_bb1399 = 6; /*Phase_0.*/
-1 wcet_bb1396_bb1399 + 1 wcet_bb1396 >= 0; /*Phase_0.*/
-10 L_470 + -1 wcet_bb1398 + -1 C_bb1396 + 1 wcet_bb1396_bb1398 = -10; /*Phase_0., DAH BB 1398 Line L_470(1*(11-1))*/
-1 wcet_bb1396_bb1398 + 1 wcet_bb1396 >= 0; /*Phase_0.*/
-1 Wcet_basicmath___kernel_cosf_bb1423 + -1 C_bb1393 + -1 C_bb1402 + -1 C_bb1398 + 1 wcet_bb1398_bb1402 = 4; /*Phase_0.*/
-1 wcet_bb1398_bb1402 + 1 wcet_bb1398 >= 0; /*Phase_0.*/
-10 L_470 + -1 Wcet_basicmath___kernel_sinf_bb1442 + -1 C_bb1401 + -1 C_bb1398 + 1 wcet_bb1398_bb1401 = -10; /*Phase_0., DAH BB 1401 Line L_470(1*(11-1))*/
-1 wcet_bb1398_bb1401 + 1 wcet_bb1398 >= 0; /*Phase_0.*/
-1 wcet_bb1388 + 1 Wcet_basicmath___cosf_bb1388 = 2; /*Phase_0.*/
-10 L_44a_Pbb1380 + -1 C_bb1385 + -2 C_bb1380 + 1 wcet_bb1380_bb1385 = -8; /*Phase_1380., DAH BB 1385 Line L_44a_Pbb1380(1*(11-1))*/
-1 wcet_bb1380_bb1385 + 1 wcetloop_1380 >= 0; /*Phase_1380.*/
-1 C_bb1376 + -1 C_bb1374 + 1 wcet_bb1374_bb1376 = 2; /*Phase_0.*/
-1 wcet_bb1374_bb1376 + 1 wcet_bb1374 >= 0; /*Phase_0.*/
-10 L_445 + -1 wcet_bb1375 + -1 C_bb1374 + 1 wcet_bb1374_bb1375 = -10; /*Phase_0., DAH BB 1375 Line L_445(1*(11-1))*/
-1 wcet_bb1374_bb1375 + 1 wcet_bb1374 >= 0; /*Phase_0.*/
-1 wcet_bb1378 + -1 C_bb1375 + 1 wcet_bb1375_bb1378 = 2; /*Phase_0.*/
-1 wcet_bb1375_bb1378 + 1 wcet_bb1375 >= 0; /*Phase_0.*/
-10 L_445 + -1 wcet_bb1377 + -1 C_bb1375 + 1 wcet_bb1375_bb1377 = -10; /*Phase_0., DAH BB 1377 Line L_445(1*(11-1))*/
-1 wcet_bb1375_bb1377 + 1 wcet_bb1375 >= 0; /*Phase_0.*/
-1 C_bb1376 + -1 C_bb1382 + -1 C_bb1378 + 1 wcet_bb1378_bb1382 = 4; /*Phase_0.*/
-1 wcet_bb1378_bb1382 + 1 wcet_bb1378 >= 0; /*Phase_0.*/
-1 C_bb1376 + -10 L_44b + -1 C_bb1381 + -1 C_bb1378 + 1 wcet_bb1378_bb1381 = -8; /*Phase_0., DAH BB 1381 Line L_44b(1*(11-1))*/
-1 wcet_bb1378_bb1381 + 1 wcet_bb1378 >= 0; /*Phase_0.*/
-10 L_449 + -1 C_bb1376 + -1 C_bb1387 + -10 L_447_Pbb1386 + -26 C_bb1386 + -1 C_bb1383 + -10 L_44a + -1 C_bb1384 + -10 L_44a_Pbb1380 + -1 wcetloop_1380 + -1 C_bb1377 + 1 wcet_bb1377_bb1380 = 14; /*Phase_0., DFM BB 1380 Line L_44a_Pbb1380(1*(11-1)), DAH BB 1384 Line L_44a(1*(11-1)), DFH BB 1386 Line L_447_Pbb1386(1* (11-1)), DAH BB 1376 Line L_449(1*(11-1))*/
-1 wcet_bb1377_bb1380 + 1 wcet_bb1377 >= 0; /*Phase_0.*/
-10 L_449 + -1 C_bb1376 + -1 C_bb1387 + -10 L_447_Pbb1386 + -26 C_bb1386 + -1 C_bb1383 + -20 L_446 + -1 C_bb1379 + -1 C_bb1377 + 1 wcet_bb1377_bb1379 = 10; /*Phase_0., DAH BB 1379 Line L_446(1*(11-1)), DAH BB 1383 Line L_446(1*(11-1)), DFH BB 1386 Line L_447_Pbb1386(1* (11-1)), DAH BB 1376 Line L_449(1*(11-1))*/
-1 wcet_bb1377_bb1379 + 1 wcet_bb1377 >= 0; /*Phase_0.*/
-1 wcet_bb1374 + 1 Wcet_basicmath___ieee754_sqrtf_bb1374 = 2; /*Phase_0.*/
-1 C_bb1286 + -1 C_bb1284 + 1 wcet_bb1284_bb1286 = 2; /*Phase_0.*/
-1 wcet_bb1284_bb1286 + 1 wcet_bb1284 >= 0; /*Phase_0.*/
-10 L_47f + -1 wcet_bb1285 + -1 C_bb1284 + 1 wcet_bb1284_bb1285 = -10; /*Phase_0., DAH BB 1285 Line L_47f(1*(11-1))*/
-1 wcet_bb1284_bb1285 + 1 wcet_bb1284 >= 0; /*Phase_0.*/
-1 wcet_bb1288 + -1 C_bb1285 + 1 wcet_bb1285_bb1288 = 2; /*Phase_0.*/
-1 wcet_bb1285_bb1288 + 1 wcet_bb1285 >= 0; /*Phase_0.*/
-10 L_47f + -1 wcet_bb1287 + -1 C_bb1285 + 1 wcet_bb1285_bb1287 = -10; /*Phase_0., DAH BB 1287 Line L_47f(1*(11-1))*/
-1 wcet_bb1285_bb1287 + 1 wcet_bb1285 >= 0; /*Phase_0.*/
-1 C_bb1286 + -1 C_bb1288 + 1 wcet_bb1288_bb1286 = 2; /*Phase_0.*/
-1 wcet_bb1288_bb1286 + 1 wcet_bb1288 >= 0; /*Phase_0.*/
-10 L_485 + -1 wcet_bb1291 + -1 C_bb1288 + 1 wcet_bb1288_bb1291 = -10; /*Phase_0., DAH BB 1291 Line L_485(1*(11-1))*/
-1 wcet_bb1288_bb1291 + 1 wcet_bb1288 >= 0; /*Phase_0.*/
-1 wcet_bb1293 + -1 C_bb1291 + 1 wcet_bb1291_bb1293 = 2; /*Phase_0.*/
-1 wcet_bb1291_bb1293 + 1 wcet_bb1291 >= 0; /*Phase_0.*/
-10 L_486 + -1 C_bb1290 + -1 C_bb1291 + 1 wcet_bb1291_bb1290 = -10; /*Phase_0., DAH BB 1290 Line L_486(1*(11-1))*/
-1 wcet_bb1291_bb1290 + 1 wcet_bb1291 >= 0; /*Phase_0.*/
-1 C_bb1290 + -1 C_bb1287 + 1 wcet_bb1287_bb1290 = 2; /*Phase_0.*/
-1 wcet_bb1287_bb1290 + 1 wcet_bb1287 >= 0; /*Phase_0.*/
-10 L_480 + -1 wcet_bb1289 + -1 C_bb1287 + 1 wcet_bb1287_bb1289 = -10; /*Phase_0., DAH BB 1289 Line L_480(1*(11-1))*/
-1 wcet_bb1287_bb1289 + 1 wcet_bb1287 >= 0; /*Phase_0.*/
-1 wcet_bb1293 + -1 C_bb1289 + 1 wcet_bb1289_bb1293 = 2; /*Phase_0.*/
-1 wcet_bb1289_bb1293 + 1 wcet_bb1289 >= 0; /*Phase_0.*/
-1 wcet_bb1292 + -1 C_bb1289 + 1 wcet_bb1289_bb1292 = 0; /*Phase_0.*/
-1 wcet_bb1289_bb1292 + 1 wcet_bb1289 >= 0; /*Phase_0.*/
-1 wcet_bb1292 + -1 C_bb1297 + -1 C_bb1293 + 1 wcet_bb1293_bb1297 = 4; /*Phase_0.*/
-1 wcet_bb1293_bb1297 + 1 wcet_bb1293 >= 0; /*Phase_0.*/
-1 wcet_bb1296 + -1 C_bb1293 + 1 wcet_bb1293_bb1296 = 0; /*Phase_0.*/
-1 wcet_bb1293_bb1296 + 1 wcet_bb1293 >= 0; /*Phase_0.*/
-1 wcet_bb1294 + -1 C_bb1303 + -1 C_bb1296 + 1 wcet_bb1296_bb1303 = 4; /*Phase_0.*/
-1 wcet_bb1296_bb1303 + 1 wcet_bb1296 >= 0; /*Phase_0.*/
-10 L_48b + -1 wcet_bb1302 + -1 C_bb1296 + 1 wcet_bb1296_bb1302 = -10; /*Phase_0., DAH BB 1302 Line L_48b(1*(11-1))*/
-1 wcet_bb1296_bb1302 + 1 wcet_bb1296 >= 0; /*Phase_0.*/
-1 wcet_bb1294 + -1 C_bb1302 + 1 wcet_bb1302_bb1294 = 2; /*Phase_0.*/
-1 wcet_bb1302_bb1294 + 1 wcet_bb1302 >= 0; /*Phase_0.*/
-1 wcet_bb1294 + -10 L_48c + -1 C_bb1303 + -1 C_bb1302 + 1 wcet_bb1302_bb1303 = -8; /*Phase_0., DAH BB 1303 Line L_48c(1*(11-1))*/
-1 wcet_bb1302_bb1303 + 1 wcet_bb1302 >= 0; /*Phase_0.*/
-1 wcet_bb1295 + -1 C_bb1292 + 1 wcet_bb1292_bb1295 = 2; /*Phase_0.*/
-1 wcet_bb1292_bb1295 + 1 wcet_bb1292 >= 0; /*Phase_0.*/
-10 L_481 + -1 wcet_bb1294 + -1 C_bb1292 + 1 wcet_bb1292_bb1294 = -10; /*Phase_0., DAH BB 1294 Line L_481(1*(11-1))*/
-1 wcet_bb1292_bb1294 + 1 wcet_bb1292 >= 0; /*Phase_0.*/
-1 C_bb1286 + -1 C_bb1301 + -1 C_bb1295 + 1 wcet_bb1295_bb1301 = 4; /*Phase_0.*/
-1 wcet_bb1295_bb1301 + 1 wcet_bb1295 >= 0; /*Phase_0.*/
-10 L_487 + -1 wcet_bb1300 + -1 C_bb1295 + 1 wcet_bb1295_bb1300 = -10; /*Phase_0., DAH BB 1300 Line L_487(1*(11-1))*/
-1 wcet_bb1295_bb1300 + 1 wcet_bb1295 >= 0; /*Phase_0.*/
-1 wcet_bb1306 + -1 C_bb1300 + 1 wcet_bb1300_bb1306 = 2; /*Phase_0.*/
-1 wcet_bb1300_bb1306 + 1 wcet_bb1300 >= 0; /*Phase_0.*/
-1 C_bb1286 + -10 L_487 + -1 C_bb1305 + -1 C_bb1300 + 1 wcet_bb1300_bb1305 = -8; /*Phase_0., DAH BB 1305 Line L_487(1*(11-1))*/
-1 wcet_bb1300_bb1305 + 1 wcet_bb1300 >= 0; /*Phase_0.*/
-10 L_484 + -1 C_bb1286 + -1 C_bb1310 + -1 C_bb1306 + 1 wcet_bb1306_bb1310 = -8; /*Phase_0., DAH BB 1286 Line L_484(1*(11-1))*/
-1 wcet_bb1306_bb1310 + 1 wcet_bb1306 >= 0; /*Phase_0.*/
-1 C_bb1286 + -10 L_48d + -1 C_bb1309 + -1 C_bb1306 + 1 wcet_bb1306_bb1309 = -8; /*Phase_0., DAH BB 1309 Line L_48d(1*(11-1))*/
-1 wcet_bb1306_bb1309 + 1 wcet_bb1306 >= 0; /*Phase_0.*/
-1 C_bb1286 + -1 C_bb1299 + -1 C_bb1294 + 1 wcet_bb1294_bb1299 = 4; /*Phase_0.*/
-1 wcet_bb1294_bb1299 + 1 wcet_bb1294 >= 0; /*Phase_0.*/
-10 L_481 + -1 wcet_bb1298 + -1 C_bb1294 + 1 wcet_bb1294_bb1298 = -10; /*Phase_0., DAH BB 1298 Line L_481(1*(11-1))*/
-1 wcet_bb1294_bb1298 + 1 wcet_bb1294 >= 0; /*Phase_0.*/
-1 C_bb1286 + -1 C_bb1298 + 1 wcet_bb1298_bb1286 = 2; /*Phase_0.*/
-1 wcet_bb1298_bb1286 + 1 wcet_bb1298 >= 0; /*Phase_0.*/
-1 wcet_bb1304 + -1 C_bb1298 + 1 wcet_bb1298_bb1304 = 0; /*Phase_0.*/
-1 wcet_bb1298_bb1304 + 1 wcet_bb1298 >= 0; /*Phase_0.*/
-1 Wcet_basicmath___ieee754_sqrtf_bb1346 + -1 C_bb1308 + -1 C_bb1304 + 1 wcet_bb1304_bb1308 = 2; /*Phase_0.*/
-1 wcet_bb1304_bb1308 + 1 wcet_bb1304 >= 0; /*Phase_0.*/
-10 L_482 + -1 wcet_bb1307 + -1 C_bb1304 + 1 wcet_bb1304_bb1307 = -10; /*Phase_0., DAH BB 1307 Line L_482(1*(11-1))*/
-1 wcet_bb1304_bb1307 + 1 wcet_bb1304 >= 0; /*Phase_0.*/
-1 wcet_bb1312 + -1 C_bb1307 + 1 wcet_bb1307_bb1312 = 2; /*Phase_0.*/
-1 wcet_bb1307_bb1312 + 1 wcet_bb1307 >= 0; /*Phase_0.*/
-10 L_483 + -1 wcet_bb1311 + -1 C_bb1307 + 1 wcet_bb1307_bb1311 = -10; /*Phase_0., DAH BB 1311 Line L_483(1*(11-1))*/
-1 wcet_bb1307_bb1311 + 1 wcet_bb1307 >= 0; /*Phase_0.*/
-1 C_bb1286 + -1 C_bb1312 + 1 wcet_bb1312_bb1286 = 2; /*Phase_0.*/
-1 wcet_bb1312_bb1286 + 1 wcet_bb1312 >= 0; /*Phase_0.*/
-10 L_489 + -1 wcet_bb1315 + -1 C_bb1312 + 1 wcet_bb1312_bb1315 = -10; /*Phase_0., DAH BB 1315 Line L_489(1*(11-1))*/
-1 wcet_bb1312_bb1315 + 1 wcet_bb1312 >= 0; /*Phase_0.*/
-1 C_bb1286 + -1 C_bb1319 + -1 C_bb1315 + 1 wcet_bb1315_bb1319 = 4; /*Phase_0.*/
-1 wcet_bb1315_bb1319 + 1 wcet_bb1315 >= 0; /*Phase_0.*/
-1 C_bb1286 + -10 L_489 + -1 C_bb1318 + -1 C_bb1315 + 1 wcet_bb1315_bb1318 = -8; /*Phase_0., DAH BB 1318 Line L_489(1*(11-1))*/
-1 wcet_bb1315_bb1318 + 1 wcet_bb1315 >= 0; /*Phase_0.*/
-1 C_bb1286 + -1 C_bb1314 + -1 C_bb1311 + 1 wcet_bb1311_bb1314 = 4; /*Phase_0.*/
-1 wcet_bb1311_bb1314 + 1 wcet_bb1311 >= 0; /*Phase_0.*/
-10 L_483 + -1 wcet_bb1313 + -1 C_bb1311 + 1 wcet_bb1311_bb1313 = -10; /*Phase_0., DAH BB 1313 Line L_483(1*(11-1))*/
-1 wcet_bb1311_bb1313 + 1 wcet_bb1311 >= 0; /*Phase_0.*/
-1 wcet_bb1317 + -1 C_bb1313 + 1 wcet_bb1313_bb1317 = 2; /*Phase_0.*/
-1 wcet_bb1313_bb1317 + 1 wcet_bb1313 >= 0; /*Phase_0.*/
-1 wcet_bb1316 + -1 C_bb1313 + 1 wcet_bb1313_bb1316 = 0; /*Phase_0.*/
-1 wcet_bb1313_bb1316 + 1 wcet_bb1313 >= 0; /*Phase_0.*/
-1 wcet_bb1330 + -1 C_bb1329 + -1 C_bb1323 + -1 C_bb1317 + 1 wcet_bb1317_bb1323 = 4; /*Phase_0.*/
-1 wcet_bb1317_bb1323 + 1 wcet_bb1317 >= 0; /*Phase_0.*/
-10 L_495 + -1 wcet_bb1322 + -1 C_bb1317 + 1 wcet_bb1317_bb1322 = -10; /*Phase_0., DAH BB 1322 Line L_495(1*(11-1))*/
-1 wcet_bb1317_bb1322 + 1 wcet_bb1317 >= 0; /*Phase_0.*/
-1 wcet_bb1330 + -1 C_bb1329 + -1 C_bb1328 + -1 C_bb1322 + 1 wcet_bb1322_bb1328 = 4; /*Phase_0.*/
-1 wcet_bb1322_bb1328 + 1 wcet_bb1322 >= 0; /*Phase_0.*/
-1 wcet_bb1330 + -10 L_496 + -1 C_bb1329 + -10 L_495 + -1 C_bb1327 + -1 C_bb1322 + 1 wcet_bb1322_bb1327 = -20; /*Phase_0., DAH BB 1327 Line L_495(1*(11-1)), DAH BB 1329 Line L_496(1*(11-1))*/
-1 wcet_bb1322_bb1327 + 1 wcet_bb1322 >= 0; /*Phase_0.*/
-1 wcet_bb1321 + -1 C_bb1316 + 1 wcet_bb1316_bb1321 = 2; /*Phase_0.*/
-1 wcet_bb1316_bb1321 + 1 wcet_bb1316 >= 0; /*Phase_0.*/
-10 L_484 + -1 wcet_bb1320 + -1 C_bb1316 + 1 wcet_bb1316_bb1320 = -10; /*Phase_0., DAH BB 1320 Line L_484(1*(11-1))*/
-1 wcet_bb1316_bb1320 + 1 wcet_bb1316 >= 0; /*Phase_0.*/
-1 wcet_bb1330 + -1 C_bb1326 + -1 C_bb1321 + 1 wcet_bb1321_bb1326 = 4; /*Phase_0.*/
-1 wcet_bb1321_bb1326 + 1 wcet_bb1321 >= 0; /*Phase_0.*/
-10 L_4ab + -1 wcet_bb1325 + -1 C_bb1321 + 1 wcet_bb1321_bb1325 = -10; /*Phase_0., DAH BB 1325 Line L_4ab(1*(11-1))*/
-1 wcet_bb1321_bb1325 + 1 wcet_bb1321 >= 0; /*Phase_0.*/
-1 C_bb1286 + -1 C_bb1332 + -1 C_bb1330 + 1 wcet_bb1330_bb1332 = 4; /*Phase_0.*/
-1 wcet_bb1330_bb1332 + 1 wcet_bb1330 >= 0; /*Phase_0.*/
-10 L_4a2 + -1 wcet_bb1331 + -1 C_bb1330 + 1 wcet_bb1330_bb1331 = -10; /*Phase_0., DAH BB 1331 Line L_4a2(1*(11-1))*/
-1 wcet_bb1330_bb1331 + 1 wcet_bb1330 >= 0; /*Phase_0.*/
-1 wcet_bb1334 + -1 C_bb1331 + 1 wcet_bb1331_bb1334 = 2; /*Phase_0.*/
-1 wcet_bb1331_bb1334 + 1 wcet_bb1331 >= 0; /*Phase_0.*/
-10 L_4a2 + -1 wcet_bb1333 + -1 C_bb1331 + 1 wcet_bb1331_bb1333 = -10; /*Phase_0., DAH BB 1333 Line L_4a2(1*(11-1))*/
-1 wcet_bb1331_bb1333 + 1 wcet_bb1331 >= 0; /*Phase_0.*/
-1 C_bb1286 + -1 C_bb1332 + -1 C_bb1334 + 1 wcet_bb1334_bb1332 = 4; /*Phase_0.*/
-1 wcet_bb1334_bb1332 + 1 wcet_bb1334 >= 0; /*Phase_0.*/
-1 wcet_bb1341 + -1 C_bb1340 + -20 L_4b1 + -1 C_bb1337 + -1 C_bb1334 + 1 wcet_bb1334_bb1337 = -18; /*Phase_0., DAH BB 1337 Line L_4b1(1*(11-1)), DAH BB 1340 Line L_4b1(1*(11-1))*/
-1 wcet_bb1334_bb1337 + 1 wcet_bb1334 >= 0; /*Phase_0.*/
-1 C_bb1286 + -1 C_bb1336 + -1 C_bb1333 + 1 wcet_bb1333_bb1336 = 4; /*Phase_0.*/
-1 wcet_bb1333_bb1336 + 1 wcet_bb1333 >= 0; /*Phase_0.*/
-1 wcet_bb1335 + -1 C_bb1333 + 1 wcet_bb1333_bb1335 = 0; /*Phase_0.*/
-1 wcet_bb1333_bb1335 + 1 wcet_bb1333 >= 0; /*Phase_0.*/
-1 wcet_bb1339 + -1 C_bb1335 + 1 wcet_bb1335_bb1339 = 2; /*Phase_0.*/
-1 wcet_bb1335_bb1339 + 1 wcet_bb1335 >= 0; /*Phase_0.*/
-10 L_4a3 + -1 wcet_bb1338 + -1 C_bb1335 + 1 wcet_bb1335_bb1338 = -10; /*Phase_0., DAH BB 1338 Line L_4a3(1*(11-1))*/
-1 wcet_bb1335_bb1338 + 1 wcet_bb1335 >= 0; /*Phase_0.*/
-1 wcet_bb1341 + -10 L_4b1 + -1 C_bb1340 + -1 C_bb1337 + -1 C_bb1339 + 1 wcet_bb1339_bb1337 = -6; /*Phase_0., DAH BB 1340 Line L_4b1(1*(11-1))*/
-1 wcet_bb1339_bb1337 + 1 wcet_bb1339 >= 0; /*Phase_0.*/
-1 C_bb1286 + -10 L_4ad + -1 C_bb1336 + -1 C_bb1339 + 1 wcet_bb1339_bb1336 = -8; /*Phase_0., DAH BB 1336 Line L_4ad(1*(11-1))*/
-1 wcet_bb1339_bb1336 + 1 wcet_bb1339 >= 0; /*Phase_0.*/
-1 wcet_bb1341 + -1 C_bb1340 + -1 C_bb1342 + -1 C_bb1338 + 1 wcet_bb1338_bb1342 = 6; /*Phase_0.*/
-1 wcet_bb1338_bb1342 + 1 wcet_bb1338 >= 0; /*Phase_0.*/
-10 L_4a3 + -1 wcet_bb1341 + -1 C_bb1338 + 1 wcet_bb1338_bb1341 = -10; /*Phase_0., DAH BB 1341 Line L_4a3(1*(11-1))*/
-1 wcet_bb1338_bb1341 + 1 wcet_bb1338 >= 0; /*Phase_0.*/
-1 C_bb1286 + -1 C_bb1343 + -1 C_bb1345 + -1 Wcet_basicmath___scalbnf_bb1360 + -1 C_bb1344 + -1 C_bb1341 + 1 wcet_bb1341_bb1344 = 8; /*Phase_0.*/
-1 wcet_bb1341_bb1344 + 1 wcet_bb1341 >= 0; /*Phase_0.*/
-1 C_bb1286 + -10 L_4a9 + -1 C_bb1343 + -1 C_bb1341 + 1 wcet_bb1341_bb1343 = -8; /*Phase_0., DAH BB 1343 Line L_4a9(1*(11-1))*/
-1 wcet_bb1341_bb1343 + 1 wcet_bb1341 >= 0; /*Phase_0.*/
-10 L_484 + -1 C_bb1286 + -1 C_bb1310 + -1 C_bb1325 + 1 wcet_bb1325_bb1310 = -8; /*Phase_0., DAH BB 1286 Line L_484(1*(11-1))*/
-1 wcet_bb1325_bb1310 + 1 wcet_bb1325 >= 0; /*Phase_0.*/
-1 C_bb1286 + -10 L_4ab + -1 C_bb1324 + -1 C_bb1325 + 1 wcet_bb1325_bb1324 = -8; /*Phase_0., DAH BB 1324 Line L_4ab(1*(11-1))*/
-1 wcet_bb1325_bb1324 + 1 wcet_bb1325 >= 0; /*Phase_0.*/
-1 C_bb1286 + -1 C_bb1324 + -1 C_bb1320 + 1 wcet_bb1320_bb1324 = 4; /*Phase_0.*/
-1 wcet_bb1320_bb1324 + 1 wcet_bb1320 >= 0; /*Phase_0.*/
-1 C_bb1286 + -20 L_484 + -1 C_bb1310 + -1 C_bb1320 + 1 wcet_bb1320_bb1310 = -20; /*Phase_0., DAH BB 1310 Line L_484(1*(11-1)), DAH BB 1286 Line L_484(1*(11-1))*/
-1 wcet_bb1320_bb1310 + 1 wcet_bb1320 >= 0; /*Phase_0.*/
-1 wcet_bb1284 + 1 Wcet_basicmath___ieee754_powf_bb1284 = 2; /*Phase_0.*/
-1 C_bb1245 + -1 C_bb1243 + 1 wcet_bb1243_bb1245 = 2; /*Phase_0.*/
-1 wcet_bb1243_bb1245 + 1 wcet_bb1243 >= 0; /*Phase_0.*/
-10 L_44d + -1 wcet_bb1244 + -1 C_bb1243 + 1 wcet_bb1243_bb1244 = -10; /*Phase_0., DAH BB 1244 Line L_44d(1*(11-1))*/
-1 wcet_bb1243_bb1244 + 1 wcet_bb1243 >= 0; /*Phase_0.*/
-1 C_bb1247 + -1 C_bb1244 + 1 wcet_bb1244_bb1247 = 2; /*Phase_0.*/
-1 wcet_bb1244_bb1247 + 1 wcet_bb1244 >= 0; /*Phase_0.*/
-10 L_44d + -1 wcet_bb1246 + -1 C_bb1244 + 1 wcet_bb1244_bb1246 = -10; /*Phase_0., DAH BB 1246 Line L_44d(1*(11-1))*/
-1 wcet_bb1244_bb1246 + 1 wcet_bb1244 >= 0; /*Phase_0.*/
-1 wcet_bb1249 + -1 C_bb1246 + 1 wcet_bb1246_bb1249 = 2; /*Phase_0.*/
-1 wcet_bb1246_bb1249 + 1 wcet_bb1246 >= 0; /*Phase_0.*/
-10 L_44d + -1 wcet_bb1248 + -1 C_bb1246 + 1 wcet_bb1246_bb1248 = -10; /*Phase_0., DAH BB 1248 Line L_44d(1*(11-1))*/
-1 wcet_bb1246_bb1248 + 1 wcet_bb1246 >= 0; /*Phase_0.*/
-1 C_bb1255 + -1 Wcet_basicmath___ieee754_sqrtf_bb1270 + -1 C_bb1253 + -1 C_bb1249 + 1 wcet_bb1249_bb1253 = 4; /*Phase_0.*/
-1 wcet_bb1249_bb1253 + 1 wcet_bb1249 >= 0; /*Phase_0.*/
-1 C_bb1254 + -10 L_44f + -1 Wcet_basicmath___ieee754_sqrtf_bb1256 + -1 C_bb1252 + -1 C_bb1249 + 1 wcet_bb1249_bb1252 = -8; /*Phase_0., DAH BB 1252 Line L_44f(1*(11-1))*/
-1 wcet_bb1249_bb1252 + 1 wcet_bb1249 >= 0; /*Phase_0.*/
-1 C_bb1251 + -1 C_bb1248 + 1 wcet_bb1248_bb1251 = 2; /*Phase_0.*/
-1 wcet_bb1248_bb1251 + 1 wcet_bb1248 >= 0; /*Phase_0.*/
-10 L_44d + -1 C_bb1250 + -1 C_bb1248 + 1 wcet_bb1248_bb1250 = -10; /*Phase_0., DAH BB 1250 Line L_44d(1*(11-1))*/
-1 wcet_bb1248_bb1250 + 1 wcet_bb1248 >= 0; /*Phase_0.*/
-1 wcet_bb1243 + 1 Wcet_basicmath___ieee754_acosf_bb1243 = 2; /*Phase_0.*/
-1 C_bb1242 + 1 Wcet_basicmath___fabsf_bb1242 = 2; /*Phase_0.*/
-10 L_44a_Pbb1234 + -1 C_bb1239 + -2 C_bb1234 + 1 wcet_bb1234_bb1239 = -8; /*Phase_1234., DAH BB 1239 Line L_44a_Pbb1234(1*(11-1))*/
-1 wcet_bb1234_bb1239 + 1 wcetloop_1234 >= 0; /*Phase_1234.*/
-1 C_bb1230 + -1 C_bb1228 + 1 wcet_bb1228_bb1230 = 2; /*Phase_0.*/
-1 wcet_bb1228_bb1230 + 1 wcet_bb1228 >= 0; /*Phase_0.*/
-10 L_445 + -1 wcet_bb1229 + -1 C_bb1228 + 1 wcet_bb1228_bb1229 = -10; /*Phase_0., DAH BB 1229 Line L_445(1*(11-1))*/
-1 wcet_bb1228_bb1229 + 1 wcet_bb1228 >= 0; /*Phase_0.*/
-1 wcet_bb1232 + -1 C_bb1229 + 1 wcet_bb1229_bb1232 = 2; /*Phase_0.*/
-1 wcet_bb1229_bb1232 + 1 wcet_bb1229 >= 0; /*Phase_0.*/
-10 L_445 + -1 wcet_bb1231 + -1 C_bb1229 + 1 wcet_bb1229_bb1231 = -10; /*Phase_0., DAH BB 1231 Line L_445(1*(11-1))*/
-1 wcet_bb1229_bb1231 + 1 wcet_bb1229 >= 0; /*Phase_0.*/
-1 C_bb1230 + -1 C_bb1236 + -1 C_bb1232 + 1 wcet_bb1232_bb1236 = 4; /*Phase_0.*/
-1 wcet_bb1232_bb1236 + 1 wcet_bb1232 >= 0; /*Phase_0.*/
-1 C_bb1230 + -10 L_44b + -1 C_bb1235 + -1 C_bb1232 + 1 wcet_bb1232_bb1235 = -8; /*Phase_0., DAH BB 1235 Line L_44b(1*(11-1))*/
-1 wcet_bb1232_bb1235 + 1 wcet_bb1232 >= 0; /*Phase_0.*/
-10 L_449 + -1 C_bb1230 + -1 C_bb1241 + -10 L_447_Pbb1240 + -26 C_bb1240 + -1 C_bb1237 + -10 L_44a + -1 C_bb1238 + -10 L_44a_Pbb1234 + -1 wcetloop_1234 + -1 C_bb1231 + 1 wcet_bb1231_bb1234 = 14; /*Phase_0., DFM BB 1234 Line L_44a_Pbb1234(1*(11-1)), DAH BB 1238 Line L_44a(1*(11-1)), DFH BB 1240 Line L_447_Pbb1240(1* (11-1)), DAH BB 1230 Line L_449(1*(11-1))*/
-1 wcet_bb1231_bb1234 + 1 wcet_bb1231 >= 0; /*Phase_0.*/
-10 L_449 + -1 C_bb1230 + -1 C_bb1241 + -10 L_447_Pbb1240 + -26 C_bb1240 + -1 C_bb1237 + -20 L_446 + -1 C_bb1233 + -1 C_bb1231 + 1 wcet_bb1231_bb1233 = 10; /*Phase_0., DAH BB 1233 Line L_446(1*(11-1)), DAH BB 1237 Line L_446(1*(11-1)), DFH BB 1240 Line L_447_Pbb1240(1* (11-1)), DAH BB 1230 Line L_449(1*(11-1))*/
-1 wcet_bb1231_bb1233 + 1 wcet_bb1231 >= 0; /*Phase_0.*/
-1 wcet_bb1228 + 1 Wcet_basicmath___ieee754_sqrtf_bb1228 = 2; /*Phase_0.*/
-10 L_44a_Pbb1220 + -1 C_bb1225 + -2 C_bb1220 + 1 wcet_bb1220_bb1225 = -8; /*Phase_1220., DAH BB 1225 Line L_44a_Pbb1220(1*(11-1))*/
-1 wcet_bb1220_bb1225 + 1 wcetloop_1220 >= 0; /*Phase_1220.*/
-1 C_bb1216 + -1 C_bb1214 + 1 wcet_bb1214_bb1216 = 2; /*Phase_0.*/
-1 wcet_bb1214_bb1216 + 1 wcet_bb1214 >= 0; /*Phase_0.*/
-10 L_445 + -1 wcet_bb1215 + -1 C_bb1214 + 1 wcet_bb1214_bb1215 = -10; /*Phase_0., DAH BB 1215 Line L_445(1*(11-1))*/
-1 wcet_bb1214_bb1215 + 1 wcet_bb1214 >= 0; /*Phase_0.*/
-1 wcet_bb1218 + -1 C_bb1215 + 1 wcet_bb1215_bb1218 = 2; /*Phase_0.*/
-1 wcet_bb1215_bb1218 + 1 wcet_bb1215 >= 0; /*Phase_0.*/
-10 L_445 + -1 wcet_bb1217 + -1 C_bb1215 + 1 wcet_bb1215_bb1217 = -10; /*Phase_0., DAH BB 1217 Line L_445(1*(11-1))*/
-1 wcet_bb1215_bb1217 + 1 wcet_bb1215 >= 0; /*Phase_0.*/
-1 C_bb1216 + -1 C_bb1222 + -1 C_bb1218 + 1 wcet_bb1218_bb1222 = 4; /*Phase_0.*/
-1 wcet_bb1218_bb1222 + 1 wcet_bb1218 >= 0; /*Phase_0.*/
-1 C_bb1216 + -10 L_44b + -1 C_bb1221 + -1 C_bb1218 + 1 wcet_bb1218_bb1221 = -8; /*Phase_0., DAH BB 1221 Line L_44b(1*(11-1))*/
-1 wcet_bb1218_bb1221 + 1 wcet_bb1218 >= 0; /*Phase_0.*/
-10 L_449 + -1 C_bb1216 + -1 C_bb1227 + -10 L_447_Pbb1226 + -26 C_bb1226 + -1 C_bb1223 + -10 L_44a + -1 C_bb1224 + -10 L_44a_Pbb1220 + -1 wcetloop_1220 + -1 C_bb1217 + 1 wcet_bb1217_bb1220 = 14; /*Phase_0., DFM BB 1220 Line L_44a_Pbb1220(1*(11-1)), DAH BB 1224 Line L_44a(1*(11-1)), DFH BB 1226 Line L_447_Pbb1226(1* (11-1)), DAH BB 1216 Line L_449(1*(11-1))*/
-1 wcet_bb1217_bb1220 + 1 wcet_bb1217 >= 0; /*Phase_0.*/
-10 L_449 + -1 C_bb1216 + -1 C_bb1227 + -10 L_447_Pbb1226 + -26 C_bb1226 + -1 C_bb1223 + -20 L_446 + -1 C_bb1219 + -1 C_bb1217 + 1 wcet_bb1217_bb1219 = 10; /*Phase_0., DAH BB 1219 Line L_446(1*(11-1)), DAH BB 1223 Line L_446(1*(11-1)), DFH BB 1226 Line L_447_Pbb1226(1* (11-1)), DAH BB 1216 Line L_449(1*(11-1))*/
-1 wcet_bb1217_bb1219 + 1 wcet_bb1217 >= 0; /*Phase_0.*/
-1 wcet_bb1214 + 1 Wcet_basicmath___ieee754_sqrtf_bb1214 = 2; /*Phase_0.*/
-10 L_471 + -1 Wcet_basicmath___kernel_cosf_bb1176 + -1 C_bb1146 + -1 C_bb1143 + -1 C_bb1141 + 1 wcet_bb1141_bb1143 = -8; /*Phase_0., DAH BB 1146 Line L_471(1*(11-1))*/
-1 wcet_bb1141_bb1143 + 1 wcet_bb1141 >= 0; /*Phase_0.*/
-10 L_46e + -1 wcet_bb1142 + -1 C_bb1141 + 1 wcet_bb1141_bb1142 = -10; /*Phase_0., DAH BB 1142 Line L_46e(1*(11-1))*/
-1 wcet_bb1141_bb1142 + 1 wcet_bb1141 >= 0; /*Phase_0.*/
-1 wcet_bb1148 + -1 Wcet_basicmath___ieee754_rem_pio2f_bb1157 + -1 C_bb1145 + -1 C_bb1142 + 1 wcet_bb1142_bb1145 = 4; /*Phase_0.*/
-1 wcet_bb1142_bb1145 + 1 wcet_bb1142 >= 0; /*Phase_0.*/
-10 L_46f + -1 C_bb1147 + -10 L_46e + -1 C_bb1144 + -1 C_bb1142 + 1 wcet_bb1142_bb1144 = -20; /*Phase_0., DAH BB 1144 Line L_46e(1*(11-1)), DAH BB 1147 Line L_46f(1*(11-1))*/
-1 wcet_bb1142_bb1144 + 1 wcet_bb1142 >= 0; /*Phase_0.*/
-1 C_bb1147 + -1 C_bb1153 + -1 Wcet_basicmath___kernel_sinf_bb1183 + -1 C_bb1150 + -1 C_bb1148 + 1 wcet_bb1148_bb1150 = 6; /*Phase_0.*/
-1 wcet_bb1148_bb1150 + 1 wcet_bb1148 >= 0; /*Phase_0.*/
-1 wcet_bb1149 + -1 C_bb1148 + 1 wcet_bb1148_bb1149 = 0; /*Phase_0.*/
-1 wcet_bb1148_bb1149 + 1 wcet_bb1148 >= 0; /*Phase_0.*/
-1 C_bb1147 + -1 C_bb1156 + -1 Wcet_basicmath___kernel_cosf_bb1188 + -1 C_bb1152 + -1 C_bb1149 + 1 wcet_bb1149_bb1152 = 6; /*Phase_0.*/
-1 wcet_bb1149_bb1152 + 1 wcet_bb1149 >= 0; /*Phase_0.*/
-10 L_470 + -1 wcet_bb1151 + -1 C_bb1149 + 1 wcet_bb1149_bb1151 = -10; /*Phase_0., DAH BB 1151 Line L_470(1*(11-1))*/
-1 wcet_bb1149_bb1151 + 1 wcet_bb1149 >= 0; /*Phase_0.*/
-1 Wcet_basicmath___kernel_cosf_bb1176 + -1 C_bb1146 + -1 C_bb1155 + -1 C_bb1151 + 1 wcet_bb1151_bb1155 = 4; /*Phase_0.*/
-1 wcet_bb1151_bb1155 + 1 wcet_bb1151 >= 0; /*Phase_0.*/
-10 L_470 + -1 Wcet_basicmath___kernel_sinf_bb1195 + -1 C_bb1154 + -1 C_bb1151 + 1 wcet_bb1151_bb1154 = -10; /*Phase_0., DAH BB 1154 Line L_470(1*(11-1))*/
-1 wcet_bb1151_bb1154 + 1 wcet_bb1151 >= 0; /*Phase_0.*/
-1 wcet_bb1141 + 1 Wcet_basicmath___cosf_bb1141 = 2; /*Phase_0.*/
-10 L_44a_Pbb1133 + -1 C_bb1138 + -2 C_bb1133 + 1 wcet_bb1133_bb1138 = -8; /*Phase_1133., DAH BB 1138 Line L_44a_Pbb1133(1*(11-1))*/
-1 wcet_bb1133_bb1138 + 1 wcetloop_1133 >= 0; /*Phase_1133.*/
-1 C_bb1129 + -1 C_bb1127 + 1 wcet_bb1127_bb1129 = 2; /*Phase_0.*/
-1 wcet_bb1127_bb1129 + 1 wcet_bb1127 >= 0; /*Phase_0.*/
-10 L_445 + -1 wcet_bb1128 + -1 C_bb1127 + 1 wcet_bb1127_bb1128 = -10; /*Phase_0., DAH BB 1128 Line L_445(1*(11-1))*/
-1 wcet_bb1127_bb1128 + 1 wcet_bb1127 >= 0; /*Phase_0.*/
-1 wcet_bb1131 + -1 C_bb1128 + 1 wcet_bb1128_bb1131 = 2; /*Phase_0.*/
-1 wcet_bb1128_bb1131 + 1 wcet_bb1128 >= 0; /*Phase_0.*/
-10 L_445 + -1 wcet_bb1130 + -1 C_bb1128 + 1 wcet_bb1128_bb1130 = -10; /*Phase_0., DAH BB 1130 Line L_445(1*(11-1))*/
-1 wcet_bb1128_bb1130 + 1 wcet_bb1128 >= 0; /*Phase_0.*/
-1 C_bb1129 + -1 C_bb1135 + -1 C_bb1131 + 1 wcet_bb1131_bb1135 = 4; /*Phase_0.*/
-1 wcet_bb1131_bb1135 + 1 wcet_bb1131 >= 0; /*Phase_0.*/
-1 C_bb1129 + -10 L_44b + -1 C_bb1134 + -1 C_bb1131 + 1 wcet_bb1131_bb1134 = -8; /*Phase_0., DAH BB 1134 Line L_44b(1*(11-1))*/
-1 wcet_bb1131_bb1134 + 1 wcet_bb1131 >= 0; /*Phase_0.*/
-10 L_449 + -1 C_bb1129 + -1 C_bb1140 + -10 L_447_Pbb1139 + -26 C_bb1139 + -1 C_bb1136 + -10 L_44a + -1 C_bb1137 + -10 L_44a_Pbb1133 + -1 wcetloop_1133 + -1 C_bb1130 + 1 wcet_bb1130_bb1133 = 14; /*Phase_0., DFM BB 1133 Line L_44a_Pbb1133(1*(11-1)), DAH BB 1137 Line L_44a(1*(11-1)), DFH BB 1139 Line L_447_Pbb1139(1* (11-1)), DAH BB 1129 Line L_449(1*(11-1))*/
-1 wcet_bb1130_bb1133 + 1 wcet_bb1130 >= 0; /*Phase_0.*/
-10 L_449 + -1 C_bb1129 + -1 C_bb1140 + -10 L_447_Pbb1139 + -26 C_bb1139 + -1 C_bb1136 + -20 L_446 + -1 C_bb1132 + -1 C_bb1130 + 1 wcet_bb1130_bb1132 = 10; /*Phase_0., DAH BB 1132 Line L_446(1*(11-1)), DAH BB 1136 Line L_446(1*(11-1)), DFH BB 1139 Line L_447_Pbb1139(1* (11-1)), DAH BB 1129 Line L_449(1*(11-1))*/
-1 wcet_bb1130_bb1132 + 1 wcet_bb1130 >= 0; /*Phase_0.*/
-1 wcet_bb1127 + 1 Wcet_basicmath___ieee754_sqrtf_bb1127 = 2; /*Phase_0.*/
-10 L_471 + -1 Wcet_basicmath___kernel_cosf_bb1103 + -1 C_bb1073 + -1 C_bb1070 + -1 C_bb1068 + 1 wcet_bb1068_bb1070 = -8; /*Phase_0., DAH BB 1073 Line L_471(1*(11-1))*/
-1 wcet_bb1068_bb1070 + 1 wcet_bb1068 >= 0; /*Phase_0.*/
-10 L_46e + -1 wcet_bb1069 + -1 C_bb1068 + 1 wcet_bb1068_bb1069 = -10; /*Phase_0., DAH BB 1069 Line L_46e(1*(11-1))*/
-1 wcet_bb1068_bb1069 + 1 wcet_bb1068 >= 0; /*Phase_0.*/
-1 wcet_bb1075 + -1 Wcet_basicmath___ieee754_rem_pio2f_bb1084 + -1 C_bb1072 + -1 C_bb1069 + 1 wcet_bb1069_bb1072 = 4; /*Phase_0.*/
-1 wcet_bb1069_bb1072 + 1 wcet_bb1069 >= 0; /*Phase_0.*/
-10 L_46f + -1 C_bb1074 + -10 L_46e + -1 C_bb1071 + -1 C_bb1069 + 1 wcet_bb1069_bb1071 = -20; /*Phase_0., DAH BB 1071 Line L_46e(1*(11-1)), DAH BB 1074 Line L_46f(1*(11-1))*/
-1 wcet_bb1069_bb1071 + 1 wcet_bb1069 >= 0; /*Phase_0.*/
-1 C_bb1074 + -1 C_bb1080 + -1 Wcet_basicmath___kernel_sinf_bb1110 + -1 C_bb1077 + -1 C_bb1075 + 1 wcet_bb1075_bb1077 = 6; /*Phase_0.*/
-1 wcet_bb1075_bb1077 + 1 wcet_bb1075 >= 0; /*Phase_0.*/
-1 wcet_bb1076 + -1 C_bb1075 + 1 wcet_bb1075_bb1076 = 0; /*Phase_0.*/
-1 wcet_bb1075_bb1076 + 1 wcet_bb1075 >= 0; /*Phase_0.*/
-1 C_bb1074 + -1 C_bb1083 + -1 Wcet_basicmath___kernel_cosf_bb1115 + -1 C_bb1079 + -1 C_bb1076 + 1 wcet_bb1076_bb1079 = 6; /*Phase_0.*/
-1 wcet_bb1076_bb1079 + 1 wcet_bb1076 >= 0; /*Phase_0.*/
-10 L_470 + -1 wcet_bb1078 + -1 C_bb1076 + 1 wcet_bb1076_bb1078 = -10; /*Phase_0., DAH BB 1078 Line L_470(1*(11-1))*/
-1 wcet_bb1076_bb1078 + 1 wcet_bb1076 >= 0; /*Phase_0.*/
-1 Wcet_basicmath___kernel_cosf_bb1103 + -1 C_bb1073 + -1 C_bb1082 + -1 C_bb1078 + 1 wcet_bb1078_bb1082 = 4; /*Phase_0.*/
-1 wcet_bb1078_bb1082 + 1 wcet_bb1078 >= 0; /*Phase_0.*/
-10 L_470 + -1 Wcet_basicmath___kernel_sinf_bb1122 + -1 C_bb1081 + -1 C_bb1078 + 1 wcet_bb1078_bb1081 = -10; /*Phase_0., DAH BB 1081 Line L_470(1*(11-1))*/
-1 wcet_bb1078_bb1081 + 1 wcet_bb1078 >= 0; /*Phase_0.*/
-1 wcet_bb1068 + 1 Wcet_basicmath___cosf_bb1068 = 2; /*Phase_0.*/
-10 L_44a_Pbb1060 + -1 C_bb1065 + -2 C_bb1060 + 1 wcet_bb1060_bb1065 = -8; /*Phase_1060., DAH BB 1065 Line L_44a_Pbb1060(1*(11-1))*/
-1 wcet_bb1060_bb1065 + 1 wcetloop_1060 >= 0; /*Phase_1060.*/
-1 C_bb1056 + -1 C_bb1054 + 1 wcet_bb1054_bb1056 = 2; /*Phase_0.*/
-1 wcet_bb1054_bb1056 + 1 wcet_bb1054 >= 0; /*Phase_0.*/
-10 L_445 + -1 wcet_bb1055 + -1 C_bb1054 + 1 wcet_bb1054_bb1055 = -10; /*Phase_0., DAH BB 1055 Line L_445(1*(11-1))*/
-1 wcet_bb1054_bb1055 + 1 wcet_bb1054 >= 0; /*Phase_0.*/
-1 wcet_bb1058 + -1 C_bb1055 + 1 wcet_bb1055_bb1058 = 2; /*Phase_0.*/
-1 wcet_bb1055_bb1058 + 1 wcet_bb1055 >= 0; /*Phase_0.*/
-10 L_445 + -1 wcet_bb1057 + -1 C_bb1055 + 1 wcet_bb1055_bb1057 = -10; /*Phase_0., DAH BB 1057 Line L_445(1*(11-1))*/
-1 wcet_bb1055_bb1057 + 1 wcet_bb1055 >= 0; /*Phase_0.*/
-1 C_bb1056 + -1 C_bb1062 + -1 C_bb1058 + 1 wcet_bb1058_bb1062 = 4; /*Phase_0.*/
-1 wcet_bb1058_bb1062 + 1 wcet_bb1058 >= 0; /*Phase_0.*/
-1 C_bb1056 + -10 L_44b + -1 C_bb1061 + -1 C_bb1058 + 1 wcet_bb1058_bb1061 = -8; /*Phase_0., DAH BB 1061 Line L_44b(1*(11-1))*/
-1 wcet_bb1058_bb1061 + 1 wcet_bb1058 >= 0; /*Phase_0.*/
-10 L_449 + -1 C_bb1056 + -1 C_bb1067 + -10 L_447_Pbb1066 + -26 C_bb1066 + -1 C_bb1063 + -10 L_44a + -1 C_bb1064 + -10 L_44a_Pbb1060 + -1 wcetloop_1060 + -1 C_bb1057 + 1 wcet_bb1057_bb1060 = 14; /*Phase_0., DFM BB 1060 Line L_44a_Pbb1060(1*(11-1)), DAH BB 1064 Line L_44a(1*(11-1)), DFH BB 1066 Line L_447_Pbb1066(1* (11-1)), DAH BB 1056 Line L_449(1*(11-1))*/
-1 wcet_bb1057_bb1060 + 1 wcet_bb1057 >= 0; /*Phase_0.*/
-10 L_449 + -1 C_bb1056 + -1 C_bb1067 + -10 L_447_Pbb1066 + -26 C_bb1066 + -1 C_bb1063 + -20 L_446 + -1 C_bb1059 + -1 C_bb1057 + 1 wcet_bb1057_bb1059 = 10; /*Phase_0., DAH BB 1059 Line L_446(1*(11-1)), DAH BB 1063 Line L_446(1*(11-1)), DFH BB 1066 Line L_447_Pbb1066(1* (11-1)), DAH BB 1056 Line L_449(1*(11-1))*/
-1 wcet_bb1057_bb1059 + 1 wcet_bb1057 >= 0; /*Phase_0.*/
-1 wcet_bb1054 + 1 Wcet_basicmath___ieee754_sqrtf_bb1054 = 2; /*Phase_0.*/
-10 L_471 + -1 Wcet_basicmath___kernel_cosf_bb1030 + -1 C_bb1000 + -1 C_bb997 + -1 C_bb995 + 1 wcet_bb995_bb997 = -8; /*Phase_0., DAH BB 1000 Line L_471(1*(11-1))*/
-1 wcet_bb995_bb997 + 1 wcet_bb995 >= 0; /*Phase_0.*/
-10 L_46e + -1 wcet_bb996 + -1 C_bb995 + 1 wcet_bb995_bb996 = -10; /*Phase_0., DAH BB 996 Line L_46e(1*(11-1))*/
-1 wcet_bb995_bb996 + 1 wcet_bb995 >= 0; /*Phase_0.*/
-1 wcet_bb1002 + -1 Wcet_basicmath___ieee754_rem_pio2f_bb1011 + -1 C_bb999 + -1 C_bb996 + 1 wcet_bb996_bb999 = 4; /*Phase_0.*/
-1 wcet_bb996_bb999 + 1 wcet_bb996 >= 0; /*Phase_0.*/
-10 L_46f + -1 C_bb1001 + -10 L_46e + -1 C_bb998 + -1 C_bb996 + 1 wcet_bb996_bb998 = -20; /*Phase_0., DAH BB 998 Line L_46e(1*(11-1)), DAH BB 1001 Line L_46f(1*(11-1))*/
-1 wcet_bb996_bb998 + 1 wcet_bb996 >= 0; /*Phase_0.*/
-1 C_bb1001 + -1 C_bb1007 + -1 Wcet_basicmath___kernel_sinf_bb1037 + -1 C_bb1004 + -1 C_bb1002 + 1 wcet_bb1002_bb1004 = 6; /*Phase_0.*/
-1 wcet_bb1002_bb1004 + 1 wcet_bb1002 >= 0; /*Phase_0.*/
-1 wcet_bb1003 + -1 C_bb1002 + 1 wcet_bb1002_bb1003 = 0; /*Phase_0.*/
-1 wcet_bb1002_bb1003 + 1 wcet_bb1002 >= 0; /*Phase_0.*/
-1 C_bb1001 + -1 C_bb1010 + -1 Wcet_basicmath___kernel_cosf_bb1042 + -1 C_bb1006 + -1 C_bb1003 + 1 wcet_bb1003_bb1006 = 6; /*Phase_0.*/
-1 wcet_bb1003_bb1006 + 1 wcet_bb1003 >= 0; /*Phase_0.*/
-10 L_470 + -1 wcet_bb1005 + -1 C_bb1003 + 1 wcet_bb1003_bb1005 = -10; /*Phase_0., DAH BB 1005 Line L_470(1*(11-1))*/
-1 wcet_bb1003_bb1005 + 1 wcet_bb1003 >= 0; /*Phase_0.*/
-1 Wcet_basicmath___kernel_cosf_bb1030 + -1 C_bb1000 + -1 C_bb1009 + -1 C_bb1005 + 1 wcet_bb1005_bb1009 = 4; /*Phase_0.*/
-1 wcet_bb1005_bb1009 + 1 wcet_bb1005 >= 0; /*Phase_0.*/
-10 L_470 + -1 Wcet_basicmath___kernel_sinf_bb1049 + -1 C_bb1008 + -1 C_bb1005 + 1 wcet_bb1005_bb1008 = -10; /*Phase_0., DAH BB 1008 Line L_470(1*(11-1))*/
-1 wcet_bb1005_bb1008 + 1 wcet_bb1005 >= 0; /*Phase_0.*/
-1 wcet_bb995 + 1 Wcet_basicmath___cosf_bb995 = 2; /*Phase_0.*/
-10 L_44a_Pbb987 + -1 C_bb992 + -2 C_bb987 + 1 wcet_bb987_bb992 = -8; /*Phase_987., DAH BB 992 Line L_44a_Pbb987(1*(11-1))*/
-1 wcet_bb987_bb992 + 1 wcetloop_987 >= 0; /*Phase_987.*/
-1 C_bb983 + -1 C_bb981 + 1 wcet_bb981_bb983 = 2; /*Phase_0.*/
-1 wcet_bb981_bb983 + 1 wcet_bb981 >= 0; /*Phase_0.*/
-10 L_445 + -1 wcet_bb982 + -1 C_bb981 + 1 wcet_bb981_bb982 = -10; /*Phase_0., DAH BB 982 Line L_445(1*(11-1))*/
-1 wcet_bb981_bb982 + 1 wcet_bb981 >= 0; /*Phase_0.*/
-1 wcet_bb985 + -1 C_bb982 + 1 wcet_bb982_bb985 = 2; /*Phase_0.*/
-1 wcet_bb982_bb985 + 1 wcet_bb982 >= 0; /*Phase_0.*/
-10 L_445 + -1 wcet_bb984 + -1 C_bb982 + 1 wcet_bb982_bb984 = -10; /*Phase_0., DAH BB 984 Line L_445(1*(11-1))*/
-1 wcet_bb982_bb984 + 1 wcet_bb982 >= 0; /*Phase_0.*/
-1 C_bb983 + -1 C_bb989 + -1 C_bb985 + 1 wcet_bb985_bb989 = 4; /*Phase_0.*/
-1 wcet_bb985_bb989 + 1 wcet_bb985 >= 0; /*Phase_0.*/
-1 C_bb983 + -10 L_44b + -1 C_bb988 + -1 C_bb985 + 1 wcet_bb985_bb988 = -8; /*Phase_0., DAH BB 988 Line L_44b(1*(11-1))*/
-1 wcet_bb985_bb988 + 1 wcet_bb985 >= 0; /*Phase_0.*/
-10 L_449 + -1 C_bb983 + -1 C_bb994 + -10 L_447_Pbb993 + -26 C_bb993 + -1 C_bb990 + -10 L_44a + -1 C_bb991 + -10 L_44a_Pbb987 + -1 wcetloop_987 + -1 C_bb984 + 1 wcet_bb984_bb987 = 14; /*Phase_0., DFM BB 987 Line L_44a_Pbb987(1*(11-1)), DAH BB 991 Line L_44a(1*(11-1)), DFH BB 993 Line L_447_Pbb993(1* (11-1)), DAH BB 983 Line L_449(1*(11-1))*/
-1 wcet_bb984_bb987 + 1 wcet_bb984 >= 0; /*Phase_0.*/
-10 L_449 + -1 C_bb983 + -1 C_bb994 + -10 L_447_Pbb993 + -26 C_bb993 + -1 C_bb990 + -20 L_446 + -1 C_bb986 + -1 C_bb984 + 1 wcet_bb984_bb986 = 10; /*Phase_0., DAH BB 986 Line L_446(1*(11-1)), DAH BB 990 Line L_446(1*(11-1)), DFH BB 993 Line L_447_Pbb993(1* (11-1)), DAH BB 983 Line L_449(1*(11-1))*/
-1 wcet_bb984_bb986 + 1 wcet_bb984 >= 0; /*Phase_0.*/
-1 wcet_bb981 + 1 Wcet_basicmath___ieee754_sqrtf_bb981 = 2; /*Phase_0.*/
-1 C_bb893 + -1 C_bb891 + 1 wcet_bb891_bb893 = 2; /*Phase_0.*/
-1 wcet_bb891_bb893 + 1 wcet_bb891 >= 0; /*Phase_0.*/
-10 L_47f + -1 wcet_bb892 + -1 C_bb891 + 1 wcet_bb891_bb892 = -10; /*Phase_0., DAH BB 892 Line L_47f(1*(11-1))*/
-1 wcet_bb891_bb892 + 1 wcet_bb891 >= 0; /*Phase_0.*/
-1 wcet_bb895 + -1 C_bb892 + 1 wcet_bb892_bb895 = 2; /*Phase_0.*/
-1 wcet_bb892_bb895 + 1 wcet_bb892 >= 0; /*Phase_0.*/
-10 L_47f + -1 wcet_bb894 + -1 C_bb892 + 1 wcet_bb892_bb894 = -10; /*Phase_0., DAH BB 894 Line L_47f(1*(11-1))*/
-1 wcet_bb892_bb894 + 1 wcet_bb892 >= 0; /*Phase_0.*/
-1 C_bb893 + -1 C_bb895 + 1 wcet_bb895_bb893 = 2; /*Phase_0.*/
-1 wcet_bb895_bb893 + 1 wcet_bb895 >= 0; /*Phase_0.*/
-10 L_485 + -1 wcet_bb898 + -1 C_bb895 + 1 wcet_bb895_bb898 = -10; /*Phase_0., DAH BB 898 Line L_485(1*(11-1))*/
-1 wcet_bb895_bb898 + 1 wcet_bb895 >= 0; /*Phase_0.*/
-1 wcet_bb900 + -1 C_bb898 + 1 wcet_bb898_bb900 = 2; /*Phase_0.*/
-1 wcet_bb898_bb900 + 1 wcet_bb898 >= 0; /*Phase_0.*/
-10 L_486 + -1 C_bb897 + -1 C_bb898 + 1 wcet_bb898_bb897 = -10; /*Phase_0., DAH BB 897 Line L_486(1*(11-1))*/
-1 wcet_bb898_bb897 + 1 wcet_bb898 >= 0; /*Phase_0.*/
-1 C_bb897 + -1 C_bb894 + 1 wcet_bb894_bb897 = 2; /*Phase_0.*/
-1 wcet_bb894_bb897 + 1 wcet_bb894 >= 0; /*Phase_0.*/
-10 L_480 + -1 wcet_bb896 + -1 C_bb894 + 1 wcet_bb894_bb896 = -10; /*Phase_0., DAH BB 896 Line L_480(1*(11-1))*/
-1 wcet_bb894_bb896 + 1 wcet_bb894 >= 0; /*Phase_0.*/
-1 wcet_bb900 + -1 C_bb896 + 1 wcet_bb896_bb900 = 2; /*Phase_0.*/
-1 wcet_bb896_bb900 + 1 wcet_bb896 >= 0; /*Phase_0.*/
-1 wcet_bb899 + -1 C_bb896 + 1 wcet_bb896_bb899 = 0; /*Phase_0.*/
-1 wcet_bb896_bb899 + 1 wcet_bb896 >= 0; /*Phase_0.*/
-1 wcet_bb899 + -1 C_bb904 + -1 C_bb900 + 1 wcet_bb900_bb904 = 4; /*Phase_0.*/
-1 wcet_bb900_bb904 + 1 wcet_bb900 >= 0; /*Phase_0.*/
-1 wcet_bb903 + -1 C_bb900 + 1 wcet_bb900_bb903 = 0; /*Phase_0.*/
-1 wcet_bb900_bb903 + 1 wcet_bb900 >= 0; /*Phase_0.*/
-1 wcet_bb901 + -1 C_bb910 + -1 C_bb903 + 1 wcet_bb903_bb910 = 4; /*Phase_0.*/
-1 wcet_bb903_bb910 + 1 wcet_bb903 >= 0; /*Phase_0.*/
-10 L_48b + -1 wcet_bb909 + -1 C_bb903 + 1 wcet_bb903_bb909 = -10; /*Phase_0., DAH BB 909 Line L_48b(1*(11-1))*/
-1 wcet_bb903_bb909 + 1 wcet_bb903 >= 0; /*Phase_0.*/
-1 wcet_bb901 + -1 C_bb909 + 1 wcet_bb909_bb901 = 2; /*Phase_0.*/
-1 wcet_bb909_bb901 + 1 wcet_bb909 >= 0; /*Phase_0.*/
-1 wcet_bb901 + -10 L_48c + -1 C_bb910 + -1 C_bb909 + 1 wcet_bb909_bb910 = -8; /*Phase_0., DAH BB 910 Line L_48c(1*(11-1))*/
-1 wcet_bb909_bb910 + 1 wcet_bb909 >= 0; /*Phase_0.*/
-1 wcet_bb902 + -1 C_bb899 + 1 wcet_bb899_bb902 = 2; /*Phase_0.*/
-1 wcet_bb899_bb902 + 1 wcet_bb899 >= 0; /*Phase_0.*/
-10 L_481 + -1 wcet_bb901 + -1 C_bb899 + 1 wcet_bb899_bb901 = -10; /*Phase_0., DAH BB 901 Line L_481(1*(11-1))*/
-1 wcet_bb899_bb901 + 1 wcet_bb899 >= 0; /*Phase_0.*/
-1 C_bb893 + -1 C_bb908 + -1 C_bb902 + 1 wcet_bb902_bb908 = 4; /*Phase_0.*/
-1 wcet_bb902_bb908 + 1 wcet_bb902 >= 0; /*Phase_0.*/
-10 L_487 + -1 wcet_bb907 + -1 C_bb902 + 1 wcet_bb902_bb907 = -10; /*Phase_0., DAH BB 907 Line L_487(1*(11-1))*/
-1 wcet_bb902_bb907 + 1 wcet_bb902 >= 0; /*Phase_0.*/
-1 wcet_bb913 + -1 C_bb907 + 1 wcet_bb907_bb913 = 2; /*Phase_0.*/
-1 wcet_bb907_bb913 + 1 wcet_bb907 >= 0; /*Phase_0.*/
-1 C_bb893 + -10 L_487 + -1 C_bb912 + -1 C_bb907 + 1 wcet_bb907_bb912 = -8; /*Phase_0., DAH BB 912 Line L_487(1*(11-1))*/
-1 wcet_bb907_bb912 + 1 wcet_bb907 >= 0; /*Phase_0.*/
-10 L_484 + -1 C_bb893 + -1 C_bb917 + -1 C_bb913 + 1 wcet_bb913_bb917 = -8; /*Phase_0., DAH BB 893 Line L_484(1*(11-1))*/
-1 wcet_bb913_bb917 + 1 wcet_bb913 >= 0; /*Phase_0.*/
-1 C_bb893 + -10 L_48d + -1 C_bb916 + -1 C_bb913 + 1 wcet_bb913_bb916 = -8; /*Phase_0., DAH BB 916 Line L_48d(1*(11-1))*/
-1 wcet_bb913_bb916 + 1 wcet_bb913 >= 0; /*Phase_0.*/
-1 C_bb893 + -1 C_bb906 + -1 C_bb901 + 1 wcet_bb901_bb906 = 4; /*Phase_0.*/
-1 wcet_bb901_bb906 + 1 wcet_bb901 >= 0; /*Phase_0.*/
-10 L_481 + -1 wcet_bb905 + -1 C_bb901 + 1 wcet_bb901_bb905 = -10; /*Phase_0., DAH BB 905 Line L_481(1*(11-1))*/
-1 wcet_bb901_bb905 + 1 wcet_bb901 >= 0; /*Phase_0.*/
-1 C_bb893 + -1 C_bb905 + 1 wcet_bb905_bb893 = 2; /*Phase_0.*/
-1 wcet_bb905_bb893 + 1 wcet_bb905 >= 0; /*Phase_0.*/
-1 wcet_bb911 + -1 C_bb905 + 1 wcet_bb905_bb911 = 0; /*Phase_0.*/
-1 wcet_bb905_bb911 + 1 wcet_bb905 >= 0; /*Phase_0.*/
-1 Wcet_basicmath___ieee754_sqrtf_bb953 + -1 C_bb915 + -1 C_bb911 + 1 wcet_bb911_bb915 = 2; /*Phase_0.*/
-1 wcet_bb911_bb915 + 1 wcet_bb911 >= 0; /*Phase_0.*/
-10 L_482 + -1 wcet_bb914 + -1 C_bb911 + 1 wcet_bb911_bb914 = -10; /*Phase_0., DAH BB 914 Line L_482(1*(11-1))*/
-1 wcet_bb911_bb914 + 1 wcet_bb911 >= 0; /*Phase_0.*/
-1 wcet_bb919 + -1 C_bb914 + 1 wcet_bb914_bb919 = 2; /*Phase_0.*/
-1 wcet_bb914_bb919 + 1 wcet_bb914 >= 0; /*Phase_0.*/
-10 L_483 + -1 wcet_bb918 + -1 C_bb914 + 1 wcet_bb914_bb918 = -10; /*Phase_0., DAH BB 918 Line L_483(1*(11-1))*/
-1 wcet_bb914_bb918 + 1 wcet_bb914 >= 0; /*Phase_0.*/
-1 C_bb893 + -1 C_bb919 + 1 wcet_bb919_bb893 = 2; /*Phase_0.*/
-1 wcet_bb919_bb893 + 1 wcet_bb919 >= 0; /*Phase_0.*/
-10 L_489 + -1 wcet_bb922 + -1 C_bb919 + 1 wcet_bb919_bb922 = -10; /*Phase_0., DAH BB 922 Line L_489(1*(11-1))*/
-1 wcet_bb919_bb922 + 1 wcet_bb919 >= 0; /*Phase_0.*/
-1 C_bb893 + -1 C_bb926 + -1 C_bb922 + 1 wcet_bb922_bb926 = 4; /*Phase_0.*/
-1 wcet_bb922_bb926 + 1 wcet_bb922 >= 0; /*Phase_0.*/
-1 C_bb893 + -10 L_489 + -1 C_bb925 + -1 C_bb922 + 1 wcet_bb922_bb925 = -8; /*Phase_0., DAH BB 925 Line L_489(1*(11-1))*/
-1 wcet_bb922_bb925 + 1 wcet_bb922 >= 0; /*Phase_0.*/
-1 C_bb893 + -1 C_bb921 + -1 C_bb918 + 1 wcet_bb918_bb921 = 4; /*Phase_0.*/
-1 wcet_bb918_bb921 + 1 wcet_bb918 >= 0; /*Phase_0.*/
-10 L_483 + -1 wcet_bb920 + -1 C_bb918 + 1 wcet_bb918_bb920 = -10; /*Phase_0., DAH BB 920 Line L_483(1*(11-1))*/
-1 wcet_bb918_bb920 + 1 wcet_bb918 >= 0; /*Phase_0.*/
-1 wcet_bb924 + -1 C_bb920 + 1 wcet_bb920_bb924 = 2; /*Phase_0.*/
-1 wcet_bb920_bb924 + 1 wcet_bb920 >= 0; /*Phase_0.*/
-1 wcet_bb923 + -1 C_bb920 + 1 wcet_bb920_bb923 = 0; /*Phase_0.*/
-1 wcet_bb920_bb923 + 1 wcet_bb920 >= 0; /*Phase_0.*/
-1 wcet_bb937 + -1 C_bb936 + -1 C_bb930 + -1 C_bb924 + 1 wcet_bb924_bb930 = 4; /*Phase_0.*/
-1 wcet_bb924_bb930 + 1 wcet_bb924 >= 0; /*Phase_0.*/
-10 L_495 + -1 wcet_bb929 + -1 C_bb924 + 1 wcet_bb924_bb929 = -10; /*Phase_0., DAH BB 929 Line L_495(1*(11-1))*/
-1 wcet_bb924_bb929 + 1 wcet_bb924 >= 0; /*Phase_0.*/
-1 wcet_bb937 + -1 C_bb936 + -1 C_bb935 + -1 C_bb929 + 1 wcet_bb929_bb935 = 4; /*Phase_0.*/
-1 wcet_bb929_bb935 + 1 wcet_bb929 >= 0; /*Phase_0.*/
-1 wcet_bb937 + -10 L_496 + -1 C_bb936 + -10 L_495 + -1 C_bb934 + -1 C_bb929 + 1 wcet_bb929_bb934 = -20; /*Phase_0., DAH BB 934 Line L_495(1*(11-1)), DAH BB 936 Line L_496(1*(11-1))*/
-1 wcet_bb929_bb934 + 1 wcet_bb929 >= 0; /*Phase_0.*/
-1 wcet_bb928 + -1 C_bb923 + 1 wcet_bb923_bb928 = 2; /*Phase_0.*/
-1 wcet_bb923_bb928 + 1 wcet_bb923 >= 0; /*Phase_0.*/
-10 L_484 + -1 wcet_bb927 + -1 C_bb923 + 1 wcet_bb923_bb927 = -10; /*Phase_0., DAH BB 927 Line L_484(1*(11-1))*/
-1 wcet_bb923_bb927 + 1 wcet_bb923 >= 0; /*Phase_0.*/
-1 wcet_bb937 + -1 C_bb933 + -1 C_bb928 + 1 wcet_bb928_bb933 = 4; /*Phase_0.*/
-1 wcet_bb928_bb933 + 1 wcet_bb928 >= 0; /*Phase_0.*/
-10 L_4ab + -1 wcet_bb932 + -1 C_bb928 + 1 wcet_bb928_bb932 = -10; /*Phase_0., DAH BB 932 Line L_4ab(1*(11-1))*/
-1 wcet_bb928_bb932 + 1 wcet_bb928 >= 0; /*Phase_0.*/
-1 C_bb893 + -1 C_bb939 + -1 C_bb937 + 1 wcet_bb937_bb939 = 4; /*Phase_0.*/
-1 wcet_bb937_bb939 + 1 wcet_bb937 >= 0; /*Phase_0.*/
-10 L_4a2 + -1 wcet_bb938 + -1 C_bb937 + 1 wcet_bb937_bb938 = -10; /*Phase_0., DAH BB 938 Line L_4a2(1*(11-1))*/
-1 wcet_bb937_bb938 + 1 wcet_bb937 >= 0; /*Phase_0.*/
-1 wcet_bb941 + -1 C_bb938 + 1 wcet_bb938_bb941 = 2; /*Phase_0.*/
-1 wcet_bb938_bb941 + 1 wcet_bb938 >= 0; /*Phase_0.*/
-10 L_4a2 + -1 wcet_bb940 + -1 C_bb938 + 1 wcet_bb938_bb940 = -10; /*Phase_0., DAH BB 940 Line L_4a2(1*(11-1))*/
-1 wcet_bb938_bb940 + 1 wcet_bb938 >= 0; /*Phase_0.*/
-1 C_bb893 + -1 C_bb939 + -1 C_bb941 + 1 wcet_bb941_bb939 = 4; /*Phase_0.*/
-1 wcet_bb941_bb939 + 1 wcet_bb941 >= 0; /*Phase_0.*/
-1 wcet_bb948 + -1 C_bb947 + -20 L_4b1 + -1 C_bb944 + -1 C_bb941 + 1 wcet_bb941_bb944 = -18; /*Phase_0., DAH BB 944 Line L_4b1(1*(11-1)), DAH BB 947 Line L_4b1(1*(11-1))*/
-1 wcet_bb941_bb944 + 1 wcet_bb941 >= 0; /*Phase_0.*/
-1 C_bb893 + -1 C_bb943 + -1 C_bb940 + 1 wcet_bb940_bb943 = 4; /*Phase_0.*/
-1 wcet_bb940_bb943 + 1 wcet_bb940 >= 0; /*Phase_0.*/
-1 wcet_bb942 + -1 C_bb940 + 1 wcet_bb940_bb942 = 0; /*Phase_0.*/
-1 wcet_bb940_bb942 + 1 wcet_bb940 >= 0; /*Phase_0.*/
-1 wcet_bb946 + -1 C_bb942 + 1 wcet_bb942_bb946 = 2; /*Phase_0.*/
-1 wcet_bb942_bb946 + 1 wcet_bb942 >= 0; /*Phase_0.*/
-10 L_4a3 + -1 wcet_bb945 + -1 C_bb942 + 1 wcet_bb942_bb945 = -10; /*Phase_0., DAH BB 945 Line L_4a3(1*(11-1))*/
-1 wcet_bb942_bb945 + 1 wcet_bb942 >= 0; /*Phase_0.*/
-1 wcet_bb948 + -10 L_4b1 + -1 C_bb947 + -1 C_bb944 + -1 C_bb946 + 1 wcet_bb946_bb944 = -6; /*Phase_0., DAH BB 947 Line L_4b1(1*(11-1))*/
-1 wcet_bb946_bb944 + 1 wcet_bb946 >= 0; /*Phase_0.*/
-1 C_bb893 + -10 L_4ad + -1 C_bb943 + -1 C_bb946 + 1 wcet_bb946_bb943 = -8; /*Phase_0., DAH BB 943 Line L_4ad(1*(11-1))*/
-1 wcet_bb946_bb943 + 1 wcet_bb946 >= 0; /*Phase_0.*/
-1 wcet_bb948 + -1 C_bb947 + -1 C_bb949 + -1 C_bb945 + 1 wcet_bb945_bb949 = 6; /*Phase_0.*/
-1 wcet_bb945_bb949 + 1 wcet_bb945 >= 0; /*Phase_0.*/
-10 L_4a3 + -1 wcet_bb948 + -1 C_bb945 + 1 wcet_bb945_bb948 = -10; /*Phase_0., DAH BB 948 Line L_4a3(1*(11-1))*/
-1 wcet_bb945_bb948 + 1 wcet_bb945 >= 0; /*Phase_0.*/
-1 C_bb893 + -1 C_bb950 + -1 C_bb952 + -1 Wcet_basicmath___scalbnf_bb967 + -1 C_bb951 + -1 C_bb948 + 1 wcet_bb948_bb951 = 8; /*Phase_0.*/
-1 wcet_bb948_bb951 + 1 wcet_bb948 >= 0; /*Phase_0.*/
-1 C_bb893 + -10 L_4a9 + -1 C_bb950 + -1 C_bb948 + 1 wcet_bb948_bb950 = -8; /*Phase_0., DAH BB 950 Line L_4a9(1*(11-1))*/
-1 wcet_bb948_bb950 + 1 wcet_bb948 >= 0; /*Phase_0.*/
-10 L_484 + -1 C_bb893 + -1 C_bb917 + -1 C_bb932 + 1 wcet_bb932_bb917 = -8; /*Phase_0., DAH BB 893 Line L_484(1*(11-1))*/
-1 wcet_bb932_bb917 + 1 wcet_bb932 >= 0; /*Phase_0.*/
-1 C_bb893 + -10 L_4ab + -1 C_bb931 + -1 C_bb932 + 1 wcet_bb932_bb931 = -8; /*Phase_0., DAH BB 931 Line L_4ab(1*(11-1))*/
-1 wcet_bb932_bb931 + 1 wcet_bb932 >= 0; /*Phase_0.*/
-1 C_bb893 + -1 C_bb931 + -1 C_bb927 + 1 wcet_bb927_bb931 = 4; /*Phase_0.*/
-1 wcet_bb927_bb931 + 1 wcet_bb927 >= 0; /*Phase_0.*/
-1 C_bb893 + -20 L_484 + -1 C_bb917 + -1 C_bb927 + 1 wcet_bb927_bb917 = -20; /*Phase_0., DAH BB 917 Line L_484(1*(11-1)), DAH BB 893 Line L_484(1*(11-1))*/
-1 wcet_bb927_bb917 + 1 wcet_bb927 >= 0; /*Phase_0.*/
-1 wcet_bb891 + 1 Wcet_basicmath___ieee754_powf_bb891 = 2; /*Phase_0.*/
-1 C_bb852 + -1 C_bb850 + 1 wcet_bb850_bb852 = 2; /*Phase_0.*/
-1 wcet_bb850_bb852 + 1 wcet_bb850 >= 0; /*Phase_0.*/
-10 L_44d + -1 wcet_bb851 + -1 C_bb850 + 1 wcet_bb850_bb851 = -10; /*Phase_0., DAH BB 851 Line L_44d(1*(11-1))*/
-1 wcet_bb850_bb851 + 1 wcet_bb850 >= 0; /*Phase_0.*/
-1 C_bb854 + -1 C_bb851 + 1 wcet_bb851_bb854 = 2; /*Phase_0.*/
-1 wcet_bb851_bb854 + 1 wcet_bb851 >= 0; /*Phase_0.*/
-10 L_44d + -1 wcet_bb853 + -1 C_bb851 + 1 wcet_bb851_bb853 = -10; /*Phase_0., DAH BB 853 Line L_44d(1*(11-1))*/
-1 wcet_bb851_bb853 + 1 wcet_bb851 >= 0; /*Phase_0.*/
-1 wcet_bb856 + -1 C_bb853 + 1 wcet_bb853_bb856 = 2; /*Phase_0.*/
-1 wcet_bb853_bb856 + 1 wcet_bb853 >= 0; /*Phase_0.*/
-10 L_44d + -1 wcet_bb855 + -1 C_bb853 + 1 wcet_bb853_bb855 = -10; /*Phase_0., DAH BB 855 Line L_44d(1*(11-1))*/
-1 wcet_bb853_bb855 + 1 wcet_bb853 >= 0; /*Phase_0.*/
-1 C_bb862 + -1 Wcet_basicmath___ieee754_sqrtf_bb877 + -1 C_bb860 + -1 C_bb856 + 1 wcet_bb856_bb860 = 4; /*Phase_0.*/
-1 wcet_bb856_bb860 + 1 wcet_bb856 >= 0; /*Phase_0.*/
-1 C_bb861 + -10 L_44f + -1 Wcet_basicmath___ieee754_sqrtf_bb863 + -1 C_bb859 + -1 C_bb856 + 1 wcet_bb856_bb859 = -8; /*Phase_0., DAH BB 859 Line L_44f(1*(11-1))*/
-1 wcet_bb856_bb859 + 1 wcet_bb856 >= 0; /*Phase_0.*/
-1 C_bb858 + -1 C_bb855 + 1 wcet_bb855_bb858 = 2; /*Phase_0.*/
-1 wcet_bb855_bb858 + 1 wcet_bb855 >= 0; /*Phase_0.*/
-10 L_44d + -1 C_bb857 + -1 C_bb855 + 1 wcet_bb855_bb857 = -10; /*Phase_0., DAH BB 857 Line L_44d(1*(11-1))*/
-1 wcet_bb855_bb857 + 1 wcet_bb855 >= 0; /*Phase_0.*/
-1 wcet_bb850 + 1 Wcet_basicmath___ieee754_acosf_bb850 = 2; /*Phase_0.*/
-1 C_bb849 + 1 Wcet_basicmath___fabsf_bb849 = 2; /*Phase_0.*/
-10 L_44a_Pbb841 + -1 C_bb846 + -2 C_bb841 + 1 wcet_bb841_bb846 = -8; /*Phase_841., DAH BB 846 Line L_44a_Pbb841(1*(11-1))*/
-1 wcet_bb841_bb846 + 1 wcetloop_841 >= 0; /*Phase_841.*/
-1 C_bb837 + -1 C_bb835 + 1 wcet_bb835_bb837 = 2; /*Phase_0.*/
-1 wcet_bb835_bb837 + 1 wcet_bb835 >= 0; /*Phase_0.*/
-10 L_445 + -1 wcet_bb836 + -1 C_bb835 + 1 wcet_bb835_bb836 = -10; /*Phase_0., DAH BB 836 Line L_445(1*(11-1))*/
-1 wcet_bb835_bb836 + 1 wcet_bb835 >= 0; /*Phase_0.*/
-1 wcet_bb839 + -1 C_bb836 + 1 wcet_bb836_bb839 = 2; /*Phase_0.*/
-1 wcet_bb836_bb839 + 1 wcet_bb836 >= 0; /*Phase_0.*/
-10 L_445 + -1 wcet_bb838 + -1 C_bb836 + 1 wcet_bb836_bb838 = -10; /*Phase_0., DAH BB 838 Line L_445(1*(11-1))*/
-1 wcet_bb836_bb838 + 1 wcet_bb836 >= 0; /*Phase_0.*/
-1 C_bb837 + -1 C_bb843 + -1 C_bb839 + 1 wcet_bb839_bb843 = 4; /*Phase_0.*/
-1 wcet_bb839_bb843 + 1 wcet_bb839 >= 0; /*Phase_0.*/
-1 C_bb837 + -10 L_44b + -1 C_bb842 + -1 C_bb839 + 1 wcet_bb839_bb842 = -8; /*Phase_0., DAH BB 842 Line L_44b(1*(11-1))*/
-1 wcet_bb839_bb842 + 1 wcet_bb839 >= 0; /*Phase_0.*/
-10 L_449 + -1 C_bb837 + -1 C_bb848 + -10 L_447_Pbb847 + -26 C_bb847 + -1 C_bb844 + -10 L_44a + -1 C_bb845 + -10 L_44a_Pbb841 + -1 wcetloop_841 + -1 C_bb838 + 1 wcet_bb838_bb841 = 14; /*Phase_0., DFM BB 841 Line L_44a_Pbb841(1*(11-1)), DAH BB 845 Line L_44a(1*(11-1)), DFH BB 847 Line L_447_Pbb847(1* (11-1)), DAH BB 837 Line L_449(1*(11-1))*/
-1 wcet_bb838_bb841 + 1 wcet_bb838 >= 0; /*Phase_0.*/
-10 L_449 + -1 C_bb837 + -1 C_bb848 + -10 L_447_Pbb847 + -26 C_bb847 + -1 C_bb844 + -20 L_446 + -1 C_bb840 + -1 C_bb838 + 1 wcet_bb838_bb840 = 10; /*Phase_0., DAH BB 840 Line L_446(1*(11-1)), DAH BB 844 Line L_446(1*(11-1)), DFH BB 847 Line L_447_Pbb847(1* (11-1)), DAH BB 837 Line L_449(1*(11-1))*/
-1 wcet_bb838_bb840 + 1 wcet_bb838 >= 0; /*Phase_0.*/
-1 wcet_bb835 + 1 Wcet_basicmath___ieee754_sqrtf_bb835 = 2; /*Phase_0.*/
-10 L_44a_Pbb827 + -1 C_bb832 + -2 C_bb827 + 1 wcet_bb827_bb832 = -8; /*Phase_827., DAH BB 832 Line L_44a_Pbb827(1*(11-1))*/
-1 wcet_bb827_bb832 + 1 wcetloop_827 >= 0; /*Phase_827.*/
-1 C_bb823 + -1 C_bb821 + 1 wcet_bb821_bb823 = 2; /*Phase_0.*/
-1 wcet_bb821_bb823 + 1 wcet_bb821 >= 0; /*Phase_0.*/
-10 L_445 + -1 wcet_bb822 + -1 C_bb821 + 1 wcet_bb821_bb822 = -10; /*Phase_0., DAH BB 822 Line L_445(1*(11-1))*/
-1 wcet_bb821_bb822 + 1 wcet_bb821 >= 0; /*Phase_0.*/
-1 wcet_bb825 + -1 C_bb822 + 1 wcet_bb822_bb825 = 2; /*Phase_0.*/
-1 wcet_bb822_bb825 + 1 wcet_bb822 >= 0; /*Phase_0.*/
-10 L_445 + -1 wcet_bb824 + -1 C_bb822 + 1 wcet_bb822_bb824 = -10; /*Phase_0., DAH BB 824 Line L_445(1*(11-1))*/
-1 wcet_bb822_bb824 + 1 wcet_bb822 >= 0; /*Phase_0.*/
-1 C_bb823 + -1 C_bb829 + -1 C_bb825 + 1 wcet_bb825_bb829 = 4; /*Phase_0.*/
-1 wcet_bb825_bb829 + 1 wcet_bb825 >= 0; /*Phase_0.*/
-1 C_bb823 + -10 L_44b + -1 C_bb828 + -1 C_bb825 + 1 wcet_bb825_bb828 = -8; /*Phase_0., DAH BB 828 Line L_44b(1*(11-1))*/
-1 wcet_bb825_bb828 + 1 wcet_bb825 >= 0; /*Phase_0.*/
-10 L_449 + -1 C_bb823 + -1 C_bb834 + -10 L_447_Pbb833 + -26 C_bb833 + -1 C_bb830 + -10 L_44a + -1 C_bb831 + -10 L_44a_Pbb827 + -1 wcetloop_827 + -1 C_bb824 + 1 wcet_bb824_bb827 = 14; /*Phase_0., DFM BB 827 Line L_44a_Pbb827(1*(11-1)), DAH BB 831 Line L_44a(1*(11-1)), DFH BB 833 Line L_447_Pbb833(1* (11-1)), DAH BB 823 Line L_449(1*(11-1))*/
-1 wcet_bb824_bb827 + 1 wcet_bb824 >= 0; /*Phase_0.*/
-10 L_449 + -1 C_bb823 + -1 C_bb834 + -10 L_447_Pbb833 + -26 C_bb833 + -1 C_bb830 + -20 L_446 + -1 C_bb826 + -1 C_bb824 + 1 wcet_bb824_bb826 = 10; /*Phase_0., DAH BB 826 Line L_446(1*(11-1)), DAH BB 830 Line L_446(1*(11-1)), DFH BB 833 Line L_447_Pbb833(1* (11-1)), DAH BB 823 Line L_449(1*(11-1))*/
-1 wcet_bb824_bb826 + 1 wcet_bb824 >= 0; /*Phase_0.*/
-1 wcet_bb821 + 1 Wcet_basicmath___ieee754_sqrtf_bb821 = 2; /*Phase_0.*/
-10 L_471 + -1 Wcet_basicmath___kernel_cosf_bb783 + -1 C_bb753 + -1 C_bb750 + -1 C_bb748 + 1 wcet_bb748_bb750 = -8; /*Phase_0., DAH BB 753 Line L_471(1*(11-1))*/
-1 wcet_bb748_bb750 + 1 wcet_bb748 >= 0; /*Phase_0.*/
-10 L_46e + -1 wcet_bb749 + -1 C_bb748 + 1 wcet_bb748_bb749 = -10; /*Phase_0., DAH BB 749 Line L_46e(1*(11-1))*/
-1 wcet_bb748_bb749 + 1 wcet_bb748 >= 0; /*Phase_0.*/
-1 wcet_bb755 + -1 Wcet_basicmath___ieee754_rem_pio2f_bb764 + -1 C_bb752 + -1 C_bb749 + 1 wcet_bb749_bb752 = 4; /*Phase_0.*/
-1 wcet_bb749_bb752 + 1 wcet_bb749 >= 0; /*Phase_0.*/
-10 L_46f + -1 C_bb754 + -10 L_46e + -1 C_bb751 + -1 C_bb749 + 1 wcet_bb749_bb751 = -20; /*Phase_0., DAH BB 751 Line L_46e(1*(11-1)), DAH BB 754 Line L_46f(1*(11-1))*/
-1 wcet_bb749_bb751 + 1 wcet_bb749 >= 0; /*Phase_0.*/
-1 C_bb754 + -1 C_bb760 + -1 Wcet_basicmath___kernel_sinf_bb790 + -1 C_bb757 + -1 C_bb755 + 1 wcet_bb755_bb757 = 6; /*Phase_0.*/
-1 wcet_bb755_bb757 + 1 wcet_bb755 >= 0; /*Phase_0.*/
-1 wcet_bb756 + -1 C_bb755 + 1 wcet_bb755_bb756 = 0; /*Phase_0.*/
-1 wcet_bb755_bb756 + 1 wcet_bb755 >= 0; /*Phase_0.*/
-1 C_bb754 + -1 C_bb763 + -1 Wcet_basicmath___kernel_cosf_bb795 + -1 C_bb759 + -1 C_bb756 + 1 wcet_bb756_bb759 = 6; /*Phase_0.*/
-1 wcet_bb756_bb759 + 1 wcet_bb756 >= 0; /*Phase_0.*/
-10 L_470 + -1 wcet_bb758 + -1 C_bb756 + 1 wcet_bb756_bb758 = -10; /*Phase_0., DAH BB 758 Line L_470(1*(11-1))*/
-1 wcet_bb756_bb758 + 1 wcet_bb756 >= 0; /*Phase_0.*/
-1 Wcet_basicmath___kernel_cosf_bb783 + -1 C_bb753 + -1 C_bb762 + -1 C_bb758 + 1 wcet_bb758_bb762 = 4; /*Phase_0.*/
-1 wcet_bb758_bb762 + 1 wcet_bb758 >= 0; /*Phase_0.*/
-10 L_470 + -1 Wcet_basicmath___kernel_sinf_bb802 + -1 C_bb761 + -1 C_bb758 + 1 wcet_bb758_bb761 = -10; /*Phase_0., DAH BB 761 Line L_470(1*(11-1))*/
-1 wcet_bb758_bb761 + 1 wcet_bb758 >= 0; /*Phase_0.*/
-1 wcet_bb748 + 1 Wcet_basicmath___cosf_bb748 = 2; /*Phase_0.*/
-10 L_44a_Pbb740 + -1 C_bb745 + -2 C_bb740 + 1 wcet_bb740_bb745 = -8; /*Phase_740., DAH BB 745 Line L_44a_Pbb740(1*(11-1))*/
-1 wcet_bb740_bb745 + 1 wcetloop_740 >= 0; /*Phase_740.*/
-1 C_bb736 + -1 C_bb734 + 1 wcet_bb734_bb736 = 2; /*Phase_0.*/
-1 wcet_bb734_bb736 + 1 wcet_bb734 >= 0; /*Phase_0.*/
-10 L_445 + -1 wcet_bb735 + -1 C_bb734 + 1 wcet_bb734_bb735 = -10; /*Phase_0., DAH BB 735 Line L_445(1*(11-1))*/
-1 wcet_bb734_bb735 + 1 wcet_bb734 >= 0; /*Phase_0.*/
-1 wcet_bb738 + -1 C_bb735 + 1 wcet_bb735_bb738 = 2; /*Phase_0.*/
-1 wcet_bb735_bb738 + 1 wcet_bb735 >= 0; /*Phase_0.*/
-10 L_445 + -1 wcet_bb737 + -1 C_bb735 + 1 wcet_bb735_bb737 = -10; /*Phase_0., DAH BB 737 Line L_445(1*(11-1))*/
-1 wcet_bb735_bb737 + 1 wcet_bb735 >= 0; /*Phase_0.*/
-1 C_bb736 + -1 C_bb742 + -1 C_bb738 + 1 wcet_bb738_bb742 = 4; /*Phase_0.*/
-1 wcet_bb738_bb742 + 1 wcet_bb738 >= 0; /*Phase_0.*/
-1 C_bb736 + -10 L_44b + -1 C_bb741 + -1 C_bb738 + 1 wcet_bb738_bb741 = -8; /*Phase_0., DAH BB 741 Line L_44b(1*(11-1))*/
-1 wcet_bb738_bb741 + 1 wcet_bb738 >= 0; /*Phase_0.*/
-10 L_449 + -1 C_bb736 + -1 C_bb747 + -10 L_447_Pbb746 + -26 C_bb746 + -1 C_bb743 + -10 L_44a + -1 C_bb744 + -10 L_44a_Pbb740 + -1 wcetloop_740 + -1 C_bb737 + 1 wcet_bb737_bb740 = 14; /*Phase_0., DFM BB 740 Line L_44a_Pbb740(1*(11-1)), DAH BB 744 Line L_44a(1*(11-1)), DFH BB 746 Line L_447_Pbb746(1* (11-1)), DAH BB 736 Line L_449(1*(11-1))*/
-1 wcet_bb737_bb740 + 1 wcet_bb737 >= 0; /*Phase_0.*/
-10 L_449 + -1 C_bb736 + -1 C_bb747 + -10 L_447_Pbb746 + -26 C_bb746 + -1 C_bb743 + -20 L_446 + -1 C_bb739 + -1 C_bb737 + 1 wcet_bb737_bb739 = 10; /*Phase_0., DAH BB 739 Line L_446(1*(11-1)), DAH BB 743 Line L_446(1*(11-1)), DFH BB 746 Line L_447_Pbb746(1* (11-1)), DAH BB 736 Line L_449(1*(11-1))*/
-1 wcet_bb737_bb739 + 1 wcet_bb737 >= 0; /*Phase_0.*/
-1 wcet_bb734 + 1 Wcet_basicmath___ieee754_sqrtf_bb734 = 2; /*Phase_0.*/
-10 L_471 + -1 Wcet_basicmath___kernel_cosf_bb710 + -1 C_bb680 + -1 C_bb677 + -1 C_bb675 + 1 wcet_bb675_bb677 = -8; /*Phase_0., DAH BB 680 Line L_471(1*(11-1))*/
-1 wcet_bb675_bb677 + 1 wcet_bb675 >= 0; /*Phase_0.*/
-10 L_46e + -1 wcet_bb676 + -1 C_bb675 + 1 wcet_bb675_bb676 = -10; /*Phase_0., DAH BB 676 Line L_46e(1*(11-1))*/
-1 wcet_bb675_bb676 + 1 wcet_bb675 >= 0; /*Phase_0.*/
-1 wcet_bb682 + -1 Wcet_basicmath___ieee754_rem_pio2f_bb691 + -1 C_bb679 + -1 C_bb676 + 1 wcet_bb676_bb679 = 4; /*Phase_0.*/
-1 wcet_bb676_bb679 + 1 wcet_bb676 >= 0; /*Phase_0.*/
-10 L_46f + -1 C_bb681 + -10 L_46e + -1 C_bb678 + -1 C_bb676 + 1 wcet_bb676_bb678 = -20; /*Phase_0., DAH BB 678 Line L_46e(1*(11-1)), DAH BB 681 Line L_46f(1*(11-1))*/
-1 wcet_bb676_bb678 + 1 wcet_bb676 >= 0; /*Phase_0.*/
-1 C_bb681 + -1 C_bb687 + -1 Wcet_basicmath___kernel_sinf_bb717 + -1 C_bb684 + -1 C_bb682 + 1 wcet_bb682_bb684 = 6; /*Phase_0.*/
-1 wcet_bb682_bb684 + 1 wcet_bb682 >= 0; /*Phase_0.*/
-1 wcet_bb683 + -1 C_bb682 + 1 wcet_bb682_bb683 = 0; /*Phase_0.*/
-1 wcet_bb682_bb683 + 1 wcet_bb682 >= 0; /*Phase_0.*/
-1 C_bb681 + -1 C_bb690 + -1 Wcet_basicmath___kernel_cosf_bb722 + -1 C_bb686 + -1 C_bb683 + 1 wcet_bb683_bb686 = 6; /*Phase_0.*/
-1 wcet_bb683_bb686 + 1 wcet_bb683 >= 0; /*Phase_0.*/
-10 L_470 + -1 wcet_bb685 + -1 C_bb683 + 1 wcet_bb683_bb685 = -10; /*Phase_0., DAH BB 685 Line L_470(1*(11-1))*/
-1 wcet_bb683_bb685 + 1 wcet_bb683 >= 0; /*Phase_0.*/
-1 Wcet_basicmath___kernel_cosf_bb710 + -1 C_bb680 + -1 C_bb689 + -1 C_bb685 + 1 wcet_bb685_bb689 = 4; /*Phase_0.*/
-1 wcet_bb685_bb689 + 1 wcet_bb685 >= 0; /*Phase_0.*/
-10 L_470 + -1 Wcet_basicmath___kernel_sinf_bb729 + -1 C_bb688 + -1 C_bb685 + 1 wcet_bb685_bb688 = -10; /*Phase_0., DAH BB 688 Line L_470(1*(11-1))*/
-1 wcet_bb685_bb688 + 1 wcet_bb685 >= 0; /*Phase_0.*/
-1 wcet_bb675 + 1 Wcet_basicmath___cosf_bb675 = 2; /*Phase_0.*/
-10 L_44a_Pbb667 + -1 C_bb672 + -2 C_bb667 + 1 wcet_bb667_bb672 = -8; /*Phase_667., DAH BB 672 Line L_44a_Pbb667(1*(11-1))*/
-1 wcet_bb667_bb672 + 1 wcetloop_667 >= 0; /*Phase_667.*/
-1 C_bb663 + -1 C_bb661 + 1 wcet_bb661_bb663 = 2; /*Phase_0.*/
-1 wcet_bb661_bb663 + 1 wcet_bb661 >= 0; /*Phase_0.*/
-10 L_445 + -1 wcet_bb662 + -1 C_bb661 + 1 wcet_bb661_bb662 = -10; /*Phase_0., DAH BB 662 Line L_445(1*(11-1))*/
-1 wcet_bb661_bb662 + 1 wcet_bb661 >= 0; /*Phase_0.*/
-1 wcet_bb665 + -1 C_bb662 + 1 wcet_bb662_bb665 = 2; /*Phase_0.*/
-1 wcet_bb662_bb665 + 1 wcet_bb662 >= 0; /*Phase_0.*/
-10 L_445 + -1 wcet_bb664 + -1 C_bb662 + 1 wcet_bb662_bb664 = -10; /*Phase_0., DAH BB 664 Line L_445(1*(11-1))*/
-1 wcet_bb662_bb664 + 1 wcet_bb662 >= 0; /*Phase_0.*/
-1 C_bb663 + -1 C_bb669 + -1 C_bb665 + 1 wcet_bb665_bb669 = 4; /*Phase_0.*/
-1 wcet_bb665_bb669 + 1 wcet_bb665 >= 0; /*Phase_0.*/
-1 C_bb663 + -10 L_44b + -1 C_bb668 + -1 C_bb665 + 1 wcet_bb665_bb668 = -8; /*Phase_0., DAH BB 668 Line L_44b(1*(11-1))*/
-1 wcet_bb665_bb668 + 1 wcet_bb665 >= 0; /*Phase_0.*/
-10 L_449 + -1 C_bb663 + -1 C_bb674 + -10 L_447_Pbb673 + -26 C_bb673 + -1 C_bb670 + -10 L_44a + -1 C_bb671 + -10 L_44a_Pbb667 + -1 wcetloop_667 + -1 C_bb664 + 1 wcet_bb664_bb667 = 14; /*Phase_0., DFM BB 667 Line L_44a_Pbb667(1*(11-1)), DAH BB 671 Line L_44a(1*(11-1)), DFH BB 673 Line L_447_Pbb673(1* (11-1)), DAH BB 663 Line L_449(1*(11-1))*/
-1 wcet_bb664_bb667 + 1 wcet_bb664 >= 0; /*Phase_0.*/
-10 L_449 + -1 C_bb663 + -1 C_bb674 + -10 L_447_Pbb673 + -26 C_bb673 + -1 C_bb670 + -20 L_446 + -1 C_bb666 + -1 C_bb664 + 1 wcet_bb664_bb666 = 10; /*Phase_0., DAH BB 666 Line L_446(1*(11-1)), DAH BB 670 Line L_446(1*(11-1)), DFH BB 673 Line L_447_Pbb673(1* (11-1)), DAH BB 663 Line L_449(1*(11-1))*/
-1 wcet_bb664_bb666 + 1 wcet_bb664 >= 0; /*Phase_0.*/
-1 wcet_bb661 + 1 Wcet_basicmath___ieee754_sqrtf_bb661 = 2; /*Phase_0.*/
-10 L_471 + -1 Wcet_basicmath___kernel_cosf_bb637 + -1 C_bb607 + -1 C_bb604 + -1 C_bb602 + 1 wcet_bb602_bb604 = -8; /*Phase_0., DAH BB 607 Line L_471(1*(11-1))*/
-1 wcet_bb602_bb604 + 1 wcet_bb602 >= 0; /*Phase_0.*/
-10 L_46e + -1 wcet_bb603 + -1 C_bb602 + 1 wcet_bb602_bb603 = -10; /*Phase_0., DAH BB 603 Line L_46e(1*(11-1))*/
-1 wcet_bb602_bb603 + 1 wcet_bb602 >= 0; /*Phase_0.*/
-1 wcet_bb609 + -1 Wcet_basicmath___ieee754_rem_pio2f_bb618 + -1 C_bb606 + -1 C_bb603 + 1 wcet_bb603_bb606 = 4; /*Phase_0.*/
-1 wcet_bb603_bb606 + 1 wcet_bb603 >= 0; /*Phase_0.*/
-10 L_46f + -1 C_bb608 + -10 L_46e + -1 C_bb605 + -1 C_bb603 + 1 wcet_bb603_bb605 = -20; /*Phase_0., DAH BB 605 Line L_46e(1*(11-1)), DAH BB 608 Line L_46f(1*(11-1))*/
-1 wcet_bb603_bb605 + 1 wcet_bb603 >= 0; /*Phase_0.*/
-1 C_bb608 + -1 C_bb614 + -1 Wcet_basicmath___kernel_sinf_bb644 + -1 C_bb611 + -1 C_bb609 + 1 wcet_bb609_bb611 = 6; /*Phase_0.*/
-1 wcet_bb609_bb611 + 1 wcet_bb609 >= 0; /*Phase_0.*/
-1 wcet_bb610 + -1 C_bb609 + 1 wcet_bb609_bb610 = 0; /*Phase_0.*/
-1 wcet_bb609_bb610 + 1 wcet_bb609 >= 0; /*Phase_0.*/
-1 C_bb608 + -1 C_bb617 + -1 Wcet_basicmath___kernel_cosf_bb649 + -1 C_bb613 + -1 C_bb610 + 1 wcet_bb610_bb613 = 6; /*Phase_0.*/
-1 wcet_bb610_bb613 + 1 wcet_bb610 >= 0; /*Phase_0.*/
-10 L_470 + -1 wcet_bb612 + -1 C_bb610 + 1 wcet_bb610_bb612 = -10; /*Phase_0., DAH BB 612 Line L_470(1*(11-1))*/
-1 wcet_bb610_bb612 + 1 wcet_bb610 >= 0; /*Phase_0.*/
-1 Wcet_basicmath___kernel_cosf_bb637 + -1 C_bb607 + -1 C_bb616 + -1 C_bb612 + 1 wcet_bb612_bb616 = 4; /*Phase_0.*/
-1 wcet_bb612_bb616 + 1 wcet_bb612 >= 0; /*Phase_0.*/
-10 L_470 + -1 Wcet_basicmath___kernel_sinf_bb656 + -1 C_bb615 + -1 C_bb612 + 1 wcet_bb612_bb615 = -10; /*Phase_0., DAH BB 615 Line L_470(1*(11-1))*/
-1 wcet_bb612_bb615 + 1 wcet_bb612 >= 0; /*Phase_0.*/
-1 wcet_bb602 + 1 Wcet_basicmath___cosf_bb602 = 2; /*Phase_0.*/
-10 L_44a_Pbb594 + -1 C_bb599 + -2 C_bb594 + 1 wcet_bb594_bb599 = -8; /*Phase_594., DAH BB 599 Line L_44a_Pbb594(1*(11-1))*/
-1 wcet_bb594_bb599 + 1 wcetloop_594 >= 0; /*Phase_594.*/
-1 C_bb590 + -1 C_bb588 + 1 wcet_bb588_bb590 = 2; /*Phase_0.*/
-1 wcet_bb588_bb590 + 1 wcet_bb588 >= 0; /*Phase_0.*/
-10 L_445 + -1 wcet_bb589 + -1 C_bb588 + 1 wcet_bb588_bb589 = -10; /*Phase_0., DAH BB 589 Line L_445(1*(11-1))*/
-1 wcet_bb588_bb589 + 1 wcet_bb588 >= 0; /*Phase_0.*/
-1 wcet_bb592 + -1 C_bb589 + 1 wcet_bb589_bb592 = 2; /*Phase_0.*/
-1 wcet_bb589_bb592 + 1 wcet_bb589 >= 0; /*Phase_0.*/
-10 L_445 + -1 wcet_bb591 + -1 C_bb589 + 1 wcet_bb589_bb591 = -10; /*Phase_0., DAH BB 591 Line L_445(1*(11-1))*/
-1 wcet_bb589_bb591 + 1 wcet_bb589 >= 0; /*Phase_0.*/
-1 C_bb590 + -1 C_bb596 + -1 C_bb592 + 1 wcet_bb592_bb596 = 4; /*Phase_0.*/
-1 wcet_bb592_bb596 + 1 wcet_bb592 >= 0; /*Phase_0.*/
-1 C_bb590 + -10 L_44b + -1 C_bb595 + -1 C_bb592 + 1 wcet_bb592_bb595 = -8; /*Phase_0., DAH BB 595 Line L_44b(1*(11-1))*/
-1 wcet_bb592_bb595 + 1 wcet_bb592 >= 0; /*Phase_0.*/
-10 L_449 + -1 C_bb590 + -1 C_bb601 + -10 L_447_Pbb600 + -26 C_bb600 + -1 C_bb597 + -10 L_44a + -1 C_bb598 + -10 L_44a_Pbb594 + -1 wcetloop_594 + -1 C_bb591 + 1 wcet_bb591_bb594 = 14; /*Phase_0., DFM BB 594 Line L_44a_Pbb594(1*(11-1)), DAH BB 598 Line L_44a(1*(11-1)), DFH BB 600 Line L_447_Pbb600(1* (11-1)), DAH BB 590 Line L_449(1*(11-1))*/
-1 wcet_bb591_bb594 + 1 wcet_bb591 >= 0; /*Phase_0.*/
-10 L_449 + -1 C_bb590 + -1 C_bb601 + -10 L_447_Pbb600 + -26 C_bb600 + -1 C_bb597 + -20 L_446 + -1 C_bb593 + -1 C_bb591 + 1 wcet_bb591_bb593 = 10; /*Phase_0., DAH BB 593 Line L_446(1*(11-1)), DAH BB 597 Line L_446(1*(11-1)), DFH BB 600 Line L_447_Pbb600(1* (11-1)), DAH BB 590 Line L_449(1*(11-1))*/
-1 wcet_bb591_bb593 + 1 wcet_bb591 >= 0; /*Phase_0.*/
-1 wcet_bb588 + 1 Wcet_basicmath___ieee754_sqrtf_bb588 = 2; /*Phase_0.*/
-1 C_bb500 + -1 C_bb498 + 1 wcet_bb498_bb500 = 2; /*Phase_0.*/
-1 wcet_bb498_bb500 + 1 wcet_bb498 >= 0; /*Phase_0.*/
-10 L_47f + -1 wcet_bb499 + -1 C_bb498 + 1 wcet_bb498_bb499 = -10; /*Phase_0., DAH BB 499 Line L_47f(1*(11-1))*/
-1 wcet_bb498_bb499 + 1 wcet_bb498 >= 0; /*Phase_0.*/
-1 wcet_bb502 + -1 C_bb499 + 1 wcet_bb499_bb502 = 2; /*Phase_0.*/
-1 wcet_bb499_bb502 + 1 wcet_bb499 >= 0; /*Phase_0.*/
-10 L_47f + -1 wcet_bb501 + -1 C_bb499 + 1 wcet_bb499_bb501 = -10; /*Phase_0., DAH BB 501 Line L_47f(1*(11-1))*/
-1 wcet_bb499_bb501 + 1 wcet_bb499 >= 0; /*Phase_0.*/
-1 C_bb500 + -1 C_bb502 + 1 wcet_bb502_bb500 = 2; /*Phase_0.*/
-1 wcet_bb502_bb500 + 1 wcet_bb502 >= 0; /*Phase_0.*/
-10 L_485 + -1 wcet_bb505 + -1 C_bb502 + 1 wcet_bb502_bb505 = -10; /*Phase_0., DAH BB 505 Line L_485(1*(11-1))*/
-1 wcet_bb502_bb505 + 1 wcet_bb502 >= 0; /*Phase_0.*/
-1 wcet_bb507 + -1 C_bb505 + 1 wcet_bb505_bb507 = 2; /*Phase_0.*/
-1 wcet_bb505_bb507 + 1 wcet_bb505 >= 0; /*Phase_0.*/
-10 L_486 + -1 C_bb504 + -1 C_bb505 + 1 wcet_bb505_bb504 = -10; /*Phase_0., DAH BB 504 Line L_486(1*(11-1))*/
-1 wcet_bb505_bb504 + 1 wcet_bb505 >= 0; /*Phase_0.*/
-1 C_bb504 + -1 C_bb501 + 1 wcet_bb501_bb504 = 2; /*Phase_0.*/
-1 wcet_bb501_bb504 + 1 wcet_bb501 >= 0; /*Phase_0.*/
-10 L_480 + -1 wcet_bb503 + -1 C_bb501 + 1 wcet_bb501_bb503 = -10; /*Phase_0., DAH BB 503 Line L_480(1*(11-1))*/
-1 wcet_bb501_bb503 + 1 wcet_bb501 >= 0; /*Phase_0.*/
-1 wcet_bb507 + -1 C_bb503 + 1 wcet_bb503_bb507 = 2; /*Phase_0.*/
-1 wcet_bb503_bb507 + 1 wcet_bb503 >= 0; /*Phase_0.*/
-1 wcet_bb506 + -1 C_bb503 + 1 wcet_bb503_bb506 = 0; /*Phase_0.*/
-1 wcet_bb503_bb506 + 1 wcet_bb503 >= 0; /*Phase_0.*/
-1 wcet_bb506 + -1 C_bb511 + -1 C_bb507 + 1 wcet_bb507_bb511 = 4; /*Phase_0.*/
-1 wcet_bb507_bb511 + 1 wcet_bb507 >= 0; /*Phase_0.*/
-1 wcet_bb510 + -1 C_bb507 + 1 wcet_bb507_bb510 = 0; /*Phase_0.*/
-1 wcet_bb507_bb510 + 1 wcet_bb507 >= 0; /*Phase_0.*/
-1 wcet_bb508 + -1 C_bb517 + -1 C_bb510 + 1 wcet_bb510_bb517 = 4; /*Phase_0.*/
-1 wcet_bb510_bb517 + 1 wcet_bb510 >= 0; /*Phase_0.*/
-10 L_48b + -1 wcet_bb516 + -1 C_bb510 + 1 wcet_bb510_bb516 = -10; /*Phase_0., DAH BB 516 Line L_48b(1*(11-1))*/
-1 wcet_bb510_bb516 + 1 wcet_bb510 >= 0; /*Phase_0.*/
-1 wcet_bb508 + -1 C_bb516 + 1 wcet_bb516_bb508 = 2; /*Phase_0.*/
-1 wcet_bb516_bb508 + 1 wcet_bb516 >= 0; /*Phase_0.*/
-1 wcet_bb508 + -10 L_48c + -1 C_bb517 + -1 C_bb516 + 1 wcet_bb516_bb517 = -8; /*Phase_0., DAH BB 517 Line L_48c(1*(11-1))*/
-1 wcet_bb516_bb517 + 1 wcet_bb516 >= 0; /*Phase_0.*/
-1 wcet_bb509 + -1 C_bb506 + 1 wcet_bb506_bb509 = 2; /*Phase_0.*/
-1 wcet_bb506_bb509 + 1 wcet_bb506 >= 0; /*Phase_0.*/
-10 L_481 + -1 wcet_bb508 + -1 C_bb506 + 1 wcet_bb506_bb508 = -10; /*Phase_0., DAH BB 508 Line L_481(1*(11-1))*/
-1 wcet_bb506_bb508 + 1 wcet_bb506 >= 0; /*Phase_0.*/
-1 C_bb500 + -1 C_bb515 + -1 C_bb509 + 1 wcet_bb509_bb515 = 4; /*Phase_0.*/
-1 wcet_bb509_bb515 + 1 wcet_bb509 >= 0; /*Phase_0.*/
-10 L_487 + -1 wcet_bb514 + -1 C_bb509 + 1 wcet_bb509_bb514 = -10; /*Phase_0., DAH BB 514 Line L_487(1*(11-1))*/
-1 wcet_bb509_bb514 + 1 wcet_bb509 >= 0; /*Phase_0.*/
-1 wcet_bb520 + -1 C_bb514 + 1 wcet_bb514_bb520 = 2; /*Phase_0.*/
-1 wcet_bb514_bb520 + 1 wcet_bb514 >= 0; /*Phase_0.*/
-1 C_bb500 + -10 L_487 + -1 C_bb519 + -1 C_bb514 + 1 wcet_bb514_bb519 = -8; /*Phase_0., DAH BB 519 Line L_487(1*(11-1))*/
-1 wcet_bb514_bb519 + 1 wcet_bb514 >= 0; /*Phase_0.*/
-10 L_484 + -1 C_bb500 + -1 C_bb524 + -1 C_bb520 + 1 wcet_bb520_bb524 = -8; /*Phase_0., DAH BB 500 Line L_484(1*(11-1))*/
-1 wcet_bb520_bb524 + 1 wcet_bb520 >= 0; /*Phase_0.*/
-1 C_bb500 + -10 L_48d + -1 C_bb523 + -1 C_bb520 + 1 wcet_bb520_bb523 = -8; /*Phase_0., DAH BB 523 Line L_48d(1*(11-1))*/
-1 wcet_bb520_bb523 + 1 wcet_bb520 >= 0; /*Phase_0.*/
-1 C_bb500 + -1 C_bb513 + -1 C_bb508 + 1 wcet_bb508_bb513 = 4; /*Phase_0.*/
-1 wcet_bb508_bb513 + 1 wcet_bb508 >= 0; /*Phase_0.*/
-10 L_481 + -1 wcet_bb512 + -1 C_bb508 + 1 wcet_bb508_bb512 = -10; /*Phase_0., DAH BB 512 Line L_481(1*(11-1))*/
-1 wcet_bb508_bb512 + 1 wcet_bb508 >= 0; /*Phase_0.*/
-1 C_bb500 + -1 C_bb512 + 1 wcet_bb512_bb500 = 2; /*Phase_0.*/
-1 wcet_bb512_bb500 + 1 wcet_bb512 >= 0; /*Phase_0.*/
-1 wcet_bb518 + -1 C_bb512 + 1 wcet_bb512_bb518 = 0; /*Phase_0.*/
-1 wcet_bb512_bb518 + 1 wcet_bb512 >= 0; /*Phase_0.*/
-1 Wcet_basicmath___ieee754_sqrtf_bb560 + -1 C_bb522 + -1 C_bb518 + 1 wcet_bb518_bb522 = 2; /*Phase_0.*/
-1 wcet_bb518_bb522 + 1 wcet_bb518 >= 0; /*Phase_0.*/
-10 L_482 + -1 wcet_bb521 + -1 C_bb518 + 1 wcet_bb518_bb521 = -10; /*Phase_0., DAH BB 521 Line L_482(1*(11-1))*/
-1 wcet_bb518_bb521 + 1 wcet_bb518 >= 0; /*Phase_0.*/
-1 wcet_bb526 + -1 C_bb521 + 1 wcet_bb521_bb526 = 2; /*Phase_0.*/
-1 wcet_bb521_bb526 + 1 wcet_bb521 >= 0; /*Phase_0.*/
-10 L_483 + -1 wcet_bb525 + -1 C_bb521 + 1 wcet_bb521_bb525 = -10; /*Phase_0., DAH BB 525 Line L_483(1*(11-1))*/
-1 wcet_bb521_bb525 + 1 wcet_bb521 >= 0; /*Phase_0.*/
-1 C_bb500 + -1 C_bb526 + 1 wcet_bb526_bb500 = 2; /*Phase_0.*/
-1 wcet_bb526_bb500 + 1 wcet_bb526 >= 0; /*Phase_0.*/
-10 L_489 + -1 wcet_bb529 + -1 C_bb526 + 1 wcet_bb526_bb529 = -10; /*Phase_0., DAH BB 529 Line L_489(1*(11-1))*/
-1 wcet_bb526_bb529 + 1 wcet_bb526 >= 0; /*Phase_0.*/
-1 C_bb500 + -1 C_bb533 + -1 C_bb529 + 1 wcet_bb529_bb533 = 4; /*Phase_0.*/
-1 wcet_bb529_bb533 + 1 wcet_bb529 >= 0; /*Phase_0.*/
-1 C_bb500 + -10 L_489 + -1 C_bb532 + -1 C_bb529 + 1 wcet_bb529_bb532 = -8; /*Phase_0., DAH BB 532 Line L_489(1*(11-1))*/
-1 wcet_bb529_bb532 + 1 wcet_bb529 >= 0; /*Phase_0.*/
-1 C_bb500 + -1 C_bb528 + -1 C_bb525 + 1 wcet_bb525_bb528 = 4; /*Phase_0.*/
-1 wcet_bb525_bb528 + 1 wcet_bb525 >= 0; /*Phase_0.*/
-10 L_483 + -1 wcet_bb527 + -1 C_bb525 + 1 wcet_bb525_bb527 = -10; /*Phase_0., DAH BB 527 Line L_483(1*(11-1))*/
-1 wcet_bb525_bb527 + 1 wcet_bb525 >= 0; /*Phase_0.*/
-1 wcet_bb531 + -1 C_bb527 + 1 wcet_bb527_bb531 = 2; /*Phase_0.*/
-1 wcet_bb527_bb531 + 1 wcet_bb527 >= 0; /*Phase_0.*/
-1 wcet_bb530 + -1 C_bb527 + 1 wcet_bb527_bb530 = 0; /*Phase_0.*/
-1 wcet_bb527_bb530 + 1 wcet_bb527 >= 0; /*Phase_0.*/
-1 wcet_bb544 + -1 C_bb543 + -1 C_bb537 + -1 C_bb531 + 1 wcet_bb531_bb537 = 4; /*Phase_0.*/
-1 wcet_bb531_bb537 + 1 wcet_bb531 >= 0; /*Phase_0.*/
-10 L_495 + -1 wcet_bb536 + -1 C_bb531 + 1 wcet_bb531_bb536 = -10; /*Phase_0., DAH BB 536 Line L_495(1*(11-1))*/
-1 wcet_bb531_bb536 + 1 wcet_bb531 >= 0; /*Phase_0.*/
-1 wcet_bb544 + -1 C_bb543 + -1 C_bb542 + -1 C_bb536 + 1 wcet_bb536_bb542 = 4; /*Phase_0.*/
-1 wcet_bb536_bb542 + 1 wcet_bb536 >= 0; /*Phase_0.*/
-1 wcet_bb544 + -10 L_496 + -1 C_bb543 + -10 L_495 + -1 C_bb541 + -1 C_bb536 + 1 wcet_bb536_bb541 = -20; /*Phase_0., DAH BB 541 Line L_495(1*(11-1)), DAH BB 543 Line L_496(1*(11-1))*/
-1 wcet_bb536_bb541 + 1 wcet_bb536 >= 0; /*Phase_0.*/
-1 wcet_bb535 + -1 C_bb530 + 1 wcet_bb530_bb535 = 2; /*Phase_0.*/
-1 wcet_bb530_bb535 + 1 wcet_bb530 >= 0; /*Phase_0.*/
-10 L_484 + -1 wcet_bb534 + -1 C_bb530 + 1 wcet_bb530_bb534 = -10; /*Phase_0., DAH BB 534 Line L_484(1*(11-1))*/
-1 wcet_bb530_bb534 + 1 wcet_bb530 >= 0; /*Phase_0.*/
-1 wcet_bb544 + -1 C_bb540 + -1 C_bb535 + 1 wcet_bb535_bb540 = 4; /*Phase_0.*/
-1 wcet_bb535_bb540 + 1 wcet_bb535 >= 0; /*Phase_0.*/
-10 L_4ab + -1 wcet_bb539 + -1 C_bb535 + 1 wcet_bb535_bb539 = -10; /*Phase_0., DAH BB 539 Line L_4ab(1*(11-1))*/
-1 wcet_bb535_bb539 + 1 wcet_bb535 >= 0; /*Phase_0.*/
-1 C_bb500 + -1 C_bb546 + -1 C_bb544 + 1 wcet_bb544_bb546 = 4; /*Phase_0.*/
-1 wcet_bb544_bb546 + 1 wcet_bb544 >= 0; /*Phase_0.*/
-10 L_4a2 + -1 wcet_bb545 + -1 C_bb544 + 1 wcet_bb544_bb545 = -10; /*Phase_0., DAH BB 545 Line L_4a2(1*(11-1))*/
-1 wcet_bb544_bb545 + 1 wcet_bb544 >= 0; /*Phase_0.*/
-1 wcet_bb548 + -1 C_bb545 + 1 wcet_bb545_bb548 = 2; /*Phase_0.*/
-1 wcet_bb545_bb548 + 1 wcet_bb545 >= 0; /*Phase_0.*/
-10 L_4a2 + -1 wcet_bb547 + -1 C_bb545 + 1 wcet_bb545_bb547 = -10; /*Phase_0., DAH BB 547 Line L_4a2(1*(11-1))*/
-1 wcet_bb545_bb547 + 1 wcet_bb545 >= 0; /*Phase_0.*/
-1 C_bb500 + -1 C_bb546 + -1 C_bb548 + 1 wcet_bb548_bb546 = 4; /*Phase_0.*/
-1 wcet_bb548_bb546 + 1 wcet_bb548 >= 0; /*Phase_0.*/
-1 wcet_bb555 + -1 C_bb554 + -20 L_4b1 + -1 C_bb551 + -1 C_bb548 + 1 wcet_bb548_bb551 = -18; /*Phase_0., DAH BB 551 Line L_4b1(1*(11-1)), DAH BB 554 Line L_4b1(1*(11-1))*/
-1 wcet_bb548_bb551 + 1 wcet_bb548 >= 0; /*Phase_0.*/
-1 C_bb500 + -1 C_bb550 + -1 C_bb547 + 1 wcet_bb547_bb550 = 4; /*Phase_0.*/
-1 wcet_bb547_bb550 + 1 wcet_bb547 >= 0; /*Phase_0.*/
-1 wcet_bb549 + -1 C_bb547 + 1 wcet_bb547_bb549 = 0; /*Phase_0.*/
-1 wcet_bb547_bb549 + 1 wcet_bb547 >= 0; /*Phase_0.*/
-1 wcet_bb553 + -1 C_bb549 + 1 wcet_bb549_bb553 = 2; /*Phase_0.*/
-1 wcet_bb549_bb553 + 1 wcet_bb549 >= 0; /*Phase_0.*/
-10 L_4a3 + -1 wcet_bb552 + -1 C_bb549 + 1 wcet_bb549_bb552 = -10; /*Phase_0., DAH BB 552 Line L_4a3(1*(11-1))*/
-1 wcet_bb549_bb552 + 1 wcet_bb549 >= 0; /*Phase_0.*/
-1 wcet_bb555 + -10 L_4b1 + -1 C_bb554 + -1 C_bb551 + -1 C_bb553 + 1 wcet_bb553_bb551 = -6; /*Phase_0., DAH BB 554 Line L_4b1(1*(11-1))*/
-1 wcet_bb553_bb551 + 1 wcet_bb553 >= 0; /*Phase_0.*/
-1 C_bb500 + -10 L_4ad + -1 C_bb550 + -1 C_bb553 + 1 wcet_bb553_bb550 = -8; /*Phase_0., DAH BB 550 Line L_4ad(1*(11-1))*/
-1 wcet_bb553_bb550 + 1 wcet_bb553 >= 0; /*Phase_0.*/
-1 wcet_bb555 + -1 C_bb554 + -1 C_bb556 + -1 C_bb552 + 1 wcet_bb552_bb556 = 6; /*Phase_0.*/
-1 wcet_bb552_bb556 + 1 wcet_bb552 >= 0; /*Phase_0.*/
-10 L_4a3 + -1 wcet_bb555 + -1 C_bb552 + 1 wcet_bb552_bb555 = -10; /*Phase_0., DAH BB 555 Line L_4a3(1*(11-1))*/
-1 wcet_bb552_bb555 + 1 wcet_bb552 >= 0; /*Phase_0.*/
-1 C_bb500 + -1 C_bb557 + -1 C_bb559 + -1 Wcet_basicmath___scalbnf_bb574 + -1 C_bb558 + -1 C_bb555 + 1 wcet_bb555_bb558 = 8; /*Phase_0.*/
-1 wcet_bb555_bb558 + 1 wcet_bb555 >= 0; /*Phase_0.*/
-1 C_bb500 + -10 L_4a9 + -1 C_bb557 + -1 C_bb555 + 1 wcet_bb555_bb557 = -8; /*Phase_0., DAH BB 557 Line L_4a9(1*(11-1))*/
-1 wcet_bb555_bb557 + 1 wcet_bb555 >= 0; /*Phase_0.*/
-10 L_484 + -1 C_bb500 + -1 C_bb524 + -1 C_bb539 + 1 wcet_bb539_bb524 = -8; /*Phase_0., DAH BB 500 Line L_484(1*(11-1))*/
-1 wcet_bb539_bb524 + 1 wcet_bb539 >= 0; /*Phase_0.*/
-1 C_bb500 + -10 L_4ab + -1 C_bb538 + -1 C_bb539 + 1 wcet_bb539_bb538 = -8; /*Phase_0., DAH BB 538 Line L_4ab(1*(11-1))*/
-1 wcet_bb539_bb538 + 1 wcet_bb539 >= 0; /*Phase_0.*/
-1 C_bb500 + -1 C_bb538 + -1 C_bb534 + 1 wcet_bb534_bb538 = 4; /*Phase_0.*/
-1 wcet_bb534_bb538 + 1 wcet_bb534 >= 0; /*Phase_0.*/
-1 C_bb500 + -20 L_484 + -1 C_bb524 + -1 C_bb534 + 1 wcet_bb534_bb524 = -20; /*Phase_0., DAH BB 524 Line L_484(1*(11-1)), DAH BB 500 Line L_484(1*(11-1))*/
-1 wcet_bb534_bb524 + 1 wcet_bb534 >= 0; /*Phase_0.*/
-1 wcet_bb498 + 1 Wcet_basicmath___ieee754_powf_bb498 = 2; /*Phase_0.*/
-1 C_bb459 + -1 C_bb457 + 1 wcet_bb457_bb459 = 2; /*Phase_0.*/
-1 wcet_bb457_bb459 + 1 wcet_bb457 >= 0; /*Phase_0.*/
-10 L_44d + -1 wcet_bb458 + -1 C_bb457 + 1 wcet_bb457_bb458 = -10; /*Phase_0., DAH BB 458 Line L_44d(1*(11-1))*/
-1 wcet_bb457_bb458 + 1 wcet_bb457 >= 0; /*Phase_0.*/
-1 C_bb461 + -1 C_bb458 + 1 wcet_bb458_bb461 = 2; /*Phase_0.*/
-1 wcet_bb458_bb461 + 1 wcet_bb458 >= 0; /*Phase_0.*/
-10 L_44d + -1 wcet_bb460 + -1 C_bb458 + 1 wcet_bb458_bb460 = -10; /*Phase_0., DAH BB 460 Line L_44d(1*(11-1))*/
-1 wcet_bb458_bb460 + 1 wcet_bb458 >= 0; /*Phase_0.*/
-1 wcet_bb463 + -1 C_bb460 + 1 wcet_bb460_bb463 = 2; /*Phase_0.*/
-1 wcet_bb460_bb463 + 1 wcet_bb460 >= 0; /*Phase_0.*/
-10 L_44d + -1 wcet_bb462 + -1 C_bb460 + 1 wcet_bb460_bb462 = -10; /*Phase_0., DAH BB 462 Line L_44d(1*(11-1))*/
-1 wcet_bb460_bb462 + 1 wcet_bb460 >= 0; /*Phase_0.*/
-1 C_bb469 + -1 Wcet_basicmath___ieee754_sqrtf_bb484 + -1 C_bb467 + -1 C_bb463 + 1 wcet_bb463_bb467 = 4; /*Phase_0.*/
-1 wcet_bb463_bb467 + 1 wcet_bb463 >= 0; /*Phase_0.*/
-1 C_bb468 + -10 L_44f + -1 Wcet_basicmath___ieee754_sqrtf_bb470 + -1 C_bb466 + -1 C_bb463 + 1 wcet_bb463_bb466 = -8; /*Phase_0., DAH BB 466 Line L_44f(1*(11-1))*/
-1 wcet_bb463_bb466 + 1 wcet_bb463 >= 0; /*Phase_0.*/
-1 C_bb465 + -1 C_bb462 + 1 wcet_bb462_bb465 = 2; /*Phase_0.*/
-1 wcet_bb462_bb465 + 1 wcet_bb462 >= 0; /*Phase_0.*/
-10 L_44d + -1 C_bb464 + -1 C_bb462 + 1 wcet_bb462_bb464 = -10; /*Phase_0., DAH BB 464 Line L_44d(1*(11-1))*/
-1 wcet_bb462_bb464 + 1 wcet_bb462 >= 0; /*Phase_0.*/
-1 wcet_bb457 + 1 Wcet_basicmath___ieee754_acosf_bb457 = 2; /*Phase_0.*/
-1 C_bb456 + 1 Wcet_basicmath___fabsf_bb456 = 2; /*Phase_0.*/
-10 L_44a_Pbb448 + -1 C_bb453 + -2 C_bb448 + 1 wcet_bb448_bb453 = -8; /*Phase_448., DAH BB 453 Line L_44a_Pbb448(1*(11-1))*/
-1 wcet_bb448_bb453 + 1 wcetloop_448 >= 0; /*Phase_448.*/
-1 C_bb444 + -1 C_bb442 + 1 wcet_bb442_bb444 = 2; /*Phase_0.*/
-1 wcet_bb442_bb444 + 1 wcet_bb442 >= 0; /*Phase_0.*/
-10 L_445 + -1 wcet_bb443 + -1 C_bb442 + 1 wcet_bb442_bb443 = -10; /*Phase_0., DAH BB 443 Line L_445(1*(11-1))*/
-1 wcet_bb442_bb443 + 1 wcet_bb442 >= 0; /*Phase_0.*/
-1 wcet_bb446 + -1 C_bb443 + 1 wcet_bb443_bb446 = 2; /*Phase_0.*/
-1 wcet_bb443_bb446 + 1 wcet_bb443 >= 0; /*Phase_0.*/
-10 L_445 + -1 wcet_bb445 + -1 C_bb443 + 1 wcet_bb443_bb445 = -10; /*Phase_0., DAH BB 445 Line L_445(1*(11-1))*/
-1 wcet_bb443_bb445 + 1 wcet_bb443 >= 0; /*Phase_0.*/
-1 C_bb444 + -1 C_bb450 + -1 C_bb446 + 1 wcet_bb446_bb450 = 4; /*Phase_0.*/
-1 wcet_bb446_bb450 + 1 wcet_bb446 >= 0; /*Phase_0.*/
-1 C_bb444 + -10 L_44b + -1 C_bb449 + -1 C_bb446 + 1 wcet_bb446_bb449 = -8; /*Phase_0., DAH BB 449 Line L_44b(1*(11-1))*/
-1 wcet_bb446_bb449 + 1 wcet_bb446 >= 0; /*Phase_0.*/
-10 L_449 + -1 C_bb444 + -1 C_bb455 + -10 L_447_Pbb454 + -26 C_bb454 + -1 C_bb451 + -10 L_44a + -1 C_bb452 + -10 L_44a_Pbb448 + -1 wcetloop_448 + -1 C_bb445 + 1 wcet_bb445_bb448 = 14; /*Phase_0., DFM BB 448 Line L_44a_Pbb448(1*(11-1)), DAH BB 452 Line L_44a(1*(11-1)), DFH BB 454 Line L_447_Pbb454(1* (11-1)), DAH BB 444 Line L_449(1*(11-1))*/
-1 wcet_bb445_bb448 + 1 wcet_bb445 >= 0; /*Phase_0.*/
-10 L_449 + -1 C_bb444 + -1 C_bb455 + -10 L_447_Pbb454 + -26 C_bb454 + -1 C_bb451 + -20 L_446 + -1 C_bb447 + -1 C_bb445 + 1 wcet_bb445_bb447 = 10; /*Phase_0., DAH BB 447 Line L_446(1*(11-1)), DAH BB 451 Line L_446(1*(11-1)), DFH BB 454 Line L_447_Pbb454(1* (11-1)), DAH BB 444 Line L_449(1*(11-1))*/
-1 wcet_bb445_bb447 + 1 wcet_bb445 >= 0; /*Phase_0.*/
-1 wcet_bb442 + 1 Wcet_basicmath___ieee754_sqrtf_bb442 = 2; /*Phase_0.*/
-10 L_44a_Pbb434 + -1 C_bb439 + -2 C_bb434 + 1 wcet_bb434_bb439 = -8; /*Phase_434., DAH BB 439 Line L_44a_Pbb434(1*(11-1))*/
-1 wcet_bb434_bb439 + 1 wcetloop_434 >= 0; /*Phase_434.*/
-1 C_bb430 + -1 C_bb428 + 1 wcet_bb428_bb430 = 2; /*Phase_0.*/
-1 wcet_bb428_bb430 + 1 wcet_bb428 >= 0; /*Phase_0.*/
-10 L_445 + -1 wcet_bb429 + -1 C_bb428 + 1 wcet_bb428_bb429 = -10; /*Phase_0., DAH BB 429 Line L_445(1*(11-1))*/
-1 wcet_bb428_bb429 + 1 wcet_bb428 >= 0; /*Phase_0.*/
-1 wcet_bb432 + -1 C_bb429 + 1 wcet_bb429_bb432 = 2; /*Phase_0.*/
-1 wcet_bb429_bb432 + 1 wcet_bb429 >= 0; /*Phase_0.*/
-10 L_445 + -1 wcet_bb431 + -1 C_bb429 + 1 wcet_bb429_bb431 = -10; /*Phase_0., DAH BB 431 Line L_445(1*(11-1))*/
-1 wcet_bb429_bb431 + 1 wcet_bb429 >= 0; /*Phase_0.*/
-1 C_bb430 + -1 C_bb436 + -1 C_bb432 + 1 wcet_bb432_bb436 = 4; /*Phase_0.*/
-1 wcet_bb432_bb436 + 1 wcet_bb432 >= 0; /*Phase_0.*/
-1 C_bb430 + -10 L_44b + -1 C_bb435 + -1 C_bb432 + 1 wcet_bb432_bb435 = -8; /*Phase_0., DAH BB 435 Line L_44b(1*(11-1))*/
-1 wcet_bb432_bb435 + 1 wcet_bb432 >= 0; /*Phase_0.*/
-10 L_449 + -1 C_bb430 + -1 C_bb441 + -10 L_447_Pbb440 + -26 C_bb440 + -1 C_bb437 + -10 L_44a + -1 C_bb438 + -10 L_44a_Pbb434 + -1 wcetloop_434 + -1 C_bb431 + 1 wcet_bb431_bb434 = 14; /*Phase_0., DFM BB 434 Line L_44a_Pbb434(1*(11-1)), DAH BB 438 Line L_44a(1*(11-1)), DFH BB 440 Line L_447_Pbb440(1* (11-1)), DAH BB 430 Line L_449(1*(11-1))*/
-1 wcet_bb431_bb434 + 1 wcet_bb431 >= 0; /*Phase_0.*/
-10 L_449 + -1 C_bb430 + -1 C_bb441 + -10 L_447_Pbb440 + -26 C_bb440 + -1 C_bb437 + -20 L_446 + -1 C_bb433 + -1 C_bb431 + 1 wcet_bb431_bb433 = 10; /*Phase_0., DAH BB 433 Line L_446(1*(11-1)), DAH BB 437 Line L_446(1*(11-1)), DFH BB 440 Line L_447_Pbb440(1* (11-1)), DAH BB 430 Line L_449(1*(11-1))*/
-1 wcet_bb431_bb433 + 1 wcet_bb431 >= 0; /*Phase_0.*/
-1 wcet_bb428 + 1 Wcet_basicmath___ieee754_sqrtf_bb428 = 2; /*Phase_0.*/
-10 L_471 + -1 Wcet_basicmath___kernel_cosf_bb390 + -1 C_bb360 + -1 C_bb357 + -1 C_bb355 + 1 wcet_bb355_bb357 = -8; /*Phase_0., DAH BB 360 Line L_471(1*(11-1))*/
-1 wcet_bb355_bb357 + 1 wcet_bb355 >= 0; /*Phase_0.*/
-10 L_46e + -1 wcet_bb356 + -1 C_bb355 + 1 wcet_bb355_bb356 = -10; /*Phase_0., DAH BB 356 Line L_46e(1*(11-1))*/
-1 wcet_bb355_bb356 + 1 wcet_bb355 >= 0; /*Phase_0.*/
-1 wcet_bb362 + -1 Wcet_basicmath___ieee754_rem_pio2f_bb371 + -1 C_bb359 + -1 C_bb356 + 1 wcet_bb356_bb359 = 4; /*Phase_0.*/
-1 wcet_bb356_bb359 + 1 wcet_bb356 >= 0; /*Phase_0.*/
-10 L_46f + -1 C_bb361 + -10 L_46e + -1 C_bb358 + -1 C_bb356 + 1 wcet_bb356_bb358 = -20; /*Phase_0., DAH BB 358 Line L_46e(1*(11-1)), DAH BB 361 Line L_46f(1*(11-1))*/
-1 wcet_bb356_bb358 + 1 wcet_bb356 >= 0; /*Phase_0.*/
-1 C_bb361 + -1 C_bb367 + -1 Wcet_basicmath___kernel_sinf_bb397 + -1 C_bb364 + -1 C_bb362 + 1 wcet_bb362_bb364 = 6; /*Phase_0.*/
-1 wcet_bb362_bb364 + 1 wcet_bb362 >= 0; /*Phase_0.*/
-1 wcet_bb363 + -1 C_bb362 + 1 wcet_bb362_bb363 = 0; /*Phase_0.*/
-1 wcet_bb362_bb363 + 1 wcet_bb362 >= 0; /*Phase_0.*/
-1 C_bb361 + -1 C_bb370 + -1 Wcet_basicmath___kernel_cosf_bb402 + -1 C_bb366 + -1 C_bb363 + 1 wcet_bb363_bb366 = 6; /*Phase_0.*/
-1 wcet_bb363_bb366 + 1 wcet_bb363 >= 0; /*Phase_0.*/
-10 L_470 + -1 wcet_bb365 + -1 C_bb363 + 1 wcet_bb363_bb365 = -10; /*Phase_0., DAH BB 365 Line L_470(1*(11-1))*/
-1 wcet_bb363_bb365 + 1 wcet_bb363 >= 0; /*Phase_0.*/
-1 Wcet_basicmath___kernel_cosf_bb390 + -1 C_bb360 + -1 C_bb369 + -1 C_bb365 + 1 wcet_bb365_bb369 = 4; /*Phase_0.*/
-1 wcet_bb365_bb369 + 1 wcet_bb365 >= 0; /*Phase_0.*/
-10 L_470 + -1 Wcet_basicmath___kernel_sinf_bb409 + -1 C_bb368 + -1 C_bb365 + 1 wcet_bb365_bb368 = -10; /*Phase_0., DAH BB 368 Line L_470(1*(11-1))*/
-1 wcet_bb365_bb368 + 1 wcet_bb365 >= 0; /*Phase_0.*/
-1 wcet_bb355 + 1 Wcet_basicmath___cosf_bb355 = 2; /*Phase_0.*/
-10 L_44a_Pbb347 + -1 C_bb352 + -2 C_bb347 + 1 wcet_bb347_bb352 = -8; /*Phase_347., DAH BB 352 Line L_44a_Pbb347(1*(11-1))*/
-1 wcet_bb347_bb352 + 1 wcetloop_347 >= 0; /*Phase_347.*/
-1 C_bb343 + -1 C_bb341 + 1 wcet_bb341_bb343 = 2; /*Phase_0.*/
-1 wcet_bb341_bb343 + 1 wcet_bb341 >= 0; /*Phase_0.*/
-10 L_445 + -1 wcet_bb342 + -1 C_bb341 + 1 wcet_bb341_bb342 = -10; /*Phase_0., DAH BB 342 Line L_445(1*(11-1))*/
-1 wcet_bb341_bb342 + 1 wcet_bb341 >= 0; /*Phase_0.*/
-1 wcet_bb345 + -1 C_bb342 + 1 wcet_bb342_bb345 = 2; /*Phase_0.*/
-1 wcet_bb342_bb345 + 1 wcet_bb342 >= 0; /*Phase_0.*/
-10 L_445 + -1 wcet_bb344 + -1 C_bb342 + 1 wcet_bb342_bb344 = -10; /*Phase_0., DAH BB 344 Line L_445(1*(11-1))*/
-1 wcet_bb342_bb344 + 1 wcet_bb342 >= 0; /*Phase_0.*/
-1 C_bb343 + -1 C_bb349 + -1 C_bb345 + 1 wcet_bb345_bb349 = 4; /*Phase_0.*/
-1 wcet_bb345_bb349 + 1 wcet_bb345 >= 0; /*Phase_0.*/
-1 C_bb343 + -10 L_44b + -1 C_bb348 + -1 C_bb345 + 1 wcet_bb345_bb348 = -8; /*Phase_0., DAH BB 348 Line L_44b(1*(11-1))*/
-1 wcet_bb345_bb348 + 1 wcet_bb345 >= 0; /*Phase_0.*/
-10 L_449 + -1 C_bb343 + -1 C_bb354 + -10 L_447_Pbb353 + -26 C_bb353 + -1 C_bb350 + -10 L_44a + -1 C_bb351 + -10 L_44a_Pbb347 + -1 wcetloop_347 + -1 C_bb344 + 1 wcet_bb344_bb347 = 14; /*Phase_0., DFM BB 347 Line L_44a_Pbb347(1*(11-1)), DAH BB 351 Line L_44a(1*(11-1)), DFH BB 353 Line L_447_Pbb353(1* (11-1)), DAH BB 343 Line L_449(1*(11-1))*/
-1 wcet_bb344_bb347 + 1 wcet_bb344 >= 0; /*Phase_0.*/
-10 L_449 + -1 C_bb343 + -1 C_bb354 + -10 L_447_Pbb353 + -26 C_bb353 + -1 C_bb350 + -20 L_446 + -1 C_bb346 + -1 C_bb344 + 1 wcet_bb344_bb346 = 10; /*Phase_0., DAH BB 346 Line L_446(1*(11-1)), DAH BB 350 Line L_446(1*(11-1)), DFH BB 353 Line L_447_Pbb353(1* (11-1)), DAH BB 343 Line L_449(1*(11-1))*/
-1 wcet_bb344_bb346 + 1 wcet_bb344 >= 0; /*Phase_0.*/
-1 wcet_bb341 + 1 Wcet_basicmath___ieee754_sqrtf_bb341 = 2; /*Phase_0.*/
-10 L_471 + -1 Wcet_basicmath___kernel_cosf_bb317 + -1 C_bb287 + -1 C_bb284 + -1 C_bb282 + 1 wcet_bb282_bb284 = -8; /*Phase_0., DAH BB 287 Line L_471(1*(11-1))*/
-1 wcet_bb282_bb284 + 1 wcet_bb282 >= 0; /*Phase_0.*/
-10 L_46e + -1 wcet_bb283 + -1 C_bb282 + 1 wcet_bb282_bb283 = -10; /*Phase_0., DAH BB 283 Line L_46e(1*(11-1))*/
-1 wcet_bb282_bb283 + 1 wcet_bb282 >= 0; /*Phase_0.*/
-1 wcet_bb289 + -1 Wcet_basicmath___ieee754_rem_pio2f_bb298 + -1 C_bb286 + -1 C_bb283 + 1 wcet_bb283_bb286 = 4; /*Phase_0.*/
-1 wcet_bb283_bb286 + 1 wcet_bb283 >= 0; /*Phase_0.*/
-10 L_46f + -1 C_bb288 + -10 L_46e + -1 C_bb285 + -1 C_bb283 + 1 wcet_bb283_bb285 = -20; /*Phase_0., DAH BB 285 Line L_46e(1*(11-1)), DAH BB 288 Line L_46f(1*(11-1))*/
-1 wcet_bb283_bb285 + 1 wcet_bb283 >= 0; /*Phase_0.*/
-1 C_bb288 + -1 C_bb294 + -1 Wcet_basicmath___kernel_sinf_bb324 + -1 C_bb291 + -1 C_bb289 + 1 wcet_bb289_bb291 = 6; /*Phase_0.*/
-1 wcet_bb289_bb291 + 1 wcet_bb289 >= 0; /*Phase_0.*/
-1 wcet_bb290 + -1 C_bb289 + 1 wcet_bb289_bb290 = 0; /*Phase_0.*/
-1 wcet_bb289_bb290 + 1 wcet_bb289 >= 0; /*Phase_0.*/
-1 C_bb288 + -1 C_bb297 + -1 Wcet_basicmath___kernel_cosf_bb329 + -1 C_bb293 + -1 C_bb290 + 1 wcet_bb290_bb293 = 6; /*Phase_0.*/
-1 wcet_bb290_bb293 + 1 wcet_bb290 >= 0; /*Phase_0.*/
-10 L_470 + -1 wcet_bb292 + -1 C_bb290 + 1 wcet_bb290_bb292 = -10; /*Phase_0., DAH BB 292 Line L_470(1*(11-1))*/
-1 wcet_bb290_bb292 + 1 wcet_bb290 >= 0; /*Phase_0.*/
-1 Wcet_basicmath___kernel_cosf_bb317 + -1 C_bb287 + -1 C_bb296 + -1 C_bb292 + 1 wcet_bb292_bb296 = 4; /*Phase_0.*/
-1 wcet_bb292_bb296 + 1 wcet_bb292 >= 0; /*Phase_0.*/
-10 L_470 + -1 Wcet_basicmath___kernel_sinf_bb336 + -1 C_bb295 + -1 C_bb292 + 1 wcet_bb292_bb295 = -10; /*Phase_0., DAH BB 295 Line L_470(1*(11-1))*/
-1 wcet_bb292_bb295 + 1 wcet_bb292 >= 0; /*Phase_0.*/
-1 wcet_bb282 + 1 Wcet_basicmath___cosf_bb282 = 2; /*Phase_0.*/
-10 L_44a_Pbb274 + -1 C_bb279 + -2 C_bb274 + 1 wcet_bb274_bb279 = -8; /*Phase_274., DAH BB 279 Line L_44a_Pbb274(1*(11-1))*/
-1 wcet_bb274_bb279 + 1 wcetloop_274 >= 0; /*Phase_274.*/
-1 C_bb270 + -1 C_bb268 + 1 wcet_bb268_bb270 = 2; /*Phase_0.*/
-1 wcet_bb268_bb270 + 1 wcet_bb268 >= 0; /*Phase_0.*/
-10 L_445 + -1 wcet_bb269 + -1 C_bb268 + 1 wcet_bb268_bb269 = -10; /*Phase_0., DAH BB 269 Line L_445(1*(11-1))*/
-1 wcet_bb268_bb269 + 1 wcet_bb268 >= 0; /*Phase_0.*/
-1 wcet_bb272 + -1 C_bb269 + 1 wcet_bb269_bb272 = 2; /*Phase_0.*/
-1 wcet_bb269_bb272 + 1 wcet_bb269 >= 0; /*Phase_0.*/
-10 L_445 + -1 wcet_bb271 + -1 C_bb269 + 1 wcet_bb269_bb271 = -10; /*Phase_0., DAH BB 271 Line L_445(1*(11-1))*/
-1 wcet_bb269_bb271 + 1 wcet_bb269 >= 0; /*Phase_0.*/
-1 C_bb270 + -1 C_bb276 + -1 C_bb272 + 1 wcet_bb272_bb276 = 4; /*Phase_0.*/
-1 wcet_bb272_bb276 + 1 wcet_bb272 >= 0; /*Phase_0.*/
-1 C_bb270 + -10 L_44b + -1 C_bb275 + -1 C_bb272 + 1 wcet_bb272_bb275 = -8; /*Phase_0., DAH BB 275 Line L_44b(1*(11-1))*/
-1 wcet_bb272_bb275 + 1 wcet_bb272 >= 0; /*Phase_0.*/
-10 L_449 + -1 C_bb270 + -1 C_bb281 + -10 L_447_Pbb280 + -26 C_bb280 + -1 C_bb277 + -10 L_44a + -1 C_bb278 + -10 L_44a_Pbb274 + -1 wcetloop_274 + -1 C_bb271 + 1 wcet_bb271_bb274 = 14; /*Phase_0., DFM BB 274 Line L_44a_Pbb274(1*(11-1)), DAH BB 278 Line L_44a(1*(11-1)), DFH BB 280 Line L_447_Pbb280(1* (11-1)), DAH BB 270 Line L_449(1*(11-1))*/
-1 wcet_bb271_bb274 + 1 wcet_bb271 >= 0; /*Phase_0.*/
-10 L_449 + -1 C_bb270 + -1 C_bb281 + -10 L_447_Pbb280 + -26 C_bb280 + -1 C_bb277 + -20 L_446 + -1 C_bb273 + -1 C_bb271 + 1 wcet_bb271_bb273 = 10; /*Phase_0., DAH BB 273 Line L_446(1*(11-1)), DAH BB 277 Line L_446(1*(11-1)), DFH BB 280 Line L_447_Pbb280(1* (11-1)), DAH BB 270 Line L_449(1*(11-1))*/
-1 wcet_bb271_bb273 + 1 wcet_bb271 >= 0; /*Phase_0.*/
-1 wcet_bb268 + 1 Wcet_basicmath___ieee754_sqrtf_bb268 = 2; /*Phase_0.*/
-10 L_471 + -1 Wcet_basicmath___kernel_cosf_bb244 + -1 C_bb214 + -1 C_bb211 + -1 C_bb209 + 1 wcet_bb209_bb211 = -8; /*Phase_0., DAH BB 214 Line L_471(1*(11-1))*/
-1 wcet_bb209_bb211 + 1 wcet_bb209 >= 0; /*Phase_0.*/
-10 L_46e + -1 wcet_bb210 + -1 C_bb209 + 1 wcet_bb209_bb210 = -10; /*Phase_0., DAH BB 210 Line L_46e(1*(11-1))*/
-1 wcet_bb209_bb210 + 1 wcet_bb209 >= 0; /*Phase_0.*/
-1 wcet_bb216 + -1 Wcet_basicmath___ieee754_rem_pio2f_bb225 + -1 C_bb213 + -1 C_bb210 + 1 wcet_bb210_bb213 = 4; /*Phase_0.*/
-1 wcet_bb210_bb213 + 1 wcet_bb210 >= 0; /*Phase_0.*/
-10 L_46f + -1 C_bb215 + -10 L_46e + -1 C_bb212 + -1 C_bb210 + 1 wcet_bb210_bb212 = -20; /*Phase_0., DAH BB 212 Line L_46e(1*(11-1)), DAH BB 215 Line L_46f(1*(11-1))*/
-1 wcet_bb210_bb212 + 1 wcet_bb210 >= 0; /*Phase_0.*/
-1 C_bb215 + -1 C_bb221 + -1 Wcet_basicmath___kernel_sinf_bb251 + -1 C_bb218 + -1 C_bb216 + 1 wcet_bb216_bb218 = 6; /*Phase_0.*/
-1 wcet_bb216_bb218 + 1 wcet_bb216 >= 0; /*Phase_0.*/
-1 wcet_bb217 + -1 C_bb216 + 1 wcet_bb216_bb217 = 0; /*Phase_0.*/
-1 wcet_bb216_bb217 + 1 wcet_bb216 >= 0; /*Phase_0.*/
-1 C_bb215 + -1 C_bb224 + -1 Wcet_basicmath___kernel_cosf_bb256 + -1 C_bb220 + -1 C_bb217 + 1 wcet_bb217_bb220 = 6; /*Phase_0.*/
-1 wcet_bb217_bb220 + 1 wcet_bb217 >= 0; /*Phase_0.*/
-10 L_470 + -1 wcet_bb219 + -1 C_bb217 + 1 wcet_bb217_bb219 = -10; /*Phase_0., DAH BB 219 Line L_470(1*(11-1))*/
-1 wcet_bb217_bb219 + 1 wcet_bb217 >= 0; /*Phase_0.*/
-1 Wcet_basicmath___kernel_cosf_bb244 + -1 C_bb214 + -1 C_bb223 + -1 C_bb219 + 1 wcet_bb219_bb223 = 4; /*Phase_0.*/
-1 wcet_bb219_bb223 + 1 wcet_bb219 >= 0; /*Phase_0.*/
-10 L_470 + -1 Wcet_basicmath___kernel_sinf_bb263 + -1 C_bb222 + -1 C_bb219 + 1 wcet_bb219_bb222 = -10; /*Phase_0., DAH BB 222 Line L_470(1*(11-1))*/
-1 wcet_bb219_bb222 + 1 wcet_bb219 >= 0; /*Phase_0.*/
-1 wcet_bb209 + 1 Wcet_basicmath___cosf_bb209 = 2; /*Phase_0.*/
-10 L_44a_Pbb201 + -1 C_bb206 + -2 C_bb201 + 1 wcet_bb201_bb206 = -8; /*Phase_201., DAH BB 206 Line L_44a_Pbb201(1*(11-1))*/
-1 wcet_bb201_bb206 + 1 wcetloop_201 >= 0; /*Phase_201.*/
-1 C_bb197 + -1 C_bb195 + 1 wcet_bb195_bb197 = 2; /*Phase_0.*/
-1 wcet_bb195_bb197 + 1 wcet_bb195 >= 0; /*Phase_0.*/
-10 L_445 + -1 wcet_bb196 + -1 C_bb195 + 1 wcet_bb195_bb196 = -10; /*Phase_0., DAH BB 196 Line L_445(1*(11-1))*/
-1 wcet_bb195_bb196 + 1 wcet_bb195 >= 0; /*Phase_0.*/
-1 wcet_bb199 + -1 C_bb196 + 1 wcet_bb196_bb199 = 2; /*Phase_0.*/
-1 wcet_bb196_bb199 + 1 wcet_bb196 >= 0; /*Phase_0.*/
-10 L_445 + -1 wcet_bb198 + -1 C_bb196 + 1 wcet_bb196_bb198 = -10; /*Phase_0., DAH BB 198 Line L_445(1*(11-1))*/
-1 wcet_bb196_bb198 + 1 wcet_bb196 >= 0; /*Phase_0.*/
-1 C_bb197 + -1 C_bb203 + -1 C_bb199 + 1 wcet_bb199_bb203 = 4; /*Phase_0.*/
-1 wcet_bb199_bb203 + 1 wcet_bb199 >= 0; /*Phase_0.*/
-1 C_bb197 + -10 L_44b + -1 C_bb202 + -1 C_bb199 + 1 wcet_bb199_bb202 = -8; /*Phase_0., DAH BB 202 Line L_44b(1*(11-1))*/
-1 wcet_bb199_bb202 + 1 wcet_bb199 >= 0; /*Phase_0.*/
-10 L_449 + -1 C_bb197 + -1 C_bb208 + -10 L_447_Pbb207 + -26 C_bb207 + -1 C_bb204 + -10 L_44a + -1 C_bb205 + -10 L_44a_Pbb201 + -1 wcetloop_201 + -1 C_bb198 + 1 wcet_bb198_bb201 = 14; /*Phase_0., DFM BB 201 Line L_44a_Pbb201(1*(11-1)), DAH BB 205 Line L_44a(1*(11-1)), DFH BB 207 Line L_447_Pbb207(1* (11-1)), DAH BB 197 Line L_449(1*(11-1))*/
-1 wcet_bb198_bb201 + 1 wcet_bb198 >= 0; /*Phase_0.*/
-10 L_449 + -1 C_bb197 + -1 C_bb208 + -10 L_447_Pbb207 + -26 C_bb207 + -1 C_bb204 + -20 L_446 + -1 C_bb200 + -1 C_bb198 + 1 wcet_bb198_bb200 = 10; /*Phase_0., DAH BB 200 Line L_446(1*(11-1)), DAH BB 204 Line L_446(1*(11-1)), DFH BB 207 Line L_447_Pbb207(1* (11-1)), DAH BB 197 Line L_449(1*(11-1))*/
-1 wcet_bb198_bb200 + 1 wcet_bb198 >= 0; /*Phase_0.*/
-1 wcet_bb195 + 1 Wcet_basicmath___ieee754_sqrtf_bb195 = 2; /*Phase_0.*/
-1 C_bb107 + -1 C_bb105 + 1 wcet_bb105_bb107 = 2; /*Phase_0.*/
-1 wcet_bb105_bb107 + 1 wcet_bb105 >= 0; /*Phase_0.*/
-10 L_47f + -1 wcet_bb106 + -1 C_bb105 + 1 wcet_bb105_bb106 = -10; /*Phase_0., DAH BB 106 Line L_47f(1*(11-1))*/
-1 wcet_bb105_bb106 + 1 wcet_bb105 >= 0; /*Phase_0.*/
-1 wcet_bb109 + -1 C_bb106 + 1 wcet_bb106_bb109 = 2; /*Phase_0.*/
-1 wcet_bb106_bb109 + 1 wcet_bb106 >= 0; /*Phase_0.*/
-10 L_47f + -1 wcet_bb108 + -1 C_bb106 + 1 wcet_bb106_bb108 = -10; /*Phase_0., DAH BB 108 Line L_47f(1*(11-1))*/
-1 wcet_bb106_bb108 + 1 wcet_bb106 >= 0; /*Phase_0.*/
-1 C_bb107 + -1 C_bb109 + 1 wcet_bb109_bb107 = 2; /*Phase_0.*/
-1 wcet_bb109_bb107 + 1 wcet_bb109 >= 0; /*Phase_0.*/
-10 L_485 + -1 wcet_bb112 + -1 C_bb109 + 1 wcet_bb109_bb112 = -10; /*Phase_0., DAH BB 112 Line L_485(1*(11-1))*/
-1 wcet_bb109_bb112 + 1 wcet_bb109 >= 0; /*Phase_0.*/
-1 wcet_bb114 + -1 C_bb112 + 1 wcet_bb112_bb114 = 2; /*Phase_0.*/
-1 wcet_bb112_bb114 + 1 wcet_bb112 >= 0; /*Phase_0.*/
-10 L_486 + -1 C_bb111 + -1 C_bb112 + 1 wcet_bb112_bb111 = -10; /*Phase_0., DAH BB 111 Line L_486(1*(11-1))*/
-1 wcet_bb112_bb111 + 1 wcet_bb112 >= 0; /*Phase_0.*/
-1 C_bb111 + -1 C_bb108 + 1 wcet_bb108_bb111 = 2; /*Phase_0.*/
-1 wcet_bb108_bb111 + 1 wcet_bb108 >= 0; /*Phase_0.*/
-10 L_480 + -1 wcet_bb110 + -1 C_bb108 + 1 wcet_bb108_bb110 = -10; /*Phase_0., DAH BB 110 Line L_480(1*(11-1))*/
-1 wcet_bb108_bb110 + 1 wcet_bb108 >= 0; /*Phase_0.*/
-1 wcet_bb114 + -1 C_bb110 + 1 wcet_bb110_bb114 = 2; /*Phase_0.*/
-1 wcet_bb110_bb114 + 1 wcet_bb110 >= 0; /*Phase_0.*/
-1 wcet_bb113 + -1 C_bb110 + 1 wcet_bb110_bb113 = 0; /*Phase_0.*/
-1 wcet_bb110_bb113 + 1 wcet_bb110 >= 0; /*Phase_0.*/
-1 wcet_bb113 + -1 C_bb118 + -1 C_bb114 + 1 wcet_bb114_bb118 = 4; /*Phase_0.*/
-1 wcet_bb114_bb118 + 1 wcet_bb114 >= 0; /*Phase_0.*/
-1 wcet_bb117 + -1 C_bb114 + 1 wcet_bb114_bb117 = 0; /*Phase_0.*/
-1 wcet_bb114_bb117 + 1 wcet_bb114 >= 0; /*Phase_0.*/
-1 wcet_bb115 + -1 C_bb124 + -1 C_bb117 + 1 wcet_bb117_bb124 = 4; /*Phase_0.*/
-1 wcet_bb117_bb124 + 1 wcet_bb117 >= 0; /*Phase_0.*/
-10 L_48b + -1 wcet_bb123 + -1 C_bb117 + 1 wcet_bb117_bb123 = -10; /*Phase_0., DAH BB 123 Line L_48b(1*(11-1))*/
-1 wcet_bb117_bb123 + 1 wcet_bb117 >= 0; /*Phase_0.*/
-1 wcet_bb115 + -1 C_bb123 + 1 wcet_bb123_bb115 = 2; /*Phase_0.*/
-1 wcet_bb123_bb115 + 1 wcet_bb123 >= 0; /*Phase_0.*/
-1 wcet_bb115 + -10 L_48c + -1 C_bb124 + -1 C_bb123 + 1 wcet_bb123_bb124 = -8; /*Phase_0., DAH BB 124 Line L_48c(1*(11-1))*/
-1 wcet_bb123_bb124 + 1 wcet_bb123 >= 0; /*Phase_0.*/
-1 wcet_bb116 + -1 C_bb113 + 1 wcet_bb113_bb116 = 2; /*Phase_0.*/
-1 wcet_bb113_bb116 + 1 wcet_bb113 >= 0; /*Phase_0.*/
-10 L_481 + -1 wcet_bb115 + -1 C_bb113 + 1 wcet_bb113_bb115 = -10; /*Phase_0., DAH BB 115 Line L_481(1*(11-1))*/
-1 wcet_bb113_bb115 + 1 wcet_bb113 >= 0; /*Phase_0.*/
-1 C_bb107 + -1 C_bb122 + -1 C_bb116 + 1 wcet_bb116_bb122 = 4; /*Phase_0.*/
-1 wcet_bb116_bb122 + 1 wcet_bb116 >= 0; /*Phase_0.*/
-10 L_487 + -1 wcet_bb121 + -1 C_bb116 + 1 wcet_bb116_bb121 = -10; /*Phase_0., DAH BB 121 Line L_487(1*(11-1))*/
-1 wcet_bb116_bb121 + 1 wcet_bb116 >= 0; /*Phase_0.*/
-1 wcet_bb127 + -1 C_bb121 + 1 wcet_bb121_bb127 = 2; /*Phase_0.*/
-1 wcet_bb121_bb127 + 1 wcet_bb121 >= 0; /*Phase_0.*/
-1 C_bb107 + -10 L_487 + -1 C_bb126 + -1 C_bb121 + 1 wcet_bb121_bb126 = -8; /*Phase_0., DAH BB 126 Line L_487(1*(11-1))*/
-1 wcet_bb121_bb126 + 1 wcet_bb121 >= 0; /*Phase_0.*/
-10 L_484 + -1 C_bb107 + -1 C_bb131 + -1 C_bb127 + 1 wcet_bb127_bb131 = -8; /*Phase_0., DAH BB 107 Line L_484(1*(11-1))*/
-1 wcet_bb127_bb131 + 1 wcet_bb127 >= 0; /*Phase_0.*/
-1 C_bb107 + -10 L_48d + -1 C_bb130 + -1 C_bb127 + 1 wcet_bb127_bb130 = -8; /*Phase_0., DAH BB 130 Line L_48d(1*(11-1))*/
-1 wcet_bb127_bb130 + 1 wcet_bb127 >= 0; /*Phase_0.*/
-1 C_bb107 + -1 C_bb120 + -1 C_bb115 + 1 wcet_bb115_bb120 = 4; /*Phase_0.*/
-1 wcet_bb115_bb120 + 1 wcet_bb115 >= 0; /*Phase_0.*/
-10 L_481 + -1 wcet_bb119 + -1 C_bb115 + 1 wcet_bb115_bb119 = -10; /*Phase_0., DAH BB 119 Line L_481(1*(11-1))*/
-1 wcet_bb115_bb119 + 1 wcet_bb115 >= 0; /*Phase_0.*/
-1 C_bb107 + -1 C_bb119 + 1 wcet_bb119_bb107 = 2; /*Phase_0.*/
-1 wcet_bb119_bb107 + 1 wcet_bb119 >= 0; /*Phase_0.*/
-1 wcet_bb125 + -1 C_bb119 + 1 wcet_bb119_bb125 = 0; /*Phase_0.*/
-1 wcet_bb119_bb125 + 1 wcet_bb119 >= 0; /*Phase_0.*/
-1 Wcet_basicmath___ieee754_sqrtf_bb167 + -1 C_bb129 + -1 C_bb125 + 1 wcet_bb125_bb129 = 2; /*Phase_0.*/
-1 wcet_bb125_bb129 + 1 wcet_bb125 >= 0; /*Phase_0.*/
-10 L_482 + -1 wcet_bb128 + -1 C_bb125 + 1 wcet_bb125_bb128 = -10; /*Phase_0., DAH BB 128 Line L_482(1*(11-1))*/
-1 wcet_bb125_bb128 + 1 wcet_bb125 >= 0; /*Phase_0.*/
-1 wcet_bb133 + -1 C_bb128 + 1 wcet_bb128_bb133 = 2; /*Phase_0.*/
-1 wcet_bb128_bb133 + 1 wcet_bb128 >= 0; /*Phase_0.*/
-10 L_483 + -1 wcet_bb132 + -1 C_bb128 + 1 wcet_bb128_bb132 = -10; /*Phase_0., DAH BB 132 Line L_483(1*(11-1))*/
-1 wcet_bb128_bb132 + 1 wcet_bb128 >= 0; /*Phase_0.*/
-1 C_bb107 + -1 C_bb133 + 1 wcet_bb133_bb107 = 2; /*Phase_0.*/
-1 wcet_bb133_bb107 + 1 wcet_bb133 >= 0; /*Phase_0.*/
-10 L_489 + -1 wcet_bb136 + -1 C_bb133 + 1 wcet_bb133_bb136 = -10; /*Phase_0., DAH BB 136 Line L_489(1*(11-1))*/
-1 wcet_bb133_bb136 + 1 wcet_bb133 >= 0; /*Phase_0.*/
-1 C_bb107 + -1 C_bb140 + -1 C_bb136 + 1 wcet_bb136_bb140 = 4; /*Phase_0.*/
-1 wcet_bb136_bb140 + 1 wcet_bb136 >= 0; /*Phase_0.*/
-1 C_bb107 + -10 L_489 + -1 C_bb139 + -1 C_bb136 + 1 wcet_bb136_bb139 = -8; /*Phase_0., DAH BB 139 Line L_489(1*(11-1))*/
-1 wcet_bb136_bb139 + 1 wcet_bb136 >= 0; /*Phase_0.*/
-1 C_bb107 + -1 C_bb135 + -1 C_bb132 + 1 wcet_bb132_bb135 = 4; /*Phase_0.*/
-1 wcet_bb132_bb135 + 1 wcet_bb132 >= 0; /*Phase_0.*/
-10 L_483 + -1 wcet_bb134 + -1 C_bb132 + 1 wcet_bb132_bb134 = -10; /*Phase_0., DAH BB 134 Line L_483(1*(11-1))*/
-1 wcet_bb132_bb134 + 1 wcet_bb132 >= 0; /*Phase_0.*/
-1 wcet_bb138 + -1 C_bb134 + 1 wcet_bb134_bb138 = 2; /*Phase_0.*/
-1 wcet_bb134_bb138 + 1 wcet_bb134 >= 0; /*Phase_0.*/
-1 wcet_bb137 + -1 C_bb134 + 1 wcet_bb134_bb137 = 0; /*Phase_0.*/
-1 wcet_bb134_bb137 + 1 wcet_bb134 >= 0; /*Phase_0.*/
-1 wcet_bb151 + -1 C_bb150 + -1 C_bb144 + -1 C_bb138 + 1 wcet_bb138_bb144 = 4; /*Phase_0.*/
-1 wcet_bb138_bb144 + 1 wcet_bb138 >= 0; /*Phase_0.*/
-10 L_495 + -1 wcet_bb143 + -1 C_bb138 + 1 wcet_bb138_bb143 = -10; /*Phase_0., DAH BB 143 Line L_495(1*(11-1))*/
-1 wcet_bb138_bb143 + 1 wcet_bb138 >= 0; /*Phase_0.*/
-1 wcet_bb151 + -1 C_bb150 + -1 C_bb149 + -1 C_bb143 + 1 wcet_bb143_bb149 = 4; /*Phase_0.*/
-1 wcet_bb143_bb149 + 1 wcet_bb143 >= 0; /*Phase_0.*/
-1 wcet_bb151 + -10 L_496 + -1 C_bb150 + -10 L_495 + -1 C_bb148 + -1 C_bb143 + 1 wcet_bb143_bb148 = -20; /*Phase_0., DAH BB 148 Line L_495(1*(11-1)), DAH BB 150 Line L_496(1*(11-1))*/
-1 wcet_bb143_bb148 + 1 wcet_bb143 >= 0; /*Phase_0.*/
-1 wcet_bb142 + -1 C_bb137 + 1 wcet_bb137_bb142 = 2; /*Phase_0.*/
-1 wcet_bb137_bb142 + 1 wcet_bb137 >= 0; /*Phase_0.*/
-10 L_484 + -1 wcet_bb141 + -1 C_bb137 + 1 wcet_bb137_bb141 = -10; /*Phase_0., DAH BB 141 Line L_484(1*(11-1))*/
-1 wcet_bb137_bb141 + 1 wcet_bb137 >= 0; /*Phase_0.*/
-1 wcet_bb151 + -1 C_bb147 + -1 C_bb142 + 1 wcet_bb142_bb147 = 4; /*Phase_0.*/
-1 wcet_bb142_bb147 + 1 wcet_bb142 >= 0; /*Phase_0.*/
-10 L_4ab + -1 wcet_bb146 + -1 C_bb142 + 1 wcet_bb142_bb146 = -10; /*Phase_0., DAH BB 146 Line L_4ab(1*(11-1))*/
-1 wcet_bb142_bb146 + 1 wcet_bb142 >= 0; /*Phase_0.*/
-1 C_bb107 + -1 C_bb153 + -1 C_bb151 + 1 wcet_bb151_bb153 = 4; /*Phase_0.*/
-1 wcet_bb151_bb153 + 1 wcet_bb151 >= 0; /*Phase_0.*/
-10 L_4a2 + -1 wcet_bb152 + -1 C_bb151 + 1 wcet_bb151_bb152 = -10; /*Phase_0., DAH BB 152 Line L_4a2(1*(11-1))*/
-1 wcet_bb151_bb152 + 1 wcet_bb151 >= 0; /*Phase_0.*/
-1 wcet_bb155 + -1 C_bb152 + 1 wcet_bb152_bb155 = 2; /*Phase_0.*/
-1 wcet_bb152_bb155 + 1 wcet_bb152 >= 0; /*Phase_0.*/
-10 L_4a2 + -1 wcet_bb154 + -1 C_bb152 + 1 wcet_bb152_bb154 = -10; /*Phase_0., DAH BB 154 Line L_4a2(1*(11-1))*/
-1 wcet_bb152_bb154 + 1 wcet_bb152 >= 0; /*Phase_0.*/
-1 C_bb107 + -1 C_bb153 + -1 C_bb155 + 1 wcet_bb155_bb153 = 4; /*Phase_0.*/
-1 wcet_bb155_bb153 + 1 wcet_bb155 >= 0; /*Phase_0.*/
-1 wcet_bb162 + -1 C_bb161 + -20 L_4b1 + -1 C_bb158 + -1 C_bb155 + 1 wcet_bb155_bb158 = -18; /*Phase_0., DAH BB 158 Line L_4b1(1*(11-1)), DAH BB 161 Line L_4b1(1*(11-1))*/
-1 wcet_bb155_bb158 + 1 wcet_bb155 >= 0; /*Phase_0.*/
-1 C_bb107 + -1 C_bb157 + -1 C_bb154 + 1 wcet_bb154_bb157 = 4; /*Phase_0.*/
-1 wcet_bb154_bb157 + 1 wcet_bb154 >= 0; /*Phase_0.*/
-1 wcet_bb156 + -1 C_bb154 + 1 wcet_bb154_bb156 = 0; /*Phase_0.*/
-1 wcet_bb154_bb156 + 1 wcet_bb154 >= 0; /*Phase_0.*/
-1 wcet_bb160 + -1 C_bb156 + 1 wcet_bb156_bb160 = 2; /*Phase_0.*/
-1 wcet_bb156_bb160 + 1 wcet_bb156 >= 0; /*Phase_0.*/
-10 L_4a3 + -1 wcet_bb159 + -1 C_bb156 + 1 wcet_bb156_bb159 = -10; /*Phase_0., DAH BB 159 Line L_4a3(1*(11-1))*/
-1 wcet_bb156_bb159 + 1 wcet_bb156 >= 0; /*Phase_0.*/
-1 wcet_bb162 + -10 L_4b1 + -1 C_bb161 + -1 C_bb158 + -1 C_bb160 + 1 wcet_bb160_bb158 = -6; /*Phase_0., DAH BB 161 Line L_4b1(1*(11-1))*/
-1 wcet_bb160_bb158 + 1 wcet_bb160 >= 0; /*Phase_0.*/
-1 C_bb107 + -10 L_4ad + -1 C_bb157 + -1 C_bb160 + 1 wcet_bb160_bb157 = -8; /*Phase_0., DAH BB 157 Line L_4ad(1*(11-1))*/
-1 wcet_bb160_bb157 + 1 wcet_bb160 >= 0; /*Phase_0.*/
-1 wcet_bb162 + -1 C_bb161 + -1 C_bb163 + -1 C_bb159 + 1 wcet_bb159_bb163 = 6; /*Phase_0.*/
-1 wcet_bb159_bb163 + 1 wcet_bb159 >= 0; /*Phase_0.*/
-10 L_4a3 + -1 wcet_bb162 + -1 C_bb159 + 1 wcet_bb159_bb162 = -10; /*Phase_0., DAH BB 162 Line L_4a3(1*(11-1))*/
-1 wcet_bb159_bb162 + 1 wcet_bb159 >= 0; /*Phase_0.*/
-1 C_bb107 + -1 C_bb164 + -1 C_bb166 + -1 Wcet_basicmath___scalbnf_bb181 + -1 C_bb165 + -1 C_bb162 + 1 wcet_bb162_bb165 = 8; /*Phase_0.*/
-1 wcet_bb162_bb165 + 1 wcet_bb162 >= 0; /*Phase_0.*/
-1 C_bb107 + -10 L_4a9 + -1 C_bb164 + -1 C_bb162 + 1 wcet_bb162_bb164 = -8; /*Phase_0., DAH BB 164 Line L_4a9(1*(11-1))*/
-1 wcet_bb162_bb164 + 1 wcet_bb162 >= 0; /*Phase_0.*/
-10 L_484 + -1 C_bb107 + -1 C_bb131 + -1 C_bb146 + 1 wcet_bb146_bb131 = -8; /*Phase_0., DAH BB 107 Line L_484(1*(11-1))*/
-1 wcet_bb146_bb131 + 1 wcet_bb146 >= 0; /*Phase_0.*/
-1 C_bb107 + -10 L_4ab + -1 C_bb145 + -1 C_bb146 + 1 wcet_bb146_bb145 = -8; /*Phase_0., DAH BB 145 Line L_4ab(1*(11-1))*/
-1 wcet_bb146_bb145 + 1 wcet_bb146 >= 0; /*Phase_0.*/
-1 C_bb107 + -1 C_bb145 + -1 C_bb141 + 1 wcet_bb141_bb145 = 4; /*Phase_0.*/
-1 wcet_bb141_bb145 + 1 wcet_bb141 >= 0; /*Phase_0.*/
-1 C_bb107 + -20 L_484 + -1 C_bb131 + -1 C_bb141 + 1 wcet_bb141_bb131 = -20; /*Phase_0., DAH BB 131 Line L_484(1*(11-1)), DAH BB 107 Line L_484(1*(11-1))*/
-1 wcet_bb141_bb131 + 1 wcet_bb141 >= 0; /*Phase_0.*/
-1 wcet_bb105 + 1 Wcet_basicmath___ieee754_powf_bb105 = 2; /*Phase_0.*/
-1 C_bb66 + -1 C_bb64 + 1 wcet_bb64_bb66 = 2; /*Phase_0.*/
-1 wcet_bb64_bb66 + 1 wcet_bb64 >= 0; /*Phase_0.*/
-10 L_44d + -1 wcet_bb65 + -1 C_bb64 + 1 wcet_bb64_bb65 = -10; /*Phase_0., DAH BB 65 Line L_44d(1*(11-1))*/
-1 wcet_bb64_bb65 + 1 wcet_bb64 >= 0; /*Phase_0.*/
-1 C_bb68 + -1 C_bb65 + 1 wcet_bb65_bb68 = 2; /*Phase_0.*/
-1 wcet_bb65_bb68 + 1 wcet_bb65 >= 0; /*Phase_0.*/
-10 L_44d + -1 wcet_bb67 + -1 C_bb65 + 1 wcet_bb65_bb67 = -10; /*Phase_0., DAH BB 67 Line L_44d(1*(11-1))*/
-1 wcet_bb65_bb67 + 1 wcet_bb65 >= 0; /*Phase_0.*/
-1 wcet_bb70 + -1 C_bb67 + 1 wcet_bb67_bb70 = 2; /*Phase_0.*/
-1 wcet_bb67_bb70 + 1 wcet_bb67 >= 0; /*Phase_0.*/
-10 L_44d + -1 wcet_bb69 + -1 C_bb67 + 1 wcet_bb67_bb69 = -10; /*Phase_0., DAH BB 69 Line L_44d(1*(11-1))*/
-1 wcet_bb67_bb69 + 1 wcet_bb67 >= 0; /*Phase_0.*/
-1 C_bb76 + -1 Wcet_basicmath___ieee754_sqrtf_bb91 + -1 C_bb74 + -1 C_bb70 + 1 wcet_bb70_bb74 = 4; /*Phase_0.*/
-1 wcet_bb70_bb74 + 1 wcet_bb70 >= 0; /*Phase_0.*/
-1 C_bb75 + -10 L_44f + -1 Wcet_basicmath___ieee754_sqrtf_bb77 + -1 C_bb73 + -1 C_bb70 + 1 wcet_bb70_bb73 = -8; /*Phase_0., DAH BB 73 Line L_44f(1*(11-1))*/
-1 wcet_bb70_bb73 + 1 wcet_bb70 >= 0; /*Phase_0.*/
-1 C_bb72 + -1 C_bb69 + 1 wcet_bb69_bb72 = 2; /*Phase_0.*/
-1 wcet_bb69_bb72 + 1 wcet_bb69 >= 0; /*Phase_0.*/
-10 L_44d + -1 C_bb71 + -1 C_bb69 + 1 wcet_bb69_bb71 = -10; /*Phase_0., DAH BB 71 Line L_44d(1*(11-1))*/
-1 wcet_bb69_bb71 + 1 wcet_bb69 >= 0; /*Phase_0.*/
-1 wcet_bb64 + 1 Wcet_basicmath___ieee754_acosf_bb64 = 2; /*Phase_0.*/
-1 C_bb63 + 1 Wcet_basicmath___fabsf_bb63 = 2; /*Phase_0.*/
-10 L_44a_Pbb55 + -1 C_bb60 + -2 C_bb55 + 1 wcet_bb55_bb60 = -8; /*Phase_55., DAH BB 60 Line L_44a_Pbb55(1*(11-1))*/
-1 wcet_bb55_bb60 + 1 wcetloop_55 >= 0; /*Phase_55.*/
-1 C_bb51 + -1 C_bb49 + 1 wcet_bb49_bb51 = 2; /*Phase_0.*/
-1 wcet_bb49_bb51 + 1 wcet_bb49 >= 0; /*Phase_0.*/
-10 L_445 + -1 wcet_bb50 + -1 C_bb49 + 1 wcet_bb49_bb50 = -10; /*Phase_0., DAH BB 50 Line L_445(1*(11-1))*/
-1 wcet_bb49_bb50 + 1 wcet_bb49 >= 0; /*Phase_0.*/
-1 wcet_bb53 + -1 C_bb50 + 1 wcet_bb50_bb53 = 2; /*Phase_0.*/
-1 wcet_bb50_bb53 + 1 wcet_bb50 >= 0; /*Phase_0.*/
-10 L_445 + -1 wcet_bb52 + -1 C_bb50 + 1 wcet_bb50_bb52 = -10; /*Phase_0., DAH BB 52 Line L_445(1*(11-1))*/
-1 wcet_bb50_bb52 + 1 wcet_bb50 >= 0; /*Phase_0.*/
-1 C_bb51 + -1 C_bb57 + -1 C_bb53 + 1 wcet_bb53_bb57 = 4; /*Phase_0.*/
-1 wcet_bb53_bb57 + 1 wcet_bb53 >= 0; /*Phase_0.*/
-1 C_bb51 + -10 L_44b + -1 C_bb56 + -1 C_bb53 + 1 wcet_bb53_bb56 = -8; /*Phase_0., DAH BB 56 Line L_44b(1*(11-1))*/
-1 wcet_bb53_bb56 + 1 wcet_bb53 >= 0; /*Phase_0.*/
-10 L_449 + -1 C_bb51 + -1 C_bb62 + -10 L_447_Pbb61 + -26 C_bb61 + -1 C_bb58 + -10 L_44a + -1 C_bb59 + -10 L_44a_Pbb55 + -1 wcetloop_55 + -1 C_bb52 + 1 wcet_bb52_bb55 = 14; /*Phase_0., DFM BB 55 Line L_44a_Pbb55(1*(11-1)), DAH BB 59 Line L_44a(1*(11-1)), DFH BB 61 Line L_447_Pbb61(1* (11-1)), DAH BB 51 Line L_449(1*(11-1))*/
-1 wcet_bb52_bb55 + 1 wcet_bb52 >= 0; /*Phase_0.*/
-10 L_449 + -1 C_bb51 + -1 C_bb62 + -10 L_447_Pbb61 + -26 C_bb61 + -1 C_bb58 + -20 L_446 + -1 C_bb54 + -1 C_bb52 + 1 wcet_bb52_bb54 = 10; /*Phase_0., DAH BB 54 Line L_446(1*(11-1)), DAH BB 58 Line L_446(1*(11-1)), DFH BB 61 Line L_447_Pbb61(1* (11-1)), DAH BB 51 Line L_449(1*(11-1))*/
-1 wcet_bb52_bb54 + 1 wcet_bb52 >= 0; /*Phase_0.*/
-1 wcet_bb49 + 1 Wcet_basicmath___ieee754_sqrtf_bb49 = 2; /*Phase_0.*/
-10 L_44a_Pbb41 + -1 C_bb46 + -2 C_bb41 + 1 wcet_bb41_bb46 = -8; /*Phase_41., DAH BB 46 Line L_44a_Pbb41(1*(11-1))*/
-1 wcet_bb41_bb46 + 1 wcetloop_41 >= 0; /*Phase_41.*/
-1 C_bb37 + -1 C_bb35 + 1 wcet_bb35_bb37 = 2; /*Phase_0.*/
-1 wcet_bb35_bb37 + 1 wcet_bb35 >= 0; /*Phase_0.*/
-10 L_445 + -1 wcet_bb36 + -1 C_bb35 + 1 wcet_bb35_bb36 = -10; /*Phase_0., DAH BB 36 Line L_445(1*(11-1))*/
-1 wcet_bb35_bb36 + 1 wcet_bb35 >= 0; /*Phase_0.*/
-1 wcet_bb39 + -1 C_bb36 + 1 wcet_bb36_bb39 = 2; /*Phase_0.*/
-1 wcet_bb36_bb39 + 1 wcet_bb36 >= 0; /*Phase_0.*/
-10 L_445 + -1 wcet_bb38 + -1 C_bb36 + 1 wcet_bb36_bb38 = -10; /*Phase_0., DAH BB 38 Line L_445(1*(11-1))*/
-1 wcet_bb36_bb38 + 1 wcet_bb36 >= 0; /*Phase_0.*/
-1 C_bb37 + -1 C_bb43 + -1 C_bb39 + 1 wcet_bb39_bb43 = 4; /*Phase_0.*/
-1 wcet_bb39_bb43 + 1 wcet_bb39 >= 0; /*Phase_0.*/
-1 C_bb37 + -10 L_44b + -1 C_bb42 + -1 C_bb39 + 1 wcet_bb39_bb42 = -8; /*Phase_0., DAH BB 42 Line L_44b(1*(11-1))*/
-1 wcet_bb39_bb42 + 1 wcet_bb39 >= 0; /*Phase_0.*/
-10 L_449 + -1 C_bb37 + -1 C_bb48 + -10 L_447_Pbb47 + -26 C_bb47 + -1 C_bb44 + -10 L_44a + -1 C_bb45 + -10 L_44a_Pbb41 + -1 wcetloop_41 + -1 C_bb38 + 1 wcet_bb38_bb41 = 14; /*Phase_0., DFM BB 41 Line L_44a_Pbb41(1*(11-1)), DAH BB 45 Line L_44a(1*(11-1)), DFH BB 47 Line L_447_Pbb47(1* (11-1)), DAH BB 37 Line L_449(1*(11-1))*/
-1 wcet_bb38_bb41 + 1 wcet_bb38 >= 0; /*Phase_0.*/
-10 L_449 + -1 C_bb37 + -1 C_bb48 + -10 L_447_Pbb47 + -26 C_bb47 + -1 C_bb44 + -20 L_446 + -1 C_bb40 + -1 C_bb38 + 1 wcet_bb38_bb40 = 10; /*Phase_0., DAH BB 40 Line L_446(1*(11-1)), DAH BB 44 Line L_446(1*(11-1)), DFH BB 47 Line L_447_Pbb47(1* (11-1)), DAH BB 37 Line L_449(1*(11-1))*/
-1 wcet_bb38_bb40 + 1 wcet_bb38 >= 0; /*Phase_0.*/
-1 wcet_bb35 + 1 Wcet_basicmath___ieee754_sqrtf_bb35 = 2; /*Phase_0.*/
-8750 L_468_Pbb8 + -1 wcet_bb1983 + -875 C_bb1981 + 1 wcet_bb1981_bb1983 = -7000; /*Phase_8., DAH BB 1983 Line L_468_Pbb8(875*(11-1))*/
-1 wcet_bb1981_bb1983 + 1 wcet_bb1981 >= 0; /*Phase_8.*/
-8750 L_468_Pbb8 + -1 wcet_bb1982 + -875 C_bb1981 + 1 wcet_bb1981_bb1982 = -8750; /*Phase_8., DAH BB 1982 Line L_468_Pbb8(875*(11-1))*/
-1 wcet_bb1981_bb1982 + 1 wcet_bb1981 >= 0; /*Phase_8.*/
-8750 L_468_Pbb8 + -1 wcet_bb1983 + -875 C_bb1982 + 1 wcet_bb1982_bb1983 = -8750; /*Phase_8., DAH BB 1983 Line L_468_Pbb8(875*(11-1))*/
-1 wcet_bb1982_bb1983 + 1 wcet_bb1982 >= 0; /*Phase_8.*/
-875 C_bb1985 + -875 C_bb1983 + 1 wcet_bb1983_bb1985 = 1750; /*Phase_8.*/
-1 wcet_bb1983_bb1985 + 1 wcet_bb1983 >= 0; /*Phase_8.*/
-8750 L_46a_Pbb8 + -875 C_bb1984 + -875 C_bb1983 + 1 wcet_bb1983_bb1984 = -8750; /*Phase_8., DAH BB 1984 Line L_46a_Pbb8(875*(11-1))*/
-1 wcet_bb1983_bb1984 + 1 wcet_bb1983 >= 0; /*Phase_8.*/
-1 wcet_bb1981 + 1 Wcet_basicmath___kernel_sinf_bb1981 = 1750; /*Phase_8.*/
-1 wcet_bb1976 + -875 C_bb1974 + 1 wcet_bb1974_bb1976 = 1750; /*Phase_8.*/
-1 wcet_bb1974_bb1976 + 1 wcet_bb1974 >= 0; /*Phase_8.*/
-1 wcet_bb1975 + -875 C_bb1974 + 1 wcet_bb1974_bb1975 = 0; /*Phase_8.*/
-1 wcet_bb1974_bb1975 + 1 wcet_bb1974 >= 0; /*Phase_8.*/
-875 C_bb1980 + -875 C_bb1976 + 1 wcet_bb1976_bb1980 = 1750; /*Phase_8.*/
-1 wcet_bb1976_bb1980 + 1 wcet_bb1976 >= 0; /*Phase_8.*/
-875 C_bb1979 + -875 C_bb1976 + 1 wcet_bb1976_bb1979 = 0; /*Phase_8.*/
-1 wcet_bb1976_bb1979 + 1 wcet_bb1976 >= 0; /*Phase_8.*/
-875 C_bb1978 + -875 C_bb1975 + 1 wcet_bb1975_bb1978 = 1750; /*Phase_8.*/
-1 wcet_bb1975_bb1978 + 1 wcet_bb1975 >= 0; /*Phase_8.*/
-8750 L_461_Pbb8 + -875 C_bb1980 + -8750 L_45f_Pbb8 + -875 C_bb1977 + -875 C_bb1975 + 1 wcet_bb1975_bb1977 = -17500; /*Phase_8., DAH BB 1977 Line L_45f_Pbb8(875*(11-1)), DAH BB 1980 Line L_461_Pbb8(875*(11-1))*/
-1 wcet_bb1975_bb1977 + 1 wcet_bb1975 >= 0; /*Phase_8.*/
-1 wcet_bb1974 + 1 Wcet_basicmath___kernel_cosf_bb1974 = 1750; /*Phase_8.*/
-8750 L_468_Pbb8 + -1 wcet_bb1971 + -875 C_bb1969 + 1 wcet_bb1969_bb1971 = -7000; /*Phase_8., DAH BB 1971 Line L_468_Pbb8(875*(11-1))*/
-1 wcet_bb1969_bb1971 + 1 wcet_bb1969 >= 0; /*Phase_8.*/
-8750 L_468_Pbb8 + -1 wcet_bb1970 + -875 C_bb1969 + 1 wcet_bb1969_bb1970 = -8750; /*Phase_8., DAH BB 1970 Line L_468_Pbb8(875*(11-1))*/
-1 wcet_bb1969_bb1970 + 1 wcet_bb1969 >= 0; /*Phase_8.*/
-8750 L_468_Pbb8 + -1 wcet_bb1971 + -875 C_bb1970 + 1 wcet_bb1970_bb1971 = -8750; /*Phase_8., DAH BB 1971 Line L_468_Pbb8(875*(11-1))*/
-1 wcet_bb1970_bb1971 + 1 wcet_bb1970 >= 0; /*Phase_8.*/
-875 C_bb1973 + -875 C_bb1971 + 1 wcet_bb1971_bb1973 = 1750; /*Phase_8.*/
-1 wcet_bb1971_bb1973 + 1 wcet_bb1971 >= 0; /*Phase_8.*/
-8750 L_46a_Pbb8 + -875 C_bb1972 + -875 C_bb1971 + 1 wcet_bb1971_bb1972 = -8750; /*Phase_8., DAH BB 1972 Line L_46a_Pbb8(875*(11-1))*/
-1 wcet_bb1971_bb1972 + 1 wcet_bb1971 >= 0; /*Phase_8.*/
-1 wcet_bb1969 + 1 Wcet_basicmath___kernel_sinf_bb1969 = 1750; /*Phase_8.*/
-1 wcet_bb1964 + -875 C_bb1962 + 1 wcet_bb1962_bb1964 = 1750; /*Phase_8.*/
-1 wcet_bb1962_bb1964 + 1 wcet_bb1962 >= 0; /*Phase_8.*/
-1 wcet_bb1963 + -875 C_bb1962 + 1 wcet_bb1962_bb1963 = 0; /*Phase_8.*/
-1 wcet_bb1962_bb1963 + 1 wcet_bb1962 >= 0; /*Phase_8.*/
-875 C_bb1968 + -875 C_bb1964 + 1 wcet_bb1964_bb1968 = 1750; /*Phase_8.*/
-1 wcet_bb1964_bb1968 + 1 wcet_bb1964 >= 0; /*Phase_8.*/
-875 C_bb1967 + -875 C_bb1964 + 1 wcet_bb1964_bb1967 = 0; /*Phase_8.*/
-1 wcet_bb1964_bb1967 + 1 wcet_bb1964 >= 0; /*Phase_8.*/
-875 C_bb1966 + -875 C_bb1963 + 1 wcet_bb1963_bb1966 = 1750; /*Phase_8.*/
-1 wcet_bb1963_bb1966 + 1 wcet_bb1963 >= 0; /*Phase_8.*/
-8750 L_461_Pbb8 + -875 C_bb1968 + -8750 L_45f_Pbb8 + -875 C_bb1965 + -875 C_bb1963 + 1 wcet_bb1963_bb1965 = -17500; /*Phase_8., DAH BB 1965 Line L_45f_Pbb8(875*(11-1)), DAH BB 1968 Line L_461_Pbb8(875*(11-1))*/
-1 wcet_bb1963_bb1965 + 1 wcet_bb1963 >= 0; /*Phase_8.*/
-1 wcet_bb1962 + 1 Wcet_basicmath___kernel_cosf_bb1962 = 1750; /*Phase_8.*/
-875 C_bb1945 + -875 C_bb1943 + 1 wcet_bb1943_bb1945 = 1750; /*Phase_8.*/
-1 wcet_bb1943_bb1945 + 1 wcet_bb1943 >= 0; /*Phase_8.*/
-8750 L_432_Pbb8 + -1 wcet_bb1944 + -875 C_bb1943 + 1 wcet_bb1943_bb1944 = -8750; /*Phase_8., DAH BB 1944 Line L_432_Pbb8(875*(11-1))*/
-1 wcet_bb1943_bb1944 + 1 wcet_bb1943 >= 0; /*Phase_8.*/
-1 wcet_bb1947 + -875 C_bb1944 + 1 wcet_bb1944_bb1947 = 1750; /*Phase_8.*/
-1 wcet_bb1944_bb1947 + 1 wcet_bb1944 >= 0; /*Phase_8.*/
-8750 L_433_Pbb8 + -1 wcet_bb1946 + -875 C_bb1944 + 1 wcet_bb1944_bb1946 = -8750; /*Phase_8., DAH BB 1946 Line L_433_Pbb8(875*(11-1))*/
-1 wcet_bb1944_bb1946 + 1 wcet_bb1944 >= 0; /*Phase_8.*/
-875 C_bb1951 + -875 C_bb1947 + 1 wcet_bb1947_bb1951 = 1750; /*Phase_8.*/
-1 wcet_bb1947_bb1951 + 1 wcet_bb1947 >= 0; /*Phase_8.*/
-8750 L_436_Pbb8 + -1 wcet_bb1950 + -875 C_bb1947 + 1 wcet_bb1947_bb1950 = -8750; /*Phase_8., DAH BB 1950 Line L_436_Pbb8(875*(11-1))*/
-1 wcet_bb1947_bb1950 + 1 wcet_bb1947 >= 0; /*Phase_8.*/
-1 wcet_bb1954 + -875 C_bb1950 + 1 wcet_bb1950_bb1954 = 1750; /*Phase_8.*/
-1 wcet_bb1950_bb1954 + 1 wcet_bb1950 >= 0; /*Phase_8.*/
-1 wcet_bb1953 + -875 C_bb1950 + 1 wcet_bb1950_bb1953 = 0; /*Phase_8.*/
-1 wcet_bb1950_bb1953 + 1 wcet_bb1950 >= 0; /*Phase_8.*/
-1 wcet_bb1954 + -875 C_bb1953 + 1 wcet_bb1953_bb1954 = 1750; /*Phase_8.*/
-1 wcet_bb1953_bb1954 + 1 wcet_bb1953 >= 0; /*Phase_8.*/
-8750 L_439_Pbb8 + -1 wcet_bb1959 + -875 C_bb1957 + -8750 L_438_Pbb8 + -875 C_bb1955 + -875 C_bb1953 + 1 wcet_bb1953_bb1955 = -17500; /*Phase_8., DAH BB 1955 Line L_438_Pbb8(875*(11-1)), DAH BB 1959 Line L_439_Pbb8(875*(11-1))*/
-1 wcet_bb1953_bb1955 + 1 wcet_bb1953 >= 0; /*Phase_8.*/
-8750 L_439_Pbb8 + -1 wcet_bb1959 + -875 C_bb1957 + -875 C_bb1954 + 1 wcet_bb1954_bb1957 = -7000; /*Phase_8., DAH BB 1959 Line L_439_Pbb8(875*(11-1))*/
-1 wcet_bb1954_bb1957 + 1 wcet_bb1954 >= 0; /*Phase_8.*/
-1 wcet_bb1956 + -875 C_bb1954 + 1 wcet_bb1954_bb1956 = 0; /*Phase_8.*/
-1 wcet_bb1954_bb1956 + 1 wcet_bb1954 >= 0; /*Phase_8.*/
-1 wcet_bb1959 + -875 C_bb1956 + 1 wcet_bb1956_bb1959 = 1750; /*Phase_8.*/
-1 wcet_bb1956_bb1959 + 1 wcet_bb1956 >= 0; /*Phase_8.*/
-8750 L_439_Pbb8 + -1 wcet_bb1959 + -875 C_bb1957 + -875 C_bb1955 + -8750 L_43f_Pbb8 + -875 C_bb1958 + -875 C_bb1956 + 1 wcet_bb1956_bb1958 = -15750; /*Phase_8., DAH BB 1958 Line L_43f_Pbb8(875*(11-1)), DAH BB 1959 Line L_439_Pbb8(875*(11-1))*/
-1 wcet_bb1956_bb1958 + 1 wcet_bb1956 >= 0; /*Phase_8.*/
-875 C_bb1960 + -875 C_bb1961 + -875 C_bb1959 + 1 wcet_bb1959_bb1961 = 3500; /*Phase_8.*/
-1 wcet_bb1959_bb1961 + 1 wcet_bb1959 >= 0; /*Phase_8.*/
-8750 L_439_Pbb8 + -875 C_bb1960 + -875 C_bb1959 + 1 wcet_bb1959_bb1960 = -8750; /*Phase_8., DAH BB 1960 Line L_439_Pbb8(875*(11-1))*/
-1 wcet_bb1959_bb1960 + 1 wcet_bb1959 >= 0; /*Phase_8.*/
-875 C_bb1952 + -875 C_bb1949 + -875 C_bb1946 + 1 wcet_bb1946_bb1949 = 3500; /*Phase_8.*/
-1 wcet_bb1946_bb1949 + 1 wcet_bb1946 >= 0; /*Phase_8.*/
-8750 L_435_Pbb8 + -875 C_bb1952 + -875 C_bb1948 + -875 C_bb1946 + 1 wcet_bb1946_bb1948 = -8750; /*Phase_8., DAH BB 1952 Line L_435_Pbb8(875*(11-1))*/
-1 wcet_bb1946_bb1948 + 1 wcet_bb1946 >= 0; /*Phase_8.*/
-1 wcet_bb1943 + 1 Wcet_basicmath___ieee754_rem_pio2f_bb1943 = 1750; /*Phase_8.*/
-8750 L_468_Pbb8 + -1 wcet_bb1910 + -875 C_bb1908 + 1 wcet_bb1908_bb1910 = -7000; /*Phase_8., DAH BB 1910 Line L_468_Pbb8(875*(11-1))*/
-1 wcet_bb1908_bb1910 + 1 wcet_bb1908 >= 0; /*Phase_8.*/
-8750 L_468_Pbb8 + -1 wcet_bb1909 + -875 C_bb1908 + 1 wcet_bb1908_bb1909 = -8750; /*Phase_8., DAH BB 1909 Line L_468_Pbb8(875*(11-1))*/
-1 wcet_bb1908_bb1909 + 1 wcet_bb1908 >= 0; /*Phase_8.*/
-8750 L_468_Pbb8 + -1 wcet_bb1910 + -875 C_bb1909 + 1 wcet_bb1909_bb1910 = -8750; /*Phase_8., DAH BB 1910 Line L_468_Pbb8(875*(11-1))*/
-1 wcet_bb1909_bb1910 + 1 wcet_bb1909 >= 0; /*Phase_8.*/
-875 C_bb1912 + -875 C_bb1910 + 1 wcet_bb1910_bb1912 = 1750; /*Phase_8.*/
-1 wcet_bb1910_bb1912 + 1 wcet_bb1910 >= 0; /*Phase_8.*/
-8750 L_46a_Pbb8 + -875 C_bb1911 + -875 C_bb1910 + 1 wcet_bb1910_bb1911 = -8750; /*Phase_8., DAH BB 1911 Line L_46a_Pbb8(875*(11-1))*/
-1 wcet_bb1910_bb1911 + 1 wcet_bb1910 >= 0; /*Phase_8.*/
-1 wcet_bb1908 + 1 Wcet_basicmath___kernel_sinf_bb1908 = 1750; /*Phase_8.*/
-1 wcet_bb1903 + -875 C_bb1901 + 1 wcet_bb1901_bb1903 = 1750; /*Phase_8.*/
-1 wcet_bb1901_bb1903 + 1 wcet_bb1901 >= 0; /*Phase_8.*/
-1 wcet_bb1902 + -875 C_bb1901 + 1 wcet_bb1901_bb1902 = 0; /*Phase_8.*/
-1 wcet_bb1901_bb1902 + 1 wcet_bb1901 >= 0; /*Phase_8.*/
-875 C_bb1907 + -875 C_bb1903 + 1 wcet_bb1903_bb1907 = 1750; /*Phase_8.*/
-1 wcet_bb1903_bb1907 + 1 wcet_bb1903 >= 0; /*Phase_8.*/
-875 C_bb1906 + -875 C_bb1903 + 1 wcet_bb1903_bb1906 = 0; /*Phase_8.*/
-1 wcet_bb1903_bb1906 + 1 wcet_bb1903 >= 0; /*Phase_8.*/
-875 C_bb1905 + -875 C_bb1902 + 1 wcet_bb1902_bb1905 = 1750; /*Phase_8.*/
-1 wcet_bb1902_bb1905 + 1 wcet_bb1902 >= 0; /*Phase_8.*/
-8750 L_461_Pbb8 + -875 C_bb1907 + -8750 L_45f_Pbb8 + -875 C_bb1904 + -875 C_bb1902 + 1 wcet_bb1902_bb1904 = -17500; /*Phase_8., DAH BB 1904 Line L_45f_Pbb8(875*(11-1)), DAH BB 1907 Line L_461_Pbb8(875*(11-1))*/
-1 wcet_bb1902_bb1904 + 1 wcet_bb1902 >= 0; /*Phase_8.*/
-1 wcet_bb1901 + 1 Wcet_basicmath___kernel_cosf_bb1901 = 1750; /*Phase_8.*/
-8750 L_468_Pbb8 + -1 wcet_bb1898 + -875 C_bb1896 + 1 wcet_bb1896_bb1898 = -7000; /*Phase_8., DAH BB 1898 Line L_468_Pbb8(875*(11-1))*/
-1 wcet_bb1896_bb1898 + 1 wcet_bb1896 >= 0; /*Phase_8.*/
-8750 L_468_Pbb8 + -1 wcet_bb1897 + -875 C_bb1896 + 1 wcet_bb1896_bb1897 = -8750; /*Phase_8., DAH BB 1897 Line L_468_Pbb8(875*(11-1))*/
-1 wcet_bb1896_bb1897 + 1 wcet_bb1896 >= 0; /*Phase_8.*/
-8750 L_468_Pbb8 + -1 wcet_bb1898 + -875 C_bb1897 + 1 wcet_bb1897_bb1898 = -8750; /*Phase_8., DAH BB 1898 Line L_468_Pbb8(875*(11-1))*/
-1 wcet_bb1897_bb1898 + 1 wcet_bb1897 >= 0; /*Phase_8.*/
-875 C_bb1900 + -875 C_bb1898 + 1 wcet_bb1898_bb1900 = 1750; /*Phase_8.*/
-1 wcet_bb1898_bb1900 + 1 wcet_bb1898 >= 0; /*Phase_8.*/
-8750 L_46a_Pbb8 + -875 C_bb1899 + -875 C_bb1898 + 1 wcet_bb1898_bb1899 = -8750; /*Phase_8., DAH BB 1899 Line L_46a_Pbb8(875*(11-1))*/
-1 wcet_bb1898_bb1899 + 1 wcet_bb1898 >= 0; /*Phase_8.*/
-1 wcet_bb1896 + 1 Wcet_basicmath___kernel_sinf_bb1896 = 1750; /*Phase_8.*/
-1 wcet_bb1891 + -875 C_bb1889 + 1 wcet_bb1889_bb1891 = 1750; /*Phase_8.*/
-1 wcet_bb1889_bb1891 + 1 wcet_bb1889 >= 0; /*Phase_8.*/
-1 wcet_bb1890 + -875 C_bb1889 + 1 wcet_bb1889_bb1890 = 0; /*Phase_8.*/
-1 wcet_bb1889_bb1890 + 1 wcet_bb1889 >= 0; /*Phase_8.*/
-875 C_bb1895 + -875 C_bb1891 + 1 wcet_bb1891_bb1895 = 1750; /*Phase_8.*/
-1 wcet_bb1891_bb1895 + 1 wcet_bb1891 >= 0; /*Phase_8.*/
-875 C_bb1894 + -875 C_bb1891 + 1 wcet_bb1891_bb1894 = 0; /*Phase_8.*/
-1 wcet_bb1891_bb1894 + 1 wcet_bb1891 >= 0; /*Phase_8.*/
-875 C_bb1893 + -875 C_bb1890 + 1 wcet_bb1890_bb1893 = 1750; /*Phase_8.*/
-1 wcet_bb1890_bb1893 + 1 wcet_bb1890 >= 0; /*Phase_8.*/
-8750 L_461_Pbb8 + -875 C_bb1895 + -8750 L_45f_Pbb8 + -875 C_bb1892 + -875 C_bb1890 + 1 wcet_bb1890_bb1892 = -17500; /*Phase_8., DAH BB 1892 Line L_45f_Pbb8(875*(11-1)), DAH BB 1895 Line L_461_Pbb8(875*(11-1))*/
-1 wcet_bb1890_bb1892 + 1 wcet_bb1890 >= 0; /*Phase_8.*/
-1 wcet_bb1889 + 1 Wcet_basicmath___kernel_cosf_bb1889 = 1750; /*Phase_8.*/
-875 C_bb1872 + -875 C_bb1870 + 1 wcet_bb1870_bb1872 = 1750; /*Phase_8.*/
-1 wcet_bb1870_bb1872 + 1 wcet_bb1870 >= 0; /*Phase_8.*/
-8750 L_432_Pbb8 + -1 wcet_bb1871 + -875 C_bb1870 + 1 wcet_bb1870_bb1871 = -8750; /*Phase_8., DAH BB 1871 Line L_432_Pbb8(875*(11-1))*/
-1 wcet_bb1870_bb1871 + 1 wcet_bb1870 >= 0; /*Phase_8.*/
-1 wcet_bb1874 + -875 C_bb1871 + 1 wcet_bb1871_bb1874 = 1750; /*Phase_8.*/
-1 wcet_bb1871_bb1874 + 1 wcet_bb1871 >= 0; /*Phase_8.*/
-8750 L_433_Pbb8 + -1 wcet_bb1873 + -875 C_bb1871 + 1 wcet_bb1871_bb1873 = -8750; /*Phase_8., DAH BB 1873 Line L_433_Pbb8(875*(11-1))*/
-1 wcet_bb1871_bb1873 + 1 wcet_bb1871 >= 0; /*Phase_8.*/
-875 C_bb1878 + -875 C_bb1874 + 1 wcet_bb1874_bb1878 = 1750; /*Phase_8.*/
-1 wcet_bb1874_bb1878 + 1 wcet_bb1874 >= 0; /*Phase_8.*/
-8750 L_436_Pbb8 + -1 wcet_bb1877 + -875 C_bb1874 + 1 wcet_bb1874_bb1877 = -8750; /*Phase_8., DAH BB 1877 Line L_436_Pbb8(875*(11-1))*/
-1 wcet_bb1874_bb1877 + 1 wcet_bb1874 >= 0; /*Phase_8.*/
-1 wcet_bb1881 + -875 C_bb1877 + 1 wcet_bb1877_bb1881 = 1750; /*Phase_8.*/
-1 wcet_bb1877_bb1881 + 1 wcet_bb1877 >= 0; /*Phase_8.*/
-1 wcet_bb1880 + -875 C_bb1877 + 1 wcet_bb1877_bb1880 = 0; /*Phase_8.*/
-1 wcet_bb1877_bb1880 + 1 wcet_bb1877 >= 0; /*Phase_8.*/
-1 wcet_bb1881 + -875 C_bb1880 + 1 wcet_bb1880_bb1881 = 1750; /*Phase_8.*/
-1 wcet_bb1880_bb1881 + 1 wcet_bb1880 >= 0; /*Phase_8.*/
-8750 L_439_Pbb8 + -1 wcet_bb1886 + -875 C_bb1884 + -8750 L_438_Pbb8 + -875 C_bb1882 + -875 C_bb1880 + 1 wcet_bb1880_bb1882 = -17500; /*Phase_8., DAH BB 1882 Line L_438_Pbb8(875*(11-1)), DAH BB 1886 Line L_439_Pbb8(875*(11-1))*/
-1 wcet_bb1880_bb1882 + 1 wcet_bb1880 >= 0; /*Phase_8.*/
-8750 L_439_Pbb8 + -1 wcet_bb1886 + -875 C_bb1884 + -875 C_bb1881 + 1 wcet_bb1881_bb1884 = -7000; /*Phase_8., DAH BB 1886 Line L_439_Pbb8(875*(11-1))*/
-1 wcet_bb1881_bb1884 + 1 wcet_bb1881 >= 0; /*Phase_8.*/
-1 wcet_bb1883 + -875 C_bb1881 + 1 wcet_bb1881_bb1883 = 0; /*Phase_8.*/
-1 wcet_bb1881_bb1883 + 1 wcet_bb1881 >= 0; /*Phase_8.*/
-1 wcet_bb1886 + -875 C_bb1883 + 1 wcet_bb1883_bb1886 = 1750; /*Phase_8.*/
-1 wcet_bb1883_bb1886 + 1 wcet_bb1883 >= 0; /*Phase_8.*/
-8750 L_439_Pbb8 + -1 wcet_bb1886 + -875 C_bb1884 + -875 C_bb1882 + -8750 L_43f_Pbb8 + -875 C_bb1885 + -875 C_bb1883 + 1 wcet_bb1883_bb1885 = -15750; /*Phase_8., DAH BB 1885 Line L_43f_Pbb8(875*(11-1)), DAH BB 1886 Line L_439_Pbb8(875*(11-1))*/
-1 wcet_bb1883_bb1885 + 1 wcet_bb1883 >= 0; /*Phase_8.*/
-875 C_bb1887 + -875 C_bb1888 + -875 C_bb1886 + 1 wcet_bb1886_bb1888 = 3500; /*Phase_8.*/
-1 wcet_bb1886_bb1888 + 1 wcet_bb1886 >= 0; /*Phase_8.*/
-8750 L_439_Pbb8 + -875 C_bb1887 + -875 C_bb1886 + 1 wcet_bb1886_bb1887 = -8750; /*Phase_8., DAH BB 1887 Line L_439_Pbb8(875*(11-1))*/
-1 wcet_bb1886_bb1887 + 1 wcet_bb1886 >= 0; /*Phase_8.*/
-875 C_bb1879 + -875 C_bb1876 + -875 C_bb1873 + 1 wcet_bb1873_bb1876 = 3500; /*Phase_8.*/
-1 wcet_bb1873_bb1876 + 1 wcet_bb1873 >= 0; /*Phase_8.*/
-8750 L_435_Pbb8 + -875 C_bb1879 + -875 C_bb1875 + -875 C_bb1873 + 1 wcet_bb1873_bb1875 = -8750; /*Phase_8., DAH BB 1879 Line L_435_Pbb8(875*(11-1))*/
-1 wcet_bb1873_bb1875 + 1 wcet_bb1873 >= 0; /*Phase_8.*/
-1 wcet_bb1870 + 1 Wcet_basicmath___ieee754_rem_pio2f_bb1870 = 1750; /*Phase_8.*/
-8750 L_468_Pbb8 + -1 wcet_bb1837 + -875 C_bb1835 + 1 wcet_bb1835_bb1837 = -7000; /*Phase_8., DAH BB 1837 Line L_468_Pbb8(875*(11-1))*/
-1 wcet_bb1835_bb1837 + 1 wcet_bb1835 >= 0; /*Phase_8.*/
-8750 L_468_Pbb8 + -1 wcet_bb1836 + -875 C_bb1835 + 1 wcet_bb1835_bb1836 = -8750; /*Phase_8., DAH BB 1836 Line L_468_Pbb8(875*(11-1))*/
-1 wcet_bb1835_bb1836 + 1 wcet_bb1835 >= 0; /*Phase_8.*/
-8750 L_468_Pbb8 + -1 wcet_bb1837 + -875 C_bb1836 + 1 wcet_bb1836_bb1837 = -8750; /*Phase_8., DAH BB 1837 Line L_468_Pbb8(875*(11-1))*/
-1 wcet_bb1836_bb1837 + 1 wcet_bb1836 >= 0; /*Phase_8.*/
-875 C_bb1839 + -875 C_bb1837 + 1 wcet_bb1837_bb1839 = 1750; /*Phase_8.*/
-1 wcet_bb1837_bb1839 + 1 wcet_bb1837 >= 0; /*Phase_8.*/
-8750 L_46a_Pbb8 + -875 C_bb1838 + -875 C_bb1837 + 1 wcet_bb1837_bb1838 = -8750; /*Phase_8., DAH BB 1838 Line L_46a_Pbb8(875*(11-1))*/
-1 wcet_bb1837_bb1838 + 1 wcet_bb1837 >= 0; /*Phase_8.*/
-1 wcet_bb1835 + 1 Wcet_basicmath___kernel_sinf_bb1835 = 1750; /*Phase_8.*/
-1 wcet_bb1830 + -875 C_bb1828 + 1 wcet_bb1828_bb1830 = 1750; /*Phase_8.*/
-1 wcet_bb1828_bb1830 + 1 wcet_bb1828 >= 0; /*Phase_8.*/
-1 wcet_bb1829 + -875 C_bb1828 + 1 wcet_bb1828_bb1829 = 0; /*Phase_8.*/
-1 wcet_bb1828_bb1829 + 1 wcet_bb1828 >= 0; /*Phase_8.*/
-875 C_bb1834 + -875 C_bb1830 + 1 wcet_bb1830_bb1834 = 1750; /*Phase_8.*/
-1 wcet_bb1830_bb1834 + 1 wcet_bb1830 >= 0; /*Phase_8.*/
-875 C_bb1833 + -875 C_bb1830 + 1 wcet_bb1830_bb1833 = 0; /*Phase_8.*/
-1 wcet_bb1830_bb1833 + 1 wcet_bb1830 >= 0; /*Phase_8.*/
-875 C_bb1832 + -875 C_bb1829 + 1 wcet_bb1829_bb1832 = 1750; /*Phase_8.*/
-1 wcet_bb1829_bb1832 + 1 wcet_bb1829 >= 0; /*Phase_8.*/
-8750 L_461_Pbb8 + -875 C_bb1834 + -8750 L_45f_Pbb8 + -875 C_bb1831 + -875 C_bb1829 + 1 wcet_bb1829_bb1831 = -17500; /*Phase_8., DAH BB 1831 Line L_45f_Pbb8(875*(11-1)), DAH BB 1834 Line L_461_Pbb8(875*(11-1))*/
-1 wcet_bb1829_bb1831 + 1 wcet_bb1829 >= 0; /*Phase_8.*/
-1 wcet_bb1828 + 1 Wcet_basicmath___kernel_cosf_bb1828 = 1750; /*Phase_8.*/
-8750 L_468_Pbb8 + -1 wcet_bb1825 + -875 C_bb1823 + 1 wcet_bb1823_bb1825 = -7000; /*Phase_8., DAH BB 1825 Line L_468_Pbb8(875*(11-1))*/
-1 wcet_bb1823_bb1825 + 1 wcet_bb1823 >= 0; /*Phase_8.*/
-8750 L_468_Pbb8 + -1 wcet_bb1824 + -875 C_bb1823 + 1 wcet_bb1823_bb1824 = -8750; /*Phase_8., DAH BB 1824 Line L_468_Pbb8(875*(11-1))*/
-1 wcet_bb1823_bb1824 + 1 wcet_bb1823 >= 0; /*Phase_8.*/
-8750 L_468_Pbb8 + -1 wcet_bb1825 + -875 C_bb1824 + 1 wcet_bb1824_bb1825 = -8750; /*Phase_8., DAH BB 1825 Line L_468_Pbb8(875*(11-1))*/
-1 wcet_bb1824_bb1825 + 1 wcet_bb1824 >= 0; /*Phase_8.*/
-875 C_bb1827 + -875 C_bb1825 + 1 wcet_bb1825_bb1827 = 1750; /*Phase_8.*/
-1 wcet_bb1825_bb1827 + 1 wcet_bb1825 >= 0; /*Phase_8.*/
-8750 L_46a_Pbb8 + -875 C_bb1826 + -875 C_bb1825 + 1 wcet_bb1825_bb1826 = -8750; /*Phase_8., DAH BB 1826 Line L_46a_Pbb8(875*(11-1))*/
-1 wcet_bb1825_bb1826 + 1 wcet_bb1825 >= 0; /*Phase_8.*/
-1 wcet_bb1823 + 1 Wcet_basicmath___kernel_sinf_bb1823 = 1750; /*Phase_8.*/
-1 wcet_bb1818 + -875 C_bb1816 + 1 wcet_bb1816_bb1818 = 1750; /*Phase_8.*/
-1 wcet_bb1816_bb1818 + 1 wcet_bb1816 >= 0; /*Phase_8.*/
-1 wcet_bb1817 + -875 C_bb1816 + 1 wcet_bb1816_bb1817 = 0; /*Phase_8.*/
-1 wcet_bb1816_bb1817 + 1 wcet_bb1816 >= 0; /*Phase_8.*/
-875 C_bb1822 + -875 C_bb1818 + 1 wcet_bb1818_bb1822 = 1750; /*Phase_8.*/
-1 wcet_bb1818_bb1822 + 1 wcet_bb1818 >= 0; /*Phase_8.*/
-875 C_bb1821 + -875 C_bb1818 + 1 wcet_bb1818_bb1821 = 0; /*Phase_8.*/
-1 wcet_bb1818_bb1821 + 1 wcet_bb1818 >= 0; /*Phase_8.*/
-875 C_bb1820 + -875 C_bb1817 + 1 wcet_bb1817_bb1820 = 1750; /*Phase_8.*/
-1 wcet_bb1817_bb1820 + 1 wcet_bb1817 >= 0; /*Phase_8.*/
-8750 L_461_Pbb8 + -875 C_bb1822 + -8750 L_45f_Pbb8 + -875 C_bb1819 + -875 C_bb1817 + 1 wcet_bb1817_bb1819 = -17500; /*Phase_8., DAH BB 1819 Line L_45f_Pbb8(875*(11-1)), DAH BB 1822 Line L_461_Pbb8(875*(11-1))*/
-1 wcet_bb1817_bb1819 + 1 wcet_bb1817 >= 0; /*Phase_8.*/
-1 wcet_bb1816 + 1 Wcet_basicmath___kernel_cosf_bb1816 = 1750; /*Phase_8.*/
-875 C_bb1799 + -875 C_bb1797 + 1 wcet_bb1797_bb1799 = 1750; /*Phase_8.*/
-1 wcet_bb1797_bb1799 + 1 wcet_bb1797 >= 0; /*Phase_8.*/
-8750 L_432_Pbb8 + -1 wcet_bb1798 + -875 C_bb1797 + 1 wcet_bb1797_bb1798 = -8750; /*Phase_8., DAH BB 1798 Line L_432_Pbb8(875*(11-1))*/
-1 wcet_bb1797_bb1798 + 1 wcet_bb1797 >= 0; /*Phase_8.*/
-1 wcet_bb1801 + -875 C_bb1798 + 1 wcet_bb1798_bb1801 = 1750; /*Phase_8.*/
-1 wcet_bb1798_bb1801 + 1 wcet_bb1798 >= 0; /*Phase_8.*/
-8750 L_433_Pbb8 + -1 wcet_bb1800 + -875 C_bb1798 + 1 wcet_bb1798_bb1800 = -8750; /*Phase_8., DAH BB 1800 Line L_433_Pbb8(875*(11-1))*/
-1 wcet_bb1798_bb1800 + 1 wcet_bb1798 >= 0; /*Phase_8.*/
-875 C_bb1805 + -875 C_bb1801 + 1 wcet_bb1801_bb1805 = 1750; /*Phase_8.*/
-1 wcet_bb1801_bb1805 + 1 wcet_bb1801 >= 0; /*Phase_8.*/
-8750 L_436_Pbb8 + -1 wcet_bb1804 + -875 C_bb1801 + 1 wcet_bb1801_bb1804 = -8750; /*Phase_8., DAH BB 1804 Line L_436_Pbb8(875*(11-1))*/
-1 wcet_bb1801_bb1804 + 1 wcet_bb1801 >= 0; /*Phase_8.*/
-1 wcet_bb1808 + -875 C_bb1804 + 1 wcet_bb1804_bb1808 = 1750; /*Phase_8.*/
-1 wcet_bb1804_bb1808 + 1 wcet_bb1804 >= 0; /*Phase_8.*/
-1 wcet_bb1807 + -875 C_bb1804 + 1 wcet_bb1804_bb1807 = 0; /*Phase_8.*/
-1 wcet_bb1804_bb1807 + 1 wcet_bb1804 >= 0; /*Phase_8.*/
-1 wcet_bb1808 + -875 C_bb1807 + 1 wcet_bb1807_bb1808 = 1750; /*Phase_8.*/
-1 wcet_bb1807_bb1808 + 1 wcet_bb1807 >= 0; /*Phase_8.*/
-8750 L_439_Pbb8 + -1 wcet_bb1813 + -875 C_bb1811 + -8750 L_438_Pbb8 + -875 C_bb1809 + -875 C_bb1807 + 1 wcet_bb1807_bb1809 = -17500; /*Phase_8., DAH BB 1809 Line L_438_Pbb8(875*(11-1)), DAH BB 1813 Line L_439_Pbb8(875*(11-1))*/
-1 wcet_bb1807_bb1809 + 1 wcet_bb1807 >= 0; /*Phase_8.*/
-8750 L_439_Pbb8 + -1 wcet_bb1813 + -875 C_bb1811 + -875 C_bb1808 + 1 wcet_bb1808_bb1811 = -7000; /*Phase_8., DAH BB 1813 Line L_439_Pbb8(875*(11-1))*/
-1 wcet_bb1808_bb1811 + 1 wcet_bb1808 >= 0; /*Phase_8.*/
-1 wcet_bb1810 + -875 C_bb1808 + 1 wcet_bb1808_bb1810 = 0; /*Phase_8.*/
-1 wcet_bb1808_bb1810 + 1 wcet_bb1808 >= 0; /*Phase_8.*/
-1 wcet_bb1813 + -875 C_bb1810 + 1 wcet_bb1810_bb1813 = 1750; /*Phase_8.*/
-1 wcet_bb1810_bb1813 + 1 wcet_bb1810 >= 0; /*Phase_8.*/
-8750 L_439_Pbb8 + -1 wcet_bb1813 + -875 C_bb1811 + -875 C_bb1809 + -8750 L_43f_Pbb8 + -875 C_bb1812 + -875 C_bb1810 + 1 wcet_bb1810_bb1812 = -15750; /*Phase_8., DAH BB 1812 Line L_43f_Pbb8(875*(11-1)), DAH BB 1813 Line L_439_Pbb8(875*(11-1))*/
-1 wcet_bb1810_bb1812 + 1 wcet_bb1810 >= 0; /*Phase_8.*/
-875 C_bb1814 + -875 C_bb1815 + -875 C_bb1813 + 1 wcet_bb1813_bb1815 = 3500; /*Phase_8.*/
-1 wcet_bb1813_bb1815 + 1 wcet_bb1813 >= 0; /*Phase_8.*/
-8750 L_439_Pbb8 + -875 C_bb1814 + -875 C_bb1813 + 1 wcet_bb1813_bb1814 = -8750; /*Phase_8., DAH BB 1814 Line L_439_Pbb8(875*(11-1))*/
-1 wcet_bb1813_bb1814 + 1 wcet_bb1813 >= 0; /*Phase_8.*/
-875 C_bb1806 + -875 C_bb1803 + -875 C_bb1800 + 1 wcet_bb1800_bb1803 = 3500; /*Phase_8.*/
-1 wcet_bb1800_bb1803 + 1 wcet_bb1800 >= 0; /*Phase_8.*/
-8750 L_435_Pbb8 + -875 C_bb1806 + -875 C_bb1802 + -875 C_bb1800 + 1 wcet_bb1800_bb1802 = -8750; /*Phase_8., DAH BB 1806 Line L_435_Pbb8(875*(11-1))*/
-1 wcet_bb1800_bb1802 + 1 wcet_bb1800 >= 0; /*Phase_8.*/
-1 wcet_bb1797 + 1 Wcet_basicmath___ieee754_rem_pio2f_bb1797 = 1750; /*Phase_8.*/
-1 wcet_bb1755 + -875 C_bb1753 + 1 wcet_bb1753_bb1755 = 1750; /*Phase_8.*/
-1 wcet_bb1753_bb1755 + 1 wcet_bb1753 >= 0; /*Phase_8.*/
-8750 L_475_Pbb8 + -1 wcet_bb1754 + -875 C_bb1753 + 1 wcet_bb1753_bb1754 = -8750; /*Phase_8., DAH BB 1754 Line L_475_Pbb8(875*(11-1))*/
-1 wcet_bb1753_bb1754 + 1 wcet_bb1753 >= 0; /*Phase_8.*/
-1 wcet_bb1759 + -875 C_bb1755 + 1 wcet_bb1755_bb1759 = 1750; /*Phase_8.*/
-1 wcet_bb1755_bb1759 + 1 wcet_bb1755 >= 0; /*Phase_8.*/
-8750 L_479_Pbb8 + -875 C_bb1758 + -875 C_bb1755 + 1 wcet_bb1755_bb1758 = -8750; /*Phase_8., DAH BB 1758 Line L_479_Pbb8(875*(11-1))*/
-1 wcet_bb1755_bb1758 + 1 wcet_bb1755 >= 0; /*Phase_8.*/
-875 C_bb1757 + -875 C_bb1754 + 1 wcet_bb1754_bb1757 = 1750; /*Phase_8.*/
-1 wcet_bb1754_bb1757 + 1 wcet_bb1754 >= 0; /*Phase_8.*/
-1 wcet_bb1759 + -8750 L_476_Pbb8 + -875 C_bb1756 + -875 C_bb1754 + 1 wcet_bb1754_bb1756 = -8750; /*Phase_8., DAH BB 1756 Line L_476_Pbb8(875*(11-1))*/
-1 wcet_bb1754_bb1756 + 1 wcet_bb1754 >= 0; /*Phase_8.*/
-875 C_bb1761 + -875 C_bb1759 + 1 wcet_bb1759_bb1761 = 1750; /*Phase_8.*/
-1 wcet_bb1759_bb1761 + 1 wcet_bb1759 >= 0; /*Phase_8.*/
-8750 L_477_Pbb8 + -1 wcet_bb1760 + -875 C_bb1759 + 1 wcet_bb1759_bb1760 = -8750; /*Phase_8., DAH BB 1760 Line L_477_Pbb8(875*(11-1))*/
-1 wcet_bb1759_bb1760 + 1 wcet_bb1759 >= 0; /*Phase_8.*/
-875 C_bb1763 + -875 C_bb1760 + 1 wcet_bb1760_bb1763 = 1750; /*Phase_8.*/
-1 wcet_bb1760_bb1763 + 1 wcet_bb1760 >= 0; /*Phase_8.*/
-1 wcet_bb1762 + -875 C_bb1760 + 1 wcet_bb1760_bb1762 = 0; /*Phase_8.*/
-1 wcet_bb1760_bb1762 + 1 wcet_bb1760 >= 0; /*Phase_8.*/
-1 wcet_bb1765 + -875 C_bb1762 + 1 wcet_bb1762_bb1765 = 1750; /*Phase_8.*/
-1 wcet_bb1762_bb1765 + 1 wcet_bb1762 >= 0; /*Phase_8.*/
-8750 L_478_Pbb8 + -875 C_bb1764 + -875 C_bb1762 + 1 wcet_bb1762_bb1764 = -8750; /*Phase_8., DAH BB 1764 Line L_478_Pbb8(875*(11-1))*/
-1 wcet_bb1762_bb1764 + 1 wcet_bb1762 >= 0; /*Phase_8.*/
-875 C_bb1763 + -875 C_bb1765 + 1 wcet_bb1765_bb1763 = 1750; /*Phase_8.*/
-1 wcet_bb1765_bb1763 + 1 wcet_bb1765 >= 0; /*Phase_8.*/
-8750 L_47a_Pbb8 + -875 C_bb1766 + -875 C_bb1765 + 1 wcet_bb1765_bb1766 = -8750; /*Phase_8., DAH BB 1766 Line L_47a_Pbb8(875*(11-1))*/
-1 wcet_bb1765_bb1766 + 1 wcet_bb1765 >= 0; /*Phase_8.*/
-1 wcet_bb1753 + 1 Wcet_basicmath___scalbnf_bb1753 = 1750; /*Phase_8.*/
-8750 L_44a_Pbb8 + -875 C_bb1750 + -1750 C_bb1745 + 1 wcet_bb1745_bb1750 = -7000; /*Phase_8., DAH BB 1750 Line L_44a_Pbb8(875*(11-1))*/
-1 wcet_bb1745_bb1750 + 1 wcetloop_1745 >= 0; /*Phase_8.*/
-875 C_bb1741 + -875 C_bb1739 + 1 wcet_bb1739_bb1741 = 1750; /*Phase_8.*/
-1 wcet_bb1739_bb1741 + 1 wcet_bb1739 >= 0; /*Phase_8.*/
-8750 L_445_Pbb8 + -1 wcet_bb1740 + -875 C_bb1739 + 1 wcet_bb1739_bb1740 = -8750; /*Phase_8., DAH BB 1740 Line L_445_Pbb8(875*(11-1))*/
-1 wcet_bb1739_bb1740 + 1 wcet_bb1739 >= 0; /*Phase_8.*/
-1 wcet_bb1743 + -875 C_bb1740 + 1 wcet_bb1740_bb1743 = 1750; /*Phase_8.*/
-1 wcet_bb1740_bb1743 + 1 wcet_bb1740 >= 0; /*Phase_8.*/
-8750 L_445_Pbb8 + -1 wcet_bb1742 + -875 C_bb1740 + 1 wcet_bb1740_bb1742 = -8750; /*Phase_8., DAH BB 1742 Line L_445_Pbb8(875*(11-1))*/
-1 wcet_bb1740_bb1742 + 1 wcet_bb1740 >= 0; /*Phase_8.*/
-875 C_bb1741 + -875 C_bb1747 + -875 C_bb1743 + 1 wcet_bb1743_bb1747 = 3500; /*Phase_8.*/
-1 wcet_bb1743_bb1747 + 1 wcet_bb1743 >= 0; /*Phase_8.*/
-875 C_bb1741 + -8750 L_44b_Pbb8 + -875 C_bb1746 + -875 C_bb1743 + 1 wcet_bb1743_bb1746 = -7000; /*Phase_8., DAH BB 1746 Line L_44b_Pbb8(875*(11-1))*/
-1 wcet_bb1743_bb1746 + 1 wcet_bb1743 >= 0; /*Phase_8.*/
-8750 L_449_Pbb8 + -875 C_bb1741 + -875 C_bb1752 + -8750 L_447_Pbb8 + -22750 C_bb1751 + -875 C_bb1748 + -875 C_bb1749 + -17500 L_44a_Pbb8 + -1 wcetloop_1745 + -875 C_bb1742 + 1 wcet_bb1742_bb1745 = 12180; /*Phase_8., DFM BB 1745 Line L_44a_Pbb8(875*(11-1)), DAH BB 1749 Line L_44a_Pbb8(875*(11-1)), DFH BB 1751 Line L_447_Pbb8(875* (11-1)), DAH BB 1741 Line L_449_Pbb8(875*(11-1))*/
-1 wcet_bb1742_bb1745 + 1 wcet_bb1742 >= 0; /*Phase_8.*/
-8750 L_449_Pbb8 + -875 C_bb1741 + -875 C_bb1752 + -8750 L_447_Pbb8 + -22750 C_bb1751 + -875 C_bb1748 + -17500 L_446_Pbb8 + -875 C_bb1744 + -875 C_bb1742 + 1 wcet_bb1742_bb1744 = 8680; /*Phase_8., DAH BB 1744 Line L_446_Pbb8(875*(11-1)), DAH BB 1748 Line L_446_Pbb8(875*(11-1)), DFH BB 1751 Line L_447_Pbb8(875* (11-1)), DAH BB 1741 Line L_449_Pbb8(875*(11-1))*/
-1 wcet_bb1742_bb1744 + 1 wcet_bb1742 >= 0; /*Phase_8.*/
-1 wcet_bb1739 + 1 Wcet_basicmath___ieee754_sqrtf_bb1739 = 1750; /*Phase_8.*/
-8750 L_44a_Pbb8 + -875 C_bb1674 + -1750 C_bb1669 + 1 wcet_bb1669_bb1674 = -7000; /*Phase_8., DAH BB 1674 Line L_44a_Pbb8(875*(11-1))*/
-1 wcet_bb1669_bb1674 + 1 wcetloop_1669 >= 0; /*Phase_8.*/
-875 C_bb1665 + -875 C_bb1663 + 1 wcet_bb1663_bb1665 = 1750; /*Phase_8.*/
-1 wcet_bb1663_bb1665 + 1 wcet_bb1663 >= 0; /*Phase_8.*/
-8750 L_445_Pbb8 + -1 wcet_bb1664 + -875 C_bb1663 + 1 wcet_bb1663_bb1664 = -8750; /*Phase_8., DAH BB 1664 Line L_445_Pbb8(875*(11-1))*/
-1 wcet_bb1663_bb1664 + 1 wcet_bb1663 >= 0; /*Phase_8.*/
-1 wcet_bb1667 + -875 C_bb1664 + 1 wcet_bb1664_bb1667 = 1750; /*Phase_8.*/
-1 wcet_bb1664_bb1667 + 1 wcet_bb1664 >= 0; /*Phase_8.*/
-8750 L_445_Pbb8 + -1 wcet_bb1666 + -875 C_bb1664 + 1 wcet_bb1664_bb1666 = -8750; /*Phase_8., DAH BB 1666 Line L_445_Pbb8(875*(11-1))*/
-1 wcet_bb1664_bb1666 + 1 wcet_bb1664 >= 0; /*Phase_8.*/
-875 C_bb1665 + -875 C_bb1671 + -875 C_bb1667 + 1 wcet_bb1667_bb1671 = 3500; /*Phase_8.*/
-1 wcet_bb1667_bb1671 + 1 wcet_bb1667 >= 0; /*Phase_8.*/
-875 C_bb1665 + -8750 L_44b_Pbb8 + -875 C_bb1670 + -875 C_bb1667 + 1 wcet_bb1667_bb1670 = -7000; /*Phase_8., DAH BB 1670 Line L_44b_Pbb8(875*(11-1))*/
-1 wcet_bb1667_bb1670 + 1 wcet_bb1667 >= 0; /*Phase_8.*/
-8750 L_449_Pbb8 + -875 C_bb1665 + -875 C_bb1676 + -8750 L_447_Pbb8 + -22750 C_bb1675 + -875 C_bb1672 + -875 C_bb1673 + -17500 L_44a_Pbb8 + -1 wcetloop_1669 + -875 C_bb1666 + 1 wcet_bb1666_bb1669 = 12180; /*Phase_8., DFM BB 1669 Line L_44a_Pbb8(875*(11-1)), DAH BB 1673 Line L_44a_Pbb8(875*(11-1)), DFH BB 1675 Line L_447_Pbb8(875* (11-1)), DAH BB 1665 Line L_449_Pbb8(875*(11-1))*/
-1 wcet_bb1666_bb1669 + 1 wcet_bb1666 >= 0; /*Phase_8.*/
-8750 L_449_Pbb8 + -875 C_bb1665 + -875 C_bb1676 + -8750 L_447_Pbb8 + -22750 C_bb1675 + -875 C_bb1672 + -17500 L_446_Pbb8 + -875 C_bb1668 + -875 C_bb1666 + 1 wcet_bb1666_bb1668 = 8680; /*Phase_8., DAH BB 1668 Line L_446_Pbb8(875*(11-1)), DAH BB 1672 Line L_446_Pbb8(875*(11-1)), DFH BB 1675 Line L_447_Pbb8(875* (11-1)), DAH BB 1665 Line L_449_Pbb8(875*(11-1))*/
-1 wcet_bb1666_bb1668 + 1 wcet_bb1666 >= 0; /*Phase_8.*/
-1 wcet_bb1663 + 1 Wcet_basicmath___ieee754_sqrtf_bb1663 = 1750; /*Phase_8.*/
-8750 L_44a_Pbb8 + -875 C_bb1660 + -1750 C_bb1655 + 1 wcet_bb1655_bb1660 = -7000; /*Phase_8., DAH BB 1660 Line L_44a_Pbb8(875*(11-1))*/
-1 wcet_bb1655_bb1660 + 1 wcetloop_1655 >= 0; /*Phase_8.*/
-875 C_bb1651 + -875 C_bb1649 + 1 wcet_bb1649_bb1651 = 1750; /*Phase_8.*/
-1 wcet_bb1649_bb1651 + 1 wcet_bb1649 >= 0; /*Phase_8.*/
-8750 L_445_Pbb8 + -1 wcet_bb1650 + -875 C_bb1649 + 1 wcet_bb1649_bb1650 = -8750; /*Phase_8., DAH BB 1650 Line L_445_Pbb8(875*(11-1))*/
-1 wcet_bb1649_bb1650 + 1 wcet_bb1649 >= 0; /*Phase_8.*/
-1 wcet_bb1653 + -875 C_bb1650 + 1 wcet_bb1650_bb1653 = 1750; /*Phase_8.*/
-1 wcet_bb1650_bb1653 + 1 wcet_bb1650 >= 0; /*Phase_8.*/
-8750 L_445_Pbb8 + -1 wcet_bb1652 + -875 C_bb1650 + 1 wcet_bb1650_bb1652 = -8750; /*Phase_8., DAH BB 1652 Line L_445_Pbb8(875*(11-1))*/
-1 wcet_bb1650_bb1652 + 1 wcet_bb1650 >= 0; /*Phase_8.*/
-875 C_bb1651 + -875 C_bb1657 + -875 C_bb1653 + 1 wcet_bb1653_bb1657 = 3500; /*Phase_8.*/
-1 wcet_bb1653_bb1657 + 1 wcet_bb1653 >= 0; /*Phase_8.*/
-875 C_bb1651 + -8750 L_44b_Pbb8 + -875 C_bb1656 + -875 C_bb1653 + 1 wcet_bb1653_bb1656 = -7000; /*Phase_8., DAH BB 1656 Line L_44b_Pbb8(875*(11-1))*/
-1 wcet_bb1653_bb1656 + 1 wcet_bb1653 >= 0; /*Phase_8.*/
-8750 L_449_Pbb8 + -875 C_bb1651 + -875 C_bb1662 + -8750 L_447_Pbb8 + -22750 C_bb1661 + -875 C_bb1658 + -875 C_bb1659 + -17500 L_44a_Pbb8 + -1 wcetloop_1655 + -875 C_bb1652 + 1 wcet_bb1652_bb1655 = 12180; /*Phase_8., DFM BB 1655 Line L_44a_Pbb8(875*(11-1)), DAH BB 1659 Line L_44a_Pbb8(875*(11-1)), DFH BB 1661 Line L_447_Pbb8(875* (11-1)), DAH BB 1651 Line L_449_Pbb8(875*(11-1))*/
-1 wcet_bb1652_bb1655 + 1 wcet_bb1652 >= 0; /*Phase_8.*/
-8750 L_449_Pbb8 + -875 C_bb1651 + -875 C_bb1662 + -8750 L_447_Pbb8 + -22750 C_bb1661 + -875 C_bb1658 + -17500 L_446_Pbb8 + -875 C_bb1654 + -875 C_bb1652 + 1 wcet_bb1652_bb1654 = 8680; /*Phase_8., DAH BB 1654 Line L_446_Pbb8(875*(11-1)), DAH BB 1658 Line L_446_Pbb8(875*(11-1)), DFH BB 1661 Line L_447_Pbb8(875* (11-1)), DAH BB 1651 Line L_449_Pbb8(875*(11-1))*/
-1 wcet_bb1652_bb1654 + 1 wcet_bb1652 >= 0; /*Phase_8.*/
-1 wcet_bb1649 + 1 Wcet_basicmath___ieee754_sqrtf_bb1649 = 1750; /*Phase_8.*/
-10 L_468 + -1 wcet_bb1590 + -1 C_bb1588 + 1 wcet_bb1588_bb1590 = -8; /*Phase_0., DAH BB 1590 Line L_468(1*(11-1))*/
-1 wcet_bb1588_bb1590 + 1 wcet_bb1588 >= 0; /*Phase_0.*/
-10 L_468 + -1 wcet_bb1589 + -1 C_bb1588 + 1 wcet_bb1588_bb1589 = -10; /*Phase_0., DAH BB 1589 Line L_468(1*(11-1))*/
-1 wcet_bb1588_bb1589 + 1 wcet_bb1588 >= 0; /*Phase_0.*/
-10 L_468 + -1 wcet_bb1590 + -1 C_bb1589 + 1 wcet_bb1589_bb1590 = -10; /*Phase_0., DAH BB 1590 Line L_468(1*(11-1))*/
-1 wcet_bb1589_bb1590 + 1 wcet_bb1589 >= 0; /*Phase_0.*/
-1 C_bb1592 + -1 C_bb1590 + 1 wcet_bb1590_bb1592 = 2; /*Phase_0.*/
-1 wcet_bb1590_bb1592 + 1 wcet_bb1590 >= 0; /*Phase_0.*/
-10 L_46a + -1 C_bb1591 + -1 C_bb1590 + 1 wcet_bb1590_bb1591 = -10; /*Phase_0., DAH BB 1591 Line L_46a(1*(11-1))*/
-1 wcet_bb1590_bb1591 + 1 wcet_bb1590 >= 0; /*Phase_0.*/
-1 wcet_bb1588 + 1 Wcet_basicmath___kernel_sinf_bb1588 = 2; /*Phase_0.*/
-1 wcet_bb1583 + -1 C_bb1581 + 1 wcet_bb1581_bb1583 = 2; /*Phase_0.*/
-1 wcet_bb1581_bb1583 + 1 wcet_bb1581 >= 0; /*Phase_0.*/
-1 wcet_bb1582 + -1 C_bb1581 + 1 wcet_bb1581_bb1582 = 0; /*Phase_0.*/
-1 wcet_bb1581_bb1582 + 1 wcet_bb1581 >= 0; /*Phase_0.*/
-1 C_bb1587 + -1 C_bb1583 + 1 wcet_bb1583_bb1587 = 2; /*Phase_0.*/
-1 wcet_bb1583_bb1587 + 1 wcet_bb1583 >= 0; /*Phase_0.*/
-1 C_bb1586 + -1 C_bb1583 + 1 wcet_bb1583_bb1586 = 0; /*Phase_0.*/
-1 wcet_bb1583_bb1586 + 1 wcet_bb1583 >= 0; /*Phase_0.*/
-1 C_bb1585 + -1 C_bb1582 + 1 wcet_bb1582_bb1585 = 2; /*Phase_0.*/
-1 wcet_bb1582_bb1585 + 1 wcet_bb1582 >= 0; /*Phase_0.*/
-10 L_461 + -1 C_bb1587 + -10 L_45f + -1 C_bb1584 + -1 C_bb1582 + 1 wcet_bb1582_bb1584 = -20; /*Phase_0., DAH BB 1584 Line L_45f(1*(11-1)), DAH BB 1587 Line L_461(1*(11-1))*/
-1 wcet_bb1582_bb1584 + 1 wcet_bb1582 >= 0; /*Phase_0.*/
-1 wcet_bb1581 + 1 Wcet_basicmath___kernel_cosf_bb1581 = 2; /*Phase_0.*/
-10 L_468 + -1 wcet_bb1578 + -1 C_bb1576 + 1 wcet_bb1576_bb1578 = -8; /*Phase_0., DAH BB 1578 Line L_468(1*(11-1))*/
-1 wcet_bb1576_bb1578 + 1 wcet_bb1576 >= 0; /*Phase_0.*/
-10 L_468 + -1 wcet_bb1577 + -1 C_bb1576 + 1 wcet_bb1576_bb1577 = -10; /*Phase_0., DAH BB 1577 Line L_468(1*(11-1))*/
-1 wcet_bb1576_bb1577 + 1 wcet_bb1576 >= 0; /*Phase_0.*/
-10 L_468 + -1 wcet_bb1578 + -1 C_bb1577 + 1 wcet_bb1577_bb1578 = -10; /*Phase_0., DAH BB 1578 Line L_468(1*(11-1))*/
-1 wcet_bb1577_bb1578 + 1 wcet_bb1577 >= 0; /*Phase_0.*/
-1 C_bb1580 + -1 C_bb1578 + 1 wcet_bb1578_bb1580 = 2; /*Phase_0.*/
-1 wcet_bb1578_bb1580 + 1 wcet_bb1578 >= 0; /*Phase_0.*/
-10 L_46a + -1 C_bb1579 + -1 C_bb1578 + 1 wcet_bb1578_bb1579 = -10; /*Phase_0., DAH BB 1579 Line L_46a(1*(11-1))*/
-1 wcet_bb1578_bb1579 + 1 wcet_bb1578 >= 0; /*Phase_0.*/
-1 wcet_bb1576 + 1 Wcet_basicmath___kernel_sinf_bb1576 = 2; /*Phase_0.*/
-1 wcet_bb1571 + -1 C_bb1569 + 1 wcet_bb1569_bb1571 = 2; /*Phase_0.*/
-1 wcet_bb1569_bb1571 + 1 wcet_bb1569 >= 0; /*Phase_0.*/
-1 wcet_bb1570 + -1 C_bb1569 + 1 wcet_bb1569_bb1570 = 0; /*Phase_0.*/
-1 wcet_bb1569_bb1570 + 1 wcet_bb1569 >= 0; /*Phase_0.*/
-1 C_bb1575 + -1 C_bb1571 + 1 wcet_bb1571_bb1575 = 2; /*Phase_0.*/
-1 wcet_bb1571_bb1575 + 1 wcet_bb1571 >= 0; /*Phase_0.*/
-1 C_bb1574 + -1 C_bb1571 + 1 wcet_bb1571_bb1574 = 0; /*Phase_0.*/
-1 wcet_bb1571_bb1574 + 1 wcet_bb1571 >= 0; /*Phase_0.*/
-1 C_bb1573 + -1 C_bb1570 + 1 wcet_bb1570_bb1573 = 2; /*Phase_0.*/
-1 wcet_bb1570_bb1573 + 1 wcet_bb1570 >= 0; /*Phase_0.*/
-10 L_461 + -1 C_bb1575 + -10 L_45f + -1 C_bb1572 + -1 C_bb1570 + 1 wcet_bb1570_bb1572 = -20; /*Phase_0., DAH BB 1572 Line L_45f(1*(11-1)), DAH BB 1575 Line L_461(1*(11-1))*/
-1 wcet_bb1570_bb1572 + 1 wcet_bb1570 >= 0; /*Phase_0.*/
-1 wcet_bb1569 + 1 Wcet_basicmath___kernel_cosf_bb1569 = 2; /*Phase_0.*/
-1 C_bb1552 + -1 C_bb1550 + 1 wcet_bb1550_bb1552 = 2; /*Phase_0.*/
-1 wcet_bb1550_bb1552 + 1 wcet_bb1550 >= 0; /*Phase_0.*/
-10 L_432 + -1 wcet_bb1551 + -1 C_bb1550 + 1 wcet_bb1550_bb1551 = -10; /*Phase_0., DAH BB 1551 Line L_432(1*(11-1))*/
-1 wcet_bb1550_bb1551 + 1 wcet_bb1550 >= 0; /*Phase_0.*/
-1 wcet_bb1554 + -1 C_bb1551 + 1 wcet_bb1551_bb1554 = 2; /*Phase_0.*/
-1 wcet_bb1551_bb1554 + 1 wcet_bb1551 >= 0; /*Phase_0.*/
-10 L_433 + -1 wcet_bb1553 + -1 C_bb1551 + 1 wcet_bb1551_bb1553 = -10; /*Phase_0., DAH BB 1553 Line L_433(1*(11-1))*/
-1 wcet_bb1551_bb1553 + 1 wcet_bb1551 >= 0; /*Phase_0.*/
-1 C_bb1558 + -1 C_bb1554 + 1 wcet_bb1554_bb1558 = 2; /*Phase_0.*/
-1 wcet_bb1554_bb1558 + 1 wcet_bb1554 >= 0; /*Phase_0.*/
-10 L_436 + -1 wcet_bb1557 + -1 C_bb1554 + 1 wcet_bb1554_bb1557 = -10; /*Phase_0., DAH BB 1557 Line L_436(1*(11-1))*/
-1 wcet_bb1554_bb1557 + 1 wcet_bb1554 >= 0; /*Phase_0.*/
-1 wcet_bb1561 + -1 C_bb1557 + 1 wcet_bb1557_bb1561 = 2; /*Phase_0.*/
-1 wcet_bb1557_bb1561 + 1 wcet_bb1557 >= 0; /*Phase_0.*/
-1 wcet_bb1560 + -1 C_bb1557 + 1 wcet_bb1557_bb1560 = 0; /*Phase_0.*/
-1 wcet_bb1557_bb1560 + 1 wcet_bb1557 >= 0; /*Phase_0.*/
-1 wcet_bb1561 + -1 C_bb1560 + 1 wcet_bb1560_bb1561 = 2; /*Phase_0.*/
-1 wcet_bb1560_bb1561 + 1 wcet_bb1560 >= 0; /*Phase_0.*/
-10 L_439 + -1 wcet_bb1566 + -1 C_bb1564 + -10 L_438 + -1 C_bb1562 + -1 C_bb1560 + 1 wcet_bb1560_bb1562 = -20; /*Phase_0., DAH BB 1562 Line L_438(1*(11-1)), DAH BB 1566 Line L_439(1*(11-1))*/
-1 wcet_bb1560_bb1562 + 1 wcet_bb1560 >= 0; /*Phase_0.*/
-10 L_439 + -1 wcet_bb1566 + -1 C_bb1564 + -1 C_bb1561 + 1 wcet_bb1561_bb1564 = -8; /*Phase_0., DAH BB 1566 Line L_439(1*(11-1))*/
-1 wcet_bb1561_bb1564 + 1 wcet_bb1561 >= 0; /*Phase_0.*/
-1 wcet_bb1563 + -1 C_bb1561 + 1 wcet_bb1561_bb1563 = 0; /*Phase_0.*/
-1 wcet_bb1561_bb1563 + 1 wcet_bb1561 >= 0; /*Phase_0.*/
-1 wcet_bb1566 + -1 C_bb1563 + 1 wcet_bb1563_bb1566 = 2; /*Phase_0.*/
-1 wcet_bb1563_bb1566 + 1 wcet_bb1563 >= 0; /*Phase_0.*/
-10 L_439 + -1 wcet_bb1566 + -1 C_bb1564 + -1 C_bb1562 + -10 L_43f + -1 C_bb1565 + -1 C_bb1563 + 1 wcet_bb1563_bb1565 = -18; /*Phase_0., DAH BB 1565 Line L_43f(1*(11-1)), DAH BB 1566 Line L_439(1*(11-1))*/
-1 wcet_bb1563_bb1565 + 1 wcet_bb1563 >= 0; /*Phase_0.*/
-1 C_bb1567 + -1 C_bb1568 + -1 C_bb1566 + 1 wcet_bb1566_bb1568 = 4; /*Phase_0.*/
-1 wcet_bb1566_bb1568 + 1 wcet_bb1566 >= 0; /*Phase_0.*/
-10 L_439 + -1 C_bb1567 + -1 C_bb1566 + 1 wcet_bb1566_bb1567 = -10; /*Phase_0., DAH BB 1567 Line L_439(1*(11-1))*/
-1 wcet_bb1566_bb1567 + 1 wcet_bb1566 >= 0; /*Phase_0.*/
-1 C_bb1559 + -1 C_bb1556 + -1 C_bb1553 + 1 wcet_bb1553_bb1556 = 4; /*Phase_0.*/
-1 wcet_bb1553_bb1556 + 1 wcet_bb1553 >= 0; /*Phase_0.*/
-10 L_435 + -1 C_bb1559 + -1 C_bb1555 + -1 C_bb1553 + 1 wcet_bb1553_bb1555 = -10; /*Phase_0., DAH BB 1559 Line L_435(1*(11-1))*/
-1 wcet_bb1553_bb1555 + 1 wcet_bb1553 >= 0; /*Phase_0.*/
-1 wcet_bb1550 + 1 Wcet_basicmath___ieee754_rem_pio2f_bb1550 = 2; /*Phase_0.*/
-10 L_468 + -1 wcet_bb1517 + -1 C_bb1515 + 1 wcet_bb1515_bb1517 = -8; /*Phase_0., DAH BB 1517 Line L_468(1*(11-1))*/
-1 wcet_bb1515_bb1517 + 1 wcet_bb1515 >= 0; /*Phase_0.*/
-10 L_468 + -1 wcet_bb1516 + -1 C_bb1515 + 1 wcet_bb1515_bb1516 = -10; /*Phase_0., DAH BB 1516 Line L_468(1*(11-1))*/
-1 wcet_bb1515_bb1516 + 1 wcet_bb1515 >= 0; /*Phase_0.*/
-10 L_468 + -1 wcet_bb1517 + -1 C_bb1516 + 1 wcet_bb1516_bb1517 = -10; /*Phase_0., DAH BB 1517 Line L_468(1*(11-1))*/
-1 wcet_bb1516_bb1517 + 1 wcet_bb1516 >= 0; /*Phase_0.*/
-1 C_bb1519 + -1 C_bb1517 + 1 wcet_bb1517_bb1519 = 2; /*Phase_0.*/
-1 wcet_bb1517_bb1519 + 1 wcet_bb1517 >= 0; /*Phase_0.*/
-10 L_46a + -1 C_bb1518 + -1 C_bb1517 + 1 wcet_bb1517_bb1518 = -10; /*Phase_0., DAH BB 1518 Line L_46a(1*(11-1))*/
-1 wcet_bb1517_bb1518 + 1 wcet_bb1517 >= 0; /*Phase_0.*/
-1 wcet_bb1515 + 1 Wcet_basicmath___kernel_sinf_bb1515 = 2; /*Phase_0.*/
-1 wcet_bb1510 + -1 C_bb1508 + 1 wcet_bb1508_bb1510 = 2; /*Phase_0.*/
-1 wcet_bb1508_bb1510 + 1 wcet_bb1508 >= 0; /*Phase_0.*/
-1 wcet_bb1509 + -1 C_bb1508 + 1 wcet_bb1508_bb1509 = 0; /*Phase_0.*/
-1 wcet_bb1508_bb1509 + 1 wcet_bb1508 >= 0; /*Phase_0.*/
-1 C_bb1514 + -1 C_bb1510 + 1 wcet_bb1510_bb1514 = 2; /*Phase_0.*/
-1 wcet_bb1510_bb1514 + 1 wcet_bb1510 >= 0; /*Phase_0.*/
-1 C_bb1513 + -1 C_bb1510 + 1 wcet_bb1510_bb1513 = 0; /*Phase_0.*/
-1 wcet_bb1510_bb1513 + 1 wcet_bb1510 >= 0; /*Phase_0.*/
-1 C_bb1512 + -1 C_bb1509 + 1 wcet_bb1509_bb1512 = 2; /*Phase_0.*/
-1 wcet_bb1509_bb1512 + 1 wcet_bb1509 >= 0; /*Phase_0.*/
-10 L_461 + -1 C_bb1514 + -10 L_45f + -1 C_bb1511 + -1 C_bb1509 + 1 wcet_bb1509_bb1511 = -20; /*Phase_0., DAH BB 1511 Line L_45f(1*(11-1)), DAH BB 1514 Line L_461(1*(11-1))*/
-1 wcet_bb1509_bb1511 + 1 wcet_bb1509 >= 0; /*Phase_0.*/
-1 wcet_bb1508 + 1 Wcet_basicmath___kernel_cosf_bb1508 = 2; /*Phase_0.*/
-10 L_468 + -1 wcet_bb1505 + -1 C_bb1503 + 1 wcet_bb1503_bb1505 = -8; /*Phase_0., DAH BB 1505 Line L_468(1*(11-1))*/
-1 wcet_bb1503_bb1505 + 1 wcet_bb1503 >= 0; /*Phase_0.*/
-10 L_468 + -1 wcet_bb1504 + -1 C_bb1503 + 1 wcet_bb1503_bb1504 = -10; /*Phase_0., DAH BB 1504 Line L_468(1*(11-1))*/
-1 wcet_bb1503_bb1504 + 1 wcet_bb1503 >= 0; /*Phase_0.*/
-10 L_468 + -1 wcet_bb1505 + -1 C_bb1504 + 1 wcet_bb1504_bb1505 = -10; /*Phase_0., DAH BB 1505 Line L_468(1*(11-1))*/
-1 wcet_bb1504_bb1505 + 1 wcet_bb1504 >= 0; /*Phase_0.*/
-1 C_bb1507 + -1 C_bb1505 + 1 wcet_bb1505_bb1507 = 2; /*Phase_0.*/
-1 wcet_bb1505_bb1507 + 1 wcet_bb1505 >= 0; /*Phase_0.*/
-10 L_46a + -1 C_bb1506 + -1 C_bb1505 + 1 wcet_bb1505_bb1506 = -10; /*Phase_0., DAH BB 1506 Line L_46a(1*(11-1))*/
-1 wcet_bb1505_bb1506 + 1 wcet_bb1505 >= 0; /*Phase_0.*/
-1 wcet_bb1503 + 1 Wcet_basicmath___kernel_sinf_bb1503 = 2; /*Phase_0.*/
-1 wcet_bb1498 + -1 C_bb1496 + 1 wcet_bb1496_bb1498 = 2; /*Phase_0.*/
-1 wcet_bb1496_bb1498 + 1 wcet_bb1496 >= 0; /*Phase_0.*/
-1 wcet_bb1497 + -1 C_bb1496 + 1 wcet_bb1496_bb1497 = 0; /*Phase_0.*/
-1 wcet_bb1496_bb1497 + 1 wcet_bb1496 >= 0; /*Phase_0.*/
-1 C_bb1502 + -1 C_bb1498 + 1 wcet_bb1498_bb1502 = 2; /*Phase_0.*/
-1 wcet_bb1498_bb1502 + 1 wcet_bb1498 >= 0; /*Phase_0.*/
-1 C_bb1501 + -1 C_bb1498 + 1 wcet_bb1498_bb1501 = 0; /*Phase_0.*/
-1 wcet_bb1498_bb1501 + 1 wcet_bb1498 >= 0; /*Phase_0.*/
-1 C_bb1500 + -1 C_bb1497 + 1 wcet_bb1497_bb1500 = 2; /*Phase_0.*/
-1 wcet_bb1497_bb1500 + 1 wcet_bb1497 >= 0; /*Phase_0.*/
-10 L_461 + -1 C_bb1502 + -10 L_45f + -1 C_bb1499 + -1 C_bb1497 + 1 wcet_bb1497_bb1499 = -20; /*Phase_0., DAH BB 1499 Line L_45f(1*(11-1)), DAH BB 1502 Line L_461(1*(11-1))*/
-1 wcet_bb1497_bb1499 + 1 wcet_bb1497 >= 0; /*Phase_0.*/
-1 wcet_bb1496 + 1 Wcet_basicmath___kernel_cosf_bb1496 = 2; /*Phase_0.*/
-1 C_bb1479 + -1 C_bb1477 + 1 wcet_bb1477_bb1479 = 2; /*Phase_0.*/
-1 wcet_bb1477_bb1479 + 1 wcet_bb1477 >= 0; /*Phase_0.*/
-10 L_432 + -1 wcet_bb1478 + -1 C_bb1477 + 1 wcet_bb1477_bb1478 = -10; /*Phase_0., DAH BB 1478 Line L_432(1*(11-1))*/
-1 wcet_bb1477_bb1478 + 1 wcet_bb1477 >= 0; /*Phase_0.*/
-1 wcet_bb1481 + -1 C_bb1478 + 1 wcet_bb1478_bb1481 = 2; /*Phase_0.*/
-1 wcet_bb1478_bb1481 + 1 wcet_bb1478 >= 0; /*Phase_0.*/
-10 L_433 + -1 wcet_bb1480 + -1 C_bb1478 + 1 wcet_bb1478_bb1480 = -10; /*Phase_0., DAH BB 1480 Line L_433(1*(11-1))*/
-1 wcet_bb1478_bb1480 + 1 wcet_bb1478 >= 0; /*Phase_0.*/
-1 C_bb1485 + -1 C_bb1481 + 1 wcet_bb1481_bb1485 = 2; /*Phase_0.*/
-1 wcet_bb1481_bb1485 + 1 wcet_bb1481 >= 0; /*Phase_0.*/
-10 L_436 + -1 wcet_bb1484 + -1 C_bb1481 + 1 wcet_bb1481_bb1484 = -10; /*Phase_0., DAH BB 1484 Line L_436(1*(11-1))*/
-1 wcet_bb1481_bb1484 + 1 wcet_bb1481 >= 0; /*Phase_0.*/
-1 wcet_bb1488 + -1 C_bb1484 + 1 wcet_bb1484_bb1488 = 2; /*Phase_0.*/
-1 wcet_bb1484_bb1488 + 1 wcet_bb1484 >= 0; /*Phase_0.*/
-1 wcet_bb1487 + -1 C_bb1484 + 1 wcet_bb1484_bb1487 = 0; /*Phase_0.*/
-1 wcet_bb1484_bb1487 + 1 wcet_bb1484 >= 0; /*Phase_0.*/
-1 wcet_bb1488 + -1 C_bb1487 + 1 wcet_bb1487_bb1488 = 2; /*Phase_0.*/
-1 wcet_bb1487_bb1488 + 1 wcet_bb1487 >= 0; /*Phase_0.*/
-10 L_439 + -1 wcet_bb1493 + -1 C_bb1491 + -10 L_438 + -1 C_bb1489 + -1 C_bb1487 + 1 wcet_bb1487_bb1489 = -20; /*Phase_0., DAH BB 1489 Line L_438(1*(11-1)), DAH BB 1493 Line L_439(1*(11-1))*/
-1 wcet_bb1487_bb1489 + 1 wcet_bb1487 >= 0; /*Phase_0.*/
-10 L_439 + -1 wcet_bb1493 + -1 C_bb1491 + -1 C_bb1488 + 1 wcet_bb1488_bb1491 = -8; /*Phase_0., DAH BB 1493 Line L_439(1*(11-1))*/
-1 wcet_bb1488_bb1491 + 1 wcet_bb1488 >= 0; /*Phase_0.*/
-1 wcet_bb1490 + -1 C_bb1488 + 1 wcet_bb1488_bb1490 = 0; /*Phase_0.*/
-1 wcet_bb1488_bb1490 + 1 wcet_bb1488 >= 0; /*Phase_0.*/
-1 wcet_bb1493 + -1 C_bb1490 + 1 wcet_bb1490_bb1493 = 2; /*Phase_0.*/
-1 wcet_bb1490_bb1493 + 1 wcet_bb1490 >= 0; /*Phase_0.*/
-10 L_439 + -1 wcet_bb1493 + -1 C_bb1491 + -1 C_bb1489 + -10 L_43f + -1 C_bb1492 + -1 C_bb1490 + 1 wcet_bb1490_bb1492 = -18; /*Phase_0., DAH BB 1492 Line L_43f(1*(11-1)), DAH BB 1493 Line L_439(1*(11-1))*/
-1 wcet_bb1490_bb1492 + 1 wcet_bb1490 >= 0; /*Phase_0.*/
-1 C_bb1494 + -1 C_bb1495 + -1 C_bb1493 + 1 wcet_bb1493_bb1495 = 4; /*Phase_0.*/
-1 wcet_bb1493_bb1495 + 1 wcet_bb1493 >= 0; /*Phase_0.*/
-10 L_439 + -1 C_bb1494 + -1 C_bb1493 + 1 wcet_bb1493_bb1494 = -10; /*Phase_0., DAH BB 1494 Line L_439(1*(11-1))*/
-1 wcet_bb1493_bb1494 + 1 wcet_bb1493 >= 0; /*Phase_0.*/
-1 C_bb1486 + -1 C_bb1483 + -1 C_bb1480 + 1 wcet_bb1480_bb1483 = 4; /*Phase_0.*/
-1 wcet_bb1480_bb1483 + 1 wcet_bb1480 >= 0; /*Phase_0.*/
-10 L_435 + -1 C_bb1486 + -1 C_bb1482 + -1 C_bb1480 + 1 wcet_bb1480_bb1482 = -10; /*Phase_0., DAH BB 1486 Line L_435(1*(11-1))*/
-1 wcet_bb1480_bb1482 + 1 wcet_bb1480 >= 0; /*Phase_0.*/
-1 wcet_bb1477 + 1 Wcet_basicmath___ieee754_rem_pio2f_bb1477 = 2; /*Phase_0.*/
-10 L_468 + -1 wcet_bb1444 + -1 C_bb1442 + 1 wcet_bb1442_bb1444 = -8; /*Phase_0., DAH BB 1444 Line L_468(1*(11-1))*/
-1 wcet_bb1442_bb1444 + 1 wcet_bb1442 >= 0; /*Phase_0.*/
-10 L_468 + -1 wcet_bb1443 + -1 C_bb1442 + 1 wcet_bb1442_bb1443 = -10; /*Phase_0., DAH BB 1443 Line L_468(1*(11-1))*/
-1 wcet_bb1442_bb1443 + 1 wcet_bb1442 >= 0; /*Phase_0.*/
-10 L_468 + -1 wcet_bb1444 + -1 C_bb1443 + 1 wcet_bb1443_bb1444 = -10; /*Phase_0., DAH BB 1444 Line L_468(1*(11-1))*/
-1 wcet_bb1443_bb1444 + 1 wcet_bb1443 >= 0; /*Phase_0.*/
-1 C_bb1446 + -1 C_bb1444 + 1 wcet_bb1444_bb1446 = 2; /*Phase_0.*/
-1 wcet_bb1444_bb1446 + 1 wcet_bb1444 >= 0; /*Phase_0.*/
-10 L_46a + -1 C_bb1445 + -1 C_bb1444 + 1 wcet_bb1444_bb1445 = -10; /*Phase_0., DAH BB 1445 Line L_46a(1*(11-1))*/
-1 wcet_bb1444_bb1445 + 1 wcet_bb1444 >= 0; /*Phase_0.*/
-1 wcet_bb1442 + 1 Wcet_basicmath___kernel_sinf_bb1442 = 2; /*Phase_0.*/
-1 wcet_bb1437 + -1 C_bb1435 + 1 wcet_bb1435_bb1437 = 2; /*Phase_0.*/
-1 wcet_bb1435_bb1437 + 1 wcet_bb1435 >= 0; /*Phase_0.*/
-1 wcet_bb1436 + -1 C_bb1435 + 1 wcet_bb1435_bb1436 = 0; /*Phase_0.*/
-1 wcet_bb1435_bb1436 + 1 wcet_bb1435 >= 0; /*Phase_0.*/
-1 C_bb1441 + -1 C_bb1437 + 1 wcet_bb1437_bb1441 = 2; /*Phase_0.*/
-1 wcet_bb1437_bb1441 + 1 wcet_bb1437 >= 0; /*Phase_0.*/
-1 C_bb1440 + -1 C_bb1437 + 1 wcet_bb1437_bb1440 = 0; /*Phase_0.*/
-1 wcet_bb1437_bb1440 + 1 wcet_bb1437 >= 0; /*Phase_0.*/
-1 C_bb1439 + -1 C_bb1436 + 1 wcet_bb1436_bb1439 = 2; /*Phase_0.*/
-1 wcet_bb1436_bb1439 + 1 wcet_bb1436 >= 0; /*Phase_0.*/
-10 L_461 + -1 C_bb1441 + -10 L_45f + -1 C_bb1438 + -1 C_bb1436 + 1 wcet_bb1436_bb1438 = -20; /*Phase_0., DAH BB 1438 Line L_45f(1*(11-1)), DAH BB 1441 Line L_461(1*(11-1))*/
-1 wcet_bb1436_bb1438 + 1 wcet_bb1436 >= 0; /*Phase_0.*/
-1 wcet_bb1435 + 1 Wcet_basicmath___kernel_cosf_bb1435 = 2; /*Phase_0.*/
-10 L_468 + -1 wcet_bb1432 + -1 C_bb1430 + 1 wcet_bb1430_bb1432 = -8; /*Phase_0., DAH BB 1432 Line L_468(1*(11-1))*/
-1 wcet_bb1430_bb1432 + 1 wcet_bb1430 >= 0; /*Phase_0.*/
-10 L_468 + -1 wcet_bb1431 + -1 C_bb1430 + 1 wcet_bb1430_bb1431 = -10; /*Phase_0., DAH BB 1431 Line L_468(1*(11-1))*/
-1 wcet_bb1430_bb1431 + 1 wcet_bb1430 >= 0; /*Phase_0.*/
-10 L_468 + -1 wcet_bb1432 + -1 C_bb1431 + 1 wcet_bb1431_bb1432 = -10; /*Phase_0., DAH BB 1432 Line L_468(1*(11-1))*/
-1 wcet_bb1431_bb1432 + 1 wcet_bb1431 >= 0; /*Phase_0.*/
-1 C_bb1434 + -1 C_bb1432 + 1 wcet_bb1432_bb1434 = 2; /*Phase_0.*/
-1 wcet_bb1432_bb1434 + 1 wcet_bb1432 >= 0; /*Phase_0.*/
-10 L_46a + -1 C_bb1433 + -1 C_bb1432 + 1 wcet_bb1432_bb1433 = -10; /*Phase_0., DAH BB 1433 Line L_46a(1*(11-1))*/
-1 wcet_bb1432_bb1433 + 1 wcet_bb1432 >= 0; /*Phase_0.*/
-1 wcet_bb1430 + 1 Wcet_basicmath___kernel_sinf_bb1430 = 2; /*Phase_0.*/
-1 wcet_bb1425 + -1 C_bb1423 + 1 wcet_bb1423_bb1425 = 2; /*Phase_0.*/
-1 wcet_bb1423_bb1425 + 1 wcet_bb1423 >= 0; /*Phase_0.*/
-1 wcet_bb1424 + -1 C_bb1423 + 1 wcet_bb1423_bb1424 = 0; /*Phase_0.*/
-1 wcet_bb1423_bb1424 + 1 wcet_bb1423 >= 0; /*Phase_0.*/
-1 C_bb1429 + -1 C_bb1425 + 1 wcet_bb1425_bb1429 = 2; /*Phase_0.*/
-1 wcet_bb1425_bb1429 + 1 wcet_bb1425 >= 0; /*Phase_0.*/
-1 C_bb1428 + -1 C_bb1425 + 1 wcet_bb1425_bb1428 = 0; /*Phase_0.*/
-1 wcet_bb1425_bb1428 + 1 wcet_bb1425 >= 0; /*Phase_0.*/
-1 C_bb1427 + -1 C_bb1424 + 1 wcet_bb1424_bb1427 = 2; /*Phase_0.*/
-1 wcet_bb1424_bb1427 + 1 wcet_bb1424 >= 0; /*Phase_0.*/
-10 L_461 + -1 C_bb1429 + -10 L_45f + -1 C_bb1426 + -1 C_bb1424 + 1 wcet_bb1424_bb1426 = -20; /*Phase_0., DAH BB 1426 Line L_45f(1*(11-1)), DAH BB 1429 Line L_461(1*(11-1))*/
-1 wcet_bb1424_bb1426 + 1 wcet_bb1424 >= 0; /*Phase_0.*/
-1 wcet_bb1423 + 1 Wcet_basicmath___kernel_cosf_bb1423 = 2; /*Phase_0.*/
-1 C_bb1406 + -1 C_bb1404 + 1 wcet_bb1404_bb1406 = 2; /*Phase_0.*/
-1 wcet_bb1404_bb1406 + 1 wcet_bb1404 >= 0; /*Phase_0.*/
-10 L_432 + -1 wcet_bb1405 + -1 C_bb1404 + 1 wcet_bb1404_bb1405 = -10; /*Phase_0., DAH BB 1405 Line L_432(1*(11-1))*/
-1 wcet_bb1404_bb1405 + 1 wcet_bb1404 >= 0; /*Phase_0.*/
-1 wcet_bb1408 + -1 C_bb1405 + 1 wcet_bb1405_bb1408 = 2; /*Phase_0.*/
-1 wcet_bb1405_bb1408 + 1 wcet_bb1405 >= 0; /*Phase_0.*/
-10 L_433 + -1 wcet_bb1407 + -1 C_bb1405 + 1 wcet_bb1405_bb1407 = -10; /*Phase_0., DAH BB 1407 Line L_433(1*(11-1))*/
-1 wcet_bb1405_bb1407 + 1 wcet_bb1405 >= 0; /*Phase_0.*/
-1 C_bb1412 + -1 C_bb1408 + 1 wcet_bb1408_bb1412 = 2; /*Phase_0.*/
-1 wcet_bb1408_bb1412 + 1 wcet_bb1408 >= 0; /*Phase_0.*/
-10 L_436 + -1 wcet_bb1411 + -1 C_bb1408 + 1 wcet_bb1408_bb1411 = -10; /*Phase_0., DAH BB 1411 Line L_436(1*(11-1))*/
-1 wcet_bb1408_bb1411 + 1 wcet_bb1408 >= 0; /*Phase_0.*/
-1 wcet_bb1415 + -1 C_bb1411 + 1 wcet_bb1411_bb1415 = 2; /*Phase_0.*/
-1 wcet_bb1411_bb1415 + 1 wcet_bb1411 >= 0; /*Phase_0.*/
-1 wcet_bb1414 + -1 C_bb1411 + 1 wcet_bb1411_bb1414 = 0; /*Phase_0.*/
-1 wcet_bb1411_bb1414 + 1 wcet_bb1411 >= 0; /*Phase_0.*/
-1 wcet_bb1415 + -1 C_bb1414 + 1 wcet_bb1414_bb1415 = 2; /*Phase_0.*/
-1 wcet_bb1414_bb1415 + 1 wcet_bb1414 >= 0; /*Phase_0.*/
-10 L_439 + -1 wcet_bb1420 + -1 C_bb1418 + -10 L_438 + -1 C_bb1416 + -1 C_bb1414 + 1 wcet_bb1414_bb1416 = -20; /*Phase_0., DAH BB 1416 Line L_438(1*(11-1)), DAH BB 1420 Line L_439(1*(11-1))*/
-1 wcet_bb1414_bb1416 + 1 wcet_bb1414 >= 0; /*Phase_0.*/
-10 L_439 + -1 wcet_bb1420 + -1 C_bb1418 + -1 C_bb1415 + 1 wcet_bb1415_bb1418 = -8; /*Phase_0., DAH BB 1420 Line L_439(1*(11-1))*/
-1 wcet_bb1415_bb1418 + 1 wcet_bb1415 >= 0; /*Phase_0.*/
-1 wcet_bb1417 + -1 C_bb1415 + 1 wcet_bb1415_bb1417 = 0; /*Phase_0.*/
-1 wcet_bb1415_bb1417 + 1 wcet_bb1415 >= 0; /*Phase_0.*/
-1 wcet_bb1420 + -1 C_bb1417 + 1 wcet_bb1417_bb1420 = 2; /*Phase_0.*/
-1 wcet_bb1417_bb1420 + 1 wcet_bb1417 >= 0; /*Phase_0.*/
-10 L_439 + -1 wcet_bb1420 + -1 C_bb1418 + -1 C_bb1416 + -10 L_43f + -1 C_bb1419 + -1 C_bb1417 + 1 wcet_bb1417_bb1419 = -18; /*Phase_0., DAH BB 1419 Line L_43f(1*(11-1)), DAH BB 1420 Line L_439(1*(11-1))*/
-1 wcet_bb1417_bb1419 + 1 wcet_bb1417 >= 0; /*Phase_0.*/
-1 C_bb1421 + -1 C_bb1422 + -1 C_bb1420 + 1 wcet_bb1420_bb1422 = 4; /*Phase_0.*/
-1 wcet_bb1420_bb1422 + 1 wcet_bb1420 >= 0; /*Phase_0.*/
-10 L_439 + -1 C_bb1421 + -1 C_bb1420 + 1 wcet_bb1420_bb1421 = -10; /*Phase_0., DAH BB 1421 Line L_439(1*(11-1))*/
-1 wcet_bb1420_bb1421 + 1 wcet_bb1420 >= 0; /*Phase_0.*/
-1 C_bb1413 + -1 C_bb1410 + -1 C_bb1407 + 1 wcet_bb1407_bb1410 = 4; /*Phase_0.*/
-1 wcet_bb1407_bb1410 + 1 wcet_bb1407 >= 0; /*Phase_0.*/
-10 L_435 + -1 C_bb1413 + -1 C_bb1409 + -1 C_bb1407 + 1 wcet_bb1407_bb1409 = -10; /*Phase_0., DAH BB 1413 Line L_435(1*(11-1))*/
-1 wcet_bb1407_bb1409 + 1 wcet_bb1407 >= 0; /*Phase_0.*/
-1 wcet_bb1404 + 1 Wcet_basicmath___ieee754_rem_pio2f_bb1404 = 2; /*Phase_0.*/
-1 wcet_bb1362 + -1 C_bb1360 + 1 wcet_bb1360_bb1362 = 2; /*Phase_0.*/
-1 wcet_bb1360_bb1362 + 1 wcet_bb1360 >= 0; /*Phase_0.*/
-10 L_475 + -1 wcet_bb1361 + -1 C_bb1360 + 1 wcet_bb1360_bb1361 = -10; /*Phase_0., DAH BB 1361 Line L_475(1*(11-1))*/
-1 wcet_bb1360_bb1361 + 1 wcet_bb1360 >= 0; /*Phase_0.*/
-1 wcet_bb1366 + -1 C_bb1362 + 1 wcet_bb1362_bb1366 = 2; /*Phase_0.*/
-1 wcet_bb1362_bb1366 + 1 wcet_bb1362 >= 0; /*Phase_0.*/
-10 L_479 + -1 C_bb1365 + -1 C_bb1362 + 1 wcet_bb1362_bb1365 = -10; /*Phase_0., DAH BB 1365 Line L_479(1*(11-1))*/
-1 wcet_bb1362_bb1365 + 1 wcet_bb1362 >= 0; /*Phase_0.*/
-1 C_bb1364 + -1 C_bb1361 + 1 wcet_bb1361_bb1364 = 2; /*Phase_0.*/
-1 wcet_bb1361_bb1364 + 1 wcet_bb1361 >= 0; /*Phase_0.*/
-1 wcet_bb1366 + -10 L_476 + -1 C_bb1363 + -1 C_bb1361 + 1 wcet_bb1361_bb1363 = -10; /*Phase_0., DAH BB 1363 Line L_476(1*(11-1))*/
-1 wcet_bb1361_bb1363 + 1 wcet_bb1361 >= 0; /*Phase_0.*/
-1 C_bb1368 + -1 C_bb1366 + 1 wcet_bb1366_bb1368 = 2; /*Phase_0.*/
-1 wcet_bb1366_bb1368 + 1 wcet_bb1366 >= 0; /*Phase_0.*/
-10 L_477 + -1 wcet_bb1367 + -1 C_bb1366 + 1 wcet_bb1366_bb1367 = -10; /*Phase_0., DAH BB 1367 Line L_477(1*(11-1))*/
-1 wcet_bb1366_bb1367 + 1 wcet_bb1366 >= 0; /*Phase_0.*/
-1 C_bb1370 + -1 C_bb1367 + 1 wcet_bb1367_bb1370 = 2; /*Phase_0.*/
-1 wcet_bb1367_bb1370 + 1 wcet_bb1367 >= 0; /*Phase_0.*/
-1 wcet_bb1369 + -1 C_bb1367 + 1 wcet_bb1367_bb1369 = 0; /*Phase_0.*/
-1 wcet_bb1367_bb1369 + 1 wcet_bb1367 >= 0; /*Phase_0.*/
-1 wcet_bb1372 + -1 C_bb1369 + 1 wcet_bb1369_bb1372 = 2; /*Phase_0.*/
-1 wcet_bb1369_bb1372 + 1 wcet_bb1369 >= 0; /*Phase_0.*/
-10 L_478 + -1 C_bb1371 + -1 C_bb1369 + 1 wcet_bb1369_bb1371 = -10; /*Phase_0., DAH BB 1371 Line L_478(1*(11-1))*/
-1 wcet_bb1369_bb1371 + 1 wcet_bb1369 >= 0; /*Phase_0.*/
-1 C_bb1370 + -1 C_bb1372 + 1 wcet_bb1372_bb1370 = 2; /*Phase_0.*/
-1 wcet_bb1372_bb1370 + 1 wcet_bb1372 >= 0; /*Phase_0.*/
-10 L_47a + -1 C_bb1373 + -1 C_bb1372 + 1 wcet_bb1372_bb1373 = -10; /*Phase_0., DAH BB 1373 Line L_47a(1*(11-1))*/
-1 wcet_bb1372_bb1373 + 1 wcet_bb1372 >= 0; /*Phase_0.*/
-1 wcet_bb1360 + 1 Wcet_basicmath___scalbnf_bb1360 = 2; /*Phase_0.*/
-10 L_44a_Pbb1352 + -1 C_bb1357 + -2 C_bb1352 + 1 wcet_bb1352_bb1357 = -8; /*Phase_1352., DAH BB 1357 Line L_44a_Pbb1352(1*(11-1))*/
-1 wcet_bb1352_bb1357 + 1 wcetloop_1352 >= 0; /*Phase_1352.*/
-1 C_bb1348 + -1 C_bb1346 + 1 wcet_bb1346_bb1348 = 2; /*Phase_0.*/
-1 wcet_bb1346_bb1348 + 1 wcet_bb1346 >= 0; /*Phase_0.*/
-10 L_445 + -1 wcet_bb1347 + -1 C_bb1346 + 1 wcet_bb1346_bb1347 = -10; /*Phase_0., DAH BB 1347 Line L_445(1*(11-1))*/
-1 wcet_bb1346_bb1347 + 1 wcet_bb1346 >= 0; /*Phase_0.*/
-1 wcet_bb1350 + -1 C_bb1347 + 1 wcet_bb1347_bb1350 = 2; /*Phase_0.*/
-1 wcet_bb1347_bb1350 + 1 wcet_bb1347 >= 0; /*Phase_0.*/
-10 L_445 + -1 wcet_bb1349 + -1 C_bb1347 + 1 wcet_bb1347_bb1349 = -10; /*Phase_0., DAH BB 1349 Line L_445(1*(11-1))*/
-1 wcet_bb1347_bb1349 + 1 wcet_bb1347 >= 0; /*Phase_0.*/
-1 C_bb1348 + -1 C_bb1354 + -1 C_bb1350 + 1 wcet_bb1350_bb1354 = 4; /*Phase_0.*/
-1 wcet_bb1350_bb1354 + 1 wcet_bb1350 >= 0; /*Phase_0.*/
-1 C_bb1348 + -10 L_44b + -1 C_bb1353 + -1 C_bb1350 + 1 wcet_bb1350_bb1353 = -8; /*Phase_0., DAH BB 1353 Line L_44b(1*(11-1))*/
-1 wcet_bb1350_bb1353 + 1 wcet_bb1350 >= 0; /*Phase_0.*/
-10 L_449 + -1 C_bb1348 + -1 C_bb1359 + -10 L_447_Pbb1358 + -26 C_bb1358 + -1 C_bb1355 + -10 L_44a + -1 C_bb1356 + -10 L_44a_Pbb1352 + -1 wcetloop_1352 + -1 C_bb1349 + 1 wcet_bb1349_bb1352 = 14; /*Phase_0., DFM BB 1352 Line L_44a_Pbb1352(1*(11-1)), DAH BB 1356 Line L_44a(1*(11-1)), DFH BB 1358 Line L_447_Pbb1358(1* (11-1)), DAH BB 1348 Line L_449(1*(11-1))*/
-1 wcet_bb1349_bb1352 + 1 wcet_bb1349 >= 0; /*Phase_0.*/
-10 L_449 + -1 C_bb1348 + -1 C_bb1359 + -10 L_447_Pbb1358 + -26 C_bb1358 + -1 C_bb1355 + -20 L_446 + -1 C_bb1351 + -1 C_bb1349 + 1 wcet_bb1349_bb1351 = 10; /*Phase_0., DAH BB 1351 Line L_446(1*(11-1)), DAH BB 1355 Line L_446(1*(11-1)), DFH BB 1358 Line L_447_Pbb1358(1* (11-1)), DAH BB 1348 Line L_449(1*(11-1))*/
-1 wcet_bb1349_bb1351 + 1 wcet_bb1349 >= 0; /*Phase_0.*/
-1 wcet_bb1346 + 1 Wcet_basicmath___ieee754_sqrtf_bb1346 = 2; /*Phase_0.*/
-10 L_44a_Pbb1276 + -1 C_bb1281 + -2 C_bb1276 + 1 wcet_bb1276_bb1281 = -8; /*Phase_1276., DAH BB 1281 Line L_44a_Pbb1276(1*(11-1))*/
-1 wcet_bb1276_bb1281 + 1 wcetloop_1276 >= 0; /*Phase_1276.*/
-1 C_bb1272 + -1 C_bb1270 + 1 wcet_bb1270_bb1272 = 2; /*Phase_0.*/
-1 wcet_bb1270_bb1272 + 1 wcet_bb1270 >= 0; /*Phase_0.*/
-10 L_445 + -1 wcet_bb1271 + -1 C_bb1270 + 1 wcet_bb1270_bb1271 = -10; /*Phase_0., DAH BB 1271 Line L_445(1*(11-1))*/
-1 wcet_bb1270_bb1271 + 1 wcet_bb1270 >= 0; /*Phase_0.*/
-1 wcet_bb1274 + -1 C_bb1271 + 1 wcet_bb1271_bb1274 = 2; /*Phase_0.*/
-1 wcet_bb1271_bb1274 + 1 wcet_bb1271 >= 0; /*Phase_0.*/
-10 L_445 + -1 wcet_bb1273 + -1 C_bb1271 + 1 wcet_bb1271_bb1273 = -10; /*Phase_0., DAH BB 1273 Line L_445(1*(11-1))*/
-1 wcet_bb1271_bb1273 + 1 wcet_bb1271 >= 0; /*Phase_0.*/
-1 C_bb1272 + -1 C_bb1278 + -1 C_bb1274 + 1 wcet_bb1274_bb1278 = 4; /*Phase_0.*/
-1 wcet_bb1274_bb1278 + 1 wcet_bb1274 >= 0; /*Phase_0.*/
-1 C_bb1272 + -10 L_44b + -1 C_bb1277 + -1 C_bb1274 + 1 wcet_bb1274_bb1277 = -8; /*Phase_0., DAH BB 1277 Line L_44b(1*(11-1))*/
-1 wcet_bb1274_bb1277 + 1 wcet_bb1274 >= 0; /*Phase_0.*/
-10 L_449 + -1 C_bb1272 + -1 C_bb1283 + -10 L_447_Pbb1282 + -26 C_bb1282 + -1 C_bb1279 + -10 L_44a + -1 C_bb1280 + -10 L_44a_Pbb1276 + -1 wcetloop_1276 + -1 C_bb1273 + 1 wcet_bb1273_bb1276 = 14; /*Phase_0., DFM BB 1276 Line L_44a_Pbb1276(1*(11-1)), DAH BB 1280 Line L_44a(1*(11-1)), DFH BB 1282 Line L_447_Pbb1282(1* (11-1)), DAH BB 1272 Line L_449(1*(11-1))*/
-1 wcet_bb1273_bb1276 + 1 wcet_bb1273 >= 0; /*Phase_0.*/
-10 L_449 + -1 C_bb1272 + -1 C_bb1283 + -10 L_447_Pbb1282 + -26 C_bb1282 + -1 C_bb1279 + -20 L_446 + -1 C_bb1275 + -1 C_bb1273 + 1 wcet_bb1273_bb1275 = 10; /*Phase_0., DAH BB 1275 Line L_446(1*(11-1)), DAH BB 1279 Line L_446(1*(11-1)), DFH BB 1282 Line L_447_Pbb1282(1* (11-1)), DAH BB 1272 Line L_449(1*(11-1))*/
-1 wcet_bb1273_bb1275 + 1 wcet_bb1273 >= 0; /*Phase_0.*/
-1 wcet_bb1270 + 1 Wcet_basicmath___ieee754_sqrtf_bb1270 = 2; /*Phase_0.*/
-10 L_44a_Pbb1262 + -1 C_bb1267 + -2 C_bb1262 + 1 wcet_bb1262_bb1267 = -8; /*Phase_1262., DAH BB 1267 Line L_44a_Pbb1262(1*(11-1))*/
-1 wcet_bb1262_bb1267 + 1 wcetloop_1262 >= 0; /*Phase_1262.*/
-1 C_bb1258 + -1 C_bb1256 + 1 wcet_bb1256_bb1258 = 2; /*Phase_0.*/
-1 wcet_bb1256_bb1258 + 1 wcet_bb1256 >= 0; /*Phase_0.*/
-10 L_445 + -1 wcet_bb1257 + -1 C_bb1256 + 1 wcet_bb1256_bb1257 = -10; /*Phase_0., DAH BB 1257 Line L_445(1*(11-1))*/
-1 wcet_bb1256_bb1257 + 1 wcet_bb1256 >= 0; /*Phase_0.*/
-1 wcet_bb1260 + -1 C_bb1257 + 1 wcet_bb1257_bb1260 = 2; /*Phase_0.*/
-1 wcet_bb1257_bb1260 + 1 wcet_bb1257 >= 0; /*Phase_0.*/
-10 L_445 + -1 wcet_bb1259 + -1 C_bb1257 + 1 wcet_bb1257_bb1259 = -10; /*Phase_0., DAH BB 1259 Line L_445(1*(11-1))*/
-1 wcet_bb1257_bb1259 + 1 wcet_bb1257 >= 0; /*Phase_0.*/
-1 C_bb1258 + -1 C_bb1264 + -1 C_bb1260 + 1 wcet_bb1260_bb1264 = 4; /*Phase_0.*/
-1 wcet_bb1260_bb1264 + 1 wcet_bb1260 >= 0; /*Phase_0.*/
-1 C_bb1258 + -10 L_44b + -1 C_bb1263 + -1 C_bb1260 + 1 wcet_bb1260_bb1263 = -8; /*Phase_0., DAH BB 1263 Line L_44b(1*(11-1))*/
-1 wcet_bb1260_bb1263 + 1 wcet_bb1260 >= 0; /*Phase_0.*/
-10 L_449 + -1 C_bb1258 + -1 C_bb1269 + -10 L_447_Pbb1268 + -26 C_bb1268 + -1 C_bb1265 + -10 L_44a + -1 C_bb1266 + -10 L_44a_Pbb1262 + -1 wcetloop_1262 + -1 C_bb1259 + 1 wcet_bb1259_bb1262 = 14; /*Phase_0., DFM BB 1262 Line L_44a_Pbb1262(1*(11-1)), DAH BB 1266 Line L_44a(1*(11-1)), DFH BB 1268 Line L_447_Pbb1268(1* (11-1)), DAH BB 1258 Line L_449(1*(11-1))*/
-1 wcet_bb1259_bb1262 + 1 wcet_bb1259 >= 0; /*Phase_0.*/
-10 L_449 + -1 C_bb1258 + -1 C_bb1269 + -10 L_447_Pbb1268 + -26 C_bb1268 + -1 C_bb1265 + -20 L_446 + -1 C_bb1261 + -1 C_bb1259 + 1 wcet_bb1259_bb1261 = 10; /*Phase_0., DAH BB 1261 Line L_446(1*(11-1)), DAH BB 1265 Line L_446(1*(11-1)), DFH BB 1268 Line L_447_Pbb1268(1* (11-1)), DAH BB 1258 Line L_449(1*(11-1))*/
-1 wcet_bb1259_bb1261 + 1 wcet_bb1259 >= 0; /*Phase_0.*/
-1 wcet_bb1256 + 1 Wcet_basicmath___ieee754_sqrtf_bb1256 = 2; /*Phase_0.*/
-10 L_468 + -1 wcet_bb1197 + -1 C_bb1195 + 1 wcet_bb1195_bb1197 = -8; /*Phase_0., DAH BB 1197 Line L_468(1*(11-1))*/
-1 wcet_bb1195_bb1197 + 1 wcet_bb1195 >= 0; /*Phase_0.*/
-10 L_468 + -1 wcet_bb1196 + -1 C_bb1195 + 1 wcet_bb1195_bb1196 = -10; /*Phase_0., DAH BB 1196 Line L_468(1*(11-1))*/
-1 wcet_bb1195_bb1196 + 1 wcet_bb1195 >= 0; /*Phase_0.*/
-10 L_468 + -1 wcet_bb1197 + -1 C_bb1196 + 1 wcet_bb1196_bb1197 = -10; /*Phase_0., DAH BB 1197 Line L_468(1*(11-1))*/
-1 wcet_bb1196_bb1197 + 1 wcet_bb1196 >= 0; /*Phase_0.*/
-1 C_bb1199 + -1 C_bb1197 + 1 wcet_bb1197_bb1199 = 2; /*Phase_0.*/
-1 wcet_bb1197_bb1199 + 1 wcet_bb1197 >= 0; /*Phase_0.*/
-10 L_46a + -1 C_bb1198 + -1 C_bb1197 + 1 wcet_bb1197_bb1198 = -10; /*Phase_0., DAH BB 1198 Line L_46a(1*(11-1))*/
-1 wcet_bb1197_bb1198 + 1 wcet_bb1197 >= 0; /*Phase_0.*/
-1 wcet_bb1195 + 1 Wcet_basicmath___kernel_sinf_bb1195 = 2; /*Phase_0.*/
-1 wcet_bb1190 + -1 C_bb1188 + 1 wcet_bb1188_bb1190 = 2; /*Phase_0.*/
-1 wcet_bb1188_bb1190 + 1 wcet_bb1188 >= 0; /*Phase_0.*/
-1 wcet_bb1189 + -1 C_bb1188 + 1 wcet_bb1188_bb1189 = 0; /*Phase_0.*/
-1 wcet_bb1188_bb1189 + 1 wcet_bb1188 >= 0; /*Phase_0.*/
-1 C_bb1194 + -1 C_bb1190 + 1 wcet_bb1190_bb1194 = 2; /*Phase_0.*/
-1 wcet_bb1190_bb1194 + 1 wcet_bb1190 >= 0; /*Phase_0.*/
-1 C_bb1193 + -1 C_bb1190 + 1 wcet_bb1190_bb1193 = 0; /*Phase_0.*/
-1 wcet_bb1190_bb1193 + 1 wcet_bb1190 >= 0; /*Phase_0.*/
-1 C_bb1192 + -1 C_bb1189 + 1 wcet_bb1189_bb1192 = 2; /*Phase_0.*/
-1 wcet_bb1189_bb1192 + 1 wcet_bb1189 >= 0; /*Phase_0.*/
-10 L_461 + -1 C_bb1194 + -10 L_45f + -1 C_bb1191 + -1 C_bb1189 + 1 wcet_bb1189_bb1191 = -20; /*Phase_0., DAH BB 1191 Line L_45f(1*(11-1)), DAH BB 1194 Line L_461(1*(11-1))*/
-1 wcet_bb1189_bb1191 + 1 wcet_bb1189 >= 0; /*Phase_0.*/
-1 wcet_bb1188 + 1 Wcet_basicmath___kernel_cosf_bb1188 = 2; /*Phase_0.*/
-10 L_468 + -1 wcet_bb1185 + -1 C_bb1183 + 1 wcet_bb1183_bb1185 = -8; /*Phase_0., DAH BB 1185 Line L_468(1*(11-1))*/
-1 wcet_bb1183_bb1185 + 1 wcet_bb1183 >= 0; /*Phase_0.*/
-10 L_468 + -1 wcet_bb1184 + -1 C_bb1183 + 1 wcet_bb1183_bb1184 = -10; /*Phase_0., DAH BB 1184 Line L_468(1*(11-1))*/
-1 wcet_bb1183_bb1184 + 1 wcet_bb1183 >= 0; /*Phase_0.*/
-10 L_468 + -1 wcet_bb1185 + -1 C_bb1184 + 1 wcet_bb1184_bb1185 = -10; /*Phase_0., DAH BB 1185 Line L_468(1*(11-1))*/
-1 wcet_bb1184_bb1185 + 1 wcet_bb1184 >= 0; /*Phase_0.*/
-1 C_bb1187 + -1 C_bb1185 + 1 wcet_bb1185_bb1187 = 2; /*Phase_0.*/
-1 wcet_bb1185_bb1187 + 1 wcet_bb1185 >= 0; /*Phase_0.*/
-10 L_46a + -1 C_bb1186 + -1 C_bb1185 + 1 wcet_bb1185_bb1186 = -10; /*Phase_0., DAH BB 1186 Line L_46a(1*(11-1))*/
-1 wcet_bb1185_bb1186 + 1 wcet_bb1185 >= 0; /*Phase_0.*/
-1 wcet_bb1183 + 1 Wcet_basicmath___kernel_sinf_bb1183 = 2; /*Phase_0.*/
-1 wcet_bb1178 + -1 C_bb1176 + 1 wcet_bb1176_bb1178 = 2; /*Phase_0.*/
-1 wcet_bb1176_bb1178 + 1 wcet_bb1176 >= 0; /*Phase_0.*/
-1 wcet_bb1177 + -1 C_bb1176 + 1 wcet_bb1176_bb1177 = 0; /*Phase_0.*/
-1 wcet_bb1176_bb1177 + 1 wcet_bb1176 >= 0; /*Phase_0.*/
-1 C_bb1182 + -1 C_bb1178 + 1 wcet_bb1178_bb1182 = 2; /*Phase_0.*/
-1 wcet_bb1178_bb1182 + 1 wcet_bb1178 >= 0; /*Phase_0.*/
-1 C_bb1181 + -1 C_bb1178 + 1 wcet_bb1178_bb1181 = 0; /*Phase_0.*/
-1 wcet_bb1178_bb1181 + 1 wcet_bb1178 >= 0; /*Phase_0.*/
-1 C_bb1180 + -1 C_bb1177 + 1 wcet_bb1177_bb1180 = 2; /*Phase_0.*/
-1 wcet_bb1177_bb1180 + 1 wcet_bb1177 >= 0; /*Phase_0.*/
-10 L_461 + -1 C_bb1182 + -10 L_45f + -1 C_bb1179 + -1 C_bb1177 + 1 wcet_bb1177_bb1179 = -20; /*Phase_0., DAH BB 1179 Line L_45f(1*(11-1)), DAH BB 1182 Line L_461(1*(11-1))*/
-1 wcet_bb1177_bb1179 + 1 wcet_bb1177 >= 0; /*Phase_0.*/
-1 wcet_bb1176 + 1 Wcet_basicmath___kernel_cosf_bb1176 = 2; /*Phase_0.*/
-1 C_bb1159 + -1 C_bb1157 + 1 wcet_bb1157_bb1159 = 2; /*Phase_0.*/
-1 wcet_bb1157_bb1159 + 1 wcet_bb1157 >= 0; /*Phase_0.*/
-10 L_432 + -1 wcet_bb1158 + -1 C_bb1157 + 1 wcet_bb1157_bb1158 = -10; /*Phase_0., DAH BB 1158 Line L_432(1*(11-1))*/
-1 wcet_bb1157_bb1158 + 1 wcet_bb1157 >= 0; /*Phase_0.*/
-1 wcet_bb1161 + -1 C_bb1158 + 1 wcet_bb1158_bb1161 = 2; /*Phase_0.*/
-1 wcet_bb1158_bb1161 + 1 wcet_bb1158 >= 0; /*Phase_0.*/
-10 L_433 + -1 wcet_bb1160 + -1 C_bb1158 + 1 wcet_bb1158_bb1160 = -10; /*Phase_0., DAH BB 1160 Line L_433(1*(11-1))*/
-1 wcet_bb1158_bb1160 + 1 wcet_bb1158 >= 0; /*Phase_0.*/
-1 C_bb1165 + -1 C_bb1161 + 1 wcet_bb1161_bb1165 = 2; /*Phase_0.*/
-1 wcet_bb1161_bb1165 + 1 wcet_bb1161 >= 0; /*Phase_0.*/
-10 L_436 + -1 wcet_bb1164 + -1 C_bb1161 + 1 wcet_bb1161_bb1164 = -10; /*Phase_0., DAH BB 1164 Line L_436(1*(11-1))*/
-1 wcet_bb1161_bb1164 + 1 wcet_bb1161 >= 0; /*Phase_0.*/
-1 wcet_bb1168 + -1 C_bb1164 + 1 wcet_bb1164_bb1168 = 2; /*Phase_0.*/
-1 wcet_bb1164_bb1168 + 1 wcet_bb1164 >= 0; /*Phase_0.*/
-1 wcet_bb1167 + -1 C_bb1164 + 1 wcet_bb1164_bb1167 = 0; /*Phase_0.*/
-1 wcet_bb1164_bb1167 + 1 wcet_bb1164 >= 0; /*Phase_0.*/
-1 wcet_bb1168 + -1 C_bb1167 + 1 wcet_bb1167_bb1168 = 2; /*Phase_0.*/
-1 wcet_bb1167_bb1168 + 1 wcet_bb1167 >= 0; /*Phase_0.*/
-10 L_439 + -1 wcet_bb1173 + -1 C_bb1171 + -10 L_438 + -1 C_bb1169 + -1 C_bb1167 + 1 wcet_bb1167_bb1169 = -20; /*Phase_0., DAH BB 1169 Line L_438(1*(11-1)), DAH BB 1173 Line L_439(1*(11-1))*/
-1 wcet_bb1167_bb1169 + 1 wcet_bb1167 >= 0; /*Phase_0.*/
-10 L_439 + -1 wcet_bb1173 + -1 C_bb1171 + -1 C_bb1168 + 1 wcet_bb1168_bb1171 = -8; /*Phase_0., DAH BB 1173 Line L_439(1*(11-1))*/
-1 wcet_bb1168_bb1171 + 1 wcet_bb1168 >= 0; /*Phase_0.*/
-1 wcet_bb1170 + -1 C_bb1168 + 1 wcet_bb1168_bb1170 = 0; /*Phase_0.*/
-1 wcet_bb1168_bb1170 + 1 wcet_bb1168 >= 0; /*Phase_0.*/
-1 wcet_bb1173 + -1 C_bb1170 + 1 wcet_bb1170_bb1173 = 2; /*Phase_0.*/
-1 wcet_bb1170_bb1173 + 1 wcet_bb1170 >= 0; /*Phase_0.*/
-10 L_439 + -1 wcet_bb1173 + -1 C_bb1171 + -1 C_bb1169 + -10 L_43f + -1 C_bb1172 + -1 C_bb1170 + 1 wcet_bb1170_bb1172 = -18; /*Phase_0., DAH BB 1172 Line L_43f(1*(11-1)), DAH BB 1173 Line L_439(1*(11-1))*/
-1 wcet_bb1170_bb1172 + 1 wcet_bb1170 >= 0; /*Phase_0.*/
-1 C_bb1174 + -1 C_bb1175 + -1 C_bb1173 + 1 wcet_bb1173_bb1175 = 4; /*Phase_0.*/
-1 wcet_bb1173_bb1175 + 1 wcet_bb1173 >= 0; /*Phase_0.*/
-10 L_439 + -1 C_bb1174 + -1 C_bb1173 + 1 wcet_bb1173_bb1174 = -10; /*Phase_0., DAH BB 1174 Line L_439(1*(11-1))*/
-1 wcet_bb1173_bb1174 + 1 wcet_bb1173 >= 0; /*Phase_0.*/
-1 C_bb1166 + -1 C_bb1163 + -1 C_bb1160 + 1 wcet_bb1160_bb1163 = 4; /*Phase_0.*/
-1 wcet_bb1160_bb1163 + 1 wcet_bb1160 >= 0; /*Phase_0.*/
-10 L_435 + -1 C_bb1166 + -1 C_bb1162 + -1 C_bb1160 + 1 wcet_bb1160_bb1162 = -10; /*Phase_0., DAH BB 1166 Line L_435(1*(11-1))*/
-1 wcet_bb1160_bb1162 + 1 wcet_bb1160 >= 0; /*Phase_0.*/
-1 wcet_bb1157 + 1 Wcet_basicmath___ieee754_rem_pio2f_bb1157 = 2; /*Phase_0.*/
-10 L_468 + -1 wcet_bb1124 + -1 C_bb1122 + 1 wcet_bb1122_bb1124 = -8; /*Phase_0., DAH BB 1124 Line L_468(1*(11-1))*/
-1 wcet_bb1122_bb1124 + 1 wcet_bb1122 >= 0; /*Phase_0.*/
-10 L_468 + -1 wcet_bb1123 + -1 C_bb1122 + 1 wcet_bb1122_bb1123 = -10; /*Phase_0., DAH BB 1123 Line L_468(1*(11-1))*/
-1 wcet_bb1122_bb1123 + 1 wcet_bb1122 >= 0; /*Phase_0.*/
-10 L_468 + -1 wcet_bb1124 + -1 C_bb1123 + 1 wcet_bb1123_bb1124 = -10; /*Phase_0., DAH BB 1124 Line L_468(1*(11-1))*/
-1 wcet_bb1123_bb1124 + 1 wcet_bb1123 >= 0; /*Phase_0.*/
-1 C_bb1126 + -1 C_bb1124 + 1 wcet_bb1124_bb1126 = 2; /*Phase_0.*/
-1 wcet_bb1124_bb1126 + 1 wcet_bb1124 >= 0; /*Phase_0.*/
-10 L_46a + -1 C_bb1125 + -1 C_bb1124 + 1 wcet_bb1124_bb1125 = -10; /*Phase_0., DAH BB 1125 Line L_46a(1*(11-1))*/
-1 wcet_bb1124_bb1125 + 1 wcet_bb1124 >= 0; /*Phase_0.*/
-1 wcet_bb1122 + 1 Wcet_basicmath___kernel_sinf_bb1122 = 2; /*Phase_0.*/
-1 wcet_bb1117 + -1 C_bb1115 + 1 wcet_bb1115_bb1117 = 2; /*Phase_0.*/
-1 wcet_bb1115_bb1117 + 1 wcet_bb1115 >= 0; /*Phase_0.*/
-1 wcet_bb1116 + -1 C_bb1115 + 1 wcet_bb1115_bb1116 = 0; /*Phase_0.*/
-1 wcet_bb1115_bb1116 + 1 wcet_bb1115 >= 0; /*Phase_0.*/
-1 C_bb1121 + -1 C_bb1117 + 1 wcet_bb1117_bb1121 = 2; /*Phase_0.*/
-1 wcet_bb1117_bb1121 + 1 wcet_bb1117 >= 0; /*Phase_0.*/
-1 C_bb1120 + -1 C_bb1117 + 1 wcet_bb1117_bb1120 = 0; /*Phase_0.*/
-1 wcet_bb1117_bb1120 + 1 wcet_bb1117 >= 0; /*Phase_0.*/
-1 C_bb1119 + -1 C_bb1116 + 1 wcet_bb1116_bb1119 = 2; /*Phase_0.*/
-1 wcet_bb1116_bb1119 + 1 wcet_bb1116 >= 0; /*Phase_0.*/
-10 L_461 + -1 C_bb1121 + -10 L_45f + -1 C_bb1118 + -1 C_bb1116 + 1 wcet_bb1116_bb1118 = -20; /*Phase_0., DAH BB 1118 Line L_45f(1*(11-1)), DAH BB 1121 Line L_461(1*(11-1))*/
-1 wcet_bb1116_bb1118 + 1 wcet_bb1116 >= 0; /*Phase_0.*/
-1 wcet_bb1115 + 1 Wcet_basicmath___kernel_cosf_bb1115 = 2; /*Phase_0.*/
-10 L_468 + -1 wcet_bb1112 + -1 C_bb1110 + 1 wcet_bb1110_bb1112 = -8; /*Phase_0., DAH BB 1112 Line L_468(1*(11-1))*/
-1 wcet_bb1110_bb1112 + 1 wcet_bb1110 >= 0; /*Phase_0.*/
-10 L_468 + -1 wcet_bb1111 + -1 C_bb1110 + 1 wcet_bb1110_bb1111 = -10; /*Phase_0., DAH BB 1111 Line L_468(1*(11-1))*/
-1 wcet_bb1110_bb1111 + 1 wcet_bb1110 >= 0; /*Phase_0.*/
-10 L_468 + -1 wcet_bb1112 + -1 C_bb1111 + 1 wcet_bb1111_bb1112 = -10; /*Phase_0., DAH BB 1112 Line L_468(1*(11-1))*/
-1 wcet_bb1111_bb1112 + 1 wcet_bb1111 >= 0; /*Phase_0.*/
-1 C_bb1114 + -1 C_bb1112 + 1 wcet_bb1112_bb1114 = 2; /*Phase_0.*/
-1 wcet_bb1112_bb1114 + 1 wcet_bb1112 >= 0; /*Phase_0.*/
-10 L_46a + -1 C_bb1113 + -1 C_bb1112 + 1 wcet_bb1112_bb1113 = -10; /*Phase_0., DAH BB 1113 Line L_46a(1*(11-1))*/
-1 wcet_bb1112_bb1113 + 1 wcet_bb1112 >= 0; /*Phase_0.*/
-1 wcet_bb1110 + 1 Wcet_basicmath___kernel_sinf_bb1110 = 2; /*Phase_0.*/
-1 wcet_bb1105 + -1 C_bb1103 + 1 wcet_bb1103_bb1105 = 2; /*Phase_0.*/
-1 wcet_bb1103_bb1105 + 1 wcet_bb1103 >= 0; /*Phase_0.*/
-1 wcet_bb1104 + -1 C_bb1103 + 1 wcet_bb1103_bb1104 = 0; /*Phase_0.*/
-1 wcet_bb1103_bb1104 + 1 wcet_bb1103 >= 0; /*Phase_0.*/
-1 C_bb1109 + -1 C_bb1105 + 1 wcet_bb1105_bb1109 = 2; /*Phase_0.*/
-1 wcet_bb1105_bb1109 + 1 wcet_bb1105 >= 0; /*Phase_0.*/
-1 C_bb1108 + -1 C_bb1105 + 1 wcet_bb1105_bb1108 = 0; /*Phase_0.*/
-1 wcet_bb1105_bb1108 + 1 wcet_bb1105 >= 0; /*Phase_0.*/
-1 C_bb1107 + -1 C_bb1104 + 1 wcet_bb1104_bb1107 = 2; /*Phase_0.*/
-1 wcet_bb1104_bb1107 + 1 wcet_bb1104 >= 0; /*Phase_0.*/
-10 L_461 + -1 C_bb1109 + -10 L_45f + -1 C_bb1106 + -1 C_bb1104 + 1 wcet_bb1104_bb1106 = -20; /*Phase_0., DAH BB 1106 Line L_45f(1*(11-1)), DAH BB 1109 Line L_461(1*(11-1))*/
-1 wcet_bb1104_bb1106 + 1 wcet_bb1104 >= 0; /*Phase_0.*/
-1 wcet_bb1103 + 1 Wcet_basicmath___kernel_cosf_bb1103 = 2; /*Phase_0.*/
-1 C_bb1086 + -1 C_bb1084 + 1 wcet_bb1084_bb1086 = 2; /*Phase_0.*/
-1 wcet_bb1084_bb1086 + 1 wcet_bb1084 >= 0; /*Phase_0.*/
-10 L_432 + -1 wcet_bb1085 + -1 C_bb1084 + 1 wcet_bb1084_bb1085 = -10; /*Phase_0., DAH BB 1085 Line L_432(1*(11-1))*/
-1 wcet_bb1084_bb1085 + 1 wcet_bb1084 >= 0; /*Phase_0.*/
-1 wcet_bb1088 + -1 C_bb1085 + 1 wcet_bb1085_bb1088 = 2; /*Phase_0.*/
-1 wcet_bb1085_bb1088 + 1 wcet_bb1085 >= 0; /*Phase_0.*/
-10 L_433 + -1 wcet_bb1087 + -1 C_bb1085 + 1 wcet_bb1085_bb1087 = -10; /*Phase_0., DAH BB 1087 Line L_433(1*(11-1))*/
-1 wcet_bb1085_bb1087 + 1 wcet_bb1085 >= 0; /*Phase_0.*/
-1 C_bb1092 + -1 C_bb1088 + 1 wcet_bb1088_bb1092 = 2; /*Phase_0.*/
-1 wcet_bb1088_bb1092 + 1 wcet_bb1088 >= 0; /*Phase_0.*/
-10 L_436 + -1 wcet_bb1091 + -1 C_bb1088 + 1 wcet_bb1088_bb1091 = -10; /*Phase_0., DAH BB 1091 Line L_436(1*(11-1))*/
-1 wcet_bb1088_bb1091 + 1 wcet_bb1088 >= 0; /*Phase_0.*/
-1 wcet_bb1095 + -1 C_bb1091 + 1 wcet_bb1091_bb1095 = 2; /*Phase_0.*/
-1 wcet_bb1091_bb1095 + 1 wcet_bb1091 >= 0; /*Phase_0.*/
-1 wcet_bb1094 + -1 C_bb1091 + 1 wcet_bb1091_bb1094 = 0; /*Phase_0.*/
-1 wcet_bb1091_bb1094 + 1 wcet_bb1091 >= 0; /*Phase_0.*/
-1 wcet_bb1095 + -1 C_bb1094 + 1 wcet_bb1094_bb1095 = 2; /*Phase_0.*/
-1 wcet_bb1094_bb1095 + 1 wcet_bb1094 >= 0; /*Phase_0.*/
-10 L_439 + -1 wcet_bb1100 + -1 C_bb1098 + -10 L_438 + -1 C_bb1096 + -1 C_bb1094 + 1 wcet_bb1094_bb1096 = -20; /*Phase_0., DAH BB 1096 Line L_438(1*(11-1)), DAH BB 1100 Line L_439(1*(11-1))*/
-1 wcet_bb1094_bb1096 + 1 wcet_bb1094 >= 0; /*Phase_0.*/
-10 L_439 + -1 wcet_bb1100 + -1 C_bb1098 + -1 C_bb1095 + 1 wcet_bb1095_bb1098 = -8; /*Phase_0., DAH BB 1100 Line L_439(1*(11-1))*/
-1 wcet_bb1095_bb1098 + 1 wcet_bb1095 >= 0; /*Phase_0.*/
-1 wcet_bb1097 + -1 C_bb1095 + 1 wcet_bb1095_bb1097 = 0; /*Phase_0.*/
-1 wcet_bb1095_bb1097 + 1 wcet_bb1095 >= 0; /*Phase_0.*/
-1 wcet_bb1100 + -1 C_bb1097 + 1 wcet_bb1097_bb1100 = 2; /*Phase_0.*/
-1 wcet_bb1097_bb1100 + 1 wcet_bb1097 >= 0; /*Phase_0.*/
-10 L_439 + -1 wcet_bb1100 + -1 C_bb1098 + -1 C_bb1096 + -10 L_43f + -1 C_bb1099 + -1 C_bb1097 + 1 wcet_bb1097_bb1099 = -18; /*Phase_0., DAH BB 1099 Line L_43f(1*(11-1)), DAH BB 1100 Line L_439(1*(11-1))*/
-1 wcet_bb1097_bb1099 + 1 wcet_bb1097 >= 0; /*Phase_0.*/
-1 C_bb1101 + -1 C_bb1102 + -1 C_bb1100 + 1 wcet_bb1100_bb1102 = 4; /*Phase_0.*/
-1 wcet_bb1100_bb1102 + 1 wcet_bb1100 >= 0; /*Phase_0.*/
-10 L_439 + -1 C_bb1101 + -1 C_bb1100 + 1 wcet_bb1100_bb1101 = -10; /*Phase_0., DAH BB 1101 Line L_439(1*(11-1))*/
-1 wcet_bb1100_bb1101 + 1 wcet_bb1100 >= 0; /*Phase_0.*/
-1 C_bb1093 + -1 C_bb1090 + -1 C_bb1087 + 1 wcet_bb1087_bb1090 = 4; /*Phase_0.*/
-1 wcet_bb1087_bb1090 + 1 wcet_bb1087 >= 0; /*Phase_0.*/
-10 L_435 + -1 C_bb1093 + -1 C_bb1089 + -1 C_bb1087 + 1 wcet_bb1087_bb1089 = -10; /*Phase_0., DAH BB 1093 Line L_435(1*(11-1))*/
-1 wcet_bb1087_bb1089 + 1 wcet_bb1087 >= 0; /*Phase_0.*/
-1 wcet_bb1084 + 1 Wcet_basicmath___ieee754_rem_pio2f_bb1084 = 2; /*Phase_0.*/
-10 L_468 + -1 wcet_bb1051 + -1 C_bb1049 + 1 wcet_bb1049_bb1051 = -8; /*Phase_0., DAH BB 1051 Line L_468(1*(11-1))*/
-1 wcet_bb1049_bb1051 + 1 wcet_bb1049 >= 0; /*Phase_0.*/
-10 L_468 + -1 wcet_bb1050 + -1 C_bb1049 + 1 wcet_bb1049_bb1050 = -10; /*Phase_0., DAH BB 1050 Line L_468(1*(11-1))*/
-1 wcet_bb1049_bb1050 + 1 wcet_bb1049 >= 0; /*Phase_0.*/
-10 L_468 + -1 wcet_bb1051 + -1 C_bb1050 + 1 wcet_bb1050_bb1051 = -10; /*Phase_0., DAH BB 1051 Line L_468(1*(11-1))*/
-1 wcet_bb1050_bb1051 + 1 wcet_bb1050 >= 0; /*Phase_0.*/
-1 C_bb1053 + -1 C_bb1051 + 1 wcet_bb1051_bb1053 = 2; /*Phase_0.*/
-1 wcet_bb1051_bb1053 + 1 wcet_bb1051 >= 0; /*Phase_0.*/
-10 L_46a + -1 C_bb1052 + -1 C_bb1051 + 1 wcet_bb1051_bb1052 = -10; /*Phase_0., DAH BB 1052 Line L_46a(1*(11-1))*/
-1 wcet_bb1051_bb1052 + 1 wcet_bb1051 >= 0; /*Phase_0.*/
-1 wcet_bb1049 + 1 Wcet_basicmath___kernel_sinf_bb1049 = 2; /*Phase_0.*/
-1 wcet_bb1044 + -1 C_bb1042 + 1 wcet_bb1042_bb1044 = 2; /*Phase_0.*/
-1 wcet_bb1042_bb1044 + 1 wcet_bb1042 >= 0; /*Phase_0.*/
-1 wcet_bb1043 + -1 C_bb1042 + 1 wcet_bb1042_bb1043 = 0; /*Phase_0.*/
-1 wcet_bb1042_bb1043 + 1 wcet_bb1042 >= 0; /*Phase_0.*/
-1 C_bb1048 + -1 C_bb1044 + 1 wcet_bb1044_bb1048 = 2; /*Phase_0.*/
-1 wcet_bb1044_bb1048 + 1 wcet_bb1044 >= 0; /*Phase_0.*/
-1 C_bb1047 + -1 C_bb1044 + 1 wcet_bb1044_bb1047 = 0; /*Phase_0.*/
-1 wcet_bb1044_bb1047 + 1 wcet_bb1044 >= 0; /*Phase_0.*/
-1 C_bb1046 + -1 C_bb1043 + 1 wcet_bb1043_bb1046 = 2; /*Phase_0.*/
-1 wcet_bb1043_bb1046 + 1 wcet_bb1043 >= 0; /*Phase_0.*/
-10 L_461 + -1 C_bb1048 + -10 L_45f + -1 C_bb1045 + -1 C_bb1043 + 1 wcet_bb1043_bb1045 = -20; /*Phase_0., DAH BB 1045 Line L_45f(1*(11-1)), DAH BB 1048 Line L_461(1*(11-1))*/
-1 wcet_bb1043_bb1045 + 1 wcet_bb1043 >= 0; /*Phase_0.*/
-1 wcet_bb1042 + 1 Wcet_basicmath___kernel_cosf_bb1042 = 2; /*Phase_0.*/
-10 L_468 + -1 wcet_bb1039 + -1 C_bb1037 + 1 wcet_bb1037_bb1039 = -8; /*Phase_0., DAH BB 1039 Line L_468(1*(11-1))*/
-1 wcet_bb1037_bb1039 + 1 wcet_bb1037 >= 0; /*Phase_0.*/
-10 L_468 + -1 wcet_bb1038 + -1 C_bb1037 + 1 wcet_bb1037_bb1038 = -10; /*Phase_0., DAH BB 1038 Line L_468(1*(11-1))*/
-1 wcet_bb1037_bb1038 + 1 wcet_bb1037 >= 0; /*Phase_0.*/
-10 L_468 + -1 wcet_bb1039 + -1 C_bb1038 + 1 wcet_bb1038_bb1039 = -10; /*Phase_0., DAH BB 1039 Line L_468(1*(11-1))*/
-1 wcet_bb1038_bb1039 + 1 wcet_bb1038 >= 0; /*Phase_0.*/
-1 C_bb1041 + -1 C_bb1039 + 1 wcet_bb1039_bb1041 = 2; /*Phase_0.*/
-1 wcet_bb1039_bb1041 + 1 wcet_bb1039 >= 0; /*Phase_0.*/
-10 L_46a + -1 C_bb1040 + -1 C_bb1039 + 1 wcet_bb1039_bb1040 = -10; /*Phase_0., DAH BB 1040 Line L_46a(1*(11-1))*/
-1 wcet_bb1039_bb1040 + 1 wcet_bb1039 >= 0; /*Phase_0.*/
-1 wcet_bb1037 + 1 Wcet_basicmath___kernel_sinf_bb1037 = 2; /*Phase_0.*/
-1 wcet_bb1032 + -1 C_bb1030 + 1 wcet_bb1030_bb1032 = 2; /*Phase_0.*/
-1 wcet_bb1030_bb1032 + 1 wcet_bb1030 >= 0; /*Phase_0.*/
-1 wcet_bb1031 + -1 C_bb1030 + 1 wcet_bb1030_bb1031 = 0; /*Phase_0.*/
-1 wcet_bb1030_bb1031 + 1 wcet_bb1030 >= 0; /*Phase_0.*/
-1 C_bb1036 + -1 C_bb1032 + 1 wcet_bb1032_bb1036 = 2; /*Phase_0.*/
-1 wcet_bb1032_bb1036 + 1 wcet_bb1032 >= 0; /*Phase_0.*/
-1 C_bb1035 + -1 C_bb1032 + 1 wcet_bb1032_bb1035 = 0; /*Phase_0.*/
-1 wcet_bb1032_bb1035 + 1 wcet_bb1032 >= 0; /*Phase_0.*/
-1 C_bb1034 + -1 C_bb1031 + 1 wcet_bb1031_bb1034 = 2; /*Phase_0.*/
-1 wcet_bb1031_bb1034 + 1 wcet_bb1031 >= 0; /*Phase_0.*/
-10 L_461 + -1 C_bb1036 + -10 L_45f + -1 C_bb1033 + -1 C_bb1031 + 1 wcet_bb1031_bb1033 = -20; /*Phase_0., DAH BB 1033 Line L_45f(1*(11-1)), DAH BB 1036 Line L_461(1*(11-1))*/
-1 wcet_bb1031_bb1033 + 1 wcet_bb1031 >= 0; /*Phase_0.*/
-1 wcet_bb1030 + 1 Wcet_basicmath___kernel_cosf_bb1030 = 2; /*Phase_0.*/
-1 C_bb1013 + -1 C_bb1011 + 1 wcet_bb1011_bb1013 = 2; /*Phase_0.*/
-1 wcet_bb1011_bb1013 + 1 wcet_bb1011 >= 0; /*Phase_0.*/
-10 L_432 + -1 wcet_bb1012 + -1 C_bb1011 + 1 wcet_bb1011_bb1012 = -10; /*Phase_0., DAH BB 1012 Line L_432(1*(11-1))*/
-1 wcet_bb1011_bb1012 + 1 wcet_bb1011 >= 0; /*Phase_0.*/
-1 wcet_bb1015 + -1 C_bb1012 + 1 wcet_bb1012_bb1015 = 2; /*Phase_0.*/
-1 wcet_bb1012_bb1015 + 1 wcet_bb1012 >= 0; /*Phase_0.*/
-10 L_433 + -1 wcet_bb1014 + -1 C_bb1012 + 1 wcet_bb1012_bb1014 = -10; /*Phase_0., DAH BB 1014 Line L_433(1*(11-1))*/
-1 wcet_bb1012_bb1014 + 1 wcet_bb1012 >= 0; /*Phase_0.*/
-1 C_bb1019 + -1 C_bb1015 + 1 wcet_bb1015_bb1019 = 2; /*Phase_0.*/
-1 wcet_bb1015_bb1019 + 1 wcet_bb1015 >= 0; /*Phase_0.*/
-10 L_436 + -1 wcet_bb1018 + -1 C_bb1015 + 1 wcet_bb1015_bb1018 = -10; /*Phase_0., DAH BB 1018 Line L_436(1*(11-1))*/
-1 wcet_bb1015_bb1018 + 1 wcet_bb1015 >= 0; /*Phase_0.*/
-1 wcet_bb1022 + -1 C_bb1018 + 1 wcet_bb1018_bb1022 = 2; /*Phase_0.*/
-1 wcet_bb1018_bb1022 + 1 wcet_bb1018 >= 0; /*Phase_0.*/
-1 wcet_bb1021 + -1 C_bb1018 + 1 wcet_bb1018_bb1021 = 0; /*Phase_0.*/
-1 wcet_bb1018_bb1021 + 1 wcet_bb1018 >= 0; /*Phase_0.*/
-1 wcet_bb1022 + -1 C_bb1021 + 1 wcet_bb1021_bb1022 = 2; /*Phase_0.*/
-1 wcet_bb1021_bb1022 + 1 wcet_bb1021 >= 0; /*Phase_0.*/
-10 L_439 + -1 wcet_bb1027 + -1 C_bb1025 + -10 L_438 + -1 C_bb1023 + -1 C_bb1021 + 1 wcet_bb1021_bb1023 = -20; /*Phase_0., DAH BB 1023 Line L_438(1*(11-1)), DAH BB 1027 Line L_439(1*(11-1))*/
-1 wcet_bb1021_bb1023 + 1 wcet_bb1021 >= 0; /*Phase_0.*/
-10 L_439 + -1 wcet_bb1027 + -1 C_bb1025 + -1 C_bb1022 + 1 wcet_bb1022_bb1025 = -8; /*Phase_0., DAH BB 1027 Line L_439(1*(11-1))*/
-1 wcet_bb1022_bb1025 + 1 wcet_bb1022 >= 0; /*Phase_0.*/
-1 wcet_bb1024 + -1 C_bb1022 + 1 wcet_bb1022_bb1024 = 0; /*Phase_0.*/
-1 wcet_bb1022_bb1024 + 1 wcet_bb1022 >= 0; /*Phase_0.*/
-1 wcet_bb1027 + -1 C_bb1024 + 1 wcet_bb1024_bb1027 = 2; /*Phase_0.*/
-1 wcet_bb1024_bb1027 + 1 wcet_bb1024 >= 0; /*Phase_0.*/
-10 L_439 + -1 wcet_bb1027 + -1 C_bb1025 + -1 C_bb1023 + -10 L_43f + -1 C_bb1026 + -1 C_bb1024 + 1 wcet_bb1024_bb1026 = -18; /*Phase_0., DAH BB 1026 Line L_43f(1*(11-1)), DAH BB 1027 Line L_439(1*(11-1))*/
-1 wcet_bb1024_bb1026 + 1 wcet_bb1024 >= 0; /*Phase_0.*/
-1 C_bb1028 + -1 C_bb1029 + -1 C_bb1027 + 1 wcet_bb1027_bb1029 = 4; /*Phase_0.*/
-1 wcet_bb1027_bb1029 + 1 wcet_bb1027 >= 0; /*Phase_0.*/
-10 L_439 + -1 C_bb1028 + -1 C_bb1027 + 1 wcet_bb1027_bb1028 = -10; /*Phase_0., DAH BB 1028 Line L_439(1*(11-1))*/
-1 wcet_bb1027_bb1028 + 1 wcet_bb1027 >= 0; /*Phase_0.*/
-1 C_bb1020 + -1 C_bb1017 + -1 C_bb1014 + 1 wcet_bb1014_bb1017 = 4; /*Phase_0.*/
-1 wcet_bb1014_bb1017 + 1 wcet_bb1014 >= 0; /*Phase_0.*/
-10 L_435 + -1 C_bb1020 + -1 C_bb1016 + -1 C_bb1014 + 1 wcet_bb1014_bb1016 = -10; /*Phase_0., DAH BB 1020 Line L_435(1*(11-1))*/
-1 wcet_bb1014_bb1016 + 1 wcet_bb1014 >= 0; /*Phase_0.*/
-1 wcet_bb1011 + 1 Wcet_basicmath___ieee754_rem_pio2f_bb1011 = 2; /*Phase_0.*/
-1 wcet_bb969 + -1 C_bb967 + 1 wcet_bb967_bb969 = 2; /*Phase_0.*/
-1 wcet_bb967_bb969 + 1 wcet_bb967 >= 0; /*Phase_0.*/
-10 L_475 + -1 wcet_bb968 + -1 C_bb967 + 1 wcet_bb967_bb968 = -10; /*Phase_0., DAH BB 968 Line L_475(1*(11-1))*/
-1 wcet_bb967_bb968 + 1 wcet_bb967 >= 0; /*Phase_0.*/
-1 wcet_bb973 + -1 C_bb969 + 1 wcet_bb969_bb973 = 2; /*Phase_0.*/
-1 wcet_bb969_bb973 + 1 wcet_bb969 >= 0; /*Phase_0.*/
-10 L_479 + -1 C_bb972 + -1 C_bb969 + 1 wcet_bb969_bb972 = -10; /*Phase_0., DAH BB 972 Line L_479(1*(11-1))*/
-1 wcet_bb969_bb972 + 1 wcet_bb969 >= 0; /*Phase_0.*/
-1 C_bb971 + -1 C_bb968 + 1 wcet_bb968_bb971 = 2; /*Phase_0.*/
-1 wcet_bb968_bb971 + 1 wcet_bb968 >= 0; /*Phase_0.*/
-1 wcet_bb973 + -10 L_476 + -1 C_bb970 + -1 C_bb968 + 1 wcet_bb968_bb970 = -10; /*Phase_0., DAH BB 970 Line L_476(1*(11-1))*/
-1 wcet_bb968_bb970 + 1 wcet_bb968 >= 0; /*Phase_0.*/
-1 C_bb975 + -1 C_bb973 + 1 wcet_bb973_bb975 = 2; /*Phase_0.*/
-1 wcet_bb973_bb975 + 1 wcet_bb973 >= 0; /*Phase_0.*/
-10 L_477 + -1 wcet_bb974 + -1 C_bb973 + 1 wcet_bb973_bb974 = -10; /*Phase_0., DAH BB 974 Line L_477(1*(11-1))*/
-1 wcet_bb973_bb974 + 1 wcet_bb973 >= 0; /*Phase_0.*/
-1 C_bb977 + -1 C_bb974 + 1 wcet_bb974_bb977 = 2; /*Phase_0.*/
-1 wcet_bb974_bb977 + 1 wcet_bb974 >= 0; /*Phase_0.*/
-1 wcet_bb976 + -1 C_bb974 + 1 wcet_bb974_bb976 = 0; /*Phase_0.*/
-1 wcet_bb974_bb976 + 1 wcet_bb974 >= 0; /*Phase_0.*/
-1 wcet_bb979 + -1 C_bb976 + 1 wcet_bb976_bb979 = 2; /*Phase_0.*/
-1 wcet_bb976_bb979 + 1 wcet_bb976 >= 0; /*Phase_0.*/
-10 L_478 + -1 C_bb978 + -1 C_bb976 + 1 wcet_bb976_bb978 = -10; /*Phase_0., DAH BB 978 Line L_478(1*(11-1))*/
-1 wcet_bb976_bb978 + 1 wcet_bb976 >= 0; /*Phase_0.*/
-1 C_bb977 + -1 C_bb979 + 1 wcet_bb979_bb977 = 2; /*Phase_0.*/
-1 wcet_bb979_bb977 + 1 wcet_bb979 >= 0; /*Phase_0.*/
-10 L_47a + -1 C_bb980 + -1 C_bb979 + 1 wcet_bb979_bb980 = -10; /*Phase_0., DAH BB 980 Line L_47a(1*(11-1))*/
-1 wcet_bb979_bb980 + 1 wcet_bb979 >= 0; /*Phase_0.*/
-1 wcet_bb967 + 1 Wcet_basicmath___scalbnf_bb967 = 2; /*Phase_0.*/
-10 L_44a_Pbb959 + -1 C_bb964 + -2 C_bb959 + 1 wcet_bb959_bb964 = -8; /*Phase_959., DAH BB 964 Line L_44a_Pbb959(1*(11-1))*/
-1 wcet_bb959_bb964 + 1 wcetloop_959 >= 0; /*Phase_959.*/
-1 C_bb955 + -1 C_bb953 + 1 wcet_bb953_bb955 = 2; /*Phase_0.*/
-1 wcet_bb953_bb955 + 1 wcet_bb953 >= 0; /*Phase_0.*/
-10 L_445 + -1 wcet_bb954 + -1 C_bb953 + 1 wcet_bb953_bb954 = -10; /*Phase_0., DAH BB 954 Line L_445(1*(11-1))*/
-1 wcet_bb953_bb954 + 1 wcet_bb953 >= 0; /*Phase_0.*/
-1 wcet_bb957 + -1 C_bb954 + 1 wcet_bb954_bb957 = 2; /*Phase_0.*/
-1 wcet_bb954_bb957 + 1 wcet_bb954 >= 0; /*Phase_0.*/
-10 L_445 + -1 wcet_bb956 + -1 C_bb954 + 1 wcet_bb954_bb956 = -10; /*Phase_0., DAH BB 956 Line L_445(1*(11-1))*/
-1 wcet_bb954_bb956 + 1 wcet_bb954 >= 0; /*Phase_0.*/
-1 C_bb955 + -1 C_bb961 + -1 C_bb957 + 1 wcet_bb957_bb961 = 4; /*Phase_0.*/
-1 wcet_bb957_bb961 + 1 wcet_bb957 >= 0; /*Phase_0.*/
-1 C_bb955 + -10 L_44b + -1 C_bb960 + -1 C_bb957 + 1 wcet_bb957_bb960 = -8; /*Phase_0., DAH BB 960 Line L_44b(1*(11-1))*/
-1 wcet_bb957_bb960 + 1 wcet_bb957 >= 0; /*Phase_0.*/
-10 L_449 + -1 C_bb955 + -1 C_bb966 + -10 L_447_Pbb965 + -26 C_bb965 + -1 C_bb962 + -10 L_44a + -1 C_bb963 + -10 L_44a_Pbb959 + -1 wcetloop_959 + -1 C_bb956 + 1 wcet_bb956_bb959 = 14; /*Phase_0., DFM BB 959 Line L_44a_Pbb959(1*(11-1)), DAH BB 963 Line L_44a(1*(11-1)), DFH BB 965 Line L_447_Pbb965(1* (11-1)), DAH BB 955 Line L_449(1*(11-1))*/
-1 wcet_bb956_bb959 + 1 wcet_bb956 >= 0; /*Phase_0.*/
-10 L_449 + -1 C_bb955 + -1 C_bb966 + -10 L_447_Pbb965 + -26 C_bb965 + -1 C_bb962 + -20 L_446 + -1 C_bb958 + -1 C_bb956 + 1 wcet_bb956_bb958 = 10; /*Phase_0., DAH BB 958 Line L_446(1*(11-1)), DAH BB 962 Line L_446(1*(11-1)), DFH BB 965 Line L_447_Pbb965(1* (11-1)), DAH BB 955 Line L_449(1*(11-1))*/
-1 wcet_bb956_bb958 + 1 wcet_bb956 >= 0; /*Phase_0.*/
-1 wcet_bb953 + 1 Wcet_basicmath___ieee754_sqrtf_bb953 = 2; /*Phase_0.*/
-10 L_44a_Pbb883 + -1 C_bb888 + -2 C_bb883 + 1 wcet_bb883_bb888 = -8; /*Phase_883., DAH BB 888 Line L_44a_Pbb883(1*(11-1))*/
-1 wcet_bb883_bb888 + 1 wcetloop_883 >= 0; /*Phase_883.*/
-1 C_bb879 + -1 C_bb877 + 1 wcet_bb877_bb879 = 2; /*Phase_0.*/
-1 wcet_bb877_bb879 + 1 wcet_bb877 >= 0; /*Phase_0.*/
-10 L_445 + -1 wcet_bb878 + -1 C_bb877 + 1 wcet_bb877_bb878 = -10; /*Phase_0., DAH BB 878 Line L_445(1*(11-1))*/
-1 wcet_bb877_bb878 + 1 wcet_bb877 >= 0; /*Phase_0.*/
-1 wcet_bb881 + -1 C_bb878 + 1 wcet_bb878_bb881 = 2; /*Phase_0.*/
-1 wcet_bb878_bb881 + 1 wcet_bb878 >= 0; /*Phase_0.*/
-10 L_445 + -1 wcet_bb880 + -1 C_bb878 + 1 wcet_bb878_bb880 = -10; /*Phase_0., DAH BB 880 Line L_445(1*(11-1))*/
-1 wcet_bb878_bb880 + 1 wcet_bb878 >= 0; /*Phase_0.*/
-1 C_bb879 + -1 C_bb885 + -1 C_bb881 + 1 wcet_bb881_bb885 = 4; /*Phase_0.*/
-1 wcet_bb881_bb885 + 1 wcet_bb881 >= 0; /*Phase_0.*/
-1 C_bb879 + -10 L_44b + -1 C_bb884 + -1 C_bb881 + 1 wcet_bb881_bb884 = -8; /*Phase_0., DAH BB 884 Line L_44b(1*(11-1))*/
-1 wcet_bb881_bb884 + 1 wcet_bb881 >= 0; /*Phase_0.*/
-10 L_449 + -1 C_bb879 + -1 C_bb890 + -10 L_447_Pbb889 + -26 C_bb889 + -1 C_bb886 + -10 L_44a + -1 C_bb887 + -10 L_44a_Pbb883 + -1 wcetloop_883 + -1 C_bb880 + 1 wcet_bb880_bb883 = 14; /*Phase_0., DFM BB 883 Line L_44a_Pbb883(1*(11-1)), DAH BB 887 Line L_44a(1*(11-1)), DFH BB 889 Line L_447_Pbb889(1* (11-1)), DAH BB 879 Line L_449(1*(11-1))*/
-1 wcet_bb880_bb883 + 1 wcet_bb880 >= 0; /*Phase_0.*/
-10 L_449 + -1 C_bb879 + -1 C_bb890 + -10 L_447_Pbb889 + -26 C_bb889 + -1 C_bb886 + -20 L_446 + -1 C_bb882 + -1 C_bb880 + 1 wcet_bb880_bb882 = 10; /*Phase_0., DAH BB 882 Line L_446(1*(11-1)), DAH BB 886 Line L_446(1*(11-1)), DFH BB 889 Line L_447_Pbb889(1* (11-1)), DAH BB 879 Line L_449(1*(11-1))*/
-1 wcet_bb880_bb882 + 1 wcet_bb880 >= 0; /*Phase_0.*/
-1 wcet_bb877 + 1 Wcet_basicmath___ieee754_sqrtf_bb877 = 2; /*Phase_0.*/
-10 L_44a_Pbb869 + -1 C_bb874 + -2 C_bb869 + 1 wcet_bb869_bb874 = -8; /*Phase_869., DAH BB 874 Line L_44a_Pbb869(1*(11-1))*/
-1 wcet_bb869_bb874 + 1 wcetloop_869 >= 0; /*Phase_869.*/
-1 C_bb865 + -1 C_bb863 + 1 wcet_bb863_bb865 = 2; /*Phase_0.*/
-1 wcet_bb863_bb865 + 1 wcet_bb863 >= 0; /*Phase_0.*/
-10 L_445 + -1 wcet_bb864 + -1 C_bb863 + 1 wcet_bb863_bb864 = -10; /*Phase_0., DAH BB 864 Line L_445(1*(11-1))*/
-1 wcet_bb863_bb864 + 1 wcet_bb863 >= 0; /*Phase_0.*/
-1 wcet_bb867 + -1 C_bb864 + 1 wcet_bb864_bb867 = 2; /*Phase_0.*/
-1 wcet_bb864_bb867 + 1 wcet_bb864 >= 0; /*Phase_0.*/
-10 L_445 + -1 wcet_bb866 + -1 C_bb864 + 1 wcet_bb864_bb866 = -10; /*Phase_0., DAH BB 866 Line L_445(1*(11-1))*/
-1 wcet_bb864_bb866 + 1 wcet_bb864 >= 0; /*Phase_0.*/
-1 C_bb865 + -1 C_bb871 + -1 C_bb867 + 1 wcet_bb867_bb871 = 4; /*Phase_0.*/
-1 wcet_bb867_bb871 + 1 wcet_bb867 >= 0; /*Phase_0.*/
-1 C_bb865 + -10 L_44b + -1 C_bb870 + -1 C_bb867 + 1 wcet_bb867_bb870 = -8; /*Phase_0., DAH BB 870 Line L_44b(1*(11-1))*/
-1 wcet_bb867_bb870 + 1 wcet_bb867 >= 0; /*Phase_0.*/
-10 L_449 + -1 C_bb865 + -1 C_bb876 + -10 L_447_Pbb875 + -26 C_bb875 + -1 C_bb872 + -10 L_44a + -1 C_bb873 + -10 L_44a_Pbb869 + -1 wcetloop_869 + -1 C_bb866 + 1 wcet_bb866_bb869 = 14; /*Phase_0., DFM BB 869 Line L_44a_Pbb869(1*(11-1)), DAH BB 873 Line L_44a(1*(11-1)), DFH BB 875 Line L_447_Pbb875(1* (11-1)), DAH BB 865 Line L_449(1*(11-1))*/
-1 wcet_bb866_bb869 + 1 wcet_bb866 >= 0; /*Phase_0.*/
-10 L_449 + -1 C_bb865 + -1 C_bb876 + -10 L_447_Pbb875 + -26 C_bb875 + -1 C_bb872 + -20 L_446 + -1 C_bb868 + -1 C_bb866 + 1 wcet_bb866_bb868 = 10; /*Phase_0., DAH BB 868 Line L_446(1*(11-1)), DAH BB 872 Line L_446(1*(11-1)), DFH BB 875 Line L_447_Pbb875(1* (11-1)), DAH BB 865 Line L_449(1*(11-1))*/
-1 wcet_bb866_bb868 + 1 wcet_bb866 >= 0; /*Phase_0.*/
-1 wcet_bb863 + 1 Wcet_basicmath___ieee754_sqrtf_bb863 = 2; /*Phase_0.*/
-10 L_468 + -1 wcet_bb804 + -1 C_bb802 + 1 wcet_bb802_bb804 = -8; /*Phase_0., DAH BB 804 Line L_468(1*(11-1))*/
-1 wcet_bb802_bb804 + 1 wcet_bb802 >= 0; /*Phase_0.*/
-10 L_468 + -1 wcet_bb803 + -1 C_bb802 + 1 wcet_bb802_bb803 = -10; /*Phase_0., DAH BB 803 Line L_468(1*(11-1))*/
-1 wcet_bb802_bb803 + 1 wcet_bb802 >= 0; /*Phase_0.*/
-10 L_468 + -1 wcet_bb804 + -1 C_bb803 + 1 wcet_bb803_bb804 = -10; /*Phase_0., DAH BB 804 Line L_468(1*(11-1))*/
-1 wcet_bb803_bb804 + 1 wcet_bb803 >= 0; /*Phase_0.*/
-1 C_bb806 + -1 C_bb804 + 1 wcet_bb804_bb806 = 2; /*Phase_0.*/
-1 wcet_bb804_bb806 + 1 wcet_bb804 >= 0; /*Phase_0.*/
-10 L_46a + -1 C_bb805 + -1 C_bb804 + 1 wcet_bb804_bb805 = -10; /*Phase_0., DAH BB 805 Line L_46a(1*(11-1))*/
-1 wcet_bb804_bb805 + 1 wcet_bb804 >= 0; /*Phase_0.*/
-1 wcet_bb802 + 1 Wcet_basicmath___kernel_sinf_bb802 = 2; /*Phase_0.*/
-1 wcet_bb797 + -1 C_bb795 + 1 wcet_bb795_bb797 = 2; /*Phase_0.*/
-1 wcet_bb795_bb797 + 1 wcet_bb795 >= 0; /*Phase_0.*/
-1 wcet_bb796 + -1 C_bb795 + 1 wcet_bb795_bb796 = 0; /*Phase_0.*/
-1 wcet_bb795_bb796 + 1 wcet_bb795 >= 0; /*Phase_0.*/
-1 C_bb801 + -1 C_bb797 + 1 wcet_bb797_bb801 = 2; /*Phase_0.*/
-1 wcet_bb797_bb801 + 1 wcet_bb797 >= 0; /*Phase_0.*/
-1 C_bb800 + -1 C_bb797 + 1 wcet_bb797_bb800 = 0; /*Phase_0.*/
-1 wcet_bb797_bb800 + 1 wcet_bb797 >= 0; /*Phase_0.*/
-1 C_bb799 + -1 C_bb796 + 1 wcet_bb796_bb799 = 2; /*Phase_0.*/
-1 wcet_bb796_bb799 + 1 wcet_bb796 >= 0; /*Phase_0.*/
-10 L_461 + -1 C_bb801 + -10 L_45f + -1 C_bb798 + -1 C_bb796 + 1 wcet_bb796_bb798 = -20; /*Phase_0., DAH BB 798 Line L_45f(1*(11-1)), DAH BB 801 Line L_461(1*(11-1))*/
-1 wcet_bb796_bb798 + 1 wcet_bb796 >= 0; /*Phase_0.*/
-1 wcet_bb795 + 1 Wcet_basicmath___kernel_cosf_bb795 = 2; /*Phase_0.*/
-10 L_468 + -1 wcet_bb792 + -1 C_bb790 + 1 wcet_bb790_bb792 = -8; /*Phase_0., DAH BB 792 Line L_468(1*(11-1))*/
-1 wcet_bb790_bb792 + 1 wcet_bb790 >= 0; /*Phase_0.*/
-10 L_468 + -1 wcet_bb791 + -1 C_bb790 + 1 wcet_bb790_bb791 = -10; /*Phase_0., DAH BB 791 Line L_468(1*(11-1))*/
-1 wcet_bb790_bb791 + 1 wcet_bb790 >= 0; /*Phase_0.*/
-10 L_468 + -1 wcet_bb792 + -1 C_bb791 + 1 wcet_bb791_bb792 = -10; /*Phase_0., DAH BB 792 Line L_468(1*(11-1))*/
-1 wcet_bb791_bb792 + 1 wcet_bb791 >= 0; /*Phase_0.*/
-1 C_bb794 + -1 C_bb792 + 1 wcet_bb792_bb794 = 2; /*Phase_0.*/
-1 wcet_bb792_bb794 + 1 wcet_bb792 >= 0; /*Phase_0.*/
-10 L_46a + -1 C_bb793 + -1 C_bb792 + 1 wcet_bb792_bb793 = -10; /*Phase_0., DAH BB 793 Line L_46a(1*(11-1))*/
-1 wcet_bb792_bb793 + 1 wcet_bb792 >= 0; /*Phase_0.*/
-1 wcet_bb790 + 1 Wcet_basicmath___kernel_sinf_bb790 = 2; /*Phase_0.*/
-1 wcet_bb785 + -1 C_bb783 + 1 wcet_bb783_bb785 = 2; /*Phase_0.*/
-1 wcet_bb783_bb785 + 1 wcet_bb783 >= 0; /*Phase_0.*/
-1 wcet_bb784 + -1 C_bb783 + 1 wcet_bb783_bb784 = 0; /*Phase_0.*/
-1 wcet_bb783_bb784 + 1 wcet_bb783 >= 0; /*Phase_0.*/
-1 C_bb789 + -1 C_bb785 + 1 wcet_bb785_bb789 = 2; /*Phase_0.*/
-1 wcet_bb785_bb789 + 1 wcet_bb785 >= 0; /*Phase_0.*/
-1 C_bb788 + -1 C_bb785 + 1 wcet_bb785_bb788 = 0; /*Phase_0.*/
-1 wcet_bb785_bb788 + 1 wcet_bb785 >= 0; /*Phase_0.*/
-1 C_bb787 + -1 C_bb784 + 1 wcet_bb784_bb787 = 2; /*Phase_0.*/
-1 wcet_bb784_bb787 + 1 wcet_bb784 >= 0; /*Phase_0.*/
-10 L_461 + -1 C_bb789 + -10 L_45f + -1 C_bb786 + -1 C_bb784 + 1 wcet_bb784_bb786 = -20; /*Phase_0., DAH BB 786 Line L_45f(1*(11-1)), DAH BB 789 Line L_461(1*(11-1))*/
-1 wcet_bb784_bb786 + 1 wcet_bb784 >= 0; /*Phase_0.*/
-1 wcet_bb783 + 1 Wcet_basicmath___kernel_cosf_bb783 = 2; /*Phase_0.*/
-1 C_bb766 + -1 C_bb764 + 1 wcet_bb764_bb766 = 2; /*Phase_0.*/
-1 wcet_bb764_bb766 + 1 wcet_bb764 >= 0; /*Phase_0.*/
-10 L_432 + -1 wcet_bb765 + -1 C_bb764 + 1 wcet_bb764_bb765 = -10; /*Phase_0., DAH BB 765 Line L_432(1*(11-1))*/
-1 wcet_bb764_bb765 + 1 wcet_bb764 >= 0; /*Phase_0.*/
-1 wcet_bb768 + -1 C_bb765 + 1 wcet_bb765_bb768 = 2; /*Phase_0.*/
-1 wcet_bb765_bb768 + 1 wcet_bb765 >= 0; /*Phase_0.*/
-10 L_433 + -1 wcet_bb767 + -1 C_bb765 + 1 wcet_bb765_bb767 = -10; /*Phase_0., DAH BB 767 Line L_433(1*(11-1))*/
-1 wcet_bb765_bb767 + 1 wcet_bb765 >= 0; /*Phase_0.*/
-1 C_bb772 + -1 C_bb768 + 1 wcet_bb768_bb772 = 2; /*Phase_0.*/
-1 wcet_bb768_bb772 + 1 wcet_bb768 >= 0; /*Phase_0.*/
-10 L_436 + -1 wcet_bb771 + -1 C_bb768 + 1 wcet_bb768_bb771 = -10; /*Phase_0., DAH BB 771 Line L_436(1*(11-1))*/
-1 wcet_bb768_bb771 + 1 wcet_bb768 >= 0; /*Phase_0.*/
-1 wcet_bb775 + -1 C_bb771 + 1 wcet_bb771_bb775 = 2; /*Phase_0.*/
-1 wcet_bb771_bb775 + 1 wcet_bb771 >= 0; /*Phase_0.*/
-1 wcet_bb774 + -1 C_bb771 + 1 wcet_bb771_bb774 = 0; /*Phase_0.*/
-1 wcet_bb771_bb774 + 1 wcet_bb771 >= 0; /*Phase_0.*/
-1 wcet_bb775 + -1 C_bb774 + 1 wcet_bb774_bb775 = 2; /*Phase_0.*/
-1 wcet_bb774_bb775 + 1 wcet_bb774 >= 0; /*Phase_0.*/
-10 L_439 + -1 wcet_bb780 + -1 C_bb778 + -10 L_438 + -1 C_bb776 + -1 C_bb774 + 1 wcet_bb774_bb776 = -20; /*Phase_0., DAH BB 776 Line L_438(1*(11-1)), DAH BB 780 Line L_439(1*(11-1))*/
-1 wcet_bb774_bb776 + 1 wcet_bb774 >= 0; /*Phase_0.*/
-10 L_439 + -1 wcet_bb780 + -1 C_bb778 + -1 C_bb775 + 1 wcet_bb775_bb778 = -8; /*Phase_0., DAH BB 780 Line L_439(1*(11-1))*/
-1 wcet_bb775_bb778 + 1 wcet_bb775 >= 0; /*Phase_0.*/
-1 wcet_bb777 + -1 C_bb775 + 1 wcet_bb775_bb777 = 0; /*Phase_0.*/
-1 wcet_bb775_bb777 + 1 wcet_bb775 >= 0; /*Phase_0.*/
-1 wcet_bb780 + -1 C_bb777 + 1 wcet_bb777_bb780 = 2; /*Phase_0.*/
-1 wcet_bb777_bb780 + 1 wcet_bb777 >= 0; /*Phase_0.*/
-10 L_439 + -1 wcet_bb780 + -1 C_bb778 + -1 C_bb776 + -10 L_43f + -1 C_bb779 + -1 C_bb777 + 1 wcet_bb777_bb779 = -18; /*Phase_0., DAH BB 779 Line L_43f(1*(11-1)), DAH BB 780 Line L_439(1*(11-1))*/
-1 wcet_bb777_bb779 + 1 wcet_bb777 >= 0; /*Phase_0.*/
-1 C_bb781 + -1 C_bb782 + -1 C_bb780 + 1 wcet_bb780_bb782 = 4; /*Phase_0.*/
-1 wcet_bb780_bb782 + 1 wcet_bb780 >= 0; /*Phase_0.*/
-10 L_439 + -1 C_bb781 + -1 C_bb780 + 1 wcet_bb780_bb781 = -10; /*Phase_0., DAH BB 781 Line L_439(1*(11-1))*/
-1 wcet_bb780_bb781 + 1 wcet_bb780 >= 0; /*Phase_0.*/
-1 C_bb773 + -1 C_bb770 + -1 C_bb767 + 1 wcet_bb767_bb770 = 4; /*Phase_0.*/
-1 wcet_bb767_bb770 + 1 wcet_bb767 >= 0; /*Phase_0.*/
-10 L_435 + -1 C_bb773 + -1 C_bb769 + -1 C_bb767 + 1 wcet_bb767_bb769 = -10; /*Phase_0., DAH BB 773 Line L_435(1*(11-1))*/
-1 wcet_bb767_bb769 + 1 wcet_bb767 >= 0; /*Phase_0.*/
-1 wcet_bb764 + 1 Wcet_basicmath___ieee754_rem_pio2f_bb764 = 2; /*Phase_0.*/
-10 L_468 + -1 wcet_bb731 + -1 C_bb729 + 1 wcet_bb729_bb731 = -8; /*Phase_0., DAH BB 731 Line L_468(1*(11-1))*/
-1 wcet_bb729_bb731 + 1 wcet_bb729 >= 0; /*Phase_0.*/
-10 L_468 + -1 wcet_bb730 + -1 C_bb729 + 1 wcet_bb729_bb730 = -10; /*Phase_0., DAH BB 730 Line L_468(1*(11-1))*/
-1 wcet_bb729_bb730 + 1 wcet_bb729 >= 0; /*Phase_0.*/
-10 L_468 + -1 wcet_bb731 + -1 C_bb730 + 1 wcet_bb730_bb731 = -10; /*Phase_0., DAH BB 731 Line L_468(1*(11-1))*/
-1 wcet_bb730_bb731 + 1 wcet_bb730 >= 0; /*Phase_0.*/
-1 C_bb733 + -1 C_bb731 + 1 wcet_bb731_bb733 = 2; /*Phase_0.*/
-1 wcet_bb731_bb733 + 1 wcet_bb731 >= 0; /*Phase_0.*/
-10 L_46a + -1 C_bb732 + -1 C_bb731 + 1 wcet_bb731_bb732 = -10; /*Phase_0., DAH BB 732 Line L_46a(1*(11-1))*/
-1 wcet_bb731_bb732 + 1 wcet_bb731 >= 0; /*Phase_0.*/
-1 wcet_bb729 + 1 Wcet_basicmath___kernel_sinf_bb729 = 2; /*Phase_0.*/
-1 wcet_bb724 + -1 C_bb722 + 1 wcet_bb722_bb724 = 2; /*Phase_0.*/
-1 wcet_bb722_bb724 + 1 wcet_bb722 >= 0; /*Phase_0.*/
-1 wcet_bb723 + -1 C_bb722 + 1 wcet_bb722_bb723 = 0; /*Phase_0.*/
-1 wcet_bb722_bb723 + 1 wcet_bb722 >= 0; /*Phase_0.*/
-1 C_bb728 + -1 C_bb724 + 1 wcet_bb724_bb728 = 2; /*Phase_0.*/
-1 wcet_bb724_bb728 + 1 wcet_bb724 >= 0; /*Phase_0.*/
-1 C_bb727 + -1 C_bb724 + 1 wcet_bb724_bb727 = 0; /*Phase_0.*/
-1 wcet_bb724_bb727 + 1 wcet_bb724 >= 0; /*Phase_0.*/
-1 C_bb726 + -1 C_bb723 + 1 wcet_bb723_bb726 = 2; /*Phase_0.*/
-1 wcet_bb723_bb726 + 1 wcet_bb723 >= 0; /*Phase_0.*/
-10 L_461 + -1 C_bb728 + -10 L_45f + -1 C_bb725 + -1 C_bb723 + 1 wcet_bb723_bb725 = -20; /*Phase_0., DAH BB 725 Line L_45f(1*(11-1)), DAH BB 728 Line L_461(1*(11-1))*/
-1 wcet_bb723_bb725 + 1 wcet_bb723 >= 0; /*Phase_0.*/
-1 wcet_bb722 + 1 Wcet_basicmath___kernel_cosf_bb722 = 2; /*Phase_0.*/
-10 L_468 + -1 wcet_bb719 + -1 C_bb717 + 1 wcet_bb717_bb719 = -8; /*Phase_0., DAH BB 719 Line L_468(1*(11-1))*/
-1 wcet_bb717_bb719 + 1 wcet_bb717 >= 0; /*Phase_0.*/
-10 L_468 + -1 wcet_bb718 + -1 C_bb717 + 1 wcet_bb717_bb718 = -10; /*Phase_0., DAH BB 718 Line L_468(1*(11-1))*/
-1 wcet_bb717_bb718 + 1 wcet_bb717 >= 0; /*Phase_0.*/
-10 L_468 + -1 wcet_bb719 + -1 C_bb718 + 1 wcet_bb718_bb719 = -10; /*Phase_0., DAH BB 719 Line L_468(1*(11-1))*/
-1 wcet_bb718_bb719 + 1 wcet_bb718 >= 0; /*Phase_0.*/
-1 C_bb721 + -1 C_bb719 + 1 wcet_bb719_bb721 = 2; /*Phase_0.*/
-1 wcet_bb719_bb721 + 1 wcet_bb719 >= 0; /*Phase_0.*/
-10 L_46a + -1 C_bb720 + -1 C_bb719 + 1 wcet_bb719_bb720 = -10; /*Phase_0., DAH BB 720 Line L_46a(1*(11-1))*/
-1 wcet_bb719_bb720 + 1 wcet_bb719 >= 0; /*Phase_0.*/
-1 wcet_bb717 + 1 Wcet_basicmath___kernel_sinf_bb717 = 2; /*Phase_0.*/
-1 wcet_bb712 + -1 C_bb710 + 1 wcet_bb710_bb712 = 2; /*Phase_0.*/
-1 wcet_bb710_bb712 + 1 wcet_bb710 >= 0; /*Phase_0.*/
-1 wcet_bb711 + -1 C_bb710 + 1 wcet_bb710_bb711 = 0; /*Phase_0.*/
-1 wcet_bb710_bb711 + 1 wcet_bb710 >= 0; /*Phase_0.*/
-1 C_bb716 + -1 C_bb712 + 1 wcet_bb712_bb716 = 2; /*Phase_0.*/
-1 wcet_bb712_bb716 + 1 wcet_bb712 >= 0; /*Phase_0.*/
-1 C_bb715 + -1 C_bb712 + 1 wcet_bb712_bb715 = 0; /*Phase_0.*/
-1 wcet_bb712_bb715 + 1 wcet_bb712 >= 0; /*Phase_0.*/
-1 C_bb714 + -1 C_bb711 + 1 wcet_bb711_bb714 = 2; /*Phase_0.*/
-1 wcet_bb711_bb714 + 1 wcet_bb711 >= 0; /*Phase_0.*/
-10 L_461 + -1 C_bb716 + -10 L_45f + -1 C_bb713 + -1 C_bb711 + 1 wcet_bb711_bb713 = -20; /*Phase_0., DAH BB 713 Line L_45f(1*(11-1)), DAH BB 716 Line L_461(1*(11-1))*/
-1 wcet_bb711_bb713 + 1 wcet_bb711 >= 0; /*Phase_0.*/
-1 wcet_bb710 + 1 Wcet_basicmath___kernel_cosf_bb710 = 2; /*Phase_0.*/
-1 C_bb693 + -1 C_bb691 + 1 wcet_bb691_bb693 = 2; /*Phase_0.*/
-1 wcet_bb691_bb693 + 1 wcet_bb691 >= 0; /*Phase_0.*/
-10 L_432 + -1 wcet_bb692 + -1 C_bb691 + 1 wcet_bb691_bb692 = -10; /*Phase_0., DAH BB 692 Line L_432(1*(11-1))*/
-1 wcet_bb691_bb692 + 1 wcet_bb691 >= 0; /*Phase_0.*/
-1 wcet_bb695 + -1 C_bb692 + 1 wcet_bb692_bb695 = 2; /*Phase_0.*/
-1 wcet_bb692_bb695 + 1 wcet_bb692 >= 0; /*Phase_0.*/
-10 L_433 + -1 wcet_bb694 + -1 C_bb692 + 1 wcet_bb692_bb694 = -10; /*Phase_0., DAH BB 694 Line L_433(1*(11-1))*/
-1 wcet_bb692_bb694 + 1 wcet_bb692 >= 0; /*Phase_0.*/
-1 C_bb699 + -1 C_bb695 + 1 wcet_bb695_bb699 = 2; /*Phase_0.*/
-1 wcet_bb695_bb699 + 1 wcet_bb695 >= 0; /*Phase_0.*/
-10 L_436 + -1 wcet_bb698 + -1 C_bb695 + 1 wcet_bb695_bb698 = -10; /*Phase_0., DAH BB 698 Line L_436(1*(11-1))*/
-1 wcet_bb695_bb698 + 1 wcet_bb695 >= 0; /*Phase_0.*/
-1 wcet_bb702 + -1 C_bb698 + 1 wcet_bb698_bb702 = 2; /*Phase_0.*/
-1 wcet_bb698_bb702 + 1 wcet_bb698 >= 0; /*Phase_0.*/
-1 wcet_bb701 + -1 C_bb698 + 1 wcet_bb698_bb701 = 0; /*Phase_0.*/
-1 wcet_bb698_bb701 + 1 wcet_bb698 >= 0; /*Phase_0.*/
-1 wcet_bb702 + -1 C_bb701 + 1 wcet_bb701_bb702 = 2; /*Phase_0.*/
-1 wcet_bb701_bb702 + 1 wcet_bb701 >= 0; /*Phase_0.*/
-10 L_439 + -1 wcet_bb707 + -1 C_bb705 + -10 L_438 + -1 C_bb703 + -1 C_bb701 + 1 wcet_bb701_bb703 = -20; /*Phase_0., DAH BB 703 Line L_438(1*(11-1)), DAH BB 707 Line L_439(1*(11-1))*/
-1 wcet_bb701_bb703 + 1 wcet_bb701 >= 0; /*Phase_0.*/
-10 L_439 + -1 wcet_bb707 + -1 C_bb705 + -1 C_bb702 + 1 wcet_bb702_bb705 = -8; /*Phase_0., DAH BB 707 Line L_439(1*(11-1))*/
-1 wcet_bb702_bb705 + 1 wcet_bb702 >= 0; /*Phase_0.*/
-1 wcet_bb704 + -1 C_bb702 + 1 wcet_bb702_bb704 = 0; /*Phase_0.*/
-1 wcet_bb702_bb704 + 1 wcet_bb702 >= 0; /*Phase_0.*/
-1 wcet_bb707 + -1 C_bb704 + 1 wcet_bb704_bb707 = 2; /*Phase_0.*/
-1 wcet_bb704_bb707 + 1 wcet_bb704 >= 0; /*Phase_0.*/
-10 L_439 + -1 wcet_bb707 + -1 C_bb705 + -1 C_bb703 + -10 L_43f + -1 C_bb706 + -1 C_bb704 + 1 wcet_bb704_bb706 = -18; /*Phase_0., DAH BB 706 Line L_43f(1*(11-1)), DAH BB 707 Line L_439(1*(11-1))*/
-1 wcet_bb704_bb706 + 1 wcet_bb704 >= 0; /*Phase_0.*/
-1 C_bb708 + -1 C_bb709 + -1 C_bb707 + 1 wcet_bb707_bb709 = 4; /*Phase_0.*/
-1 wcet_bb707_bb709 + 1 wcet_bb707 >= 0; /*Phase_0.*/
-10 L_439 + -1 C_bb708 + -1 C_bb707 + 1 wcet_bb707_bb708 = -10; /*Phase_0., DAH BB 708 Line L_439(1*(11-1))*/
-1 wcet_bb707_bb708 + 1 wcet_bb707 >= 0; /*Phase_0.*/
-1 C_bb700 + -1 C_bb697 + -1 C_bb694 + 1 wcet_bb694_bb697 = 4; /*Phase_0.*/
-1 wcet_bb694_bb697 + 1 wcet_bb694 >= 0; /*Phase_0.*/
-10 L_435 + -1 C_bb700 + -1 C_bb696 + -1 C_bb694 + 1 wcet_bb694_bb696 = -10; /*Phase_0., DAH BB 700 Line L_435(1*(11-1))*/
-1 wcet_bb694_bb696 + 1 wcet_bb694 >= 0; /*Phase_0.*/
-1 wcet_bb691 + 1 Wcet_basicmath___ieee754_rem_pio2f_bb691 = 2; /*Phase_0.*/
-10 L_468 + -1 wcet_bb658 + -1 C_bb656 + 1 wcet_bb656_bb658 = -8; /*Phase_0., DAH BB 658 Line L_468(1*(11-1))*/
-1 wcet_bb656_bb658 + 1 wcet_bb656 >= 0; /*Phase_0.*/
-10 L_468 + -1 wcet_bb657 + -1 C_bb656 + 1 wcet_bb656_bb657 = -10; /*Phase_0., DAH BB 657 Line L_468(1*(11-1))*/
-1 wcet_bb656_bb657 + 1 wcet_bb656 >= 0; /*Phase_0.*/
-10 L_468 + -1 wcet_bb658 + -1 C_bb657 + 1 wcet_bb657_bb658 = -10; /*Phase_0., DAH BB 658 Line L_468(1*(11-1))*/
-1 wcet_bb657_bb658 + 1 wcet_bb657 >= 0; /*Phase_0.*/
-1 C_bb660 + -1 C_bb658 + 1 wcet_bb658_bb660 = 2; /*Phase_0.*/
-1 wcet_bb658_bb660 + 1 wcet_bb658 >= 0; /*Phase_0.*/
-10 L_46a + -1 C_bb659 + -1 C_bb658 + 1 wcet_bb658_bb659 = -10; /*Phase_0., DAH BB 659 Line L_46a(1*(11-1))*/
-1 wcet_bb658_bb659 + 1 wcet_bb658 >= 0; /*Phase_0.*/
-1 wcet_bb656 + 1 Wcet_basicmath___kernel_sinf_bb656 = 2; /*Phase_0.*/
-1 wcet_bb651 + -1 C_bb649 + 1 wcet_bb649_bb651 = 2; /*Phase_0.*/
-1 wcet_bb649_bb651 + 1 wcet_bb649 >= 0; /*Phase_0.*/
-1 wcet_bb650 + -1 C_bb649 + 1 wcet_bb649_bb650 = 0; /*Phase_0.*/
-1 wcet_bb649_bb650 + 1 wcet_bb649 >= 0; /*Phase_0.*/
-1 C_bb655 + -1 C_bb651 + 1 wcet_bb651_bb655 = 2; /*Phase_0.*/
-1 wcet_bb651_bb655 + 1 wcet_bb651 >= 0; /*Phase_0.*/
-1 C_bb654 + -1 C_bb651 + 1 wcet_bb651_bb654 = 0; /*Phase_0.*/
-1 wcet_bb651_bb654 + 1 wcet_bb651 >= 0; /*Phase_0.*/
-1 C_bb653 + -1 C_bb650 + 1 wcet_bb650_bb653 = 2; /*Phase_0.*/
-1 wcet_bb650_bb653 + 1 wcet_bb650 >= 0; /*Phase_0.*/
-10 L_461 + -1 C_bb655 + -10 L_45f + -1 C_bb652 + -1 C_bb650 + 1 wcet_bb650_bb652 = -20; /*Phase_0., DAH BB 652 Line L_45f(1*(11-1)), DAH BB 655 Line L_461(1*(11-1))*/
-1 wcet_bb650_bb652 + 1 wcet_bb650 >= 0; /*Phase_0.*/
-1 wcet_bb649 + 1 Wcet_basicmath___kernel_cosf_bb649 = 2; /*Phase_0.*/
-10 L_468 + -1 wcet_bb646 + -1 C_bb644 + 1 wcet_bb644_bb646 = -8; /*Phase_0., DAH BB 646 Line L_468(1*(11-1))*/
-1 wcet_bb644_bb646 + 1 wcet_bb644 >= 0; /*Phase_0.*/
-10 L_468 + -1 wcet_bb645 + -1 C_bb644 + 1 wcet_bb644_bb645 = -10; /*Phase_0., DAH BB 645 Line L_468(1*(11-1))*/
-1 wcet_bb644_bb645 + 1 wcet_bb644 >= 0; /*Phase_0.*/
-10 L_468 + -1 wcet_bb646 + -1 C_bb645 + 1 wcet_bb645_bb646 = -10; /*Phase_0., DAH BB 646 Line L_468(1*(11-1))*/
-1 wcet_bb645_bb646 + 1 wcet_bb645 >= 0; /*Phase_0.*/
-1 C_bb648 + -1 C_bb646 + 1 wcet_bb646_bb648 = 2; /*Phase_0.*/
-1 wcet_bb646_bb648 + 1 wcet_bb646 >= 0; /*Phase_0.*/
-10 L_46a + -1 C_bb647 + -1 C_bb646 + 1 wcet_bb646_bb647 = -10; /*Phase_0., DAH BB 647 Line L_46a(1*(11-1))*/
-1 wcet_bb646_bb647 + 1 wcet_bb646 >= 0; /*Phase_0.*/
-1 wcet_bb644 + 1 Wcet_basicmath___kernel_sinf_bb644 = 2; /*Phase_0.*/
-1 wcet_bb639 + -1 C_bb637 + 1 wcet_bb637_bb639 = 2; /*Phase_0.*/
-1 wcet_bb637_bb639 + 1 wcet_bb637 >= 0; /*Phase_0.*/
-1 wcet_bb638 + -1 C_bb637 + 1 wcet_bb637_bb638 = 0; /*Phase_0.*/
-1 wcet_bb637_bb638 + 1 wcet_bb637 >= 0; /*Phase_0.*/
-1 C_bb643 + -1 C_bb639 + 1 wcet_bb639_bb643 = 2; /*Phase_0.*/
-1 wcet_bb639_bb643 + 1 wcet_bb639 >= 0; /*Phase_0.*/
-1 C_bb642 + -1 C_bb639 + 1 wcet_bb639_bb642 = 0; /*Phase_0.*/
-1 wcet_bb639_bb642 + 1 wcet_bb639 >= 0; /*Phase_0.*/
-1 C_bb641 + -1 C_bb638 + 1 wcet_bb638_bb641 = 2; /*Phase_0.*/
-1 wcet_bb638_bb641 + 1 wcet_bb638 >= 0; /*Phase_0.*/
-10 L_461 + -1 C_bb643 + -10 L_45f + -1 C_bb640 + -1 C_bb638 + 1 wcet_bb638_bb640 = -20; /*Phase_0., DAH BB 640 Line L_45f(1*(11-1)), DAH BB 643 Line L_461(1*(11-1))*/
-1 wcet_bb638_bb640 + 1 wcet_bb638 >= 0; /*Phase_0.*/
-1 wcet_bb637 + 1 Wcet_basicmath___kernel_cosf_bb637 = 2; /*Phase_0.*/
-1 C_bb620 + -1 C_bb618 + 1 wcet_bb618_bb620 = 2; /*Phase_0.*/
-1 wcet_bb618_bb620 + 1 wcet_bb618 >= 0; /*Phase_0.*/
-10 L_432 + -1 wcet_bb619 + -1 C_bb618 + 1 wcet_bb618_bb619 = -10; /*Phase_0., DAH BB 619 Line L_432(1*(11-1))*/
-1 wcet_bb618_bb619 + 1 wcet_bb618 >= 0; /*Phase_0.*/
-1 wcet_bb622 + -1 C_bb619 + 1 wcet_bb619_bb622 = 2; /*Phase_0.*/
-1 wcet_bb619_bb622 + 1 wcet_bb619 >= 0; /*Phase_0.*/
-10 L_433 + -1 wcet_bb621 + -1 C_bb619 + 1 wcet_bb619_bb621 = -10; /*Phase_0., DAH BB 621 Line L_433(1*(11-1))*/
-1 wcet_bb619_bb621 + 1 wcet_bb619 >= 0; /*Phase_0.*/
-1 C_bb626 + -1 C_bb622 + 1 wcet_bb622_bb626 = 2; /*Phase_0.*/
-1 wcet_bb622_bb626 + 1 wcet_bb622 >= 0; /*Phase_0.*/
-10 L_436 + -1 wcet_bb625 + -1 C_bb622 + 1 wcet_bb622_bb625 = -10; /*Phase_0., DAH BB 625 Line L_436(1*(11-1))*/
-1 wcet_bb622_bb625 + 1 wcet_bb622 >= 0; /*Phase_0.*/
-1 wcet_bb629 + -1 C_bb625 + 1 wcet_bb625_bb629 = 2; /*Phase_0.*/
-1 wcet_bb625_bb629 + 1 wcet_bb625 >= 0; /*Phase_0.*/
-1 wcet_bb628 + -1 C_bb625 + 1 wcet_bb625_bb628 = 0; /*Phase_0.*/
-1 wcet_bb625_bb628 + 1 wcet_bb625 >= 0; /*Phase_0.*/
-1 wcet_bb629 + -1 C_bb628 + 1 wcet_bb628_bb629 = 2; /*Phase_0.*/
-1 wcet_bb628_bb629 + 1 wcet_bb628 >= 0; /*Phase_0.*/
-10 L_439 + -1 wcet_bb634 + -1 C_bb632 + -10 L_438 + -1 C_bb630 + -1 C_bb628 + 1 wcet_bb628_bb630 = -20; /*Phase_0., DAH BB 630 Line L_438(1*(11-1)), DAH BB 634 Line L_439(1*(11-1))*/
-1 wcet_bb628_bb630 + 1 wcet_bb628 >= 0; /*Phase_0.*/
-10 L_439 + -1 wcet_bb634 + -1 C_bb632 + -1 C_bb629 + 1 wcet_bb629_bb632 = -8; /*Phase_0., DAH BB 634 Line L_439(1*(11-1))*/
-1 wcet_bb629_bb632 + 1 wcet_bb629 >= 0; /*Phase_0.*/
-1 wcet_bb631 + -1 C_bb629 + 1 wcet_bb629_bb631 = 0; /*Phase_0.*/
-1 wcet_bb629_bb631 + 1 wcet_bb629 >= 0; /*Phase_0.*/
-1 wcet_bb634 + -1 C_bb631 + 1 wcet_bb631_bb634 = 2; /*Phase_0.*/
-1 wcet_bb631_bb634 + 1 wcet_bb631 >= 0; /*Phase_0.*/
-10 L_439 + -1 wcet_bb634 + -1 C_bb632 + -1 C_bb630 + -10 L_43f + -1 C_bb633 + -1 C_bb631 + 1 wcet_bb631_bb633 = -18; /*Phase_0., DAH BB 633 Line L_43f(1*(11-1)), DAH BB 634 Line L_439(1*(11-1))*/
-1 wcet_bb631_bb633 + 1 wcet_bb631 >= 0; /*Phase_0.*/
-1 C_bb635 + -1 C_bb636 + -1 C_bb634 + 1 wcet_bb634_bb636 = 4; /*Phase_0.*/
-1 wcet_bb634_bb636 + 1 wcet_bb634 >= 0; /*Phase_0.*/
-10 L_439 + -1 C_bb635 + -1 C_bb634 + 1 wcet_bb634_bb635 = -10; /*Phase_0., DAH BB 635 Line L_439(1*(11-1))*/
-1 wcet_bb634_bb635 + 1 wcet_bb634 >= 0; /*Phase_0.*/
-1 C_bb627 + -1 C_bb624 + -1 C_bb621 + 1 wcet_bb621_bb624 = 4; /*Phase_0.*/
-1 wcet_bb621_bb624 + 1 wcet_bb621 >= 0; /*Phase_0.*/
-10 L_435 + -1 C_bb627 + -1 C_bb623 + -1 C_bb621 + 1 wcet_bb621_bb623 = -10; /*Phase_0., DAH BB 627 Line L_435(1*(11-1))*/
-1 wcet_bb621_bb623 + 1 wcet_bb621 >= 0; /*Phase_0.*/
-1 wcet_bb618 + 1 Wcet_basicmath___ieee754_rem_pio2f_bb618 = 2; /*Phase_0.*/
-1 wcet_bb576 + -1 C_bb574 + 1 wcet_bb574_bb576 = 2; /*Phase_0.*/
-1 wcet_bb574_bb576 + 1 wcet_bb574 >= 0; /*Phase_0.*/
-10 L_475 + -1 wcet_bb575 + -1 C_bb574 + 1 wcet_bb574_bb575 = -10; /*Phase_0., DAH BB 575 Line L_475(1*(11-1))*/
-1 wcet_bb574_bb575 + 1 wcet_bb574 >= 0; /*Phase_0.*/
-1 wcet_bb580 + -1 C_bb576 + 1 wcet_bb576_bb580 = 2; /*Phase_0.*/
-1 wcet_bb576_bb580 + 1 wcet_bb576 >= 0; /*Phase_0.*/
-10 L_479 + -1 C_bb579 + -1 C_bb576 + 1 wcet_bb576_bb579 = -10; /*Phase_0., DAH BB 579 Line L_479(1*(11-1))*/
-1 wcet_bb576_bb579 + 1 wcet_bb576 >= 0; /*Phase_0.*/
-1 C_bb578 + -1 C_bb575 + 1 wcet_bb575_bb578 = 2; /*Phase_0.*/
-1 wcet_bb575_bb578 + 1 wcet_bb575 >= 0; /*Phase_0.*/
-1 wcet_bb580 + -10 L_476 + -1 C_bb577 + -1 C_bb575 + 1 wcet_bb575_bb577 = -10; /*Phase_0., DAH BB 577 Line L_476(1*(11-1))*/
-1 wcet_bb575_bb577 + 1 wcet_bb575 >= 0; /*Phase_0.*/
-1 C_bb582 + -1 C_bb580 + 1 wcet_bb580_bb582 = 2; /*Phase_0.*/
-1 wcet_bb580_bb582 + 1 wcet_bb580 >= 0; /*Phase_0.*/
-10 L_477 + -1 wcet_bb581 + -1 C_bb580 + 1 wcet_bb580_bb581 = -10; /*Phase_0., DAH BB 581 Line L_477(1*(11-1))*/
-1 wcet_bb580_bb581 + 1 wcet_bb580 >= 0; /*Phase_0.*/
-1 C_bb584 + -1 C_bb581 + 1 wcet_bb581_bb584 = 2; /*Phase_0.*/
-1 wcet_bb581_bb584 + 1 wcet_bb581 >= 0; /*Phase_0.*/
-1 wcet_bb583 + -1 C_bb581 + 1 wcet_bb581_bb583 = 0; /*Phase_0.*/
-1 wcet_bb581_bb583 + 1 wcet_bb581 >= 0; /*Phase_0.*/
-1 wcet_bb586 + -1 C_bb583 + 1 wcet_bb583_bb586 = 2; /*Phase_0.*/
-1 wcet_bb583_bb586 + 1 wcet_bb583 >= 0; /*Phase_0.*/
-10 L_478 + -1 C_bb585 + -1 C_bb583 + 1 wcet_bb583_bb585 = -10; /*Phase_0., DAH BB 585 Line L_478(1*(11-1))*/
-1 wcet_bb583_bb585 + 1 wcet_bb583 >= 0; /*Phase_0.*/
-1 C_bb584 + -1 C_bb586 + 1 wcet_bb586_bb584 = 2; /*Phase_0.*/
-1 wcet_bb586_bb584 + 1 wcet_bb586 >= 0; /*Phase_0.*/
-10 L_47a + -1 C_bb587 + -1 C_bb586 + 1 wcet_bb586_bb587 = -10; /*Phase_0., DAH BB 587 Line L_47a(1*(11-1))*/
-1 wcet_bb586_bb587 + 1 wcet_bb586 >= 0; /*Phase_0.*/
-1 wcet_bb574 + 1 Wcet_basicmath___scalbnf_bb574 = 2; /*Phase_0.*/
-10 L_44a_Pbb566 + -1 C_bb571 + -2 C_bb566 + 1 wcet_bb566_bb571 = -8; /*Phase_566., DAH BB 571 Line L_44a_Pbb566(1*(11-1))*/
-1 wcet_bb566_bb571 + 1 wcetloop_566 >= 0; /*Phase_566.*/
-1 C_bb562 + -1 C_bb560 + 1 wcet_bb560_bb562 = 2; /*Phase_0.*/
-1 wcet_bb560_bb562 + 1 wcet_bb560 >= 0; /*Phase_0.*/
-10 L_445 + -1 wcet_bb561 + -1 C_bb560 + 1 wcet_bb560_bb561 = -10; /*Phase_0., DAH BB 561 Line L_445(1*(11-1))*/
-1 wcet_bb560_bb561 + 1 wcet_bb560 >= 0; /*Phase_0.*/
-1 wcet_bb564 + -1 C_bb561 + 1 wcet_bb561_bb564 = 2; /*Phase_0.*/
-1 wcet_bb561_bb564 + 1 wcet_bb561 >= 0; /*Phase_0.*/
-10 L_445 + -1 wcet_bb563 + -1 C_bb561 + 1 wcet_bb561_bb563 = -10; /*Phase_0., DAH BB 563 Line L_445(1*(11-1))*/
-1 wcet_bb561_bb563 + 1 wcet_bb561 >= 0; /*Phase_0.*/
-1 C_bb562 + -1 C_bb568 + -1 C_bb564 + 1 wcet_bb564_bb568 = 4; /*Phase_0.*/
-1 wcet_bb564_bb568 + 1 wcet_bb564 >= 0; /*Phase_0.*/
-1 C_bb562 + -10 L_44b + -1 C_bb567 + -1 C_bb564 + 1 wcet_bb564_bb567 = -8; /*Phase_0., DAH BB 567 Line L_44b(1*(11-1))*/
-1 wcet_bb564_bb567 + 1 wcet_bb564 >= 0; /*Phase_0.*/
-10 L_449 + -1 C_bb562 + -1 C_bb573 + -10 L_447_Pbb572 + -26 C_bb572 + -1 C_bb569 + -10 L_44a + -1 C_bb570 + -10 L_44a_Pbb566 + -1 wcetloop_566 + -1 C_bb563 + 1 wcet_bb563_bb566 = 14; /*Phase_0., DFM BB 566 Line L_44a_Pbb566(1*(11-1)), DAH BB 570 Line L_44a(1*(11-1)), DFH BB 572 Line L_447_Pbb572(1* (11-1)), DAH BB 562 Line L_449(1*(11-1))*/
-1 wcet_bb563_bb566 + 1 wcet_bb563 >= 0; /*Phase_0.*/
-10 L_449 + -1 C_bb562 + -1 C_bb573 + -10 L_447_Pbb572 + -26 C_bb572 + -1 C_bb569 + -20 L_446 + -1 C_bb565 + -1 C_bb563 + 1 wcet_bb563_bb565 = 10; /*Phase_0., DAH BB 565 Line L_446(1*(11-1)), DAH BB 569 Line L_446(1*(11-1)), DFH BB 572 Line L_447_Pbb572(1* (11-1)), DAH BB 562 Line L_449(1*(11-1))*/
-1 wcet_bb563_bb565 + 1 wcet_bb563 >= 0; /*Phase_0.*/
-1 wcet_bb560 + 1 Wcet_basicmath___ieee754_sqrtf_bb560 = 2; /*Phase_0.*/
-10 L_44a_Pbb490 + -1 C_bb495 + -2 C_bb490 + 1 wcet_bb490_bb495 = -8; /*Phase_490., DAH BB 495 Line L_44a_Pbb490(1*(11-1))*/
-1 wcet_bb490_bb495 + 1 wcetloop_490 >= 0; /*Phase_490.*/
-1 C_bb486 + -1 C_bb484 + 1 wcet_bb484_bb486 = 2; /*Phase_0.*/
-1 wcet_bb484_bb486 + 1 wcet_bb484 >= 0; /*Phase_0.*/
-10 L_445 + -1 wcet_bb485 + -1 C_bb484 + 1 wcet_bb484_bb485 = -10; /*Phase_0., DAH BB 485 Line L_445(1*(11-1))*/
-1 wcet_bb484_bb485 + 1 wcet_bb484 >= 0; /*Phase_0.*/
-1 wcet_bb488 + -1 C_bb485 + 1 wcet_bb485_bb488 = 2; /*Phase_0.*/
-1 wcet_bb485_bb488 + 1 wcet_bb485 >= 0; /*Phase_0.*/
-10 L_445 + -1 wcet_bb487 + -1 C_bb485 + 1 wcet_bb485_bb487 = -10; /*Phase_0., DAH BB 487 Line L_445(1*(11-1))*/
-1 wcet_bb485_bb487 + 1 wcet_bb485 >= 0; /*Phase_0.*/
-1 C_bb486 + -1 C_bb492 + -1 C_bb488 + 1 wcet_bb488_bb492 = 4; /*Phase_0.*/
-1 wcet_bb488_bb492 + 1 wcet_bb488 >= 0; /*Phase_0.*/
-1 C_bb486 + -10 L_44b + -1 C_bb491 + -1 C_bb488 + 1 wcet_bb488_bb491 = -8; /*Phase_0., DAH BB 491 Line L_44b(1*(11-1))*/
-1 wcet_bb488_bb491 + 1 wcet_bb488 >= 0; /*Phase_0.*/
-10 L_449 + -1 C_bb486 + -1 C_bb497 + -10 L_447_Pbb496 + -26 C_bb496 + -1 C_bb493 + -10 L_44a + -1 C_bb494 + -10 L_44a_Pbb490 + -1 wcetloop_490 + -1 C_bb487 + 1 wcet_bb487_bb490 = 14; /*Phase_0., DFM BB 490 Line L_44a_Pbb490(1*(11-1)), DAH BB 494 Line L_44a(1*(11-1)), DFH BB 496 Line L_447_Pbb496(1* (11-1)), DAH BB 486 Line L_449(1*(11-1))*/
-1 wcet_bb487_bb490 + 1 wcet_bb487 >= 0; /*Phase_0.*/
-10 L_449 + -1 C_bb486 + -1 C_bb497 + -10 L_447_Pbb496 + -26 C_bb496 + -1 C_bb493 + -20 L_446 + -1 C_bb489 + -1 C_bb487 + 1 wcet_bb487_bb489 = 10; /*Phase_0., DAH BB 489 Line L_446(1*(11-1)), DAH BB 493 Line L_446(1*(11-1)), DFH BB 496 Line L_447_Pbb496(1* (11-1)), DAH BB 486 Line L_449(1*(11-1))*/
-1 wcet_bb487_bb489 + 1 wcet_bb487 >= 0; /*Phase_0.*/
-1 wcet_bb484 + 1 Wcet_basicmath___ieee754_sqrtf_bb484 = 2; /*Phase_0.*/
-10 L_44a_Pbb476 + -1 C_bb481 + -2 C_bb476 + 1 wcet_bb476_bb481 = -8; /*Phase_476., DAH BB 481 Line L_44a_Pbb476(1*(11-1))*/
-1 wcet_bb476_bb481 + 1 wcetloop_476 >= 0; /*Phase_476.*/
-1 C_bb472 + -1 C_bb470 + 1 wcet_bb470_bb472 = 2; /*Phase_0.*/
-1 wcet_bb470_bb472 + 1 wcet_bb470 >= 0; /*Phase_0.*/
-10 L_445 + -1 wcet_bb471 + -1 C_bb470 + 1 wcet_bb470_bb471 = -10; /*Phase_0., DAH BB 471 Line L_445(1*(11-1))*/
-1 wcet_bb470_bb471 + 1 wcet_bb470 >= 0; /*Phase_0.*/
-1 wcet_bb474 + -1 C_bb471 + 1 wcet_bb471_bb474 = 2; /*Phase_0.*/
-1 wcet_bb471_bb474 + 1 wcet_bb471 >= 0; /*Phase_0.*/
-10 L_445 + -1 wcet_bb473 + -1 C_bb471 + 1 wcet_bb471_bb473 = -10; /*Phase_0., DAH BB 473 Line L_445(1*(11-1))*/
-1 wcet_bb471_bb473 + 1 wcet_bb471 >= 0; /*Phase_0.*/
-1 C_bb472 + -1 C_bb478 + -1 C_bb474 + 1 wcet_bb474_bb478 = 4; /*Phase_0.*/
-1 wcet_bb474_bb478 + 1 wcet_bb474 >= 0; /*Phase_0.*/
-1 C_bb472 + -10 L_44b + -1 C_bb477 + -1 C_bb474 + 1 wcet_bb474_bb477 = -8; /*Phase_0., DAH BB 477 Line L_44b(1*(11-1))*/
-1 wcet_bb474_bb477 + 1 wcet_bb474 >= 0; /*Phase_0.*/
-10 L_449 + -1 C_bb472 + -1 C_bb483 + -10 L_447_Pbb482 + -26 C_bb482 + -1 C_bb479 + -10 L_44a + -1 C_bb480 + -10 L_44a_Pbb476 + -1 wcetloop_476 + -1 C_bb473 + 1 wcet_bb473_bb476 = 14; /*Phase_0., DFM BB 476 Line L_44a_Pbb476(1*(11-1)), DAH BB 480 Line L_44a(1*(11-1)), DFH BB 482 Line L_447_Pbb482(1* (11-1)), DAH BB 472 Line L_449(1*(11-1))*/
-1 wcet_bb473_bb476 + 1 wcet_bb473 >= 0; /*Phase_0.*/
-10 L_449 + -1 C_bb472 + -1 C_bb483 + -10 L_447_Pbb482 + -26 C_bb482 + -1 C_bb479 + -20 L_446 + -1 C_bb475 + -1 C_bb473 + 1 wcet_bb473_bb475 = 10; /*Phase_0., DAH BB 475 Line L_446(1*(11-1)), DAH BB 479 Line L_446(1*(11-1)), DFH BB 482 Line L_447_Pbb482(1* (11-1)), DAH BB 472 Line L_449(1*(11-1))*/
-1 wcet_bb473_bb475 + 1 wcet_bb473 >= 0; /*Phase_0.*/
-1 wcet_bb470 + 1 Wcet_basicmath___ieee754_sqrtf_bb470 = 2; /*Phase_0.*/
-10 L_468 + -1 wcet_bb411 + -1 C_bb409 + 1 wcet_bb409_bb411 = -8; /*Phase_0., DAH BB 411 Line L_468(1*(11-1))*/
-1 wcet_bb409_bb411 + 1 wcet_bb409 >= 0; /*Phase_0.*/
-10 L_468 + -1 wcet_bb410 + -1 C_bb409 + 1 wcet_bb409_bb410 = -10; /*Phase_0., DAH BB 410 Line L_468(1*(11-1))*/
-1 wcet_bb409_bb410 + 1 wcet_bb409 >= 0; /*Phase_0.*/
-10 L_468 + -1 wcet_bb411 + -1 C_bb410 + 1 wcet_bb410_bb411 = -10; /*Phase_0., DAH BB 411 Line L_468(1*(11-1))*/
-1 wcet_bb410_bb411 + 1 wcet_bb410 >= 0; /*Phase_0.*/
-1 C_bb413 + -1 C_bb411 + 1 wcet_bb411_bb413 = 2; /*Phase_0.*/
-1 wcet_bb411_bb413 + 1 wcet_bb411 >= 0; /*Phase_0.*/
-10 L_46a + -1 C_bb412 + -1 C_bb411 + 1 wcet_bb411_bb412 = -10; /*Phase_0., DAH BB 412 Line L_46a(1*(11-1))*/
-1 wcet_bb411_bb412 + 1 wcet_bb411 >= 0; /*Phase_0.*/
-1 wcet_bb409 + 1 Wcet_basicmath___kernel_sinf_bb409 = 2; /*Phase_0.*/
-1 wcet_bb404 + -1 C_bb402 + 1 wcet_bb402_bb404 = 2; /*Phase_0.*/
-1 wcet_bb402_bb404 + 1 wcet_bb402 >= 0; /*Phase_0.*/
-1 wcet_bb403 + -1 C_bb402 + 1 wcet_bb402_bb403 = 0; /*Phase_0.*/
-1 wcet_bb402_bb403 + 1 wcet_bb402 >= 0; /*Phase_0.*/
-1 C_bb408 + -1 C_bb404 + 1 wcet_bb404_bb408 = 2; /*Phase_0.*/
-1 wcet_bb404_bb408 + 1 wcet_bb404 >= 0; /*Phase_0.*/
-1 C_bb407 + -1 C_bb404 + 1 wcet_bb404_bb407 = 0; /*Phase_0.*/
-1 wcet_bb404_bb407 + 1 wcet_bb404 >= 0; /*Phase_0.*/
-1 C_bb406 + -1 C_bb403 + 1 wcet_bb403_bb406 = 2; /*Phase_0.*/
-1 wcet_bb403_bb406 + 1 wcet_bb403 >= 0; /*Phase_0.*/
-10 L_461 + -1 C_bb408 + -10 L_45f + -1 C_bb405 + -1 C_bb403 + 1 wcet_bb403_bb405 = -20; /*Phase_0., DAH BB 405 Line L_45f(1*(11-1)), DAH BB 408 Line L_461(1*(11-1))*/
-1 wcet_bb403_bb405 + 1 wcet_bb403 >= 0; /*Phase_0.*/
-1 wcet_bb402 + 1 Wcet_basicmath___kernel_cosf_bb402 = 2; /*Phase_0.*/
-10 L_468 + -1 wcet_bb399 + -1 C_bb397 + 1 wcet_bb397_bb399 = -8; /*Phase_0., DAH BB 399 Line L_468(1*(11-1))*/
-1 wcet_bb397_bb399 + 1 wcet_bb397 >= 0; /*Phase_0.*/
-10 L_468 + -1 wcet_bb398 + -1 C_bb397 + 1 wcet_bb397_bb398 = -10; /*Phase_0., DAH BB 398 Line L_468(1*(11-1))*/
-1 wcet_bb397_bb398 + 1 wcet_bb397 >= 0; /*Phase_0.*/
-10 L_468 + -1 wcet_bb399 + -1 C_bb398 + 1 wcet_bb398_bb399 = -10; /*Phase_0., DAH BB 399 Line L_468(1*(11-1))*/
-1 wcet_bb398_bb399 + 1 wcet_bb398 >= 0; /*Phase_0.*/
-1 C_bb401 + -1 C_bb399 + 1 wcet_bb399_bb401 = 2; /*Phase_0.*/
-1 wcet_bb399_bb401 + 1 wcet_bb399 >= 0; /*Phase_0.*/
-10 L_46a + -1 C_bb400 + -1 C_bb399 + 1 wcet_bb399_bb400 = -10; /*Phase_0., DAH BB 400 Line L_46a(1*(11-1))*/
-1 wcet_bb399_bb400 + 1 wcet_bb399 >= 0; /*Phase_0.*/
-1 wcet_bb397 + 1 Wcet_basicmath___kernel_sinf_bb397 = 2; /*Phase_0.*/
-1 wcet_bb392 + -1 C_bb390 + 1 wcet_bb390_bb392 = 2; /*Phase_0.*/
-1 wcet_bb390_bb392 + 1 wcet_bb390 >= 0; /*Phase_0.*/
-1 wcet_bb391 + -1 C_bb390 + 1 wcet_bb390_bb391 = 0; /*Phase_0.*/
-1 wcet_bb390_bb391 + 1 wcet_bb390 >= 0; /*Phase_0.*/
-1 C_bb396 + -1 C_bb392 + 1 wcet_bb392_bb396 = 2; /*Phase_0.*/
-1 wcet_bb392_bb396 + 1 wcet_bb392 >= 0; /*Phase_0.*/
-1 C_bb395 + -1 C_bb392 + 1 wcet_bb392_bb395 = 0; /*Phase_0.*/
-1 wcet_bb392_bb395 + 1 wcet_bb392 >= 0; /*Phase_0.*/
-1 C_bb394 + -1 C_bb391 + 1 wcet_bb391_bb394 = 2; /*Phase_0.*/
-1 wcet_bb391_bb394 + 1 wcet_bb391 >= 0; /*Phase_0.*/
-10 L_461 + -1 C_bb396 + -10 L_45f + -1 C_bb393 + -1 C_bb391 + 1 wcet_bb391_bb393 = -20; /*Phase_0., DAH BB 393 Line L_45f(1*(11-1)), DAH BB 396 Line L_461(1*(11-1))*/
-1 wcet_bb391_bb393 + 1 wcet_bb391 >= 0; /*Phase_0.*/
-1 wcet_bb390 + 1 Wcet_basicmath___kernel_cosf_bb390 = 2; /*Phase_0.*/
-1 C_bb373 + -1 C_bb371 + 1 wcet_bb371_bb373 = 2; /*Phase_0.*/
-1 wcet_bb371_bb373 + 1 wcet_bb371 >= 0; /*Phase_0.*/
-10 L_432 + -1 wcet_bb372 + -1 C_bb371 + 1 wcet_bb371_bb372 = -10; /*Phase_0., DAH BB 372 Line L_432(1*(11-1))*/
-1 wcet_bb371_bb372 + 1 wcet_bb371 >= 0; /*Phase_0.*/
-1 wcet_bb375 + -1 C_bb372 + 1 wcet_bb372_bb375 = 2; /*Phase_0.*/
-1 wcet_bb372_bb375 + 1 wcet_bb372 >= 0; /*Phase_0.*/
-10 L_433 + -1 wcet_bb374 + -1 C_bb372 + 1 wcet_bb372_bb374 = -10; /*Phase_0., DAH BB 374 Line L_433(1*(11-1))*/
-1 wcet_bb372_bb374 + 1 wcet_bb372 >= 0; /*Phase_0.*/
-1 C_bb379 + -1 C_bb375 + 1 wcet_bb375_bb379 = 2; /*Phase_0.*/
-1 wcet_bb375_bb379 + 1 wcet_bb375 >= 0; /*Phase_0.*/
-10 L_436 + -1 wcet_bb378 + -1 C_bb375 + 1 wcet_bb375_bb378 = -10; /*Phase_0., DAH BB 378 Line L_436(1*(11-1))*/
-1 wcet_bb375_bb378 + 1 wcet_bb375 >= 0; /*Phase_0.*/
-1 wcet_bb382 + -1 C_bb378 + 1 wcet_bb378_bb382 = 2; /*Phase_0.*/
-1 wcet_bb378_bb382 + 1 wcet_bb378 >= 0; /*Phase_0.*/
-1 wcet_bb381 + -1 C_bb378 + 1 wcet_bb378_bb381 = 0; /*Phase_0.*/
-1 wcet_bb378_bb381 + 1 wcet_bb378 >= 0; /*Phase_0.*/
-1 wcet_bb382 + -1 C_bb381 + 1 wcet_bb381_bb382 = 2; /*Phase_0.*/
-1 wcet_bb381_bb382 + 1 wcet_bb381 >= 0; /*Phase_0.*/
-10 L_439 + -1 wcet_bb387 + -1 C_bb385 + -10 L_438 + -1 C_bb383 + -1 C_bb381 + 1 wcet_bb381_bb383 = -20; /*Phase_0., DAH BB 383 Line L_438(1*(11-1)), DAH BB 387 Line L_439(1*(11-1))*/
-1 wcet_bb381_bb383 + 1 wcet_bb381 >= 0; /*Phase_0.*/
-10 L_439 + -1 wcet_bb387 + -1 C_bb385 + -1 C_bb382 + 1 wcet_bb382_bb385 = -8; /*Phase_0., DAH BB 387 Line L_439(1*(11-1))*/
-1 wcet_bb382_bb385 + 1 wcet_bb382 >= 0; /*Phase_0.*/
-1 wcet_bb384 + -1 C_bb382 + 1 wcet_bb382_bb384 = 0; /*Phase_0.*/
-1 wcet_bb382_bb384 + 1 wcet_bb382 >= 0; /*Phase_0.*/
-1 wcet_bb387 + -1 C_bb384 + 1 wcet_bb384_bb387 = 2; /*Phase_0.*/
-1 wcet_bb384_bb387 + 1 wcet_bb384 >= 0; /*Phase_0.*/
-10 L_439 + -1 wcet_bb387 + -1 C_bb385 + -1 C_bb383 + -10 L_43f + -1 C_bb386 + -1 C_bb384 + 1 wcet_bb384_bb386 = -18; /*Phase_0., DAH BB 386 Line L_43f(1*(11-1)), DAH BB 387 Line L_439(1*(11-1))*/
-1 wcet_bb384_bb386 + 1 wcet_bb384 >= 0; /*Phase_0.*/
-1 C_bb388 + -1 C_bb389 + -1 C_bb387 + 1 wcet_bb387_bb389 = 4; /*Phase_0.*/
-1 wcet_bb387_bb389 + 1 wcet_bb387 >= 0; /*Phase_0.*/
-10 L_439 + -1 C_bb388 + -1 C_bb387 + 1 wcet_bb387_bb388 = -10; /*Phase_0., DAH BB 388 Line L_439(1*(11-1))*/
-1 wcet_bb387_bb388 + 1 wcet_bb387 >= 0; /*Phase_0.*/
-1 C_bb380 + -1 C_bb377 + -1 C_bb374 + 1 wcet_bb374_bb377 = 4; /*Phase_0.*/
-1 wcet_bb374_bb377 + 1 wcet_bb374 >= 0; /*Phase_0.*/
-10 L_435 + -1 C_bb380 + -1 C_bb376 + -1 C_bb374 + 1 wcet_bb374_bb376 = -10; /*Phase_0., DAH BB 380 Line L_435(1*(11-1))*/
-1 wcet_bb374_bb376 + 1 wcet_bb374 >= 0; /*Phase_0.*/
-1 wcet_bb371 + 1 Wcet_basicmath___ieee754_rem_pio2f_bb371 = 2; /*Phase_0.*/
-10 L_468 + -1 wcet_bb338 + -1 C_bb336 + 1 wcet_bb336_bb338 = -8; /*Phase_0., DAH BB 338 Line L_468(1*(11-1))*/
-1 wcet_bb336_bb338 + 1 wcet_bb336 >= 0; /*Phase_0.*/
-10 L_468 + -1 wcet_bb337 + -1 C_bb336 + 1 wcet_bb336_bb337 = -10; /*Phase_0., DAH BB 337 Line L_468(1*(11-1))*/
-1 wcet_bb336_bb337 + 1 wcet_bb336 >= 0; /*Phase_0.*/
-10 L_468 + -1 wcet_bb338 + -1 C_bb337 + 1 wcet_bb337_bb338 = -10; /*Phase_0., DAH BB 338 Line L_468(1*(11-1))*/
-1 wcet_bb337_bb338 + 1 wcet_bb337 >= 0; /*Phase_0.*/
-1 C_bb340 + -1 C_bb338 + 1 wcet_bb338_bb340 = 2; /*Phase_0.*/
-1 wcet_bb338_bb340 + 1 wcet_bb338 >= 0; /*Phase_0.*/
-10 L_46a + -1 C_bb339 + -1 C_bb338 + 1 wcet_bb338_bb339 = -10; /*Phase_0., DAH BB 339 Line L_46a(1*(11-1))*/
-1 wcet_bb338_bb339 + 1 wcet_bb338 >= 0; /*Phase_0.*/
-1 wcet_bb336 + 1 Wcet_basicmath___kernel_sinf_bb336 = 2; /*Phase_0.*/
-1 wcet_bb331 + -1 C_bb329 + 1 wcet_bb329_bb331 = 2; /*Phase_0.*/
-1 wcet_bb329_bb331 + 1 wcet_bb329 >= 0; /*Phase_0.*/
-1 wcet_bb330 + -1 C_bb329 + 1 wcet_bb329_bb330 = 0; /*Phase_0.*/
-1 wcet_bb329_bb330 + 1 wcet_bb329 >= 0; /*Phase_0.*/
-1 C_bb335 + -1 C_bb331 + 1 wcet_bb331_bb335 = 2; /*Phase_0.*/
-1 wcet_bb331_bb335 + 1 wcet_bb331 >= 0; /*Phase_0.*/
-1 C_bb334 + -1 C_bb331 + 1 wcet_bb331_bb334 = 0; /*Phase_0.*/
-1 wcet_bb331_bb334 + 1 wcet_bb331 >= 0; /*Phase_0.*/
-1 C_bb333 + -1 C_bb330 + 1 wcet_bb330_bb333 = 2; /*Phase_0.*/
-1 wcet_bb330_bb333 + 1 wcet_bb330 >= 0; /*Phase_0.*/
-10 L_461 + -1 C_bb335 + -10 L_45f + -1 C_bb332 + -1 C_bb330 + 1 wcet_bb330_bb332 = -20; /*Phase_0., DAH BB 332 Line L_45f(1*(11-1)), DAH BB 335 Line L_461(1*(11-1))*/
-1 wcet_bb330_bb332 + 1 wcet_bb330 >= 0; /*Phase_0.*/
-1 wcet_bb329 + 1 Wcet_basicmath___kernel_cosf_bb329 = 2; /*Phase_0.*/
-10 L_468 + -1 wcet_bb326 + -1 C_bb324 + 1 wcet_bb324_bb326 = -8; /*Phase_0., DAH BB 326 Line L_468(1*(11-1))*/
-1 wcet_bb324_bb326 + 1 wcet_bb324 >= 0; /*Phase_0.*/
-10 L_468 + -1 wcet_bb325 + -1 C_bb324 + 1 wcet_bb324_bb325 = -10; /*Phase_0., DAH BB 325 Line L_468(1*(11-1))*/
-1 wcet_bb324_bb325 + 1 wcet_bb324 >= 0; /*Phase_0.*/
-10 L_468 + -1 wcet_bb326 + -1 C_bb325 + 1 wcet_bb325_bb326 = -10; /*Phase_0., DAH BB 326 Line L_468(1*(11-1))*/
-1 wcet_bb325_bb326 + 1 wcet_bb325 >= 0; /*Phase_0.*/
-1 C_bb328 + -1 C_bb326 + 1 wcet_bb326_bb328 = 2; /*Phase_0.*/
-1 wcet_bb326_bb328 + 1 wcet_bb326 >= 0; /*Phase_0.*/
-10 L_46a + -1 C_bb327 + -1 C_bb326 + 1 wcet_bb326_bb327 = -10; /*Phase_0., DAH BB 327 Line L_46a(1*(11-1))*/
-1 wcet_bb326_bb327 + 1 wcet_bb326 >= 0; /*Phase_0.*/
-1 wcet_bb324 + 1 Wcet_basicmath___kernel_sinf_bb324 = 2; /*Phase_0.*/
-1 wcet_bb319 + -1 C_bb317 + 1 wcet_bb317_bb319 = 2; /*Phase_0.*/
-1 wcet_bb317_bb319 + 1 wcet_bb317 >= 0; /*Phase_0.*/
-1 wcet_bb318 + -1 C_bb317 + 1 wcet_bb317_bb318 = 0; /*Phase_0.*/
-1 wcet_bb317_bb318 + 1 wcet_bb317 >= 0; /*Phase_0.*/
-1 C_bb323 + -1 C_bb319 + 1 wcet_bb319_bb323 = 2; /*Phase_0.*/
-1 wcet_bb319_bb323 + 1 wcet_bb319 >= 0; /*Phase_0.*/
-1 C_bb322 + -1 C_bb319 + 1 wcet_bb319_bb322 = 0; /*Phase_0.*/
-1 wcet_bb319_bb322 + 1 wcet_bb319 >= 0; /*Phase_0.*/
-1 C_bb321 + -1 C_bb318 + 1 wcet_bb318_bb321 = 2; /*Phase_0.*/
-1 wcet_bb318_bb321 + 1 wcet_bb318 >= 0; /*Phase_0.*/
-10 L_461 + -1 C_bb323 + -10 L_45f + -1 C_bb320 + -1 C_bb318 + 1 wcet_bb318_bb320 = -20; /*Phase_0., DAH BB 320 Line L_45f(1*(11-1)), DAH BB 323 Line L_461(1*(11-1))*/
-1 wcet_bb318_bb320 + 1 wcet_bb318 >= 0; /*Phase_0.*/
-1 wcet_bb317 + 1 Wcet_basicmath___kernel_cosf_bb317 = 2; /*Phase_0.*/
-1 C_bb300 + -1 C_bb298 + 1 wcet_bb298_bb300 = 2; /*Phase_0.*/
-1 wcet_bb298_bb300 + 1 wcet_bb298 >= 0; /*Phase_0.*/
-10 L_432 + -1 wcet_bb299 + -1 C_bb298 + 1 wcet_bb298_bb299 = -10; /*Phase_0., DAH BB 299 Line L_432(1*(11-1))*/
-1 wcet_bb298_bb299 + 1 wcet_bb298 >= 0; /*Phase_0.*/
-1 wcet_bb302 + -1 C_bb299 + 1 wcet_bb299_bb302 = 2; /*Phase_0.*/
-1 wcet_bb299_bb302 + 1 wcet_bb299 >= 0; /*Phase_0.*/
-10 L_433 + -1 wcet_bb301 + -1 C_bb299 + 1 wcet_bb299_bb301 = -10; /*Phase_0., DAH BB 301 Line L_433(1*(11-1))*/
-1 wcet_bb299_bb301 + 1 wcet_bb299 >= 0; /*Phase_0.*/
-1 C_bb306 + -1 C_bb302 + 1 wcet_bb302_bb306 = 2; /*Phase_0.*/
-1 wcet_bb302_bb306 + 1 wcet_bb302 >= 0; /*Phase_0.*/
-10 L_436 + -1 wcet_bb305 + -1 C_bb302 + 1 wcet_bb302_bb305 = -10; /*Phase_0., DAH BB 305 Line L_436(1*(11-1))*/
-1 wcet_bb302_bb305 + 1 wcet_bb302 >= 0; /*Phase_0.*/
-1 wcet_bb309 + -1 C_bb305 + 1 wcet_bb305_bb309 = 2; /*Phase_0.*/
-1 wcet_bb305_bb309 + 1 wcet_bb305 >= 0; /*Phase_0.*/
-1 wcet_bb308 + -1 C_bb305 + 1 wcet_bb305_bb308 = 0; /*Phase_0.*/
-1 wcet_bb305_bb308 + 1 wcet_bb305 >= 0; /*Phase_0.*/
-1 wcet_bb309 + -1 C_bb308 + 1 wcet_bb308_bb309 = 2; /*Phase_0.*/
-1 wcet_bb308_bb309 + 1 wcet_bb308 >= 0; /*Phase_0.*/
-10 L_439 + -1 wcet_bb314 + -1 C_bb312 + -10 L_438 + -1 C_bb310 + -1 C_bb308 + 1 wcet_bb308_bb310 = -20; /*Phase_0., DAH BB 310 Line L_438(1*(11-1)), DAH BB 314 Line L_439(1*(11-1))*/
-1 wcet_bb308_bb310 + 1 wcet_bb308 >= 0; /*Phase_0.*/
-10 L_439 + -1 wcet_bb314 + -1 C_bb312 + -1 C_bb309 + 1 wcet_bb309_bb312 = -8; /*Phase_0., DAH BB 314 Line L_439(1*(11-1))*/
-1 wcet_bb309_bb312 + 1 wcet_bb309 >= 0; /*Phase_0.*/
-1 wcet_bb311 + -1 C_bb309 + 1 wcet_bb309_bb311 = 0; /*Phase_0.*/
-1 wcet_bb309_bb311 + 1 wcet_bb309 >= 0; /*Phase_0.*/
-1 wcet_bb314 + -1 C_bb311 + 1 wcet_bb311_bb314 = 2; /*Phase_0.*/
-1 wcet_bb311_bb314 + 1 wcet_bb311 >= 0; /*Phase_0.*/
-10 L_439 + -1 wcet_bb314 + -1 C_bb312 + -1 C_bb310 + -10 L_43f + -1 C_bb313 + -1 C_bb311 + 1 wcet_bb311_bb313 = -18; /*Phase_0., DAH BB 313 Line L_43f(1*(11-1)), DAH BB 314 Line L_439(1*(11-1))*/
-1 wcet_bb311_bb313 + 1 wcet_bb311 >= 0; /*Phase_0.*/
-1 C_bb315 + -1 C_bb316 + -1 C_bb314 + 1 wcet_bb314_bb316 = 4; /*Phase_0.*/
-1 wcet_bb314_bb316 + 1 wcet_bb314 >= 0; /*Phase_0.*/
-10 L_439 + -1 C_bb315 + -1 C_bb314 + 1 wcet_bb314_bb315 = -10; /*Phase_0., DAH BB 315 Line L_439(1*(11-1))*/
-1 wcet_bb314_bb315 + 1 wcet_bb314 >= 0; /*Phase_0.*/
-1 C_bb307 + -1 C_bb304 + -1 C_bb301 + 1 wcet_bb301_bb304 = 4; /*Phase_0.*/
-1 wcet_bb301_bb304 + 1 wcet_bb301 >= 0; /*Phase_0.*/
-10 L_435 + -1 C_bb307 + -1 C_bb303 + -1 C_bb301 + 1 wcet_bb301_bb303 = -10; /*Phase_0., DAH BB 307 Line L_435(1*(11-1))*/
-1 wcet_bb301_bb303 + 1 wcet_bb301 >= 0; /*Phase_0.*/
-1 wcet_bb298 + 1 Wcet_basicmath___ieee754_rem_pio2f_bb298 = 2; /*Phase_0.*/
-10 L_468 + -1 wcet_bb265 + -1 C_bb263 + 1 wcet_bb263_bb265 = -8; /*Phase_0., DAH BB 265 Line L_468(1*(11-1))*/
-1 wcet_bb263_bb265 + 1 wcet_bb263 >= 0; /*Phase_0.*/
-10 L_468 + -1 wcet_bb264 + -1 C_bb263 + 1 wcet_bb263_bb264 = -10; /*Phase_0., DAH BB 264 Line L_468(1*(11-1))*/
-1 wcet_bb263_bb264 + 1 wcet_bb263 >= 0; /*Phase_0.*/
-10 L_468 + -1 wcet_bb265 + -1 C_bb264 + 1 wcet_bb264_bb265 = -10; /*Phase_0., DAH BB 265 Line L_468(1*(11-1))*/
-1 wcet_bb264_bb265 + 1 wcet_bb264 >= 0; /*Phase_0.*/
-1 C_bb267 + -1 C_bb265 + 1 wcet_bb265_bb267 = 2; /*Phase_0.*/
-1 wcet_bb265_bb267 + 1 wcet_bb265 >= 0; /*Phase_0.*/
-10 L_46a + -1 C_bb266 + -1 C_bb265 + 1 wcet_bb265_bb266 = -10; /*Phase_0., DAH BB 266 Line L_46a(1*(11-1))*/
-1 wcet_bb265_bb266 + 1 wcet_bb265 >= 0; /*Phase_0.*/
-1 wcet_bb263 + 1 Wcet_basicmath___kernel_sinf_bb263 = 2; /*Phase_0.*/
-1 wcet_bb258 + -1 C_bb256 + 1 wcet_bb256_bb258 = 2; /*Phase_0.*/
-1 wcet_bb256_bb258 + 1 wcet_bb256 >= 0; /*Phase_0.*/
-1 wcet_bb257 + -1 C_bb256 + 1 wcet_bb256_bb257 = 0; /*Phase_0.*/
-1 wcet_bb256_bb257 + 1 wcet_bb256 >= 0; /*Phase_0.*/
-1 C_bb262 + -1 C_bb258 + 1 wcet_bb258_bb262 = 2; /*Phase_0.*/
-1 wcet_bb258_bb262 + 1 wcet_bb258 >= 0; /*Phase_0.*/
-1 C_bb261 + -1 C_bb258 + 1 wcet_bb258_bb261 = 0; /*Phase_0.*/
-1 wcet_bb258_bb261 + 1 wcet_bb258 >= 0; /*Phase_0.*/
-1 C_bb260 + -1 C_bb257 + 1 wcet_bb257_bb260 = 2; /*Phase_0.*/
-1 wcet_bb257_bb260 + 1 wcet_bb257 >= 0; /*Phase_0.*/
-10 L_461 + -1 C_bb262 + -10 L_45f + -1 C_bb259 + -1 C_bb257 + 1 wcet_bb257_bb259 = -20; /*Phase_0., DAH BB 259 Line L_45f(1*(11-1)), DAH BB 262 Line L_461(1*(11-1))*/
-1 wcet_bb257_bb259 + 1 wcet_bb257 >= 0; /*Phase_0.*/
-1 wcet_bb256 + 1 Wcet_basicmath___kernel_cosf_bb256 = 2; /*Phase_0.*/
-10 L_468 + -1 wcet_bb253 + -1 C_bb251 + 1 wcet_bb251_bb253 = -8; /*Phase_0., DAH BB 253 Line L_468(1*(11-1))*/
-1 wcet_bb251_bb253 + 1 wcet_bb251 >= 0; /*Phase_0.*/
-10 L_468 + -1 wcet_bb252 + -1 C_bb251 + 1 wcet_bb251_bb252 = -10; /*Phase_0., DAH BB 252 Line L_468(1*(11-1))*/
-1 wcet_bb251_bb252 + 1 wcet_bb251 >= 0; /*Phase_0.*/
-10 L_468 + -1 wcet_bb253 + -1 C_bb252 + 1 wcet_bb252_bb253 = -10; /*Phase_0., DAH BB 253 Line L_468(1*(11-1))*/
-1 wcet_bb252_bb253 + 1 wcet_bb252 >= 0; /*Phase_0.*/
-1 C_bb255 + -1 C_bb253 + 1 wcet_bb253_bb255 = 2; /*Phase_0.*/
-1 wcet_bb253_bb255 + 1 wcet_bb253 >= 0; /*Phase_0.*/
-10 L_46a + -1 C_bb254 + -1 C_bb253 + 1 wcet_bb253_bb254 = -10; /*Phase_0., DAH BB 254 Line L_46a(1*(11-1))*/
-1 wcet_bb253_bb254 + 1 wcet_bb253 >= 0; /*Phase_0.*/
-1 wcet_bb251 + 1 Wcet_basicmath___kernel_sinf_bb251 = 2; /*Phase_0.*/
-1 wcet_bb246 + -1 C_bb244 + 1 wcet_bb244_bb246 = 2; /*Phase_0.*/
-1 wcet_bb244_bb246 + 1 wcet_bb244 >= 0; /*Phase_0.*/
-1 wcet_bb245 + -1 C_bb244 + 1 wcet_bb244_bb245 = 0; /*Phase_0.*/
-1 wcet_bb244_bb245 + 1 wcet_bb244 >= 0; /*Phase_0.*/
-1 C_bb250 + -1 C_bb246 + 1 wcet_bb246_bb250 = 2; /*Phase_0.*/
-1 wcet_bb246_bb250 + 1 wcet_bb246 >= 0; /*Phase_0.*/
-1 C_bb249 + -1 C_bb246 + 1 wcet_bb246_bb249 = 0; /*Phase_0.*/
-1 wcet_bb246_bb249 + 1 wcet_bb246 >= 0; /*Phase_0.*/
-1 C_bb248 + -1 C_bb245 + 1 wcet_bb245_bb248 = 2; /*Phase_0.*/
-1 wcet_bb245_bb248 + 1 wcet_bb245 >= 0; /*Phase_0.*/
-10 L_461 + -1 C_bb250 + -10 L_45f + -1 C_bb247 + -1 C_bb245 + 1 wcet_bb245_bb247 = -20; /*Phase_0., DAH BB 247 Line L_45f(1*(11-1)), DAH BB 250 Line L_461(1*(11-1))*/
-1 wcet_bb245_bb247 + 1 wcet_bb245 >= 0; /*Phase_0.*/
-1 wcet_bb244 + 1 Wcet_basicmath___kernel_cosf_bb244 = 2; /*Phase_0.*/
-1 C_bb227 + -1 C_bb225 + 1 wcet_bb225_bb227 = 2; /*Phase_0.*/
-1 wcet_bb225_bb227 + 1 wcet_bb225 >= 0; /*Phase_0.*/
-10 L_432 + -1 wcet_bb226 + -1 C_bb225 + 1 wcet_bb225_bb226 = -10; /*Phase_0., DAH BB 226 Line L_432(1*(11-1))*/
-1 wcet_bb225_bb226 + 1 wcet_bb225 >= 0; /*Phase_0.*/
-1 wcet_bb229 + -1 C_bb226 + 1 wcet_bb226_bb229 = 2; /*Phase_0.*/
-1 wcet_bb226_bb229 + 1 wcet_bb226 >= 0; /*Phase_0.*/
-10 L_433 + -1 wcet_bb228 + -1 C_bb226 + 1 wcet_bb226_bb228 = -10; /*Phase_0., DAH BB 228 Line L_433(1*(11-1))*/
-1 wcet_bb226_bb228 + 1 wcet_bb226 >= 0; /*Phase_0.*/
-1 C_bb233 + -1 C_bb229 + 1 wcet_bb229_bb233 = 2; /*Phase_0.*/
-1 wcet_bb229_bb233 + 1 wcet_bb229 >= 0; /*Phase_0.*/
-10 L_436 + -1 wcet_bb232 + -1 C_bb229 + 1 wcet_bb229_bb232 = -10; /*Phase_0., DAH BB 232 Line L_436(1*(11-1))*/
-1 wcet_bb229_bb232 + 1 wcet_bb229 >= 0; /*Phase_0.*/
-1 wcet_bb236 + -1 C_bb232 + 1 wcet_bb232_bb236 = 2; /*Phase_0.*/
-1 wcet_bb232_bb236 + 1 wcet_bb232 >= 0; /*Phase_0.*/
-1 wcet_bb235 + -1 C_bb232 + 1 wcet_bb232_bb235 = 0; /*Phase_0.*/
-1 wcet_bb232_bb235 + 1 wcet_bb232 >= 0; /*Phase_0.*/
-1 wcet_bb236 + -1 C_bb235 + 1 wcet_bb235_bb236 = 2; /*Phase_0.*/
-1 wcet_bb235_bb236 + 1 wcet_bb235 >= 0; /*Phase_0.*/
-10 L_439 + -1 wcet_bb241 + -1 C_bb239 + -10 L_438 + -1 C_bb237 + -1 C_bb235 + 1 wcet_bb235_bb237 = -20; /*Phase_0., DAH BB 237 Line L_438(1*(11-1)), DAH BB 241 Line L_439(1*(11-1))*/
-1 wcet_bb235_bb237 + 1 wcet_bb235 >= 0; /*Phase_0.*/
-10 L_439 + -1 wcet_bb241 + -1 C_bb239 + -1 C_bb236 + 1 wcet_bb236_bb239 = -8; /*Phase_0., DAH BB 241 Line L_439(1*(11-1))*/
-1 wcet_bb236_bb239 + 1 wcet_bb236 >= 0; /*Phase_0.*/
-1 wcet_bb238 + -1 C_bb236 + 1 wcet_bb236_bb238 = 0; /*Phase_0.*/
-1 wcet_bb236_bb238 + 1 wcet_bb236 >= 0; /*Phase_0.*/
-1 wcet_bb241 + -1 C_bb238 + 1 wcet_bb238_bb241 = 2; /*Phase_0.*/
-1 wcet_bb238_bb241 + 1 wcet_bb238 >= 0; /*Phase_0.*/
-10 L_439 + -1 wcet_bb241 + -1 C_bb239 + -1 C_bb237 + -10 L_43f + -1 C_bb240 + -1 C_bb238 + 1 wcet_bb238_bb240 = -18; /*Phase_0., DAH BB 240 Line L_43f(1*(11-1)), DAH BB 241 Line L_439(1*(11-1))*/
-1 wcet_bb238_bb240 + 1 wcet_bb238 >= 0; /*Phase_0.*/
-1 C_bb242 + -1 C_bb243 + -1 C_bb241 + 1 wcet_bb241_bb243 = 4; /*Phase_0.*/
-1 wcet_bb241_bb243 + 1 wcet_bb241 >= 0; /*Phase_0.*/
-10 L_439 + -1 C_bb242 + -1 C_bb241 + 1 wcet_bb241_bb242 = -10; /*Phase_0., DAH BB 242 Line L_439(1*(11-1))*/
-1 wcet_bb241_bb242 + 1 wcet_bb241 >= 0; /*Phase_0.*/
-1 C_bb234 + -1 C_bb231 + -1 C_bb228 + 1 wcet_bb228_bb231 = 4; /*Phase_0.*/
-1 wcet_bb228_bb231 + 1 wcet_bb228 >= 0; /*Phase_0.*/
-10 L_435 + -1 C_bb234 + -1 C_bb230 + -1 C_bb228 + 1 wcet_bb228_bb230 = -10; /*Phase_0., DAH BB 234 Line L_435(1*(11-1))*/
-1 wcet_bb228_bb230 + 1 wcet_bb228 >= 0; /*Phase_0.*/
-1 wcet_bb225 + 1 Wcet_basicmath___ieee754_rem_pio2f_bb225 = 2; /*Phase_0.*/
-1 wcet_bb183 + -1 C_bb181 + 1 wcet_bb181_bb183 = 2; /*Phase_0.*/
-1 wcet_bb181_bb183 + 1 wcet_bb181 >= 0; /*Phase_0.*/
-10 L_475 + -1 wcet_bb182 + -1 C_bb181 + 1 wcet_bb181_bb182 = -10; /*Phase_0., DAH BB 182 Line L_475(1*(11-1))*/
-1 wcet_bb181_bb182 + 1 wcet_bb181 >= 0; /*Phase_0.*/
-1 wcet_bb187 + -1 C_bb183 + 1 wcet_bb183_bb187 = 2; /*Phase_0.*/
-1 wcet_bb183_bb187 + 1 wcet_bb183 >= 0; /*Phase_0.*/
-10 L_479 + -1 C_bb186 + -1 C_bb183 + 1 wcet_bb183_bb186 = -10; /*Phase_0., DAH BB 186 Line L_479(1*(11-1))*/
-1 wcet_bb183_bb186 + 1 wcet_bb183 >= 0; /*Phase_0.*/
-1 C_bb185 + -1 C_bb182 + 1 wcet_bb182_bb185 = 2; /*Phase_0.*/
-1 wcet_bb182_bb185 + 1 wcet_bb182 >= 0; /*Phase_0.*/
-1 wcet_bb187 + -10 L_476 + -1 C_bb184 + -1 C_bb182 + 1 wcet_bb182_bb184 = -10; /*Phase_0., DAH BB 184 Line L_476(1*(11-1))*/
-1 wcet_bb182_bb184 + 1 wcet_bb182 >= 0; /*Phase_0.*/
-1 C_bb189 + -1 C_bb187 + 1 wcet_bb187_bb189 = 2; /*Phase_0.*/
-1 wcet_bb187_bb189 + 1 wcet_bb187 >= 0; /*Phase_0.*/
-10 L_477 + -1 wcet_bb188 + -1 C_bb187 + 1 wcet_bb187_bb188 = -10; /*Phase_0., DAH BB 188 Line L_477(1*(11-1))*/
-1 wcet_bb187_bb188 + 1 wcet_bb187 >= 0; /*Phase_0.*/
-1 C_bb191 + -1 C_bb188 + 1 wcet_bb188_bb191 = 2; /*Phase_0.*/
-1 wcet_bb188_bb191 + 1 wcet_bb188 >= 0; /*Phase_0.*/
-1 wcet_bb190 + -1 C_bb188 + 1 wcet_bb188_bb190 = 0; /*Phase_0.*/
-1 wcet_bb188_bb190 + 1 wcet_bb188 >= 0; /*Phase_0.*/
-1 wcet_bb193 + -1 C_bb190 + 1 wcet_bb190_bb193 = 2; /*Phase_0.*/
-1 wcet_bb190_bb193 + 1 wcet_bb190 >= 0; /*Phase_0.*/
-10 L_478 + -1 C_bb192 + -1 C_bb190 + 1 wcet_bb190_bb192 = -10; /*Phase_0., DAH BB 192 Line L_478(1*(11-1))*/
-1 wcet_bb190_bb192 + 1 wcet_bb190 >= 0; /*Phase_0.*/
-1 C_bb191 + -1 C_bb193 + 1 wcet_bb193_bb191 = 2; /*Phase_0.*/
-1 wcet_bb193_bb191 + 1 wcet_bb193 >= 0; /*Phase_0.*/
-10 L_47a + -1 C_bb194 + -1 C_bb193 + 1 wcet_bb193_bb194 = -10; /*Phase_0., DAH BB 194 Line L_47a(1*(11-1))*/
-1 wcet_bb193_bb194 + 1 wcet_bb193 >= 0; /*Phase_0.*/
-1 wcet_bb181 + 1 Wcet_basicmath___scalbnf_bb181 = 2; /*Phase_0.*/
-10 L_44a_Pbb173 + -1 C_bb178 + -2 C_bb173 + 1 wcet_bb173_bb178 = -8; /*Phase_173., DAH BB 178 Line L_44a_Pbb173(1*(11-1))*/
-1 wcet_bb173_bb178 + 1 wcetloop_173 >= 0; /*Phase_173.*/
-1 C_bb169 + -1 C_bb167 + 1 wcet_bb167_bb169 = 2; /*Phase_0.*/
-1 wcet_bb167_bb169 + 1 wcet_bb167 >= 0; /*Phase_0.*/
-10 L_445 + -1 wcet_bb168 + -1 C_bb167 + 1 wcet_bb167_bb168 = -10; /*Phase_0., DAH BB 168 Line L_445(1*(11-1))*/
-1 wcet_bb167_bb168 + 1 wcet_bb167 >= 0; /*Phase_0.*/
-1 wcet_bb171 + -1 C_bb168 + 1 wcet_bb168_bb171 = 2; /*Phase_0.*/
-1 wcet_bb168_bb171 + 1 wcet_bb168 >= 0; /*Phase_0.*/
-10 L_445 + -1 wcet_bb170 + -1 C_bb168 + 1 wcet_bb168_bb170 = -10; /*Phase_0., DAH BB 170 Line L_445(1*(11-1))*/
-1 wcet_bb168_bb170 + 1 wcet_bb168 >= 0; /*Phase_0.*/
-1 C_bb169 + -1 C_bb175 + -1 C_bb171 + 1 wcet_bb171_bb175 = 4; /*Phase_0.*/
-1 wcet_bb171_bb175 + 1 wcet_bb171 >= 0; /*Phase_0.*/
-1 C_bb169 + -10 L_44b + -1 C_bb174 + -1 C_bb171 + 1 wcet_bb171_bb174 = -8; /*Phase_0., DAH BB 174 Line L_44b(1*(11-1))*/
-1 wcet_bb171_bb174 + 1 wcet_bb171 >= 0; /*Phase_0.*/
-10 L_449 + -1 C_bb169 + -1 C_bb180 + -10 L_447_Pbb179 + -26 C_bb179 + -1 C_bb176 + -10 L_44a + -1 C_bb177 + -10 L_44a_Pbb173 + -1 wcetloop_173 + -1 C_bb170 + 1 wcet_bb170_bb173 = 14; /*Phase_0., DFM BB 173 Line L_44a_Pbb173(1*(11-1)), DAH BB 177 Line L_44a(1*(11-1)), DFH BB 179 Line L_447_Pbb179(1* (11-1)), DAH BB 169 Line L_449(1*(11-1))*/
-1 wcet_bb170_bb173 + 1 wcet_bb170 >= 0; /*Phase_0.*/
-10 L_449 + -1 C_bb169 + -1 C_bb180 + -10 L_447_Pbb179 + -26 C_bb179 + -1 C_bb176 + -20 L_446 + -1 C_bb172 + -1 C_bb170 + 1 wcet_bb170_bb172 = 10; /*Phase_0., DAH BB 172 Line L_446(1*(11-1)), DAH BB 176 Line L_446(1*(11-1)), DFH BB 179 Line L_447_Pbb179(1* (11-1)), DAH BB 169 Line L_449(1*(11-1))*/
-1 wcet_bb170_bb172 + 1 wcet_bb170 >= 0; /*Phase_0.*/
-1 wcet_bb167 + 1 Wcet_basicmath___ieee754_sqrtf_bb167 = 2; /*Phase_0.*/
-10 L_44a_Pbb97 + -1 C_bb102 + -2 C_bb97 + 1 wcet_bb97_bb102 = -8; /*Phase_97., DAH BB 102 Line L_44a_Pbb97(1*(11-1))*/
-1 wcet_bb97_bb102 + 1 wcetloop_97 >= 0; /*Phase_97.*/
-1 C_bb93 + -1 C_bb91 + 1 wcet_bb91_bb93 = 2; /*Phase_0.*/
-1 wcet_bb91_bb93 + 1 wcet_bb91 >= 0; /*Phase_0.*/
-10 L_445 + -1 wcet_bb92 + -1 C_bb91 + 1 wcet_bb91_bb92 = -10; /*Phase_0., DAH BB 92 Line L_445(1*(11-1))*/
-1 wcet_bb91_bb92 + 1 wcet_bb91 >= 0; /*Phase_0.*/
-1 wcet_bb95 + -1 C_bb92 + 1 wcet_bb92_bb95 = 2; /*Phase_0.*/
-1 wcet_bb92_bb95 + 1 wcet_bb92 >= 0; /*Phase_0.*/
-10 L_445 + -1 wcet_bb94 + -1 C_bb92 + 1 wcet_bb92_bb94 = -10; /*Phase_0., DAH BB 94 Line L_445(1*(11-1))*/
-1 wcet_bb92_bb94 + 1 wcet_bb92 >= 0; /*Phase_0.*/
-1 C_bb93 + -1 C_bb99 + -1 C_bb95 + 1 wcet_bb95_bb99 = 4; /*Phase_0.*/
-1 wcet_bb95_bb99 + 1 wcet_bb95 >= 0; /*Phase_0.*/
-1 C_bb93 + -10 L_44b + -1 C_bb98 + -1 C_bb95 + 1 wcet_bb95_bb98 = -8; /*Phase_0., DAH BB 98 Line L_44b(1*(11-1))*/
-1 wcet_bb95_bb98 + 1 wcet_bb95 >= 0; /*Phase_0.*/
-10 L_449 + -1 C_bb93 + -1 C_bb104 + -10 L_447_Pbb103 + -26 C_bb103 + -1 C_bb100 + -10 L_44a + -1 C_bb101 + -10 L_44a_Pbb97 + -1 wcetloop_97 + -1 C_bb94 + 1 wcet_bb94_bb97 = 14; /*Phase_0., DFM BB 97 Line L_44a_Pbb97(1*(11-1)), DAH BB 101 Line L_44a(1*(11-1)), DFH BB 103 Line L_447_Pbb103(1* (11-1)), DAH BB 93 Line L_449(1*(11-1))*/
-1 wcet_bb94_bb97 + 1 wcet_bb94 >= 0; /*Phase_0.*/
-10 L_449 + -1 C_bb93 + -1 C_bb104 + -10 L_447_Pbb103 + -26 C_bb103 + -1 C_bb100 + -20 L_446 + -1 C_bb96 + -1 C_bb94 + 1 wcet_bb94_bb96 = 10; /*Phase_0., DAH BB 96 Line L_446(1*(11-1)), DAH BB 100 Line L_446(1*(11-1)), DFH BB 103 Line L_447_Pbb103(1* (11-1)), DAH BB 93 Line L_449(1*(11-1))*/
-1 wcet_bb94_bb96 + 1 wcet_bb94 >= 0; /*Phase_0.*/
-1 wcet_bb91 + 1 Wcet_basicmath___ieee754_sqrtf_bb91 = 2; /*Phase_0.*/
-10 L_44a_Pbb83 + -1 C_bb88 + -2 C_bb83 + 1 wcet_bb83_bb88 = -8; /*Phase_83., DAH BB 88 Line L_44a_Pbb83(1*(11-1))*/
-1 wcet_bb83_bb88 + 1 wcetloop_83 >= 0; /*Phase_83.*/
-1 C_bb79 + -1 C_bb77 + 1 wcet_bb77_bb79 = 2; /*Phase_0.*/
-1 wcet_bb77_bb79 + 1 wcet_bb77 >= 0; /*Phase_0.*/
-10 L_445 + -1 wcet_bb78 + -1 C_bb77 + 1 wcet_bb77_bb78 = -10; /*Phase_0., DAH BB 78 Line L_445(1*(11-1))*/
-1 wcet_bb77_bb78 + 1 wcet_bb77 >= 0; /*Phase_0.*/
-1 wcet_bb81 + -1 C_bb78 + 1 wcet_bb78_bb81 = 2; /*Phase_0.*/
-1 wcet_bb78_bb81 + 1 wcet_bb78 >= 0; /*Phase_0.*/
-10 L_445 + -1 wcet_bb80 + -1 C_bb78 + 1 wcet_bb78_bb80 = -10; /*Phase_0., DAH BB 80 Line L_445(1*(11-1))*/
-1 wcet_bb78_bb80 + 1 wcet_bb78 >= 0; /*Phase_0.*/
-1 C_bb79 + -1 C_bb85 + -1 C_bb81 + 1 wcet_bb81_bb85 = 4; /*Phase_0.*/
-1 wcet_bb81_bb85 + 1 wcet_bb81 >= 0; /*Phase_0.*/
-1 C_bb79 + -10 L_44b + -1 C_bb84 + -1 C_bb81 + 1 wcet_bb81_bb84 = -8; /*Phase_0., DAH BB 84 Line L_44b(1*(11-1))*/
-1 wcet_bb81_bb84 + 1 wcet_bb81 >= 0; /*Phase_0.*/
-10 L_449 + -1 C_bb79 + -1 C_bb90 + -10 L_447_Pbb89 + -26 C_bb89 + -1 C_bb86 + -10 L_44a + -1 C_bb87 + -10 L_44a_Pbb83 + -1 wcetloop_83 + -1 C_bb80 + 1 wcet_bb80_bb83 = 14; /*Phase_0., DFM BB 83 Line L_44a_Pbb83(1*(11-1)), DAH BB 87 Line L_44a(1*(11-1)), DFH BB 89 Line L_447_Pbb89(1* (11-1)), DAH BB 79 Line L_449(1*(11-1))*/
-1 wcet_bb80_bb83 + 1 wcet_bb80 >= 0; /*Phase_0.*/
-10 L_449 + -1 C_bb79 + -1 C_bb90 + -10 L_447_Pbb89 + -26 C_bb89 + -1 C_bb86 + -20 L_446 + -1 C_bb82 + -1 C_bb80 + 1 wcet_bb80_bb82 = 10; /*Phase_0., DAH BB 82 Line L_446(1*(11-1)), DAH BB 86 Line L_446(1*(11-1)), DFH BB 89 Line L_447_Pbb89(1* (11-1)), DAH BB 79 Line L_449(1*(11-1))*/
-1 wcet_bb80_bb82 + 1 wcet_bb80 >= 0; /*Phase_0.*/
-1 wcet_bb77 + 1 Wcet_basicmath___ieee754_sqrtf_bb77 = 2; /*Phase_0.*/
-1 C_bb2002 = 0; /*Phase_0.*/
-10 L_421 + -1 C_bb2001 = -11; /*Phase_0.1 Inst in Line 421; */
-10 L_421_Pbb2000 + -1 C_bb2000 = -14; /*Phase_2000.4 Inst in Line 421; */
-10 L_421 + -10 L_420 + -1 C_bb1999 = -23; /*Phase_0.2 Inst in Line 420; 1 Inst in Line 421; */
-10 L_420 + -1 C_bb1998 = -12; /*Phase_0.2 Inst in Line 420; */
-10 L_432 + -1 C_bb1997 = -12; /*Phase_0.2 Inst in Line 432; */
-10 L_431 + -1 C_bb1996 = -16; /*Phase_0.6 Inst in Line 431; */
-10 L_431_Pbb1995 + -10 L_430_Pbb1995 + -10 L_42f_Pbb1995 + -1 C_bb1995 = -42; /*Phase_1995.2 Inst in Line 42f; 8 Inst in Line 430; 2 Inst in Line 431; */
-10 L_42f + -1 C_bb1994 = -15; /*Phase_0.5 Inst in Line 42f; */
-10 L_421_Pbb17 + -1 C_bb1993 = -11; /*Phase_17.1 Inst in Line 421; */
-10 L_421_Pbb17 + -1 C_bb1992 = -14; /*Phase_17.4 Inst in Line 421; */
-10 L_421_Pbb17 + -10 L_420_Pbb17 + -1 C_bb1991 = -23; /*Phase_17.2 Inst in Line 420; 1 Inst in Line 421; */
-10 L_420_Pbb17 + -1 C_bb1990 = -12; /*Phase_17.2 Inst in Line 420; */
-10 L_432_Pbb17 + -1 C_bb1989 = -12; /*Phase_17.2 Inst in Line 432; */
-10 L_431_Pbb17 + -1 C_bb1988 = -16; /*Phase_17.6 Inst in Line 431; */
-10 L_431_Pbb17 + -10 L_430_Pbb17 + -10 L_42f_Pbb17 + -1 C_bb1987 = -42; /*Phase_17.2 Inst in Line 42f; 8 Inst in Line 430; 2 Inst in Line 431; */
-10 L_42f_Pbb17 + -1 C_bb1986 = -15; /*Phase_17.5 Inst in Line 42f; */
-10 L_46b_Pbb8 + -1 C_bb1985 = -14; /*Phase_8.4 Inst in Line 46b; */
-10 L_46b_Pbb8 + -10 L_46a_Pbb8 + -1 C_bb1984 = -28; /*Phase_8.6 Inst in Line 46a; 2 Inst in Line 46b; */
-10 L_46a_Pbb8 + -10 L_469_Pbb8 + -10 L_468_Pbb8 + -1 C_bb1983 = -43; /*Phase_8.3 Inst in Line 468; 8 Inst in Line 469; 2 Inst in Line 46a; */
-10 L_468_Pbb8 + -1 C_bb1982 = -14; /*Phase_8.4 Inst in Line 468; */
-10 L_468_Pbb8 + -10 L_467_Pbb8 + -1 C_bb1981 = -24; /*Phase_8.3 Inst in Line 467; 1 Inst in Line 468; */
-10 L_461_Pbb8 + -1 C_bb1980 = -17; /*Phase_8.7 Inst in Line 461; */
-10 L_465_Pbb8 + -10 L_464_Pbb8 + -1 C_bb1979 = -35; /*Phase_8.8 Inst in Line 464; 7 Inst in Line 465; */
-10 L_466_Pbb8 + -10 L_465_Pbb8 + -1 C_bb1978 = -22; /*Phase_8.1 Inst in Line 465; 1 Inst in Line 466; */
-10 L_461_Pbb8 + -10 L_460_Pbb8 + -10 L_45f_Pbb8 + -1 C_bb1977 = -43; /*Phase_8.4 Inst in Line 45f; 8 Inst in Line 460; 1 Inst in Line 461; */
-10 L_463_Pbb8 + -10 L_462_Pbb8 + -1 C_bb1976 = -36; /*Phase_8.8 Inst in Line 462; 8 Inst in Line 463; */
-10 L_45f_Pbb8 + -1 C_bb1975 = -14; /*Phase_8.4 Inst in Line 45f; */
-10 L_45e_Pbb8 + -1 C_bb1974 = -14; /*Phase_8.4 Inst in Line 45e; */
-10 L_46b_Pbb8 + -1 C_bb1973 = -14; /*Phase_8.4 Inst in Line 46b; */
-10 L_46b_Pbb8 + -10 L_46a_Pbb8 + -1 C_bb1972 = -28; /*Phase_8.6 Inst in Line 46a; 2 Inst in Line 46b; */
-10 L_46a_Pbb8 + -10 L_469_Pbb8 + -10 L_468_Pbb8 + -1 C_bb1971 = -43; /*Phase_8.3 Inst in Line 468; 8 Inst in Line 469; 2 Inst in Line 46a; */
-10 L_468_Pbb8 + -1 C_bb1970 = -14; /*Phase_8.4 Inst in Line 468; */
-10 L_468_Pbb8 + -10 L_467_Pbb8 + -1 C_bb1969 = -24; /*Phase_8.3 Inst in Line 467; 1 Inst in Line 468; */
-10 L_461_Pbb8 + -1 C_bb1968 = -17; /*Phase_8.7 Inst in Line 461; */
-10 L_465_Pbb8 + -10 L_464_Pbb8 + -1 C_bb1967 = -35; /*Phase_8.8 Inst in Line 464; 7 Inst in Line 465; */
-10 L_466_Pbb8 + -10 L_465_Pbb8 + -1 C_bb1966 = -22; /*Phase_8.1 Inst in Line 465; 1 Inst in Line 466; */
-10 L_461_Pbb8 + -10 L_460_Pbb8 + -10 L_45f_Pbb8 + -1 C_bb1965 = -43; /*Phase_8.4 Inst in Line 45f; 8 Inst in Line 460; 1 Inst in Line 461; */
-10 L_463_Pbb8 + -10 L_462_Pbb8 + -1 C_bb1964 = -36; /*Phase_8.8 Inst in Line 462; 8 Inst in Line 463; */
-10 L_45f_Pbb8 + -1 C_bb1963 = -14; /*Phase_8.4 Inst in Line 45f; */
-10 L_45e_Pbb8 + -1 C_bb1962 = -14; /*Phase_8.4 Inst in Line 45e; */
-10 L_442_Pbb8 + -10 L_441_Pbb8 + -1 C_bb1961 = -26; /*Phase_8.1 Inst in Line 441; 5 Inst in Line 442; */
-10 L_439_Pbb8 + -1 C_bb1960 = -12; /*Phase_8.2 Inst in Line 439; */
-10 L_439_Pbb8 + -1 C_bb1959 = -15; /*Phase_8.5 Inst in Line 439; */
-10 L_440_Pbb8 + -10 L_43f_Pbb8 + -1 C_bb1958 = -28; /*Phase_8.7 Inst in Line 43f; 1 Inst in Line 440; */
-10 L_439_Pbb8 + -1 C_bb1957 = -11; /*Phase_8.1 Inst in Line 439; */
-10 L_43f_Pbb8 + -10 L_43e_Pbb8 + -10 L_43d_Pbb8 + -1 C_bb1956 = -47; /*Phase_8.8 Inst in Line 43d; 8 Inst in Line 43e; 1 Inst in Line 43f; */
-10 L_438_Pbb8 + -1 C_bb1955 = -11; /*Phase_8.1 Inst in Line 438; */
-10 L_43c_Pbb8 + -1 C_bb1954 = -18; /*Phase_8.8 Inst in Line 43c; */
-10 L_438_Pbb8 + -1 C_bb1953 = -17; /*Phase_8.7 Inst in Line 438; */
-10 L_435_Pbb8 + -1 C_bb1952 = -12; /*Phase_8.2 Inst in Line 435; */
-10 L_43b_Pbb8 + -10 L_43a_Pbb8 + -1 C_bb1951 = -30; /*Phase_8.2 Inst in Line 43a; 8 Inst in Line 43b; */
-10 L_437_Pbb8 + -10 L_436_Pbb8 + -1 C_bb1950 = -34; /*Phase_8.6 Inst in Line 436; 8 Inst in Line 437; */
-10 L_441_Pbb8 + -10 L_440_Pbb8 + -1 C_bb1949 = -34; /*Phase_8.7 Inst in Line 440; 7 Inst in Line 441; */
-10 L_435_Pbb8 + -10 L_434_Pbb8 + -1 C_bb1948 = -33; /*Phase_8.8 Inst in Line 434; 5 Inst in Line 435; */
-10 L_436_Pbb8 + -10 L_435_Pbb8 + -1 C_bb1947 = -23; /*Phase_8.1 Inst in Line 435; 2 Inst in Line 436; */
-10 L_433_Pbb8 + -1 C_bb1946 = -15; /*Phase_8.5 Inst in Line 433; */
-10 L_43a_Pbb8 + -1 C_bb1945 = -16; /*Phase_8.6 Inst in Line 43a; */
-10 L_433_Pbb8 + -10 L_432_Pbb8 + -1 C_bb1944 = -24; /*Phase_8.1 Inst in Line 432; 3 Inst in Line 433; */
-10 L_432_Pbb8 + -1 C_bb1943 = -15; /*Phase_8.5 Inst in Line 432; */
-10 L_473_Pbb8 + -1 C_bb1942 = -12; /*Phase_8.2 Inst in Line 473; */
-10 L_472_Pbb8 + -1 C_bb1941 = -13; /*Phase_8.3 Inst in Line 472; */
-10 L_471_Pbb8 + -10 L_470_Pbb8 + -1 C_bb1940 = -26; /*Phase_8.4 Inst in Line 470; 2 Inst in Line 471; */
-10 L_472_Pbb8 + -1 C_bb1939 = -12; /*Phase_8.2 Inst in Line 472; */
-10 L_473_Pbb8 + -10 L_472_Pbb8 + -1 C_bb1938 = -23; /*Phase_8.2 Inst in Line 472; 1 Inst in Line 473; */
-10 L_470_Pbb8 + -1 C_bb1937 = -12; /*Phase_8.2 Inst in Line 470; */
-10 L_472_Pbb8 + -10 L_471_Pbb8 + -1 C_bb1936 = -23; /*Phase_8.2 Inst in Line 471; 1 Inst in Line 472; */
-10 L_470_Pbb8 + -1 C_bb1935 = -12; /*Phase_8.2 Inst in Line 470; */
-10 L_46f_Pbb8 + -1 C_bb1934 = -13; /*Phase_8.3 Inst in Line 46f; */
-10 L_46f_Pbb8 + -1 C_bb1933 = -12; /*Phase_8.2 Inst in Line 46f; */
-10 L_471_Pbb8 + -1 C_bb1932 = -13; /*Phase_8.3 Inst in Line 471; */
-10 L_46f_Pbb8 + -1 C_bb1931 = -12; /*Phase_8.2 Inst in Line 46f; */
-10 L_46f_Pbb8 + -10 L_46e_Pbb8 + -1 C_bb1930 = -22; /*Phase_8.1 Inst in Line 46e; 1 Inst in Line 46f; */
-10 L_471_Pbb8 + -1 C_bb1929 = -11; /*Phase_8.1 Inst in Line 471; */
-10 L_46e_Pbb8 + -1 C_bb1928 = -13; /*Phase_8.3 Inst in Line 46e; */
-10 L_46e_Pbb8 + -10 L_46d_Pbb8 + -1 C_bb1927 = -28; /*Phase_8.4 Inst in Line 46d; 4 Inst in Line 46e; */
-10 L_449_Pbb8 + -1 C_bb1926 = -15; /*Phase_8.5 Inst in Line 449; */
-10 L_448_Pbb8 + -10 L_447_Pbb8 + -1 C_bb1925 = -29; /*Phase_8.1 Inst in Line 447; 8 Inst in Line 448; */
-10 L_44a_Pbb8 + -1 C_bb1924 = -11; /*Phase_8.1 Inst in Line 44a; */
-10 L_44b_Pbb8 + -10 L_44a_Pbb8 + -1 C_bb1923 = -26; /*Phase_8.3 Inst in Line 44a; 3 Inst in Line 44b; */
-10 L_447_Pbb8 + -10 L_446_Pbb8 + -1 C_bb1922 = -30; /*Phase_8.3 Inst in Line 446; 7 Inst in Line 447; */
-10 L_44c_Pbb8 + -1 C_bb1921 = -12; /*Phase_8.2 Inst in Line 44c; */
-10 L_44c_Pbb8 + -10 L_44b_Pbb8 + -1 C_bb1920 = -25; /*Phase_8.3 Inst in Line 44b; 2 Inst in Line 44c; */
-10 L_44a_Pbb8 + -1 C_bb1919 = -14; /*Phase_8.4 Inst in Line 44a; */
-10 L_446_Pbb8 + -1 C_bb1918 = -14; /*Phase_8.4 Inst in Line 446; */
-10 L_44b_Pbb8 + -1 C_bb1917 = -12; /*Phase_8.2 Inst in Line 44b; */
-10 L_446_Pbb8 + -10 L_445_Pbb8 + -1 C_bb1916 = -22; /*Phase_8.1 Inst in Line 445; 1 Inst in Line 446; */
-10 L_449_Pbb8 + -1 C_bb1915 = -13; /*Phase_8.3 Inst in Line 449; */
-10 L_445_Pbb8 + -1 C_bb1914 = -12; /*Phase_8.2 Inst in Line 445; */
-10 L_445_Pbb8 + -10 L_444_Pbb8 + -1 C_bb1913 = -30; /*Phase_8.5 Inst in Line 444; 5 Inst in Line 445; */
-10 L_46b_Pbb8 + -1 C_bb1912 = -14; /*Phase_8.4 Inst in Line 46b; */
-10 L_46b_Pbb8 + -10 L_46a_Pbb8 + -1 C_bb1911 = -28; /*Phase_8.6 Inst in Line 46a; 2 Inst in Line 46b; */
-10 L_46a_Pbb8 + -10 L_469_Pbb8 + -10 L_468_Pbb8 + -1 C_bb1910 = -43; /*Phase_8.3 Inst in Line 468; 8 Inst in Line 469; 2 Inst in Line 46a; */
-10 L_468_Pbb8 + -1 C_bb1909 = -14; /*Phase_8.4 Inst in Line 468; */
-10 L_468_Pbb8 + -10 L_467_Pbb8 + -1 C_bb1908 = -24; /*Phase_8.3 Inst in Line 467; 1 Inst in Line 468; */
-10 L_461_Pbb8 + -1 C_bb1907 = -17; /*Phase_8.7 Inst in Line 461; */
-10 L_465_Pbb8 + -10 L_464_Pbb8 + -1 C_bb1906 = -35; /*Phase_8.8 Inst in Line 464; 7 Inst in Line 465; */
-10 L_466_Pbb8 + -10 L_465_Pbb8 + -1 C_bb1905 = -22; /*Phase_8.1 Inst in Line 465; 1 Inst in Line 466; */
-10 L_461_Pbb8 + -10 L_460_Pbb8 + -10 L_45f_Pbb8 + -1 C_bb1904 = -43; /*Phase_8.4 Inst in Line 45f; 8 Inst in Line 460; 1 Inst in Line 461; */
-10 L_463_Pbb8 + -10 L_462_Pbb8 + -1 C_bb1903 = -36; /*Phase_8.8 Inst in Line 462; 8 Inst in Line 463; */
-10 L_45f_Pbb8 + -1 C_bb1902 = -14; /*Phase_8.4 Inst in Line 45f; */
-10 L_45e_Pbb8 + -1 C_bb1901 = -14; /*Phase_8.4 Inst in Line 45e; */
-10 L_46b_Pbb8 + -1 C_bb1900 = -14; /*Phase_8.4 Inst in Line 46b; */
-10 L_46b_Pbb8 + -10 L_46a_Pbb8 + -1 C_bb1899 = -28; /*Phase_8.6 Inst in Line 46a; 2 Inst in Line 46b; */
-10 L_46a_Pbb8 + -10 L_469_Pbb8 + -10 L_468_Pbb8 + -1 C_bb1898 = -43; /*Phase_8.3 Inst in Line 468; 8 Inst in Line 469; 2 Inst in Line 46a; */
-10 L_468_Pbb8 + -1 C_bb1897 = -14; /*Phase_8.4 Inst in Line 468; */
-10 L_468_Pbb8 + -10 L_467_Pbb8 + -1 C_bb1896 = -24; /*Phase_8.3 Inst in Line 467; 1 Inst in Line 468; */
-10 L_461_Pbb8 + -1 C_bb1895 = -17; /*Phase_8.7 Inst in Line 461; */
-10 L_465_Pbb8 + -10 L_464_Pbb8 + -1 C_bb1894 = -35; /*Phase_8.8 Inst in Line 464; 7 Inst in Line 465; */
-10 L_466_Pbb8 + -10 L_465_Pbb8 + -1 C_bb1893 = -22; /*Phase_8.1 Inst in Line 465; 1 Inst in Line 466; */
-10 L_461_Pbb8 + -10 L_460_Pbb8 + -10 L_45f_Pbb8 + -1 C_bb1892 = -43; /*Phase_8.4 Inst in Line 45f; 8 Inst in Line 460; 1 Inst in Line 461; */
-10 L_463_Pbb8 + -10 L_462_Pbb8 + -1 C_bb1891 = -36; /*Phase_8.8 Inst in Line 462; 8 Inst in Line 463; */
-10 L_45f_Pbb8 + -1 C_bb1890 = -14; /*Phase_8.4 Inst in Line 45f; */
-10 L_45e_Pbb8 + -1 C_bb1889 = -14; /*Phase_8.4 Inst in Line 45e; */
-10 L_442_Pbb8 + -10 L_441_Pbb8 + -1 C_bb1888 = -26; /*Phase_8.1 Inst in Line 441; 5 Inst in Line 442; */
-10 L_439_Pbb8 + -1 C_bb1887 = -12; /*Phase_8.2 Inst in Line 439; */
-10 L_439_Pbb8 + -1 C_bb1886 = -15; /*Phase_8.5 Inst in Line 439; */
-10 L_440_Pbb8 + -10 L_43f_Pbb8 + -1 C_bb1885 = -28; /*Phase_8.7 Inst in Line 43f; 1 Inst in Line 440; */
-10 L_439_Pbb8 + -1 C_bb1884 = -11; /*Phase_8.1 Inst in Line 439; */
-10 L_43f_Pbb8 + -10 L_43e_Pbb8 + -10 L_43d_Pbb8 + -1 C_bb1883 = -47; /*Phase_8.8 Inst in Line 43d; 8 Inst in Line 43e; 1 Inst in Line 43f; */
-10 L_438_Pbb8 + -1 C_bb1882 = -11; /*Phase_8.1 Inst in Line 438; */
-10 L_43c_Pbb8 + -1 C_bb1881 = -18; /*Phase_8.8 Inst in Line 43c; */
-10 L_438_Pbb8 + -1 C_bb1880 = -17; /*Phase_8.7 Inst in Line 438; */
-10 L_435_Pbb8 + -1 C_bb1879 = -12; /*Phase_8.2 Inst in Line 435; */
-10 L_43b_Pbb8 + -10 L_43a_Pbb8 + -1 C_bb1878 = -30; /*Phase_8.2 Inst in Line 43a; 8 Inst in Line 43b; */
-10 L_437_Pbb8 + -10 L_436_Pbb8 + -1 C_bb1877 = -34; /*Phase_8.6 Inst in Line 436; 8 Inst in Line 437; */
-10 L_441_Pbb8 + -10 L_440_Pbb8 + -1 C_bb1876 = -34; /*Phase_8.7 Inst in Line 440; 7 Inst in Line 441; */
-10 L_435_Pbb8 + -10 L_434_Pbb8 + -1 C_bb1875 = -33; /*Phase_8.8 Inst in Line 434; 5 Inst in Line 435; */
-10 L_436_Pbb8 + -10 L_435_Pbb8 + -1 C_bb1874 = -23; /*Phase_8.1 Inst in Line 435; 2 Inst in Line 436; */
-10 L_433_Pbb8 + -1 C_bb1873 = -15; /*Phase_8.5 Inst in Line 433; */
-10 L_43a_Pbb8 + -1 C_bb1872 = -16; /*Phase_8.6 Inst in Line 43a; */
-10 L_433_Pbb8 + -10 L_432_Pbb8 + -1 C_bb1871 = -24; /*Phase_8.1 Inst in Line 432; 3 Inst in Line 433; */
-10 L_432_Pbb8 + -1 C_bb1870 = -15; /*Phase_8.5 Inst in Line 432; */
-10 L_473_Pbb8 + -1 C_bb1869 = -12; /*Phase_8.2 Inst in Line 473; */
-10 L_472_Pbb8 + -1 C_bb1868 = -13; /*Phase_8.3 Inst in Line 472; */
-10 L_471_Pbb8 + -10 L_470_Pbb8 + -1 C_bb1867 = -26; /*Phase_8.4 Inst in Line 470; 2 Inst in Line 471; */
-10 L_472_Pbb8 + -1 C_bb1866 = -12; /*Phase_8.2 Inst in Line 472; */
-10 L_473_Pbb8 + -10 L_472_Pbb8 + -1 C_bb1865 = -23; /*Phase_8.2 Inst in Line 472; 1 Inst in Line 473; */
-10 L_470_Pbb8 + -1 C_bb1864 = -12; /*Phase_8.2 Inst in Line 470; */
-10 L_472_Pbb8 + -10 L_471_Pbb8 + -1 C_bb1863 = -23; /*Phase_8.2 Inst in Line 471; 1 Inst in Line 472; */
-10 L_470_Pbb8 + -1 C_bb1862 = -12; /*Phase_8.2 Inst in Line 470; */
-10 L_46f_Pbb8 + -1 C_bb1861 = -13; /*Phase_8.3 Inst in Line 46f; */
-10 L_46f_Pbb8 + -1 C_bb1860 = -12; /*Phase_8.2 Inst in Line 46f; */
-10 L_471_Pbb8 + -1 C_bb1859 = -13; /*Phase_8.3 Inst in Line 471; */
-10 L_46f_Pbb8 + -1 C_bb1858 = -12; /*Phase_8.2 Inst in Line 46f; */
-10 L_46f_Pbb8 + -10 L_46e_Pbb8 + -1 C_bb1857 = -22; /*Phase_8.1 Inst in Line 46e; 1 Inst in Line 46f; */
-10 L_471_Pbb8 + -1 C_bb1856 = -11; /*Phase_8.1 Inst in Line 471; */
-10 L_46e_Pbb8 + -1 C_bb1855 = -13; /*Phase_8.3 Inst in Line 46e; */
-10 L_46e_Pbb8 + -10 L_46d_Pbb8 + -1 C_bb1854 = -28; /*Phase_8.4 Inst in Line 46d; 4 Inst in Line 46e; */
-10 L_449_Pbb8 + -1 C_bb1853 = -15; /*Phase_8.5 Inst in Line 449; */
-10 L_448_Pbb8 + -10 L_447_Pbb8 + -1 C_bb1852 = -29; /*Phase_8.1 Inst in Line 447; 8 Inst in Line 448; */
-10 L_44a_Pbb8 + -1 C_bb1851 = -11; /*Phase_8.1 Inst in Line 44a; */
-10 L_44b_Pbb8 + -10 L_44a_Pbb8 + -1 C_bb1850 = -26; /*Phase_8.3 Inst in Line 44a; 3 Inst in Line 44b; */
-10 L_447_Pbb8 + -10 L_446_Pbb8 + -1 C_bb1849 = -30; /*Phase_8.3 Inst in Line 446; 7 Inst in Line 447; */
-10 L_44c_Pbb8 + -1 C_bb1848 = -12; /*Phase_8.2 Inst in Line 44c; */
-10 L_44c_Pbb8 + -10 L_44b_Pbb8 + -1 C_bb1847 = -25; /*Phase_8.3 Inst in Line 44b; 2 Inst in Line 44c; */
-10 L_44a_Pbb8 + -1 C_bb1846 = -14; /*Phase_8.4 Inst in Line 44a; */
-10 L_446_Pbb8 + -1 C_bb1845 = -14; /*Phase_8.4 Inst in Line 446; */
-10 L_44b_Pbb8 + -1 C_bb1844 = -12; /*Phase_8.2 Inst in Line 44b; */
-10 L_446_Pbb8 + -10 L_445_Pbb8 + -1 C_bb1843 = -22; /*Phase_8.1 Inst in Line 445; 1 Inst in Line 446; */
-10 L_449_Pbb8 + -1 C_bb1842 = -13; /*Phase_8.3 Inst in Line 449; */
-10 L_445_Pbb8 + -1 C_bb1841 = -12; /*Phase_8.2 Inst in Line 445; */
-10 L_445_Pbb8 + -10 L_444_Pbb8 + -1 C_bb1840 = -30; /*Phase_8.5 Inst in Line 444; 5 Inst in Line 445; */
-10 L_46b_Pbb8 + -1 C_bb1839 = -14; /*Phase_8.4 Inst in Line 46b; */
-10 L_46b_Pbb8 + -10 L_46a_Pbb8 + -1 C_bb1838 = -28; /*Phase_8.6 Inst in Line 46a; 2 Inst in Line 46b; */
-10 L_46a_Pbb8 + -10 L_469_Pbb8 + -10 L_468_Pbb8 + -1 C_bb1837 = -43; /*Phase_8.3 Inst in Line 468; 8 Inst in Line 469; 2 Inst in Line 46a; */
-10 L_468_Pbb8 + -1 C_bb1836 = -14; /*Phase_8.4 Inst in Line 468; */
-10 L_468_Pbb8 + -10 L_467_Pbb8 + -1 C_bb1835 = -24; /*Phase_8.3 Inst in Line 467; 1 Inst in Line 468; */
-10 L_461_Pbb8 + -1 C_bb1834 = -17; /*Phase_8.7 Inst in Line 461; */
-10 L_465_Pbb8 + -10 L_464_Pbb8 + -1 C_bb1833 = -35; /*Phase_8.8 Inst in Line 464; 7 Inst in Line 465; */
-10 L_466_Pbb8 + -10 L_465_Pbb8 + -1 C_bb1832 = -22; /*Phase_8.1 Inst in Line 465; 1 Inst in Line 466; */
-10 L_461_Pbb8 + -10 L_460_Pbb8 + -10 L_45f_Pbb8 + -1 C_bb1831 = -43; /*Phase_8.4 Inst in Line 45f; 8 Inst in Line 460; 1 Inst in Line 461; */
-10 L_463_Pbb8 + -10 L_462_Pbb8 + -1 C_bb1830 = -36; /*Phase_8.8 Inst in Line 462; 8 Inst in Line 463; */
-10 L_45f_Pbb8 + -1 C_bb1829 = -14; /*Phase_8.4 Inst in Line 45f; */
-10 L_45e_Pbb8 + -1 C_bb1828 = -14; /*Phase_8.4 Inst in Line 45e; */
-10 L_46b_Pbb8 + -1 C_bb1827 = -14; /*Phase_8.4 Inst in Line 46b; */
-10 L_46b_Pbb8 + -10 L_46a_Pbb8 + -1 C_bb1826 = -28; /*Phase_8.6 Inst in Line 46a; 2 Inst in Line 46b; */
-10 L_46a_Pbb8 + -10 L_469_Pbb8 + -10 L_468_Pbb8 + -1 C_bb1825 = -43; /*Phase_8.3 Inst in Line 468; 8 Inst in Line 469; 2 Inst in Line 46a; */
-10 L_468_Pbb8 + -1 C_bb1824 = -14; /*Phase_8.4 Inst in Line 468; */
-10 L_468_Pbb8 + -10 L_467_Pbb8 + -1 C_bb1823 = -24; /*Phase_8.3 Inst in Line 467; 1 Inst in Line 468; */
-10 L_461_Pbb8 + -1 C_bb1822 = -17; /*Phase_8.7 Inst in Line 461; */
-10 L_465_Pbb8 + -10 L_464_Pbb8 + -1 C_bb1821 = -35; /*Phase_8.8 Inst in Line 464; 7 Inst in Line 465; */
-10 L_466_Pbb8 + -10 L_465_Pbb8 + -1 C_bb1820 = -22; /*Phase_8.1 Inst in Line 465; 1 Inst in Line 466; */
-10 L_461_Pbb8 + -10 L_460_Pbb8 + -10 L_45f_Pbb8 + -1 C_bb1819 = -43; /*Phase_8.4 Inst in Line 45f; 8 Inst in Line 460; 1 Inst in Line 461; */
-10 L_463_Pbb8 + -10 L_462_Pbb8 + -1 C_bb1818 = -36; /*Phase_8.8 Inst in Line 462; 8 Inst in Line 463; */
-10 L_45f_Pbb8 + -1 C_bb1817 = -14; /*Phase_8.4 Inst in Line 45f; */
-10 L_45e_Pbb8 + -1 C_bb1816 = -14; /*Phase_8.4 Inst in Line 45e; */
-10 L_442_Pbb8 + -10 L_441_Pbb8 + -1 C_bb1815 = -26; /*Phase_8.1 Inst in Line 441; 5 Inst in Line 442; */
-10 L_439_Pbb8 + -1 C_bb1814 = -12; /*Phase_8.2 Inst in Line 439; */
-10 L_439_Pbb8 + -1 C_bb1813 = -15; /*Phase_8.5 Inst in Line 439; */
-10 L_440_Pbb8 + -10 L_43f_Pbb8 + -1 C_bb1812 = -28; /*Phase_8.7 Inst in Line 43f; 1 Inst in Line 440; */
-10 L_439_Pbb8 + -1 C_bb1811 = -11; /*Phase_8.1 Inst in Line 439; */
-10 L_43f_Pbb8 + -10 L_43e_Pbb8 + -10 L_43d_Pbb8 + -1 C_bb1810 = -47; /*Phase_8.8 Inst in Line 43d; 8 Inst in Line 43e; 1 Inst in Line 43f; */
-10 L_438_Pbb8 + -1 C_bb1809 = -11; /*Phase_8.1 Inst in Line 438; */
-10 L_43c_Pbb8 + -1 C_bb1808 = -18; /*Phase_8.8 Inst in Line 43c; */
-10 L_438_Pbb8 + -1 C_bb1807 = -17; /*Phase_8.7 Inst in Line 438; */
-10 L_435_Pbb8 + -1 C_bb1806 = -12; /*Phase_8.2 Inst in Line 435; */
-10 L_43b_Pbb8 + -10 L_43a_Pbb8 + -1 C_bb1805 = -30; /*Phase_8.2 Inst in Line 43a; 8 Inst in Line 43b; */
-10 L_437_Pbb8 + -10 L_436_Pbb8 + -1 C_bb1804 = -34; /*Phase_8.6 Inst in Line 436; 8 Inst in Line 437; */
-10 L_441_Pbb8 + -10 L_440_Pbb8 + -1 C_bb1803 = -34; /*Phase_8.7 Inst in Line 440; 7 Inst in Line 441; */
-10 L_435_Pbb8 + -10 L_434_Pbb8 + -1 C_bb1802 = -33; /*Phase_8.8 Inst in Line 434; 5 Inst in Line 435; */
-10 L_436_Pbb8 + -10 L_435_Pbb8 + -1 C_bb1801 = -23; /*Phase_8.1 Inst in Line 435; 2 Inst in Line 436; */
-10 L_433_Pbb8 + -1 C_bb1800 = -15; /*Phase_8.5 Inst in Line 433; */
-10 L_43a_Pbb8 + -1 C_bb1799 = -16; /*Phase_8.6 Inst in Line 43a; */
-10 L_433_Pbb8 + -10 L_432_Pbb8 + -1 C_bb1798 = -24; /*Phase_8.1 Inst in Line 432; 3 Inst in Line 433; */
-10 L_432_Pbb8 + -1 C_bb1797 = -15; /*Phase_8.5 Inst in Line 432; */
-10 L_473_Pbb8 + -1 C_bb1796 = -12; /*Phase_8.2 Inst in Line 473; */
-10 L_472_Pbb8 + -1 C_bb1795 = -13; /*Phase_8.3 Inst in Line 472; */
-10 L_471_Pbb8 + -10 L_470_Pbb8 + -1 C_bb1794 = -26; /*Phase_8.4 Inst in Line 470; 2 Inst in Line 471; */
-10 L_472_Pbb8 + -1 C_bb1793 = -12; /*Phase_8.2 Inst in Line 472; */
-10 L_473_Pbb8 + -10 L_472_Pbb8 + -1 C_bb1792 = -23; /*Phase_8.2 Inst in Line 472; 1 Inst in Line 473; */
-10 L_470_Pbb8 + -1 C_bb1791 = -12; /*Phase_8.2 Inst in Line 470; */
-10 L_472_Pbb8 + -10 L_471_Pbb8 + -1 C_bb1790 = -23; /*Phase_8.2 Inst in Line 471; 1 Inst in Line 472; */
-10 L_470_Pbb8 + -1 C_bb1789 = -12; /*Phase_8.2 Inst in Line 470; */
-10 L_46f_Pbb8 + -1 C_bb1788 = -13; /*Phase_8.3 Inst in Line 46f; */
-10 L_46f_Pbb8 + -1 C_bb1787 = -12; /*Phase_8.2 Inst in Line 46f; */
-10 L_471_Pbb8 + -1 C_bb1786 = -13; /*Phase_8.3 Inst in Line 471; */
-10 L_46f_Pbb8 + -1 C_bb1785 = -12; /*Phase_8.2 Inst in Line 46f; */
-10 L_46f_Pbb8 + -10 L_46e_Pbb8 + -1 C_bb1784 = -22; /*Phase_8.1 Inst in Line 46e; 1 Inst in Line 46f; */
-10 L_471_Pbb8 + -1 C_bb1783 = -11; /*Phase_8.1 Inst in Line 471; */
-10 L_46e_Pbb8 + -1 C_bb1782 = -13; /*Phase_8.3 Inst in Line 46e; */
-10 L_46e_Pbb8 + -10 L_46d_Pbb8 + -1 C_bb1781 = -28; /*Phase_8.4 Inst in Line 46d; 4 Inst in Line 46e; */
-10 L_449_Pbb8 + -1 C_bb1780 = -15; /*Phase_8.5 Inst in Line 449; */
-10 L_448_Pbb8 + -10 L_447_Pbb8 + -1 C_bb1779 = -29; /*Phase_8.1 Inst in Line 447; 8 Inst in Line 448; */
-10 L_44a_Pbb8 + -1 C_bb1778 = -11; /*Phase_8.1 Inst in Line 44a; */
-10 L_44b_Pbb8 + -10 L_44a_Pbb8 + -1 C_bb1777 = -26; /*Phase_8.3 Inst in Line 44a; 3 Inst in Line 44b; */
-10 L_447_Pbb8 + -10 L_446_Pbb8 + -1 C_bb1776 = -30; /*Phase_8.3 Inst in Line 446; 7 Inst in Line 447; */
-10 L_44c_Pbb8 + -1 C_bb1775 = -12; /*Phase_8.2 Inst in Line 44c; */
-10 L_44c_Pbb8 + -10 L_44b_Pbb8 + -1 C_bb1774 = -25; /*Phase_8.3 Inst in Line 44b; 2 Inst in Line 44c; */
-10 L_44a_Pbb8 + -1 C_bb1773 = -14; /*Phase_8.4 Inst in Line 44a; */
-10 L_446_Pbb8 + -1 C_bb1772 = -14; /*Phase_8.4 Inst in Line 446; */
-10 L_44b_Pbb8 + -1 C_bb1771 = -12; /*Phase_8.2 Inst in Line 44b; */
-10 L_446_Pbb8 + -10 L_445_Pbb8 + -1 C_bb1770 = -22; /*Phase_8.1 Inst in Line 445; 1 Inst in Line 446; */
-10 L_449_Pbb8 + -1 C_bb1769 = -13; /*Phase_8.3 Inst in Line 449; */
-10 L_445_Pbb8 + -1 C_bb1768 = -12; /*Phase_8.2 Inst in Line 445; */
-10 L_445_Pbb8 + -10 L_444_Pbb8 + -1 C_bb1767 = -30; /*Phase_8.5 Inst in Line 444; 5 Inst in Line 445; */
-10 L_47b_Pbb8 + -10 L_47a_Pbb8 + -1 C_bb1766 = -28; /*Phase_8.3 Inst in Line 47a; 5 Inst in Line 47b; */
-10 L_47a_Pbb8 + -1 C_bb1765 = -12; /*Phase_8.2 Inst in Line 47a; */
-10 L_478_Pbb8 + -1 C_bb1764 = -15; /*Phase_8.5 Inst in Line 478; */
-10 L_47c_Pbb8 + -10 L_47b_Pbb8 + -1 C_bb1763 = -27; /*Phase_8.3 Inst in Line 47b; 4 Inst in Line 47c; */
-10 L_478_Pbb8 + -1 C_bb1762 = -12; /*Phase_8.2 Inst in Line 478; */
-10 L_47a_Pbb8 + -10 L_479_Pbb8 + -1 C_bb1761 = -27; /*Phase_8.5 Inst in Line 479; 2 Inst in Line 47a; */
-10 L_477_Pbb8 + -1 C_bb1760 = -13; /*Phase_8.3 Inst in Line 477; */
-10 L_477_Pbb8 + -1 C_bb1759 = -15; /*Phase_8.5 Inst in Line 477; */
-10 L_479_Pbb8 + -1 C_bb1758 = -12; /*Phase_8.2 Inst in Line 479; */
-10 L_47a_Pbb8 + -1 C_bb1757 = -11; /*Phase_8.1 Inst in Line 47a; */
-10 L_476_Pbb8 + -1 C_bb1756 = -17; /*Phase_8.7 Inst in Line 476; */
-10 L_479_Pbb8 + -10 L_478_Pbb8 + -1 C_bb1755 = -22; /*Phase_8.1 Inst in Line 478; 1 Inst in Line 479; */
-10 L_476_Pbb8 + -10 L_475_Pbb8 + -1 C_bb1754 = -22; /*Phase_8.1 Inst in Line 475; 1 Inst in Line 476; */
-10 L_475_Pbb8 + -1 C_bb1753 = -15; /*Phase_8.5 Inst in Line 475; */
-10 L_449_Pbb8 + -1 C_bb1752 = -15; /*Phase_8.5 Inst in Line 449; */
-10 L_448_Pbb8 + -10 L_447_Pbb8 + -1 C_bb1751 = -29; /*Phase_8.1 Inst in Line 447; 8 Inst in Line 448; */
-10 L_44a_Pbb8 + -1 C_bb1750 = -11; /*Phase_8.1 Inst in Line 44a; */
-10 L_44b_Pbb8 + -10 L_44a_Pbb8 + -1 C_bb1749 = -26; /*Phase_8.3 Inst in Line 44a; 3 Inst in Line 44b; */
-10 L_447_Pbb8 + -10 L_446_Pbb8 + -1 C_bb1748 = -30; /*Phase_8.3 Inst in Line 446; 7 Inst in Line 447; */
-10 L_44c_Pbb8 + -1 C_bb1747 = -12; /*Phase_8.2 Inst in Line 44c; */
-10 L_44c_Pbb8 + -10 L_44b_Pbb8 + -1 C_bb1746 = -25; /*Phase_8.3 Inst in Line 44b; 2 Inst in Line 44c; */
-10 L_44a_Pbb8 + -1 C_bb1745 = -14; /*Phase_8.4 Inst in Line 44a; */
-10 L_446_Pbb8 + -1 C_bb1744 = -14; /*Phase_8.4 Inst in Line 446; */
-10 L_44b_Pbb8 + -1 C_bb1743 = -12; /*Phase_8.2 Inst in Line 44b; */
-10 L_446_Pbb8 + -10 L_445_Pbb8 + -1 C_bb1742 = -22; /*Phase_8.1 Inst in Line 445; 1 Inst in Line 446; */
-10 L_449_Pbb8 + -1 C_bb1741 = -13; /*Phase_8.3 Inst in Line 449; */
-10 L_445_Pbb8 + -1 C_bb1740 = -12; /*Phase_8.2 Inst in Line 445; */
-10 L_445_Pbb8 + -10 L_444_Pbb8 + -1 C_bb1739 = -30; /*Phase_8.5 Inst in Line 444; 5 Inst in Line 445; */
-10 L_4b4_Pbb8 + -1 C_bb1738 = -11; /*Phase_8.1 Inst in Line 4b4; */
-10 L_4b4_Pbb8 + -1 C_bb1737 = -11; /*Phase_8.1 Inst in Line 4b4; */
-10 L_4a9_Pbb8 + -1 C_bb1736 = -12; /*Phase_8.2 Inst in Line 4a9; */
-10 L_4b4_Pbb8 + -1 C_bb1735 = -12; /*Phase_8.2 Inst in Line 4b4; */
-10 L_4a9_Pbb8 + -10 L_4a8_Pbb8 + -10 L_4a7_Pbb8 + -10 L_4a6_Pbb8 + -10 L_4a5_Pbb8 + -10 L_4a4_Pbb8 + -10 L_4a3_Pbb8 + -1 C_bb1734 = -113; /*Phase_8.1 Inst in Line 4a3; 8 Inst in Line 4a4; 8 Inst in Line 4a5; 8 Inst in Line 4a6; 8 Inst in Line 4a7; 8 Inst in Line 4a8; 2 Inst in Line 4a9; */
-10 L_4b3_Pbb8 + -10 L_4b2_Pbb8 + -10 L_4b1_Pbb8 + -1 C_bb1733 = -50; /*Phase_8.4 Inst in Line 4b1; 8 Inst in Line 4b2; 8 Inst in Line 4b3; */
-10 L_4ad_Pbb8 + -10 L_4ac_Pbb8 + -1 C_bb1732 = -24; /*Phase_8.3 Inst in Line 4ac; 1 Inst in Line 4ad; */
-10 L_4a3_Pbb8 + -1 C_bb1731 = -14; /*Phase_8.4 Inst in Line 4a3; */
-10 L_4b1_Pbb8 + -1 C_bb1730 = -12; /*Phase_8.2 Inst in Line 4b1; */
-10 L_4ad_Pbb8 + -1 C_bb1729 = -14; /*Phase_8.4 Inst in Line 4ad; */
-10 L_4a3_Pbb8 + -1 C_bb1728 = -13; /*Phase_8.3 Inst in Line 4a3; */
-10 L_4b1_Pbb8 + -10 L_4b0_Pbb8 + -1 C_bb1727 = -26; /*Phase_8.4 Inst in Line 4b0; 2 Inst in Line 4b1; */
-10 L_4a2_Pbb8 + -1 C_bb1726 = -14; /*Phase_8.4 Inst in Line 4a2; */
-10 L_4aa_Pbb8 + -10 L_4a9_Pbb8 + -1 C_bb1725 = -24; /*Phase_8.1 Inst in Line 4a9; 3 Inst in Line 4aa; */
-10 L_4a2_Pbb8 + -1 C_bb1724 = -11; /*Phase_8.1 Inst in Line 4a2; */
-10 L_4a2_Pbb8 + -10 L_4a1_Pbb8 + -10 L_4a0_Pbb8 + -1 C_bb1723 = -49; /*Phase_8.8 Inst in Line 4a0; 8 Inst in Line 4a1; 3 Inst in Line 4a2; */
-10 L_49f_Pbb8 + -10 L_49e_Pbb8 + -10 L_49d_Pbb8 + -10 L_49c_Pbb8 + -10 L_49b_Pbb8 + -10 L_49a_Pbb8 + -10 L_499_Pbb8 + -10 L_498_Pbb8 + -10 L_497_Pbb8 + -10 L_496_Pbb8 + -1 C_bb1722 = -175; /*Phase_8.3 Inst in Line 496; 8 Inst in Line 497; 8 Inst in Line 498; 8 Inst in Line 499; 8 Inst in Line 49a; 8 Inst in Line 49b; 8 Inst in Line 49c; 8 Inst in Line 49d; 8 Inst in Line 49e; 8 Inst in Line 49f; */
-10 L_4ac_Pbb8 + -1 C_bb1721 = -15; /*Phase_8.5 Inst in Line 4ac; */
-10 L_496_Pbb8 + -10 L_495_Pbb8 + -1 C_bb1720 = -26; /*Phase_8.1 Inst in Line 495; 5 Inst in Line 496; */
-10 L_4b0_Pbb8 + -10 L_4af_Pbb8 + -10 L_4ae_Pbb8 + -10 L_4ad_Pbb8 + -1 C_bb1719 = -63; /*Phase_8.3 Inst in Line 4ad; 8 Inst in Line 4ae; 8 Inst in Line 4af; 4 Inst in Line 4b0; */
-10 L_4ab_Pbb8 + -1 C_bb1718 = -12; /*Phase_8.2 Inst in Line 4ab; */
-10 L_4ab_Pbb8 + -1 C_bb1717 = -13; /*Phase_8.3 Inst in Line 4ab; */
-10 L_4aa_Pbb8 + -1 C_bb1716 = -15; /*Phase_8.5 Inst in Line 4aa; */
-10 L_495_Pbb8 + -1 C_bb1715 = -13; /*Phase_8.3 Inst in Line 495; */
-10 L_4ab_Pbb8 + -1 C_bb1714 = -13; /*Phase_8.3 Inst in Line 4ab; */
-10 L_484_Pbb8 + -1 C_bb1713 = -12; /*Phase_8.2 Inst in Line 484; */
-10 L_4a9_Pbb8 + -1 C_bb1712 = -13; /*Phase_8.3 Inst in Line 4a9; */
-10 L_489_Pbb8 + -1 C_bb1711 = -13; /*Phase_8.3 Inst in Line 489; */
-10 L_495_Pbb8 + -10 L_494_Pbb8 + -10 L_493_Pbb8 + -1 C_bb1710 = -44; /*Phase_8.2 Inst in Line 493; 8 Inst in Line 494; 4 Inst in Line 495; */
-10 L_484_Pbb8 + -1 C_bb1709 = -13; /*Phase_8.3 Inst in Line 484; */
-10 L_489_Pbb8 + -1 C_bb1708 = -13; /*Phase_8.3 Inst in Line 489; */
-10 L_48e_Pbb8 + -10 L_48d_Pbb8 + -1 C_bb1707 = -23; /*Phase_8.1 Inst in Line 48d; 2 Inst in Line 48e; */
-10 L_483_Pbb8 + -1 C_bb1706 = -12; /*Phase_8.2 Inst in Line 483; */
-10 L_489_Pbb8 + -10 L_488_Pbb8 + -1 C_bb1705 = -26; /*Phase_8.5 Inst in Line 488; 1 Inst in Line 489; */
-10 L_483_Pbb8 + -1 C_bb1704 = -14; /*Phase_8.4 Inst in Line 483; */
-10 L_484_Pbb8 + -1 C_bb1703 = -11; /*Phase_8.1 Inst in Line 484; */
-10 L_48d_Pbb8 + -1 C_bb1702 = -13; /*Phase_8.3 Inst in Line 48d; */
-10 L_48a_Pbb8 + -1 C_bb1701 = -13; /*Phase_8.3 Inst in Line 48a; */
-10 L_483_Pbb8 + -10 L_482_Pbb8 + -1 C_bb1700 = -27; /*Phase_8.5 Inst in Line 482; 2 Inst in Line 483; */
-10 L_48d_Pbb8 + -1 C_bb1699 = -12; /*Phase_8.2 Inst in Line 48d; */
-10 L_488_Pbb8 + -10 L_487_Pbb8 + -1 C_bb1698 = -26; /*Phase_8.3 Inst in Line 487; 3 Inst in Line 488; */
-10 L_482_Pbb8 + -1 C_bb1697 = -13; /*Phase_8.3 Inst in Line 482; */
-10 L_48c_Pbb8 + -1 C_bb1696 = -12; /*Phase_8.2 Inst in Line 48c; */
-10 L_48c_Pbb8 + -10 L_48b_Pbb8 + -1 C_bb1695 = -27; /*Phase_8.6 Inst in Line 48b; 1 Inst in Line 48c; */
-10 L_48a_Pbb8 + -10 L_489_Pbb8 + -1 C_bb1694 = -23; /*Phase_8.1 Inst in Line 489; 2 Inst in Line 48a; */
-10 L_487_Pbb8 + -1 C_bb1693 = -11; /*Phase_8.1 Inst in Line 487; */
-10 L_48c_Pbb8 + -1 C_bb1692 = -15; /*Phase_8.5 Inst in Line 48c; */
-10 L_481_Pbb8 + -1 C_bb1691 = -13; /*Phase_8.3 Inst in Line 481; */
-10 L_48d_Pbb8 + -1 C_bb1690 = -12; /*Phase_8.2 Inst in Line 48d; */
-10 L_48b_Pbb8 + -1 C_bb1689 = -12; /*Phase_8.2 Inst in Line 48b; */
-10 L_487_Pbb8 + -1 C_bb1688 = -12; /*Phase_8.2 Inst in Line 487; */
-10 L_481_Pbb8 + -1 C_bb1687 = -12; /*Phase_8.2 Inst in Line 481; */
-10 L_48a_Pbb8 + -1 C_bb1686 = -13; /*Phase_8.3 Inst in Line 48a; */
-10 L_481_Pbb8 + -1 C_bb1685 = -13; /*Phase_8.3 Inst in Line 481; */
-10 L_486_Pbb8 + -10 L_485_Pbb8 + -1 C_bb1684 = -26; /*Phase_8.1 Inst in Line 485; 5 Inst in Line 486; */
-10 L_487_Pbb8 + -10 L_486_Pbb8 + -1 C_bb1683 = -25; /*Phase_8.3 Inst in Line 486; 2 Inst in Line 487; */
-10 L_480_Pbb8 + -1 C_bb1682 = -12; /*Phase_8.2 Inst in Line 480; */
-10 L_485_Pbb8 + -1 C_bb1681 = -16; /*Phase_8.6 Inst in Line 485; */
-10 L_480_Pbb8 + -10 L_47f_Pbb8 + -1 C_bb1680 = -29; /*Phase_8.3 Inst in Line 47f; 6 Inst in Line 480; */
-10 L_485_Pbb8 + -10 L_484_Pbb8 + -1 C_bb1679 = -23; /*Phase_8.2 Inst in Line 484; 1 Inst in Line 485; */
-10 L_47f_Pbb8 + -1 C_bb1678 = -14; /*Phase_8.4 Inst in Line 47f; */
-10 L_47f_Pbb8 + -10 L_47e_Pbb8 + -10 L_47d_Pbb8 + -1 C_bb1677 = -43; /*Phase_8.4 Inst in Line 47d; 8 Inst in Line 47e; 1 Inst in Line 47f; */
-10 L_449_Pbb8 + -1 C_bb1676 = -15; /*Phase_8.5 Inst in Line 449; */
-10 L_448_Pbb8 + -10 L_447_Pbb8 + -1 C_bb1675 = -29; /*Phase_8.1 Inst in Line 447; 8 Inst in Line 448; */
-10 L_44a_Pbb8 + -1 C_bb1674 = -11; /*Phase_8.1 Inst in Line 44a; */
-10 L_44b_Pbb8 + -10 L_44a_Pbb8 + -1 C_bb1673 = -26; /*Phase_8.3 Inst in Line 44a; 3 Inst in Line 44b; */
-10 L_447_Pbb8 + -10 L_446_Pbb8 + -1 C_bb1672 = -30; /*Phase_8.3 Inst in Line 446; 7 Inst in Line 447; */
-10 L_44c_Pbb8 + -1 C_bb1671 = -12; /*Phase_8.2 Inst in Line 44c; */
-10 L_44c_Pbb8 + -10 L_44b_Pbb8 + -1 C_bb1670 = -25; /*Phase_8.3 Inst in Line 44b; 2 Inst in Line 44c; */
-10 L_44a_Pbb8 + -1 C_bb1669 = -14; /*Phase_8.4 Inst in Line 44a; */
-10 L_446_Pbb8 + -1 C_bb1668 = -14; /*Phase_8.4 Inst in Line 446; */
-10 L_44b_Pbb8 + -1 C_bb1667 = -12; /*Phase_8.2 Inst in Line 44b; */
-10 L_446_Pbb8 + -10 L_445_Pbb8 + -1 C_bb1666 = -22; /*Phase_8.1 Inst in Line 445; 1 Inst in Line 446; */
-10 L_449_Pbb8 + -1 C_bb1665 = -13; /*Phase_8.3 Inst in Line 449; */
-10 L_445_Pbb8 + -1 C_bb1664 = -12; /*Phase_8.2 Inst in Line 445; */
-10 L_445_Pbb8 + -10 L_444_Pbb8 + -1 C_bb1663 = -30; /*Phase_8.5 Inst in Line 444; 5 Inst in Line 445; */
-10 L_449_Pbb8 + -1 C_bb1662 = -15; /*Phase_8.5 Inst in Line 449; */
-10 L_448_Pbb8 + -10 L_447_Pbb8 + -1 C_bb1661 = -29; /*Phase_8.1 Inst in Line 447; 8 Inst in Line 448; */
-10 L_44a_Pbb8 + -1 C_bb1660 = -11; /*Phase_8.1 Inst in Line 44a; */
-10 L_44b_Pbb8 + -10 L_44a_Pbb8 + -1 C_bb1659 = -26; /*Phase_8.3 Inst in Line 44a; 3 Inst in Line 44b; */
-10 L_447_Pbb8 + -10 L_446_Pbb8 + -1 C_bb1658 = -30; /*Phase_8.3 Inst in Line 446; 7 Inst in Line 447; */
-10 L_44c_Pbb8 + -1 C_bb1657 = -12; /*Phase_8.2 Inst in Line 44c; */
-10 L_44c_Pbb8 + -10 L_44b_Pbb8 + -1 C_bb1656 = -25; /*Phase_8.3 Inst in Line 44b; 2 Inst in Line 44c; */
-10 L_44a_Pbb8 + -1 C_bb1655 = -14; /*Phase_8.4 Inst in Line 44a; */
-10 L_446_Pbb8 + -1 C_bb1654 = -14; /*Phase_8.4 Inst in Line 446; */
-10 L_44b_Pbb8 + -1 C_bb1653 = -12; /*Phase_8.2 Inst in Line 44b; */
-10 L_446_Pbb8 + -10 L_445_Pbb8 + -1 C_bb1652 = -22; /*Phase_8.1 Inst in Line 445; 1 Inst in Line 446; */
-10 L_449_Pbb8 + -1 C_bb1651 = -13; /*Phase_8.3 Inst in Line 449; */
-10 L_445_Pbb8 + -1 C_bb1650 = -12; /*Phase_8.2 Inst in Line 445; */
-10 L_445_Pbb8 + -10 L_444_Pbb8 + -1 C_bb1649 = -30; /*Phase_8.5 Inst in Line 444; 5 Inst in Line 445; */
-10 L_45c_Pbb8 + -10 L_45b_Pbb8 + -10 L_45a_Pbb8 + -1 C_bb1648 = -46; /*Phase_8.6 Inst in Line 45a; 8 Inst in Line 45b; 2 Inst in Line 45c; */
-10 L_454_Pbb8 + -10 L_453_Pbb8 + -10 L_452_Pbb8 + -10 L_451_Pbb8 + -10 L_450_Pbb8 + -1 C_bb1647 = -83; /*Phase_8.7 Inst in Line 450; 8 Inst in Line 451; 8 Inst in Line 452; 8 Inst in Line 453; 2 Inst in Line 454; */
-10 L_45a_Pbb8 + -10 L_459_Pbb8 + -10 L_458_Pbb8 + -1 C_bb1646 = -48; /*Phase_8.8 Inst in Line 458; 8 Inst in Line 459; 2 Inst in Line 45a; */
-10 L_450_Pbb8 + -10 L_44f_Pbb8 + -1 C_bb1645 = -26; /*Phase_8.5 Inst in Line 44f; 1 Inst in Line 450; */
-10 L_457_Pbb8 + -10 L_456_Pbb8 + -10 L_455_Pbb8 + -10 L_454_Pbb8 + -1 C_bb1644 = -70; /*Phase_8.6 Inst in Line 454; 8 Inst in Line 455; 8 Inst in Line 456; 8 Inst in Line 457; */
-10 L_44d_Pbb8 + -1 C_bb1643 = -12; /*Phase_8.2 Inst in Line 44d; */
-10 L_44f_Pbb8 + -1 C_bb1642 = -13; /*Phase_8.3 Inst in Line 44f; */
-10 L_44d_Pbb8 + -1 C_bb1641 = -12; /*Phase_8.2 Inst in Line 44d; */
-10 L_44e_Pbb8 + -1 C_bb1640 = -13; /*Phase_8.3 Inst in Line 44e; */
-10 L_44d_Pbb8 + -1 C_bb1639 = -12; /*Phase_8.2 Inst in Line 44d; */
-10 L_44e_Pbb8 + -1 C_bb1638 = -15; /*Phase_8.5 Inst in Line 44e; */
-10 L_44d_Pbb8 + -1 C_bb1637 = -11; /*Phase_8.1 Inst in Line 44d; */
-10 L_44d_Pbb8 + -10 L_44c_Pbb8 + -1 C_bb1636 = -24; /*Phase_8.3 Inst in Line 44c; 1 Inst in Line 44d; */
-10 L_474_Pbb8 + -10 L_473_Pbb8 + -1 C_bb1635 = -24; /*Phase_8.2 Inst in Line 473; 2 Inst in Line 474; */
-10 L_449_Pbb8 + -1 C_bb1634 = -15; /*Phase_8.5 Inst in Line 449; */
-10 L_448_Pbb8 + -10 L_447_Pbb8 + -1 C_bb1633 = -29; /*Phase_8.1 Inst in Line 447; 8 Inst in Line 448; */
-10 L_44a_Pbb8 + -1 C_bb1632 = -11; /*Phase_8.1 Inst in Line 44a; */
-10 L_44b_Pbb8 + -10 L_44a_Pbb8 + -1 C_bb1631 = -26; /*Phase_8.3 Inst in Line 44a; 3 Inst in Line 44b; */
-10 L_447_Pbb8 + -10 L_446_Pbb8 + -1 C_bb1630 = -30; /*Phase_8.3 Inst in Line 446; 7 Inst in Line 447; */
-10 L_44c_Pbb8 + -1 C_bb1629 = -12; /*Phase_8.2 Inst in Line 44c; */
-10 L_44c_Pbb8 + -10 L_44b_Pbb8 + -1 C_bb1628 = -25; /*Phase_8.3 Inst in Line 44b; 2 Inst in Line 44c; */
-10 L_44a_Pbb8 + -1 C_bb1627 = -14; /*Phase_8.4 Inst in Line 44a; */
-10 L_446_Pbb8 + -1 C_bb1626 = -14; /*Phase_8.4 Inst in Line 446; */
-10 L_44b_Pbb8 + -1 C_bb1625 = -12; /*Phase_8.2 Inst in Line 44b; */
-10 L_446_Pbb8 + -10 L_445_Pbb8 + -1 C_bb1624 = -22; /*Phase_8.1 Inst in Line 445; 1 Inst in Line 446; */
-10 L_449_Pbb8 + -1 C_bb1623 = -13; /*Phase_8.3 Inst in Line 449; */
-10 L_445_Pbb8 + -1 C_bb1622 = -12; /*Phase_8.2 Inst in Line 445; */
-10 L_445_Pbb8 + -10 L_444_Pbb8 + -1 C_bb1621 = -30; /*Phase_8.5 Inst in Line 444; 5 Inst in Line 445; */
-10 L_449_Pbb8 + -1 C_bb1620 = -15; /*Phase_8.5 Inst in Line 449; */
-10 L_448_Pbb8 + -10 L_447_Pbb8 + -1 C_bb1619 = -29; /*Phase_8.1 Inst in Line 447; 8 Inst in Line 448; */
-10 L_44a_Pbb8 + -1 C_bb1618 = -11; /*Phase_8.1 Inst in Line 44a; */
-10 L_44b_Pbb8 + -10 L_44a_Pbb8 + -1 C_bb1617 = -26; /*Phase_8.3 Inst in Line 44a; 3 Inst in Line 44b; */
-10 L_447_Pbb8 + -10 L_446_Pbb8 + -1 C_bb1616 = -30; /*Phase_8.3 Inst in Line 446; 7 Inst in Line 447; */
-10 L_44c_Pbb8 + -1 C_bb1615 = -12; /*Phase_8.2 Inst in Line 44c; */
-10 L_44c_Pbb8 + -10 L_44b_Pbb8 + -1 C_bb1614 = -25; /*Phase_8.3 Inst in Line 44b; 2 Inst in Line 44c; */
-10 L_44a_Pbb8 + -1 C_bb1613 = -14; /*Phase_8.4 Inst in Line 44a; */
-10 L_446_Pbb8 + -1 C_bb1612 = -14; /*Phase_8.4 Inst in Line 446; */
-10 L_44b_Pbb8 + -1 C_bb1611 = -12; /*Phase_8.2 Inst in Line 44b; */
-10 L_446_Pbb8 + -10 L_445_Pbb8 + -1 C_bb1610 = -22; /*Phase_8.1 Inst in Line 445; 1 Inst in Line 446; */
-10 L_449_Pbb8 + -1 C_bb1609 = -13; /*Phase_8.3 Inst in Line 449; */
-10 L_445_Pbb8 + -1 C_bb1608 = -12; /*Phase_8.2 Inst in Line 445; */
-10 L_445_Pbb8 + -10 L_444_Pbb8 + -1 C_bb1607 = -30; /*Phase_8.5 Inst in Line 444; 5 Inst in Line 445; */
-10 L_42d_Pbb8 + -1 C_bb1606 = -15; /*Phase_8.5 Inst in Line 42d; */
-10 L_42d_Pbb8 + -10 L_42c_Pbb8 + -1 C_bb1605 = -26; /*Phase_8.5 Inst in Line 42c; 1 Inst in Line 42d; */
-10 L_42c_Pbb8 + -10 L_42b_Pbb8 + -1 C_bb1604 = -26; /*Phase_8.3 Inst in Line 42b; 3 Inst in Line 42c; */
-10 L_42b_Pbb8 + -10 L_42a_Pbb8 + -1 C_bb1603 = -26; /*Phase_8.1 Inst in Line 42a; 5 Inst in Line 42b; */
-10 L_42a_Pbb8 + -10 L_429_Pbb8 + -1 C_bb1602 = -28; /*Phase_8.1 Inst in Line 429; 7 Inst in Line 42a; */
-10 L_429_Pbb8 + -1 C_bb1601 = -13; /*Phase_8.3 Inst in Line 429; */
-10 L_428_Pbb8 + -10 L_427_Pbb8 + -10 L_426_Pbb8 + -1 C_bb1600 = -42; /*Phase_8.2 Inst in Line 426; 8 Inst in Line 427; 2 Inst in Line 428; */
-10 L_429_Pbb8 + -1 C_bb1599 = -13; /*Phase_8.3 Inst in Line 429; */
-10 L_426_Pbb8 + -1 C_bb1598 = -13; /*Phase_8.3 Inst in Line 426; */
-10 L_429_Pbb8 + -10 L_428_Pbb8 + -1 C_bb1597 = -23; /*Phase_8.2 Inst in Line 428; 1 Inst in Line 429; */
-10 L_426_Pbb8 + -1 C_bb1596 = -13; /*Phase_8.3 Inst in Line 426; */
-10 L_428_Pbb8 + -1 C_bb1595 = -14; /*Phase_8.4 Inst in Line 428; */
-10 L_425_Pbb8 + -1 C_bb1594 = -13; /*Phase_8.3 Inst in Line 425; */
-10 L_425_Pbb8 + -10 L_424_Pbb8 + -10 L_423_Pbb8 + -10 L_422_Pbb8 + -10 L_421_Pbb8 + -1 C_bb1593 = -81; /*Phase_8.2 Inst in Line 421; 8 Inst in Line 422; 8 Inst in Line 423; 8 Inst in Line 424; 5 Inst in Line 425; */
-10 L_46b + -1 C_bb1592 = -14; /*Phase_0.4 Inst in Line 46b; */
-10 L_46b + -10 L_46a + -1 C_bb1591 = -28; /*Phase_0.6 Inst in Line 46a; 2 Inst in Line 46b; */
-10 L_46a + -10 L_469 + -10 L_468 + -1 C_bb1590 = -43; /*Phase_0.3 Inst in Line 468; 8 Inst in Line 469; 2 Inst in Line 46a; */
-10 L_468 + -1 C_bb1589 = -14; /*Phase_0.4 Inst in Line 468; */
-10 L_468 + -10 L_467 + -1 C_bb1588 = -24; /*Phase_0.3 Inst in Line 467; 1 Inst in Line 468; */
-10 L_461 + -1 C_bb1587 = -17; /*Phase_0.7 Inst in Line 461; */
-10 L_465 + -10 L_464 + -1 C_bb1586 = -35; /*Phase_0.8 Inst in Line 464; 7 Inst in Line 465; */
-10 L_466 + -10 L_465 + -1 C_bb1585 = -22; /*Phase_0.1 Inst in Line 465; 1 Inst in Line 466; */
-10 L_461 + -10 L_460 + -10 L_45f + -1 C_bb1584 = -43; /*Phase_0.4 Inst in Line 45f; 8 Inst in Line 460; 1 Inst in Line 461; */
-10 L_463 + -10 L_462 + -1 C_bb1583 = -36; /*Phase_0.8 Inst in Line 462; 8 Inst in Line 463; */
-10 L_45f + -1 C_bb1582 = -14; /*Phase_0.4 Inst in Line 45f; */
-10 L_45e + -1 C_bb1581 = -14; /*Phase_0.4 Inst in Line 45e; */
-10 L_46b + -1 C_bb1580 = -14; /*Phase_0.4 Inst in Line 46b; */
-10 L_46b + -10 L_46a + -1 C_bb1579 = -28; /*Phase_0.6 Inst in Line 46a; 2 Inst in Line 46b; */
-10 L_46a + -10 L_469 + -10 L_468 + -1 C_bb1578 = -43; /*Phase_0.3 Inst in Line 468; 8 Inst in Line 469; 2 Inst in Line 46a; */
-10 L_468 + -1 C_bb1577 = -14; /*Phase_0.4 Inst in Line 468; */
-10 L_468 + -10 L_467 + -1 C_bb1576 = -24; /*Phase_0.3 Inst in Line 467; 1 Inst in Line 468; */
-10 L_461 + -1 C_bb1575 = -17; /*Phase_0.7 Inst in Line 461; */
-10 L_465 + -10 L_464 + -1 C_bb1574 = -35; /*Phase_0.8 Inst in Line 464; 7 Inst in Line 465; */
-10 L_466 + -10 L_465 + -1 C_bb1573 = -22; /*Phase_0.1 Inst in Line 465; 1 Inst in Line 466; */
-10 L_461 + -10 L_460 + -10 L_45f + -1 C_bb1572 = -43; /*Phase_0.4 Inst in Line 45f; 8 Inst in Line 460; 1 Inst in Line 461; */
-10 L_463 + -10 L_462 + -1 C_bb1571 = -36; /*Phase_0.8 Inst in Line 462; 8 Inst in Line 463; */
-10 L_45f + -1 C_bb1570 = -14; /*Phase_0.4 Inst in Line 45f; */
-10 L_45e + -1 C_bb1569 = -14; /*Phase_0.4 Inst in Line 45e; */
-10 L_442 + -10 L_441 + -1 C_bb1568 = -26; /*Phase_0.1 Inst in Line 441; 5 Inst in Line 442; */
-10 L_439 + -1 C_bb1567 = -12; /*Phase_0.2 Inst in Line 439; */
-10 L_439 + -1 C_bb1566 = -15; /*Phase_0.5 Inst in Line 439; */
-10 L_440 + -10 L_43f + -1 C_bb1565 = -28; /*Phase_0.7 Inst in Line 43f; 1 Inst in Line 440; */
-10 L_439 + -1 C_bb1564 = -11; /*Phase_0.1 Inst in Line 439; */
-10 L_43f + -10 L_43e + -10 L_43d + -1 C_bb1563 = -47; /*Phase_0.8 Inst in Line 43d; 8 Inst in Line 43e; 1 Inst in Line 43f; */
-10 L_438 + -1 C_bb1562 = -11; /*Phase_0.1 Inst in Line 438; */
-10 L_43c + -1 C_bb1561 = -18; /*Phase_0.8 Inst in Line 43c; */
-10 L_438 + -1 C_bb1560 = -17; /*Phase_0.7 Inst in Line 438; */
-10 L_435 + -1 C_bb1559 = -12; /*Phase_0.2 Inst in Line 435; */
-10 L_43b + -10 L_43a + -1 C_bb1558 = -30; /*Phase_0.2 Inst in Line 43a; 8 Inst in Line 43b; */
-10 L_437 + -10 L_436 + -1 C_bb1557 = -34; /*Phase_0.6 Inst in Line 436; 8 Inst in Line 437; */
-10 L_441 + -10 L_440 + -1 C_bb1556 = -34; /*Phase_0.7 Inst in Line 440; 7 Inst in Line 441; */
-10 L_435 + -10 L_434 + -1 C_bb1555 = -33; /*Phase_0.8 Inst in Line 434; 5 Inst in Line 435; */
-10 L_436 + -10 L_435 + -1 C_bb1554 = -23; /*Phase_0.1 Inst in Line 435; 2 Inst in Line 436; */
-10 L_433 + -1 C_bb1553 = -15; /*Phase_0.5 Inst in Line 433; */
-10 L_43a + -1 C_bb1552 = -16; /*Phase_0.6 Inst in Line 43a; */
-10 L_433 + -10 L_432 + -1 C_bb1551 = -24; /*Phase_0.1 Inst in Line 432; 3 Inst in Line 433; */
-10 L_432 + -1 C_bb1550 = -15; /*Phase_0.5 Inst in Line 432; */
-10 L_473 + -1 C_bb1549 = -12; /*Phase_0.2 Inst in Line 473; */
-10 L_472 + -1 C_bb1548 = -13; /*Phase_0.3 Inst in Line 472; */
-10 L_471 + -10 L_470 + -1 C_bb1547 = -26; /*Phase_0.4 Inst in Line 470; 2 Inst in Line 471; */
-10 L_472 + -1 C_bb1546 = -12; /*Phase_0.2 Inst in Line 472; */
-10 L_473 + -10 L_472 + -1 C_bb1545 = -23; /*Phase_0.2 Inst in Line 472; 1 Inst in Line 473; */
-10 L_470 + -1 C_bb1544 = -12; /*Phase_0.2 Inst in Line 470; */
-10 L_472 + -10 L_471 + -1 C_bb1543 = -23; /*Phase_0.2 Inst in Line 471; 1 Inst in Line 472; */
-10 L_470 + -1 C_bb1542 = -12; /*Phase_0.2 Inst in Line 470; */
-10 L_46f + -1 C_bb1541 = -13; /*Phase_0.3 Inst in Line 46f; */
-10 L_46f + -1 C_bb1540 = -12; /*Phase_0.2 Inst in Line 46f; */
-10 L_471 + -1 C_bb1539 = -13; /*Phase_0.3 Inst in Line 471; */
-10 L_46f + -1 C_bb1538 = -12; /*Phase_0.2 Inst in Line 46f; */
-10 L_46f + -10 L_46e + -1 C_bb1537 = -22; /*Phase_0.1 Inst in Line 46e; 1 Inst in Line 46f; */
-10 L_471 + -1 C_bb1536 = -11; /*Phase_0.1 Inst in Line 471; */
-10 L_46e + -1 C_bb1535 = -13; /*Phase_0.3 Inst in Line 46e; */
-10 L_46e + -10 L_46d + -1 C_bb1534 = -28; /*Phase_0.4 Inst in Line 46d; 4 Inst in Line 46e; */
-10 L_449 + -1 C_bb1533 = -15; /*Phase_0.5 Inst in Line 449; */
-10 L_448_Pbb1532 + -10 L_447_Pbb1532 + -1 C_bb1532 = -29; /*Phase_1532.1 Inst in Line 447; 8 Inst in Line 448; */
-10 L_44a_Pbb1526 + -1 C_bb1531 = -11; /*Phase_1526.1 Inst in Line 44a; */
-10 L_44b + -10 L_44a + -1 C_bb1530 = -26; /*Phase_0.3 Inst in Line 44a; 3 Inst in Line 44b; */
-10 L_447 + -10 L_446 + -1 C_bb1529 = -30; /*Phase_0.3 Inst in Line 446; 7 Inst in Line 447; */
-10 L_44c + -1 C_bb1528 = -12; /*Phase_0.2 Inst in Line 44c; */
-10 L_44c + -10 L_44b + -1 C_bb1527 = -25; /*Phase_0.3 Inst in Line 44b; 2 Inst in Line 44c; */
-10 L_44a_Pbb1526 + -1 C_bb1526 = -14; /*Phase_1526.4 Inst in Line 44a; */
-10 L_446 + -1 C_bb1525 = -14; /*Phase_0.4 Inst in Line 446; */
-10 L_44b + -1 C_bb1524 = -12; /*Phase_0.2 Inst in Line 44b; */
-10 L_446 + -10 L_445 + -1 C_bb1523 = -22; /*Phase_0.1 Inst in Line 445; 1 Inst in Line 446; */
-10 L_449 + -1 C_bb1522 = -13; /*Phase_0.3 Inst in Line 449; */
-10 L_445 + -1 C_bb1521 = -12; /*Phase_0.2 Inst in Line 445; */
-10 L_445 + -10 L_444 + -1 C_bb1520 = -30; /*Phase_0.5 Inst in Line 444; 5 Inst in Line 445; */
-10 L_46b + -1 C_bb1519 = -14; /*Phase_0.4 Inst in Line 46b; */
-10 L_46b + -10 L_46a + -1 C_bb1518 = -28; /*Phase_0.6 Inst in Line 46a; 2 Inst in Line 46b; */
-10 L_46a + -10 L_469 + -10 L_468 + -1 C_bb1517 = -43; /*Phase_0.3 Inst in Line 468; 8 Inst in Line 469; 2 Inst in Line 46a; */
-10 L_468 + -1 C_bb1516 = -14; /*Phase_0.4 Inst in Line 468; */
-10 L_468 + -10 L_467 + -1 C_bb1515 = -24; /*Phase_0.3 Inst in Line 467; 1 Inst in Line 468; */
-10 L_461 + -1 C_bb1514 = -17; /*Phase_0.7 Inst in Line 461; */
-10 L_465 + -10 L_464 + -1 C_bb1513 = -35; /*Phase_0.8 Inst in Line 464; 7 Inst in Line 465; */
-10 L_466 + -10 L_465 + -1 C_bb1512 = -22; /*Phase_0.1 Inst in Line 465; 1 Inst in Line 466; */
-10 L_461 + -10 L_460 + -10 L_45f + -1 C_bb1511 = -43; /*Phase_0.4 Inst in Line 45f; 8 Inst in Line 460; 1 Inst in Line 461; */
-10 L_463 + -10 L_462 + -1 C_bb1510 = -36; /*Phase_0.8 Inst in Line 462; 8 Inst in Line 463; */
-10 L_45f + -1 C_bb1509 = -14; /*Phase_0.4 Inst in Line 45f; */
-10 L_45e + -1 C_bb1508 = -14; /*Phase_0.4 Inst in Line 45e; */
-10 L_46b + -1 C_bb1507 = -14; /*Phase_0.4 Inst in Line 46b; */
-10 L_46b + -10 L_46a + -1 C_bb1506 = -28; /*Phase_0.6 Inst in Line 46a; 2 Inst in Line 46b; */
-10 L_46a + -10 L_469 + -10 L_468 + -1 C_bb1505 = -43; /*Phase_0.3 Inst in Line 468; 8 Inst in Line 469; 2 Inst in Line 46a; */
-10 L_468 + -1 C_bb1504 = -14; /*Phase_0.4 Inst in Line 468; */
-10 L_468 + -10 L_467 + -1 C_bb1503 = -24; /*Phase_0.3 Inst in Line 467; 1 Inst in Line 468; */
-10 L_461 + -1 C_bb1502 = -17; /*Phase_0.7 Inst in Line 461; */
-10 L_465 + -10 L_464 + -1 C_bb1501 = -35; /*Phase_0.8 Inst in Line 464; 7 Inst in Line 465; */
-10 L_466 + -10 L_465 + -1 C_bb1500 = -22; /*Phase_0.1 Inst in Line 465; 1 Inst in Line 466; */
-10 L_461 + -10 L_460 + -10 L_45f + -1 C_bb1499 = -43; /*Phase_0.4 Inst in Line 45f; 8 Inst in Line 460; 1 Inst in Line 461; */
-10 L_463 + -10 L_462 + -1 C_bb1498 = -36; /*Phase_0.8 Inst in Line 462; 8 Inst in Line 463; */
-10 L_45f + -1 C_bb1497 = -14; /*Phase_0.4 Inst in Line 45f; */
-10 L_45e + -1 C_bb1496 = -14; /*Phase_0.4 Inst in Line 45e; */
-10 L_442 + -10 L_441 + -1 C_bb1495 = -26; /*Phase_0.1 Inst in Line 441; 5 Inst in Line 442; */
-10 L_439 + -1 C_bb1494 = -12; /*Phase_0.2 Inst in Line 439; */
-10 L_439 + -1 C_bb1493 = -15; /*Phase_0.5 Inst in Line 439; */
-10 L_440 + -10 L_43f + -1 C_bb1492 = -28; /*Phase_0.7 Inst in Line 43f; 1 Inst in Line 440; */
-10 L_439 + -1 C_bb1491 = -11; /*Phase_0.1 Inst in Line 439; */
-10 L_43f + -10 L_43e + -10 L_43d + -1 C_bb1490 = -47; /*Phase_0.8 Inst in Line 43d; 8 Inst in Line 43e; 1 Inst in Line 43f; */
-10 L_438 + -1 C_bb1489 = -11; /*Phase_0.1 Inst in Line 438; */
-10 L_43c + -1 C_bb1488 = -18; /*Phase_0.8 Inst in Line 43c; */
-10 L_438 + -1 C_bb1487 = -17; /*Phase_0.7 Inst in Line 438; */
-10 L_435 + -1 C_bb1486 = -12; /*Phase_0.2 Inst in Line 435; */
-10 L_43b + -10 L_43a + -1 C_bb1485 = -30; /*Phase_0.2 Inst in Line 43a; 8 Inst in Line 43b; */
-10 L_437 + -10 L_436 + -1 C_bb1484 = -34; /*Phase_0.6 Inst in Line 436; 8 Inst in Line 437; */
-10 L_441 + -10 L_440 + -1 C_bb1483 = -34; /*Phase_0.7 Inst in Line 440; 7 Inst in Line 441; */
-10 L_435 + -10 L_434 + -1 C_bb1482 = -33; /*Phase_0.8 Inst in Line 434; 5 Inst in Line 435; */
-10 L_436 + -10 L_435 + -1 C_bb1481 = -23; /*Phase_0.1 Inst in Line 435; 2 Inst in Line 436; */
-10 L_433 + -1 C_bb1480 = -15; /*Phase_0.5 Inst in Line 433; */
-10 L_43a + -1 C_bb1479 = -16; /*Phase_0.6 Inst in Line 43a; */
-10 L_433 + -10 L_432 + -1 C_bb1478 = -24; /*Phase_0.1 Inst in Line 432; 3 Inst in Line 433; */
-10 L_432 + -1 C_bb1477 = -15; /*Phase_0.5 Inst in Line 432; */
-10 L_473 + -1 C_bb1476 = -12; /*Phase_0.2 Inst in Line 473; */
-10 L_472 + -1 C_bb1475 = -13; /*Phase_0.3 Inst in Line 472; */
-10 L_471 + -10 L_470 + -1 C_bb1474 = -26; /*Phase_0.4 Inst in Line 470; 2 Inst in Line 471; */
-10 L_472 + -1 C_bb1473 = -12; /*Phase_0.2 Inst in Line 472; */
-10 L_473 + -10 L_472 + -1 C_bb1472 = -23; /*Phase_0.2 Inst in Line 472; 1 Inst in Line 473; */
-10 L_470 + -1 C_bb1471 = -12; /*Phase_0.2 Inst in Line 470; */
-10 L_472 + -10 L_471 + -1 C_bb1470 = -23; /*Phase_0.2 Inst in Line 471; 1 Inst in Line 472; */
-10 L_470 + -1 C_bb1469 = -12; /*Phase_0.2 Inst in Line 470; */
-10 L_46f + -1 C_bb1468 = -13; /*Phase_0.3 Inst in Line 46f; */
-10 L_46f + -1 C_bb1467 = -12; /*Phase_0.2 Inst in Line 46f; */
-10 L_471 + -1 C_bb1466 = -13; /*Phase_0.3 Inst in Line 471; */
-10 L_46f + -1 C_bb1465 = -12; /*Phase_0.2 Inst in Line 46f; */
-10 L_46f + -10 L_46e + -1 C_bb1464 = -22; /*Phase_0.1 Inst in Line 46e; 1 Inst in Line 46f; */
-10 L_471 + -1 C_bb1463 = -11; /*Phase_0.1 Inst in Line 471; */
-10 L_46e + -1 C_bb1462 = -13; /*Phase_0.3 Inst in Line 46e; */
-10 L_46e + -10 L_46d + -1 C_bb1461 = -28; /*Phase_0.4 Inst in Line 46d; 4 Inst in Line 46e; */
-10 L_449 + -1 C_bb1460 = -15; /*Phase_0.5 Inst in Line 449; */
-10 L_448_Pbb1459 + -10 L_447_Pbb1459 + -1 C_bb1459 = -29; /*Phase_1459.1 Inst in Line 447; 8 Inst in Line 448; */
-10 L_44a_Pbb1453 + -1 C_bb1458 = -11; /*Phase_1453.1 Inst in Line 44a; */
-10 L_44b + -10 L_44a + -1 C_bb1457 = -26; /*Phase_0.3 Inst in Line 44a; 3 Inst in Line 44b; */
-10 L_447 + -10 L_446 + -1 C_bb1456 = -30; /*Phase_0.3 Inst in Line 446; 7 Inst in Line 447; */
-10 L_44c + -1 C_bb1455 = -12; /*Phase_0.2 Inst in Line 44c; */
-10 L_44c + -10 L_44b + -1 C_bb1454 = -25; /*Phase_0.3 Inst in Line 44b; 2 Inst in Line 44c; */
-10 L_44a_Pbb1453 + -1 C_bb1453 = -14; /*Phase_1453.4 Inst in Line 44a; */
-10 L_446 + -1 C_bb1452 = -14; /*Phase_0.4 Inst in Line 446; */
-10 L_44b + -1 C_bb1451 = -12; /*Phase_0.2 Inst in Line 44b; */
-10 L_446 + -10 L_445 + -1 C_bb1450 = -22; /*Phase_0.1 Inst in Line 445; 1 Inst in Line 446; */
-10 L_449 + -1 C_bb1449 = -13; /*Phase_0.3 Inst in Line 449; */
-10 L_445 + -1 C_bb1448 = -12; /*Phase_0.2 Inst in Line 445; */
-10 L_445 + -10 L_444 + -1 C_bb1447 = -30; /*Phase_0.5 Inst in Line 444; 5 Inst in Line 445; */
-10 L_46b + -1 C_bb1446 = -14; /*Phase_0.4 Inst in Line 46b; */
-10 L_46b + -10 L_46a + -1 C_bb1445 = -28; /*Phase_0.6 Inst in Line 46a; 2 Inst in Line 46b; */
-10 L_46a + -10 L_469 + -10 L_468 + -1 C_bb1444 = -43; /*Phase_0.3 Inst in Line 468; 8 Inst in Line 469; 2 Inst in Line 46a; */
-10 L_468 + -1 C_bb1443 = -14; /*Phase_0.4 Inst in Line 468; */
-10 L_468 + -10 L_467 + -1 C_bb1442 = -24; /*Phase_0.3 Inst in Line 467; 1 Inst in Line 468; */
-10 L_461 + -1 C_bb1441 = -17; /*Phase_0.7 Inst in Line 461; */
-10 L_465 + -10 L_464 + -1 C_bb1440 = -35; /*Phase_0.8 Inst in Line 464; 7 Inst in Line 465; */
-10 L_466 + -10 L_465 + -1 C_bb1439 = -22; /*Phase_0.1 Inst in Line 465; 1 Inst in Line 466; */
-10 L_461 + -10 L_460 + -10 L_45f + -1 C_bb1438 = -43; /*Phase_0.4 Inst in Line 45f; 8 Inst in Line 460; 1 Inst in Line 461; */
-10 L_463 + -10 L_462 + -1 C_bb1437 = -36; /*Phase_0.8 Inst in Line 462; 8 Inst in Line 463; */
-10 L_45f + -1 C_bb1436 = -14; /*Phase_0.4 Inst in Line 45f; */
-10 L_45e + -1 C_bb1435 = -14; /*Phase_0.4 Inst in Line 45e; */
-10 L_46b + -1 C_bb1434 = -14; /*Phase_0.4 Inst in Line 46b; */
-10 L_46b + -10 L_46a + -1 C_bb1433 = -28; /*Phase_0.6 Inst in Line 46a; 2 Inst in Line 46b; */
-10 L_46a + -10 L_469 + -10 L_468 + -1 C_bb1432 = -43; /*Phase_0.3 Inst in Line 468; 8 Inst in Line 469; 2 Inst in Line 46a; */
-10 L_468 + -1 C_bb1431 = -14; /*Phase_0.4 Inst in Line 468; */
-10 L_468 + -10 L_467 + -1 C_bb1430 = -24; /*Phase_0.3 Inst in Line 467; 1 Inst in Line 468; */
-10 L_461 + -1 C_bb1429 = -17; /*Phase_0.7 Inst in Line 461; */
-10 L_465 + -10 L_464 + -1 C_bb1428 = -35; /*Phase_0.8 Inst in Line 464; 7 Inst in Line 465; */
-10 L_466 + -10 L_465 + -1 C_bb1427 = -22; /*Phase_0.1 Inst in Line 465; 1 Inst in Line 466; */
-10 L_461 + -10 L_460 + -10 L_45f + -1 C_bb1426 = -43; /*Phase_0.4 Inst in Line 45f; 8 Inst in Line 460; 1 Inst in Line 461; */
-10 L_463 + -10 L_462 + -1 C_bb1425 = -36; /*Phase_0.8 Inst in Line 462; 8 Inst in Line 463; */
-10 L_45f + -1 C_bb1424 = -14; /*Phase_0.4 Inst in Line 45f; */
-10 L_45e + -1 C_bb1423 = -14; /*Phase_0.4 Inst in Line 45e; */
-10 L_442 + -10 L_441 + -1 C_bb1422 = -26; /*Phase_0.1 Inst in Line 441; 5 Inst in Line 442; */
-10 L_439 + -1 C_bb1421 = -12; /*Phase_0.2 Inst in Line 439; */
-10 L_439 + -1 C_bb1420 = -15; /*Phase_0.5 Inst in Line 439; */
-10 L_440 + -10 L_43f + -1 C_bb1419 = -28; /*Phase_0.7 Inst in Line 43f; 1 Inst in Line 440; */
-10 L_439 + -1 C_bb1418 = -11; /*Phase_0.1 Inst in Line 439; */
-10 L_43f + -10 L_43e + -10 L_43d + -1 C_bb1417 = -47; /*Phase_0.8 Inst in Line 43d; 8 Inst in Line 43e; 1 Inst in Line 43f; */
-10 L_438 + -1 C_bb1416 = -11; /*Phase_0.1 Inst in Line 438; */
-10 L_43c + -1 C_bb1415 = -18; /*Phase_0.8 Inst in Line 43c; */
-10 L_438 + -1 C_bb1414 = -17; /*Phase_0.7 Inst in Line 438; */
-10 L_435 + -1 C_bb1413 = -12; /*Phase_0.2 Inst in Line 435; */
-10 L_43b + -10 L_43a + -1 C_bb1412 = -30; /*Phase_0.2 Inst in Line 43a; 8 Inst in Line 43b; */
-10 L_437 + -10 L_436 + -1 C_bb1411 = -34; /*Phase_0.6 Inst in Line 436; 8 Inst in Line 437; */
-10 L_441 + -10 L_440 + -1 C_bb1410 = -34; /*Phase_0.7 Inst in Line 440; 7 Inst in Line 441; */
-10 L_435 + -10 L_434 + -1 C_bb1409 = -33; /*Phase_0.8 Inst in Line 434; 5 Inst in Line 435; */
-10 L_436 + -10 L_435 + -1 C_bb1408 = -23; /*Phase_0.1 Inst in Line 435; 2 Inst in Line 436; */
-10 L_433 + -1 C_bb1407 = -15; /*Phase_0.5 Inst in Line 433; */
-10 L_43a + -1 C_bb1406 = -16; /*Phase_0.6 Inst in Line 43a; */
-10 L_433 + -10 L_432 + -1 C_bb1405 = -24; /*Phase_0.1 Inst in Line 432; 3 Inst in Line 433; */
-10 L_432 + -1 C_bb1404 = -15; /*Phase_0.5 Inst in Line 432; */
-10 L_473 + -1 C_bb1403 = -12; /*Phase_0.2 Inst in Line 473; */
-10 L_472 + -1 C_bb1402 = -13; /*Phase_0.3 Inst in Line 472; */
-10 L_471 + -10 L_470 + -1 C_bb1401 = -26; /*Phase_0.4 Inst in Line 470; 2 Inst in Line 471; */
-10 L_472 + -1 C_bb1400 = -12; /*Phase_0.2 Inst in Line 472; */
-10 L_473 + -10 L_472 + -1 C_bb1399 = -23; /*Phase_0.2 Inst in Line 472; 1 Inst in Line 473; */
-10 L_470 + -1 C_bb1398 = -12; /*Phase_0.2 Inst in Line 470; */
-10 L_472 + -10 L_471 + -1 C_bb1397 = -23; /*Phase_0.2 Inst in Line 471; 1 Inst in Line 472; */
-10 L_470 + -1 C_bb1396 = -12; /*Phase_0.2 Inst in Line 470; */
-10 L_46f + -1 C_bb1395 = -13; /*Phase_0.3 Inst in Line 46f; */
-10 L_46f + -1 C_bb1394 = -12; /*Phase_0.2 Inst in Line 46f; */
-10 L_471 + -1 C_bb1393 = -13; /*Phase_0.3 Inst in Line 471; */
-10 L_46f + -1 C_bb1392 = -12; /*Phase_0.2 Inst in Line 46f; */
-10 L_46f + -10 L_46e + -1 C_bb1391 = -22; /*Phase_0.1 Inst in Line 46e; 1 Inst in Line 46f; */
-10 L_471 + -1 C_bb1390 = -11; /*Phase_0.1 Inst in Line 471; */
-10 L_46e + -1 C_bb1389 = -13; /*Phase_0.3 Inst in Line 46e; */
-10 L_46e + -10 L_46d + -1 C_bb1388 = -28; /*Phase_0.4 Inst in Line 46d; 4 Inst in Line 46e; */
-10 L_449 + -1 C_bb1387 = -15; /*Phase_0.5 Inst in Line 449; */
-10 L_448_Pbb1386 + -10 L_447_Pbb1386 + -1 C_bb1386 = -29; /*Phase_1386.1 Inst in Line 447; 8 Inst in Line 448; */
-10 L_44a_Pbb1380 + -1 C_bb1385 = -11; /*Phase_1380.1 Inst in Line 44a; */
-10 L_44b + -10 L_44a + -1 C_bb1384 = -26; /*Phase_0.3 Inst in Line 44a; 3 Inst in Line 44b; */
-10 L_447 + -10 L_446 + -1 C_bb1383 = -30; /*Phase_0.3 Inst in Line 446; 7 Inst in Line 447; */
-10 L_44c + -1 C_bb1382 = -12; /*Phase_0.2 Inst in Line 44c; */
-10 L_44c + -10 L_44b + -1 C_bb1381 = -25; /*Phase_0.3 Inst in Line 44b; 2 Inst in Line 44c; */
-10 L_44a_Pbb1380 + -1 C_bb1380 = -14; /*Phase_1380.4 Inst in Line 44a; */
-10 L_446 + -1 C_bb1379 = -14; /*Phase_0.4 Inst in Line 446; */
-10 L_44b + -1 C_bb1378 = -12; /*Phase_0.2 Inst in Line 44b; */
-10 L_446 + -10 L_445 + -1 C_bb1377 = -22; /*Phase_0.1 Inst in Line 445; 1 Inst in Line 446; */
-10 L_449 + -1 C_bb1376 = -13; /*Phase_0.3 Inst in Line 449; */
-10 L_445 + -1 C_bb1375 = -12; /*Phase_0.2 Inst in Line 445; */
-10 L_445 + -10 L_444 + -1 C_bb1374 = -30; /*Phase_0.5 Inst in Line 444; 5 Inst in Line 445; */
-10 L_47b + -10 L_47a + -1 C_bb1373 = -28; /*Phase_0.3 Inst in Line 47a; 5 Inst in Line 47b; */
-10 L_47a + -1 C_bb1372 = -12; /*Phase_0.2 Inst in Line 47a; */
-10 L_478 + -1 C_bb1371 = -15; /*Phase_0.5 Inst in Line 478; */
-10 L_47c + -10 L_47b + -1 C_bb1370 = -27; /*Phase_0.3 Inst in Line 47b; 4 Inst in Line 47c; */
-10 L_478 + -1 C_bb1369 = -12; /*Phase_0.2 Inst in Line 478; */
-10 L_47a + -10 L_479 + -1 C_bb1368 = -27; /*Phase_0.5 Inst in Line 479; 2 Inst in Line 47a; */
-10 L_477 + -1 C_bb1367 = -13; /*Phase_0.3 Inst in Line 477; */
-10 L_477 + -1 C_bb1366 = -15; /*Phase_0.5 Inst in Line 477; */
-10 L_479 + -1 C_bb1365 = -12; /*Phase_0.2 Inst in Line 479; */
-10 L_47a + -1 C_bb1364 = -11; /*Phase_0.1 Inst in Line 47a; */
-10 L_476 + -1 C_bb1363 = -17; /*Phase_0.7 Inst in Line 476; */
-10 L_479 + -10 L_478 + -1 C_bb1362 = -22; /*Phase_0.1 Inst in Line 478; 1 Inst in Line 479; */
-10 L_476 + -10 L_475 + -1 C_bb1361 = -22; /*Phase_0.1 Inst in Line 475; 1 Inst in Line 476; */
-10 L_475 + -1 C_bb1360 = -15; /*Phase_0.5 Inst in Line 475; */
-10 L_449 + -1 C_bb1359 = -15; /*Phase_0.5 Inst in Line 449; */
-10 L_448_Pbb1358 + -10 L_447_Pbb1358 + -1 C_bb1358 = -29; /*Phase_1358.1 Inst in Line 447; 8 Inst in Line 448; */
-10 L_44a_Pbb1352 + -1 C_bb1357 = -11; /*Phase_1352.1 Inst in Line 44a; */
-10 L_44b + -10 L_44a + -1 C_bb1356 = -26; /*Phase_0.3 Inst in Line 44a; 3 Inst in Line 44b; */
-10 L_447 + -10 L_446 + -1 C_bb1355 = -30; /*Phase_0.3 Inst in Line 446; 7 Inst in Line 447; */
-10 L_44c + -1 C_bb1354 = -12; /*Phase_0.2 Inst in Line 44c; */
-10 L_44c + -10 L_44b + -1 C_bb1353 = -25; /*Phase_0.3 Inst in Line 44b; 2 Inst in Line 44c; */
-10 L_44a_Pbb1352 + -1 C_bb1352 = -14; /*Phase_1352.4 Inst in Line 44a; */
-10 L_446 + -1 C_bb1351 = -14; /*Phase_0.4 Inst in Line 446; */
-10 L_44b + -1 C_bb1350 = -12; /*Phase_0.2 Inst in Line 44b; */
-10 L_446 + -10 L_445 + -1 C_bb1349 = -22; /*Phase_0.1 Inst in Line 445; 1 Inst in Line 446; */
-10 L_449 + -1 C_bb1348 = -13; /*Phase_0.3 Inst in Line 449; */
-10 L_445 + -1 C_bb1347 = -12; /*Phase_0.2 Inst in Line 445; */
-10 L_445 + -10 L_444 + -1 C_bb1346 = -30; /*Phase_0.5 Inst in Line 444; 5 Inst in Line 445; */
-10 L_4b4 + -1 C_bb1345 = -11; /*Phase_0.1 Inst in Line 4b4; */
-10 L_4b4 + -1 C_bb1344 = -11; /*Phase_0.1 Inst in Line 4b4; */
-10 L_4a9 + -1 C_bb1343 = -12; /*Phase_0.2 Inst in Line 4a9; */
-10 L_4b4 + -1 C_bb1342 = -12; /*Phase_0.2 Inst in Line 4b4; */
-10 L_4a9 + -10 L_4a8 + -10 L_4a7 + -10 L_4a6 + -10 L_4a5 + -10 L_4a4 + -10 L_4a3 + -1 C_bb1341 = -113; /*Phase_0.1 Inst in Line 4a3; 8 Inst in Line 4a4; 8 Inst in Line 4a5; 8 Inst in Line 4a6; 8 Inst in Line 4a7; 8 Inst in Line 4a8; 2 Inst in Line 4a9; */
-10 L_4b3 + -10 L_4b2 + -10 L_4b1 + -1 C_bb1340 = -50; /*Phase_0.4 Inst in Line 4b1; 8 Inst in Line 4b2; 8 Inst in Line 4b3; */
-10 L_4ad + -10 L_4ac + -1 C_bb1339 = -24; /*Phase_0.3 Inst in Line 4ac; 1 Inst in Line 4ad; */
-10 L_4a3 + -1 C_bb1338 = -14; /*Phase_0.4 Inst in Line 4a3; */
-10 L_4b1 + -1 C_bb1337 = -12; /*Phase_0.2 Inst in Line 4b1; */
-10 L_4ad + -1 C_bb1336 = -14; /*Phase_0.4 Inst in Line 4ad; */
-10 L_4a3 + -1 C_bb1335 = -13; /*Phase_0.3 Inst in Line 4a3; */
-10 L_4b1 + -10 L_4b0 + -1 C_bb1334 = -26; /*Phase_0.4 Inst in Line 4b0; 2 Inst in Line 4b1; */
-10 L_4a2 + -1 C_bb1333 = -14; /*Phase_0.4 Inst in Line 4a2; */
-10 L_4aa + -10 L_4a9 + -1 C_bb1332 = -24; /*Phase_0.1 Inst in Line 4a9; 3 Inst in Line 4aa; */
-10 L_4a2 + -1 C_bb1331 = -11; /*Phase_0.1 Inst in Line 4a2; */
-10 L_4a2 + -10 L_4a1 + -10 L_4a0 + -1 C_bb1330 = -49; /*Phase_0.8 Inst in Line 4a0; 8 Inst in Line 4a1; 3 Inst in Line 4a2; */
-10 L_49f + -10 L_49e + -10 L_49d + -10 L_49c + -10 L_49b + -10 L_49a + -10 L_499 + -10 L_498 + -10 L_497 + -10 L_496 + -1 C_bb1329 = -175; /*Phase_0.3 Inst in Line 496; 8 Inst in Line 497; 8 Inst in Line 498; 8 Inst in Line 499; 8 Inst in Line 49a; 8 Inst in Line 49b; 8 Inst in Line 49c; 8 Inst in Line 49d; 8 Inst in Line 49e; 8 Inst in Line 49f; */
-10 L_4ac + -1 C_bb1328 = -15; /*Phase_0.5 Inst in Line 4ac; */
-10 L_496 + -10 L_495 + -1 C_bb1327 = -26; /*Phase_0.1 Inst in Line 495; 5 Inst in Line 496; */
-10 L_4b0 + -10 L_4af + -10 L_4ae + -10 L_4ad + -1 C_bb1326 = -63; /*Phase_0.3 Inst in Line 4ad; 8 Inst in Line 4ae; 8 Inst in Line 4af; 4 Inst in Line 4b0; */
-10 L_4ab + -1 C_bb1325 = -12; /*Phase_0.2 Inst in Line 4ab; */
-10 L_4ab + -1 C_bb1324 = -13; /*Phase_0.3 Inst in Line 4ab; */
-10 L_4aa + -1 C_bb1323 = -15; /*Phase_0.5 Inst in Line 4aa; */
-10 L_495 + -1 C_bb1322 = -13; /*Phase_0.3 Inst in Line 495; */
-10 L_4ab + -1 C_bb1321 = -13; /*Phase_0.3 Inst in Line 4ab; */
-10 L_484 + -1 C_bb1320 = -12; /*Phase_0.2 Inst in Line 484; */
-10 L_4a9 + -1 C_bb1319 = -13; /*Phase_0.3 Inst in Line 4a9; */
-10 L_489 + -1 C_bb1318 = -13; /*Phase_0.3 Inst in Line 489; */
-10 L_495 + -10 L_494 + -10 L_493 + -1 C_bb1317 = -44; /*Phase_0.2 Inst in Line 493; 8 Inst in Line 494; 4 Inst in Line 495; */
-10 L_484 + -1 C_bb1316 = -13; /*Phase_0.3 Inst in Line 484; */
-10 L_489 + -1 C_bb1315 = -13; /*Phase_0.3 Inst in Line 489; */
-10 L_48e + -10 L_48d + -1 C_bb1314 = -23; /*Phase_0.1 Inst in Line 48d; 2 Inst in Line 48e; */
-10 L_483 + -1 C_bb1313 = -12; /*Phase_0.2 Inst in Line 483; */
-10 L_489 + -10 L_488 + -1 C_bb1312 = -26; /*Phase_0.5 Inst in Line 488; 1 Inst in Line 489; */
-10 L_483 + -1 C_bb1311 = -14; /*Phase_0.4 Inst in Line 483; */
-10 L_484 + -1 C_bb1310 = -11; /*Phase_0.1 Inst in Line 484; */
-10 L_48d + -1 C_bb1309 = -13; /*Phase_0.3 Inst in Line 48d; */
-10 L_48a + -1 C_bb1308 = -13; /*Phase_0.3 Inst in Line 48a; */
-10 L_483 + -10 L_482 + -1 C_bb1307 = -27; /*Phase_0.5 Inst in Line 482; 2 Inst in Line 483; */
-10 L_48d + -1 C_bb1306 = -12; /*Phase_0.2 Inst in Line 48d; */
-10 L_488 + -10 L_487 + -1 C_bb1305 = -26; /*Phase_0.3 Inst in Line 487; 3 Inst in Line 488; */
-10 L_482 + -1 C_bb1304 = -13; /*Phase_0.3 Inst in Line 482; */
-10 L_48c + -1 C_bb1303 = -12; /*Phase_0.2 Inst in Line 48c; */
-10 L_48c + -10 L_48b + -1 C_bb1302 = -27; /*Phase_0.6 Inst in Line 48b; 1 Inst in Line 48c; */
-10 L_48a + -10 L_489 + -1 C_bb1301 = -23; /*Phase_0.1 Inst in Line 489; 2 Inst in Line 48a; */
-10 L_487 + -1 C_bb1300 = -11; /*Phase_0.1 Inst in Line 487; */
-10 L_48c + -1 C_bb1299 = -15; /*Phase_0.5 Inst in Line 48c; */
-10 L_481 + -1 C_bb1298 = -13; /*Phase_0.3 Inst in Line 481; */
-10 L_48d + -1 C_bb1297 = -12; /*Phase_0.2 Inst in Line 48d; */
-10 L_48b + -1 C_bb1296 = -12; /*Phase_0.2 Inst in Line 48b; */
-10 L_487 + -1 C_bb1295 = -12; /*Phase_0.2 Inst in Line 487; */
-10 L_481 + -1 C_bb1294 = -12; /*Phase_0.2 Inst in Line 481; */
-10 L_48a + -1 C_bb1293 = -13; /*Phase_0.3 Inst in Line 48a; */
-10 L_481 + -1 C_bb1292 = -13; /*Phase_0.3 Inst in Line 481; */
-10 L_486 + -10 L_485 + -1 C_bb1291 = -26; /*Phase_0.1 Inst in Line 485; 5 Inst in Line 486; */
-10 L_487 + -10 L_486 + -1 C_bb1290 = -25; /*Phase_0.3 Inst in Line 486; 2 Inst in Line 487; */
-10 L_480 + -1 C_bb1289 = -12; /*Phase_0.2 Inst in Line 480; */
-10 L_485 + -1 C_bb1288 = -16; /*Phase_0.6 Inst in Line 485; */
-10 L_480 + -10 L_47f + -1 C_bb1287 = -29; /*Phase_0.3 Inst in Line 47f; 6 Inst in Line 480; */
-10 L_485 + -10 L_484 + -1 C_bb1286 = -23; /*Phase_0.2 Inst in Line 484; 1 Inst in Line 485; */
-10 L_47f + -1 C_bb1285 = -14; /*Phase_0.4 Inst in Line 47f; */
-10 L_47f + -10 L_47e + -10 L_47d + -1 C_bb1284 = -43; /*Phase_0.4 Inst in Line 47d; 8 Inst in Line 47e; 1 Inst in Line 47f; */
-10 L_449 + -1 C_bb1283 = -15; /*Phase_0.5 Inst in Line 449; */
-10 L_448_Pbb1282 + -10 L_447_Pbb1282 + -1 C_bb1282 = -29; /*Phase_1282.1 Inst in Line 447; 8 Inst in Line 448; */
-10 L_44a_Pbb1276 + -1 C_bb1281 = -11; /*Phase_1276.1 Inst in Line 44a; */
-10 L_44b + -10 L_44a + -1 C_bb1280 = -26; /*Phase_0.3 Inst in Line 44a; 3 Inst in Line 44b; */
-10 L_447 + -10 L_446 + -1 C_bb1279 = -30; /*Phase_0.3 Inst in Line 446; 7 Inst in Line 447; */
-10 L_44c + -1 C_bb1278 = -12; /*Phase_0.2 Inst in Line 44c; */
-10 L_44c + -10 L_44b + -1 C_bb1277 = -25; /*Phase_0.3 Inst in Line 44b; 2 Inst in Line 44c; */
-10 L_44a_Pbb1276 + -1 C_bb1276 = -14; /*Phase_1276.4 Inst in Line 44a; */
-10 L_446 + -1 C_bb1275 = -14; /*Phase_0.4 Inst in Line 446; */
-10 L_44b + -1 C_bb1274 = -12; /*Phase_0.2 Inst in Line 44b; */
-10 L_446 + -10 L_445 + -1 C_bb1273 = -22; /*Phase_0.1 Inst in Line 445; 1 Inst in Line 446; */
-10 L_449 + -1 C_bb1272 = -13; /*Phase_0.3 Inst in Line 449; */
-10 L_445 + -1 C_bb1271 = -12; /*Phase_0.2 Inst in Line 445; */
-10 L_445 + -10 L_444 + -1 C_bb1270 = -30; /*Phase_0.5 Inst in Line 444; 5 Inst in Line 445; */
-10 L_449 + -1 C_bb1269 = -15; /*Phase_0.5 Inst in Line 449; */
-10 L_448_Pbb1268 + -10 L_447_Pbb1268 + -1 C_bb1268 = -29; /*Phase_1268.1 Inst in Line 447; 8 Inst in Line 448; */
-10 L_44a_Pbb1262 + -1 C_bb1267 = -11; /*Phase_1262.1 Inst in Line 44a; */
-10 L_44b + -10 L_44a + -1 C_bb1266 = -26; /*Phase_0.3 Inst in Line 44a; 3 Inst in Line 44b; */
-10 L_447 + -10 L_446 + -1 C_bb1265 = -30; /*Phase_0.3 Inst in Line 446; 7 Inst in Line 447; */
-10 L_44c + -1 C_bb1264 = -12; /*Phase_0.2 Inst in Line 44c; */
-10 L_44c + -10 L_44b + -1 C_bb1263 = -25; /*Phase_0.3 Inst in Line 44b; 2 Inst in Line 44c; */
-10 L_44a_Pbb1262 + -1 C_bb1262 = -14; /*Phase_1262.4 Inst in Line 44a; */
-10 L_446 + -1 C_bb1261 = -14; /*Phase_0.4 Inst in Line 446; */
-10 L_44b + -1 C_bb1260 = -12; /*Phase_0.2 Inst in Line 44b; */
-10 L_446 + -10 L_445 + -1 C_bb1259 = -22; /*Phase_0.1 Inst in Line 445; 1 Inst in Line 446; */
-10 L_449 + -1 C_bb1258 = -13; /*Phase_0.3 Inst in Line 449; */
-10 L_445 + -1 C_bb1257 = -12; /*Phase_0.2 Inst in Line 445; */
-10 L_445 + -10 L_444 + -1 C_bb1256 = -30; /*Phase_0.5 Inst in Line 444; 5 Inst in Line 445; */
-10 L_45c + -10 L_45b + -10 L_45a + -1 C_bb1255 = -46; /*Phase_0.6 Inst in Line 45a; 8 Inst in Line 45b; 2 Inst in Line 45c; */
-10 L_454 + -10 L_453 + -10 L_452 + -10 L_451 + -10 L_450 + -1 C_bb1254 = -83; /*Phase_0.7 Inst in Line 450; 8 Inst in Line 451; 8 Inst in Line 452; 8 Inst in Line 453; 2 Inst in Line 454; */
-10 L_45a + -10 L_459 + -10 L_458 + -1 C_bb1253 = -48; /*Phase_0.8 Inst in Line 458; 8 Inst in Line 459; 2 Inst in Line 45a; */
-10 L_450 + -10 L_44f + -1 C_bb1252 = -26; /*Phase_0.5 Inst in Line 44f; 1 Inst in Line 450; */
-10 L_457 + -10 L_456 + -10 L_455 + -10 L_454 + -1 C_bb1251 = -70; /*Phase_0.6 Inst in Line 454; 8 Inst in Line 455; 8 Inst in Line 456; 8 Inst in Line 457; */
-10 L_44d + -1 C_bb1250 = -12; /*Phase_0.2 Inst in Line 44d; */
-10 L_44f + -1 C_bb1249 = -13; /*Phase_0.3 Inst in Line 44f; */
-10 L_44d + -1 C_bb1248 = -12; /*Phase_0.2 Inst in Line 44d; */
-10 L_44e + -1 C_bb1247 = -13; /*Phase_0.3 Inst in Line 44e; */
-10 L_44d + -1 C_bb1246 = -12; /*Phase_0.2 Inst in Line 44d; */
-10 L_44e + -1 C_bb1245 = -15; /*Phase_0.5 Inst in Line 44e; */
-10 L_44d + -1 C_bb1244 = -11; /*Phase_0.1 Inst in Line 44d; */
-10 L_44d + -10 L_44c + -1 C_bb1243 = -24; /*Phase_0.3 Inst in Line 44c; 1 Inst in Line 44d; */
-10 L_474 + -10 L_473 + -1 C_bb1242 = -24; /*Phase_0.2 Inst in Line 473; 2 Inst in Line 474; */
-10 L_449 + -1 C_bb1241 = -15; /*Phase_0.5 Inst in Line 449; */
-10 L_448_Pbb1240 + -10 L_447_Pbb1240 + -1 C_bb1240 = -29; /*Phase_1240.1 Inst in Line 447; 8 Inst in Line 448; */
-10 L_44a_Pbb1234 + -1 C_bb1239 = -11; /*Phase_1234.1 Inst in Line 44a; */
-10 L_44b + -10 L_44a + -1 C_bb1238 = -26; /*Phase_0.3 Inst in Line 44a; 3 Inst in Line 44b; */
-10 L_447 + -10 L_446 + -1 C_bb1237 = -30; /*Phase_0.3 Inst in Line 446; 7 Inst in Line 447; */
-10 L_44c + -1 C_bb1236 = -12; /*Phase_0.2 Inst in Line 44c; */
-10 L_44c + -10 L_44b + -1 C_bb1235 = -25; /*Phase_0.3 Inst in Line 44b; 2 Inst in Line 44c; */
-10 L_44a_Pbb1234 + -1 C_bb1234 = -14; /*Phase_1234.4 Inst in Line 44a; */
-10 L_446 + -1 C_bb1233 = -14; /*Phase_0.4 Inst in Line 446; */
-10 L_44b + -1 C_bb1232 = -12; /*Phase_0.2 Inst in Line 44b; */
-10 L_446 + -10 L_445 + -1 C_bb1231 = -22; /*Phase_0.1 Inst in Line 445; 1 Inst in Line 446; */
-10 L_449 + -1 C_bb1230 = -13; /*Phase_0.3 Inst in Line 449; */
-10 L_445 + -1 C_bb1229 = -12; /*Phase_0.2 Inst in Line 445; */
-10 L_445 + -10 L_444 + -1 C_bb1228 = -30; /*Phase_0.5 Inst in Line 444; 5 Inst in Line 445; */
-10 L_449 + -1 C_bb1227 = -15; /*Phase_0.5 Inst in Line 449; */
-10 L_448_Pbb1226 + -10 L_447_Pbb1226 + -1 C_bb1226 = -29; /*Phase_1226.1 Inst in Line 447; 8 Inst in Line 448; */
-10 L_44a_Pbb1220 + -1 C_bb1225 = -11; /*Phase_1220.1 Inst in Line 44a; */
-10 L_44b + -10 L_44a + -1 C_bb1224 = -26; /*Phase_0.3 Inst in Line 44a; 3 Inst in Line 44b; */
-10 L_447 + -10 L_446 + -1 C_bb1223 = -30; /*Phase_0.3 Inst in Line 446; 7 Inst in Line 447; */
-10 L_44c + -1 C_bb1222 = -12; /*Phase_0.2 Inst in Line 44c; */
-10 L_44c + -10 L_44b + -1 C_bb1221 = -25; /*Phase_0.3 Inst in Line 44b; 2 Inst in Line 44c; */
-10 L_44a_Pbb1220 + -1 C_bb1220 = -14; /*Phase_1220.4 Inst in Line 44a; */
-10 L_446 + -1 C_bb1219 = -14; /*Phase_0.4 Inst in Line 446; */
-10 L_44b + -1 C_bb1218 = -12; /*Phase_0.2 Inst in Line 44b; */
-10 L_446 + -10 L_445 + -1 C_bb1217 = -22; /*Phase_0.1 Inst in Line 445; 1 Inst in Line 446; */
-10 L_449 + -1 C_bb1216 = -13; /*Phase_0.3 Inst in Line 449; */
-10 L_445 + -1 C_bb1215 = -12; /*Phase_0.2 Inst in Line 445; */
-10 L_445 + -10 L_444 + -1 C_bb1214 = -30; /*Phase_0.5 Inst in Line 444; 5 Inst in Line 445; */
-10 L_42d + -1 C_bb1213 = -15; /*Phase_0.5 Inst in Line 42d; */
-10 L_42d + -10 L_42c + -1 C_bb1212 = -26; /*Phase_0.5 Inst in Line 42c; 1 Inst in Line 42d; */
-10 L_42c + -10 L_42b + -1 C_bb1211 = -26; /*Phase_0.3 Inst in Line 42b; 3 Inst in Line 42c; */
-10 L_42b + -10 L_42a + -1 C_bb1210 = -26; /*Phase_0.1 Inst in Line 42a; 5 Inst in Line 42b; */
-10 L_42a + -10 L_429 + -1 C_bb1209 = -28; /*Phase_0.1 Inst in Line 429; 7 Inst in Line 42a; */
-10 L_429 + -1 C_bb1208 = -13; /*Phase_0.3 Inst in Line 429; */
-10 L_428 + -10 L_427 + -10 L_426 + -1 C_bb1207 = -42; /*Phase_0.2 Inst in Line 426; 8 Inst in Line 427; 2 Inst in Line 428; */
-10 L_429 + -1 C_bb1206 = -13; /*Phase_0.3 Inst in Line 429; */
-10 L_426 + -1 C_bb1205 = -13; /*Phase_0.3 Inst in Line 426; */
-10 L_429 + -10 L_428 + -1 C_bb1204 = -23; /*Phase_0.2 Inst in Line 428; 1 Inst in Line 429; */
-10 L_426 + -1 C_bb1203 = -13; /*Phase_0.3 Inst in Line 426; */
-10 L_428 + -1 C_bb1202 = -14; /*Phase_0.4 Inst in Line 428; */
-10 L_425 + -1 C_bb1201 = -13; /*Phase_0.3 Inst in Line 425; */
-10 L_425 + -10 L_424 + -10 L_423 + -10 L_422 + -10 L_421 + -1 C_bb1200 = -81; /*Phase_0.2 Inst in Line 421; 8 Inst in Line 422; 8 Inst in Line 423; 8 Inst in Line 424; 5 Inst in Line 425; */
-10 L_46b + -1 C_bb1199 = -14; /*Phase_0.4 Inst in Line 46b; */
-10 L_46b + -10 L_46a + -1 C_bb1198 = -28; /*Phase_0.6 Inst in Line 46a; 2 Inst in Line 46b; */
-10 L_46a + -10 L_469 + -10 L_468 + -1 C_bb1197 = -43; /*Phase_0.3 Inst in Line 468; 8 Inst in Line 469; 2 Inst in Line 46a; */
-10 L_468 + -1 C_bb1196 = -14; /*Phase_0.4 Inst in Line 468; */
-10 L_468 + -10 L_467 + -1 C_bb1195 = -24; /*Phase_0.3 Inst in Line 467; 1 Inst in Line 468; */
-10 L_461 + -1 C_bb1194 = -17; /*Phase_0.7 Inst in Line 461; */
-10 L_465 + -10 L_464 + -1 C_bb1193 = -35; /*Phase_0.8 Inst in Line 464; 7 Inst in Line 465; */
-10 L_466 + -10 L_465 + -1 C_bb1192 = -22; /*Phase_0.1 Inst in Line 465; 1 Inst in Line 466; */
-10 L_461 + -10 L_460 + -10 L_45f + -1 C_bb1191 = -43; /*Phase_0.4 Inst in Line 45f; 8 Inst in Line 460; 1 Inst in Line 461; */
-10 L_463 + -10 L_462 + -1 C_bb1190 = -36; /*Phase_0.8 Inst in Line 462; 8 Inst in Line 463; */
-10 L_45f + -1 C_bb1189 = -14; /*Phase_0.4 Inst in Line 45f; */
-10 L_45e + -1 C_bb1188 = -14; /*Phase_0.4 Inst in Line 45e; */
-10 L_46b + -1 C_bb1187 = -14; /*Phase_0.4 Inst in Line 46b; */
-10 L_46b + -10 L_46a + -1 C_bb1186 = -28; /*Phase_0.6 Inst in Line 46a; 2 Inst in Line 46b; */
-10 L_46a + -10 L_469 + -10 L_468 + -1 C_bb1185 = -43; /*Phase_0.3 Inst in Line 468; 8 Inst in Line 469; 2 Inst in Line 46a; */
-10 L_468 + -1 C_bb1184 = -14; /*Phase_0.4 Inst in Line 468; */
-10 L_468 + -10 L_467 + -1 C_bb1183 = -24; /*Phase_0.3 Inst in Line 467; 1 Inst in Line 468; */
-10 L_461 + -1 C_bb1182 = -17; /*Phase_0.7 Inst in Line 461; */
-10 L_465 + -10 L_464 + -1 C_bb1181 = -35; /*Phase_0.8 Inst in Line 464; 7 Inst in Line 465; */
-10 L_466 + -10 L_465 + -1 C_bb1180 = -22; /*Phase_0.1 Inst in Line 465; 1 Inst in Line 466; */
-10 L_461 + -10 L_460 + -10 L_45f + -1 C_bb1179 = -43; /*Phase_0.4 Inst in Line 45f; 8 Inst in Line 460; 1 Inst in Line 461; */
-10 L_463 + -10 L_462 + -1 C_bb1178 = -36; /*Phase_0.8 Inst in Line 462; 8 Inst in Line 463; */
-10 L_45f + -1 C_bb1177 = -14; /*Phase_0.4 Inst in Line 45f; */
-10 L_45e + -1 C_bb1176 = -14; /*Phase_0.4 Inst in Line 45e; */
-10 L_442 + -10 L_441 + -1 C_bb1175 = -26; /*Phase_0.1 Inst in Line 441; 5 Inst in Line 442; */
-10 L_439 + -1 C_bb1174 = -12; /*Phase_0.2 Inst in Line 439; */
-10 L_439 + -1 C_bb1173 = -15; /*Phase_0.5 Inst in Line 439; */
-10 L_440 + -10 L_43f + -1 C_bb1172 = -28; /*Phase_0.7 Inst in Line 43f; 1 Inst in Line 440; */
-10 L_439 + -1 C_bb1171 = -11; /*Phase_0.1 Inst in Line 439; */
-10 L_43f + -10 L_43e + -10 L_43d + -1 C_bb1170 = -47; /*Phase_0.8 Inst in Line 43d; 8 Inst in Line 43e; 1 Inst in Line 43f; */
-10 L_438 + -1 C_bb1169 = -11; /*Phase_0.1 Inst in Line 438; */
-10 L_43c + -1 C_bb1168 = -18; /*Phase_0.8 Inst in Line 43c; */
-10 L_438 + -1 C_bb1167 = -17; /*Phase_0.7 Inst in Line 438; */
-10 L_435 + -1 C_bb1166 = -12; /*Phase_0.2 Inst in Line 435; */
-10 L_43b + -10 L_43a + -1 C_bb1165 = -30; /*Phase_0.2 Inst in Line 43a; 8 Inst in Line 43b; */
-10 L_437 + -10 L_436 + -1 C_bb1164 = -34; /*Phase_0.6 Inst in Line 436; 8 Inst in Line 437; */
-10 L_441 + -10 L_440 + -1 C_bb1163 = -34; /*Phase_0.7 Inst in Line 440; 7 Inst in Line 441; */
-10 L_435 + -10 L_434 + -1 C_bb1162 = -33; /*Phase_0.8 Inst in Line 434; 5 Inst in Line 435; */
-10 L_436 + -10 L_435 + -1 C_bb1161 = -23; /*Phase_0.1 Inst in Line 435; 2 Inst in Line 436; */
-10 L_433 + -1 C_bb1160 = -15; /*Phase_0.5 Inst in Line 433; */
-10 L_43a + -1 C_bb1159 = -16; /*Phase_0.6 Inst in Line 43a; */
-10 L_433 + -10 L_432 + -1 C_bb1158 = -24; /*Phase_0.1 Inst in Line 432; 3 Inst in Line 433; */
-10 L_432 + -1 C_bb1157 = -15; /*Phase_0.5 Inst in Line 432; */
-10 L_473 + -1 C_bb1156 = -12; /*Phase_0.2 Inst in Line 473; */
-10 L_472 + -1 C_bb1155 = -13; /*Phase_0.3 Inst in Line 472; */
-10 L_471 + -10 L_470 + -1 C_bb1154 = -26; /*Phase_0.4 Inst in Line 470; 2 Inst in Line 471; */
-10 L_472 + -1 C_bb1153 = -12; /*Phase_0.2 Inst in Line 472; */
-10 L_473 + -10 L_472 + -1 C_bb1152 = -23; /*Phase_0.2 Inst in Line 472; 1 Inst in Line 473; */
-10 L_470 + -1 C_bb1151 = -12; /*Phase_0.2 Inst in Line 470; */
-10 L_472 + -10 L_471 + -1 C_bb1150 = -23; /*Phase_0.2 Inst in Line 471; 1 Inst in Line 472; */
-10 L_470 + -1 C_bb1149 = -12; /*Phase_0.2 Inst in Line 470; */
-10 L_46f + -1 C_bb1148 = -13; /*Phase_0.3 Inst in Line 46f; */
-10 L_46f + -1 C_bb1147 = -12; /*Phase_0.2 Inst in Line 46f; */
-10 L_471 + -1 C_bb1146 = -13; /*Phase_0.3 Inst in Line 471; */
-10 L_46f + -1 C_bb1145 = -12; /*Phase_0.2 Inst in Line 46f; */
-10 L_46f + -10 L_46e + -1 C_bb1144 = -22; /*Phase_0.1 Inst in Line 46e; 1 Inst in Line 46f; */
-10 L_471 + -1 C_bb1143 = -11; /*Phase_0.1 Inst in Line 471; */
-10 L_46e + -1 C_bb1142 = -13; /*Phase_0.3 Inst in Line 46e; */
-10 L_46e + -10 L_46d + -1 C_bb1141 = -28; /*Phase_0.4 Inst in Line 46d; 4 Inst in Line 46e; */
-10 L_449 + -1 C_bb1140 = -15; /*Phase_0.5 Inst in Line 449; */
-10 L_448_Pbb1139 + -10 L_447_Pbb1139 + -1 C_bb1139 = -29; /*Phase_1139.1 Inst in Line 447; 8 Inst in Line 448; */
-10 L_44a_Pbb1133 + -1 C_bb1138 = -11; /*Phase_1133.1 Inst in Line 44a; */
-10 L_44b + -10 L_44a + -1 C_bb1137 = -26; /*Phase_0.3 Inst in Line 44a; 3 Inst in Line 44b; */
-10 L_447 + -10 L_446 + -1 C_bb1136 = -30; /*Phase_0.3 Inst in Line 446; 7 Inst in Line 447; */
-10 L_44c + -1 C_bb1135 = -12; /*Phase_0.2 Inst in Line 44c; */
-10 L_44c + -10 L_44b + -1 C_bb1134 = -25; /*Phase_0.3 Inst in Line 44b; 2 Inst in Line 44c; */
-10 L_44a_Pbb1133 + -1 C_bb1133 = -14; /*Phase_1133.4 Inst in Line 44a; */
-10 L_446 + -1 C_bb1132 = -14; /*Phase_0.4 Inst in Line 446; */
-10 L_44b + -1 C_bb1131 = -12; /*Phase_0.2 Inst in Line 44b; */
-10 L_446 + -10 L_445 + -1 C_bb1130 = -22; /*Phase_0.1 Inst in Line 445; 1 Inst in Line 446; */
-10 L_449 + -1 C_bb1129 = -13; /*Phase_0.3 Inst in Line 449; */
-10 L_445 + -1 C_bb1128 = -12; /*Phase_0.2 Inst in Line 445; */
-10 L_445 + -10 L_444 + -1 C_bb1127 = -30; /*Phase_0.5 Inst in Line 444; 5 Inst in Line 445; */
-10 L_46b + -1 C_bb1126 = -14; /*Phase_0.4 Inst in Line 46b; */
-10 L_46b + -10 L_46a + -1 C_bb1125 = -28; /*Phase_0.6 Inst in Line 46a; 2 Inst in Line 46b; */
-10 L_46a + -10 L_469 + -10 L_468 + -1 C_bb1124 = -43; /*Phase_0.3 Inst in Line 468; 8 Inst in Line 469; 2 Inst in Line 46a; */
-10 L_468 + -1 C_bb1123 = -14; /*Phase_0.4 Inst in Line 468; */
-10 L_468 + -10 L_467 + -1 C_bb1122 = -24; /*Phase_0.3 Inst in Line 467; 1 Inst in Line 468; */
-10 L_461 + -1 C_bb1121 = -17; /*Phase_0.7 Inst in Line 461; */
-10 L_465 + -10 L_464 + -1 C_bb1120 = -35; /*Phase_0.8 Inst in Line 464; 7 Inst in Line 465; */
-10 L_466 + -10 L_465 + -1 C_bb1119 = -22; /*Phase_0.1 Inst in Line 465; 1 Inst in Line 466; */
-10 L_461 + -10 L_460 + -10 L_45f + -1 C_bb1118 = -43; /*Phase_0.4 Inst in Line 45f; 8 Inst in Line 460; 1 Inst in Line 461; */
-10 L_463 + -10 L_462 + -1 C_bb1117 = -36; /*Phase_0.8 Inst in Line 462; 8 Inst in Line 463; */
-10 L_45f + -1 C_bb1116 = -14; /*Phase_0.4 Inst in Line 45f; */
-10 L_45e + -1 C_bb1115 = -14; /*Phase_0.4 Inst in Line 45e; */
-10 L_46b + -1 C_bb1114 = -14; /*Phase_0.4 Inst in Line 46b; */
-10 L_46b + -10 L_46a + -1 C_bb1113 = -28; /*Phase_0.6 Inst in Line 46a; 2 Inst in Line 46b; */
-10 L_46a + -10 L_469 + -10 L_468 + -1 C_bb1112 = -43; /*Phase_0.3 Inst in Line 468; 8 Inst in Line 469; 2 Inst in Line 46a; */
-10 L_468 + -1 C_bb1111 = -14; /*Phase_0.4 Inst in Line 468; */
-10 L_468 + -10 L_467 + -1 C_bb1110 = -24; /*Phase_0.3 Inst in Line 467; 1 Inst in Line 468; */
-10 L_461 + -1 C_bb1109 = -17; /*Phase_0.7 Inst in Line 461; */
-10 L_465 + -10 L_464 + -1 C_bb1108 = -35; /*Phase_0.8 Inst in Line 464; 7 Inst in Line 465; */
-10 L_466 + -10 L_465 + -1 C_bb1107 = -22; /*Phase_0.1 Inst in Line 465; 1 Inst in Line 466; */
-10 L_461 + -10 L_460 + -10 L_45f + -1 C_bb1106 = -43; /*Phase_0.4 Inst in Line 45f; 8 Inst in Line 460; 1 Inst in Line 461; */
-10 L_463 + -10 L_462 + -1 C_bb1105 = -36; /*Phase_0.8 Inst in Line 462; 8 Inst in Line 463; */
-10 L_45f + -1 C_bb1104 = -14; /*Phase_0.4 Inst in Line 45f; */
-10 L_45e + -1 C_bb1103 = -14; /*Phase_0.4 Inst in Line 45e; */
-10 L_442 + -10 L_441 + -1 C_bb1102 = -26; /*Phase_0.1 Inst in Line 441; 5 Inst in Line 442; */
-10 L_439 + -1 C_bb1101 = -12; /*Phase_0.2 Inst in Line 439; */
-10 L_439 + -1 C_bb1100 = -15; /*Phase_0.5 Inst in Line 439; */
-10 L_440 + -10 L_43f + -1 C_bb1099 = -28; /*Phase_0.7 Inst in Line 43f; 1 Inst in Line 440; */
-10 L_439 + -1 C_bb1098 = -11; /*Phase_0.1 Inst in Line 439; */
-10 L_43f + -10 L_43e + -10 L_43d + -1 C_bb1097 = -47; /*Phase_0.8 Inst in Line 43d; 8 Inst in Line 43e; 1 Inst in Line 43f; */
-10 L_438 + -1 C_bb1096 = -11; /*Phase_0.1 Inst in Line 438; */
-10 L_43c + -1 C_bb1095 = -18; /*Phase_0.8 Inst in Line 43c; */
-10 L_438 + -1 C_bb1094 = -17; /*Phase_0.7 Inst in Line 438; */
-10 L_435 + -1 C_bb1093 = -12; /*Phase_0.2 Inst in Line 435; */
-10 L_43b + -10 L_43a + -1 C_bb1092 = -30; /*Phase_0.2 Inst in Line 43a; 8 Inst in Line 43b; */
-10 L_437 + -10 L_436 + -1 C_bb1091 = -34; /*Phase_0.6 Inst in Line 436; 8 Inst in Line 437; */
-10 L_441 + -10 L_440 + -1 C_bb1090 = -34; /*Phase_0.7 Inst in Line 440; 7 Inst in Line 441; */
-10 L_435 + -10 L_434 + -1 C_bb1089 = -33; /*Phase_0.8 Inst in Line 434; 5 Inst in Line 435; */
-10 L_436 + -10 L_435 + -1 C_bb1088 = -23; /*Phase_0.1 Inst in Line 435; 2 Inst in Line 436; */
-10 L_433 + -1 C_bb1087 = -15; /*Phase_0.5 Inst in Line 433; */
-10 L_43a + -1 C_bb1086 = -16; /*Phase_0.6 Inst in Line 43a; */
-10 L_433 + -10 L_432 + -1 C_bb1085 = -24; /*Phase_0.1 Inst in Line 432; 3 Inst in Line 433; */
-10 L_432 + -1 C_bb1084 = -15; /*Phase_0.5 Inst in Line 432; */
-10 L_473 + -1 C_bb1083 = -12; /*Phase_0.2 Inst in Line 473; */
-10 L_472 + -1 C_bb1082 = -13; /*Phase_0.3 Inst in Line 472; */
-10 L_471 + -10 L_470 + -1 C_bb1081 = -26; /*Phase_0.4 Inst in Line 470; 2 Inst in Line 471; */
-10 L_472 + -1 C_bb1080 = -12; /*Phase_0.2 Inst in Line 472; */
-10 L_473 + -10 L_472 + -1 C_bb1079 = -23; /*Phase_0.2 Inst in Line 472; 1 Inst in Line 473; */
-10 L_470 + -1 C_bb1078 = -12; /*Phase_0.2 Inst in Line 470; */
-10 L_472 + -10 L_471 + -1 C_bb1077 = -23; /*Phase_0.2 Inst in Line 471; 1 Inst in Line 472; */
-10 L_470 + -1 C_bb1076 = -12; /*Phase_0.2 Inst in Line 470; */
-10 L_46f + -1 C_bb1075 = -13; /*Phase_0.3 Inst in Line 46f; */
-10 L_46f + -1 C_bb1074 = -12; /*Phase_0.2 Inst in Line 46f; */
-10 L_471 + -1 C_bb1073 = -13; /*Phase_0.3 Inst in Line 471; */
-10 L_46f + -1 C_bb1072 = -12; /*Phase_0.2 Inst in Line 46f; */
-10 L_46f + -10 L_46e + -1 C_bb1071 = -22; /*Phase_0.1 Inst in Line 46e; 1 Inst in Line 46f; */
-10 L_471 + -1 C_bb1070 = -11; /*Phase_0.1 Inst in Line 471; */
-10 L_46e + -1 C_bb1069 = -13; /*Phase_0.3 Inst in Line 46e; */
-10 L_46e + -10 L_46d + -1 C_bb1068 = -28; /*Phase_0.4 Inst in Line 46d; 4 Inst in Line 46e; */
-10 L_449 + -1 C_bb1067 = -15; /*Phase_0.5 Inst in Line 449; */
-10 L_448_Pbb1066 + -10 L_447_Pbb1066 + -1 C_bb1066 = -29; /*Phase_1066.1 Inst in Line 447; 8 Inst in Line 448; */
-10 L_44a_Pbb1060 + -1 C_bb1065 = -11; /*Phase_1060.1 Inst in Line 44a; */
-10 L_44b + -10 L_44a + -1 C_bb1064 = -26; /*Phase_0.3 Inst in Line 44a; 3 Inst in Line 44b; */
-10 L_447 + -10 L_446 + -1 C_bb1063 = -30; /*Phase_0.3 Inst in Line 446; 7 Inst in Line 447; */
-10 L_44c + -1 C_bb1062 = -12; /*Phase_0.2 Inst in Line 44c; */
-10 L_44c + -10 L_44b + -1 C_bb1061 = -25; /*Phase_0.3 Inst in Line 44b; 2 Inst in Line 44c; */
-10 L_44a_Pbb1060 + -1 C_bb1060 = -14; /*Phase_1060.4 Inst in Line 44a; */
-10 L_446 + -1 C_bb1059 = -14; /*Phase_0.4 Inst in Line 446; */
-10 L_44b + -1 C_bb1058 = -12; /*Phase_0.2 Inst in Line 44b; */
-10 L_446 + -10 L_445 + -1 C_bb1057 = -22; /*Phase_0.1 Inst in Line 445; 1 Inst in Line 446; */
-10 L_449 + -1 C_bb1056 = -13; /*Phase_0.3 Inst in Line 449; */
-10 L_445 + -1 C_bb1055 = -12; /*Phase_0.2 Inst in Line 445; */
-10 L_445 + -10 L_444 + -1 C_bb1054 = -30; /*Phase_0.5 Inst in Line 444; 5 Inst in Line 445; */
-10 L_46b + -1 C_bb1053 = -14; /*Phase_0.4 Inst in Line 46b; */
-10 L_46b + -10 L_46a + -1 C_bb1052 = -28; /*Phase_0.6 Inst in Line 46a; 2 Inst in Line 46b; */
-10 L_46a + -10 L_469 + -10 L_468 + -1 C_bb1051 = -43; /*Phase_0.3 Inst in Line 468; 8 Inst in Line 469; 2 Inst in Line 46a; */
-10 L_468 + -1 C_bb1050 = -14; /*Phase_0.4 Inst in Line 468; */
-10 L_468 + -10 L_467 + -1 C_bb1049 = -24; /*Phase_0.3 Inst in Line 467; 1 Inst in Line 468; */
-10 L_461 + -1 C_bb1048 = -17; /*Phase_0.7 Inst in Line 461; */
-10 L_465 + -10 L_464 + -1 C_bb1047 = -35; /*Phase_0.8 Inst in Line 464; 7 Inst in Line 465; */
-10 L_466 + -10 L_465 + -1 C_bb1046 = -22; /*Phase_0.1 Inst in Line 465; 1 Inst in Line 466; */
-10 L_461 + -10 L_460 + -10 L_45f + -1 C_bb1045 = -43; /*Phase_0.4 Inst in Line 45f; 8 Inst in Line 460; 1 Inst in Line 461; */
-10 L_463 + -10 L_462 + -1 C_bb1044 = -36; /*Phase_0.8 Inst in Line 462; 8 Inst in Line 463; */
-10 L_45f + -1 C_bb1043 = -14; /*Phase_0.4 Inst in Line 45f; */
-10 L_45e + -1 C_bb1042 = -14; /*Phase_0.4 Inst in Line 45e; */
-10 L_46b + -1 C_bb1041 = -14; /*Phase_0.4 Inst in Line 46b; */
-10 L_46b + -10 L_46a + -1 C_bb1040 = -28; /*Phase_0.6 Inst in Line 46a; 2 Inst in Line 46b; */
-10 L_46a + -10 L_469 + -10 L_468 + -1 C_bb1039 = -43; /*Phase_0.3 Inst in Line 468; 8 Inst in Line 469; 2 Inst in Line 46a; */
-10 L_468 + -1 C_bb1038 = -14; /*Phase_0.4 Inst in Line 468; */
-10 L_468 + -10 L_467 + -1 C_bb1037 = -24; /*Phase_0.3 Inst in Line 467; 1 Inst in Line 468; */
-10 L_461 + -1 C_bb1036 = -17; /*Phase_0.7 Inst in Line 461; */
-10 L_465 + -10 L_464 + -1 C_bb1035 = -35; /*Phase_0.8 Inst in Line 464; 7 Inst in Line 465; */
-10 L_466 + -10 L_465 + -1 C_bb1034 = -22; /*Phase_0.1 Inst in Line 465; 1 Inst in Line 466; */
-10 L_461 + -10 L_460 + -10 L_45f + -1 C_bb1033 = -43; /*Phase_0.4 Inst in Line 45f; 8 Inst in Line 460; 1 Inst in Line 461; */
-10 L_463 + -10 L_462 + -1 C_bb1032 = -36; /*Phase_0.8 Inst in Line 462; 8 Inst in Line 463; */
-10 L_45f + -1 C_bb1031 = -14; /*Phase_0.4 Inst in Line 45f; */
-10 L_45e + -1 C_bb1030 = -14; /*Phase_0.4 Inst in Line 45e; */
-10 L_442 + -10 L_441 + -1 C_bb1029 = -26; /*Phase_0.1 Inst in Line 441; 5 Inst in Line 442; */
-10 L_439 + -1 C_bb1028 = -12; /*Phase_0.2 Inst in Line 439; */
-10 L_439 + -1 C_bb1027 = -15; /*Phase_0.5 Inst in Line 439; */
-10 L_440 + -10 L_43f + -1 C_bb1026 = -28; /*Phase_0.7 Inst in Line 43f; 1 Inst in Line 440; */
-10 L_439 + -1 C_bb1025 = -11; /*Phase_0.1 Inst in Line 439; */
-10 L_43f + -10 L_43e + -10 L_43d + -1 C_bb1024 = -47; /*Phase_0.8 Inst in Line 43d; 8 Inst in Line 43e; 1 Inst in Line 43f; */
-10 L_438 + -1 C_bb1023 = -11; /*Phase_0.1 Inst in Line 438; */
-10 L_43c + -1 C_bb1022 = -18; /*Phase_0.8 Inst in Line 43c; */
-10 L_438 + -1 C_bb1021 = -17; /*Phase_0.7 Inst in Line 438; */
-10 L_435 + -1 C_bb1020 = -12; /*Phase_0.2 Inst in Line 435; */
-10 L_43b + -10 L_43a + -1 C_bb1019 = -30; /*Phase_0.2 Inst in Line 43a; 8 Inst in Line 43b; */
-10 L_437 + -10 L_436 + -1 C_bb1018 = -34; /*Phase_0.6 Inst in Line 436; 8 Inst in Line 437; */
-10 L_441 + -10 L_440 + -1 C_bb1017 = -34; /*Phase_0.7 Inst in Line 440; 7 Inst in Line 441; */
-10 L_435 + -10 L_434 + -1 C_bb1016 = -33; /*Phase_0.8 Inst in Line 434; 5 Inst in Line 435; */
-10 L_436 + -10 L_435 + -1 C_bb1015 = -23; /*Phase_0.1 Inst in Line 435; 2 Inst in Line 436; */
-10 L_433 + -1 C_bb1014 = -15; /*Phase_0.5 Inst in Line 433; */
-10 L_43a + -1 C_bb1013 = -16; /*Phase_0.6 Inst in Line 43a; */
-10 L_433 + -10 L_432 + -1 C_bb1012 = -24; /*Phase_0.1 Inst in Line 432; 3 Inst in Line 433; */
-10 L_432 + -1 C_bb1011 = -15; /*Phase_0.5 Inst in Line 432; */
-10 L_473 + -1 C_bb1010 = -12; /*Phase_0.2 Inst in Line 473; */
-10 L_472 + -1 C_bb1009 = -13; /*Phase_0.3 Inst in Line 472; */
-10 L_471 + -10 L_470 + -1 C_bb1008 = -26; /*Phase_0.4 Inst in Line 470; 2 Inst in Line 471; */
-10 L_472 + -1 C_bb1007 = -12; /*Phase_0.2 Inst in Line 472; */
-10 L_473 + -10 L_472 + -1 C_bb1006 = -23; /*Phase_0.2 Inst in Line 472; 1 Inst in Line 473; */
-10 L_470 + -1 C_bb1005 = -12; /*Phase_0.2 Inst in Line 470; */
-10 L_472 + -10 L_471 + -1 C_bb1004 = -23; /*Phase_0.2 Inst in Line 471; 1 Inst in Line 472; */
-10 L_470 + -1 C_bb1003 = -12; /*Phase_0.2 Inst in Line 470; */
-10 L_46f + -1 C_bb1002 = -13; /*Phase_0.3 Inst in Line 46f; */
-10 L_46f + -1 C_bb1001 = -12; /*Phase_0.2 Inst in Line 46f; */
-10 L_471 + -1 C_bb1000 = -13; /*Phase_0.3 Inst in Line 471; */
-10 L_46f + -1 C_bb999 = -12; /*Phase_0.2 Inst in Line 46f; */
-10 L_46f + -10 L_46e + -1 C_bb998 = -22; /*Phase_0.1 Inst in Line 46e; 1 Inst in Line 46f; */
-10 L_471 + -1 C_bb997 = -11; /*Phase_0.1 Inst in Line 471; */
-10 L_46e + -1 C_bb996 = -13; /*Phase_0.3 Inst in Line 46e; */
-10 L_46e + -10 L_46d + -1 C_bb995 = -28; /*Phase_0.4 Inst in Line 46d; 4 Inst in Line 46e; */
-10 L_449 + -1 C_bb994 = -15; /*Phase_0.5 Inst in Line 449; */
-10 L_448_Pbb993 + -10 L_447_Pbb993 + -1 C_bb993 = -29; /*Phase_993.1 Inst in Line 447; 8 Inst in Line 448; */
-10 L_44a_Pbb987 + -1 C_bb992 = -11; /*Phase_987.1 Inst in Line 44a; */
-10 L_44b + -10 L_44a + -1 C_bb991 = -26; /*Phase_0.3 Inst in Line 44a; 3 Inst in Line 44b; */
-10 L_447 + -10 L_446 + -1 C_bb990 = -30; /*Phase_0.3 Inst in Line 446; 7 Inst in Line 447; */
-10 L_44c + -1 C_bb989 = -12; /*Phase_0.2 Inst in Line 44c; */
-10 L_44c + -10 L_44b + -1 C_bb988 = -25; /*Phase_0.3 Inst in Line 44b; 2 Inst in Line 44c; */
-10 L_44a_Pbb987 + -1 C_bb987 = -14; /*Phase_987.4 Inst in Line 44a; */
-10 L_446 + -1 C_bb986 = -14; /*Phase_0.4 Inst in Line 446; */
-10 L_44b + -1 C_bb985 = -12; /*Phase_0.2 Inst in Line 44b; */
-10 L_446 + -10 L_445 + -1 C_bb984 = -22; /*Phase_0.1 Inst in Line 445; 1 Inst in Line 446; */
-10 L_449 + -1 C_bb983 = -13; /*Phase_0.3 Inst in Line 449; */
-10 L_445 + -1 C_bb982 = -12; /*Phase_0.2 Inst in Line 445; */
-10 L_445 + -10 L_444 + -1 C_bb981 = -30; /*Phase_0.5 Inst in Line 444; 5 Inst in Line 445; */
-10 L_47b + -10 L_47a + -1 C_bb980 = -28; /*Phase_0.3 Inst in Line 47a; 5 Inst in Line 47b; */
-10 L_47a + -1 C_bb979 = -12; /*Phase_0.2 Inst in Line 47a; */
-10 L_478 + -1 C_bb978 = -15; /*Phase_0.5 Inst in Line 478; */
-10 L_47c + -10 L_47b + -1 C_bb977 = -27; /*Phase_0.3 Inst in Line 47b; 4 Inst in Line 47c; */
-10 L_478 + -1 C_bb976 = -12; /*Phase_0.2 Inst in Line 478; */
-10 L_47a + -10 L_479 + -1 C_bb975 = -27; /*Phase_0.5 Inst in Line 479; 2 Inst in Line 47a; */
-10 L_477 + -1 C_bb974 = -13; /*Phase_0.3 Inst in Line 477; */
-10 L_477 + -1 C_bb973 = -15; /*Phase_0.5 Inst in Line 477; */
-10 L_479 + -1 C_bb972 = -12; /*Phase_0.2 Inst in Line 479; */
-10 L_47a + -1 C_bb971 = -11; /*Phase_0.1 Inst in Line 47a; */
-10 L_476 + -1 C_bb970 = -17; /*Phase_0.7 Inst in Line 476; */
-10 L_479 + -10 L_478 + -1 C_bb969 = -22; /*Phase_0.1 Inst in Line 478; 1 Inst in Line 479; */
-10 L_476 + -10 L_475 + -1 C_bb968 = -22; /*Phase_0.1 Inst in Line 475; 1 Inst in Line 476; */
-10 L_475 + -1 C_bb967 = -15; /*Phase_0.5 Inst in Line 475; */
-10 L_449 + -1 C_bb966 = -15; /*Phase_0.5 Inst in Line 449; */
-10 L_448_Pbb965 + -10 L_447_Pbb965 + -1 C_bb965 = -29; /*Phase_965.1 Inst in Line 447; 8 Inst in Line 448; */
-10 L_44a_Pbb959 + -1 C_bb964 = -11; /*Phase_959.1 Inst in Line 44a; */
-10 L_44b + -10 L_44a + -1 C_bb963 = -26; /*Phase_0.3 Inst in Line 44a; 3 Inst in Line 44b; */
-10 L_447 + -10 L_446 + -1 C_bb962 = -30; /*Phase_0.3 Inst in Line 446; 7 Inst in Line 447; */
-10 L_44c + -1 C_bb961 = -12; /*Phase_0.2 Inst in Line 44c; */
-10 L_44c + -10 L_44b + -1 C_bb960 = -25; /*Phase_0.3 Inst in Line 44b; 2 Inst in Line 44c; */
-10 L_44a_Pbb959 + -1 C_bb959 = -14; /*Phase_959.4 Inst in Line 44a; */
-10 L_446 + -1 C_bb958 = -14; /*Phase_0.4 Inst in Line 446; */
-10 L_44b + -1 C_bb957 = -12; /*Phase_0.2 Inst in Line 44b; */
-10 L_446 + -10 L_445 + -1 C_bb956 = -22; /*Phase_0.1 Inst in Line 445; 1 Inst in Line 446; */
-10 L_449 + -1 C_bb955 = -13; /*Phase_0.3 Inst in Line 449; */
-10 L_445 + -1 C_bb954 = -12; /*Phase_0.2 Inst in Line 445; */
-10 L_445 + -10 L_444 + -1 C_bb953 = -30; /*Phase_0.5 Inst in Line 444; 5 Inst in Line 445; */
-10 L_4b4 + -1 C_bb952 = -11; /*Phase_0.1 Inst in Line 4b4; */
-10 L_4b4 + -1 C_bb951 = -11; /*Phase_0.1 Inst in Line 4b4; */
-10 L_4a9 + -1 C_bb950 = -12; /*Phase_0.2 Inst in Line 4a9; */
-10 L_4b4 + -1 C_bb949 = -12; /*Phase_0.2 Inst in Line 4b4; */
-10 L_4a9 + -10 L_4a8 + -10 L_4a7 + -10 L_4a6 + -10 L_4a5 + -10 L_4a4 + -10 L_4a3 + -1 C_bb948 = -113; /*Phase_0.1 Inst in Line 4a3; 8 Inst in Line 4a4; 8 Inst in Line 4a5; 8 Inst in Line 4a6; 8 Inst in Line 4a7; 8 Inst in Line 4a8; 2 Inst in Line 4a9; */
-10 L_4b3 + -10 L_4b2 + -10 L_4b1 + -1 C_bb947 = -50; /*Phase_0.4 Inst in Line 4b1; 8 Inst in Line 4b2; 8 Inst in Line 4b3; */
-10 L_4ad + -10 L_4ac + -1 C_bb946 = -24; /*Phase_0.3 Inst in Line 4ac; 1 Inst in Line 4ad; */
-10 L_4a3 + -1 C_bb945 = -14; /*Phase_0.4 Inst in Line 4a3; */
-10 L_4b1 + -1 C_bb944 = -12; /*Phase_0.2 Inst in Line 4b1; */
-10 L_4ad + -1 C_bb943 = -14; /*Phase_0.4 Inst in Line 4ad; */
-10 L_4a3 + -1 C_bb942 = -13; /*Phase_0.3 Inst in Line 4a3; */
-10 L_4b1 + -10 L_4b0 + -1 C_bb941 = -26; /*Phase_0.4 Inst in Line 4b0; 2 Inst in Line 4b1; */
-10 L_4a2 + -1 C_bb940 = -14; /*Phase_0.4 Inst in Line 4a2; */
-10 L_4aa + -10 L_4a9 + -1 C_bb939 = -24; /*Phase_0.1 Inst in Line 4a9; 3 Inst in Line 4aa; */
-10 L_4a2 + -1 C_bb938 = -11; /*Phase_0.1 Inst in Line 4a2; */
-10 L_4a2 + -10 L_4a1 + -10 L_4a0 + -1 C_bb937 = -49; /*Phase_0.8 Inst in Line 4a0; 8 Inst in Line 4a1; 3 Inst in Line 4a2; */
-10 L_49f + -10 L_49e + -10 L_49d + -10 L_49c + -10 L_49b + -10 L_49a + -10 L_499 + -10 L_498 + -10 L_497 + -10 L_496 + -1 C_bb936 = -175; /*Phase_0.3 Inst in Line 496; 8 Inst in Line 497; 8 Inst in Line 498; 8 Inst in Line 499; 8 Inst in Line 49a; 8 Inst in Line 49b; 8 Inst in Line 49c; 8 Inst in Line 49d; 8 Inst in Line 49e; 8 Inst in Line 49f; */
-10 L_4ac + -1 C_bb935 = -15; /*Phase_0.5 Inst in Line 4ac; */
-10 L_496 + -10 L_495 + -1 C_bb934 = -26; /*Phase_0.1 Inst in Line 495; 5 Inst in Line 496; */
-10 L_4b0 + -10 L_4af + -10 L_4ae + -10 L_4ad + -1 C_bb933 = -63; /*Phase_0.3 Inst in Line 4ad; 8 Inst in Line 4ae; 8 Inst in Line 4af; 4 Inst in Line 4b0; */
-10 L_4ab + -1 C_bb932 = -12; /*Phase_0.2 Inst in Line 4ab; */
-10 L_4ab + -1 C_bb931 = -13; /*Phase_0.3 Inst in Line 4ab; */
-10 L_4aa + -1 C_bb930 = -15; /*Phase_0.5 Inst in Line 4aa; */
-10 L_495 + -1 C_bb929 = -13; /*Phase_0.3 Inst in Line 495; */
-10 L_4ab + -1 C_bb928 = -13; /*Phase_0.3 Inst in Line 4ab; */
-10 L_484 + -1 C_bb927 = -12; /*Phase_0.2 Inst in Line 484; */
-10 L_4a9 + -1 C_bb926 = -13; /*Phase_0.3 Inst in Line 4a9; */
-10 L_489 + -1 C_bb925 = -13; /*Phase_0.3 Inst in Line 489; */
-10 L_495 + -10 L_494 + -10 L_493 + -1 C_bb924 = -44; /*Phase_0.2 Inst in Line 493; 8 Inst in Line 494; 4 Inst in Line 495; */
-10 L_484 + -1 C_bb923 = -13; /*Phase_0.3 Inst in Line 484; */
-10 L_489 + -1 C_bb922 = -13; /*Phase_0.3 Inst in Line 489; */
-10 L_48e + -10 L_48d + -1 C_bb921 = -23; /*Phase_0.1 Inst in Line 48d; 2 Inst in Line 48e; */
-10 L_483 + -1 C_bb920 = -12; /*Phase_0.2 Inst in Line 483; */
-10 L_489 + -10 L_488 + -1 C_bb919 = -26; /*Phase_0.5 Inst in Line 488; 1 Inst in Line 489; */
-10 L_483 + -1 C_bb918 = -14; /*Phase_0.4 Inst in Line 483; */
-10 L_484 + -1 C_bb917 = -11; /*Phase_0.1 Inst in Line 484; */
-10 L_48d + -1 C_bb916 = -13; /*Phase_0.3 Inst in Line 48d; */
-10 L_48a + -1 C_bb915 = -13; /*Phase_0.3 Inst in Line 48a; */
-10 L_483 + -10 L_482 + -1 C_bb914 = -27; /*Phase_0.5 Inst in Line 482; 2 Inst in Line 483; */
-10 L_48d + -1 C_bb913 = -12; /*Phase_0.2 Inst in Line 48d; */
-10 L_488 + -10 L_487 + -1 C_bb912 = -26; /*Phase_0.3 Inst in Line 487; 3 Inst in Line 488; */
-10 L_482 + -1 C_bb911 = -13; /*Phase_0.3 Inst in Line 482; */
-10 L_48c + -1 C_bb910 = -12; /*Phase_0.2 Inst in Line 48c; */
-10 L_48c + -10 L_48b + -1 C_bb909 = -27; /*Phase_0.6 Inst in Line 48b; 1 Inst in Line 48c; */
-10 L_48a + -10 L_489 + -1 C_bb908 = -23; /*Phase_0.1 Inst in Line 489; 2 Inst in Line 48a; */
-10 L_487 + -1 C_bb907 = -11; /*Phase_0.1 Inst in Line 487; */
-10 L_48c + -1 C_bb906 = -15; /*Phase_0.5 Inst in Line 48c; */
-10 L_481 + -1 C_bb905 = -13; /*Phase_0.3 Inst in Line 481; */
-10 L_48d + -1 C_bb904 = -12; /*Phase_0.2 Inst in Line 48d; */
-10 L_48b + -1 C_bb903 = -12; /*Phase_0.2 Inst in Line 48b; */
-10 L_487 + -1 C_bb902 = -12; /*Phase_0.2 Inst in Line 487; */
-10 L_481 + -1 C_bb901 = -12; /*Phase_0.2 Inst in Line 481; */
-10 L_48a + -1 C_bb900 = -13; /*Phase_0.3 Inst in Line 48a; */
-10 L_481 + -1 C_bb899 = -13; /*Phase_0.3 Inst in Line 481; */
-10 L_486 + -10 L_485 + -1 C_bb898 = -26; /*Phase_0.1 Inst in Line 485; 5 Inst in Line 486; */
-10 L_487 + -10 L_486 + -1 C_bb897 = -25; /*Phase_0.3 Inst in Line 486; 2 Inst in Line 487; */
-10 L_480 + -1 C_bb896 = -12; /*Phase_0.2 Inst in Line 480; */
-10 L_485 + -1 C_bb895 = -16; /*Phase_0.6 Inst in Line 485; */
-10 L_480 + -10 L_47f + -1 C_bb894 = -29; /*Phase_0.3 Inst in Line 47f; 6 Inst in Line 480; */
-10 L_485 + -10 L_484 + -1 C_bb893 = -23; /*Phase_0.2 Inst in Line 484; 1 Inst in Line 485; */
-10 L_47f + -1 C_bb892 = -14; /*Phase_0.4 Inst in Line 47f; */
-10 L_47f + -10 L_47e + -10 L_47d + -1 C_bb891 = -43; /*Phase_0.4 Inst in Line 47d; 8 Inst in Line 47e; 1 Inst in Line 47f; */
-10 L_449 + -1 C_bb890 = -15; /*Phase_0.5 Inst in Line 449; */
-10 L_448_Pbb889 + -10 L_447_Pbb889 + -1 C_bb889 = -29; /*Phase_889.1 Inst in Line 447; 8 Inst in Line 448; */
-10 L_44a_Pbb883 + -1 C_bb888 = -11; /*Phase_883.1 Inst in Line 44a; */
-10 L_44b + -10 L_44a + -1 C_bb887 = -26; /*Phase_0.3 Inst in Line 44a; 3 Inst in Line 44b; */
-10 L_447 + -10 L_446 + -1 C_bb886 = -30; /*Phase_0.3 Inst in Line 446; 7 Inst in Line 447; */
-10 L_44c + -1 C_bb885 = -12; /*Phase_0.2 Inst in Line 44c; */
-10 L_44c + -10 L_44b + -1 C_bb884 = -25; /*Phase_0.3 Inst in Line 44b; 2 Inst in Line 44c; */
-10 L_44a_Pbb883 + -1 C_bb883 = -14; /*Phase_883.4 Inst in Line 44a; */
-10 L_446 + -1 C_bb882 = -14; /*Phase_0.4 Inst in Line 446; */
-10 L_44b + -1 C_bb881 = -12; /*Phase_0.2 Inst in Line 44b; */
-10 L_446 + -10 L_445 + -1 C_bb880 = -22; /*Phase_0.1 Inst in Line 445; 1 Inst in Line 446; */
-10 L_449 + -1 C_bb879 = -13; /*Phase_0.3 Inst in Line 449; */
-10 L_445 + -1 C_bb878 = -12; /*Phase_0.2 Inst in Line 445; */
-10 L_445 + -10 L_444 + -1 C_bb877 = -30; /*Phase_0.5 Inst in Line 444; 5 Inst in Line 445; */
-10 L_449 + -1 C_bb876 = -15; /*Phase_0.5 Inst in Line 449; */
-10 L_448_Pbb875 + -10 L_447_Pbb875 + -1 C_bb875 = -29; /*Phase_875.1 Inst in Line 447; 8 Inst in Line 448; */
-10 L_44a_Pbb869 + -1 C_bb874 = -11; /*Phase_869.1 Inst in Line 44a; */
-10 L_44b + -10 L_44a + -1 C_bb873 = -26; /*Phase_0.3 Inst in Line 44a; 3 Inst in Line 44b; */
-10 L_447 + -10 L_446 + -1 C_bb872 = -30; /*Phase_0.3 Inst in Line 446; 7 Inst in Line 447; */
-10 L_44c + -1 C_bb871 = -12; /*Phase_0.2 Inst in Line 44c; */
-10 L_44c + -10 L_44b + -1 C_bb870 = -25; /*Phase_0.3 Inst in Line 44b; 2 Inst in Line 44c; */
-10 L_44a_Pbb869 + -1 C_bb869 = -14; /*Phase_869.4 Inst in Line 44a; */
-10 L_446 + -1 C_bb868 = -14; /*Phase_0.4 Inst in Line 446; */
-10 L_44b + -1 C_bb867 = -12; /*Phase_0.2 Inst in Line 44b; */
-10 L_446 + -10 L_445 + -1 C_bb866 = -22; /*Phase_0.1 Inst in Line 445; 1 Inst in Line 446; */
-10 L_449 + -1 C_bb865 = -13; /*Phase_0.3 Inst in Line 449; */
-10 L_445 + -1 C_bb864 = -12; /*Phase_0.2 Inst in Line 445; */
-10 L_445 + -10 L_444 + -1 C_bb863 = -30; /*Phase_0.5 Inst in Line 444; 5 Inst in Line 445; */
-10 L_45c + -10 L_45b + -10 L_45a + -1 C_bb862 = -46; /*Phase_0.6 Inst in Line 45a; 8 Inst in Line 45b; 2 Inst in Line 45c; */
-10 L_454 + -10 L_453 + -10 L_452 + -10 L_451 + -10 L_450 + -1 C_bb861 = -83; /*Phase_0.7 Inst in Line 450; 8 Inst in Line 451; 8 Inst in Line 452; 8 Inst in Line 453; 2 Inst in Line 454; */
-10 L_45a + -10 L_459 + -10 L_458 + -1 C_bb860 = -48; /*Phase_0.8 Inst in Line 458; 8 Inst in Line 459; 2 Inst in Line 45a; */
-10 L_450 + -10 L_44f + -1 C_bb859 = -26; /*Phase_0.5 Inst in Line 44f; 1 Inst in Line 450; */
-10 L_457 + -10 L_456 + -10 L_455 + -10 L_454 + -1 C_bb858 = -70; /*Phase_0.6 Inst in Line 454; 8 Inst in Line 455; 8 Inst in Line 456; 8 Inst in Line 457; */
-10 L_44d + -1 C_bb857 = -12; /*Phase_0.2 Inst in Line 44d; */
-10 L_44f + -1 C_bb856 = -13; /*Phase_0.3 Inst in Line 44f; */
-10 L_44d + -1 C_bb855 = -12; /*Phase_0.2 Inst in Line 44d; */
-10 L_44e + -1 C_bb854 = -13; /*Phase_0.3 Inst in Line 44e; */
-10 L_44d + -1 C_bb853 = -12; /*Phase_0.2 Inst in Line 44d; */
-10 L_44e + -1 C_bb852 = -15; /*Phase_0.5 Inst in Line 44e; */
-10 L_44d + -1 C_bb851 = -11; /*Phase_0.1 Inst in Line 44d; */
-10 L_44d + -10 L_44c + -1 C_bb850 = -24; /*Phase_0.3 Inst in Line 44c; 1 Inst in Line 44d; */
-10 L_474 + -10 L_473 + -1 C_bb849 = -24; /*Phase_0.2 Inst in Line 473; 2 Inst in Line 474; */
-10 L_449 + -1 C_bb848 = -15; /*Phase_0.5 Inst in Line 449; */
-10 L_448_Pbb847 + -10 L_447_Pbb847 + -1 C_bb847 = -29; /*Phase_847.1 Inst in Line 447; 8 Inst in Line 448; */
-10 L_44a_Pbb841 + -1 C_bb846 = -11; /*Phase_841.1 Inst in Line 44a; */
-10 L_44b + -10 L_44a + -1 C_bb845 = -26; /*Phase_0.3 Inst in Line 44a; 3 Inst in Line 44b; */
-10 L_447 + -10 L_446 + -1 C_bb844 = -30; /*Phase_0.3 Inst in Line 446; 7 Inst in Line 447; */
-10 L_44c + -1 C_bb843 = -12; /*Phase_0.2 Inst in Line 44c; */
-10 L_44c + -10 L_44b + -1 C_bb842 = -25; /*Phase_0.3 Inst in Line 44b; 2 Inst in Line 44c; */
-10 L_44a_Pbb841 + -1 C_bb841 = -14; /*Phase_841.4 Inst in Line 44a; */
-10 L_446 + -1 C_bb840 = -14; /*Phase_0.4 Inst in Line 446; */
-10 L_44b + -1 C_bb839 = -12; /*Phase_0.2 Inst in Line 44b; */
-10 L_446 + -10 L_445 + -1 C_bb838 = -22; /*Phase_0.1 Inst in Line 445; 1 Inst in Line 446; */
-10 L_449 + -1 C_bb837 = -13; /*Phase_0.3 Inst in Line 449; */
-10 L_445 + -1 C_bb836 = -12; /*Phase_0.2 Inst in Line 445; */
-10 L_445 + -10 L_444 + -1 C_bb835 = -30; /*Phase_0.5 Inst in Line 444; 5 Inst in Line 445; */
-10 L_449 + -1 C_bb834 = -15; /*Phase_0.5 Inst in Line 449; */
-10 L_448_Pbb833 + -10 L_447_Pbb833 + -1 C_bb833 = -29; /*Phase_833.1 Inst in Line 447; 8 Inst in Line 448; */
-10 L_44a_Pbb827 + -1 C_bb832 = -11; /*Phase_827.1 Inst in Line 44a; */
-10 L_44b + -10 L_44a + -1 C_bb831 = -26; /*Phase_0.3 Inst in Line 44a; 3 Inst in Line 44b; */
-10 L_447 + -10 L_446 + -1 C_bb830 = -30; /*Phase_0.3 Inst in Line 446; 7 Inst in Line 447; */
-10 L_44c + -1 C_bb829 = -12; /*Phase_0.2 Inst in Line 44c; */
-10 L_44c + -10 L_44b + -1 C_bb828 = -25; /*Phase_0.3 Inst in Line 44b; 2 Inst in Line 44c; */
-10 L_44a_Pbb827 + -1 C_bb827 = -14; /*Phase_827.4 Inst in Line 44a; */
-10 L_446 + -1 C_bb826 = -14; /*Phase_0.4 Inst in Line 446; */
-10 L_44b + -1 C_bb825 = -12; /*Phase_0.2 Inst in Line 44b; */
-10 L_446 + -10 L_445 + -1 C_bb824 = -22; /*Phase_0.1 Inst in Line 445; 1 Inst in Line 446; */
-10 L_449 + -1 C_bb823 = -13; /*Phase_0.3 Inst in Line 449; */
-10 L_445 + -1 C_bb822 = -12; /*Phase_0.2 Inst in Line 445; */
-10 L_445 + -10 L_444 + -1 C_bb821 = -30; /*Phase_0.5 Inst in Line 444; 5 Inst in Line 445; */
-10 L_42d + -1 C_bb820 = -15; /*Phase_0.5 Inst in Line 42d; */
-10 L_42d + -10 L_42c + -1 C_bb819 = -26; /*Phase_0.5 Inst in Line 42c; 1 Inst in Line 42d; */
-10 L_42c + -10 L_42b + -1 C_bb818 = -26; /*Phase_0.3 Inst in Line 42b; 3 Inst in Line 42c; */
-10 L_42b + -10 L_42a + -1 C_bb817 = -26; /*Phase_0.1 Inst in Line 42a; 5 Inst in Line 42b; */
-10 L_42a + -10 L_429 + -1 C_bb816 = -28; /*Phase_0.1 Inst in Line 429; 7 Inst in Line 42a; */
-10 L_429 + -1 C_bb815 = -13; /*Phase_0.3 Inst in Line 429; */
-10 L_428 + -10 L_427 + -10 L_426 + -1 C_bb814 = -42; /*Phase_0.2 Inst in Line 426; 8 Inst in Line 427; 2 Inst in Line 428; */
-10 L_429 + -1 C_bb813 = -13; /*Phase_0.3 Inst in Line 429; */
-10 L_426 + -1 C_bb812 = -13; /*Phase_0.3 Inst in Line 426; */
-10 L_429 + -10 L_428 + -1 C_bb811 = -23; /*Phase_0.2 Inst in Line 428; 1 Inst in Line 429; */
-10 L_426 + -1 C_bb810 = -13; /*Phase_0.3 Inst in Line 426; */
-10 L_428 + -1 C_bb809 = -14; /*Phase_0.4 Inst in Line 428; */
-10 L_425 + -1 C_bb808 = -13; /*Phase_0.3 Inst in Line 425; */
-10 L_425 + -10 L_424 + -10 L_423 + -10 L_422 + -10 L_421 + -1 C_bb807 = -81; /*Phase_0.2 Inst in Line 421; 8 Inst in Line 422; 8 Inst in Line 423; 8 Inst in Line 424; 5 Inst in Line 425; */
-10 L_46b + -1 C_bb806 = -14; /*Phase_0.4 Inst in Line 46b; */
-10 L_46b + -10 L_46a + -1 C_bb805 = -28; /*Phase_0.6 Inst in Line 46a; 2 Inst in Line 46b; */
-10 L_46a + -10 L_469 + -10 L_468 + -1 C_bb804 = -43; /*Phase_0.3 Inst in Line 468; 8 Inst in Line 469; 2 Inst in Line 46a; */
-10 L_468 + -1 C_bb803 = -14; /*Phase_0.4 Inst in Line 468; */
-10 L_468 + -10 L_467 + -1 C_bb802 = -24; /*Phase_0.3 Inst in Line 467; 1 Inst in Line 468; */
-10 L_461 + -1 C_bb801 = -17; /*Phase_0.7 Inst in Line 461; */
-10 L_465 + -10 L_464 + -1 C_bb800 = -35; /*Phase_0.8 Inst in Line 464; 7 Inst in Line 465; */
-10 L_466 + -10 L_465 + -1 C_bb799 = -22; /*Phase_0.1 Inst in Line 465; 1 Inst in Line 466; */
-10 L_461 + -10 L_460 + -10 L_45f + -1 C_bb798 = -43; /*Phase_0.4 Inst in Line 45f; 8 Inst in Line 460; 1 Inst in Line 461; */
-10 L_463 + -10 L_462 + -1 C_bb797 = -36; /*Phase_0.8 Inst in Line 462; 8 Inst in Line 463; */
-10 L_45f + -1 C_bb796 = -14; /*Phase_0.4 Inst in Line 45f; */
-10 L_45e + -1 C_bb795 = -14; /*Phase_0.4 Inst in Line 45e; */
-10 L_46b + -1 C_bb794 = -14; /*Phase_0.4 Inst in Line 46b; */
-10 L_46b + -10 L_46a + -1 C_bb793 = -28; /*Phase_0.6 Inst in Line 46a; 2 Inst in Line 46b; */
-10 L_46a + -10 L_469 + -10 L_468 + -1 C_bb792 = -43; /*Phase_0.3 Inst in Line 468; 8 Inst in Line 469; 2 Inst in Line 46a; */
-10 L_468 + -1 C_bb791 = -14; /*Phase_0.4 Inst in Line 468; */
-10 L_468 + -10 L_467 + -1 C_bb790 = -24; /*Phase_0.3 Inst in Line 467; 1 Inst in Line 468; */
-10 L_461 + -1 C_bb789 = -17; /*Phase_0.7 Inst in Line 461; */
-10 L_465 + -10 L_464 + -1 C_bb788 = -35; /*Phase_0.8 Inst in Line 464; 7 Inst in Line 465; */
-10 L_466 + -10 L_465 + -1 C_bb787 = -22; /*Phase_0.1 Inst in Line 465; 1 Inst in Line 466; */
-10 L_461 + -10 L_460 + -10 L_45f + -1 C_bb786 = -43; /*Phase_0.4 Inst in Line 45f; 8 Inst in Line 460; 1 Inst in Line 461; */
-10 L_463 + -10 L_462 + -1 C_bb785 = -36; /*Phase_0.8 Inst in Line 462; 8 Inst in Line 463; */
-10 L_45f + -1 C_bb784 = -14; /*Phase_0.4 Inst in Line 45f; */
-10 L_45e + -1 C_bb783 = -14; /*Phase_0.4 Inst in Line 45e; */
-10 L_442 + -10 L_441 + -1 C_bb782 = -26; /*Phase_0.1 Inst in Line 441; 5 Inst in Line 442; */
-10 L_439 + -1 C_bb781 = -12; /*Phase_0.2 Inst in Line 439; */
-10 L_439 + -1 C_bb780 = -15; /*Phase_0.5 Inst in Line 439; */
-10 L_440 + -10 L_43f + -1 C_bb779 = -28; /*Phase_0.7 Inst in Line 43f; 1 Inst in Line 440; */
-10 L_439 + -1 C_bb778 = -11; /*Phase_0.1 Inst in Line 439; */
-10 L_43f + -10 L_43e + -10 L_43d + -1 C_bb777 = -47; /*Phase_0.8 Inst in Line 43d; 8 Inst in Line 43e; 1 Inst in Line 43f; */
-10 L_438 + -1 C_bb776 = -11; /*Phase_0.1 Inst in Line 438; */
-10 L_43c + -1 C_bb775 = -18; /*Phase_0.8 Inst in Line 43c; */
-10 L_438 + -1 C_bb774 = -17; /*Phase_0.7 Inst in Line 438; */
-10 L_435 + -1 C_bb773 = -12; /*Phase_0.2 Inst in Line 435; */
-10 L_43b + -10 L_43a + -1 C_bb772 = -30; /*Phase_0.2 Inst in Line 43a; 8 Inst in Line 43b; */
-10 L_437 + -10 L_436 + -1 C_bb771 = -34; /*Phase_0.6 Inst in Line 436; 8 Inst in Line 437; */
-10 L_441 + -10 L_440 + -1 C_bb770 = -34; /*Phase_0.7 Inst in Line 440; 7 Inst in Line 441; */
-10 L_435 + -10 L_434 + -1 C_bb769 = -33; /*Phase_0.8 Inst in Line 434; 5 Inst in Line 435; */
-10 L_436 + -10 L_435 + -1 C_bb768 = -23; /*Phase_0.1 Inst in Line 435; 2 Inst in Line 436; */
-10 L_433 + -1 C_bb767 = -15; /*Phase_0.5 Inst in Line 433; */
-10 L_43a + -1 C_bb766 = -16; /*Phase_0.6 Inst in Line 43a; */
-10 L_433 + -10 L_432 + -1 C_bb765 = -24; /*Phase_0.1 Inst in Line 432; 3 Inst in Line 433; */
-10 L_432 + -1 C_bb764 = -15; /*Phase_0.5 Inst in Line 432; */
-10 L_473 + -1 C_bb763 = -12; /*Phase_0.2 Inst in Line 473; */
-10 L_472 + -1 C_bb762 = -13; /*Phase_0.3 Inst in Line 472; */
-10 L_471 + -10 L_470 + -1 C_bb761 = -26; /*Phase_0.4 Inst in Line 470; 2 Inst in Line 471; */
-10 L_472 + -1 C_bb760 = -12; /*Phase_0.2 Inst in Line 472; */
-10 L_473 + -10 L_472 + -1 C_bb759 = -23; /*Phase_0.2 Inst in Line 472; 1 Inst in Line 473; */
-10 L_470 + -1 C_bb758 = -12; /*Phase_0.2 Inst in Line 470; */
-10 L_472 + -10 L_471 + -1 C_bb757 = -23; /*Phase_0.2 Inst in Line 471; 1 Inst in Line 472; */
-10 L_470 + -1 C_bb756 = -12; /*Phase_0.2 Inst in Line 470; */
-10 L_46f + -1 C_bb755 = -13; /*Phase_0.3 Inst in Line 46f; */
-10 L_46f + -1 C_bb754 = -12; /*Phase_0.2 Inst in Line 46f; */
-10 L_471 + -1 C_bb753 = -13; /*Phase_0.3 Inst in Line 471; */
-10 L_46f + -1 C_bb752 = -12; /*Phase_0.2 Inst in Line 46f; */
-10 L_46f + -10 L_46e + -1 C_bb751 = -22; /*Phase_0.1 Inst in Line 46e; 1 Inst in Line 46f; */
-10 L_471 + -1 C_bb750 = -11; /*Phase_0.1 Inst in Line 471; */
[truncated: 291,586 more chars]
