# Supplementary material for: Reducing the WCET and analysis time of systems with simple lockable instruction caches
Source: PLoS One. 2020 Mar 19;15(3):e0229980. doi: 10.1371/journal.pone.0229980 (PMC7082033; doi:10.1371/journal.pone.0229980)
Supplement: S1 File — (ZIP) [file pone.0229980.s001.zip › ILPS/basicmath_O3_L32_C256_A1_CM10_NM_phases.ilp]

/* IPET system */
max:  -1 wcet_fin;
-1 auxSL_1721 = 0; /*Phase_0.*/
5 C_bb1721 + 11 numlines_Phase_1721 + -1 wcet_Phase_1721 = 0; /*Phase_1721.*/
-1 auxSL_1720 = 0; /*Phase_0.*/
5 C_bb1720 + 11 numlines_Phase_1720 + -1 wcet_Phase_1720 = 0; /*Phase_1720.*/
-1 auxSL_1713 = 0; /*Phase_0.*/
33 C_bb1713 + 11 numlines_Phase_1713 + -1 wcet_Phase_1713 = 0; /*Phase_1713.*/
-1 auxSL_1314 = 0; /*Phase_0.*/
26 C_bb1314 + 11 numlines_Phase_1314 + -1 wcet_Phase_1314 = 0; /*Phase_1314.*/
1 wcetloop_1310 + 11 numlines_Phase_1310 + -1 wcet_Phase_1310 = 0; /*Phase_1310.*/
-1 auxSL_1257 = 0; /*Phase_0.*/
26 C_bb1257 + 11 numlines_Phase_1257 + -1 wcet_Phase_1257 = 0; /*Phase_1257.*/
1 wcetloop_1253 + 11 numlines_Phase_1253 + -1 wcet_Phase_1253 = 0; /*Phase_1253.*/
-1 auxSL_1200 = 0; /*Phase_0.*/
26 C_bb1200 + 11 numlines_Phase_1200 + -1 wcet_Phase_1200 = 0; /*Phase_1200.*/
1 wcetloop_1196 + 11 numlines_Phase_1196 + -1 wcet_Phase_1196 = 0; /*Phase_1196.*/
-1 auxSL_1174 = 0; /*Phase_0.*/
26 C_bb1174 + 11 numlines_Phase_1174 + -1 wcet_Phase_1174 = 0; /*Phase_1174.*/
1 wcetloop_1170 + 11 numlines_Phase_1170 + -1 wcet_Phase_1170 = 0; /*Phase_1170.*/
-1 auxSL_1100 = 0; /*Phase_0.*/
26 C_bb1100 + 11 numlines_Phase_1100 + -1 wcet_Phase_1100 = 0; /*Phase_1100.*/
1 wcetloop_1096 + 11 numlines_Phase_1096 + -1 wcet_Phase_1096 = 0; /*Phase_1096.*/
-1 auxSL_1088 = 0; /*Phase_0.*/
26 C_bb1088 + 11 numlines_Phase_1088 + -1 wcet_Phase_1088 = 0; /*Phase_1088.*/
1 wcetloop_1084 + 11 numlines_Phase_1084 + -1 wcet_Phase_1084 = 0; /*Phase_1084.*/
-1 auxSL_1062 = 0; /*Phase_0.*/
26 C_bb1062 + 11 numlines_Phase_1062 + -1 wcet_Phase_1062 = 0; /*Phase_1062.*/
1 wcetloop_1058 + 11 numlines_Phase_1058 + -1 wcet_Phase_1058 = 0; /*Phase_1058.*/
-1 auxSL_1050 = 0; /*Phase_0.*/
26 C_bb1050 + 11 numlines_Phase_1050 + -1 wcet_Phase_1050 = 0; /*Phase_1050.*/
1 wcetloop_1046 + 11 numlines_Phase_1046 + -1 wcet_Phase_1046 = 0; /*Phase_1046.*/
-1 auxSL_979 = 0; /*Phase_0.*/
26 C_bb979 + 11 numlines_Phase_979 + -1 wcet_Phase_979 = 0; /*Phase_979.*/
1 wcetloop_975 + 11 numlines_Phase_975 + -1 wcet_Phase_975 = 0; /*Phase_975.*/
-1 auxSL_922 = 0; /*Phase_0.*/
26 C_bb922 + 11 numlines_Phase_922 + -1 wcet_Phase_922 = 0; /*Phase_922.*/
1 wcetloop_918 + 11 numlines_Phase_918 + -1 wcet_Phase_918 = 0; /*Phase_918.*/
-1 auxSL_865 = 0; /*Phase_0.*/
26 C_bb865 + 11 numlines_Phase_865 + -1 wcet_Phase_865 = 0; /*Phase_865.*/
1 wcetloop_861 + 11 numlines_Phase_861 + -1 wcet_Phase_861 = 0; /*Phase_861.*/
-1 auxSL_839 = 0; /*Phase_0.*/
26 C_bb839 + 11 numlines_Phase_839 + -1 wcet_Phase_839 = 0; /*Phase_839.*/
1 wcetloop_835 + 11 numlines_Phase_835 + -1 wcet_Phase_835 = 0; /*Phase_835.*/
-1 auxSL_765 = 0; /*Phase_0.*/
26 C_bb765 + 11 numlines_Phase_765 + -1 wcet_Phase_765 = 0; /*Phase_765.*/
1 wcetloop_761 + 11 numlines_Phase_761 + -1 wcet_Phase_761 = 0; /*Phase_761.*/
-1 auxSL_753 = 0; /*Phase_0.*/
26 C_bb753 + 11 numlines_Phase_753 + -1 wcet_Phase_753 = 0; /*Phase_753.*/
1 wcetloop_749 + 11 numlines_Phase_749 + -1 wcet_Phase_749 = 0; /*Phase_749.*/
-1 auxSL_727 = 0; /*Phase_0.*/
26 C_bb727 + 11 numlines_Phase_727 + -1 wcet_Phase_727 = 0; /*Phase_727.*/
1 wcetloop_723 + 11 numlines_Phase_723 + -1 wcet_Phase_723 = 0; /*Phase_723.*/
-1 auxSL_715 = 0; /*Phase_0.*/
26 C_bb715 + 11 numlines_Phase_715 + -1 wcet_Phase_715 = 0; /*Phase_715.*/
1 wcetloop_711 + 11 numlines_Phase_711 + -1 wcet_Phase_711 = 0; /*Phase_711.*/
-1 auxSL_644 = 0; /*Phase_0.*/
26 C_bb644 + 11 numlines_Phase_644 + -1 wcet_Phase_644 = 0; /*Phase_644.*/
1 wcetloop_640 + 11 numlines_Phase_640 + -1 wcet_Phase_640 = 0; /*Phase_640.*/
-1 auxSL_587 = 0; /*Phase_0.*/
26 C_bb587 + 11 numlines_Phase_587 + -1 wcet_Phase_587 = 0; /*Phase_587.*/
1 wcetloop_583 + 11 numlines_Phase_583 + -1 wcet_Phase_583 = 0; /*Phase_583.*/
-1 auxSL_530 = 0; /*Phase_0.*/
26 C_bb530 + 11 numlines_Phase_530 + -1 wcet_Phase_530 = 0; /*Phase_530.*/
1 wcetloop_526 + 11 numlines_Phase_526 + -1 wcet_Phase_526 = 0; /*Phase_526.*/
-1 auxSL_504 = 0; /*Phase_0.*/
26 C_bb504 + 11 numlines_Phase_504 + -1 wcet_Phase_504 = 0; /*Phase_504.*/
1 wcetloop_500 + 11 numlines_Phase_500 + -1 wcet_Phase_500 = 0; /*Phase_500.*/
-1 auxSL_430 = 0; /*Phase_0.*/
26 C_bb430 + 11 numlines_Phase_430 + -1 wcet_Phase_430 = 0; /*Phase_430.*/
1 wcetloop_426 + 11 numlines_Phase_426 + -1 wcet_Phase_426 = 0; /*Phase_426.*/
-1 auxSL_418 = 0; /*Phase_0.*/
26 C_bb418 + 11 numlines_Phase_418 + -1 wcet_Phase_418 = 0; /*Phase_418.*/
1 wcetloop_414 + 11 numlines_Phase_414 + -1 wcet_Phase_414 = 0; /*Phase_414.*/
-1 auxSL_392 = 0; /*Phase_0.*/
26 C_bb392 + 11 numlines_Phase_392 + -1 wcet_Phase_392 = 0; /*Phase_392.*/
1 wcetloop_388 + 11 numlines_Phase_388 + -1 wcet_Phase_388 = 0; /*Phase_388.*/
-1 auxSL_380 = 0; /*Phase_0.*/
26 C_bb380 + 11 numlines_Phase_380 + -1 wcet_Phase_380 = 0; /*Phase_380.*/
1 wcetloop_376 + 11 numlines_Phase_376 + -1 wcet_Phase_376 = 0; /*Phase_376.*/
-1 auxSL_309 = 0; /*Phase_0.*/
26 C_bb309 + 11 numlines_Phase_309 + -1 wcet_Phase_309 = 0; /*Phase_309.*/
1 wcetloop_305 + 11 numlines_Phase_305 + -1 wcet_Phase_305 = 0; /*Phase_305.*/
-1 auxSL_252 = 0; /*Phase_0.*/
26 C_bb252 + 11 numlines_Phase_252 + -1 wcet_Phase_252 = 0; /*Phase_252.*/
1 wcetloop_248 + 11 numlines_Phase_248 + -1 wcet_Phase_248 = 0; /*Phase_248.*/
-1 auxSL_195 = 0; /*Phase_0.*/
26 C_bb195 + 11 numlines_Phase_195 + -1 wcet_Phase_195 = 0; /*Phase_195.*/
1 wcetloop_191 + 11 numlines_Phase_191 + -1 wcet_Phase_191 = 0; /*Phase_191.*/
-1 auxSL_169 = 0; /*Phase_0.*/
26 C_bb169 + 11 numlines_Phase_169 + -1 wcet_Phase_169 = 0; /*Phase_169.*/
1 wcetloop_165 + 11 numlines_Phase_165 + -1 wcet_Phase_165 = 0; /*Phase_165.*/
-1 auxSL_95 = 0; /*Phase_0.*/
26 C_bb95 + 11 numlines_Phase_95 + -1 wcet_Phase_95 = 0; /*Phase_95.*/
1 wcetloop_91 + 11 numlines_Phase_91 + -1 wcet_Phase_91 = 0; /*Phase_91.*/
-1 auxSL_83 = 0; /*Phase_0.*/
26 C_bb83 + 11 numlines_Phase_83 + -1 wcet_Phase_83 = 0; /*Phase_83.*/
1 wcetloop_79 + 11 numlines_Phase_79 + -1 wcet_Phase_79 = 0; /*Phase_79.*/
-1 auxSL_57 = 0; /*Phase_0.*/
26 C_bb57 + 11 numlines_Phase_57 + -1 wcet_Phase_57 = 0; /*Phase_57.*/
1 wcetloop_53 + 11 numlines_Phase_53 + -1 wcet_Phase_53 = 0; /*Phase_53.*/
-1 auxSL_45 = 0; /*Phase_0.*/
26 C_bb45 + 11 numlines_Phase_45 + -1 wcet_Phase_45 = 0; /*Phase_45.*/
1 wcetloop_41 + 11 numlines_Phase_41 + -1 wcet_Phase_41 = 0; /*Phase_41.*/
1 wcetloop_17 + 11 numlines_Phase_17 + -1 wcet_Phase_17 = 0; /*Phase_17.*/
1 wcetloop_8 + 11 numlines_Phase_8 + -1 wcet_Phase_8 = 0; /*Phase_8.*/
-1 C_bb2 + -1 Wcet_basicmath_main_bb3 + -1 C_bb1 + 1 Wcet_main_bb1 = 4; /*Phase_0.Phase_0.*/
-875 C_bb12 + -1 Wcet_basicmath_solveCubic_bb1361 + -875 C_bb11 + 1 wcet_bb11_bb12 = 1750; /*Phase_8.*/
-1 wcet_bb11_bb12 + 1 wcetloop_11 >= 0; /*Phase_8.*/
-1750 L_41b_Pbb8 + -175 C_bb13 + -1750 L_41a_Pbb8 + -1 wcetloop_11 + -175 C_bb10 + 1 wcet_bb10_bb11 = -3500; /*Phase_8., DFH BB 11 Line L_41a_Pbb8(175*(11-1)), DAH BB 13 Line L_41b_Pbb8(175*(11-1))*/
-1 wcet_bb10_bb11 + 1 wcetloop_10 >= 300; /*Phase_8.*/
-250 L_41b_Pbb8 + -25 C_bb14 + -250 L_419_Pbb8 + -1 wcetloop_10 + -25 C_bb9 + 1 wcet_bb9_bb10 = -500; /*Phase_8., DFH BB 10 Line L_419_Pbb8(25*(11-1)), DAH BB 14 Line L_41b_Pbb8(25*(11-1))*/
-1 wcet_bb9_bb10 + 1 wcetloop_9 >= 40; /*Phase_8.*/
-50 L_41c_Pbb8 + -5 C_bb15 + -50 L_419_Pbb8 + -1 wcetloop_9 + -5 C_bb8 + 1 wcet_bb8_bb9 = -100; /*Phase_8., DFH BB 9 Line L_419_Pbb8(5*(11-1)), DAH BB 15 Line L_41c_Pbb8(5*(11-1))*/
-1 wcet_bb8_bb9 + 1 wcetloop_8 >= 8; /*Phase_8.*/
-1000 C_bb18 + -1 Wcet_basicmath_usqrt_bb1696 + -1000 C_bb17 + 1 wcet_bb17_bb18 = 2000; /*Phase_17.*/
-1 wcet_bb17_bb18 + 1 wcetloop_17 >= 0; /*Phase_17.*/
-1 C_bb20 + -10 L_41d + -1 Wcet_basicmath_usqrt_bb1712 + -1 C_bb19 + -10 L_41c_Pbb17 + -1 wcetloop_17 + -10 L_41c + -1 C_bb16 + -10 L_419_Pbb8 + -1 wcetloop_8 + -1 C_bb7 + -1 Wcet_basicmath_solveCubic_bb1026 + -1 C_bb6 + -1 Wcet_basicmath_solveCubic_bb691 + -1 C_bb5 + -1 Wcet_basicmath_solveCubic_bb356 + -1 C_bb4 + -1 Wcet_basicmath_solveCubic_bb21 + -1 C_bb3 + 1 Wcet_basicmath_main_bb3 = -28; /*Phase_0.Phase_0., DFH BB 8 Line L_419_Pbb8(1*(11-1)), DAH BB 16 Line L_41c(1*(11-1)), DFH BB 17 Line L_41c_Pbb17(1*(11-1)), DAH BB 19 Line L_41d(1*(11-1))*/
-1 C_bb1715 + -10 L_437 + -1 Wcet_basicmath_memcpy_bb1716 + -1 C_bb1714 + -10 L_435_Pbb1713 + -33 C_bb1713 + -1 C_bb1712 + 1 Wcet_basicmath_usqrt_bb1712 = 48; /*Phase_0.Phase_0., DFH BB 1713 Line L_435_Pbb1713(1* (11-1)), DAH BB 1714 Line L_437(1*(11-1))*/
-1000 C_bb1699 + -10000 L_437_Pbb17 + -1 Wcet_basicmath_memcpy_bb1700 + -1000 C_bb1698 + -10000 L_435_Pbb17 + -33000 C_bb1697 + -1000 C_bb1696 + 1 Wcet_basicmath_usqrt_bb1696 = 47938; /*Phase_17.Phase_17., DFH BB 1697 Line L_435_Pbb17(1000* (11-1)), DAH BB 1698 Line L_437_Pbb17(1000*(11-1))*/
-875 C_bb1374 + -1 Wcet_basicmath___cosf_bb1651 + -875 C_bb1373 + -1 Wcet_basicmath___ieee754_sqrtf_bb1639 + -875 C_bb1372 + -1 Wcet_basicmath___cosf_bb1594 + -875 C_bb1371 + -1 Wcet_basicmath___ieee754_sqrtf_bb1582 + -875 C_bb1370 + -1 Wcet_basicmath___cosf_bb1537 + -875 C_bb1369 + -1 Wcet_basicmath___ieee754_sqrtf_bb1525 + -875 C_bb1367 + -1 Wcet_basicmath___ieee754_acosf_bb1400 + -875 C_bb1365 + -1 Wcet_basicmath___ieee754_sqrtf_bb1387 + -875 C_bb1363 + -875 C_bb1361 + 1 wcet_bb1361_bb1363 = 15750; /*Phase_8.*/
-1 wcet_bb1361_bb1363 + 1 wcet_bb1361 >= 0; /*Phase_8.*/
-875 C_bb1368 + -1 Wcet_basicmath___ieee754_powf_bb1437 + -875 C_bb1366 + -1 Wcet_basicmath___fabsf_bb1399 + -875 C_bb1364 + -8750 L_42b_Pbb8 + -1 Wcet_basicmath___ieee754_sqrtf_bb1375 + -875 C_bb1362 + -875 C_bb1361 + 1 wcet_bb1361_bb1362 = -3500; /*Phase_8., DAH BB 1362 Line L_42b_Pbb8(875*(11-1))*/
-1 wcet_bb1361_bb1362 + 1 wcet_bb1361 >= 0; /*Phase_8.*/
-1 wcet_bb1361 + 1 Wcet_basicmath_solveCubic_bb1361 = 1750; /*Phase_8.*/
-1 C_bb1039 + -1 Wcet_basicmath___cosf_bb1316 + -1 C_bb1038 + -1 Wcet_basicmath___ieee754_sqrtf_bb1304 + -1 C_bb1037 + -1 Wcet_basicmath___cosf_bb1259 + -1 C_bb1036 + -1 Wcet_basicmath___ieee754_sqrtf_bb1247 + -1 C_bb1035 + -1 Wcet_basicmath___cosf_bb1202 + -1 C_bb1034 + -1 Wcet_basicmath___ieee754_sqrtf_bb1190 + -1 C_bb1032 + -1 Wcet_basicmath___ieee754_acosf_bb1065 + -1 C_bb1030 + -1 Wcet_basicmath___ieee754_sqrtf_bb1052 + -1 C_bb1028 + -1 C_bb1026 + 1 wcet_bb1026_bb1028 = 18; /*Phase_0.*/
-1 wcet_bb1026_bb1028 + 1 wcet_bb1026 >= 0; /*Phase_0.*/
-1 C_bb1033 + -1 Wcet_basicmath___ieee754_powf_bb1102 + -1 C_bb1031 + -1 Wcet_basicmath___fabsf_bb1064 + -1 C_bb1029 + -10 L_42b + -1 Wcet_basicmath___ieee754_sqrtf_bb1040 + -1 C_bb1027 + -1 C_bb1026 + 1 wcet_bb1026_bb1027 = -4; /*Phase_0., DAH BB 1027 Line L_42b(1*(11-1))*/
-1 wcet_bb1026_bb1027 + 1 wcet_bb1026 >= 0; /*Phase_0.*/
-1 wcet_bb1026 + 1 Wcet_basicmath_solveCubic_bb1026 = 2; /*Phase_0.*/
-1 C_bb704 + -1 Wcet_basicmath___cosf_bb981 + -1 C_bb703 + -1 Wcet_basicmath___ieee754_sqrtf_bb969 + -1 C_bb702 + -1 Wcet_basicmath___cosf_bb924 + -1 C_bb701 + -1 Wcet_basicmath___ieee754_sqrtf_bb912 + -1 C_bb700 + -1 Wcet_basicmath___cosf_bb867 + -1 C_bb699 + -1 Wcet_basicmath___ieee754_sqrtf_bb855 + -1 C_bb697 + -1 Wcet_basicmath___ieee754_acosf_bb730 + -1 C_bb695 + -1 Wcet_basicmath___ieee754_sqrtf_bb717 + -1 C_bb693 + -1 C_bb691 + 1 wcet_bb691_bb693 = 18; /*Phase_0.*/
-1 wcet_bb691_bb693 + 1 wcet_bb691 >= 0; /*Phase_0.*/
-1 C_bb698 + -1 Wcet_basicmath___ieee754_powf_bb767 + -1 C_bb696 + -1 Wcet_basicmath___fabsf_bb729 + -1 C_bb694 + -10 L_42b + -1 Wcet_basicmath___ieee754_sqrtf_bb705 + -1 C_bb692 + -1 C_bb691 + 1 wcet_bb691_bb692 = -4; /*Phase_0., DAH BB 692 Line L_42b(1*(11-1))*/
-1 wcet_bb691_bb692 + 1 wcet_bb691 >= 0; /*Phase_0.*/
-1 wcet_bb691 + 1 Wcet_basicmath_solveCubic_bb691 = 2; /*Phase_0.*/
-1 C_bb369 + -1 Wcet_basicmath___cosf_bb646 + -1 C_bb368 + -1 Wcet_basicmath___ieee754_sqrtf_bb634 + -1 C_bb367 + -1 Wcet_basicmath___cosf_bb589 + -1 C_bb366 + -1 Wcet_basicmath___ieee754_sqrtf_bb577 + -1 C_bb365 + -1 Wcet_basicmath___cosf_bb532 + -1 C_bb364 + -1 Wcet_basicmath___ieee754_sqrtf_bb520 + -1 C_bb362 + -1 Wcet_basicmath___ieee754_acosf_bb395 + -1 C_bb360 + -1 Wcet_basicmath___ieee754_sqrtf_bb382 + -1 C_bb358 + -1 C_bb356 + 1 wcet_bb356_bb358 = 18; /*Phase_0.*/
-1 wcet_bb356_bb358 + 1 wcet_bb356 >= 0; /*Phase_0.*/
-1 C_bb363 + -1 Wcet_basicmath___ieee754_powf_bb432 + -1 C_bb361 + -1 Wcet_basicmath___fabsf_bb394 + -1 C_bb359 + -10 L_42b + -1 Wcet_basicmath___ieee754_sqrtf_bb370 + -1 C_bb357 + -1 C_bb356 + 1 wcet_bb356_bb357 = -4; /*Phase_0., DAH BB 357 Line L_42b(1*(11-1))*/
-1 wcet_bb356_bb357 + 1 wcet_bb356 >= 0; /*Phase_0.*/
-1 wcet_bb356 + 1 Wcet_basicmath_solveCubic_bb356 = 2; /*Phase_0.*/
-1 C_bb34 + -1 Wcet_basicmath___cosf_bb311 + -1 C_bb33 + -1 Wcet_basicmath___ieee754_sqrtf_bb299 + -1 C_bb32 + -1 Wcet_basicmath___cosf_bb254 + -1 C_bb31 + -1 Wcet_basicmath___ieee754_sqrtf_bb242 + -1 C_bb30 + -1 Wcet_basicmath___cosf_bb197 + -1 C_bb29 + -1 Wcet_basicmath___ieee754_sqrtf_bb185 + -1 C_bb27 + -1 Wcet_basicmath___ieee754_acosf_bb60 + -1 C_bb25 + -1 Wcet_basicmath___ieee754_sqrtf_bb47 + -1 C_bb23 + -1 C_bb21 + 1 wcet_bb21_bb23 = 18; /*Phase_0.*/
-1 wcet_bb21_bb23 + 1 wcet_bb21 >= 0; /*Phase_0.*/
-1 C_bb28 + -1 Wcet_basicmath___ieee754_powf_bb97 + -1 C_bb26 + -1 Wcet_basicmath___fabsf_bb59 + -1 C_bb24 + -10 L_42b + -1 Wcet_basicmath___ieee754_sqrtf_bb35 + -1 C_bb22 + -1 C_bb21 + 1 wcet_bb21_bb22 = -4; /*Phase_0., DAH BB 22 Line L_42b(1*(11-1))*/
-1 wcet_bb21_bb22 + 1 wcet_bb21 >= 0; /*Phase_0.*/
-1 wcet_bb21 + 1 Wcet_basicmath_solveCubic_bb21 = 2; /*Phase_0.*/
-10 L_420 + -1 wcet_bb1717 + -1 C_bb1716 + 1 wcet_bb1716_bb1717 = -10; /*Phase_0., DAH BB 1717 Line L_420(1*(11-1))*/
-1 wcet_bb1716_bb1717 + 1 wcet_bb1716 >= 0; /*Phase_0.*/
-10 L_427 + -1 C_bb1723 + -10 L_426_Pbb1721 + -5 C_bb1721 + -1 C_bb1719 + -1 C_bb1717 + 1 wcet_bb1717_bb1719 = -10; /*Phase_0., DFH BB 1721 Line L_426_Pbb1721(1* (11-1)), DAH BB 1723 Line L_427(1*(11-1))*/
-1 wcet_bb1717_bb1719 + 1 wcet_bb1717 >= 0; /*Phase_0.*/
-10 L_424 + -1 wcet_bb1722 + -10 L_423_Pbb1720 + -5 C_bb1720 + -10 L_422 + -1 C_bb1718 + -1 C_bb1717 + 1 wcet_bb1717_bb1718 = -22; /*Phase_0., DAH BB 1718 Line L_422(1*(11-1)), DFH BB 1720 Line L_423_Pbb1720(1* (11-1)), DAH BB 1722 Line L_424(1*(11-1))*/
-1 wcet_bb1717_bb1718 + 1 wcet_bb1717 >= 0; /*Phase_0.*/
-10 L_424 + -1 wcet_bb1724 + -1 C_bb1722 + 1 wcet_bb1722_bb1724 = -10; /*Phase_0., DAH BB 1724 Line L_424(1*(11-1))*/
-1 wcet_bb1722_bb1724 + 1 wcet_bb1722 >= 0; /*Phase_0.*/
-10 L_425 + -1 wcet_bb1725 + -1 C_bb1724 + 1 wcet_bb1724_bb1725 = -10; /*Phase_0., DAH BB 1725 Line L_425(1*(11-1))*/
-1 wcet_bb1724_bb1725 + 1 wcet_bb1724 >= 0; /*Phase_0.*/
-1 C_bb1727 + -1 C_bb1725 + 1 wcet_bb1725_bb1727 = 2; /*Phase_0.*/
-1 wcet_bb1725_bb1727 + 1 wcet_bb1725 >= 0; /*Phase_0.*/
-1 C_bb1726 + -1 C_bb1725 + 1 wcet_bb1725_bb1726 = 0; /*Phase_0.*/
-1 wcet_bb1725_bb1726 + 1 wcet_bb1725 >= 0; /*Phase_0.*/
-1 wcet_bb1716 + 1 Wcet_basicmath_memcpy_bb1716 = 2; /*Phase_0.*/
-10000 L_420_Pbb17 + -1 wcet_bb1701 + -1000 C_bb1700 + 1 wcet_bb1700_bb1701 = -10000; /*Phase_17., DAH BB 1701 Line L_420_Pbb17(1000*(11-1))*/
-1 wcet_bb1700_bb1701 + 1 wcet_bb1700 >= 0; /*Phase_17.*/
-10000 L_427_Pbb17 + -1000 C_bb1707 + -10000 L_426_Pbb17 + -5000 C_bb1705 + -1000 C_bb1703 + -1000 C_bb1701 + 1 wcet_bb1701_bb1703 = -10500; /*Phase_17., DFH BB 1705 Line L_426_Pbb17(1000* (11-1)), DAH BB 1707 Line L_427_Pbb17(1000*(11-1))*/
-1 wcet_bb1701_bb1703 + 1 wcet_bb1701 >= 0; /*Phase_17.*/
-10000 L_424_Pbb17 + -1 wcet_bb1706 + -10000 L_423_Pbb17 + -5000 C_bb1704 + -10000 L_422_Pbb17 + -1000 C_bb1702 + -1000 C_bb1701 + 1 wcet_bb1701_bb1702 = -22500; /*Phase_17., DAH BB 1702 Line L_422_Pbb17(1000*(11-1)), DFH BB 1704 Line L_423_Pbb17(1000* (11-1)), DAH BB 1706 Line L_424_Pbb17(1000*(11-1))*/
-1 wcet_bb1701_bb1702 + 1 wcet_bb1701 >= 0; /*Phase_17.*/
-10000 L_424_Pbb17 + -1 wcet_bb1708 + -1000 C_bb1706 + 1 wcet_bb1706_bb1708 = -10000; /*Phase_17., DAH BB 1708 Line L_424_Pbb17(1000*(11-1))*/
-1 wcet_bb1706_bb1708 + 1 wcet_bb1706 >= 0; /*Phase_17.*/
-10000 L_425_Pbb17 + -1 wcet_bb1709 + -1000 C_bb1708 + 1 wcet_bb1708_bb1709 = -10000; /*Phase_17., DAH BB 1709 Line L_425_Pbb17(1000*(11-1))*/
-1 wcet_bb1708_bb1709 + 1 wcet_bb1708 >= 0; /*Phase_17.*/
-1000 C_bb1711 + -1000 C_bb1709 + 1 wcet_bb1709_bb1711 = 2000; /*Phase_17.*/
-1 wcet_bb1709_bb1711 + 1 wcet_bb1709 >= 0; /*Phase_17.*/
-1000 C_bb1710 + -1000 C_bb1709 + 1 wcet_bb1709_bb1710 = 0; /*Phase_17.*/
-1 wcet_bb1709_bb1710 + 1 wcet_bb1709 >= 0; /*Phase_17.*/
-1 wcet_bb1700 + 1 Wcet_basicmath_memcpy_bb1700 = 2000; /*Phase_17.*/
-1 wcet_bb1653 + -875 C_bb1651 + 1 wcet_bb1651_bb1653 = 1750; /*Phase_8.*/
-1 wcet_bb1651_bb1653 + 1 wcet_bb1651 >= 0; /*Phase_8.*/
-8750 L_473_Pbb8 + -1 wcet_bb1652 + -875 C_bb1651 + 1 wcet_bb1651_bb1652 = -8750; /*Phase_8., DAH BB 1652 Line L_473_Pbb8(875*(11-1))*/
-1 wcet_bb1651_bb1652 + 1 wcet_bb1651 >= 0; /*Phase_8.*/
-1 wcet_bb1657 + -875 C_bb1653 + 1 wcet_bb1653_bb1657 = 1750; /*Phase_8.*/
-1 wcet_bb1653_bb1657 + 1 wcet_bb1653 >= 0; /*Phase_8.*/
-8750 L_474_Pbb8 + -1 wcet_bb1656 + -875 C_bb1653 + 1 wcet_bb1653_bb1656 = -8750; /*Phase_8., DAH BB 1656 Line L_474_Pbb8(875*(11-1))*/
-1 wcet_bb1653_bb1656 + 1 wcet_bb1653 >= 0; /*Phase_8.*/
-875 C_bb1663 + -875 C_bb1657 + 1 wcet_bb1657_bb1663 = 1750; /*Phase_8.*/
-1 wcet_bb1657_bb1663 + 1 wcet_bb1657 >= 0; /*Phase_8.*/
-8750 L_47f_Pbb8 + -875 C_bb1662 + -875 C_bb1657 + 1 wcet_bb1657_bb1662 = -8750; /*Phase_8., DAH BB 1662 Line L_47f_Pbb8(875*(11-1))*/
-1 wcet_bb1657_bb1662 + 1 wcet_bb1657 >= 0; /*Phase_8.*/
-875 C_bb1654 + -875 C_bb1661 + -875 C_bb1656 + 1 wcet_bb1656_bb1661 = 3500; /*Phase_8.*/
-1 wcet_bb1656_bb1661 + 1 wcet_bb1656 >= 0; /*Phase_8.*/
-875 C_bb1663 + -8750 L_475_Pbb8 + -875 C_bb1660 + -875 C_bb1656 + 1 wcet_bb1656_bb1660 = -8750; /*Phase_8., DAH BB 1660 Line L_475_Pbb8(875*(11-1))*/
-1 wcet_bb1656_bb1660 + 1 wcet_bb1656 >= 0; /*Phase_8.*/
-1 wcet_bb1655 + -875 C_bb1652 + 1 wcet_bb1652_bb1655 = 1750; /*Phase_8.*/
-1 wcet_bb1652_bb1655 + 1 wcet_bb1652 >= 0; /*Phase_8.*/
-8750 L_474_Pbb8 + -875 C_bb1654 + -875 C_bb1652 + 1 wcet_bb1652_bb1654 = -8750; /*Phase_8., DAH BB 1654 Line L_474_Pbb8(875*(11-1))*/
-1 wcet_bb1652_bb1654 + 1 wcet_bb1652 >= 0; /*Phase_8.*/
-1 wcet_bb1659 + -875 C_bb1655 + 1 wcet_bb1655_bb1659 = 1750; /*Phase_8.*/
-1 wcet_bb1655_bb1659 + 1 wcet_bb1655 >= 0; /*Phase_8.*/
-8750 L_478_Pbb8 + -1 wcet_bb1658 + -875 C_bb1655 + 1 wcet_bb1655_bb1658 = -8750; /*Phase_8., DAH BB 1658 Line L_478_Pbb8(875*(11-1))*/
-1 wcet_bb1655_bb1658 + 1 wcet_bb1655 >= 0; /*Phase_8.*/
-1 wcet_bb1667 + -875 C_bb1659 + 1 wcet_bb1659_bb1667 = 1750; /*Phase_8.*/
-1 wcet_bb1659_bb1667 + 1 wcet_bb1659 >= 0; /*Phase_8.*/
-1 wcet_bb1666 + -875 C_bb1659 + 1 wcet_bb1659_bb1666 = 0; /*Phase_8.*/
-1 wcet_bb1659_bb1666 + 1 wcet_bb1659 >= 0; /*Phase_8.*/
-1 wcet_bb1671 + -875 C_bb1666 + 1 wcet_bb1666_bb1671 = 1750; /*Phase_8.*/
-1 wcet_bb1666_bb1671 + 1 wcet_bb1666 >= 0; /*Phase_8.*/
-8750 L_483_Pbb8 + -1 wcet_bb1670 + -875 C_bb1666 + 1 wcet_bb1666_bb1670 = -8750; /*Phase_8., DAH BB 1670 Line L_483_Pbb8(875*(11-1))*/
-1 wcet_bb1666_bb1670 + 1 wcet_bb1666 >= 0; /*Phase_8.*/
-1 wcet_bb1671 + -875 C_bb1670 + 1 wcet_bb1670_bb1671 = 1750; /*Phase_8.*/
-1 wcet_bb1670_bb1671 + 1 wcet_bb1670 >= 0; /*Phase_8.*/
-1 wcet_bb1680 + -17500 L_484_Pbb8 + -875 C_bb1678 + -875 C_bb1670 + 1 wcet_bb1670_bb1678 = -17500; /*Phase_8., DAH BB 1678 Line L_484_Pbb8(875*(11-1)), DAH BB 1680 Line L_484_Pbb8(875*(11-1))*/
-1 wcet_bb1670_bb1678 + 1 wcet_bb1670 >= 0; /*Phase_8.*/
-1 wcet_bb1680 + -875 C_bb1671 + 1 wcet_bb1671_bb1680 = 1750; /*Phase_8.*/
-1 wcet_bb1671_bb1680 + 1 wcet_bb1671 >= 0; /*Phase_8.*/
-8750 L_49f_Pbb8 + -1 wcet_bb1679 + -875 C_bb1671 + 1 wcet_bb1671_bb1679 = -8750; /*Phase_8., DAH BB 1679 Line L_49f_Pbb8(875*(11-1))*/
-1 wcet_bb1671_bb1679 + 1 wcet_bb1671 >= 0; /*Phase_8.*/
-1 wcet_bb1680 + -875 C_bb1679 + 1 wcet_bb1679_bb1680 = 1750; /*Phase_8.*/
-1 wcet_bb1679_bb1680 + 1 wcet_bb1679 >= 0; /*Phase_8.*/
-8750 L_484_Pbb8 + -1 wcet_bb1680 + -875 C_bb1678 + -8750 L_4a1_Pbb8 + -875 C_bb1686 + -875 C_bb1679 + 1 wcet_bb1679_bb1686 = -15750; /*Phase_8., DAH BB 1686 Line L_4a1_Pbb8(875*(11-1)), DAH BB 1680 Line L_484_Pbb8(875*(11-1))*/
-1 wcet_bb1679_bb1686 + 1 wcet_bb1679 >= 0; /*Phase_8.*/
-1 wcet_bb1668 + -875 C_bb1680 + 1 wcet_bb1680_bb1668 = 1750; /*Phase_8.*/
-1 wcet_bb1680_bb1668 + 1 wcet_bb1680 >= 0; /*Phase_8.*/
-8750 L_485_Pbb8 + -1 wcet_bb1687 + -875 C_bb1680 + 1 wcet_bb1680_bb1687 = -8750; /*Phase_8., DAH BB 1687 Line L_485_Pbb8(875*(11-1))*/
-1 wcet_bb1680_bb1687 + 1 wcet_bb1680 >= 0; /*Phase_8.*/
-1 wcet_bb1689 + -875 C_bb1687 + 1 wcet_bb1687_bb1689 = 1750; /*Phase_8.*/
-1 wcet_bb1687_bb1689 + 1 wcet_bb1687 >= 0; /*Phase_8.*/
-8750 L_486_Pbb8 + -1 wcet_bb1688 + -875 C_bb1687 + 1 wcet_bb1687_bb1688 = -8750; /*Phase_8., DAH BB 1688 Line L_486_Pbb8(875*(11-1))*/
-1 wcet_bb1687_bb1688 + 1 wcet_bb1687 >= 0; /*Phase_8.*/
-1 wcet_bb1691 + -875 C_bb1689 + 1 wcet_bb1689_bb1691 = 1750; /*Phase_8.*/
-1 wcet_bb1689_bb1691 + 1 wcet_bb1689 >= 0; /*Phase_8.*/
-8750 L_497_Pbb8 + -1 wcet_bb1690 + -875 C_bb1689 + 1 wcet_bb1689_bb1690 = -8750; /*Phase_8., DAH BB 1690 Line L_497_Pbb8(875*(11-1))*/
-1 wcet_bb1689_bb1690 + 1 wcet_bb1689 >= 0; /*Phase_8.*/
-875 C_bb1654 + -875 C_bb1684 + -875 C_bb1695 + -875 C_bb1691 + 1 wcet_bb1691_bb1695 = 5250; /*Phase_8.*/
-1 wcet_bb1691_bb1695 + 1 wcet_bb1691 >= 0; /*Phase_8.*/
-875 C_bb1654 + -8750 L_49c_Pbb8 + -875 C_bb1694 + -875 C_bb1691 + 1 wcet_bb1691_bb1694 = -7000; /*Phase_8., DAH BB 1694 Line L_49c_Pbb8(875*(11-1))*/
-1 wcet_bb1691_bb1694 + 1 wcet_bb1691 >= 0; /*Phase_8.*/
-875 C_bb1654 + -875 C_bb1693 + -875 C_bb1690 + 1 wcet_bb1690_bb1693 = 3500; /*Phase_8.*/
-1 wcet_bb1690_bb1693 + 1 wcet_bb1690 >= 0; /*Phase_8.*/
-875 C_bb1654 + -875 C_bb1684 + -8750 L_499_Pbb8 + -875 C_bb1695 + -8750 L_497_Pbb8 + -875 C_bb1692 + -875 C_bb1690 + 1 wcet_bb1690_bb1692 = -14000; /*Phase_8., DAH BB 1692 Line L_497_Pbb8(875*(11-1)), DAH BB 1695 Line L_499_Pbb8(875*(11-1))*/
-1 wcet_bb1690_bb1692 + 1 wcet_bb1690 >= 0; /*Phase_8.*/
-1 wcet_bb1667 + -875 C_bb1688 + 1 wcet_bb1688_bb1667 = 1750; /*Phase_8.*/
-1 wcet_bb1688_bb1667 + 1 wcet_bb1688 >= 0; /*Phase_8.*/
-8750 L_486_Pbb8 + -1 wcet_bb1669 + -875 C_bb1688 + 1 wcet_bb1688_bb1669 = -8750; /*Phase_8., DAH BB 1669 Line L_486_Pbb8(875*(11-1))*/
-1 wcet_bb1688_bb1669 + 1 wcet_bb1688 >= 0; /*Phase_8.*/
-1 wcet_bb1673 + -875 C_bb1667 + 1 wcet_bb1667_bb1673 = 1750; /*Phase_8.*/
-1 wcet_bb1667_bb1673 + 1 wcet_bb1667 >= 0; /*Phase_8.*/
-8750 L_48a_Pbb8 + -1 wcet_bb1672 + -875 C_bb1667 + 1 wcet_bb1667_bb1672 = -8750; /*Phase_8., DAH BB 1672 Line L_48a_Pbb8(875*(11-1))*/
-1 wcet_bb1667_bb1672 + 1 wcet_bb1667 >= 0; /*Phase_8.*/
-875 C_bb1654 + -875 C_bb1683 + -875 C_bb1673 + 1 wcet_bb1673_bb1683 = 3500; /*Phase_8.*/
-1 wcet_bb1673_bb1683 + 1 wcet_bb1673 >= 0; /*Phase_8.*/
-875 C_bb1654 + -8750 L_48f_Pbb8 + -875 C_bb1682 + -875 C_bb1673 + 1 wcet_bb1673_bb1682 = -7000; /*Phase_8., DAH BB 1682 Line L_48f_Pbb8(875*(11-1))*/
-1 wcet_bb1673_bb1682 + 1 wcet_bb1673 >= 0; /*Phase_8.*/
-875 C_bb1654 + -875 C_bb1661 + -875 C_bb1672 + 1 wcet_bb1672_bb1661 = 3500; /*Phase_8.*/
-1 wcet_bb1672_bb1661 + 1 wcet_bb1672 >= 0; /*Phase_8.*/
-875 C_bb1654 + -8750 L_48c_Pbb8 + -875 C_bb1683 + -8750 L_48a_Pbb8 + -875 C_bb1681 + -875 C_bb1672 + 1 wcet_bb1672_bb1681 = -15750; /*Phase_8., DAH BB 1681 Line L_48a_Pbb8(875*(11-1)), DAH BB 1683 Line L_48c_Pbb8(875*(11-1))*/
-1 wcet_bb1672_bb1681 + 1 wcet_bb1672 >= 0; /*Phase_8.*/
-1 wcet_bb1669 + -875 C_bb1665 + -875 C_bb1658 + 1 wcet_bb1658_bb1665 = 3500; /*Phase_8.*/
-1 wcet_bb1658_bb1665 + 1 wcet_bb1658 >= 0; /*Phase_8.*/
-8750 L_47a_Pbb8 + -1 wcet_bb1668 + -8750 L_479_Pbb8 + -875 C_bb1664 + -875 C_bb1658 + 1 wcet_bb1658_bb1664 = -17500; /*Phase_8., DAH BB 1664 Line L_479_Pbb8(875*(11-1)), DAH BB 1668 Line L_47a_Pbb8(875*(11-1))*/
-1 wcet_bb1658_bb1664 + 1 wcet_bb1658 >= 0; /*Phase_8.*/
-875 C_bb1654 + -875 C_bb1677 + -875 C_bb1669 + 1 wcet_bb1669_bb1677 = 3500; /*Phase_8.*/
-1 wcet_bb1669_bb1677 + 1 wcet_bb1669 >= 0; /*Phase_8.*/
-8750 L_486_Pbb8 + -1 wcet_bb1676 + -875 C_bb1669 + 1 wcet_bb1669_bb1676 = -8750; /*Phase_8., DAH BB 1676 Line L_486_Pbb8(875*(11-1))*/
-1 wcet_bb1669_bb1676 + 1 wcet_bb1669 >= 0; /*Phase_8.*/
-875 C_bb1654 + -875 C_bb1676 + 1 wcet_bb1676_bb1654 = 1750; /*Phase_8.*/
-1 wcet_bb1676_bb1654 + 1 wcet_bb1676 >= 0; /*Phase_8.*/
-875 C_bb1654 + -8750 L_487_Pbb8 + -875 C_bb1677 + -875 C_bb1676 + 1 wcet_bb1676_bb1677 = -7000; /*Phase_8., DAH BB 1677 Line L_487_Pbb8(875*(11-1))*/
-1 wcet_bb1676_bb1677 + 1 wcet_bb1676 >= 0; /*Phase_8.*/
-1 wcet_bb1675 + -875 C_bb1668 + 1 wcet_bb1668_bb1675 = 1750; /*Phase_8.*/
-1 wcet_bb1668_bb1675 + 1 wcet_bb1668 >= 0; /*Phase_8.*/
-875 C_bb1654 + -875 C_bb1684 + -8750 L_47a_Pbb8 + -875 C_bb1674 + -875 C_bb1668 + 1 wcet_bb1668_bb1674 = -7000; /*Phase_8., DAH BB 1674 Line L_47a_Pbb8(875*(11-1))*/
-1 wcet_bb1668_bb1674 + 1 wcet_bb1668 >= 0; /*Phase_8.*/
-875 C_bb1654 + -875 C_bb1684 + -875 C_bb1674 + -875 C_bb1675 + 1 wcet_bb1675_bb1674 = 3500; /*Phase_8.*/
-1 wcet_bb1675_bb1674 + 1 wcet_bb1675 >= 0; /*Phase_8.*/
-875 C_bb1654 + -875 C_bb1684 + -8750 L_491_Pbb8 + -875 C_bb1685 + -875 C_bb1675 + 1 wcet_bb1675_bb1685 = -5250; /*Phase_8., DAH BB 1685 Line L_491_Pbb8(875*(11-1))*/
-1 wcet_bb1675_bb1685 + 1 wcet_bb1675 >= 0; /*Phase_8.*/
-1 wcet_bb1651 + 1 Wcet_basicmath___cosf_bb1651 = 1750; /*Phase_8.*/
-8750 L_450_Pbb8 + -875 C_bb1648 + -1750 C_bb1645 + 1 wcet_bb1645_bb1648 = -7000; /*Phase_8., DAH BB 1648 Line L_450_Pbb8(875*(11-1))*/
-1 wcet_bb1645_bb1648 + 1 wcetloop_1645 >= 0; /*Phase_8.*/
-875 C_bb1641 + -875 C_bb1639 + 1 wcet_bb1639_bb1641 = 1750; /*Phase_8.*/
-1 wcet_bb1639_bb1641 + 1 wcet_bb1639 >= 0; /*Phase_8.*/
-8750 L_44b_Pbb8 + -1 wcet_bb1640 + -875 C_bb1639 + 1 wcet_bb1639_bb1640 = -8750; /*Phase_8., DAH BB 1640 Line L_44b_Pbb8(875*(11-1))*/
-1 wcet_bb1639_bb1640 + 1 wcet_bb1639 >= 0; /*Phase_8.*/
-875 C_bb1641 + -875 C_bb1643 + -875 C_bb1640 + 1 wcet_bb1640_bb1643 = 3500; /*Phase_8.*/
-1 wcet_bb1640_bb1643 + 1 wcet_bb1640 >= 0; /*Phase_8.*/
-8750 L_44b_Pbb8 + -1 wcet_bb1642 + -875 C_bb1640 + 1 wcet_bb1640_bb1642 = -8750; /*Phase_8., DAH BB 1642 Line L_44b_Pbb8(875*(11-1))*/
-1 wcet_bb1640_bb1642 + 1 wcet_bb1640 >= 0; /*Phase_8.*/
-875 C_bb1641 + -17500 L_44f_Pbb8 + -875 C_bb1650 + -8750 L_44d_Pbb8 + -22750 C_bb1649 + -875 C_bb1646 + -875 C_bb1647 + -17500 L_450_Pbb8 + -1 wcetloop_1645 + -875 C_bb1642 + 1 wcet_bb1642_bb1645 = 3430; /*Phase_8., DFM BB 1645 Line L_450_Pbb8(875*(11-1)), DAH BB 1647 Line L_450_Pbb8(875*(11-1)), DFH BB 1649 Line L_44d_Pbb8(875* (11-1)), DAH BB 1650 Line L_44f_Pbb8(875*(11-1)), DAH BB 1641 Line L_44f_Pbb8(875*(11-1))*/
-1 wcet_bb1642_bb1645 + 1 wcet_bb1642 >= 0; /*Phase_8.*/
-875 C_bb1641 + -17500 L_44f_Pbb8 + -875 C_bb1650 + -8750 L_44d_Pbb8 + -22750 C_bb1649 + -8750 L_44c_Pbb8 + -875 C_bb1646 + -875 C_bb1644 + -875 C_bb1642 + 1 wcet_bb1642_bb1644 = 8680; /*Phase_8., DAH BB 1646 Line L_44c_Pbb8(875*(11-1)), DFH BB 1649 Line L_44d_Pbb8(875* (11-1)), DAH BB 1650 Line L_44f_Pbb8(875*(11-1)), DAH BB 1641 Line L_44f_Pbb8(875*(11-1))*/
-1 wcet_bb1642_bb1644 + 1 wcet_bb1642 >= 0; /*Phase_8.*/
-1 wcet_bb1639 + 1 Wcet_basicmath___ieee754_sqrtf_bb1639 = 1750; /*Phase_8.*/
-1 wcet_bb1596 + -875 C_bb1594 + 1 wcet_bb1594_bb1596 = 1750; /*Phase_8.*/
-1 wcet_bb1594_bb1596 + 1 wcet_bb1594 >= 0; /*Phase_8.*/
-8750 L_473_Pbb8 + -1 wcet_bb1595 + -875 C_bb1594 + 1 wcet_bb1594_bb1595 = -8750; /*Phase_8., DAH BB 1595 Line L_473_Pbb8(875*(11-1))*/
-1 wcet_bb1594_bb1595 + 1 wcet_bb1594 >= 0; /*Phase_8.*/
-1 wcet_bb1600 + -875 C_bb1596 + 1 wcet_bb1596_bb1600 = 1750; /*Phase_8.*/
-1 wcet_bb1596_bb1600 + 1 wcet_bb1596 >= 0; /*Phase_8.*/
-8750 L_474_Pbb8 + -1 wcet_bb1599 + -875 C_bb1596 + 1 wcet_bb1596_bb1599 = -8750; /*Phase_8., DAH BB 1599 Line L_474_Pbb8(875*(11-1))*/
-1 wcet_bb1596_bb1599 + 1 wcet_bb1596 >= 0; /*Phase_8.*/
-875 C_bb1606 + -875 C_bb1600 + 1 wcet_bb1600_bb1606 = 1750; /*Phase_8.*/
-1 wcet_bb1600_bb1606 + 1 wcet_bb1600 >= 0; /*Phase_8.*/
-8750 L_47f_Pbb8 + -875 C_bb1605 + -875 C_bb1600 + 1 wcet_bb1600_bb1605 = -8750; /*Phase_8., DAH BB 1605 Line L_47f_Pbb8(875*(11-1))*/
-1 wcet_bb1600_bb1605 + 1 wcet_bb1600 >= 0; /*Phase_8.*/
-875 C_bb1597 + -875 C_bb1604 + -875 C_bb1599 + 1 wcet_bb1599_bb1604 = 3500; /*Phase_8.*/
-1 wcet_bb1599_bb1604 + 1 wcet_bb1599 >= 0; /*Phase_8.*/
-875 C_bb1606 + -8750 L_475_Pbb8 + -875 C_bb1603 + -875 C_bb1599 + 1 wcet_bb1599_bb1603 = -8750; /*Phase_8., DAH BB 1603 Line L_475_Pbb8(875*(11-1))*/
-1 wcet_bb1599_bb1603 + 1 wcet_bb1599 >= 0; /*Phase_8.*/
-1 wcet_bb1598 + -875 C_bb1595 + 1 wcet_bb1595_bb1598 = 1750; /*Phase_8.*/
-1 wcet_bb1595_bb1598 + 1 wcet_bb1595 >= 0; /*Phase_8.*/
-8750 L_474_Pbb8 + -875 C_bb1597 + -875 C_bb1595 + 1 wcet_bb1595_bb1597 = -8750; /*Phase_8., DAH BB 1597 Line L_474_Pbb8(875*(11-1))*/
-1 wcet_bb1595_bb1597 + 1 wcet_bb1595 >= 0; /*Phase_8.*/
-1 wcet_bb1602 + -875 C_bb1598 + 1 wcet_bb1598_bb1602 = 1750; /*Phase_8.*/
-1 wcet_bb1598_bb1602 + 1 wcet_bb1598 >= 0; /*Phase_8.*/
-8750 L_478_Pbb8 + -1 wcet_bb1601 + -875 C_bb1598 + 1 wcet_bb1598_bb1601 = -8750; /*Phase_8., DAH BB 1601 Line L_478_Pbb8(875*(11-1))*/
-1 wcet_bb1598_bb1601 + 1 wcet_bb1598 >= 0; /*Phase_8.*/
-1 wcet_bb1610 + -875 C_bb1602 + 1 wcet_bb1602_bb1610 = 1750; /*Phase_8.*/
-1 wcet_bb1602_bb1610 + 1 wcet_bb1602 >= 0; /*Phase_8.*/
-1 wcet_bb1609 + -875 C_bb1602 + 1 wcet_bb1602_bb1609 = 0; /*Phase_8.*/
-1 wcet_bb1602_bb1609 + 1 wcet_bb1602 >= 0; /*Phase_8.*/
-1 wcet_bb1614 + -875 C_bb1609 + 1 wcet_bb1609_bb1614 = 1750; /*Phase_8.*/
-1 wcet_bb1609_bb1614 + 1 wcet_bb1609 >= 0; /*Phase_8.*/
-8750 L_483_Pbb8 + -1 wcet_bb1613 + -875 C_bb1609 + 1 wcet_bb1609_bb1613 = -8750; /*Phase_8., DAH BB 1613 Line L_483_Pbb8(875*(11-1))*/
-1 wcet_bb1609_bb1613 + 1 wcet_bb1609 >= 0; /*Phase_8.*/
-1 wcet_bb1614 + -875 C_bb1613 + 1 wcet_bb1613_bb1614 = 1750; /*Phase_8.*/
-1 wcet_bb1613_bb1614 + 1 wcet_bb1613 >= 0; /*Phase_8.*/
-1 wcet_bb1623 + -17500 L_484_Pbb8 + -875 C_bb1621 + -875 C_bb1613 + 1 wcet_bb1613_bb1621 = -17500; /*Phase_8., DAH BB 1621 Line L_484_Pbb8(875*(11-1)), DAH BB 1623 Line L_484_Pbb8(875*(11-1))*/
-1 wcet_bb1613_bb1621 + 1 wcet_bb1613 >= 0; /*Phase_8.*/
-1 wcet_bb1623 + -875 C_bb1614 + 1 wcet_bb1614_bb1623 = 1750; /*Phase_8.*/
-1 wcet_bb1614_bb1623 + 1 wcet_bb1614 >= 0; /*Phase_8.*/
-8750 L_49f_Pbb8 + -1 wcet_bb1622 + -875 C_bb1614 + 1 wcet_bb1614_bb1622 = -8750; /*Phase_8., DAH BB 1622 Line L_49f_Pbb8(875*(11-1))*/
-1 wcet_bb1614_bb1622 + 1 wcet_bb1614 >= 0; /*Phase_8.*/
-1 wcet_bb1623 + -875 C_bb1622 + 1 wcet_bb1622_bb1623 = 1750; /*Phase_8.*/
-1 wcet_bb1622_bb1623 + 1 wcet_bb1622 >= 0; /*Phase_8.*/
-8750 L_484_Pbb8 + -1 wcet_bb1623 + -875 C_bb1621 + -8750 L_4a1_Pbb8 + -875 C_bb1629 + -875 C_bb1622 + 1 wcet_bb1622_bb1629 = -15750; /*Phase_8., DAH BB 1629 Line L_4a1_Pbb8(875*(11-1)), DAH BB 1623 Line L_484_Pbb8(875*(11-1))*/
-1 wcet_bb1622_bb1629 + 1 wcet_bb1622 >= 0; /*Phase_8.*/
-1 wcet_bb1611 + -875 C_bb1623 + 1 wcet_bb1623_bb1611 = 1750; /*Phase_8.*/
-1 wcet_bb1623_bb1611 + 1 wcet_bb1623 >= 0; /*Phase_8.*/
-8750 L_485_Pbb8 + -1 wcet_bb1630 + -875 C_bb1623 + 1 wcet_bb1623_bb1630 = -8750; /*Phase_8., DAH BB 1630 Line L_485_Pbb8(875*(11-1))*/
-1 wcet_bb1623_bb1630 + 1 wcet_bb1623 >= 0; /*Phase_8.*/
-1 wcet_bb1632 + -875 C_bb1630 + 1 wcet_bb1630_bb1632 = 1750; /*Phase_8.*/
-1 wcet_bb1630_bb1632 + 1 wcet_bb1630 >= 0; /*Phase_8.*/
-8750 L_486_Pbb8 + -1 wcet_bb1631 + -875 C_bb1630 + 1 wcet_bb1630_bb1631 = -8750; /*Phase_8., DAH BB 1631 Line L_486_Pbb8(875*(11-1))*/
-1 wcet_bb1630_bb1631 + 1 wcet_bb1630 >= 0; /*Phase_8.*/
-1 wcet_bb1634 + -875 C_bb1632 + 1 wcet_bb1632_bb1634 = 1750; /*Phase_8.*/
-1 wcet_bb1632_bb1634 + 1 wcet_bb1632 >= 0; /*Phase_8.*/
-8750 L_497_Pbb8 + -1 wcet_bb1633 + -875 C_bb1632 + 1 wcet_bb1632_bb1633 = -8750; /*Phase_8., DAH BB 1633 Line L_497_Pbb8(875*(11-1))*/
-1 wcet_bb1632_bb1633 + 1 wcet_bb1632 >= 0; /*Phase_8.*/
-875 C_bb1597 + -875 C_bb1627 + -875 C_bb1638 + -875 C_bb1634 + 1 wcet_bb1634_bb1638 = 5250; /*Phase_8.*/
-1 wcet_bb1634_bb1638 + 1 wcet_bb1634 >= 0; /*Phase_8.*/
-875 C_bb1597 + -8750 L_49c_Pbb8 + -875 C_bb1637 + -875 C_bb1634 + 1 wcet_bb1634_bb1637 = -7000; /*Phase_8., DAH BB 1637 Line L_49c_Pbb8(875*(11-1))*/
-1 wcet_bb1634_bb1637 + 1 wcet_bb1634 >= 0; /*Phase_8.*/
-875 C_bb1597 + -875 C_bb1636 + -875 C_bb1633 + 1 wcet_bb1633_bb1636 = 3500; /*Phase_8.*/
-1 wcet_bb1633_bb1636 + 1 wcet_bb1633 >= 0; /*Phase_8.*/
-875 C_bb1597 + -875 C_bb1627 + -8750 L_499_Pbb8 + -875 C_bb1638 + -8750 L_497_Pbb8 + -875 C_bb1635 + -875 C_bb1633 + 1 wcet_bb1633_bb1635 = -14000; /*Phase_8., DAH BB 1635 Line L_497_Pbb8(875*(11-1)), DAH BB 1638 Line L_499_Pbb8(875*(11-1))*/
-1 wcet_bb1633_bb1635 + 1 wcet_bb1633 >= 0; /*Phase_8.*/
-1 wcet_bb1610 + -875 C_bb1631 + 1 wcet_bb1631_bb1610 = 1750; /*Phase_8.*/
-1 wcet_bb1631_bb1610 + 1 wcet_bb1631 >= 0; /*Phase_8.*/
-8750 L_486_Pbb8 + -1 wcet_bb1612 + -875 C_bb1631 + 1 wcet_bb1631_bb1612 = -8750; /*Phase_8., DAH BB 1612 Line L_486_Pbb8(875*(11-1))*/
-1 wcet_bb1631_bb1612 + 1 wcet_bb1631 >= 0; /*Phase_8.*/
-1 wcet_bb1616 + -875 C_bb1610 + 1 wcet_bb1610_bb1616 = 1750; /*Phase_8.*/
-1 wcet_bb1610_bb1616 + 1 wcet_bb1610 >= 0; /*Phase_8.*/
-8750 L_48a_Pbb8 + -1 wcet_bb1615 + -875 C_bb1610 + 1 wcet_bb1610_bb1615 = -8750; /*Phase_8., DAH BB 1615 Line L_48a_Pbb8(875*(11-1))*/
-1 wcet_bb1610_bb1615 + 1 wcet_bb1610 >= 0; /*Phase_8.*/
-875 C_bb1597 + -875 C_bb1626 + -875 C_bb1616 + 1 wcet_bb1616_bb1626 = 3500; /*Phase_8.*/
-1 wcet_bb1616_bb1626 + 1 wcet_bb1616 >= 0; /*Phase_8.*/
-875 C_bb1597 + -8750 L_48f_Pbb8 + -875 C_bb1625 + -875 C_bb1616 + 1 wcet_bb1616_bb1625 = -7000; /*Phase_8., DAH BB 1625 Line L_48f_Pbb8(875*(11-1))*/
-1 wcet_bb1616_bb1625 + 1 wcet_bb1616 >= 0; /*Phase_8.*/
-875 C_bb1597 + -875 C_bb1604 + -875 C_bb1615 + 1 wcet_bb1615_bb1604 = 3500; /*Phase_8.*/
-1 wcet_bb1615_bb1604 + 1 wcet_bb1615 >= 0; /*Phase_8.*/
-875 C_bb1597 + -8750 L_48c_Pbb8 + -875 C_bb1626 + -8750 L_48a_Pbb8 + -875 C_bb1624 + -875 C_bb1615 + 1 wcet_bb1615_bb1624 = -15750; /*Phase_8., DAH BB 1624 Line L_48a_Pbb8(875*(11-1)), DAH BB 1626 Line L_48c_Pbb8(875*(11-1))*/
-1 wcet_bb1615_bb1624 + 1 wcet_bb1615 >= 0; /*Phase_8.*/
-1 wcet_bb1612 + -875 C_bb1608 + -875 C_bb1601 + 1 wcet_bb1601_bb1608 = 3500; /*Phase_8.*/
-1 wcet_bb1601_bb1608 + 1 wcet_bb1601 >= 0; /*Phase_8.*/
-8750 L_47a_Pbb8 + -1 wcet_bb1611 + -8750 L_479_Pbb8 + -875 C_bb1607 + -875 C_bb1601 + 1 wcet_bb1601_bb1607 = -17500; /*Phase_8., DAH BB 1607 Line L_479_Pbb8(875*(11-1)), DAH BB 1611 Line L_47a_Pbb8(875*(11-1))*/
-1 wcet_bb1601_bb1607 + 1 wcet_bb1601 >= 0; /*Phase_8.*/
-875 C_bb1597 + -875 C_bb1620 + -875 C_bb1612 + 1 wcet_bb1612_bb1620 = 3500; /*Phase_8.*/
-1 wcet_bb1612_bb1620 + 1 wcet_bb1612 >= 0; /*Phase_8.*/
-8750 L_486_Pbb8 + -1 wcet_bb1619 + -875 C_bb1612 + 1 wcet_bb1612_bb1619 = -8750; /*Phase_8., DAH BB 1619 Line L_486_Pbb8(875*(11-1))*/
-1 wcet_bb1612_bb1619 + 1 wcet_bb1612 >= 0; /*Phase_8.*/
-875 C_bb1597 + -875 C_bb1619 + 1 wcet_bb1619_bb1597 = 1750; /*Phase_8.*/
-1 wcet_bb1619_bb1597 + 1 wcet_bb1619 >= 0; /*Phase_8.*/
-875 C_bb1597 + -8750 L_487_Pbb8 + -875 C_bb1620 + -875 C_bb1619 + 1 wcet_bb1619_bb1620 = -7000; /*Phase_8., DAH BB 1620 Line L_487_Pbb8(875*(11-1))*/
-1 wcet_bb1619_bb1620 + 1 wcet_bb1619 >= 0; /*Phase_8.*/
-1 wcet_bb1618 + -875 C_bb1611 + 1 wcet_bb1611_bb1618 = 1750; /*Phase_8.*/
-1 wcet_bb1611_bb1618 + 1 wcet_bb1611 >= 0; /*Phase_8.*/
-875 C_bb1597 + -875 C_bb1627 + -8750 L_47a_Pbb8 + -875 C_bb1617 + -875 C_bb1611 + 1 wcet_bb1611_bb1617 = -7000; /*Phase_8., DAH BB 1617 Line L_47a_Pbb8(875*(11-1))*/
-1 wcet_bb1611_bb1617 + 1 wcet_bb1611 >= 0; /*Phase_8.*/
-875 C_bb1597 + -875 C_bb1627 + -875 C_bb1617 + -875 C_bb1618 + 1 wcet_bb1618_bb1617 = 3500; /*Phase_8.*/
-1 wcet_bb1618_bb1617 + 1 wcet_bb1618 >= 0; /*Phase_8.*/
-875 C_bb1597 + -875 C_bb1627 + -8750 L_491_Pbb8 + -875 C_bb1628 + -875 C_bb1618 + 1 wcet_bb1618_bb1628 = -5250; /*Phase_8., DAH BB 1628 Line L_491_Pbb8(875*(11-1))*/
-1 wcet_bb1618_bb1628 + 1 wcet_bb1618 >= 0; /*Phase_8.*/
-1 wcet_bb1594 + 1 Wcet_basicmath___cosf_bb1594 = 1750; /*Phase_8.*/
-8750 L_450_Pbb8 + -875 C_bb1591 + -1750 C_bb1588 + 1 wcet_bb1588_bb1591 = -7000; /*Phase_8., DAH BB 1591 Line L_450_Pbb8(875*(11-1))*/
-1 wcet_bb1588_bb1591 + 1 wcetloop_1588 >= 0; /*Phase_8.*/
-875 C_bb1584 + -875 C_bb1582 + 1 wcet_bb1582_bb1584 = 1750; /*Phase_8.*/
-1 wcet_bb1582_bb1584 + 1 wcet_bb1582 >= 0; /*Phase_8.*/
-8750 L_44b_Pbb8 + -1 wcet_bb1583 + -875 C_bb1582 + 1 wcet_bb1582_bb1583 = -8750; /*Phase_8., DAH BB 1583 Line L_44b_Pbb8(875*(11-1))*/
-1 wcet_bb1582_bb1583 + 1 wcet_bb1582 >= 0; /*Phase_8.*/
-875 C_bb1584 + -875 C_bb1586 + -875 C_bb1583 + 1 wcet_bb1583_bb1586 = 3500; /*Phase_8.*/
-1 wcet_bb1583_bb1586 + 1 wcet_bb1583 >= 0; /*Phase_8.*/
-8750 L_44b_Pbb8 + -1 wcet_bb1585 + -875 C_bb1583 + 1 wcet_bb1583_bb1585 = -8750; /*Phase_8., DAH BB 1585 Line L_44b_Pbb8(875*(11-1))*/
-1 wcet_bb1583_bb1585 + 1 wcet_bb1583 >= 0; /*Phase_8.*/
-875 C_bb1584 + -17500 L_44f_Pbb8 + -875 C_bb1593 + -8750 L_44d_Pbb8 + -22750 C_bb1592 + -875 C_bb1589 + -875 C_bb1590 + -17500 L_450_Pbb8 + -1 wcetloop_1588 + -875 C_bb1585 + 1 wcet_bb1585_bb1588 = 3430; /*Phase_8., DFM BB 1588 Line L_450_Pbb8(875*(11-1)), DAH BB 1590 Line L_450_Pbb8(875*(11-1)), DFH BB 1592 Line L_44d_Pbb8(875* (11-1)), DAH BB 1593 Line L_44f_Pbb8(875*(11-1)), DAH BB 1584 Line L_44f_Pbb8(875*(11-1))*/
-1 wcet_bb1585_bb1588 + 1 wcet_bb1585 >= 0; /*Phase_8.*/
-875 C_bb1584 + -17500 L_44f_Pbb8 + -875 C_bb1593 + -8750 L_44d_Pbb8 + -22750 C_bb1592 + -8750 L_44c_Pbb8 + -875 C_bb1589 + -875 C_bb1587 + -875 C_bb1585 + 1 wcet_bb1585_bb1587 = 8680; /*Phase_8., DAH BB 1589 Line L_44c_Pbb8(875*(11-1)), DFH BB 1592 Line L_44d_Pbb8(875* (11-1)), DAH BB 1593 Line L_44f_Pbb8(875*(11-1)), DAH BB 1584 Line L_44f_Pbb8(875*(11-1))*/
-1 wcet_bb1585_bb1587 + 1 wcet_bb1585 >= 0; /*Phase_8.*/
-1 wcet_bb1582 + 1 Wcet_basicmath___ieee754_sqrtf_bb1582 = 1750; /*Phase_8.*/
-1 wcet_bb1539 + -875 C_bb1537 + 1 wcet_bb1537_bb1539 = 1750; /*Phase_8.*/
-1 wcet_bb1537_bb1539 + 1 wcet_bb1537 >= 0; /*Phase_8.*/
-8750 L_473_Pbb8 + -1 wcet_bb1538 + -875 C_bb1537 + 1 wcet_bb1537_bb1538 = -8750; /*Phase_8., DAH BB 1538 Line L_473_Pbb8(875*(11-1))*/
-1 wcet_bb1537_bb1538 + 1 wcet_bb1537 >= 0; /*Phase_8.*/
-1 wcet_bb1543 + -875 C_bb1539 + 1 wcet_bb1539_bb1543 = 1750; /*Phase_8.*/
-1 wcet_bb1539_bb1543 + 1 wcet_bb1539 >= 0; /*Phase_8.*/
-8750 L_474_Pbb8 + -1 wcet_bb1542 + -875 C_bb1539 + 1 wcet_bb1539_bb1542 = -8750; /*Phase_8., DAH BB 1542 Line L_474_Pbb8(875*(11-1))*/
-1 wcet_bb1539_bb1542 + 1 wcet_bb1539 >= 0; /*Phase_8.*/
-875 C_bb1549 + -875 C_bb1543 + 1 wcet_bb1543_bb1549 = 1750; /*Phase_8.*/
-1 wcet_bb1543_bb1549 + 1 wcet_bb1543 >= 0; /*Phase_8.*/
-8750 L_47f_Pbb8 + -875 C_bb1548 + -875 C_bb1543 + 1 wcet_bb1543_bb1548 = -8750; /*Phase_8., DAH BB 1548 Line L_47f_Pbb8(875*(11-1))*/
-1 wcet_bb1543_bb1548 + 1 wcet_bb1543 >= 0; /*Phase_8.*/
-875 C_bb1540 + -875 C_bb1547 + -875 C_bb1542 + 1 wcet_bb1542_bb1547 = 3500; /*Phase_8.*/
-1 wcet_bb1542_bb1547 + 1 wcet_bb1542 >= 0; /*Phase_8.*/
-875 C_bb1549 + -8750 L_475_Pbb8 + -875 C_bb1546 + -875 C_bb1542 + 1 wcet_bb1542_bb1546 = -8750; /*Phase_8., DAH BB 1546 Line L_475_Pbb8(875*(11-1))*/
-1 wcet_bb1542_bb1546 + 1 wcet_bb1542 >= 0; /*Phase_8.*/
-1 wcet_bb1541 + -875 C_bb1538 + 1 wcet_bb1538_bb1541 = 1750; /*Phase_8.*/
-1 wcet_bb1538_bb1541 + 1 wcet_bb1538 >= 0; /*Phase_8.*/
-8750 L_474_Pbb8 + -875 C_bb1540 + -875 C_bb1538 + 1 wcet_bb1538_bb1540 = -8750; /*Phase_8., DAH BB 1540 Line L_474_Pbb8(875*(11-1))*/
-1 wcet_bb1538_bb1540 + 1 wcet_bb1538 >= 0; /*Phase_8.*/
-1 wcet_bb1545 + -875 C_bb1541 + 1 wcet_bb1541_bb1545 = 1750; /*Phase_8.*/
-1 wcet_bb1541_bb1545 + 1 wcet_bb1541 >= 0; /*Phase_8.*/
-8750 L_478_Pbb8 + -1 wcet_bb1544 + -875 C_bb1541 + 1 wcet_bb1541_bb1544 = -8750; /*Phase_8., DAH BB 1544 Line L_478_Pbb8(875*(11-1))*/
-1 wcet_bb1541_bb1544 + 1 wcet_bb1541 >= 0; /*Phase_8.*/
-1 wcet_bb1553 + -875 C_bb1545 + 1 wcet_bb1545_bb1553 = 1750; /*Phase_8.*/
-1 wcet_bb1545_bb1553 + 1 wcet_bb1545 >= 0; /*Phase_8.*/
-1 wcet_bb1552 + -875 C_bb1545 + 1 wcet_bb1545_bb1552 = 0; /*Phase_8.*/
-1 wcet_bb1545_bb1552 + 1 wcet_bb1545 >= 0; /*Phase_8.*/
-1 wcet_bb1557 + -875 C_bb1552 + 1 wcet_bb1552_bb1557 = 1750; /*Phase_8.*/
-1 wcet_bb1552_bb1557 + 1 wcet_bb1552 >= 0; /*Phase_8.*/
-8750 L_483_Pbb8 + -1 wcet_bb1556 + -875 C_bb1552 + 1 wcet_bb1552_bb1556 = -8750; /*Phase_8., DAH BB 1556 Line L_483_Pbb8(875*(11-1))*/
-1 wcet_bb1552_bb1556 + 1 wcet_bb1552 >= 0; /*Phase_8.*/
-1 wcet_bb1557 + -875 C_bb1556 + 1 wcet_bb1556_bb1557 = 1750; /*Phase_8.*/
-1 wcet_bb1556_bb1557 + 1 wcet_bb1556 >= 0; /*Phase_8.*/
-1 wcet_bb1566 + -17500 L_484_Pbb8 + -875 C_bb1564 + -875 C_bb1556 + 1 wcet_bb1556_bb1564 = -17500; /*Phase_8., DAH BB 1564 Line L_484_Pbb8(875*(11-1)), DAH BB 1566 Line L_484_Pbb8(875*(11-1))*/
-1 wcet_bb1556_bb1564 + 1 wcet_bb1556 >= 0; /*Phase_8.*/
-1 wcet_bb1566 + -875 C_bb1557 + 1 wcet_bb1557_bb1566 = 1750; /*Phase_8.*/
-1 wcet_bb1557_bb1566 + 1 wcet_bb1557 >= 0; /*Phase_8.*/
-8750 L_49f_Pbb8 + -1 wcet_bb1565 + -875 C_bb1557 + 1 wcet_bb1557_bb1565 = -8750; /*Phase_8., DAH BB 1565 Line L_49f_Pbb8(875*(11-1))*/
-1 wcet_bb1557_bb1565 + 1 wcet_bb1557 >= 0; /*Phase_8.*/
-1 wcet_bb1566 + -875 C_bb1565 + 1 wcet_bb1565_bb1566 = 1750; /*Phase_8.*/
-1 wcet_bb1565_bb1566 + 1 wcet_bb1565 >= 0; /*Phase_8.*/
-8750 L_484_Pbb8 + -1 wcet_bb1566 + -875 C_bb1564 + -8750 L_4a1_Pbb8 + -875 C_bb1572 + -875 C_bb1565 + 1 wcet_bb1565_bb1572 = -15750; /*Phase_8., DAH BB 1572 Line L_4a1_Pbb8(875*(11-1)), DAH BB 1566 Line L_484_Pbb8(875*(11-1))*/
-1 wcet_bb1565_bb1572 + 1 wcet_bb1565 >= 0; /*Phase_8.*/
-1 wcet_bb1554 + -875 C_bb1566 + 1 wcet_bb1566_bb1554 = 1750; /*Phase_8.*/
-1 wcet_bb1566_bb1554 + 1 wcet_bb1566 >= 0; /*Phase_8.*/
-8750 L_485_Pbb8 + -1 wcet_bb1573 + -875 C_bb1566 + 1 wcet_bb1566_bb1573 = -8750; /*Phase_8., DAH BB 1573 Line L_485_Pbb8(875*(11-1))*/
-1 wcet_bb1566_bb1573 + 1 wcet_bb1566 >= 0; /*Phase_8.*/
-1 wcet_bb1575 + -875 C_bb1573 + 1 wcet_bb1573_bb1575 = 1750; /*Phase_8.*/
-1 wcet_bb1573_bb1575 + 1 wcet_bb1573 >= 0; /*Phase_8.*/
-8750 L_486_Pbb8 + -1 wcet_bb1574 + -875 C_bb1573 + 1 wcet_bb1573_bb1574 = -8750; /*Phase_8., DAH BB 1574 Line L_486_Pbb8(875*(11-1))*/
-1 wcet_bb1573_bb1574 + 1 wcet_bb1573 >= 0; /*Phase_8.*/
-1 wcet_bb1577 + -875 C_bb1575 + 1 wcet_bb1575_bb1577 = 1750; /*Phase_8.*/
-1 wcet_bb1575_bb1577 + 1 wcet_bb1575 >= 0; /*Phase_8.*/
-8750 L_497_Pbb8 + -1 wcet_bb1576 + -875 C_bb1575 + 1 wcet_bb1575_bb1576 = -8750; /*Phase_8., DAH BB 1576 Line L_497_Pbb8(875*(11-1))*/
-1 wcet_bb1575_bb1576 + 1 wcet_bb1575 >= 0; /*Phase_8.*/
-875 C_bb1540 + -875 C_bb1570 + -875 C_bb1581 + -875 C_bb1577 + 1 wcet_bb1577_bb1581 = 5250; /*Phase_8.*/
-1 wcet_bb1577_bb1581 + 1 wcet_bb1577 >= 0; /*Phase_8.*/
-875 C_bb1540 + -8750 L_49c_Pbb8 + -875 C_bb1580 + -875 C_bb1577 + 1 wcet_bb1577_bb1580 = -7000; /*Phase_8., DAH BB 1580 Line L_49c_Pbb8(875*(11-1))*/
-1 wcet_bb1577_bb1580 + 1 wcet_bb1577 >= 0; /*Phase_8.*/
-875 C_bb1540 + -875 C_bb1579 + -875 C_bb1576 + 1 wcet_bb1576_bb1579 = 3500; /*Phase_8.*/
-1 wcet_bb1576_bb1579 + 1 wcet_bb1576 >= 0; /*Phase_8.*/
-875 C_bb1540 + -875 C_bb1570 + -8750 L_499_Pbb8 + -875 C_bb1581 + -8750 L_497_Pbb8 + -875 C_bb1578 + -875 C_bb1576 + 1 wcet_bb1576_bb1578 = -14000; /*Phase_8., DAH BB 1578 Line L_497_Pbb8(875*(11-1)), DAH BB 1581 Line L_499_Pbb8(875*(11-1))*/
-1 wcet_bb1576_bb1578 + 1 wcet_bb1576 >= 0; /*Phase_8.*/
-1 wcet_bb1553 + -875 C_bb1574 + 1 wcet_bb1574_bb1553 = 1750; /*Phase_8.*/
-1 wcet_bb1574_bb1553 + 1 wcet_bb1574 >= 0; /*Phase_8.*/
-8750 L_486_Pbb8 + -1 wcet_bb1555 + -875 C_bb1574 + 1 wcet_bb1574_bb1555 = -8750; /*Phase_8., DAH BB 1555 Line L_486_Pbb8(875*(11-1))*/
-1 wcet_bb1574_bb1555 + 1 wcet_bb1574 >= 0; /*Phase_8.*/
-1 wcet_bb1559 + -875 C_bb1553 + 1 wcet_bb1553_bb1559 = 1750; /*Phase_8.*/
-1 wcet_bb1553_bb1559 + 1 wcet_bb1553 >= 0; /*Phase_8.*/
-8750 L_48a_Pbb8 + -1 wcet_bb1558 + -875 C_bb1553 + 1 wcet_bb1553_bb1558 = -8750; /*Phase_8., DAH BB 1558 Line L_48a_Pbb8(875*(11-1))*/
-1 wcet_bb1553_bb1558 + 1 wcet_bb1553 >= 0; /*Phase_8.*/
-875 C_bb1540 + -875 C_bb1569 + -875 C_bb1559 + 1 wcet_bb1559_bb1569 = 3500; /*Phase_8.*/
-1 wcet_bb1559_bb1569 + 1 wcet_bb1559 >= 0; /*Phase_8.*/
-875 C_bb1540 + -8750 L_48f_Pbb8 + -875 C_bb1568 + -875 C_bb1559 + 1 wcet_bb1559_bb1568 = -7000; /*Phase_8., DAH BB 1568 Line L_48f_Pbb8(875*(11-1))*/
-1 wcet_bb1559_bb1568 + 1 wcet_bb1559 >= 0; /*Phase_8.*/
-875 C_bb1540 + -875 C_bb1547 + -875 C_bb1558 + 1 wcet_bb1558_bb1547 = 3500; /*Phase_8.*/
-1 wcet_bb1558_bb1547 + 1 wcet_bb1558 >= 0; /*Phase_8.*/
-875 C_bb1540 + -8750 L_48c_Pbb8 + -875 C_bb1569 + -8750 L_48a_Pbb8 + -875 C_bb1567 + -875 C_bb1558 + 1 wcet_bb1558_bb1567 = -15750; /*Phase_8., DAH BB 1567 Line L_48a_Pbb8(875*(11-1)), DAH BB 1569 Line L_48c_Pbb8(875*(11-1))*/
-1 wcet_bb1558_bb1567 + 1 wcet_bb1558 >= 0; /*Phase_8.*/
-1 wcet_bb1555 + -875 C_bb1551 + -875 C_bb1544 + 1 wcet_bb1544_bb1551 = 3500; /*Phase_8.*/
-1 wcet_bb1544_bb1551 + 1 wcet_bb1544 >= 0; /*Phase_8.*/
-8750 L_47a_Pbb8 + -1 wcet_bb1554 + -8750 L_479_Pbb8 + -875 C_bb1550 + -875 C_bb1544 + 1 wcet_bb1544_bb1550 = -17500; /*Phase_8., DAH BB 1550 Line L_479_Pbb8(875*(11-1)), DAH BB 1554 Line L_47a_Pbb8(875*(11-1))*/
-1 wcet_bb1544_bb1550 + 1 wcet_bb1544 >= 0; /*Phase_8.*/
-875 C_bb1540 + -875 C_bb1563 + -875 C_bb1555 + 1 wcet_bb1555_bb1563 = 3500; /*Phase_8.*/
-1 wcet_bb1555_bb1563 + 1 wcet_bb1555 >= 0; /*Phase_8.*/
-8750 L_486_Pbb8 + -1 wcet_bb1562 + -875 C_bb1555 + 1 wcet_bb1555_bb1562 = -8750; /*Phase_8., DAH BB 1562 Line L_486_Pbb8(875*(11-1))*/
-1 wcet_bb1555_bb1562 + 1 wcet_bb1555 >= 0; /*Phase_8.*/
-875 C_bb1540 + -875 C_bb1562 + 1 wcet_bb1562_bb1540 = 1750; /*Phase_8.*/
-1 wcet_bb1562_bb1540 + 1 wcet_bb1562 >= 0; /*Phase_8.*/
-875 C_bb1540 + -8750 L_487_Pbb8 + -875 C_bb1563 + -875 C_bb1562 + 1 wcet_bb1562_bb1563 = -7000; /*Phase_8., DAH BB 1563 Line L_487_Pbb8(875*(11-1))*/
-1 wcet_bb1562_bb1563 + 1 wcet_bb1562 >= 0; /*Phase_8.*/
-1 wcet_bb1561 + -875 C_bb1554 + 1 wcet_bb1554_bb1561 = 1750; /*Phase_8.*/
-1 wcet_bb1554_bb1561 + 1 wcet_bb1554 >= 0; /*Phase_8.*/
-875 C_bb1540 + -875 C_bb1570 + -8750 L_47a_Pbb8 + -875 C_bb1560 + -875 C_bb1554 + 1 wcet_bb1554_bb1560 = -7000; /*Phase_8., DAH BB 1560 Line L_47a_Pbb8(875*(11-1))*/
-1 wcet_bb1554_bb1560 + 1 wcet_bb1554 >= 0; /*Phase_8.*/
-875 C_bb1540 + -875 C_bb1570 + -875 C_bb1560 + -875 C_bb1561 + 1 wcet_bb1561_bb1560 = 3500; /*Phase_8.*/
-1 wcet_bb1561_bb1560 + 1 wcet_bb1561 >= 0; /*Phase_8.*/
-875 C_bb1540 + -875 C_bb1570 + -8750 L_491_Pbb8 + -875 C_bb1571 + -875 C_bb1561 + 1 wcet_bb1561_bb1571 = -5250; /*Phase_8., DAH BB 1571 Line L_491_Pbb8(875*(11-1))*/
-1 wcet_bb1561_bb1571 + 1 wcet_bb1561 >= 0; /*Phase_8.*/
-1 wcet_bb1537 + 1 Wcet_basicmath___cosf_bb1537 = 1750; /*Phase_8.*/
-8750 L_450_Pbb8 + -875 C_bb1534 + -1750 C_bb1531 + 1 wcet_bb1531_bb1534 = -7000; /*Phase_8., DAH BB 1534 Line L_450_Pbb8(875*(11-1))*/
-1 wcet_bb1531_bb1534 + 1 wcetloop_1531 >= 0; /*Phase_8.*/
-875 C_bb1527 + -875 C_bb1525 + 1 wcet_bb1525_bb1527 = 1750; /*Phase_8.*/
-1 wcet_bb1525_bb1527 + 1 wcet_bb1525 >= 0; /*Phase_8.*/
-8750 L_44b_Pbb8 + -1 wcet_bb1526 + -875 C_bb1525 + 1 wcet_bb1525_bb1526 = -8750; /*Phase_8., DAH BB 1526 Line L_44b_Pbb8(875*(11-1))*/
-1 wcet_bb1525_bb1526 + 1 wcet_bb1525 >= 0; /*Phase_8.*/
-875 C_bb1527 + -875 C_bb1529 + -875 C_bb1526 + 1 wcet_bb1526_bb1529 = 3500; /*Phase_8.*/
-1 wcet_bb1526_bb1529 + 1 wcet_bb1526 >= 0; /*Phase_8.*/
-8750 L_44b_Pbb8 + -1 wcet_bb1528 + -875 C_bb1526 + 1 wcet_bb1526_bb1528 = -8750; /*Phase_8., DAH BB 1528 Line L_44b_Pbb8(875*(11-1))*/
-1 wcet_bb1526_bb1528 + 1 wcet_bb1526 >= 0; /*Phase_8.*/
-875 C_bb1527 + -17500 L_44f_Pbb8 + -875 C_bb1536 + -8750 L_44d_Pbb8 + -22750 C_bb1535 + -875 C_bb1532 + -875 C_bb1533 + -17500 L_450_Pbb8 + -1 wcetloop_1531 + -875 C_bb1528 + 1 wcet_bb1528_bb1531 = 3430; /*Phase_8., DFM BB 1531 Line L_450_Pbb8(875*(11-1)), DAH BB 1533 Line L_450_Pbb8(875*(11-1)), DFH BB 1535 Line L_44d_Pbb8(875* (11-1)), DAH BB 1536 Line L_44f_Pbb8(875*(11-1)), DAH BB 1527 Line L_44f_Pbb8(875*(11-1))*/
-1 wcet_bb1528_bb1531 + 1 wcet_bb1528 >= 0; /*Phase_8.*/
-875 C_bb1527 + -17500 L_44f_Pbb8 + -875 C_bb1536 + -8750 L_44d_Pbb8 + -22750 C_bb1535 + -8750 L_44c_Pbb8 + -875 C_bb1532 + -875 C_bb1530 + -875 C_bb1528 + 1 wcet_bb1528_bb1530 = 8680; /*Phase_8., DAH BB 1532 Line L_44c_Pbb8(875*(11-1)), DFH BB 1535 Line L_44d_Pbb8(875* (11-1)), DAH BB 1536 Line L_44f_Pbb8(875*(11-1)), DAH BB 1527 Line L_44f_Pbb8(875*(11-1))*/
-1 wcet_bb1528_bb1530 + 1 wcet_bb1528 >= 0; /*Phase_8.*/
-1 wcet_bb1525 + 1 Wcet_basicmath___ieee754_sqrtf_bb1525 = 1750; /*Phase_8.*/
-875 C_bb1439 + -875 C_bb1437 + 1 wcet_bb1437_bb1439 = 1750; /*Phase_8.*/
-1 wcet_bb1437_bb1439 + 1 wcet_bb1437 >= 0; /*Phase_8.*/
-8750 L_4af_Pbb8 + -1 wcet_bb1438 + -875 C_bb1437 + 1 wcet_bb1437_bb1438 = -8750; /*Phase_8., DAH BB 1438 Line L_4af_Pbb8(875*(11-1))*/
-1 wcet_bb1437_bb1438 + 1 wcet_bb1437 >= 0; /*Phase_8.*/
-1 wcet_bb1441 + -875 C_bb1438 + 1 wcet_bb1438_bb1441 = 1750; /*Phase_8.*/
-1 wcet_bb1438_bb1441 + 1 wcet_bb1438 >= 0; /*Phase_8.*/
-1 wcet_bb1440 + -875 C_bb1438 + 1 wcet_bb1438_bb1440 = 0; /*Phase_8.*/
-1 wcet_bb1438_bb1440 + 1 wcet_bb1438 >= 0; /*Phase_8.*/
-875 C_bb1439 + -875 C_bb1441 + 1 wcet_bb1441_bb1439 = 1750; /*Phase_8.*/
-1 wcet_bb1441_bb1439 + 1 wcet_bb1441 >= 0; /*Phase_8.*/
-8750 L_4b6_Pbb8 + -1 wcet_bb1444 + -875 C_bb1441 + 1 wcet_bb1441_bb1444 = -8750; /*Phase_8., DAH BB 1444 Line L_4b6_Pbb8(875*(11-1))*/
-1 wcet_bb1441_bb1444 + 1 wcet_bb1441 >= 0; /*Phase_8.*/
-1 wcet_bb1446 + -875 C_bb1444 + 1 wcet_bb1444_bb1446 = 1750; /*Phase_8.*/
-1 wcet_bb1444_bb1446 + 1 wcet_bb1444 >= 0; /*Phase_8.*/
-875 C_bb1443 + -875 C_bb1444 + 1 wcet_bb1444_bb1443 = 0; /*Phase_8.*/
-1 wcet_bb1444_bb1443 + 1 wcet_bb1444 >= 0; /*Phase_8.*/
-875 C_bb1443 + -875 C_bb1440 + 1 wcet_bb1440_bb1443 = 1750; /*Phase_8.*/
-1 wcet_bb1440_bb1443 + 1 wcet_bb1440 >= 0; /*Phase_8.*/
-8750 L_4b1_Pbb8 + -1 wcet_bb1442 + -875 C_bb1440 + 1 wcet_bb1440_bb1442 = -8750; /*Phase_8., DAH BB 1442 Line L_4b1_Pbb8(875*(11-1))*/
-1 wcet_bb1440_bb1442 + 1 wcet_bb1440 >= 0; /*Phase_8.*/
-1 wcet_bb1446 + -875 C_bb1442 + 1 wcet_bb1442_bb1446 = 1750; /*Phase_8.*/
-1 wcet_bb1442_bb1446 + 1 wcet_bb1442 >= 0; /*Phase_8.*/
-8750 L_4b1_Pbb8 + -1 wcet_bb1445 + -875 C_bb1442 + 1 wcet_bb1442_bb1445 = -8750; /*Phase_8., DAH BB 1445 Line L_4b1_Pbb8(875*(11-1))*/
-1 wcet_bb1442_bb1445 + 1 wcet_bb1442 >= 0; /*Phase_8.*/
-1 wcet_bb1445 + -875 C_bb1450 + -875 C_bb1446 + 1 wcet_bb1446_bb1450 = 3500; /*Phase_8.*/
-1 wcet_bb1446_bb1450 + 1 wcet_bb1446 >= 0; /*Phase_8.*/
-8750 L_4bb_Pbb8 + -1 wcet_bb1449 + -875 C_bb1446 + 1 wcet_bb1446_bb1449 = -8750; /*Phase_8., DAH BB 1449 Line L_4bb_Pbb8(875*(11-1))*/
-1 wcet_bb1446_bb1449 + 1 wcet_bb1446 >= 0; /*Phase_8.*/
-1 wcet_bb1447 + -875 C_bb1456 + -875 C_bb1449 + 1 wcet_bb1449_bb1456 = 3500; /*Phase_8.*/
-1 wcet_bb1449_bb1456 + 1 wcet_bb1449 >= 0; /*Phase_8.*/
-8750 L_4bb_Pbb8 + -1 wcet_bb1455 + -875 C_bb1449 + 1 wcet_bb1449_bb1455 = -8750; /*Phase_8., DAH BB 1455 Line L_4bb_Pbb8(875*(11-1))*/
-1 wcet_bb1449_bb1455 + 1 wcet_bb1449 >= 0; /*Phase_8.*/
-1 wcet_bb1447 + -875 C_bb1455 + 1 wcet_bb1455_bb1447 = 1750; /*Phase_8.*/
-1 wcet_bb1455_bb1447 + 1 wcet_bb1455 >= 0; /*Phase_8.*/
-1 wcet_bb1447 + -8750 L_4bc_Pbb8 + -875 C_bb1456 + -875 C_bb1455 + 1 wcet_bb1455_bb1456 = -7000; /*Phase_8., DAH BB 1456 Line L_4bc_Pbb8(875*(11-1))*/
-1 wcet_bb1455_bb1456 + 1 wcet_bb1455 >= 0; /*Phase_8.*/
-1 wcet_bb1448 + -875 C_bb1445 + 1 wcet_bb1445_bb1448 = 1750; /*Phase_8.*/
-1 wcet_bb1445_bb1448 + 1 wcet_bb1445 >= 0; /*Phase_8.*/
-8750 L_4b1_Pbb8 + -1 wcet_bb1447 + -875 C_bb1445 + 1 wcet_bb1445_bb1447 = -8750; /*Phase_8., DAH BB 1447 Line L_4b1_Pbb8(875*(11-1))*/
-1 wcet_bb1445_bb1447 + 1 wcet_bb1445 >= 0; /*Phase_8.*/
-875 C_bb1439 + -875 C_bb1454 + -875 C_bb1448 + 1 wcet_bb1448_bb1454 = 3500; /*Phase_8.*/
-1 wcet_bb1448_bb1454 + 1 wcet_bb1448 >= 0; /*Phase_8.*/
-8750 L_4b7_Pbb8 + -1 wcet_bb1453 + -875 C_bb1448 + 1 wcet_bb1448_bb1453 = -8750; /*Phase_8., DAH BB 1453 Line L_4b7_Pbb8(875*(11-1))*/
-1 wcet_bb1448_bb1453 + 1 wcet_bb1448 >= 0; /*Phase_8.*/
-1 wcet_bb1459 + -875 C_bb1453 + 1 wcet_bb1453_bb1459 = 1750; /*Phase_8.*/
-1 wcet_bb1453_bb1459 + 1 wcet_bb1453 >= 0; /*Phase_8.*/
-875 C_bb1439 + -875 C_bb1458 + -875 C_bb1453 + 1 wcet_bb1453_bb1458 = 1750; /*Phase_8.*/
-1 wcet_bb1453_bb1458 + 1 wcet_bb1453 >= 0; /*Phase_8.*/
-8750 L_4b5_Pbb8 + -875 C_bb1439 + -875 C_bb1463 + -875 C_bb1459 + 1 wcet_bb1459_bb1463 = -7000; /*Phase_8., DAH BB 1439 Line L_4b5_Pbb8(875*(11-1))*/
-1 wcet_bb1459_bb1463 + 1 wcet_bb1459 >= 0; /*Phase_8.*/
-875 C_bb1439 + -8750 L_4bd_Pbb8 + -875 C_bb1462 + -875 C_bb1459 + 1 wcet_bb1459_bb1462 = -7000; /*Phase_8., DAH BB 1462 Line L_4bd_Pbb8(875*(11-1))*/
-1 wcet_bb1459_bb1462 + 1 wcet_bb1459 >= 0; /*Phase_8.*/
-875 C_bb1439 + -875 C_bb1452 + -875 C_bb1447 + 1 wcet_bb1447_bb1452 = 3500; /*Phase_8.*/
-1 wcet_bb1447_bb1452 + 1 wcet_bb1447 >= 0; /*Phase_8.*/
-1 wcet_bb1451 + -875 C_bb1447 + 1 wcet_bb1447_bb1451 = 0; /*Phase_8.*/
-1 wcet_bb1447_bb1451 + 1 wcet_bb1447 >= 0; /*Phase_8.*/
-875 C_bb1439 + -875 C_bb1451 + 1 wcet_bb1451_bb1439 = 1750; /*Phase_8.*/
-1 wcet_bb1451_bb1439 + 1 wcet_bb1451 >= 0; /*Phase_8.*/
-8750 L_4b2_Pbb8 + -1 wcet_bb1457 + -875 C_bb1451 + 1 wcet_bb1451_bb1457 = -8750; /*Phase_8., DAH BB 1457 Line L_4b2_Pbb8(875*(11-1))*/
-1 wcet_bb1451_bb1457 + 1 wcet_bb1451 >= 0; /*Phase_8.*/
-1 Wcet_basicmath___ieee754_sqrtf_bb1499 + -875 C_bb1461 + -875 C_bb1457 + 1 wcet_bb1457_bb1461 = 1750; /*Phase_8.*/
-1 wcet_bb1457_bb1461 + 1 wcet_bb1457 >= 0; /*Phase_8.*/
-8750 L_4b2_Pbb8 + -1 wcet_bb1460 + -875 C_bb1457 + 1 wcet_bb1457_bb1460 = -8750; /*Phase_8., DAH BB 1460 Line L_4b2_Pbb8(875*(11-1))*/
-1 wcet_bb1457_bb1460 + 1 wcet_bb1457 >= 0; /*Phase_8.*/
-1 wcet_bb1465 + -875 C_bb1460 + 1 wcet_bb1460_bb1465 = 1750; /*Phase_8.*/
-1 wcet_bb1460_bb1465 + 1 wcet_bb1460 >= 0; /*Phase_8.*/
-8750 L_4b3_Pbb8 + -1 wcet_bb1464 + -875 C_bb1460 + 1 wcet_bb1460_bb1464 = -8750; /*Phase_8., DAH BB 1464 Line L_4b3_Pbb8(875*(11-1))*/
-1 wcet_bb1460_bb1464 + 1 wcet_bb1460 >= 0; /*Phase_8.*/
-875 C_bb1439 + -875 C_bb1465 + 1 wcet_bb1465_bb1439 = 1750; /*Phase_8.*/
-1 wcet_bb1465_bb1439 + 1 wcet_bb1465 >= 0; /*Phase_8.*/
-8750 L_4b9_Pbb8 + -1 wcet_bb1468 + -875 C_bb1465 + 1 wcet_bb1465_bb1468 = -8750; /*Phase_8., DAH BB 1468 Line L_4b9_Pbb8(875*(11-1))*/
-1 wcet_bb1465_bb1468 + 1 wcet_bb1465 >= 0; /*Phase_8.*/
-875 C_bb1439 + -875 C_bb1472 + -875 C_bb1468 + 1 wcet_bb1468_bb1472 = 3500; /*Phase_8.*/
-1 wcet_bb1468_bb1472 + 1 wcet_bb1468 >= 0; /*Phase_8.*/
-875 C_bb1439 + -8750 L_4b9_Pbb8 + -875 C_bb1471 + -875 C_bb1468 + 1 wcet_bb1468_bb1471 = -7000; /*Phase_8., DAH BB 1471 Line L_4b9_Pbb8(875*(11-1))*/
-1 wcet_bb1468_bb1471 + 1 wcet_bb1468 >= 0; /*Phase_8.*/
-875 C_bb1439 + -875 C_bb1467 + -875 C_bb1464 + 1 wcet_bb1464_bb1467 = 3500; /*Phase_8.*/
-1 wcet_bb1464_bb1467 + 1 wcet_bb1464 >= 0; /*Phase_8.*/
-8750 L_4b4_Pbb8 + -1 wcet_bb1466 + -875 C_bb1464 + 1 wcet_bb1464_bb1466 = -8750; /*Phase_8., DAH BB 1466 Line L_4b4_Pbb8(875*(11-1))*/
-1 wcet_bb1464_bb1466 + 1 wcet_bb1464 >= 0; /*Phase_8.*/
-1 wcet_bb1470 + -875 C_bb1466 + 1 wcet_bb1466_bb1470 = 1750; /*Phase_8.*/
-1 wcet_bb1466_bb1470 + 1 wcet_bb1466 >= 0; /*Phase_8.*/
-8750 L_4b4_Pbb8 + -1 wcet_bb1469 + -875 C_bb1466 + 1 wcet_bb1466_bb1469 = -8750; /*Phase_8., DAH BB 1469 Line L_4b4_Pbb8(875*(11-1))*/
-1 wcet_bb1466_bb1469 + 1 wcet_bb1466 >= 0; /*Phase_8.*/
-8750 L_4d0_Pbb8 + -1 wcet_bb1483 + -875 C_bb1482 + -875 C_bb1476 + -875 C_bb1470 + 1 wcet_bb1470_bb1476 = -5250; /*Phase_8., DAH BB 1483 Line L_4d0_Pbb8(875*(11-1))*/
-1 wcet_bb1470_bb1476 + 1 wcet_bb1470 >= 0; /*Phase_8.*/
-8750 L_4c5_Pbb8 + -1 wcet_bb1475 + -875 C_bb1470 + 1 wcet_bb1470_bb1475 = -8750; /*Phase_8., DAH BB 1475 Line L_4c5_Pbb8(875*(11-1))*/
-1 wcet_bb1470_bb1475 + 1 wcet_bb1470 >= 0; /*Phase_8.*/
-8750 L_4d0_Pbb8 + -1 wcet_bb1483 + -875 C_bb1482 + -875 C_bb1481 + -875 C_bb1475 + 1 wcet_bb1475_bb1481 = -5250; /*Phase_8., DAH BB 1483 Line L_4d0_Pbb8(875*(11-1))*/
-1 wcet_bb1475_bb1481 + 1 wcet_bb1475 >= 0; /*Phase_8.*/
-8750 L_4d0_Pbb8 + -1 wcet_bb1483 + -875 C_bb1482 + -8750 L_4c6_Pbb8 + -875 C_bb1480 + -875 C_bb1475 + 1 wcet_bb1475_bb1480 = -17500; /*Phase_8., DAH BB 1480 Line L_4c6_Pbb8(875*(11-1)), DAH BB 1483 Line L_4d0_Pbb8(875*(11-1))*/
-1 wcet_bb1475_bb1480 + 1 wcet_bb1475 >= 0; /*Phase_8.*/
-1 wcet_bb1474 + -875 C_bb1469 + 1 wcet_bb1469_bb1474 = 1750; /*Phase_8.*/
-1 wcet_bb1469_bb1474 + 1 wcet_bb1469 >= 0; /*Phase_8.*/
-8750 L_4b4_Pbb8 + -1 wcet_bb1473 + -875 C_bb1469 + 1 wcet_bb1469_bb1473 = -8750; /*Phase_8., DAH BB 1473 Line L_4b4_Pbb8(875*(11-1))*/
-1 wcet_bb1469_bb1473 + 1 wcet_bb1469 >= 0; /*Phase_8.*/
-1 wcet_bb1483 + -875 C_bb1479 + -875 C_bb1474 + 1 wcet_bb1474_bb1479 = 3500; /*Phase_8.*/
-1 wcet_bb1474_bb1479 + 1 wcet_bb1474 >= 0; /*Phase_8.*/
-8750 L_4dc_Pbb8 + -1 wcet_bb1478 + -875 C_bb1474 + 1 wcet_bb1474_bb1478 = -8750; /*Phase_8., DAH BB 1478 Line L_4dc_Pbb8(875*(11-1))*/
-1 wcet_bb1474_bb1478 + 1 wcet_bb1474 >= 0; /*Phase_8.*/
-875 C_bb1439 + -875 C_bb1485 + -875 C_bb1483 + 1 wcet_bb1483_bb1485 = 3500; /*Phase_8.*/
-1 wcet_bb1483_bb1485 + 1 wcet_bb1483 >= 0; /*Phase_8.*/
-8750 L_4d3_Pbb8 + -1 wcet_bb1484 + -875 C_bb1483 + 1 wcet_bb1483_bb1484 = -8750; /*Phase_8., DAH BB 1484 Line L_4d3_Pbb8(875*(11-1))*/
-1 wcet_bb1483_bb1484 + 1 wcet_bb1483 >= 0; /*Phase_8.*/
-1 wcet_bb1487 + -875 C_bb1484 + 1 wcet_bb1484_bb1487 = 1750; /*Phase_8.*/
-1 wcet_bb1484_bb1487 + 1 wcet_bb1484 >= 0; /*Phase_8.*/
-8750 L_4d3_Pbb8 + -1 wcet_bb1486 + -875 C_bb1484 + 1 wcet_bb1484_bb1486 = -8750; /*Phase_8., DAH BB 1486 Line L_4d3_Pbb8(875*(11-1))*/
-1 wcet_bb1484_bb1486 + 1 wcet_bb1484 >= 0; /*Phase_8.*/
-875 C_bb1439 + -875 C_bb1485 + -875 C_bb1487 + 1 wcet_bb1487_bb1485 = 3500; /*Phase_8.*/
-1 wcet_bb1487_bb1485 + 1 wcet_bb1487 >= 0; /*Phase_8.*/
-1 wcet_bb1493 + -875 C_bb1492 + -17500 L_4e1_Pbb8 + -875 C_bb1489 + -875 C_bb1487 + 1 wcet_bb1487_bb1489 = -15750; /*Phase_8., DAH BB 1489 Line L_4e1_Pbb8(875*(11-1)), DAH BB 1492 Line L_4e1_Pbb8(875*(11-1))*/
-1 wcet_bb1487_bb1489 + 1 wcet_bb1487 >= 0; /*Phase_8.*/
-875 C_bb1439 + -875 C_bb1486 + 1 wcet_bb1486_bb1439 = 1750; /*Phase_8.*/
-1 wcet_bb1486_bb1439 + 1 wcet_bb1486 >= 0; /*Phase_8.*/
-8750 L_4d4_Pbb8 + -1 wcet_bb1488 + -875 C_bb1486 + 1 wcet_bb1486_bb1488 = -8750; /*Phase_8., DAH BB 1488 Line L_4d4_Pbb8(875*(11-1))*/
-1 wcet_bb1486_bb1488 + 1 wcet_bb1486 >= 0; /*Phase_8.*/
-1 wcet_bb1491 + -875 C_bb1488 + 1 wcet_bb1488_bb1491 = 1750; /*Phase_8.*/
-1 wcet_bb1488_bb1491 + 1 wcet_bb1488 >= 0; /*Phase_8.*/
-8750 L_4d4_Pbb8 + -1 wcet_bb1490 + -875 C_bb1488 + 1 wcet_bb1488_bb1490 = -8750; /*Phase_8., DAH BB 1490 Line L_4d4_Pbb8(875*(11-1))*/
-1 wcet_bb1488_bb1490 + 1 wcet_bb1488 >= 0; /*Phase_8.*/
-1 wcet_bb1493 + -8750 L_4e1_Pbb8 + -875 C_bb1492 + -875 C_bb1489 + -875 C_bb1491 + 1 wcet_bb1491_bb1489 = -5250; /*Phase_8., DAH BB 1492 Line L_4e1_Pbb8(875*(11-1))*/
-1 wcet_bb1491_bb1489 + 1 wcet_bb1491 >= 0; /*Phase_8.*/
-875 C_bb1439 + -8750 L_4e4_Pbb8 + -875 C_bb1495 + -875 C_bb1491 + 1 wcet_bb1491_bb1495 = -7000; /*Phase_8., DAH BB 1495 Line L_4e4_Pbb8(875*(11-1))*/
-1 wcet_bb1491_bb1495 + 1 wcet_bb1491 >= 0; /*Phase_8.*/
-1 wcet_bb1493 + -875 C_bb1492 + -875 C_bb1494 + -875 C_bb1490 + 1 wcet_bb1490_bb1494 = 5250; /*Phase_8.*/
-1 wcet_bb1490_bb1494 + 1 wcet_bb1490 >= 0; /*Phase_8.*/
-1 wcet_bb1493 + -875 C_bb1490 + 1 wcet_bb1490_bb1493 = 0; /*Phase_8.*/
-1 wcet_bb1490_bb1493 + 1 wcet_bb1490 >= 0; /*Phase_8.*/
-875 C_bb1439 + -875 C_bb1496 + -875 C_bb1498 + -1 Wcet_basicmath___scalbnf_bb1511 + -875 C_bb1497 + -875 C_bb1493 + 1 wcet_bb1493_bb1497 = 7000; /*Phase_8.*/
-1 wcet_bb1493_bb1497 + 1 wcet_bb1493 >= 0; /*Phase_8.*/
-875 C_bb1439 + -8750 L_4da_Pbb8 + -875 C_bb1496 + -875 C_bb1493 + 1 wcet_bb1493_bb1496 = -7000; /*Phase_8., DAH BB 1496 Line L_4da_Pbb8(875*(11-1))*/
-1 wcet_bb1493_bb1496 + 1 wcet_bb1493 >= 0; /*Phase_8.*/
-8750 L_4b5_Pbb8 + -875 C_bb1439 + -875 C_bb1463 + -875 C_bb1478 + 1 wcet_bb1478_bb1463 = -7000; /*Phase_8., DAH BB 1439 Line L_4b5_Pbb8(875*(11-1))*/
-1 wcet_bb1478_bb1463 + 1 wcet_bb1478 >= 0; /*Phase_8.*/
-875 C_bb1439 + -8750 L_4dc_Pbb8 + -875 C_bb1477 + -875 C_bb1478 + 1 wcet_bb1478_bb1477 = -7000; /*Phase_8., DAH BB 1477 Line L_4dc_Pbb8(875*(11-1))*/
-1 wcet_bb1478_bb1477 + 1 wcet_bb1478 >= 0; /*Phase_8.*/
-875 C_bb1439 + -875 C_bb1477 + -875 C_bb1473 + 1 wcet_bb1473_bb1477 = 3500; /*Phase_8.*/
-1 wcet_bb1473_bb1477 + 1 wcet_bb1473 >= 0; /*Phase_8.*/
-8750 L_4b5_Pbb8 + -875 C_bb1439 + -875 C_bb1463 + -875 C_bb1473 + 1 wcet_bb1473_bb1463 = -8750; /*Phase_8., DAH BB 1439 Line L_4b5_Pbb8(875*(11-1))*/
-1 wcet_bb1473_bb1463 + 1 wcet_bb1473 >= 0; /*Phase_8.*/
-1 wcet_bb1437 + 1 Wcet_basicmath___ieee754_powf_bb1437 = 1750; /*Phase_8.*/
-875 C_bb1402 + -875 C_bb1400 + 1 wcet_bb1400_bb1402 = 1750; /*Phase_8.*/
-1 wcet_bb1400_bb1402 + 1 wcet_bb1400 >= 0; /*Phase_8.*/
-8750 L_452_Pbb8 + -1 wcet_bb1401 + -875 C_bb1400 + 1 wcet_bb1400_bb1401 = -8750; /*Phase_8., DAH BB 1401 Line L_452_Pbb8(875*(11-1))*/
-1 wcet_bb1400_bb1401 + 1 wcet_bb1400 >= 0; /*Phase_8.*/
-875 C_bb1404 + -875 C_bb1401 + 1 wcet_bb1401_bb1404 = 1750; /*Phase_8.*/
-1 wcet_bb1401_bb1404 + 1 wcet_bb1401 >= 0; /*Phase_8.*/
-1 wcet_bb1403 + -875 C_bb1401 + 1 wcet_bb1401_bb1403 = 0; /*Phase_8.*/
-1 wcet_bb1401_bb1403 + 1 wcet_bb1401 >= 0; /*Phase_8.*/
-1 wcet_bb1406 + -875 C_bb1403 + 1 wcet_bb1403_bb1406 = 1750; /*Phase_8.*/
-1 wcet_bb1403_bb1406 + 1 wcet_bb1403 >= 0; /*Phase_8.*/
-8750 L_453_Pbb8 + -1 wcet_bb1405 + -875 C_bb1403 + 1 wcet_bb1403_bb1405 = -8750; /*Phase_8., DAH BB 1405 Line L_453_Pbb8(875*(11-1))*/
-1 wcet_bb1403_bb1405 + 1 wcet_bb1403 >= 0; /*Phase_8.*/
-875 C_bb1412 + -1 Wcet_basicmath___ieee754_sqrtf_bb1425 + -875 C_bb1410 + -875 C_bb1406 + 1 wcet_bb1406_bb1410 = 3500; /*Phase_8.*/
-1 wcet_bb1406_bb1410 + 1 wcet_bb1406 >= 0; /*Phase_8.*/
-875 C_bb1411 + -8750 L_455_Pbb8 + -1 Wcet_basicmath___ieee754_sqrtf_bb1413 + -875 C_bb1409 + -875 C_bb1406 + 1 wcet_bb1406_bb1409 = -7000; /*Phase_8., DAH BB 1409 Line L_455_Pbb8(875*(11-1))*/
-1 wcet_bb1406_bb1409 + 1 wcet_bb1406 >= 0; /*Phase_8.*/
-875 C_bb1408 + -875 C_bb1405 + 1 wcet_bb1405_bb1408 = 1750; /*Phase_8.*/
-1 wcet_bb1405_bb1408 + 1 wcet_bb1405 >= 0; /*Phase_8.*/
-8750 L_453_Pbb8 + -875 C_bb1407 + -875 C_bb1405 + 1 wcet_bb1405_bb1407 = -8750; /*Phase_8., DAH BB 1407 Line L_453_Pbb8(875*(11-1))*/
-1 wcet_bb1405_bb1407 + 1 wcet_bb1405 >= 0; /*Phase_8.*/
-1 wcet_bb1400 + 1 Wcet_basicmath___ieee754_acosf_bb1400 = 1750; /*Phase_8.*/
-875 C_bb1399 + 1 Wcet_basicmath___fabsf_bb1399 = 1750; /*Phase_8.*/
-8750 L_450_Pbb8 + -875 C_bb1396 + -1750 C_bb1393 + 1 wcet_bb1393_bb1396 = -7000; /*Phase_8., DAH BB 1396 Line L_450_Pbb8(875*(11-1))*/
-1 wcet_bb1393_bb1396 + 1 wcetloop_1393 >= 0; /*Phase_8.*/
-875 C_bb1389 + -875 C_bb1387 + 1 wcet_bb1387_bb1389 = 1750; /*Phase_8.*/
-1 wcet_bb1387_bb1389 + 1 wcet_bb1387 >= 0; /*Phase_8.*/
-8750 L_44b_Pbb8 + -1 wcet_bb1388 + -875 C_bb1387 + 1 wcet_bb1387_bb1388 = -8750; /*Phase_8., DAH BB 1388 Line L_44b_Pbb8(875*(11-1))*/
-1 wcet_bb1387_bb1388 + 1 wcet_bb1387 >= 0; /*Phase_8.*/
-875 C_bb1389 + -875 C_bb1391 + -875 C_bb1388 + 1 wcet_bb1388_bb1391 = 3500; /*Phase_8.*/
-1 wcet_bb1388_bb1391 + 1 wcet_bb1388 >= 0; /*Phase_8.*/
-8750 L_44b_Pbb8 + -1 wcet_bb1390 + -875 C_bb1388 + 1 wcet_bb1388_bb1390 = -8750; /*Phase_8., DAH BB 1390 Line L_44b_Pbb8(875*(11-1))*/
-1 wcet_bb1388_bb1390 + 1 wcet_bb1388 >= 0; /*Phase_8.*/
-875 C_bb1389 + -17500 L_44f_Pbb8 + -875 C_bb1398 + -8750 L_44d_Pbb8 + -22750 C_bb1397 + -875 C_bb1394 + -875 C_bb1395 + -17500 L_450_Pbb8 + -1 wcetloop_1393 + -875 C_bb1390 + 1 wcet_bb1390_bb1393 = 3430; /*Phase_8., DFM BB 1393 Line L_450_Pbb8(875*(11-1)), DAH BB 1395 Line L_450_Pbb8(875*(11-1)), DFH BB 1397 Line L_44d_Pbb8(875* (11-1)), DAH BB 1398 Line L_44f_Pbb8(875*(11-1)), DAH BB 1389 Line L_44f_Pbb8(875*(11-1))*/
-1 wcet_bb1390_bb1393 + 1 wcet_bb1390 >= 0; /*Phase_8.*/
-875 C_bb1389 + -17500 L_44f_Pbb8 + -875 C_bb1398 + -8750 L_44d_Pbb8 + -22750 C_bb1397 + -8750 L_44c_Pbb8 + -875 C_bb1394 + -875 C_bb1392 + -875 C_bb1390 + 1 wcet_bb1390_bb1392 = 8680; /*Phase_8., DAH BB 1394 Line L_44c_Pbb8(875*(11-1)), DFH BB 1397 Line L_44d_Pbb8(875* (11-1)), DAH BB 1398 Line L_44f_Pbb8(875*(11-1)), DAH BB 1389 Line L_44f_Pbb8(875*(11-1))*/
-1 wcet_bb1390_bb1392 + 1 wcet_bb1390 >= 0; /*Phase_8.*/
-1 wcet_bb1387 + 1 Wcet_basicmath___ieee754_sqrtf_bb1387 = 1750; /*Phase_8.*/
-8750 L_450_Pbb8 + -875 C_bb1384 + -1750 C_bb1381 + 1 wcet_bb1381_bb1384 = -7000; /*Phase_8., DAH BB 1384 Line L_450_Pbb8(875*(11-1))*/
-1 wcet_bb1381_bb1384 + 1 wcetloop_1381 >= 0; /*Phase_8.*/
-875 C_bb1377 + -875 C_bb1375 + 1 wcet_bb1375_bb1377 = 1750; /*Phase_8.*/
-1 wcet_bb1375_bb1377 + 1 wcet_bb1375 >= 0; /*Phase_8.*/
-8750 L_44b_Pbb8 + -1 wcet_bb1376 + -875 C_bb1375 + 1 wcet_bb1375_bb1376 = -8750; /*Phase_8., DAH BB 1376 Line L_44b_Pbb8(875*(11-1))*/
-1 wcet_bb1375_bb1376 + 1 wcet_bb1375 >= 0; /*Phase_8.*/
-875 C_bb1377 + -875 C_bb1379 + -875 C_bb1376 + 1 wcet_bb1376_bb1379 = 3500; /*Phase_8.*/
-1 wcet_bb1376_bb1379 + 1 wcet_bb1376 >= 0; /*Phase_8.*/
-8750 L_44b_Pbb8 + -1 wcet_bb1378 + -875 C_bb1376 + 1 wcet_bb1376_bb1378 = -8750; /*Phase_8., DAH BB 1378 Line L_44b_Pbb8(875*(11-1))*/
-1 wcet_bb1376_bb1378 + 1 wcet_bb1376 >= 0; /*Phase_8.*/
-875 C_bb1377 + -17500 L_44f_Pbb8 + -875 C_bb1386 + -8750 L_44d_Pbb8 + -22750 C_bb1385 + -875 C_bb1382 + -875 C_bb1383 + -17500 L_450_Pbb8 + -1 wcetloop_1381 + -875 C_bb1378 + 1 wcet_bb1378_bb1381 = 3430; /*Phase_8., DFM BB 1381 Line L_450_Pbb8(875*(11-1)), DAH BB 1383 Line L_450_Pbb8(875*(11-1)), DFH BB 1385 Line L_44d_Pbb8(875* (11-1)), DAH BB 1386 Line L_44f_Pbb8(875*(11-1)), DAH BB 1377 Line L_44f_Pbb8(875*(11-1))*/
-1 wcet_bb1378_bb1381 + 1 wcet_bb1378 >= 0; /*Phase_8.*/
-875 C_bb1377 + -17500 L_44f_Pbb8 + -875 C_bb1386 + -8750 L_44d_Pbb8 + -22750 C_bb1385 + -8750 L_44c_Pbb8 + -875 C_bb1382 + -875 C_bb1380 + -875 C_bb1378 + 1 wcet_bb1378_bb1380 = 8680; /*Phase_8., DAH BB 1382 Line L_44c_Pbb8(875*(11-1)), DFH BB 1385 Line L_44d_Pbb8(875* (11-1)), DAH BB 1386 Line L_44f_Pbb8(875*(11-1)), DAH BB 1377 Line L_44f_Pbb8(875*(11-1))*/
-1 wcet_bb1378_bb1380 + 1 wcet_bb1378 >= 0; /*Phase_8.*/
-1 wcet_bb1375 + 1 Wcet_basicmath___ieee754_sqrtf_bb1375 = 1750; /*Phase_8.*/
-1 wcet_bb1318 + -1 C_bb1316 + 1 wcet_bb1316_bb1318 = 2; /*Phase_0.*/
-1 wcet_bb1316_bb1318 + 1 wcet_bb1316 >= 0; /*Phase_0.*/
-10 L_473 + -1 wcet_bb1317 + -1 C_bb1316 + 1 wcet_bb1316_bb1317 = -10; /*Phase_0., DAH BB 1317 Line L_473(1*(11-1))*/
-1 wcet_bb1316_bb1317 + 1 wcet_bb1316 >= 0; /*Phase_0.*/
-1 wcet_bb1322 + -1 C_bb1318 + 1 wcet_bb1318_bb1322 = 2; /*Phase_0.*/
-1 wcet_bb1318_bb1322 + 1 wcet_bb1318 >= 0; /*Phase_0.*/
-10 L_474 + -1 wcet_bb1321 + -1 C_bb1318 + 1 wcet_bb1318_bb1321 = -10; /*Phase_0., DAH BB 1321 Line L_474(1*(11-1))*/
-1 wcet_bb1318_bb1321 + 1 wcet_bb1318 >= 0; /*Phase_0.*/
-1 C_bb1328 + -1 C_bb1322 + 1 wcet_bb1322_bb1328 = 2; /*Phase_0.*/
-1 wcet_bb1322_bb1328 + 1 wcet_bb1322 >= 0; /*Phase_0.*/
-10 L_47f + -1 C_bb1327 + -1 C_bb1322 + 1 wcet_bb1322_bb1327 = -10; /*Phase_0., DAH BB 1327 Line L_47f(1*(11-1))*/
-1 wcet_bb1322_bb1327 + 1 wcet_bb1322 >= 0; /*Phase_0.*/
-1 C_bb1319 + -1 C_bb1326 + -1 C_bb1321 + 1 wcet_bb1321_bb1326 = 4; /*Phase_0.*/
-1 wcet_bb1321_bb1326 + 1 wcet_bb1321 >= 0; /*Phase_0.*/
-1 C_bb1328 + -10 L_475 + -1 C_bb1325 + -1 C_bb1321 + 1 wcet_bb1321_bb1325 = -10; /*Phase_0., DAH BB 1325 Line L_475(1*(11-1))*/
-1 wcet_bb1321_bb1325 + 1 wcet_bb1321 >= 0; /*Phase_0.*/
-1 wcet_bb1320 + -1 C_bb1317 + 1 wcet_bb1317_bb1320 = 2; /*Phase_0.*/
-1 wcet_bb1317_bb1320 + 1 wcet_bb1317 >= 0; /*Phase_0.*/
-10 L_474 + -1 C_bb1319 + -1 C_bb1317 + 1 wcet_bb1317_bb1319 = -10; /*Phase_0., DAH BB 1319 Line L_474(1*(11-1))*/
-1 wcet_bb1317_bb1319 + 1 wcet_bb1317 >= 0; /*Phase_0.*/
-1 wcet_bb1324 + -1 C_bb1320 + 1 wcet_bb1320_bb1324 = 2; /*Phase_0.*/
-1 wcet_bb1320_bb1324 + 1 wcet_bb1320 >= 0; /*Phase_0.*/
-10 L_478 + -1 wcet_bb1323 + -1 C_bb1320 + 1 wcet_bb1320_bb1323 = -10; /*Phase_0., DAH BB 1323 Line L_478(1*(11-1))*/
-1 wcet_bb1320_bb1323 + 1 wcet_bb1320 >= 0; /*Phase_0.*/
-1 wcet_bb1332 + -1 C_bb1324 + 1 wcet_bb1324_bb1332 = 2; /*Phase_0.*/
-1 wcet_bb1324_bb1332 + 1 wcet_bb1324 >= 0; /*Phase_0.*/
-1 wcet_bb1331 + -1 C_bb1324 + 1 wcet_bb1324_bb1331 = 0; /*Phase_0.*/
-1 wcet_bb1324_bb1331 + 1 wcet_bb1324 >= 0; /*Phase_0.*/
-1 wcet_bb1336 + -1 C_bb1331 + 1 wcet_bb1331_bb1336 = 2; /*Phase_0.*/
-1 wcet_bb1331_bb1336 + 1 wcet_bb1331 >= 0; /*Phase_0.*/
-10 L_483 + -1 wcet_bb1335 + -1 C_bb1331 + 1 wcet_bb1331_bb1335 = -10; /*Phase_0., DAH BB 1335 Line L_483(1*(11-1))*/
-1 wcet_bb1331_bb1335 + 1 wcet_bb1331 >= 0; /*Phase_0.*/
-1 wcet_bb1336 + -1 C_bb1335 + 1 wcet_bb1335_bb1336 = 2; /*Phase_0.*/
-1 wcet_bb1335_bb1336 + 1 wcet_bb1335 >= 0; /*Phase_0.*/
-1 wcet_bb1345 + -20 L_484 + -1 C_bb1343 + -1 C_bb1335 + 1 wcet_bb1335_bb1343 = -20; /*Phase_0., DAH BB 1343 Line L_484(1*(11-1)), DAH BB 1345 Line L_484(1*(11-1))*/
-1 wcet_bb1335_bb1343 + 1 wcet_bb1335 >= 0; /*Phase_0.*/
-1 wcet_bb1345 + -1 C_bb1336 + 1 wcet_bb1336_bb1345 = 2; /*Phase_0.*/
-1 wcet_bb1336_bb1345 + 1 wcet_bb1336 >= 0; /*Phase_0.*/
-10 L_49f + -1 wcet_bb1344 + -1 C_bb1336 + 1 wcet_bb1336_bb1344 = -10; /*Phase_0., DAH BB 1344 Line L_49f(1*(11-1))*/
-1 wcet_bb1336_bb1344 + 1 wcet_bb1336 >= 0; /*Phase_0.*/
-1 wcet_bb1345 + -1 C_bb1344 + 1 wcet_bb1344_bb1345 = 2; /*Phase_0.*/
-1 wcet_bb1344_bb1345 + 1 wcet_bb1344 >= 0; /*Phase_0.*/
-10 L_484 + -1 wcet_bb1345 + -1 C_bb1343 + -10 L_4a1 + -1 C_bb1351 + -1 C_bb1344 + 1 wcet_bb1344_bb1351 = -18; /*Phase_0., DAH BB 1351 Line L_4a1(1*(11-1)), DAH BB 1345 Line L_484(1*(11-1))*/
-1 wcet_bb1344_bb1351 + 1 wcet_bb1344 >= 0; /*Phase_0.*/
-1 wcet_bb1333 + -1 C_bb1345 + 1 wcet_bb1345_bb1333 = 2; /*Phase_0.*/
-1 wcet_bb1345_bb1333 + 1 wcet_bb1345 >= 0; /*Phase_0.*/
-10 L_485 + -1 wcet_bb1352 + -1 C_bb1345 + 1 wcet_bb1345_bb1352 = -10; /*Phase_0., DAH BB 1352 Line L_485(1*(11-1))*/
-1 wcet_bb1345_bb1352 + 1 wcet_bb1345 >= 0; /*Phase_0.*/
-1 wcet_bb1354 + -1 C_bb1352 + 1 wcet_bb1352_bb1354 = 2; /*Phase_0.*/
-1 wcet_bb1352_bb1354 + 1 wcet_bb1352 >= 0; /*Phase_0.*/
-10 L_486 + -1 wcet_bb1353 + -1 C_bb1352 + 1 wcet_bb1352_bb1353 = -10; /*Phase_0., DAH BB 1353 Line L_486(1*(11-1))*/
-1 wcet_bb1352_bb1353 + 1 wcet_bb1352 >= 0; /*Phase_0.*/
-1 wcet_bb1356 + -1 C_bb1354 + 1 wcet_bb1354_bb1356 = 2; /*Phase_0.*/
-1 wcet_bb1354_bb1356 + 1 wcet_bb1354 >= 0; /*Phase_0.*/
-10 L_497 + -1 wcet_bb1355 + -1 C_bb1354 + 1 wcet_bb1354_bb1355 = -10; /*Phase_0., DAH BB 1355 Line L_497(1*(11-1))*/
-1 wcet_bb1354_bb1355 + 1 wcet_bb1354 >= 0; /*Phase_0.*/
-1 C_bb1319 + -1 C_bb1349 + -1 C_bb1360 + -1 C_bb1356 + 1 wcet_bb1356_bb1360 = 6; /*Phase_0.*/
-1 wcet_bb1356_bb1360 + 1 wcet_bb1356 >= 0; /*Phase_0.*/
-1 C_bb1319 + -10 L_49c + -1 C_bb1359 + -1 C_bb1356 + 1 wcet_bb1356_bb1359 = -8; /*Phase_0., DAH BB 1359 Line L_49c(1*(11-1))*/
-1 wcet_bb1356_bb1359 + 1 wcet_bb1356 >= 0; /*Phase_0.*/
-1 C_bb1319 + -1 C_bb1358 + -1 C_bb1355 + 1 wcet_bb1355_bb1358 = 4; /*Phase_0.*/
-1 wcet_bb1355_bb1358 + 1 wcet_bb1355 >= 0; /*Phase_0.*/
-1 C_bb1319 + -1 C_bb1349 + -10 L_499 + -1 C_bb1360 + -10 L_497 + -1 C_bb1357 + -1 C_bb1355 + 1 wcet_bb1355_bb1357 = -16; /*Phase_0., DAH BB 1357 Line L_497(1*(11-1)), DAH BB 1360 Line L_499(1*(11-1))*/
-1 wcet_bb1355_bb1357 + 1 wcet_bb1355 >= 0; /*Phase_0.*/
-1 wcet_bb1332 + -1 C_bb1353 + 1 wcet_bb1353_bb1332 = 2; /*Phase_0.*/
-1 wcet_bb1353_bb1332 + 1 wcet_bb1353 >= 0; /*Phase_0.*/
-10 L_486 + -1 wcet_bb1334 + -1 C_bb1353 + 1 wcet_bb1353_bb1334 = -10; /*Phase_0., DAH BB 1334 Line L_486(1*(11-1))*/
-1 wcet_bb1353_bb1334 + 1 wcet_bb1353 >= 0; /*Phase_0.*/
-1 wcet_bb1338 + -1 C_bb1332 + 1 wcet_bb1332_bb1338 = 2; /*Phase_0.*/
-1 wcet_bb1332_bb1338 + 1 wcet_bb1332 >= 0; /*Phase_0.*/
-10 L_48a + -1 wcet_bb1337 + -1 C_bb1332 + 1 wcet_bb1332_bb1337 = -10; /*Phase_0., DAH BB 1337 Line L_48a(1*(11-1))*/
-1 wcet_bb1332_bb1337 + 1 wcet_bb1332 >= 0; /*Phase_0.*/
-1 C_bb1319 + -1 C_bb1348 + -1 C_bb1338 + 1 wcet_bb1338_bb1348 = 4; /*Phase_0.*/
-1 wcet_bb1338_bb1348 + 1 wcet_bb1338 >= 0; /*Phase_0.*/
-1 C_bb1319 + -10 L_48f + -1 C_bb1347 + -1 C_bb1338 + 1 wcet_bb1338_bb1347 = -8; /*Phase_0., DAH BB 1347 Line L_48f(1*(11-1))*/
-1 wcet_bb1338_bb1347 + 1 wcet_bb1338 >= 0; /*Phase_0.*/
-1 C_bb1319 + -1 C_bb1326 + -1 C_bb1337 + 1 wcet_bb1337_bb1326 = 4; /*Phase_0.*/
-1 wcet_bb1337_bb1326 + 1 wcet_bb1337 >= 0; /*Phase_0.*/
-1 C_bb1319 + -10 L_48c + -1 C_bb1348 + -10 L_48a + -1 C_bb1346 + -1 C_bb1337 + 1 wcet_bb1337_bb1346 = -18; /*Phase_0., DAH BB 1346 Line L_48a(1*(11-1)), DAH BB 1348 Line L_48c(1*(11-1))*/
-1 wcet_bb1337_bb1346 + 1 wcet_bb1337 >= 0; /*Phase_0.*/
-1 wcet_bb1334 + -1 C_bb1330 + -1 C_bb1323 + 1 wcet_bb1323_bb1330 = 4; /*Phase_0.*/
-1 wcet_bb1323_bb1330 + 1 wcet_bb1323 >= 0; /*Phase_0.*/
-10 L_47a + -1 wcet_bb1333 + -10 L_479 + -1 C_bb1329 + -1 C_bb1323 + 1 wcet_bb1323_bb1329 = -20; /*Phase_0., DAH BB 1329 Line L_479(1*(11-1)), DAH BB 1333 Line L_47a(1*(11-1))*/
-1 wcet_bb1323_bb1329 + 1 wcet_bb1323 >= 0; /*Phase_0.*/
-1 C_bb1319 + -1 C_bb1342 + -1 C_bb1334 + 1 wcet_bb1334_bb1342 = 4; /*Phase_0.*/
-1 wcet_bb1334_bb1342 + 1 wcet_bb1334 >= 0; /*Phase_0.*/
-10 L_486 + -1 wcet_bb1341 + -1 C_bb1334 + 1 wcet_bb1334_bb1341 = -10; /*Phase_0., DAH BB 1341 Line L_486(1*(11-1))*/
-1 wcet_bb1334_bb1341 + 1 wcet_bb1334 >= 0; /*Phase_0.*/
-1 C_bb1319 + -1 C_bb1341 + 1 wcet_bb1341_bb1319 = 2; /*Phase_0.*/
-1 wcet_bb1341_bb1319 + 1 wcet_bb1341 >= 0; /*Phase_0.*/
-1 C_bb1319 + -10 L_487 + -1 C_bb1342 + -1 C_bb1341 + 1 wcet_bb1341_bb1342 = -8; /*Phase_0., DAH BB 1342 Line L_487(1*(11-1))*/
-1 wcet_bb1341_bb1342 + 1 wcet_bb1341 >= 0; /*Phase_0.*/
-1 wcet_bb1340 + -1 C_bb1333 + 1 wcet_bb1333_bb1340 = 2; /*Phase_0.*/
-1 wcet_bb1333_bb1340 + 1 wcet_bb1333 >= 0; /*Phase_0.*/
-1 C_bb1319 + -1 C_bb1349 + -10 L_47a + -1 C_bb1339 + -1 C_bb1333 + 1 wcet_bb1333_bb1339 = -8; /*Phase_0., DAH BB 1339 Line L_47a(1*(11-1))*/
-1 wcet_bb1333_bb1339 + 1 wcet_bb1333 >= 0; /*Phase_0.*/
-1 C_bb1319 + -1 C_bb1349 + -1 C_bb1339 + -1 C_bb1340 + 1 wcet_bb1340_bb1339 = 4; /*Phase_0.*/
-1 wcet_bb1340_bb1339 + 1 wcet_bb1340 >= 0; /*Phase_0.*/
-1 C_bb1319 + -1 C_bb1349 + -10 L_491 + -1 C_bb1350 + -1 C_bb1340 + 1 wcet_bb1340_bb1350 = -6; /*Phase_0., DAH BB 1350 Line L_491(1*(11-1))*/
-1 wcet_bb1340_bb1350 + 1 wcet_bb1340 >= 0; /*Phase_0.*/
-1 wcet_bb1316 + 1 Wcet_basicmath___cosf_bb1316 = 2; /*Phase_0.*/
-10 L_450_Pbb1310 + -1 C_bb1313 + -2 C_bb1310 + 1 wcet_bb1310_bb1313 = -8; /*Phase_1310., DAH BB 1313 Line L_450_Pbb1310(1*(11-1))*/
-1 wcet_bb1310_bb1313 + 1 wcetloop_1310 >= 0; /*Phase_1310.*/
-1 C_bb1306 + -1 C_bb1304 + 1 wcet_bb1304_bb1306 = 2; /*Phase_0.*/
-1 wcet_bb1304_bb1306 + 1 wcet_bb1304 >= 0; /*Phase_0.*/
-10 L_44b + -1 wcet_bb1305 + -1 C_bb1304 + 1 wcet_bb1304_bb1305 = -10; /*Phase_0., DAH BB 1305 Line L_44b(1*(11-1))*/
-1 wcet_bb1304_bb1305 + 1 wcet_bb1304 >= 0; /*Phase_0.*/
-1 C_bb1306 + -1 C_bb1308 + -1 C_bb1305 + 1 wcet_bb1305_bb1308 = 4; /*Phase_0.*/
-1 wcet_bb1305_bb1308 + 1 wcet_bb1305 >= 0; /*Phase_0.*/
-10 L_44b + -1 wcet_bb1307 + -1 C_bb1305 + 1 wcet_bb1305_bb1307 = -10; /*Phase_0., DAH BB 1307 Line L_44b(1*(11-1))*/
-1 wcet_bb1305_bb1307 + 1 wcet_bb1305 >= 0; /*Phase_0.*/
-1 C_bb1306 + -20 L_44f + -1 C_bb1315 + -10 L_44d_Pbb1314 + -26 C_bb1314 + -1 C_bb1311 + -10 L_450 + -1 C_bb1312 + -10 L_450_Pbb1310 + -1 wcetloop_1310 + -1 C_bb1307 + 1 wcet_bb1307_bb1310 = 4; /*Phase_0., DFM BB 1310 Line L_450_Pbb1310(1*(11-1)), DAH BB 1312 Line L_450(1*(11-1)), DFH BB 1314 Line L_44d_Pbb1314(1* (11-1)), DAH BB 1315 Line L_44f(1*(11-1)), DAH BB 1306 Line L_44f(1*(11-1))*/
-1 wcet_bb1307_bb1310 + 1 wcet_bb1307 >= 0; /*Phase_0.*/
-1 C_bb1306 + -20 L_44f + -1 C_bb1315 + -10 L_44d_Pbb1314 + -26 C_bb1314 + -10 L_44c + -1 C_bb1311 + -1 C_bb1309 + -1 C_bb1307 + 1 wcet_bb1307_bb1309 = 10; /*Phase_0., DAH BB 1311 Line L_44c(1*(11-1)), DFH BB 1314 Line L_44d_Pbb1314(1* (11-1)), DAH BB 1315 Line L_44f(1*(11-1)), DAH BB 1306 Line L_44f(1*(11-1))*/
-1 wcet_bb1307_bb1309 + 1 wcet_bb1307 >= 0; /*Phase_0.*/
-1 wcet_bb1304 + 1 Wcet_basicmath___ieee754_sqrtf_bb1304 = 2; /*Phase_0.*/
-1 wcet_bb1261 + -1 C_bb1259 + 1 wcet_bb1259_bb1261 = 2; /*Phase_0.*/
-1 wcet_bb1259_bb1261 + 1 wcet_bb1259 >= 0; /*Phase_0.*/
-10 L_473 + -1 wcet_bb1260 + -1 C_bb1259 + 1 wcet_bb1259_bb1260 = -10; /*Phase_0., DAH BB 1260 Line L_473(1*(11-1))*/
-1 wcet_bb1259_bb1260 + 1 wcet_bb1259 >= 0; /*Phase_0.*/
-1 wcet_bb1265 + -1 C_bb1261 + 1 wcet_bb1261_bb1265 = 2; /*Phase_0.*/
-1 wcet_bb1261_bb1265 + 1 wcet_bb1261 >= 0; /*Phase_0.*/
-10 L_474 + -1 wcet_bb1264 + -1 C_bb1261 + 1 wcet_bb1261_bb1264 = -10; /*Phase_0., DAH BB 1264 Line L_474(1*(11-1))*/
-1 wcet_bb1261_bb1264 + 1 wcet_bb1261 >= 0; /*Phase_0.*/
-1 C_bb1271 + -1 C_bb1265 + 1 wcet_bb1265_bb1271 = 2; /*Phase_0.*/
-1 wcet_bb1265_bb1271 + 1 wcet_bb1265 >= 0; /*Phase_0.*/
-10 L_47f + -1 C_bb1270 + -1 C_bb1265 + 1 wcet_bb1265_bb1270 = -10; /*Phase_0., DAH BB 1270 Line L_47f(1*(11-1))*/
-1 wcet_bb1265_bb1270 + 1 wcet_bb1265 >= 0; /*Phase_0.*/
-1 C_bb1262 + -1 C_bb1269 + -1 C_bb1264 + 1 wcet_bb1264_bb1269 = 4; /*Phase_0.*/
-1 wcet_bb1264_bb1269 + 1 wcet_bb1264 >= 0; /*Phase_0.*/
-1 C_bb1271 + -10 L_475 + -1 C_bb1268 + -1 C_bb1264 + 1 wcet_bb1264_bb1268 = -10; /*Phase_0., DAH BB 1268 Line L_475(1*(11-1))*/
-1 wcet_bb1264_bb1268 + 1 wcet_bb1264 >= 0; /*Phase_0.*/
-1 wcet_bb1263 + -1 C_bb1260 + 1 wcet_bb1260_bb1263 = 2; /*Phase_0.*/
-1 wcet_bb1260_bb1263 + 1 wcet_bb1260 >= 0; /*Phase_0.*/
-10 L_474 + -1 C_bb1262 + -1 C_bb1260 + 1 wcet_bb1260_bb1262 = -10; /*Phase_0., DAH BB 1262 Line L_474(1*(11-1))*/
-1 wcet_bb1260_bb1262 + 1 wcet_bb1260 >= 0; /*Phase_0.*/
-1 wcet_bb1267 + -1 C_bb1263 + 1 wcet_bb1263_bb1267 = 2; /*Phase_0.*/
-1 wcet_bb1263_bb1267 + 1 wcet_bb1263 >= 0; /*Phase_0.*/
-10 L_478 + -1 wcet_bb1266 + -1 C_bb1263 + 1 wcet_bb1263_bb1266 = -10; /*Phase_0., DAH BB 1266 Line L_478(1*(11-1))*/
-1 wcet_bb1263_bb1266 + 1 wcet_bb1263 >= 0; /*Phase_0.*/
-1 wcet_bb1275 + -1 C_bb1267 + 1 wcet_bb1267_bb1275 = 2; /*Phase_0.*/
-1 wcet_bb1267_bb1275 + 1 wcet_bb1267 >= 0; /*Phase_0.*/
-1 wcet_bb1274 + -1 C_bb1267 + 1 wcet_bb1267_bb1274 = 0; /*Phase_0.*/
-1 wcet_bb1267_bb1274 + 1 wcet_bb1267 >= 0; /*Phase_0.*/
-1 wcet_bb1279 + -1 C_bb1274 + 1 wcet_bb1274_bb1279 = 2; /*Phase_0.*/
-1 wcet_bb1274_bb1279 + 1 wcet_bb1274 >= 0; /*Phase_0.*/
-10 L_483 + -1 wcet_bb1278 + -1 C_bb1274 + 1 wcet_bb1274_bb1278 = -10; /*Phase_0., DAH BB 1278 Line L_483(1*(11-1))*/
-1 wcet_bb1274_bb1278 + 1 wcet_bb1274 >= 0; /*Phase_0.*/
-1 wcet_bb1279 + -1 C_bb1278 + 1 wcet_bb1278_bb1279 = 2; /*Phase_0.*/
-1 wcet_bb1278_bb1279 + 1 wcet_bb1278 >= 0; /*Phase_0.*/
-1 wcet_bb1288 + -20 L_484 + -1 C_bb1286 + -1 C_bb1278 + 1 wcet_bb1278_bb1286 = -20; /*Phase_0., DAH BB 1286 Line L_484(1*(11-1)), DAH BB 1288 Line L_484(1*(11-1))*/
-1 wcet_bb1278_bb1286 + 1 wcet_bb1278 >= 0; /*Phase_0.*/
-1 wcet_bb1288 + -1 C_bb1279 + 1 wcet_bb1279_bb1288 = 2; /*Phase_0.*/
-1 wcet_bb1279_bb1288 + 1 wcet_bb1279 >= 0; /*Phase_0.*/
-10 L_49f + -1 wcet_bb1287 + -1 C_bb1279 + 1 wcet_bb1279_bb1287 = -10; /*Phase_0., DAH BB 1287 Line L_49f(1*(11-1))*/
-1 wcet_bb1279_bb1287 + 1 wcet_bb1279 >= 0; /*Phase_0.*/
-1 wcet_bb1288 + -1 C_bb1287 + 1 wcet_bb1287_bb1288 = 2; /*Phase_0.*/
-1 wcet_bb1287_bb1288 + 1 wcet_bb1287 >= 0; /*Phase_0.*/
-10 L_484 + -1 wcet_bb1288 + -1 C_bb1286 + -10 L_4a1 + -1 C_bb1294 + -1 C_bb1287 + 1 wcet_bb1287_bb1294 = -18; /*Phase_0., DAH BB 1294 Line L_4a1(1*(11-1)), DAH BB 1288 Line L_484(1*(11-1))*/
-1 wcet_bb1287_bb1294 + 1 wcet_bb1287 >= 0; /*Phase_0.*/
-1 wcet_bb1276 + -1 C_bb1288 + 1 wcet_bb1288_bb1276 = 2; /*Phase_0.*/
-1 wcet_bb1288_bb1276 + 1 wcet_bb1288 >= 0; /*Phase_0.*/
-10 L_485 + -1 wcet_bb1295 + -1 C_bb1288 + 1 wcet_bb1288_bb1295 = -10; /*Phase_0., DAH BB 1295 Line L_485(1*(11-1))*/
-1 wcet_bb1288_bb1295 + 1 wcet_bb1288 >= 0; /*Phase_0.*/
-1 wcet_bb1297 + -1 C_bb1295 + 1 wcet_bb1295_bb1297 = 2; /*Phase_0.*/
-1 wcet_bb1295_bb1297 + 1 wcet_bb1295 >= 0; /*Phase_0.*/
-10 L_486 + -1 wcet_bb1296 + -1 C_bb1295 + 1 wcet_bb1295_bb1296 = -10; /*Phase_0., DAH BB 1296 Line L_486(1*(11-1))*/
-1 wcet_bb1295_bb1296 + 1 wcet_bb1295 >= 0; /*Phase_0.*/
-1 wcet_bb1299 + -1 C_bb1297 + 1 wcet_bb1297_bb1299 = 2; /*Phase_0.*/
-1 wcet_bb1297_bb1299 + 1 wcet_bb1297 >= 0; /*Phase_0.*/
-10 L_497 + -1 wcet_bb1298 + -1 C_bb1297 + 1 wcet_bb1297_bb1298 = -10; /*Phase_0., DAH BB 1298 Line L_497(1*(11-1))*/
-1 wcet_bb1297_bb1298 + 1 wcet_bb1297 >= 0; /*Phase_0.*/
-1 C_bb1262 + -1 C_bb1292 + -1 C_bb1303 + -1 C_bb1299 + 1 wcet_bb1299_bb1303 = 6; /*Phase_0.*/
-1 wcet_bb1299_bb1303 + 1 wcet_bb1299 >= 0; /*Phase_0.*/
-1 C_bb1262 + -10 L_49c + -1 C_bb1302 + -1 C_bb1299 + 1 wcet_bb1299_bb1302 = -8; /*Phase_0., DAH BB 1302 Line L_49c(1*(11-1))*/
-1 wcet_bb1299_bb1302 + 1 wcet_bb1299 >= 0; /*Phase_0.*/
-1 C_bb1262 + -1 C_bb1301 + -1 C_bb1298 + 1 wcet_bb1298_bb1301 = 4; /*Phase_0.*/
-1 wcet_bb1298_bb1301 + 1 wcet_bb1298 >= 0; /*Phase_0.*/
-1 C_bb1262 + -1 C_bb1292 + -10 L_499 + -1 C_bb1303 + -10 L_497 + -1 C_bb1300 + -1 C_bb1298 + 1 wcet_bb1298_bb1300 = -16; /*Phase_0., DAH BB 1300 Line L_497(1*(11-1)), DAH BB 1303 Line L_499(1*(11-1))*/
-1 wcet_bb1298_bb1300 + 1 wcet_bb1298 >= 0; /*Phase_0.*/
-1 wcet_bb1275 + -1 C_bb1296 + 1 wcet_bb1296_bb1275 = 2; /*Phase_0.*/
-1 wcet_bb1296_bb1275 + 1 wcet_bb1296 >= 0; /*Phase_0.*/
-10 L_486 + -1 wcet_bb1277 + -1 C_bb1296 + 1 wcet_bb1296_bb1277 = -10; /*Phase_0., DAH BB 1277 Line L_486(1*(11-1))*/
-1 wcet_bb1296_bb1277 + 1 wcet_bb1296 >= 0; /*Phase_0.*/
-1 wcet_bb1281 + -1 C_bb1275 + 1 wcet_bb1275_bb1281 = 2; /*Phase_0.*/
-1 wcet_bb1275_bb1281 + 1 wcet_bb1275 >= 0; /*Phase_0.*/
-10 L_48a + -1 wcet_bb1280 + -1 C_bb1275 + 1 wcet_bb1275_bb1280 = -10; /*Phase_0., DAH BB 1280 Line L_48a(1*(11-1))*/
-1 wcet_bb1275_bb1280 + 1 wcet_bb1275 >= 0; /*Phase_0.*/
-1 C_bb1262 + -1 C_bb1291 + -1 C_bb1281 + 1 wcet_bb1281_bb1291 = 4; /*Phase_0.*/
-1 wcet_bb1281_bb1291 + 1 wcet_bb1281 >= 0; /*Phase_0.*/
-1 C_bb1262 + -10 L_48f + -1 C_bb1290 + -1 C_bb1281 + 1 wcet_bb1281_bb1290 = -8; /*Phase_0., DAH BB 1290 Line L_48f(1*(11-1))*/
-1 wcet_bb1281_bb1290 + 1 wcet_bb1281 >= 0; /*Phase_0.*/
-1 C_bb1262 + -1 C_bb1269 + -1 C_bb1280 + 1 wcet_bb1280_bb1269 = 4; /*Phase_0.*/
-1 wcet_bb1280_bb1269 + 1 wcet_bb1280 >= 0; /*Phase_0.*/
-1 C_bb1262 + -10 L_48c + -1 C_bb1291 + -10 L_48a + -1 C_bb1289 + -1 C_bb1280 + 1 wcet_bb1280_bb1289 = -18; /*Phase_0., DAH BB 1289 Line L_48a(1*(11-1)), DAH BB 1291 Line L_48c(1*(11-1))*/
-1 wcet_bb1280_bb1289 + 1 wcet_bb1280 >= 0; /*Phase_0.*/
-1 wcet_bb1277 + -1 C_bb1273 + -1 C_bb1266 + 1 wcet_bb1266_bb1273 = 4; /*Phase_0.*/
-1 wcet_bb1266_bb1273 + 1 wcet_bb1266 >= 0; /*Phase_0.*/
-10 L_47a + -1 wcet_bb1276 + -10 L_479 + -1 C_bb1272 + -1 C_bb1266 + 1 wcet_bb1266_bb1272 = -20; /*Phase_0., DAH BB 1272 Line L_479(1*(11-1)), DAH BB 1276 Line L_47a(1*(11-1))*/
-1 wcet_bb1266_bb1272 + 1 wcet_bb1266 >= 0; /*Phase_0.*/
-1 C_bb1262 + -1 C_bb1285 + -1 C_bb1277 + 1 wcet_bb1277_bb1285 = 4; /*Phase_0.*/
-1 wcet_bb1277_bb1285 + 1 wcet_bb1277 >= 0; /*Phase_0.*/
-10 L_486 + -1 wcet_bb1284 + -1 C_bb1277 + 1 wcet_bb1277_bb1284 = -10; /*Phase_0., DAH BB 1284 Line L_486(1*(11-1))*/
-1 wcet_bb1277_bb1284 + 1 wcet_bb1277 >= 0; /*Phase_0.*/
-1 C_bb1262 + -1 C_bb1284 + 1 wcet_bb1284_bb1262 = 2; /*Phase_0.*/
-1 wcet_bb1284_bb1262 + 1 wcet_bb1284 >= 0; /*Phase_0.*/
-1 C_bb1262 + -10 L_487 + -1 C_bb1285 + -1 C_bb1284 + 1 wcet_bb1284_bb1285 = -8; /*Phase_0., DAH BB 1285 Line L_487(1*(11-1))*/
-1 wcet_bb1284_bb1285 + 1 wcet_bb1284 >= 0; /*Phase_0.*/
-1 wcet_bb1283 + -1 C_bb1276 + 1 wcet_bb1276_bb1283 = 2; /*Phase_0.*/
-1 wcet_bb1276_bb1283 + 1 wcet_bb1276 >= 0; /*Phase_0.*/
-1 C_bb1262 + -1 C_bb1292 + -10 L_47a + -1 C_bb1282 + -1 C_bb1276 + 1 wcet_bb1276_bb1282 = -8; /*Phase_0., DAH BB 1282 Line L_47a(1*(11-1))*/
-1 wcet_bb1276_bb1282 + 1 wcet_bb1276 >= 0; /*Phase_0.*/
-1 C_bb1262 + -1 C_bb1292 + -1 C_bb1282 + -1 C_bb1283 + 1 wcet_bb1283_bb1282 = 4; /*Phase_0.*/
-1 wcet_bb1283_bb1282 + 1 wcet_bb1283 >= 0; /*Phase_0.*/
-1 C_bb1262 + -1 C_bb1292 + -10 L_491 + -1 C_bb1293 + -1 C_bb1283 + 1 wcet_bb1283_bb1293 = -6; /*Phase_0., DAH BB 1293 Line L_491(1*(11-1))*/
-1 wcet_bb1283_bb1293 + 1 wcet_bb1283 >= 0; /*Phase_0.*/
-1 wcet_bb1259 + 1 Wcet_basicmath___cosf_bb1259 = 2; /*Phase_0.*/
-10 L_450_Pbb1253 + -1 C_bb1256 + -2 C_bb1253 + 1 wcet_bb1253_bb1256 = -8; /*Phase_1253., DAH BB 1256 Line L_450_Pbb1253(1*(11-1))*/
-1 wcet_bb1253_bb1256 + 1 wcetloop_1253 >= 0; /*Phase_1253.*/
-1 C_bb1249 + -1 C_bb1247 + 1 wcet_bb1247_bb1249 = 2; /*Phase_0.*/
-1 wcet_bb1247_bb1249 + 1 wcet_bb1247 >= 0; /*Phase_0.*/
-10 L_44b + -1 wcet_bb1248 + -1 C_bb1247 + 1 wcet_bb1247_bb1248 = -10; /*Phase_0., DAH BB 1248 Line L_44b(1*(11-1))*/
-1 wcet_bb1247_bb1248 + 1 wcet_bb1247 >= 0; /*Phase_0.*/
-1 C_bb1249 + -1 C_bb1251 + -1 C_bb1248 + 1 wcet_bb1248_bb1251 = 4; /*Phase_0.*/
-1 wcet_bb1248_bb1251 + 1 wcet_bb1248 >= 0; /*Phase_0.*/
-10 L_44b + -1 wcet_bb1250 + -1 C_bb1248 + 1 wcet_bb1248_bb1250 = -10; /*Phase_0., DAH BB 1250 Line L_44b(1*(11-1))*/
-1 wcet_bb1248_bb1250 + 1 wcet_bb1248 >= 0; /*Phase_0.*/
-1 C_bb1249 + -20 L_44f + -1 C_bb1258 + -10 L_44d_Pbb1257 + -26 C_bb1257 + -1 C_bb1254 + -10 L_450 + -1 C_bb1255 + -10 L_450_Pbb1253 + -1 wcetloop_1253 + -1 C_bb1250 + 1 wcet_bb1250_bb1253 = 4; /*Phase_0., DFM BB 1253 Line L_450_Pbb1253(1*(11-1)), DAH BB 1255 Line L_450(1*(11-1)), DFH BB 1257 Line L_44d_Pbb1257(1* (11-1)), DAH BB 1258 Line L_44f(1*(11-1)), DAH BB 1249 Line L_44f(1*(11-1))*/
-1 wcet_bb1250_bb1253 + 1 wcet_bb1250 >= 0; /*Phase_0.*/
-1 C_bb1249 + -20 L_44f + -1 C_bb1258 + -10 L_44d_Pbb1257 + -26 C_bb1257 + -10 L_44c + -1 C_bb1254 + -1 C_bb1252 + -1 C_bb1250 + 1 wcet_bb1250_bb1252 = 10; /*Phase_0., DAH BB 1254 Line L_44c(1*(11-1)), DFH BB 1257 Line L_44d_Pbb1257(1* (11-1)), DAH BB 1258 Line L_44f(1*(11-1)), DAH BB 1249 Line L_44f(1*(11-1))*/
-1 wcet_bb1250_bb1252 + 1 wcet_bb1250 >= 0; /*Phase_0.*/
-1 wcet_bb1247 + 1 Wcet_basicmath___ieee754_sqrtf_bb1247 = 2; /*Phase_0.*/
-1 wcet_bb1204 + -1 C_bb1202 + 1 wcet_bb1202_bb1204 = 2; /*Phase_0.*/
-1 wcet_bb1202_bb1204 + 1 wcet_bb1202 >= 0; /*Phase_0.*/
-10 L_473 + -1 wcet_bb1203 + -1 C_bb1202 + 1 wcet_bb1202_bb1203 = -10; /*Phase_0., DAH BB 1203 Line L_473(1*(11-1))*/
-1 wcet_bb1202_bb1203 + 1 wcet_bb1202 >= 0; /*Phase_0.*/
-1 wcet_bb1208 + -1 C_bb1204 + 1 wcet_bb1204_bb1208 = 2; /*Phase_0.*/
-1 wcet_bb1204_bb1208 + 1 wcet_bb1204 >= 0; /*Phase_0.*/
-10 L_474 + -1 wcet_bb1207 + -1 C_bb1204 + 1 wcet_bb1204_bb1207 = -10; /*Phase_0., DAH BB 1207 Line L_474(1*(11-1))*/
-1 wcet_bb1204_bb1207 + 1 wcet_bb1204 >= 0; /*Phase_0.*/
-1 C_bb1214 + -1 C_bb1208 + 1 wcet_bb1208_bb1214 = 2; /*Phase_0.*/
-1 wcet_bb1208_bb1214 + 1 wcet_bb1208 >= 0; /*Phase_0.*/
-10 L_47f + -1 C_bb1213 + -1 C_bb1208 + 1 wcet_bb1208_bb1213 = -10; /*Phase_0., DAH BB 1213 Line L_47f(1*(11-1))*/
-1 wcet_bb1208_bb1213 + 1 wcet_bb1208 >= 0; /*Phase_0.*/
-1 C_bb1205 + -1 C_bb1212 + -1 C_bb1207 + 1 wcet_bb1207_bb1212 = 4; /*Phase_0.*/
-1 wcet_bb1207_bb1212 + 1 wcet_bb1207 >= 0; /*Phase_0.*/
-1 C_bb1214 + -10 L_475 + -1 C_bb1211 + -1 C_bb1207 + 1 wcet_bb1207_bb1211 = -10; /*Phase_0., DAH BB 1211 Line L_475(1*(11-1))*/
-1 wcet_bb1207_bb1211 + 1 wcet_bb1207 >= 0; /*Phase_0.*/
-1 wcet_bb1206 + -1 C_bb1203 + 1 wcet_bb1203_bb1206 = 2; /*Phase_0.*/
-1 wcet_bb1203_bb1206 + 1 wcet_bb1203 >= 0; /*Phase_0.*/
-10 L_474 + -1 C_bb1205 + -1 C_bb1203 + 1 wcet_bb1203_bb1205 = -10; /*Phase_0., DAH BB 1205 Line L_474(1*(11-1))*/
-1 wcet_bb1203_bb1205 + 1 wcet_bb1203 >= 0; /*Phase_0.*/
-1 wcet_bb1210 + -1 C_bb1206 + 1 wcet_bb1206_bb1210 = 2; /*Phase_0.*/
-1 wcet_bb1206_bb1210 + 1 wcet_bb1206 >= 0; /*Phase_0.*/
-10 L_478 + -1 wcet_bb1209 + -1 C_bb1206 + 1 wcet_bb1206_bb1209 = -10; /*Phase_0., DAH BB 1209 Line L_478(1*(11-1))*/
-1 wcet_bb1206_bb1209 + 1 wcet_bb1206 >= 0; /*Phase_0.*/
-1 wcet_bb1218 + -1 C_bb1210 + 1 wcet_bb1210_bb1218 = 2; /*Phase_0.*/
-1 wcet_bb1210_bb1218 + 1 wcet_bb1210 >= 0; /*Phase_0.*/
-1 wcet_bb1217 + -1 C_bb1210 + 1 wcet_bb1210_bb1217 = 0; /*Phase_0.*/
-1 wcet_bb1210_bb1217 + 1 wcet_bb1210 >= 0; /*Phase_0.*/
-1 wcet_bb1222 + -1 C_bb1217 + 1 wcet_bb1217_bb1222 = 2; /*Phase_0.*/
-1 wcet_bb1217_bb1222 + 1 wcet_bb1217 >= 0; /*Phase_0.*/
-10 L_483 + -1 wcet_bb1221 + -1 C_bb1217 + 1 wcet_bb1217_bb1221 = -10; /*Phase_0., DAH BB 1221 Line L_483(1*(11-1))*/
-1 wcet_bb1217_bb1221 + 1 wcet_bb1217 >= 0; /*Phase_0.*/
-1 wcet_bb1222 + -1 C_bb1221 + 1 wcet_bb1221_bb1222 = 2; /*Phase_0.*/
-1 wcet_bb1221_bb1222 + 1 wcet_bb1221 >= 0; /*Phase_0.*/
-1 wcet_bb1231 + -20 L_484 + -1 C_bb1229 + -1 C_bb1221 + 1 wcet_bb1221_bb1229 = -20; /*Phase_0., DAH BB 1229 Line L_484(1*(11-1)), DAH BB 1231 Line L_484(1*(11-1))*/
-1 wcet_bb1221_bb1229 + 1 wcet_bb1221 >= 0; /*Phase_0.*/
-1 wcet_bb1231 + -1 C_bb1222 + 1 wcet_bb1222_bb1231 = 2; /*Phase_0.*/
-1 wcet_bb1222_bb1231 + 1 wcet_bb1222 >= 0; /*Phase_0.*/
-10 L_49f + -1 wcet_bb1230 + -1 C_bb1222 + 1 wcet_bb1222_bb1230 = -10; /*Phase_0., DAH BB 1230 Line L_49f(1*(11-1))*/
-1 wcet_bb1222_bb1230 + 1 wcet_bb1222 >= 0; /*Phase_0.*/
-1 wcet_bb1231 + -1 C_bb1230 + 1 wcet_bb1230_bb1231 = 2; /*Phase_0.*/
-1 wcet_bb1230_bb1231 + 1 wcet_bb1230 >= 0; /*Phase_0.*/
-10 L_484 + -1 wcet_bb1231 + -1 C_bb1229 + -10 L_4a1 + -1 C_bb1237 + -1 C_bb1230 + 1 wcet_bb1230_bb1237 = -18; /*Phase_0., DAH BB 1237 Line L_4a1(1*(11-1)), DAH BB 1231 Line L_484(1*(11-1))*/
-1 wcet_bb1230_bb1237 + 1 wcet_bb1230 >= 0; /*Phase_0.*/
-1 wcet_bb1219 + -1 C_bb1231 + 1 wcet_bb1231_bb1219 = 2; /*Phase_0.*/
-1 wcet_bb1231_bb1219 + 1 wcet_bb1231 >= 0; /*Phase_0.*/
-10 L_485 + -1 wcet_bb1238 + -1 C_bb1231 + 1 wcet_bb1231_bb1238 = -10; /*Phase_0., DAH BB 1238 Line L_485(1*(11-1))*/
-1 wcet_bb1231_bb1238 + 1 wcet_bb1231 >= 0; /*Phase_0.*/
-1 wcet_bb1240 + -1 C_bb1238 + 1 wcet_bb1238_bb1240 = 2; /*Phase_0.*/
-1 wcet_bb1238_bb1240 + 1 wcet_bb1238 >= 0; /*Phase_0.*/
-10 L_486 + -1 wcet_bb1239 + -1 C_bb1238 + 1 wcet_bb1238_bb1239 = -10; /*Phase_0., DAH BB 1239 Line L_486(1*(11-1))*/
-1 wcet_bb1238_bb1239 + 1 wcet_bb1238 >= 0; /*Phase_0.*/
-1 wcet_bb1242 + -1 C_bb1240 + 1 wcet_bb1240_bb1242 = 2; /*Phase_0.*/
-1 wcet_bb1240_bb1242 + 1 wcet_bb1240 >= 0; /*Phase_0.*/
-10 L_497 + -1 wcet_bb1241 + -1 C_bb1240 + 1 wcet_bb1240_bb1241 = -10; /*Phase_0., DAH BB 1241 Line L_497(1*(11-1))*/
-1 wcet_bb1240_bb1241 + 1 wcet_bb1240 >= 0; /*Phase_0.*/
-1 C_bb1205 + -1 C_bb1235 + -1 C_bb1246 + -1 C_bb1242 + 1 wcet_bb1242_bb1246 = 6; /*Phase_0.*/
-1 wcet_bb1242_bb1246 + 1 wcet_bb1242 >= 0; /*Phase_0.*/
-1 C_bb1205 + -10 L_49c + -1 C_bb1245 + -1 C_bb1242 + 1 wcet_bb1242_bb1245 = -8; /*Phase_0., DAH BB 1245 Line L_49c(1*(11-1))*/
-1 wcet_bb1242_bb1245 + 1 wcet_bb1242 >= 0; /*Phase_0.*/
-1 C_bb1205 + -1 C_bb1244 + -1 C_bb1241 + 1 wcet_bb1241_bb1244 = 4; /*Phase_0.*/
-1 wcet_bb1241_bb1244 + 1 wcet_bb1241 >= 0; /*Phase_0.*/
-1 C_bb1205 + -1 C_bb1235 + -10 L_499 + -1 C_bb1246 + -10 L_497 + -1 C_bb1243 + -1 C_bb1241 + 1 wcet_bb1241_bb1243 = -16; /*Phase_0., DAH BB 1243 Line L_497(1*(11-1)), DAH BB 1246 Line L_499(1*(11-1))*/
-1 wcet_bb1241_bb1243 + 1 wcet_bb1241 >= 0; /*Phase_0.*/
-1 wcet_bb1218 + -1 C_bb1239 + 1 wcet_bb1239_bb1218 = 2; /*Phase_0.*/
-1 wcet_bb1239_bb1218 + 1 wcet_bb1239 >= 0; /*Phase_0.*/
-10 L_486 + -1 wcet_bb1220 + -1 C_bb1239 + 1 wcet_bb1239_bb1220 = -10; /*Phase_0., DAH BB 1220 Line L_486(1*(11-1))*/
-1 wcet_bb1239_bb1220 + 1 wcet_bb1239 >= 0; /*Phase_0.*/
-1 wcet_bb1224 + -1 C_bb1218 + 1 wcet_bb1218_bb1224 = 2; /*Phase_0.*/
-1 wcet_bb1218_bb1224 + 1 wcet_bb1218 >= 0; /*Phase_0.*/
-10 L_48a + -1 wcet_bb1223 + -1 C_bb1218 + 1 wcet_bb1218_bb1223 = -10; /*Phase_0., DAH BB 1223 Line L_48a(1*(11-1))*/
-1 wcet_bb1218_bb1223 + 1 wcet_bb1218 >= 0; /*Phase_0.*/
-1 C_bb1205 + -1 C_bb1234 + -1 C_bb1224 + 1 wcet_bb1224_bb1234 = 4; /*Phase_0.*/
-1 wcet_bb1224_bb1234 + 1 wcet_bb1224 >= 0; /*Phase_0.*/
-1 C_bb1205 + -10 L_48f + -1 C_bb1233 + -1 C_bb1224 + 1 wcet_bb1224_bb1233 = -8; /*Phase_0., DAH BB 1233 Line L_48f(1*(11-1))*/
-1 wcet_bb1224_bb1233 + 1 wcet_bb1224 >= 0; /*Phase_0.*/
-1 C_bb1205 + -1 C_bb1212 + -1 C_bb1223 + 1 wcet_bb1223_bb1212 = 4; /*Phase_0.*/
-1 wcet_bb1223_bb1212 + 1 wcet_bb1223 >= 0; /*Phase_0.*/
-1 C_bb1205 + -10 L_48c + -1 C_bb1234 + -10 L_48a + -1 C_bb1232 + -1 C_bb1223 + 1 wcet_bb1223_bb1232 = -18; /*Phase_0., DAH BB 1232 Line L_48a(1*(11-1)), DAH BB 1234 Line L_48c(1*(11-1))*/
-1 wcet_bb1223_bb1232 + 1 wcet_bb1223 >= 0; /*Phase_0.*/
-1 wcet_bb1220 + -1 C_bb1216 + -1 C_bb1209 + 1 wcet_bb1209_bb1216 = 4; /*Phase_0.*/
-1 wcet_bb1209_bb1216 + 1 wcet_bb1209 >= 0; /*Phase_0.*/
-10 L_47a + -1 wcet_bb1219 + -10 L_479 + -1 C_bb1215 + -1 C_bb1209 + 1 wcet_bb1209_bb1215 = -20; /*Phase_0., DAH BB 1215 Line L_479(1*(11-1)), DAH BB 1219 Line L_47a(1*(11-1))*/
-1 wcet_bb1209_bb1215 + 1 wcet_bb1209 >= 0; /*Phase_0.*/
-1 C_bb1205 + -1 C_bb1228 + -1 C_bb1220 + 1 wcet_bb1220_bb1228 = 4; /*Phase_0.*/
-1 wcet_bb1220_bb1228 + 1 wcet_bb1220 >= 0; /*Phase_0.*/
-10 L_486 + -1 wcet_bb1227 + -1 C_bb1220 + 1 wcet_bb1220_bb1227 = -10; /*Phase_0., DAH BB 1227 Line L_486(1*(11-1))*/
-1 wcet_bb1220_bb1227 + 1 wcet_bb1220 >= 0; /*Phase_0.*/
-1 C_bb1205 + -1 C_bb1227 + 1 wcet_bb1227_bb1205 = 2; /*Phase_0.*/
-1 wcet_bb1227_bb1205 + 1 wcet_bb1227 >= 0; /*Phase_0.*/
-1 C_bb1205 + -10 L_487 + -1 C_bb1228 + -1 C_bb1227 + 1 wcet_bb1227_bb1228 = -8; /*Phase_0., DAH BB 1228 Line L_487(1*(11-1))*/
-1 wcet_bb1227_bb1228 + 1 wcet_bb1227 >= 0; /*Phase_0.*/
-1 wcet_bb1226 + -1 C_bb1219 + 1 wcet_bb1219_bb1226 = 2; /*Phase_0.*/
-1 wcet_bb1219_bb1226 + 1 wcet_bb1219 >= 0; /*Phase_0.*/
-1 C_bb1205 + -1 C_bb1235 + -10 L_47a + -1 C_bb1225 + -1 C_bb1219 + 1 wcet_bb1219_bb1225 = -8; /*Phase_0., DAH BB 1225 Line L_47a(1*(11-1))*/
-1 wcet_bb1219_bb1225 + 1 wcet_bb1219 >= 0; /*Phase_0.*/
-1 C_bb1205 + -1 C_bb1235 + -1 C_bb1225 + -1 C_bb1226 + 1 wcet_bb1226_bb1225 = 4; /*Phase_0.*/
-1 wcet_bb1226_bb1225 + 1 wcet_bb1226 >= 0; /*Phase_0.*/
-1 C_bb1205 + -1 C_bb1235 + -10 L_491 + -1 C_bb1236 + -1 C_bb1226 + 1 wcet_bb1226_bb1236 = -6; /*Phase_0., DAH BB 1236 Line L_491(1*(11-1))*/
-1 wcet_bb1226_bb1236 + 1 wcet_bb1226 >= 0; /*Phase_0.*/
-1 wcet_bb1202 + 1 Wcet_basicmath___cosf_bb1202 = 2; /*Phase_0.*/
-10 L_450_Pbb1196 + -1 C_bb1199 + -2 C_bb1196 + 1 wcet_bb1196_bb1199 = -8; /*Phase_1196., DAH BB 1199 Line L_450_Pbb1196(1*(11-1))*/
-1 wcet_bb1196_bb1199 + 1 wcetloop_1196 >= 0; /*Phase_1196.*/
-1 C_bb1192 + -1 C_bb1190 + 1 wcet_bb1190_bb1192 = 2; /*Phase_0.*/
-1 wcet_bb1190_bb1192 + 1 wcet_bb1190 >= 0; /*Phase_0.*/
-10 L_44b + -1 wcet_bb1191 + -1 C_bb1190 + 1 wcet_bb1190_bb1191 = -10; /*Phase_0., DAH BB 1191 Line L_44b(1*(11-1))*/
-1 wcet_bb1190_bb1191 + 1 wcet_bb1190 >= 0; /*Phase_0.*/
-1 C_bb1192 + -1 C_bb1194 + -1 C_bb1191 + 1 wcet_bb1191_bb1194 = 4; /*Phase_0.*/
-1 wcet_bb1191_bb1194 + 1 wcet_bb1191 >= 0; /*Phase_0.*/
-10 L_44b + -1 wcet_bb1193 + -1 C_bb1191 + 1 wcet_bb1191_bb1193 = -10; /*Phase_0., DAH BB 1193 Line L_44b(1*(11-1))*/
-1 wcet_bb1191_bb1193 + 1 wcet_bb1191 >= 0; /*Phase_0.*/
-1 C_bb1192 + -20 L_44f + -1 C_bb1201 + -10 L_44d_Pbb1200 + -26 C_bb1200 + -1 C_bb1197 + -10 L_450 + -1 C_bb1198 + -10 L_450_Pbb1196 + -1 wcetloop_1196 + -1 C_bb1193 + 1 wcet_bb1193_bb1196 = 4; /*Phase_0., DFM BB 1196 Line L_450_Pbb1196(1*(11-1)), DAH BB 1198 Line L_450(1*(11-1)), DFH BB 1200 Line L_44d_Pbb1200(1* (11-1)), DAH BB 1201 Line L_44f(1*(11-1)), DAH BB 1192 Line L_44f(1*(11-1))*/
-1 wcet_bb1193_bb1196 + 1 wcet_bb1193 >= 0; /*Phase_0.*/
-1 C_bb1192 + -20 L_44f + -1 C_bb1201 + -10 L_44d_Pbb1200 + -26 C_bb1200 + -10 L_44c + -1 C_bb1197 + -1 C_bb1195 + -1 C_bb1193 + 1 wcet_bb1193_bb1195 = 10; /*Phase_0., DAH BB 1197 Line L_44c(1*(11-1)), DFH BB 1200 Line L_44d_Pbb1200(1* (11-1)), DAH BB 1201 Line L_44f(1*(11-1)), DAH BB 1192 Line L_44f(1*(11-1))*/
-1 wcet_bb1193_bb1195 + 1 wcet_bb1193 >= 0; /*Phase_0.*/
-1 wcet_bb1190 + 1 Wcet_basicmath___ieee754_sqrtf_bb1190 = 2; /*Phase_0.*/
-1 C_bb1104 + -1 C_bb1102 + 1 wcet_bb1102_bb1104 = 2; /*Phase_0.*/
-1 wcet_bb1102_bb1104 + 1 wcet_bb1102 >= 0; /*Phase_0.*/
-10 L_4af + -1 wcet_bb1103 + -1 C_bb1102 + 1 wcet_bb1102_bb1103 = -10; /*Phase_0., DAH BB 1103 Line L_4af(1*(11-1))*/
-1 wcet_bb1102_bb1103 + 1 wcet_bb1102 >= 0; /*Phase_0.*/
-1 wcet_bb1106 + -1 C_bb1103 + 1 wcet_bb1103_bb1106 = 2; /*Phase_0.*/
-1 wcet_bb1103_bb1106 + 1 wcet_bb1103 >= 0; /*Phase_0.*/
-1 wcet_bb1105 + -1 C_bb1103 + 1 wcet_bb1103_bb1105 = 0; /*Phase_0.*/
-1 wcet_bb1103_bb1105 + 1 wcet_bb1103 >= 0; /*Phase_0.*/
-1 C_bb1104 + -1 C_bb1106 + 1 wcet_bb1106_bb1104 = 2; /*Phase_0.*/
-1 wcet_bb1106_bb1104 + 1 wcet_bb1106 >= 0; /*Phase_0.*/
-10 L_4b6 + -1 wcet_bb1109 + -1 C_bb1106 + 1 wcet_bb1106_bb1109 = -10; /*Phase_0., DAH BB 1109 Line L_4b6(1*(11-1))*/
-1 wcet_bb1106_bb1109 + 1 wcet_bb1106 >= 0; /*Phase_0.*/
-1 wcet_bb1111 + -1 C_bb1109 + 1 wcet_bb1109_bb1111 = 2; /*Phase_0.*/
-1 wcet_bb1109_bb1111 + 1 wcet_bb1109 >= 0; /*Phase_0.*/
-1 C_bb1108 + -1 C_bb1109 + 1 wcet_bb1109_bb1108 = 0; /*Phase_0.*/
-1 wcet_bb1109_bb1108 + 1 wcet_bb1109 >= 0; /*Phase_0.*/
-1 C_bb1108 + -1 C_bb1105 + 1 wcet_bb1105_bb1108 = 2; /*Phase_0.*/
-1 wcet_bb1105_bb1108 + 1 wcet_bb1105 >= 0; /*Phase_0.*/
-10 L_4b1 + -1 wcet_bb1107 + -1 C_bb1105 + 1 wcet_bb1105_bb1107 = -10; /*Phase_0., DAH BB 1107 Line L_4b1(1*(11-1))*/
-1 wcet_bb1105_bb1107 + 1 wcet_bb1105 >= 0; /*Phase_0.*/
-1 wcet_bb1111 + -1 C_bb1107 + 1 wcet_bb1107_bb1111 = 2; /*Phase_0.*/
-1 wcet_bb1107_bb1111 + 1 wcet_bb1107 >= 0; /*Phase_0.*/
-10 L_4b1 + -1 wcet_bb1110 + -1 C_bb1107 + 1 wcet_bb1107_bb1110 = -10; /*Phase_0., DAH BB 1110 Line L_4b1(1*(11-1))*/
-1 wcet_bb1107_bb1110 + 1 wcet_bb1107 >= 0; /*Phase_0.*/
-1 wcet_bb1110 + -1 C_bb1115 + -1 C_bb1111 + 1 wcet_bb1111_bb1115 = 4; /*Phase_0.*/
-1 wcet_bb1111_bb1115 + 1 wcet_bb1111 >= 0; /*Phase_0.*/
-10 L_4bb + -1 wcet_bb1114 + -1 C_bb1111 + 1 wcet_bb1111_bb1114 = -10; /*Phase_0., DAH BB 1114 Line L_4bb(1*(11-1))*/
-1 wcet_bb1111_bb1114 + 1 wcet_bb1111 >= 0; /*Phase_0.*/
-1 wcet_bb1112 + -1 C_bb1121 + -1 C_bb1114 + 1 wcet_bb1114_bb1121 = 4; /*Phase_0.*/
-1 wcet_bb1114_bb1121 + 1 wcet_bb1114 >= 0; /*Phase_0.*/
-10 L_4bb + -1 wcet_bb1120 + -1 C_bb1114 + 1 wcet_bb1114_bb1120 = -10; /*Phase_0., DAH BB 1120 Line L_4bb(1*(11-1))*/
-1 wcet_bb1114_bb1120 + 1 wcet_bb1114 >= 0; /*Phase_0.*/
-1 wcet_bb1112 + -1 C_bb1120 + 1 wcet_bb1120_bb1112 = 2; /*Phase_0.*/
-1 wcet_bb1120_bb1112 + 1 wcet_bb1120 >= 0; /*Phase_0.*/
-1 wcet_bb1112 + -10 L_4bc + -1 C_bb1121 + -1 C_bb1120 + 1 wcet_bb1120_bb1121 = -8; /*Phase_0., DAH BB 1121 Line L_4bc(1*(11-1))*/
-1 wcet_bb1120_bb1121 + 1 wcet_bb1120 >= 0; /*Phase_0.*/
-1 wcet_bb1113 + -1 C_bb1110 + 1 wcet_bb1110_bb1113 = 2; /*Phase_0.*/
-1 wcet_bb1110_bb1113 + 1 wcet_bb1110 >= 0; /*Phase_0.*/
-10 L_4b1 + -1 wcet_bb1112 + -1 C_bb1110 + 1 wcet_bb1110_bb1112 = -10; /*Phase_0., DAH BB 1112 Line L_4b1(1*(11-1))*/
-1 wcet_bb1110_bb1112 + 1 wcet_bb1110 >= 0; /*Phase_0.*/
-1 C_bb1104 + -1 C_bb1119 + -1 C_bb1113 + 1 wcet_bb1113_bb1119 = 4; /*Phase_0.*/
-1 wcet_bb1113_bb1119 + 1 wcet_bb1113 >= 0; /*Phase_0.*/
-10 L_4b7 + -1 wcet_bb1118 + -1 C_bb1113 + 1 wcet_bb1113_bb1118 = -10; /*Phase_0., DAH BB 1118 Line L_4b7(1*(11-1))*/
-1 wcet_bb1113_bb1118 + 1 wcet_bb1113 >= 0; /*Phase_0.*/
-1 wcet_bb1124 + -1 C_bb1118 + 1 wcet_bb1118_bb1124 = 2; /*Phase_0.*/
-1 wcet_bb1118_bb1124 + 1 wcet_bb1118 >= 0; /*Phase_0.*/
-1 C_bb1104 + -1 C_bb1123 + -1 C_bb1118 + 1 wcet_bb1118_bb1123 = 2; /*Phase_0.*/
-1 wcet_bb1118_bb1123 + 1 wcet_bb1118 >= 0; /*Phase_0.*/
-10 L_4b5 + -1 C_bb1104 + -1 C_bb1128 + -1 C_bb1124 + 1 wcet_bb1124_bb1128 = -8; /*Phase_0., DAH BB 1104 Line L_4b5(1*(11-1))*/
-1 wcet_bb1124_bb1128 + 1 wcet_bb1124 >= 0; /*Phase_0.*/
-1 C_bb1104 + -10 L_4bd + -1 C_bb1127 + -1 C_bb1124 + 1 wcet_bb1124_bb1127 = -8; /*Phase_0., DAH BB 1127 Line L_4bd(1*(11-1))*/
-1 wcet_bb1124_bb1127 + 1 wcet_bb1124 >= 0; /*Phase_0.*/
-1 C_bb1104 + -1 C_bb1117 + -1 C_bb1112 + 1 wcet_bb1112_bb1117 = 4; /*Phase_0.*/
-1 wcet_bb1112_bb1117 + 1 wcet_bb1112 >= 0; /*Phase_0.*/
-1 wcet_bb1116 + -1 C_bb1112 + 1 wcet_bb1112_bb1116 = 0; /*Phase_0.*/
-1 wcet_bb1112_bb1116 + 1 wcet_bb1112 >= 0; /*Phase_0.*/
-1 C_bb1104 + -1 C_bb1116 + 1 wcet_bb1116_bb1104 = 2; /*Phase_0.*/
-1 wcet_bb1116_bb1104 + 1 wcet_bb1116 >= 0; /*Phase_0.*/
-10 L_4b2 + -1 wcet_bb1122 + -1 C_bb1116 + 1 wcet_bb1116_bb1122 = -10; /*Phase_0., DAH BB 1122 Line L_4b2(1*(11-1))*/
-1 wcet_bb1116_bb1122 + 1 wcet_bb1116 >= 0; /*Phase_0.*/
-1 Wcet_basicmath___ieee754_sqrtf_bb1164 + -1 C_bb1126 + -1 C_bb1122 + 1 wcet_bb1122_bb1126 = 2; /*Phase_0.*/
-1 wcet_bb1122_bb1126 + 1 wcet_bb1122 >= 0; /*Phase_0.*/
-10 L_4b2 + -1 wcet_bb1125 + -1 C_bb1122 + 1 wcet_bb1122_bb1125 = -10; /*Phase_0., DAH BB 1125 Line L_4b2(1*(11-1))*/
-1 wcet_bb1122_bb1125 + 1 wcet_bb1122 >= 0; /*Phase_0.*/
-1 wcet_bb1130 + -1 C_bb1125 + 1 wcet_bb1125_bb1130 = 2; /*Phase_0.*/
-1 wcet_bb1125_bb1130 + 1 wcet_bb1125 >= 0; /*Phase_0.*/
-10 L_4b3 + -1 wcet_bb1129 + -1 C_bb1125 + 1 wcet_bb1125_bb1129 = -10; /*Phase_0., DAH BB 1129 Line L_4b3(1*(11-1))*/
-1 wcet_bb1125_bb1129 + 1 wcet_bb1125 >= 0; /*Phase_0.*/
-1 C_bb1104 + -1 C_bb1130 + 1 wcet_bb1130_bb1104 = 2; /*Phase_0.*/
-1 wcet_bb1130_bb1104 + 1 wcet_bb1130 >= 0; /*Phase_0.*/
-10 L_4b9 + -1 wcet_bb1133 + -1 C_bb1130 + 1 wcet_bb1130_bb1133 = -10; /*Phase_0., DAH BB 1133 Line L_4b9(1*(11-1))*/
-1 wcet_bb1130_bb1133 + 1 wcet_bb1130 >= 0; /*Phase_0.*/
-1 C_bb1104 + -1 C_bb1137 + -1 C_bb1133 + 1 wcet_bb1133_bb1137 = 4; /*Phase_0.*/
-1 wcet_bb1133_bb1137 + 1 wcet_bb1133 >= 0; /*Phase_0.*/
-1 C_bb1104 + -10 L_4b9 + -1 C_bb1136 + -1 C_bb1133 + 1 wcet_bb1133_bb1136 = -8; /*Phase_0., DAH BB 1136 Line L_4b9(1*(11-1))*/
-1 wcet_bb1133_bb1136 + 1 wcet_bb1133 >= 0; /*Phase_0.*/
-1 C_bb1104 + -1 C_bb1132 + -1 C_bb1129 + 1 wcet_bb1129_bb1132 = 4; /*Phase_0.*/
-1 wcet_bb1129_bb1132 + 1 wcet_bb1129 >= 0; /*Phase_0.*/
-10 L_4b4 + -1 wcet_bb1131 + -1 C_bb1129 + 1 wcet_bb1129_bb1131 = -10; /*Phase_0., DAH BB 1131 Line L_4b4(1*(11-1))*/
-1 wcet_bb1129_bb1131 + 1 wcet_bb1129 >= 0; /*Phase_0.*/
-1 wcet_bb1135 + -1 C_bb1131 + 1 wcet_bb1131_bb1135 = 2; /*Phase_0.*/
-1 wcet_bb1131_bb1135 + 1 wcet_bb1131 >= 0; /*Phase_0.*/
-10 L_4b4 + -1 wcet_bb1134 + -1 C_bb1131 + 1 wcet_bb1131_bb1134 = -10; /*Phase_0., DAH BB 1134 Line L_4b4(1*(11-1))*/
-1 wcet_bb1131_bb1134 + 1 wcet_bb1131 >= 0; /*Phase_0.*/
-10 L_4d0 + -1 wcet_bb1148 + -1 C_bb1147 + -1 C_bb1141 + -1 C_bb1135 + 1 wcet_bb1135_bb1141 = -6; /*Phase_0., DAH BB 1148 Line L_4d0(1*(11-1))*/
-1 wcet_bb1135_bb1141 + 1 wcet_bb1135 >= 0; /*Phase_0.*/
-10 L_4c5 + -1 wcet_bb1140 + -1 C_bb1135 + 1 wcet_bb1135_bb1140 = -10; /*Phase_0., DAH BB 1140 Line L_4c5(1*(11-1))*/
-1 wcet_bb1135_bb1140 + 1 wcet_bb1135 >= 0; /*Phase_0.*/
-10 L_4d0 + -1 wcet_bb1148 + -1 C_bb1147 + -1 C_bb1146 + -1 C_bb1140 + 1 wcet_bb1140_bb1146 = -6; /*Phase_0., DAH BB 1148 Line L_4d0(1*(11-1))*/
-1 wcet_bb1140_bb1146 + 1 wcet_bb1140 >= 0; /*Phase_0.*/
-10 L_4d0 + -1 wcet_bb1148 + -1 C_bb1147 + -10 L_4c6 + -1 C_bb1145 + -1 C_bb1140 + 1 wcet_bb1140_bb1145 = -20; /*Phase_0., DAH BB 1145 Line L_4c6(1*(11-1)), DAH BB 1148 Line L_4d0(1*(11-1))*/
-1 wcet_bb1140_bb1145 + 1 wcet_bb1140 >= 0; /*Phase_0.*/
-1 wcet_bb1139 + -1 C_bb1134 + 1 wcet_bb1134_bb1139 = 2; /*Phase_0.*/
-1 wcet_bb1134_bb1139 + 1 wcet_bb1134 >= 0; /*Phase_0.*/
-10 L_4b4 + -1 wcet_bb1138 + -1 C_bb1134 + 1 wcet_bb1134_bb1138 = -10; /*Phase_0., DAH BB 1138 Line L_4b4(1*(11-1))*/
-1 wcet_bb1134_bb1138 + 1 wcet_bb1134 >= 0; /*Phase_0.*/
-1 wcet_bb1148 + -1 C_bb1144 + -1 C_bb1139 + 1 wcet_bb1139_bb1144 = 4; /*Phase_0.*/
-1 wcet_bb1139_bb1144 + 1 wcet_bb1139 >= 0; /*Phase_0.*/
-10 L_4dc + -1 wcet_bb1143 + -1 C_bb1139 + 1 wcet_bb1139_bb1143 = -10; /*Phase_0., DAH BB 1143 Line L_4dc(1*(11-1))*/
-1 wcet_bb1139_bb1143 + 1 wcet_bb1139 >= 0; /*Phase_0.*/
-1 C_bb1104 + -1 C_bb1150 + -1 C_bb1148 + 1 wcet_bb1148_bb1150 = 4; /*Phase_0.*/
-1 wcet_bb1148_bb1150 + 1 wcet_bb1148 >= 0; /*Phase_0.*/
-10 L_4d3 + -1 wcet_bb1149 + -1 C_bb1148 + 1 wcet_bb1148_bb1149 = -10; /*Phase_0., DAH BB 1149 Line L_4d3(1*(11-1))*/
-1 wcet_bb1148_bb1149 + 1 wcet_bb1148 >= 0; /*Phase_0.*/
-1 wcet_bb1152 + -1 C_bb1149 + 1 wcet_bb1149_bb1152 = 2; /*Phase_0.*/
-1 wcet_bb1149_bb1152 + 1 wcet_bb1149 >= 0; /*Phase_0.*/
-10 L_4d3 + -1 wcet_bb1151 + -1 C_bb1149 + 1 wcet_bb1149_bb1151 = -10; /*Phase_0., DAH BB 1151 Line L_4d3(1*(11-1))*/
-1 wcet_bb1149_bb1151 + 1 wcet_bb1149 >= 0; /*Phase_0.*/
-1 C_bb1104 + -1 C_bb1150 + -1 C_bb1152 + 1 wcet_bb1152_bb1150 = 4; /*Phase_0.*/
-1 wcet_bb1152_bb1150 + 1 wcet_bb1152 >= 0; /*Phase_0.*/
-1 wcet_bb1158 + -1 C_bb1157 + -20 L_4e1 + -1 C_bb1154 + -1 C_bb1152 + 1 wcet_bb1152_bb1154 = -18; /*Phase_0., DAH BB 1154 Line L_4e1(1*(11-1)), DAH BB 1157 Line L_4e1(1*(11-1))*/
-1 wcet_bb1152_bb1154 + 1 wcet_bb1152 >= 0; /*Phase_0.*/
-1 C_bb1104 + -1 C_bb1151 + 1 wcet_bb1151_bb1104 = 2; /*Phase_0.*/
-1 wcet_bb1151_bb1104 + 1 wcet_bb1151 >= 0; /*Phase_0.*/
-10 L_4d4 + -1 wcet_bb1153 + -1 C_bb1151 + 1 wcet_bb1151_bb1153 = -10; /*Phase_0., DAH BB 1153 Line L_4d4(1*(11-1))*/
-1 wcet_bb1151_bb1153 + 1 wcet_bb1151 >= 0; /*Phase_0.*/
-1 wcet_bb1156 + -1 C_bb1153 + 1 wcet_bb1153_bb1156 = 2; /*Phase_0.*/
-1 wcet_bb1153_bb1156 + 1 wcet_bb1153 >= 0; /*Phase_0.*/
-10 L_4d4 + -1 wcet_bb1155 + -1 C_bb1153 + 1 wcet_bb1153_bb1155 = -10; /*Phase_0., DAH BB 1155 Line L_4d4(1*(11-1))*/
-1 wcet_bb1153_bb1155 + 1 wcet_bb1153 >= 0; /*Phase_0.*/
-1 wcet_bb1158 + -10 L_4e1 + -1 C_bb1157 + -1 C_bb1154 + -1 C_bb1156 + 1 wcet_bb1156_bb1154 = -6; /*Phase_0., DAH BB 1157 Line L_4e1(1*(11-1))*/
-1 wcet_bb1156_bb1154 + 1 wcet_bb1156 >= 0; /*Phase_0.*/
-1 C_bb1104 + -10 L_4e4 + -1 C_bb1160 + -1 C_bb1156 + 1 wcet_bb1156_bb1160 = -8; /*Phase_0., DAH BB 1160 Line L_4e4(1*(11-1))*/
-1 wcet_bb1156_bb1160 + 1 wcet_bb1156 >= 0; /*Phase_0.*/
-1 wcet_bb1158 + -1 C_bb1157 + -1 C_bb1159 + -1 C_bb1155 + 1 wcet_bb1155_bb1159 = 6; /*Phase_0.*/
-1 wcet_bb1155_bb1159 + 1 wcet_bb1155 >= 0; /*Phase_0.*/
-1 wcet_bb1158 + -1 C_bb1155 + 1 wcet_bb1155_bb1158 = 0; /*Phase_0.*/
-1 wcet_bb1155_bb1158 + 1 wcet_bb1155 >= 0; /*Phase_0.*/
-1 C_bb1104 + -1 C_bb1161 + -1 C_bb1163 + -1 Wcet_basicmath___scalbnf_bb1176 + -1 C_bb1162 + -1 C_bb1158 + 1 wcet_bb1158_bb1162 = 8; /*Phase_0.*/
-1 wcet_bb1158_bb1162 + 1 wcet_bb1158 >= 0; /*Phase_0.*/
-1 C_bb1104 + -10 L_4da + -1 C_bb1161 + -1 C_bb1158 + 1 wcet_bb1158_bb1161 = -8; /*Phase_0., DAH BB 1161 Line L_4da(1*(11-1))*/
-1 wcet_bb1158_bb1161 + 1 wcet_bb1158 >= 0; /*Phase_0.*/
-10 L_4b5 + -1 C_bb1104 + -1 C_bb1128 + -1 C_bb1143 + 1 wcet_bb1143_bb1128 = -8; /*Phase_0., DAH BB 1104 Line L_4b5(1*(11-1))*/
-1 wcet_bb1143_bb1128 + 1 wcet_bb1143 >= 0; /*Phase_0.*/
-1 C_bb1104 + -10 L_4dc + -1 C_bb1142 + -1 C_bb1143 + 1 wcet_bb1143_bb1142 = -8; /*Phase_0., DAH BB 1142 Line L_4dc(1*(11-1))*/
-1 wcet_bb1143_bb1142 + 1 wcet_bb1143 >= 0; /*Phase_0.*/
-1 C_bb1104 + -1 C_bb1142 + -1 C_bb1138 + 1 wcet_bb1138_bb1142 = 4; /*Phase_0.*/
-1 wcet_bb1138_bb1142 + 1 wcet_bb1138 >= 0; /*Phase_0.*/
-10 L_4b5 + -1 C_bb1104 + -1 C_bb1128 + -1 C_bb1138 + 1 wcet_bb1138_bb1128 = -10; /*Phase_0., DAH BB 1104 Line L_4b5(1*(11-1))*/
-1 wcet_bb1138_bb1128 + 1 wcet_bb1138 >= 0; /*Phase_0.*/
-1 wcet_bb1102 + 1 Wcet_basicmath___ieee754_powf_bb1102 = 2; /*Phase_0.*/
-1 C_bb1067 + -1 C_bb1065 + 1 wcet_bb1065_bb1067 = 2; /*Phase_0.*/
-1 wcet_bb1065_bb1067 + 1 wcet_bb1065 >= 0; /*Phase_0.*/
-10 L_452 + -1 wcet_bb1066 + -1 C_bb1065 + 1 wcet_bb1065_bb1066 = -10; /*Phase_0., DAH BB 1066 Line L_452(1*(11-1))*/
-1 wcet_bb1065_bb1066 + 1 wcet_bb1065 >= 0; /*Phase_0.*/
-1 C_bb1069 + -1 C_bb1066 + 1 wcet_bb1066_bb1069 = 2; /*Phase_0.*/
-1 wcet_bb1066_bb1069 + 1 wcet_bb1066 >= 0; /*Phase_0.*/
-1 wcet_bb1068 + -1 C_bb1066 + 1 wcet_bb1066_bb1068 = 0; /*Phase_0.*/
-1 wcet_bb1066_bb1068 + 1 wcet_bb1066 >= 0; /*Phase_0.*/
-1 wcet_bb1071 + -1 C_bb1068 + 1 wcet_bb1068_bb1071 = 2; /*Phase_0.*/
-1 wcet_bb1068_bb1071 + 1 wcet_bb1068 >= 0; /*Phase_0.*/
-10 L_453 + -1 wcet_bb1070 + -1 C_bb1068 + 1 wcet_bb1068_bb1070 = -10; /*Phase_0., DAH BB 1070 Line L_453(1*(11-1))*/
-1 wcet_bb1068_bb1070 + 1 wcet_bb1068 >= 0; /*Phase_0.*/
-1 C_bb1077 + -1 Wcet_basicmath___ieee754_sqrtf_bb1090 + -1 C_bb1075 + -1 C_bb1071 + 1 wcet_bb1071_bb1075 = 4; /*Phase_0.*/
-1 wcet_bb1071_bb1075 + 1 wcet_bb1071 >= 0; /*Phase_0.*/
-1 C_bb1076 + -10 L_455 + -1 Wcet_basicmath___ieee754_sqrtf_bb1078 + -1 C_bb1074 + -1 C_bb1071 + 1 wcet_bb1071_bb1074 = -8; /*Phase_0., DAH BB 1074 Line L_455(1*(11-1))*/
-1 wcet_bb1071_bb1074 + 1 wcet_bb1071 >= 0; /*Phase_0.*/
-1 C_bb1073 + -1 C_bb1070 + 1 wcet_bb1070_bb1073 = 2; /*Phase_0.*/
-1 wcet_bb1070_bb1073 + 1 wcet_bb1070 >= 0; /*Phase_0.*/
-10 L_453 + -1 C_bb1072 + -1 C_bb1070 + 1 wcet_bb1070_bb1072 = -10; /*Phase_0., DAH BB 1072 Line L_453(1*(11-1))*/
-1 wcet_bb1070_bb1072 + 1 wcet_bb1070 >= 0; /*Phase_0.*/
-1 wcet_bb1065 + 1 Wcet_basicmath___ieee754_acosf_bb1065 = 2; /*Phase_0.*/
-1 C_bb1064 + 1 Wcet_basicmath___fabsf_bb1064 = 2; /*Phase_0.*/
-10 L_450_Pbb1058 + -1 C_bb1061 + -2 C_bb1058 + 1 wcet_bb1058_bb1061 = -8; /*Phase_1058., DAH BB 1061 Line L_450_Pbb1058(1*(11-1))*/
-1 wcet_bb1058_bb1061 + 1 wcetloop_1058 >= 0; /*Phase_1058.*/
-1 C_bb1054 + -1 C_bb1052 + 1 wcet_bb1052_bb1054 = 2; /*Phase_0.*/
-1 wcet_bb1052_bb1054 + 1 wcet_bb1052 >= 0; /*Phase_0.*/
-10 L_44b + -1 wcet_bb1053 + -1 C_bb1052 + 1 wcet_bb1052_bb1053 = -10; /*Phase_0., DAH BB 1053 Line L_44b(1*(11-1))*/
-1 wcet_bb1052_bb1053 + 1 wcet_bb1052 >= 0; /*Phase_0.*/
-1 C_bb1054 + -1 C_bb1056 + -1 C_bb1053 + 1 wcet_bb1053_bb1056 = 4; /*Phase_0.*/
-1 wcet_bb1053_bb1056 + 1 wcet_bb1053 >= 0; /*Phase_0.*/
-10 L_44b + -1 wcet_bb1055 + -1 C_bb1053 + 1 wcet_bb1053_bb1055 = -10; /*Phase_0., DAH BB 1055 Line L_44b(1*(11-1))*/
-1 wcet_bb1053_bb1055 + 1 wcet_bb1053 >= 0; /*Phase_0.*/
-1 C_bb1054 + -20 L_44f + -1 C_bb1063 + -10 L_44d_Pbb1062 + -26 C_bb1062 + -1 C_bb1059 + -10 L_450 + -1 C_bb1060 + -10 L_450_Pbb1058 + -1 wcetloop_1058 + -1 C_bb1055 + 1 wcet_bb1055_bb1058 = 4; /*Phase_0., DFM BB 1058 Line L_450_Pbb1058(1*(11-1)), DAH BB 1060 Line L_450(1*(11-1)), DFH BB 1062 Line L_44d_Pbb1062(1* (11-1)), DAH BB 1063 Line L_44f(1*(11-1)), DAH BB 1054 Line L_44f(1*(11-1))*/
-1 wcet_bb1055_bb1058 + 1 wcet_bb1055 >= 0; /*Phase_0.*/
-1 C_bb1054 + -20 L_44f + -1 C_bb1063 + -10 L_44d_Pbb1062 + -26 C_bb1062 + -10 L_44c + -1 C_bb1059 + -1 C_bb1057 + -1 C_bb1055 + 1 wcet_bb1055_bb1057 = 10; /*Phase_0., DAH BB 1059 Line L_44c(1*(11-1)), DFH BB 1062 Line L_44d_Pbb1062(1* (11-1)), DAH BB 1063 Line L_44f(1*(11-1)), DAH BB 1054 Line L_44f(1*(11-1))*/
-1 wcet_bb1055_bb1057 + 1 wcet_bb1055 >= 0; /*Phase_0.*/
-1 wcet_bb1052 + 1 Wcet_basicmath___ieee754_sqrtf_bb1052 = 2; /*Phase_0.*/
-10 L_450_Pbb1046 + -1 C_bb1049 + -2 C_bb1046 + 1 wcet_bb1046_bb1049 = -8; /*Phase_1046., DAH BB 1049 Line L_450_Pbb1046(1*(11-1))*/
-1 wcet_bb1046_bb1049 + 1 wcetloop_1046 >= 0; /*Phase_1046.*/
-1 C_bb1042 + -1 C_bb1040 + 1 wcet_bb1040_bb1042 = 2; /*Phase_0.*/
-1 wcet_bb1040_bb1042 + 1 wcet_bb1040 >= 0; /*Phase_0.*/
-10 L_44b + -1 wcet_bb1041 + -1 C_bb1040 + 1 wcet_bb1040_bb1041 = -10; /*Phase_0., DAH BB 1041 Line L_44b(1*(11-1))*/
-1 wcet_bb1040_bb1041 + 1 wcet_bb1040 >= 0; /*Phase_0.*/
-1 C_bb1042 + -1 C_bb1044 + -1 C_bb1041 + 1 wcet_bb1041_bb1044 = 4; /*Phase_0.*/
-1 wcet_bb1041_bb1044 + 1 wcet_bb1041 >= 0; /*Phase_0.*/
-10 L_44b + -1 wcet_bb1043 + -1 C_bb1041 + 1 wcet_bb1041_bb1043 = -10; /*Phase_0., DAH BB 1043 Line L_44b(1*(11-1))*/
-1 wcet_bb1041_bb1043 + 1 wcet_bb1041 >= 0; /*Phase_0.*/
-1 C_bb1042 + -20 L_44f + -1 C_bb1051 + -10 L_44d_Pbb1050 + -26 C_bb1050 + -1 C_bb1047 + -10 L_450 + -1 C_bb1048 + -10 L_450_Pbb1046 + -1 wcetloop_1046 + -1 C_bb1043 + 1 wcet_bb1043_bb1046 = 4; /*Phase_0., DFM BB 1046 Line L_450_Pbb1046(1*(11-1)), DAH BB 1048 Line L_450(1*(11-1)), DFH BB 1050 Line L_44d_Pbb1050(1* (11-1)), DAH BB 1051 Line L_44f(1*(11-1)), DAH BB 1042 Line L_44f(1*(11-1))*/
-1 wcet_bb1043_bb1046 + 1 wcet_bb1043 >= 0; /*Phase_0.*/
-1 C_bb1042 + -20 L_44f + -1 C_bb1051 + -10 L_44d_Pbb1050 + -26 C_bb1050 + -10 L_44c + -1 C_bb1047 + -1 C_bb1045 + -1 C_bb1043 + 1 wcet_bb1043_bb1045 = 10; /*Phase_0., DAH BB 1047 Line L_44c(1*(11-1)), DFH BB 1050 Line L_44d_Pbb1050(1* (11-1)), DAH BB 1051 Line L_44f(1*(11-1)), DAH BB 1042 Line L_44f(1*(11-1))*/
-1 wcet_bb1043_bb1045 + 1 wcet_bb1043 >= 0; /*Phase_0.*/
-1 wcet_bb1040 + 1 Wcet_basicmath___ieee754_sqrtf_bb1040 = 2; /*Phase_0.*/
-1 wcet_bb983 + -1 C_bb981 + 1 wcet_bb981_bb983 = 2; /*Phase_0.*/
-1 wcet_bb981_bb983 + 1 wcet_bb981 >= 0; /*Phase_0.*/
-10 L_473 + -1 wcet_bb982 + -1 C_bb981 + 1 wcet_bb981_bb982 = -10; /*Phase_0., DAH BB 982 Line L_473(1*(11-1))*/
-1 wcet_bb981_bb982 + 1 wcet_bb981 >= 0; /*Phase_0.*/
-1 wcet_bb987 + -1 C_bb983 + 1 wcet_bb983_bb987 = 2; /*Phase_0.*/
-1 wcet_bb983_bb987 + 1 wcet_bb983 >= 0; /*Phase_0.*/
-10 L_474 + -1 wcet_bb986 + -1 C_bb983 + 1 wcet_bb983_bb986 = -10; /*Phase_0., DAH BB 986 Line L_474(1*(11-1))*/
-1 wcet_bb983_bb986 + 1 wcet_bb983 >= 0; /*Phase_0.*/
-1 C_bb993 + -1 C_bb987 + 1 wcet_bb987_bb993 = 2; /*Phase_0.*/
-1 wcet_bb987_bb993 + 1 wcet_bb987 >= 0; /*Phase_0.*/
-10 L_47f + -1 C_bb992 + -1 C_bb987 + 1 wcet_bb987_bb992 = -10; /*Phase_0., DAH BB 992 Line L_47f(1*(11-1))*/
-1 wcet_bb987_bb992 + 1 wcet_bb987 >= 0; /*Phase_0.*/
-1 C_bb984 + -1 C_bb991 + -1 C_bb986 + 1 wcet_bb986_bb991 = 4; /*Phase_0.*/
-1 wcet_bb986_bb991 + 1 wcet_bb986 >= 0; /*Phase_0.*/
-1 C_bb993 + -10 L_475 + -1 C_bb990 + -1 C_bb986 + 1 wcet_bb986_bb990 = -10; /*Phase_0., DAH BB 990 Line L_475(1*(11-1))*/
-1 wcet_bb986_bb990 + 1 wcet_bb986 >= 0; /*Phase_0.*/
-1 wcet_bb985 + -1 C_bb982 + 1 wcet_bb982_bb985 = 2; /*Phase_0.*/
-1 wcet_bb982_bb985 + 1 wcet_bb982 >= 0; /*Phase_0.*/
-10 L_474 + -1 C_bb984 + -1 C_bb982 + 1 wcet_bb982_bb984 = -10; /*Phase_0., DAH BB 984 Line L_474(1*(11-1))*/
-1 wcet_bb982_bb984 + 1 wcet_bb982 >= 0; /*Phase_0.*/
-1 wcet_bb989 + -1 C_bb985 + 1 wcet_bb985_bb989 = 2; /*Phase_0.*/
-1 wcet_bb985_bb989 + 1 wcet_bb985 >= 0; /*Phase_0.*/
-10 L_478 + -1 wcet_bb988 + -1 C_bb985 + 1 wcet_bb985_bb988 = -10; /*Phase_0., DAH BB 988 Line L_478(1*(11-1))*/
-1 wcet_bb985_bb988 + 1 wcet_bb985 >= 0; /*Phase_0.*/
-1 wcet_bb997 + -1 C_bb989 + 1 wcet_bb989_bb997 = 2; /*Phase_0.*/
-1 wcet_bb989_bb997 + 1 wcet_bb989 >= 0; /*Phase_0.*/
-1 wcet_bb996 + -1 C_bb989 + 1 wcet_bb989_bb996 = 0; /*Phase_0.*/
-1 wcet_bb989_bb996 + 1 wcet_bb989 >= 0; /*Phase_0.*/
-1 wcet_bb1001 + -1 C_bb996 + 1 wcet_bb996_bb1001 = 2; /*Phase_0.*/
-1 wcet_bb996_bb1001 + 1 wcet_bb996 >= 0; /*Phase_0.*/
-10 L_483 + -1 wcet_bb1000 + -1 C_bb996 + 1 wcet_bb996_bb1000 = -10; /*Phase_0., DAH BB 1000 Line L_483(1*(11-1))*/
-1 wcet_bb996_bb1000 + 1 wcet_bb996 >= 0; /*Phase_0.*/
-1 wcet_bb1001 + -1 C_bb1000 + 1 wcet_bb1000_bb1001 = 2; /*Phase_0.*/
-1 wcet_bb1000_bb1001 + 1 wcet_bb1000 >= 0; /*Phase_0.*/
-1 wcet_bb1010 + -20 L_484 + -1 C_bb1008 + -1 C_bb1000 + 1 wcet_bb1000_bb1008 = -20; /*Phase_0., DAH BB 1008 Line L_484(1*(11-1)), DAH BB 1010 Line L_484(1*(11-1))*/
-1 wcet_bb1000_bb1008 + 1 wcet_bb1000 >= 0; /*Phase_0.*/
-1 wcet_bb1010 + -1 C_bb1001 + 1 wcet_bb1001_bb1010 = 2; /*Phase_0.*/
-1 wcet_bb1001_bb1010 + 1 wcet_bb1001 >= 0; /*Phase_0.*/
-10 L_49f + -1 wcet_bb1009 + -1 C_bb1001 + 1 wcet_bb1001_bb1009 = -10; /*Phase_0., DAH BB 1009 Line L_49f(1*(11-1))*/
-1 wcet_bb1001_bb1009 + 1 wcet_bb1001 >= 0; /*Phase_0.*/
-1 wcet_bb1010 + -1 C_bb1009 + 1 wcet_bb1009_bb1010 = 2; /*Phase_0.*/
-1 wcet_bb1009_bb1010 + 1 wcet_bb1009 >= 0; /*Phase_0.*/
-10 L_484 + -1 wcet_bb1010 + -1 C_bb1008 + -10 L_4a1 + -1 C_bb1016 + -1 C_bb1009 + 1 wcet_bb1009_bb1016 = -18; /*Phase_0., DAH BB 1016 Line L_4a1(1*(11-1)), DAH BB 1010 Line L_484(1*(11-1))*/
-1 wcet_bb1009_bb1016 + 1 wcet_bb1009 >= 0; /*Phase_0.*/
-1 wcet_bb998 + -1 C_bb1010 + 1 wcet_bb1010_bb998 = 2; /*Phase_0.*/
-1 wcet_bb1010_bb998 + 1 wcet_bb1010 >= 0; /*Phase_0.*/
-10 L_485 + -1 wcet_bb1017 + -1 C_bb1010 + 1 wcet_bb1010_bb1017 = -10; /*Phase_0., DAH BB 1017 Line L_485(1*(11-1))*/
-1 wcet_bb1010_bb1017 + 1 wcet_bb1010 >= 0; /*Phase_0.*/
-1 wcet_bb1019 + -1 C_bb1017 + 1 wcet_bb1017_bb1019 = 2; /*Phase_0.*/
-1 wcet_bb1017_bb1019 + 1 wcet_bb1017 >= 0; /*Phase_0.*/
-10 L_486 + -1 wcet_bb1018 + -1 C_bb1017 + 1 wcet_bb1017_bb1018 = -10; /*Phase_0., DAH BB 1018 Line L_486(1*(11-1))*/
-1 wcet_bb1017_bb1018 + 1 wcet_bb1017 >= 0; /*Phase_0.*/
-1 wcet_bb1021 + -1 C_bb1019 + 1 wcet_bb1019_bb1021 = 2; /*Phase_0.*/
-1 wcet_bb1019_bb1021 + 1 wcet_bb1019 >= 0; /*Phase_0.*/
-10 L_497 + -1 wcet_bb1020 + -1 C_bb1019 + 1 wcet_bb1019_bb1020 = -10; /*Phase_0., DAH BB 1020 Line L_497(1*(11-1))*/
-1 wcet_bb1019_bb1020 + 1 wcet_bb1019 >= 0; /*Phase_0.*/
-1 C_bb984 + -1 C_bb1014 + -1 C_bb1025 + -1 C_bb1021 + 1 wcet_bb1021_bb1025 = 6; /*Phase_0.*/
-1 wcet_bb1021_bb1025 + 1 wcet_bb1021 >= 0; /*Phase_0.*/
-1 C_bb984 + -10 L_49c + -1 C_bb1024 + -1 C_bb1021 + 1 wcet_bb1021_bb1024 = -8; /*Phase_0., DAH BB 1024 Line L_49c(1*(11-1))*/
-1 wcet_bb1021_bb1024 + 1 wcet_bb1021 >= 0; /*Phase_0.*/
-1 C_bb984 + -1 C_bb1023 + -1 C_bb1020 + 1 wcet_bb1020_bb1023 = 4; /*Phase_0.*/
-1 wcet_bb1020_bb1023 + 1 wcet_bb1020 >= 0; /*Phase_0.*/
-1 C_bb984 + -1 C_bb1014 + -10 L_499 + -1 C_bb1025 + -10 L_497 + -1 C_bb1022 + -1 C_bb1020 + 1 wcet_bb1020_bb1022 = -16; /*Phase_0., DAH BB 1022 Line L_497(1*(11-1)), DAH BB 1025 Line L_499(1*(11-1))*/
-1 wcet_bb1020_bb1022 + 1 wcet_bb1020 >= 0; /*Phase_0.*/
-1 wcet_bb997 + -1 C_bb1018 + 1 wcet_bb1018_bb997 = 2; /*Phase_0.*/
-1 wcet_bb1018_bb997 + 1 wcet_bb1018 >= 0; /*Phase_0.*/
-10 L_486 + -1 wcet_bb999 + -1 C_bb1018 + 1 wcet_bb1018_bb999 = -10; /*Phase_0., DAH BB 999 Line L_486(1*(11-1))*/
-1 wcet_bb1018_bb999 + 1 wcet_bb1018 >= 0; /*Phase_0.*/
-1 wcet_bb1003 + -1 C_bb997 + 1 wcet_bb997_bb1003 = 2; /*Phase_0.*/
-1 wcet_bb997_bb1003 + 1 wcet_bb997 >= 0; /*Phase_0.*/
-10 L_48a + -1 wcet_bb1002 + -1 C_bb997 + 1 wcet_bb997_bb1002 = -10; /*Phase_0., DAH BB 1002 Line L_48a(1*(11-1))*/
-1 wcet_bb997_bb1002 + 1 wcet_bb997 >= 0; /*Phase_0.*/
-1 C_bb984 + -1 C_bb1013 + -1 C_bb1003 + 1 wcet_bb1003_bb1013 = 4; /*Phase_0.*/
-1 wcet_bb1003_bb1013 + 1 wcet_bb1003 >= 0; /*Phase_0.*/
-1 C_bb984 + -10 L_48f + -1 C_bb1012 + -1 C_bb1003 + 1 wcet_bb1003_bb1012 = -8; /*Phase_0., DAH BB 1012 Line L_48f(1*(11-1))*/
-1 wcet_bb1003_bb1012 + 1 wcet_bb1003 >= 0; /*Phase_0.*/
-1 C_bb984 + -1 C_bb991 + -1 C_bb1002 + 1 wcet_bb1002_bb991 = 4; /*Phase_0.*/
-1 wcet_bb1002_bb991 + 1 wcet_bb1002 >= 0; /*Phase_0.*/
-1 C_bb984 + -10 L_48c + -1 C_bb1013 + -10 L_48a + -1 C_bb1011 + -1 C_bb1002 + 1 wcet_bb1002_bb1011 = -18; /*Phase_0., DAH BB 1011 Line L_48a(1*(11-1)), DAH BB 1013 Line L_48c(1*(11-1))*/
-1 wcet_bb1002_bb1011 + 1 wcet_bb1002 >= 0; /*Phase_0.*/
-1 wcet_bb999 + -1 C_bb995 + -1 C_bb988 + 1 wcet_bb988_bb995 = 4; /*Phase_0.*/
-1 wcet_bb988_bb995 + 1 wcet_bb988 >= 0; /*Phase_0.*/
-10 L_47a + -1 wcet_bb998 + -10 L_479 + -1 C_bb994 + -1 C_bb988 + 1 wcet_bb988_bb994 = -20; /*Phase_0., DAH BB 994 Line L_479(1*(11-1)), DAH BB 998 Line L_47a(1*(11-1))*/
-1 wcet_bb988_bb994 + 1 wcet_bb988 >= 0; /*Phase_0.*/
-1 C_bb984 + -1 C_bb1007 + -1 C_bb999 + 1 wcet_bb999_bb1007 = 4; /*Phase_0.*/
-1 wcet_bb999_bb1007 + 1 wcet_bb999 >= 0; /*Phase_0.*/
-10 L_486 + -1 wcet_bb1006 + -1 C_bb999 + 1 wcet_bb999_bb1006 = -10; /*Phase_0., DAH BB 1006 Line L_486(1*(11-1))*/
-1 wcet_bb999_bb1006 + 1 wcet_bb999 >= 0; /*Phase_0.*/
-1 C_bb984 + -1 C_bb1006 + 1 wcet_bb1006_bb984 = 2; /*Phase_0.*/
-1 wcet_bb1006_bb984 + 1 wcet_bb1006 >= 0; /*Phase_0.*/
-1 C_bb984 + -10 L_487 + -1 C_bb1007 + -1 C_bb1006 + 1 wcet_bb1006_bb1007 = -8; /*Phase_0., DAH BB 1007 Line L_487(1*(11-1))*/
-1 wcet_bb1006_bb1007 + 1 wcet_bb1006 >= 0; /*Phase_0.*/
-1 wcet_bb1005 + -1 C_bb998 + 1 wcet_bb998_bb1005 = 2; /*Phase_0.*/
-1 wcet_bb998_bb1005 + 1 wcet_bb998 >= 0; /*Phase_0.*/
-1 C_bb984 + -1 C_bb1014 + -10 L_47a + -1 C_bb1004 + -1 C_bb998 + 1 wcet_bb998_bb1004 = -8; /*Phase_0., DAH BB 1004 Line L_47a(1*(11-1))*/
-1 wcet_bb998_bb1004 + 1 wcet_bb998 >= 0; /*Phase_0.*/
-1 C_bb984 + -1 C_bb1014 + -1 C_bb1004 + -1 C_bb1005 + 1 wcet_bb1005_bb1004 = 4; /*Phase_0.*/
-1 wcet_bb1005_bb1004 + 1 wcet_bb1005 >= 0; /*Phase_0.*/
-1 C_bb984 + -1 C_bb1014 + -10 L_491 + -1 C_bb1015 + -1 C_bb1005 + 1 wcet_bb1005_bb1015 = -6; /*Phase_0., DAH BB 1015 Line L_491(1*(11-1))*/
-1 wcet_bb1005_bb1015 + 1 wcet_bb1005 >= 0; /*Phase_0.*/
-1 wcet_bb981 + 1 Wcet_basicmath___cosf_bb981 = 2; /*Phase_0.*/
-10 L_450_Pbb975 + -1 C_bb978 + -2 C_bb975 + 1 wcet_bb975_bb978 = -8; /*Phase_975., DAH BB 978 Line L_450_Pbb975(1*(11-1))*/
-1 wcet_bb975_bb978 + 1 wcetloop_975 >= 0; /*Phase_975.*/
-1 C_bb971 + -1 C_bb969 + 1 wcet_bb969_bb971 = 2; /*Phase_0.*/
-1 wcet_bb969_bb971 + 1 wcet_bb969 >= 0; /*Phase_0.*/
-10 L_44b + -1 wcet_bb970 + -1 C_bb969 + 1 wcet_bb969_bb970 = -10; /*Phase_0., DAH BB 970 Line L_44b(1*(11-1))*/
-1 wcet_bb969_bb970 + 1 wcet_bb969 >= 0; /*Phase_0.*/
-1 C_bb971 + -1 C_bb973 + -1 C_bb970 + 1 wcet_bb970_bb973 = 4; /*Phase_0.*/
-1 wcet_bb970_bb973 + 1 wcet_bb970 >= 0; /*Phase_0.*/
-10 L_44b + -1 wcet_bb972 + -1 C_bb970 + 1 wcet_bb970_bb972 = -10; /*Phase_0., DAH BB 972 Line L_44b(1*(11-1))*/
-1 wcet_bb970_bb972 + 1 wcet_bb970 >= 0; /*Phase_0.*/
-1 C_bb971 + -20 L_44f + -1 C_bb980 + -10 L_44d_Pbb979 + -26 C_bb979 + -1 C_bb976 + -10 L_450 + -1 C_bb977 + -10 L_450_Pbb975 + -1 wcetloop_975 + -1 C_bb972 + 1 wcet_bb972_bb975 = 4; /*Phase_0., DFM BB 975 Line L_450_Pbb975(1*(11-1)), DAH BB 977 Line L_450(1*(11-1)), DFH BB 979 Line L_44d_Pbb979(1* (11-1)), DAH BB 980 Line L_44f(1*(11-1)), DAH BB 971 Line L_44f(1*(11-1))*/
-1 wcet_bb972_bb975 + 1 wcet_bb972 >= 0; /*Phase_0.*/
-1 C_bb971 + -20 L_44f + -1 C_bb980 + -10 L_44d_Pbb979 + -26 C_bb979 + -10 L_44c + -1 C_bb976 + -1 C_bb974 + -1 C_bb972 + 1 wcet_bb972_bb974 = 10; /*Phase_0., DAH BB 976 Line L_44c(1*(11-1)), DFH BB 979 Line L_44d_Pbb979(1* (11-1)), DAH BB 980 Line L_44f(1*(11-1)), DAH BB 971 Line L_44f(1*(11-1))*/
-1 wcet_bb972_bb974 + 1 wcet_bb972 >= 0; /*Phase_0.*/
-1 wcet_bb969 + 1 Wcet_basicmath___ieee754_sqrtf_bb969 = 2; /*Phase_0.*/
-1 wcet_bb926 + -1 C_bb924 + 1 wcet_bb924_bb926 = 2; /*Phase_0.*/
-1 wcet_bb924_bb926 + 1 wcet_bb924 >= 0; /*Phase_0.*/
-10 L_473 + -1 wcet_bb925 + -1 C_bb924 + 1 wcet_bb924_bb925 = -10; /*Phase_0., DAH BB 925 Line L_473(1*(11-1))*/
-1 wcet_bb924_bb925 + 1 wcet_bb924 >= 0; /*Phase_0.*/
-1 wcet_bb930 + -1 C_bb926 + 1 wcet_bb926_bb930 = 2; /*Phase_0.*/
-1 wcet_bb926_bb930 + 1 wcet_bb926 >= 0; /*Phase_0.*/
-10 L_474 + -1 wcet_bb929 + -1 C_bb926 + 1 wcet_bb926_bb929 = -10; /*Phase_0., DAH BB 929 Line L_474(1*(11-1))*/
-1 wcet_bb926_bb929 + 1 wcet_bb926 >= 0; /*Phase_0.*/
-1 C_bb936 + -1 C_bb930 + 1 wcet_bb930_bb936 = 2; /*Phase_0.*/
-1 wcet_bb930_bb936 + 1 wcet_bb930 >= 0; /*Phase_0.*/
-10 L_47f + -1 C_bb935 + -1 C_bb930 + 1 wcet_bb930_bb935 = -10; /*Phase_0., DAH BB 935 Line L_47f(1*(11-1))*/
-1 wcet_bb930_bb935 + 1 wcet_bb930 >= 0; /*Phase_0.*/
-1 C_bb927 + -1 C_bb934 + -1 C_bb929 + 1 wcet_bb929_bb934 = 4; /*Phase_0.*/
-1 wcet_bb929_bb934 + 1 wcet_bb929 >= 0; /*Phase_0.*/
-1 C_bb936 + -10 L_475 + -1 C_bb933 + -1 C_bb929 + 1 wcet_bb929_bb933 = -10; /*Phase_0., DAH BB 933 Line L_475(1*(11-1))*/
-1 wcet_bb929_bb933 + 1 wcet_bb929 >= 0; /*Phase_0.*/
-1 wcet_bb928 + -1 C_bb925 + 1 wcet_bb925_bb928 = 2; /*Phase_0.*/
-1 wcet_bb925_bb928 + 1 wcet_bb925 >= 0; /*Phase_0.*/
-10 L_474 + -1 C_bb927 + -1 C_bb925 + 1 wcet_bb925_bb927 = -10; /*Phase_0., DAH BB 927 Line L_474(1*(11-1))*/
-1 wcet_bb925_bb927 + 1 wcet_bb925 >= 0; /*Phase_0.*/
-1 wcet_bb932 + -1 C_bb928 + 1 wcet_bb928_bb932 = 2; /*Phase_0.*/
-1 wcet_bb928_bb932 + 1 wcet_bb928 >= 0; /*Phase_0.*/
-10 L_478 + -1 wcet_bb931 + -1 C_bb928 + 1 wcet_bb928_bb931 = -10; /*Phase_0., DAH BB 931 Line L_478(1*(11-1))*/
-1 wcet_bb928_bb931 + 1 wcet_bb928 >= 0; /*Phase_0.*/
-1 wcet_bb940 + -1 C_bb932 + 1 wcet_bb932_bb940 = 2; /*Phase_0.*/
-1 wcet_bb932_bb940 + 1 wcet_bb932 >= 0; /*Phase_0.*/
-1 wcet_bb939 + -1 C_bb932 + 1 wcet_bb932_bb939 = 0; /*Phase_0.*/
-1 wcet_bb932_bb939 + 1 wcet_bb932 >= 0; /*Phase_0.*/
-1 wcet_bb944 + -1 C_bb939 + 1 wcet_bb939_bb944 = 2; /*Phase_0.*/
-1 wcet_bb939_bb944 + 1 wcet_bb939 >= 0; /*Phase_0.*/
-10 L_483 + -1 wcet_bb943 + -1 C_bb939 + 1 wcet_bb939_bb943 = -10; /*Phase_0., DAH BB 943 Line L_483(1*(11-1))*/
-1 wcet_bb939_bb943 + 1 wcet_bb939 >= 0; /*Phase_0.*/
-1 wcet_bb944 + -1 C_bb943 + 1 wcet_bb943_bb944 = 2; /*Phase_0.*/
-1 wcet_bb943_bb944 + 1 wcet_bb943 >= 0; /*Phase_0.*/
-1 wcet_bb953 + -20 L_484 + -1 C_bb951 + -1 C_bb943 + 1 wcet_bb943_bb951 = -20; /*Phase_0., DAH BB 951 Line L_484(1*(11-1)), DAH BB 953 Line L_484(1*(11-1))*/
-1 wcet_bb943_bb951 + 1 wcet_bb943 >= 0; /*Phase_0.*/
-1 wcet_bb953 + -1 C_bb944 + 1 wcet_bb944_bb953 = 2; /*Phase_0.*/
-1 wcet_bb944_bb953 + 1 wcet_bb944 >= 0; /*Phase_0.*/
-10 L_49f + -1 wcet_bb952 + -1 C_bb944 + 1 wcet_bb944_bb952 = -10; /*Phase_0., DAH BB 952 Line L_49f(1*(11-1))*/
-1 wcet_bb944_bb952 + 1 wcet_bb944 >= 0; /*Phase_0.*/
-1 wcet_bb953 + -1 C_bb952 + 1 wcet_bb952_bb953 = 2; /*Phase_0.*/
-1 wcet_bb952_bb953 + 1 wcet_bb952 >= 0; /*Phase_0.*/
-10 L_484 + -1 wcet_bb953 + -1 C_bb951 + -10 L_4a1 + -1 C_bb959 + -1 C_bb952 + 1 wcet_bb952_bb959 = -18; /*Phase_0., DAH BB 959 Line L_4a1(1*(11-1)), DAH BB 953 Line L_484(1*(11-1))*/
-1 wcet_bb952_bb959 + 1 wcet_bb952 >= 0; /*Phase_0.*/
-1 wcet_bb941 + -1 C_bb953 + 1 wcet_bb953_bb941 = 2; /*Phase_0.*/
-1 wcet_bb953_bb941 + 1 wcet_bb953 >= 0; /*Phase_0.*/
-10 L_485 + -1 wcet_bb960 + -1 C_bb953 + 1 wcet_bb953_bb960 = -10; /*Phase_0., DAH BB 960 Line L_485(1*(11-1))*/
-1 wcet_bb953_bb960 + 1 wcet_bb953 >= 0; /*Phase_0.*/
-1 wcet_bb962 + -1 C_bb960 + 1 wcet_bb960_bb962 = 2; /*Phase_0.*/
-1 wcet_bb960_bb962 + 1 wcet_bb960 >= 0; /*Phase_0.*/
-10 L_486 + -1 wcet_bb961 + -1 C_bb960 + 1 wcet_bb960_bb961 = -10; /*Phase_0., DAH BB 961 Line L_486(1*(11-1))*/
-1 wcet_bb960_bb961 + 1 wcet_bb960 >= 0; /*Phase_0.*/
-1 wcet_bb964 + -1 C_bb962 + 1 wcet_bb962_bb964 = 2; /*Phase_0.*/
-1 wcet_bb962_bb964 + 1 wcet_bb962 >= 0; /*Phase_0.*/
-10 L_497 + -1 wcet_bb963 + -1 C_bb962 + 1 wcet_bb962_bb963 = -10; /*Phase_0., DAH BB 963 Line L_497(1*(11-1))*/
-1 wcet_bb962_bb963 + 1 wcet_bb962 >= 0; /*Phase_0.*/
-1 C_bb927 + -1 C_bb957 + -1 C_bb968 + -1 C_bb964 + 1 wcet_bb964_bb968 = 6; /*Phase_0.*/
-1 wcet_bb964_bb968 + 1 wcet_bb964 >= 0; /*Phase_0.*/
-1 C_bb927 + -10 L_49c + -1 C_bb967 + -1 C_bb964 + 1 wcet_bb964_bb967 = -8; /*Phase_0., DAH BB 967 Line L_49c(1*(11-1))*/
-1 wcet_bb964_bb967 + 1 wcet_bb964 >= 0; /*Phase_0.*/
-1 C_bb927 + -1 C_bb966 + -1 C_bb963 + 1 wcet_bb963_bb966 = 4; /*Phase_0.*/
-1 wcet_bb963_bb966 + 1 wcet_bb963 >= 0; /*Phase_0.*/
-1 C_bb927 + -1 C_bb957 + -10 L_499 + -1 C_bb968 + -10 L_497 + -1 C_bb965 + -1 C_bb963 + 1 wcet_bb963_bb965 = -16; /*Phase_0., DAH BB 965 Line L_497(1*(11-1)), DAH BB 968 Line L_499(1*(11-1))*/
-1 wcet_bb963_bb965 + 1 wcet_bb963 >= 0; /*Phase_0.*/
-1 wcet_bb940 + -1 C_bb961 + 1 wcet_bb961_bb940 = 2; /*Phase_0.*/
-1 wcet_bb961_bb940 + 1 wcet_bb961 >= 0; /*Phase_0.*/
-10 L_486 + -1 wcet_bb942 + -1 C_bb961 + 1 wcet_bb961_bb942 = -10; /*Phase_0., DAH BB 942 Line L_486(1*(11-1))*/
-1 wcet_bb961_bb942 + 1 wcet_bb961 >= 0; /*Phase_0.*/
-1 wcet_bb946 + -1 C_bb940 + 1 wcet_bb940_bb946 = 2; /*Phase_0.*/
-1 wcet_bb940_bb946 + 1 wcet_bb940 >= 0; /*Phase_0.*/
-10 L_48a + -1 wcet_bb945 + -1 C_bb940 + 1 wcet_bb940_bb945 = -10; /*Phase_0., DAH BB 945 Line L_48a(1*(11-1))*/
-1 wcet_bb940_bb945 + 1 wcet_bb940 >= 0; /*Phase_0.*/
-1 C_bb927 + -1 C_bb956 + -1 C_bb946 + 1 wcet_bb946_bb956 = 4; /*Phase_0.*/
-1 wcet_bb946_bb956 + 1 wcet_bb946 >= 0; /*Phase_0.*/
-1 C_bb927 + -10 L_48f + -1 C_bb955 + -1 C_bb946 + 1 wcet_bb946_bb955 = -8; /*Phase_0., DAH BB 955 Line L_48f(1*(11-1))*/
-1 wcet_bb946_bb955 + 1 wcet_bb946 >= 0; /*Phase_0.*/
-1 C_bb927 + -1 C_bb934 + -1 C_bb945 + 1 wcet_bb945_bb934 = 4; /*Phase_0.*/
-1 wcet_bb945_bb934 + 1 wcet_bb945 >= 0; /*Phase_0.*/
-1 C_bb927 + -10 L_48c + -1 C_bb956 + -10 L_48a + -1 C_bb954 + -1 C_bb945 + 1 wcet_bb945_bb954 = -18; /*Phase_0., DAH BB 954 Line L_48a(1*(11-1)), DAH BB 956 Line L_48c(1*(11-1))*/
-1 wcet_bb945_bb954 + 1 wcet_bb945 >= 0; /*Phase_0.*/
-1 wcet_bb942 + -1 C_bb938 + -1 C_bb931 + 1 wcet_bb931_bb938 = 4; /*Phase_0.*/
-1 wcet_bb931_bb938 + 1 wcet_bb931 >= 0; /*Phase_0.*/
-10 L_47a + -1 wcet_bb941 + -10 L_479 + -1 C_bb937 + -1 C_bb931 + 1 wcet_bb931_bb937 = -20; /*Phase_0., DAH BB 937 Line L_479(1*(11-1)), DAH BB 941 Line L_47a(1*(11-1))*/
-1 wcet_bb931_bb937 + 1 wcet_bb931 >= 0; /*Phase_0.*/
-1 C_bb927 + -1 C_bb950 + -1 C_bb942 + 1 wcet_bb942_bb950 = 4; /*Phase_0.*/
-1 wcet_bb942_bb950 + 1 wcet_bb942 >= 0; /*Phase_0.*/
-10 L_486 + -1 wcet_bb949 + -1 C_bb942 + 1 wcet_bb942_bb949 = -10; /*Phase_0., DAH BB 949 Line L_486(1*(11-1))*/
-1 wcet_bb942_bb949 + 1 wcet_bb942 >= 0; /*Phase_0.*/
-1 C_bb927 + -1 C_bb949 + 1 wcet_bb949_bb927 = 2; /*Phase_0.*/
-1 wcet_bb949_bb927 + 1 wcet_bb949 >= 0; /*Phase_0.*/
-1 C_bb927 + -10 L_487 + -1 C_bb950 + -1 C_bb949 + 1 wcet_bb949_bb950 = -8; /*Phase_0., DAH BB 950 Line L_487(1*(11-1))*/
-1 wcet_bb949_bb950 + 1 wcet_bb949 >= 0; /*Phase_0.*/
-1 wcet_bb948 + -1 C_bb941 + 1 wcet_bb941_bb948 = 2; /*Phase_0.*/
-1 wcet_bb941_bb948 + 1 wcet_bb941 >= 0; /*Phase_0.*/
-1 C_bb927 + -1 C_bb957 + -10 L_47a + -1 C_bb947 + -1 C_bb941 + 1 wcet_bb941_bb947 = -8; /*Phase_0., DAH BB 947 Line L_47a(1*(11-1))*/
-1 wcet_bb941_bb947 + 1 wcet_bb941 >= 0; /*Phase_0.*/
-1 C_bb927 + -1 C_bb957 + -1 C_bb947 + -1 C_bb948 + 1 wcet_bb948_bb947 = 4; /*Phase_0.*/
-1 wcet_bb948_bb947 + 1 wcet_bb948 >= 0; /*Phase_0.*/
-1 C_bb927 + -1 C_bb957 + -10 L_491 + -1 C_bb958 + -1 C_bb948 + 1 wcet_bb948_bb958 = -6; /*Phase_0., DAH BB 958 Line L_491(1*(11-1))*/
-1 wcet_bb948_bb958 + 1 wcet_bb948 >= 0; /*Phase_0.*/
-1 wcet_bb924 + 1 Wcet_basicmath___cosf_bb924 = 2; /*Phase_0.*/
-10 L_450_Pbb918 + -1 C_bb921 + -2 C_bb918 + 1 wcet_bb918_bb921 = -8; /*Phase_918., DAH BB 921 Line L_450_Pbb918(1*(11-1))*/
-1 wcet_bb918_bb921 + 1 wcetloop_918 >= 0; /*Phase_918.*/
-1 C_bb914 + -1 C_bb912 + 1 wcet_bb912_bb914 = 2; /*Phase_0.*/
-1 wcet_bb912_bb914 + 1 wcet_bb912 >= 0; /*Phase_0.*/
-10 L_44b + -1 wcet_bb913 + -1 C_bb912 + 1 wcet_bb912_bb913 = -10; /*Phase_0., DAH BB 913 Line L_44b(1*(11-1))*/
-1 wcet_bb912_bb913 + 1 wcet_bb912 >= 0; /*Phase_0.*/
-1 C_bb914 + -1 C_bb916 + -1 C_bb913 + 1 wcet_bb913_bb916 = 4; /*Phase_0.*/
-1 wcet_bb913_bb916 + 1 wcet_bb913 >= 0; /*Phase_0.*/
-10 L_44b + -1 wcet_bb915 + -1 C_bb913 + 1 wcet_bb913_bb915 = -10; /*Phase_0., DAH BB 915 Line L_44b(1*(11-1))*/
-1 wcet_bb913_bb915 + 1 wcet_bb913 >= 0; /*Phase_0.*/
-1 C_bb914 + -20 L_44f + -1 C_bb923 + -10 L_44d_Pbb922 + -26 C_bb922 + -1 C_bb919 + -10 L_450 + -1 C_bb920 + -10 L_450_Pbb918 + -1 wcetloop_918 + -1 C_bb915 + 1 wcet_bb915_bb918 = 4; /*Phase_0., DFM BB 918 Line L_450_Pbb918(1*(11-1)), DAH BB 920 Line L_450(1*(11-1)), DFH BB 922 Line L_44d_Pbb922(1* (11-1)), DAH BB 923 Line L_44f(1*(11-1)), DAH BB 914 Line L_44f(1*(11-1))*/
-1 wcet_bb915_bb918 + 1 wcet_bb915 >= 0; /*Phase_0.*/
-1 C_bb914 + -20 L_44f + -1 C_bb923 + -10 L_44d_Pbb922 + -26 C_bb922 + -10 L_44c + -1 C_bb919 + -1 C_bb917 + -1 C_bb915 + 1 wcet_bb915_bb917 = 10; /*Phase_0., DAH BB 919 Line L_44c(1*(11-1)), DFH BB 922 Line L_44d_Pbb922(1* (11-1)), DAH BB 923 Line L_44f(1*(11-1)), DAH BB 914 Line L_44f(1*(11-1))*/
-1 wcet_bb915_bb917 + 1 wcet_bb915 >= 0; /*Phase_0.*/
-1 wcet_bb912 + 1 Wcet_basicmath___ieee754_sqrtf_bb912 = 2; /*Phase_0.*/
-1 wcet_bb869 + -1 C_bb867 + 1 wcet_bb867_bb869 = 2; /*Phase_0.*/
-1 wcet_bb867_bb869 + 1 wcet_bb867 >= 0; /*Phase_0.*/
-10 L_473 + -1 wcet_bb868 + -1 C_bb867 + 1 wcet_bb867_bb868 = -10; /*Phase_0., DAH BB 868 Line L_473(1*(11-1))*/
-1 wcet_bb867_bb868 + 1 wcet_bb867 >= 0; /*Phase_0.*/
-1 wcet_bb873 + -1 C_bb869 + 1 wcet_bb869_bb873 = 2; /*Phase_0.*/
-1 wcet_bb869_bb873 + 1 wcet_bb869 >= 0; /*Phase_0.*/
-10 L_474 + -1 wcet_bb872 + -1 C_bb869 + 1 wcet_bb869_bb872 = -10; /*Phase_0., DAH BB 872 Line L_474(1*(11-1))*/
-1 wcet_bb869_bb872 + 1 wcet_bb869 >= 0; /*Phase_0.*/
-1 C_bb879 + -1 C_bb873 + 1 wcet_bb873_bb879 = 2; /*Phase_0.*/
-1 wcet_bb873_bb879 + 1 wcet_bb873 >= 0; /*Phase_0.*/
-10 L_47f + -1 C_bb878 + -1 C_bb873 + 1 wcet_bb873_bb878 = -10; /*Phase_0., DAH BB 878 Line L_47f(1*(11-1))*/
-1 wcet_bb873_bb878 + 1 wcet_bb873 >= 0; /*Phase_0.*/
-1 C_bb870 + -1 C_bb877 + -1 C_bb872 + 1 wcet_bb872_bb877 = 4; /*Phase_0.*/
-1 wcet_bb872_bb877 + 1 wcet_bb872 >= 0; /*Phase_0.*/
-1 C_bb879 + -10 L_475 + -1 C_bb876 + -1 C_bb872 + 1 wcet_bb872_bb876 = -10; /*Phase_0., DAH BB 876 Line L_475(1*(11-1))*/
-1 wcet_bb872_bb876 + 1 wcet_bb872 >= 0; /*Phase_0.*/
-1 wcet_bb871 + -1 C_bb868 + 1 wcet_bb868_bb871 = 2; /*Phase_0.*/
-1 wcet_bb868_bb871 + 1 wcet_bb868 >= 0; /*Phase_0.*/
-10 L_474 + -1 C_bb870 + -1 C_bb868 + 1 wcet_bb868_bb870 = -10; /*Phase_0., DAH BB 870 Line L_474(1*(11-1))*/
-1 wcet_bb868_bb870 + 1 wcet_bb868 >= 0; /*Phase_0.*/
-1 wcet_bb875 + -1 C_bb871 + 1 wcet_bb871_bb875 = 2; /*Phase_0.*/
-1 wcet_bb871_bb875 + 1 wcet_bb871 >= 0; /*Phase_0.*/
-10 L_478 + -1 wcet_bb874 + -1 C_bb871 + 1 wcet_bb871_bb874 = -10; /*Phase_0., DAH BB 874 Line L_478(1*(11-1))*/
-1 wcet_bb871_bb874 + 1 wcet_bb871 >= 0; /*Phase_0.*/
-1 wcet_bb883 + -1 C_bb875 + 1 wcet_bb875_bb883 = 2; /*Phase_0.*/
-1 wcet_bb875_bb883 + 1 wcet_bb875 >= 0; /*Phase_0.*/
-1 wcet_bb882 + -1 C_bb875 + 1 wcet_bb875_bb882 = 0; /*Phase_0.*/
-1 wcet_bb875_bb882 + 1 wcet_bb875 >= 0; /*Phase_0.*/
-1 wcet_bb887 + -1 C_bb882 + 1 wcet_bb882_bb887 = 2; /*Phase_0.*/
-1 wcet_bb882_bb887 + 1 wcet_bb882 >= 0; /*Phase_0.*/
-10 L_483 + -1 wcet_bb886 + -1 C_bb882 + 1 wcet_bb882_bb886 = -10; /*Phase_0., DAH BB 886 Line L_483(1*(11-1))*/
-1 wcet_bb882_bb886 + 1 wcet_bb882 >= 0; /*Phase_0.*/
-1 wcet_bb887 + -1 C_bb886 + 1 wcet_bb886_bb887 = 2; /*Phase_0.*/
-1 wcet_bb886_bb887 + 1 wcet_bb886 >= 0; /*Phase_0.*/
-1 wcet_bb896 + -20 L_484 + -1 C_bb894 + -1 C_bb886 + 1 wcet_bb886_bb894 = -20; /*Phase_0., DAH BB 894 Line L_484(1*(11-1)), DAH BB 896 Line L_484(1*(11-1))*/
-1 wcet_bb886_bb894 + 1 wcet_bb886 >= 0; /*Phase_0.*/
-1 wcet_bb896 + -1 C_bb887 + 1 wcet_bb887_bb896 = 2; /*Phase_0.*/
-1 wcet_bb887_bb896 + 1 wcet_bb887 >= 0; /*Phase_0.*/
-10 L_49f + -1 wcet_bb895 + -1 C_bb887 + 1 wcet_bb887_bb895 = -10; /*Phase_0., DAH BB 895 Line L_49f(1*(11-1))*/
-1 wcet_bb887_bb895 + 1 wcet_bb887 >= 0; /*Phase_0.*/
-1 wcet_bb896 + -1 C_bb895 + 1 wcet_bb895_bb896 = 2; /*Phase_0.*/
-1 wcet_bb895_bb896 + 1 wcet_bb895 >= 0; /*Phase_0.*/
-10 L_484 + -1 wcet_bb896 + -1 C_bb894 + -10 L_4a1 + -1 C_bb902 + -1 C_bb895 + 1 wcet_bb895_bb902 = -18; /*Phase_0., DAH BB 902 Line L_4a1(1*(11-1)), DAH BB 896 Line L_484(1*(11-1))*/
-1 wcet_bb895_bb902 + 1 wcet_bb895 >= 0; /*Phase_0.*/
-1 wcet_bb884 + -1 C_bb896 + 1 wcet_bb896_bb884 = 2; /*Phase_0.*/
-1 wcet_bb896_bb884 + 1 wcet_bb896 >= 0; /*Phase_0.*/
-10 L_485 + -1 wcet_bb903 + -1 C_bb896 + 1 wcet_bb896_bb903 = -10; /*Phase_0., DAH BB 903 Line L_485(1*(11-1))*/
-1 wcet_bb896_bb903 + 1 wcet_bb896 >= 0; /*Phase_0.*/
-1 wcet_bb905 + -1 C_bb903 + 1 wcet_bb903_bb905 = 2; /*Phase_0.*/
-1 wcet_bb903_bb905 + 1 wcet_bb903 >= 0; /*Phase_0.*/
-10 L_486 + -1 wcet_bb904 + -1 C_bb903 + 1 wcet_bb903_bb904 = -10; /*Phase_0., DAH BB 904 Line L_486(1*(11-1))*/
-1 wcet_bb903_bb904 + 1 wcet_bb903 >= 0; /*Phase_0.*/
-1 wcet_bb907 + -1 C_bb905 + 1 wcet_bb905_bb907 = 2; /*Phase_0.*/
-1 wcet_bb905_bb907 + 1 wcet_bb905 >= 0; /*Phase_0.*/
-10 L_497 + -1 wcet_bb906 + -1 C_bb905 + 1 wcet_bb905_bb906 = -10; /*Phase_0., DAH BB 906 Line L_497(1*(11-1))*/
-1 wcet_bb905_bb906 + 1 wcet_bb905 >= 0; /*Phase_0.*/
-1 C_bb870 + -1 C_bb900 + -1 C_bb911 + -1 C_bb907 + 1 wcet_bb907_bb911 = 6; /*Phase_0.*/
-1 wcet_bb907_bb911 + 1 wcet_bb907 >= 0; /*Phase_0.*/
-1 C_bb870 + -10 L_49c + -1 C_bb910 + -1 C_bb907 + 1 wcet_bb907_bb910 = -8; /*Phase_0., DAH BB 910 Line L_49c(1*(11-1))*/
-1 wcet_bb907_bb910 + 1 wcet_bb907 >= 0; /*Phase_0.*/
-1 C_bb870 + -1 C_bb909 + -1 C_bb906 + 1 wcet_bb906_bb909 = 4; /*Phase_0.*/
-1 wcet_bb906_bb909 + 1 wcet_bb906 >= 0; /*Phase_0.*/
-1 C_bb870 + -1 C_bb900 + -10 L_499 + -1 C_bb911 + -10 L_497 + -1 C_bb908 + -1 C_bb906 + 1 wcet_bb906_bb908 = -16; /*Phase_0., DAH BB 908 Line L_497(1*(11-1)), DAH BB 911 Line L_499(1*(11-1))*/
-1 wcet_bb906_bb908 + 1 wcet_bb906 >= 0; /*Phase_0.*/
-1 wcet_bb883 + -1 C_bb904 + 1 wcet_bb904_bb883 = 2; /*Phase_0.*/
-1 wcet_bb904_bb883 + 1 wcet_bb904 >= 0; /*Phase_0.*/
-10 L_486 + -1 wcet_bb885 + -1 C_bb904 + 1 wcet_bb904_bb885 = -10; /*Phase_0., DAH BB 885 Line L_486(1*(11-1))*/
-1 wcet_bb904_bb885 + 1 wcet_bb904 >= 0; /*Phase_0.*/
-1 wcet_bb889 + -1 C_bb883 + 1 wcet_bb883_bb889 = 2; /*Phase_0.*/
-1 wcet_bb883_bb889 + 1 wcet_bb883 >= 0; /*Phase_0.*/
-10 L_48a + -1 wcet_bb888 + -1 C_bb883 + 1 wcet_bb883_bb888 = -10; /*Phase_0., DAH BB 888 Line L_48a(1*(11-1))*/
-1 wcet_bb883_bb888 + 1 wcet_bb883 >= 0; /*Phase_0.*/
-1 C_bb870 + -1 C_bb899 + -1 C_bb889 + 1 wcet_bb889_bb899 = 4; /*Phase_0.*/
-1 wcet_bb889_bb899 + 1 wcet_bb889 >= 0; /*Phase_0.*/
-1 C_bb870 + -10 L_48f + -1 C_bb898 + -1 C_bb889 + 1 wcet_bb889_bb898 = -8; /*Phase_0., DAH BB 898 Line L_48f(1*(11-1))*/
-1 wcet_bb889_bb898 + 1 wcet_bb889 >= 0; /*Phase_0.*/
-1 C_bb870 + -1 C_bb877 + -1 C_bb888 + 1 wcet_bb888_bb877 = 4; /*Phase_0.*/
-1 wcet_bb888_bb877 + 1 wcet_bb888 >= 0; /*Phase_0.*/
-1 C_bb870 + -10 L_48c + -1 C_bb899 + -10 L_48a + -1 C_bb897 + -1 C_bb888 + 1 wcet_bb888_bb897 = -18; /*Phase_0., DAH BB 897 Line L_48a(1*(11-1)), DAH BB 899 Line L_48c(1*(11-1))*/
-1 wcet_bb888_bb897 + 1 wcet_bb888 >= 0; /*Phase_0.*/
-1 wcet_bb885 + -1 C_bb881 + -1 C_bb874 + 1 wcet_bb874_bb881 = 4; /*Phase_0.*/
-1 wcet_bb874_bb881 + 1 wcet_bb874 >= 0; /*Phase_0.*/
-10 L_47a + -1 wcet_bb884 + -10 L_479 + -1 C_bb880 + -1 C_bb874 + 1 wcet_bb874_bb880 = -20; /*Phase_0., DAH BB 880 Line L_479(1*(11-1)), DAH BB 884 Line L_47a(1*(11-1))*/
-1 wcet_bb874_bb880 + 1 wcet_bb874 >= 0; /*Phase_0.*/
-1 C_bb870 + -1 C_bb893 + -1 C_bb885 + 1 wcet_bb885_bb893 = 4; /*Phase_0.*/
-1 wcet_bb885_bb893 + 1 wcet_bb885 >= 0; /*Phase_0.*/
-10 L_486 + -1 wcet_bb892 + -1 C_bb885 + 1 wcet_bb885_bb892 = -10; /*Phase_0., DAH BB 892 Line L_486(1*(11-1))*/
-1 wcet_bb885_bb892 + 1 wcet_bb885 >= 0; /*Phase_0.*/
-1 C_bb870 + -1 C_bb892 + 1 wcet_bb892_bb870 = 2; /*Phase_0.*/
-1 wcet_bb892_bb870 + 1 wcet_bb892 >= 0; /*Phase_0.*/
-1 C_bb870 + -10 L_487 + -1 C_bb893 + -1 C_bb892 + 1 wcet_bb892_bb893 = -8; /*Phase_0., DAH BB 893 Line L_487(1*(11-1))*/
-1 wcet_bb892_bb893 + 1 wcet_bb892 >= 0; /*Phase_0.*/
-1 wcet_bb891 + -1 C_bb884 + 1 wcet_bb884_bb891 = 2; /*Phase_0.*/
-1 wcet_bb884_bb891 + 1 wcet_bb884 >= 0; /*Phase_0.*/
-1 C_bb870 + -1 C_bb900 + -10 L_47a + -1 C_bb890 + -1 C_bb884 + 1 wcet_bb884_bb890 = -8; /*Phase_0., DAH BB 890 Line L_47a(1*(11-1))*/
-1 wcet_bb884_bb890 + 1 wcet_bb884 >= 0; /*Phase_0.*/
-1 C_bb870 + -1 C_bb900 + -1 C_bb890 + -1 C_bb891 + 1 wcet_bb891_bb890 = 4; /*Phase_0.*/
-1 wcet_bb891_bb890 + 1 wcet_bb891 >= 0; /*Phase_0.*/
-1 C_bb870 + -1 C_bb900 + -10 L_491 + -1 C_bb901 + -1 C_bb891 + 1 wcet_bb891_bb901 = -6; /*Phase_0., DAH BB 901 Line L_491(1*(11-1))*/
-1 wcet_bb891_bb901 + 1 wcet_bb891 >= 0; /*Phase_0.*/
-1 wcet_bb867 + 1 Wcet_basicmath___cosf_bb867 = 2; /*Phase_0.*/
-10 L_450_Pbb861 + -1 C_bb864 + -2 C_bb861 + 1 wcet_bb861_bb864 = -8; /*Phase_861., DAH BB 864 Line L_450_Pbb861(1*(11-1))*/
-1 wcet_bb861_bb864 + 1 wcetloop_861 >= 0; /*Phase_861.*/
-1 C_bb857 + -1 C_bb855 + 1 wcet_bb855_bb857 = 2; /*Phase_0.*/
-1 wcet_bb855_bb857 + 1 wcet_bb855 >= 0; /*Phase_0.*/
-10 L_44b + -1 wcet_bb856 + -1 C_bb855 + 1 wcet_bb855_bb856 = -10; /*Phase_0., DAH BB 856 Line L_44b(1*(11-1))*/
-1 wcet_bb855_bb856 + 1 wcet_bb855 >= 0; /*Phase_0.*/
-1 C_bb857 + -1 C_bb859 + -1 C_bb856 + 1 wcet_bb856_bb859 = 4; /*Phase_0.*/
-1 wcet_bb856_bb859 + 1 wcet_bb856 >= 0; /*Phase_0.*/
-10 L_44b + -1 wcet_bb858 + -1 C_bb856 + 1 wcet_bb856_bb858 = -10; /*Phase_0., DAH BB 858 Line L_44b(1*(11-1))*/
-1 wcet_bb856_bb858 + 1 wcet_bb856 >= 0; /*Phase_0.*/
-1 C_bb857 + -20 L_44f + -1 C_bb866 + -10 L_44d_Pbb865 + -26 C_bb865 + -1 C_bb862 + -10 L_450 + -1 C_bb863 + -10 L_450_Pbb861 + -1 wcetloop_861 + -1 C_bb858 + 1 wcet_bb858_bb861 = 4; /*Phase_0., DFM BB 861 Line L_450_Pbb861(1*(11-1)), DAH BB 863 Line L_450(1*(11-1)), DFH BB 865 Line L_44d_Pbb865(1* (11-1)), DAH BB 866 Line L_44f(1*(11-1)), DAH BB 857 Line L_44f(1*(11-1))*/
-1 wcet_bb858_bb861 + 1 wcet_bb858 >= 0; /*Phase_0.*/
-1 C_bb857 + -20 L_44f + -1 C_bb866 + -10 L_44d_Pbb865 + -26 C_bb865 + -10 L_44c + -1 C_bb862 + -1 C_bb860 + -1 C_bb858 + 1 wcet_bb858_bb860 = 10; /*Phase_0., DAH BB 862 Line L_44c(1*(11-1)), DFH BB 865 Line L_44d_Pbb865(1* (11-1)), DAH BB 866 Line L_44f(1*(11-1)), DAH BB 857 Line L_44f(1*(11-1))*/
-1 wcet_bb858_bb860 + 1 wcet_bb858 >= 0; /*Phase_0.*/
-1 wcet_bb855 + 1 Wcet_basicmath___ieee754_sqrtf_bb855 = 2; /*Phase_0.*/
-1 C_bb769 + -1 C_bb767 + 1 wcet_bb767_bb769 = 2; /*Phase_0.*/
-1 wcet_bb767_bb769 + 1 wcet_bb767 >= 0; /*Phase_0.*/
-10 L_4af + -1 wcet_bb768 + -1 C_bb767 + 1 wcet_bb767_bb768 = -10; /*Phase_0., DAH BB 768 Line L_4af(1*(11-1))*/
-1 wcet_bb767_bb768 + 1 wcet_bb767 >= 0; /*Phase_0.*/
-1 wcet_bb771 + -1 C_bb768 + 1 wcet_bb768_bb771 = 2; /*Phase_0.*/
-1 wcet_bb768_bb771 + 1 wcet_bb768 >= 0; /*Phase_0.*/
-1 wcet_bb770 + -1 C_bb768 + 1 wcet_bb768_bb770 = 0; /*Phase_0.*/
-1 wcet_bb768_bb770 + 1 wcet_bb768 >= 0; /*Phase_0.*/
-1 C_bb769 + -1 C_bb771 + 1 wcet_bb771_bb769 = 2; /*Phase_0.*/
-1 wcet_bb771_bb769 + 1 wcet_bb771 >= 0; /*Phase_0.*/
-10 L_4b6 + -1 wcet_bb774 + -1 C_bb771 + 1 wcet_bb771_bb774 = -10; /*Phase_0., DAH BB 774 Line L_4b6(1*(11-1))*/
-1 wcet_bb771_bb774 + 1 wcet_bb771 >= 0; /*Phase_0.*/
-1 wcet_bb776 + -1 C_bb774 + 1 wcet_bb774_bb776 = 2; /*Phase_0.*/
-1 wcet_bb774_bb776 + 1 wcet_bb774 >= 0; /*Phase_0.*/
-1 C_bb773 + -1 C_bb774 + 1 wcet_bb774_bb773 = 0; /*Phase_0.*/
-1 wcet_bb774_bb773 + 1 wcet_bb774 >= 0; /*Phase_0.*/
-1 C_bb773 + -1 C_bb770 + 1 wcet_bb770_bb773 = 2; /*Phase_0.*/
-1 wcet_bb770_bb773 + 1 wcet_bb770 >= 0; /*Phase_0.*/
-10 L_4b1 + -1 wcet_bb772 + -1 C_bb770 + 1 wcet_bb770_bb772 = -10; /*Phase_0., DAH BB 772 Line L_4b1(1*(11-1))*/
-1 wcet_bb770_bb772 + 1 wcet_bb770 >= 0; /*Phase_0.*/
-1 wcet_bb776 + -1 C_bb772 + 1 wcet_bb772_bb776 = 2; /*Phase_0.*/
-1 wcet_bb772_bb776 + 1 wcet_bb772 >= 0; /*Phase_0.*/
-10 L_4b1 + -1 wcet_bb775 + -1 C_bb772 + 1 wcet_bb772_bb775 = -10; /*Phase_0., DAH BB 775 Line L_4b1(1*(11-1))*/
-1 wcet_bb772_bb775 + 1 wcet_bb772 >= 0; /*Phase_0.*/
-1 wcet_bb775 + -1 C_bb780 + -1 C_bb776 + 1 wcet_bb776_bb780 = 4; /*Phase_0.*/
-1 wcet_bb776_bb780 + 1 wcet_bb776 >= 0; /*Phase_0.*/
-10 L_4bb + -1 wcet_bb779 + -1 C_bb776 + 1 wcet_bb776_bb779 = -10; /*Phase_0., DAH BB 779 Line L_4bb(1*(11-1))*/
-1 wcet_bb776_bb779 + 1 wcet_bb776 >= 0; /*Phase_0.*/
-1 wcet_bb777 + -1 C_bb786 + -1 C_bb779 + 1 wcet_bb779_bb786 = 4; /*Phase_0.*/
-1 wcet_bb779_bb786 + 1 wcet_bb779 >= 0; /*Phase_0.*/
-10 L_4bb + -1 wcet_bb785 + -1 C_bb779 + 1 wcet_bb779_bb785 = -10; /*Phase_0., DAH BB 785 Line L_4bb(1*(11-1))*/
-1 wcet_bb779_bb785 + 1 wcet_bb779 >= 0; /*Phase_0.*/
-1 wcet_bb777 + -1 C_bb785 + 1 wcet_bb785_bb777 = 2; /*Phase_0.*/
-1 wcet_bb785_bb777 + 1 wcet_bb785 >= 0; /*Phase_0.*/
-1 wcet_bb777 + -10 L_4bc + -1 C_bb786 + -1 C_bb785 + 1 wcet_bb785_bb786 = -8; /*Phase_0., DAH BB 786 Line L_4bc(1*(11-1))*/
-1 wcet_bb785_bb786 + 1 wcet_bb785 >= 0; /*Phase_0.*/
-1 wcet_bb778 + -1 C_bb775 + 1 wcet_bb775_bb778 = 2; /*Phase_0.*/
-1 wcet_bb775_bb778 + 1 wcet_bb775 >= 0; /*Phase_0.*/
-10 L_4b1 + -1 wcet_bb777 + -1 C_bb775 + 1 wcet_bb775_bb777 = -10; /*Phase_0., DAH BB 777 Line L_4b1(1*(11-1))*/
-1 wcet_bb775_bb777 + 1 wcet_bb775 >= 0; /*Phase_0.*/
-1 C_bb769 + -1 C_bb784 + -1 C_bb778 + 1 wcet_bb778_bb784 = 4; /*Phase_0.*/
-1 wcet_bb778_bb784 + 1 wcet_bb778 >= 0; /*Phase_0.*/
-10 L_4b7 + -1 wcet_bb783 + -1 C_bb778 + 1 wcet_bb778_bb783 = -10; /*Phase_0., DAH BB 783 Line L_4b7(1*(11-1))*/
-1 wcet_bb778_bb783 + 1 wcet_bb778 >= 0; /*Phase_0.*/
-1 wcet_bb789 + -1 C_bb783 + 1 wcet_bb783_bb789 = 2; /*Phase_0.*/
-1 wcet_bb783_bb789 + 1 wcet_bb783 >= 0; /*Phase_0.*/
-1 C_bb769 + -1 C_bb788 + -1 C_bb783 + 1 wcet_bb783_bb788 = 2; /*Phase_0.*/
-1 wcet_bb783_bb788 + 1 wcet_bb783 >= 0; /*Phase_0.*/
-10 L_4b5 + -1 C_bb769 + -1 C_bb793 + -1 C_bb789 + 1 wcet_bb789_bb793 = -8; /*Phase_0., DAH BB 769 Line L_4b5(1*(11-1))*/
-1 wcet_bb789_bb793 + 1 wcet_bb789 >= 0; /*Phase_0.*/
-1 C_bb769 + -10 L_4bd + -1 C_bb792 + -1 C_bb789 + 1 wcet_bb789_bb792 = -8; /*Phase_0., DAH BB 792 Line L_4bd(1*(11-1))*/
-1 wcet_bb789_bb792 + 1 wcet_bb789 >= 0; /*Phase_0.*/
-1 C_bb769 + -1 C_bb782 + -1 C_bb777 + 1 wcet_bb777_bb782 = 4; /*Phase_0.*/
-1 wcet_bb777_bb782 + 1 wcet_bb777 >= 0; /*Phase_0.*/
-1 wcet_bb781 + -1 C_bb777 + 1 wcet_bb777_bb781 = 0; /*Phase_0.*/
-1 wcet_bb777_bb781 + 1 wcet_bb777 >= 0; /*Phase_0.*/
-1 C_bb769 + -1 C_bb781 + 1 wcet_bb781_bb769 = 2; /*Phase_0.*/
-1 wcet_bb781_bb769 + 1 wcet_bb781 >= 0; /*Phase_0.*/
-10 L_4b2 + -1 wcet_bb787 + -1 C_bb781 + 1 wcet_bb781_bb787 = -10; /*Phase_0., DAH BB 787 Line L_4b2(1*(11-1))*/
-1 wcet_bb781_bb787 + 1 wcet_bb781 >= 0; /*Phase_0.*/
-1 Wcet_basicmath___ieee754_sqrtf_bb829 + -1 C_bb791 + -1 C_bb787 + 1 wcet_bb787_bb791 = 2; /*Phase_0.*/
-1 wcet_bb787_bb791 + 1 wcet_bb787 >= 0; /*Phase_0.*/
-10 L_4b2 + -1 wcet_bb790 + -1 C_bb787 + 1 wcet_bb787_bb790 = -10; /*Phase_0., DAH BB 790 Line L_4b2(1*(11-1))*/
-1 wcet_bb787_bb790 + 1 wcet_bb787 >= 0; /*Phase_0.*/
-1 wcet_bb795 + -1 C_bb790 + 1 wcet_bb790_bb795 = 2; /*Phase_0.*/
-1 wcet_bb790_bb795 + 1 wcet_bb790 >= 0; /*Phase_0.*/
-10 L_4b3 + -1 wcet_bb794 + -1 C_bb790 + 1 wcet_bb790_bb794 = -10; /*Phase_0., DAH BB 794 Line L_4b3(1*(11-1))*/
-1 wcet_bb790_bb794 + 1 wcet_bb790 >= 0; /*Phase_0.*/
-1 C_bb769 + -1 C_bb795 + 1 wcet_bb795_bb769 = 2; /*Phase_0.*/
-1 wcet_bb795_bb769 + 1 wcet_bb795 >= 0; /*Phase_0.*/
-10 L_4b9 + -1 wcet_bb798 + -1 C_bb795 + 1 wcet_bb795_bb798 = -10; /*Phase_0., DAH BB 798 Line L_4b9(1*(11-1))*/
-1 wcet_bb795_bb798 + 1 wcet_bb795 >= 0; /*Phase_0.*/
-1 C_bb769 + -1 C_bb802 + -1 C_bb798 + 1 wcet_bb798_bb802 = 4; /*Phase_0.*/
-1 wcet_bb798_bb802 + 1 wcet_bb798 >= 0; /*Phase_0.*/
-1 C_bb769 + -10 L_4b9 + -1 C_bb801 + -1 C_bb798 + 1 wcet_bb798_bb801 = -8; /*Phase_0., DAH BB 801 Line L_4b9(1*(11-1))*/
-1 wcet_bb798_bb801 + 1 wcet_bb798 >= 0; /*Phase_0.*/
-1 C_bb769 + -1 C_bb797 + -1 C_bb794 + 1 wcet_bb794_bb797 = 4; /*Phase_0.*/
-1 wcet_bb794_bb797 + 1 wcet_bb794 >= 0; /*Phase_0.*/
-10 L_4b4 + -1 wcet_bb796 + -1 C_bb794 + 1 wcet_bb794_bb796 = -10; /*Phase_0., DAH BB 796 Line L_4b4(1*(11-1))*/
-1 wcet_bb794_bb796 + 1 wcet_bb794 >= 0; /*Phase_0.*/
-1 wcet_bb800 + -1 C_bb796 + 1 wcet_bb796_bb800 = 2; /*Phase_0.*/
-1 wcet_bb796_bb800 + 1 wcet_bb796 >= 0; /*Phase_0.*/
-10 L_4b4 + -1 wcet_bb799 + -1 C_bb796 + 1 wcet_bb796_bb799 = -10; /*Phase_0., DAH BB 799 Line L_4b4(1*(11-1))*/
-1 wcet_bb796_bb799 + 1 wcet_bb796 >= 0; /*Phase_0.*/
-10 L_4d0 + -1 wcet_bb813 + -1 C_bb812 + -1 C_bb806 + -1 C_bb800 + 1 wcet_bb800_bb806 = -6; /*Phase_0., DAH BB 813 Line L_4d0(1*(11-1))*/
-1 wcet_bb800_bb806 + 1 wcet_bb800 >= 0; /*Phase_0.*/
-10 L_4c5 + -1 wcet_bb805 + -1 C_bb800 + 1 wcet_bb800_bb805 = -10; /*Phase_0., DAH BB 805 Line L_4c5(1*(11-1))*/
-1 wcet_bb800_bb805 + 1 wcet_bb800 >= 0; /*Phase_0.*/
-10 L_4d0 + -1 wcet_bb813 + -1 C_bb812 + -1 C_bb811 + -1 C_bb805 + 1 wcet_bb805_bb811 = -6; /*Phase_0., DAH BB 813 Line L_4d0(1*(11-1))*/
-1 wcet_bb805_bb811 + 1 wcet_bb805 >= 0; /*Phase_0.*/
-10 L_4d0 + -1 wcet_bb813 + -1 C_bb812 + -10 L_4c6 + -1 C_bb810 + -1 C_bb805 + 1 wcet_bb805_bb810 = -20; /*Phase_0., DAH BB 810 Line L_4c6(1*(11-1)), DAH BB 813 Line L_4d0(1*(11-1))*/
-1 wcet_bb805_bb810 + 1 wcet_bb805 >= 0; /*Phase_0.*/
-1 wcet_bb804 + -1 C_bb799 + 1 wcet_bb799_bb804 = 2; /*Phase_0.*/
-1 wcet_bb799_bb804 + 1 wcet_bb799 >= 0; /*Phase_0.*/
-10 L_4b4 + -1 wcet_bb803 + -1 C_bb799 + 1 wcet_bb799_bb803 = -10; /*Phase_0., DAH BB 803 Line L_4b4(1*(11-1))*/
-1 wcet_bb799_bb803 + 1 wcet_bb799 >= 0; /*Phase_0.*/
-1 wcet_bb813 + -1 C_bb809 + -1 C_bb804 + 1 wcet_bb804_bb809 = 4; /*Phase_0.*/
-1 wcet_bb804_bb809 + 1 wcet_bb804 >= 0; /*Phase_0.*/
-10 L_4dc + -1 wcet_bb808 + -1 C_bb804 + 1 wcet_bb804_bb808 = -10; /*Phase_0., DAH BB 808 Line L_4dc(1*(11-1))*/
-1 wcet_bb804_bb808 + 1 wcet_bb804 >= 0; /*Phase_0.*/
-1 C_bb769 + -1 C_bb815 + -1 C_bb813 + 1 wcet_bb813_bb815 = 4; /*Phase_0.*/
-1 wcet_bb813_bb815 + 1 wcet_bb813 >= 0; /*Phase_0.*/
-10 L_4d3 + -1 wcet_bb814 + -1 C_bb813 + 1 wcet_bb813_bb814 = -10; /*Phase_0., DAH BB 814 Line L_4d3(1*(11-1))*/
-1 wcet_bb813_bb814 + 1 wcet_bb813 >= 0; /*Phase_0.*/
-1 wcet_bb817 + -1 C_bb814 + 1 wcet_bb814_bb817 = 2; /*Phase_0.*/
-1 wcet_bb814_bb817 + 1 wcet_bb814 >= 0; /*Phase_0.*/
-10 L_4d3 + -1 wcet_bb816 + -1 C_bb814 + 1 wcet_bb814_bb816 = -10; /*Phase_0., DAH BB 816 Line L_4d3(1*(11-1))*/
-1 wcet_bb814_bb816 + 1 wcet_bb814 >= 0; /*Phase_0.*/
-1 C_bb769 + -1 C_bb815 + -1 C_bb817 + 1 wcet_bb817_bb815 = 4; /*Phase_0.*/
-1 wcet_bb817_bb815 + 1 wcet_bb817 >= 0; /*Phase_0.*/
-1 wcet_bb823 + -1 C_bb822 + -20 L_4e1 + -1 C_bb819 + -1 C_bb817 + 1 wcet_bb817_bb819 = -18; /*Phase_0., DAH BB 819 Line L_4e1(1*(11-1)), DAH BB 822 Line L_4e1(1*(11-1))*/
-1 wcet_bb817_bb819 + 1 wcet_bb817 >= 0; /*Phase_0.*/
-1 C_bb769 + -1 C_bb816 + 1 wcet_bb816_bb769 = 2; /*Phase_0.*/
-1 wcet_bb816_bb769 + 1 wcet_bb816 >= 0; /*Phase_0.*/
-10 L_4d4 + -1 wcet_bb818 + -1 C_bb816 + 1 wcet_bb816_bb818 = -10; /*Phase_0., DAH BB 818 Line L_4d4(1*(11-1))*/
-1 wcet_bb816_bb818 + 1 wcet_bb816 >= 0; /*Phase_0.*/
-1 wcet_bb821 + -1 C_bb818 + 1 wcet_bb818_bb821 = 2; /*Phase_0.*/
-1 wcet_bb818_bb821 + 1 wcet_bb818 >= 0; /*Phase_0.*/
-10 L_4d4 + -1 wcet_bb820 + -1 C_bb818 + 1 wcet_bb818_bb820 = -10; /*Phase_0., DAH BB 820 Line L_4d4(1*(11-1))*/
-1 wcet_bb818_bb820 + 1 wcet_bb818 >= 0; /*Phase_0.*/
-1 wcet_bb823 + -10 L_4e1 + -1 C_bb822 + -1 C_bb819 + -1 C_bb821 + 1 wcet_bb821_bb819 = -6; /*Phase_0., DAH BB 822 Line L_4e1(1*(11-1))*/
-1 wcet_bb821_bb819 + 1 wcet_bb821 >= 0; /*Phase_0.*/
-1 C_bb769 + -10 L_4e4 + -1 C_bb825 + -1 C_bb821 + 1 wcet_bb821_bb825 = -8; /*Phase_0., DAH BB 825 Line L_4e4(1*(11-1))*/
-1 wcet_bb821_bb825 + 1 wcet_bb821 >= 0; /*Phase_0.*/
-1 wcet_bb823 + -1 C_bb822 + -1 C_bb824 + -1 C_bb820 + 1 wcet_bb820_bb824 = 6; /*Phase_0.*/
-1 wcet_bb820_bb824 + 1 wcet_bb820 >= 0; /*Phase_0.*/
-1 wcet_bb823 + -1 C_bb820 + 1 wcet_bb820_bb823 = 0; /*Phase_0.*/
-1 wcet_bb820_bb823 + 1 wcet_bb820 >= 0; /*Phase_0.*/
-1 C_bb769 + -1 C_bb826 + -1 C_bb828 + -1 Wcet_basicmath___scalbnf_bb841 + -1 C_bb827 + -1 C_bb823 + 1 wcet_bb823_bb827 = 8; /*Phase_0.*/
-1 wcet_bb823_bb827 + 1 wcet_bb823 >= 0; /*Phase_0.*/
-1 C_bb769 + -10 L_4da + -1 C_bb826 + -1 C_bb823 + 1 wcet_bb823_bb826 = -8; /*Phase_0., DAH BB 826 Line L_4da(1*(11-1))*/
-1 wcet_bb823_bb826 + 1 wcet_bb823 >= 0; /*Phase_0.*/
-10 L_4b5 + -1 C_bb769 + -1 C_bb793 + -1 C_bb808 + 1 wcet_bb808_bb793 = -8; /*Phase_0., DAH BB 769 Line L_4b5(1*(11-1))*/
-1 wcet_bb808_bb793 + 1 wcet_bb808 >= 0; /*Phase_0.*/
-1 C_bb769 + -10 L_4dc + -1 C_bb807 + -1 C_bb808 + 1 wcet_bb808_bb807 = -8; /*Phase_0., DAH BB 807 Line L_4dc(1*(11-1))*/
-1 wcet_bb808_bb807 + 1 wcet_bb808 >= 0; /*Phase_0.*/
-1 C_bb769 + -1 C_bb807 + -1 C_bb803 + 1 wcet_bb803_bb807 = 4; /*Phase_0.*/
-1 wcet_bb803_bb807 + 1 wcet_bb803 >= 0; /*Phase_0.*/
-10 L_4b5 + -1 C_bb769 + -1 C_bb793 + -1 C_bb803 + 1 wcet_bb803_bb793 = -10; /*Phase_0., DAH BB 769 Line L_4b5(1*(11-1))*/
-1 wcet_bb803_bb793 + 1 wcet_bb803 >= 0; /*Phase_0.*/
-1 wcet_bb767 + 1 Wcet_basicmath___ieee754_powf_bb767 = 2; /*Phase_0.*/
-1 C_bb732 + -1 C_bb730 + 1 wcet_bb730_bb732 = 2; /*Phase_0.*/
-1 wcet_bb730_bb732 + 1 wcet_bb730 >= 0; /*Phase_0.*/
-10 L_452 + -1 wcet_bb731 + -1 C_bb730 + 1 wcet_bb730_bb731 = -10; /*Phase_0., DAH BB 731 Line L_452(1*(11-1))*/
-1 wcet_bb730_bb731 + 1 wcet_bb730 >= 0; /*Phase_0.*/
-1 C_bb734 + -1 C_bb731 + 1 wcet_bb731_bb734 = 2; /*Phase_0.*/
-1 wcet_bb731_bb734 + 1 wcet_bb731 >= 0; /*Phase_0.*/
-1 wcet_bb733 + -1 C_bb731 + 1 wcet_bb731_bb733 = 0; /*Phase_0.*/
-1 wcet_bb731_bb733 + 1 wcet_bb731 >= 0; /*Phase_0.*/
-1 wcet_bb736 + -1 C_bb733 + 1 wcet_bb733_bb736 = 2; /*Phase_0.*/
-1 wcet_bb733_bb736 + 1 wcet_bb733 >= 0; /*Phase_0.*/
-10 L_453 + -1 wcet_bb735 + -1 C_bb733 + 1 wcet_bb733_bb735 = -10; /*Phase_0., DAH BB 735 Line L_453(1*(11-1))*/
-1 wcet_bb733_bb735 + 1 wcet_bb733 >= 0; /*Phase_0.*/
-1 C_bb742 + -1 Wcet_basicmath___ieee754_sqrtf_bb755 + -1 C_bb740 + -1 C_bb736 + 1 wcet_bb736_bb740 = 4; /*Phase_0.*/
-1 wcet_bb736_bb740 + 1 wcet_bb736 >= 0; /*Phase_0.*/
-1 C_bb741 + -10 L_455 + -1 Wcet_basicmath___ieee754_sqrtf_bb743 + -1 C_bb739 + -1 C_bb736 + 1 wcet_bb736_bb739 = -8; /*Phase_0., DAH BB 739 Line L_455(1*(11-1))*/
-1 wcet_bb736_bb739 + 1 wcet_bb736 >= 0; /*Phase_0.*/
-1 C_bb738 + -1 C_bb735 + 1 wcet_bb735_bb738 = 2; /*Phase_0.*/
-1 wcet_bb735_bb738 + 1 wcet_bb735 >= 0; /*Phase_0.*/
-10 L_453 + -1 C_bb737 + -1 C_bb735 + 1 wcet_bb735_bb737 = -10; /*Phase_0., DAH BB 737 Line L_453(1*(11-1))*/
-1 wcet_bb735_bb737 + 1 wcet_bb735 >= 0; /*Phase_0.*/
-1 wcet_bb730 + 1 Wcet_basicmath___ieee754_acosf_bb730 = 2; /*Phase_0.*/
-1 C_bb729 + 1 Wcet_basicmath___fabsf_bb729 = 2; /*Phase_0.*/
-10 L_450_Pbb723 + -1 C_bb726 + -2 C_bb723 + 1 wcet_bb723_bb726 = -8; /*Phase_723., DAH BB 726 Line L_450_Pbb723(1*(11-1))*/
-1 wcet_bb723_bb726 + 1 wcetloop_723 >= 0; /*Phase_723.*/
-1 C_bb719 + -1 C_bb717 + 1 wcet_bb717_bb719 = 2; /*Phase_0.*/
-1 wcet_bb717_bb719 + 1 wcet_bb717 >= 0; /*Phase_0.*/
-10 L_44b + -1 wcet_bb718 + -1 C_bb717 + 1 wcet_bb717_bb718 = -10; /*Phase_0., DAH BB 718 Line L_44b(1*(11-1))*/
-1 wcet_bb717_bb718 + 1 wcet_bb717 >= 0; /*Phase_0.*/
-1 C_bb719 + -1 C_bb721 + -1 C_bb718 + 1 wcet_bb718_bb721 = 4; /*Phase_0.*/
-1 wcet_bb718_bb721 + 1 wcet_bb718 >= 0; /*Phase_0.*/
-10 L_44b + -1 wcet_bb720 + -1 C_bb718 + 1 wcet_bb718_bb720 = -10; /*Phase_0., DAH BB 720 Line L_44b(1*(11-1))*/
-1 wcet_bb718_bb720 + 1 wcet_bb718 >= 0; /*Phase_0.*/
-1 C_bb719 + -20 L_44f + -1 C_bb728 + -10 L_44d_Pbb727 + -26 C_bb727 + -1 C_bb724 + -10 L_450 + -1 C_bb725 + -10 L_450_Pbb723 + -1 wcetloop_723 + -1 C_bb720 + 1 wcet_bb720_bb723 = 4; /*Phase_0., DFM BB 723 Line L_450_Pbb723(1*(11-1)), DAH BB 725 Line L_450(1*(11-1)), DFH BB 727 Line L_44d_Pbb727(1* (11-1)), DAH BB 728 Line L_44f(1*(11-1)), DAH BB 719 Line L_44f(1*(11-1))*/
-1 wcet_bb720_bb723 + 1 wcet_bb720 >= 0; /*Phase_0.*/
-1 C_bb719 + -20 L_44f + -1 C_bb728 + -10 L_44d_Pbb727 + -26 C_bb727 + -10 L_44c + -1 C_bb724 + -1 C_bb722 + -1 C_bb720 + 1 wcet_bb720_bb722 = 10; /*Phase_0., DAH BB 724 Line L_44c(1*(11-1)), DFH BB 727 Line L_44d_Pbb727(1* (11-1)), DAH BB 728 Line L_44f(1*(11-1)), DAH BB 719 Line L_44f(1*(11-1))*/
-1 wcet_bb720_bb722 + 1 wcet_bb720 >= 0; /*Phase_0.*/
-1 wcet_bb717 + 1 Wcet_basicmath___ieee754_sqrtf_bb717 = 2; /*Phase_0.*/
-10 L_450_Pbb711 + -1 C_bb714 + -2 C_bb711 + 1 wcet_bb711_bb714 = -8; /*Phase_711., DAH BB 714 Line L_450_Pbb711(1*(11-1))*/
-1 wcet_bb711_bb714 + 1 wcetloop_711 >= 0; /*Phase_711.*/
-1 C_bb707 + -1 C_bb705 + 1 wcet_bb705_bb707 = 2; /*Phase_0.*/
-1 wcet_bb705_bb707 + 1 wcet_bb705 >= 0; /*Phase_0.*/
-10 L_44b + -1 wcet_bb706 + -1 C_bb705 + 1 wcet_bb705_bb706 = -10; /*Phase_0., DAH BB 706 Line L_44b(1*(11-1))*/
-1 wcet_bb705_bb706 + 1 wcet_bb705 >= 0; /*Phase_0.*/
-1 C_bb707 + -1 C_bb709 + -1 C_bb706 + 1 wcet_bb706_bb709 = 4; /*Phase_0.*/
-1 wcet_bb706_bb709 + 1 wcet_bb706 >= 0; /*Phase_0.*/
-10 L_44b + -1 wcet_bb708 + -1 C_bb706 + 1 wcet_bb706_bb708 = -10; /*Phase_0., DAH BB 708 Line L_44b(1*(11-1))*/
-1 wcet_bb706_bb708 + 1 wcet_bb706 >= 0; /*Phase_0.*/
-1 C_bb707 + -20 L_44f + -1 C_bb716 + -10 L_44d_Pbb715 + -26 C_bb715 + -1 C_bb712 + -10 L_450 + -1 C_bb713 + -10 L_450_Pbb711 + -1 wcetloop_711 + -1 C_bb708 + 1 wcet_bb708_bb711 = 4; /*Phase_0., DFM BB 711 Line L_450_Pbb711(1*(11-1)), DAH BB 713 Line L_450(1*(11-1)), DFH BB 715 Line L_44d_Pbb715(1* (11-1)), DAH BB 716 Line L_44f(1*(11-1)), DAH BB 707 Line L_44f(1*(11-1))*/
-1 wcet_bb708_bb711 + 1 wcet_bb708 >= 0; /*Phase_0.*/
-1 C_bb707 + -20 L_44f + -1 C_bb716 + -10 L_44d_Pbb715 + -26 C_bb715 + -10 L_44c + -1 C_bb712 + -1 C_bb710 + -1 C_bb708 + 1 wcet_bb708_bb710 = 10; /*Phase_0., DAH BB 712 Line L_44c(1*(11-1)), DFH BB 715 Line L_44d_Pbb715(1* (11-1)), DAH BB 716 Line L_44f(1*(11-1)), DAH BB 707 Line L_44f(1*(11-1))*/
-1 wcet_bb708_bb710 + 1 wcet_bb708 >= 0; /*Phase_0.*/
-1 wcet_bb705 + 1 Wcet_basicmath___ieee754_sqrtf_bb705 = 2; /*Phase_0.*/
-1 wcet_bb648 + -1 C_bb646 + 1 wcet_bb646_bb648 = 2; /*Phase_0.*/
-1 wcet_bb646_bb648 + 1 wcet_bb646 >= 0; /*Phase_0.*/
-10 L_473 + -1 wcet_bb647 + -1 C_bb646 + 1 wcet_bb646_bb647 = -10; /*Phase_0., DAH BB 647 Line L_473(1*(11-1))*/
-1 wcet_bb646_bb647 + 1 wcet_bb646 >= 0; /*Phase_0.*/
-1 wcet_bb652 + -1 C_bb648 + 1 wcet_bb648_bb652 = 2; /*Phase_0.*/
-1 wcet_bb648_bb652 + 1 wcet_bb648 >= 0; /*Phase_0.*/
-10 L_474 + -1 wcet_bb651 + -1 C_bb648 + 1 wcet_bb648_bb651 = -10; /*Phase_0., DAH BB 651 Line L_474(1*(11-1))*/
-1 wcet_bb648_bb651 + 1 wcet_bb648 >= 0; /*Phase_0.*/
-1 C_bb658 + -1 C_bb652 + 1 wcet_bb652_bb658 = 2; /*Phase_0.*/
-1 wcet_bb652_bb658 + 1 wcet_bb652 >= 0; /*Phase_0.*/
-10 L_47f + -1 C_bb657 + -1 C_bb652 + 1 wcet_bb652_bb657 = -10; /*Phase_0., DAH BB 657 Line L_47f(1*(11-1))*/
-1 wcet_bb652_bb657 + 1 wcet_bb652 >= 0; /*Phase_0.*/
-1 C_bb649 + -1 C_bb656 + -1 C_bb651 + 1 wcet_bb651_bb656 = 4; /*Phase_0.*/
-1 wcet_bb651_bb656 + 1 wcet_bb651 >= 0; /*Phase_0.*/
-1 C_bb658 + -10 L_475 + -1 C_bb655 + -1 C_bb651 + 1 wcet_bb651_bb655 = -10; /*Phase_0., DAH BB 655 Line L_475(1*(11-1))*/
-1 wcet_bb651_bb655 + 1 wcet_bb651 >= 0; /*Phase_0.*/
-1 wcet_bb650 + -1 C_bb647 + 1 wcet_bb647_bb650 = 2; /*Phase_0.*/
-1 wcet_bb647_bb650 + 1 wcet_bb647 >= 0; /*Phase_0.*/
-10 L_474 + -1 C_bb649 + -1 C_bb647 + 1 wcet_bb647_bb649 = -10; /*Phase_0., DAH BB 649 Line L_474(1*(11-1))*/
-1 wcet_bb647_bb649 + 1 wcet_bb647 >= 0; /*Phase_0.*/
-1 wcet_bb654 + -1 C_bb650 + 1 wcet_bb650_bb654 = 2; /*Phase_0.*/
-1 wcet_bb650_bb654 + 1 wcet_bb650 >= 0; /*Phase_0.*/
-10 L_478 + -1 wcet_bb653 + -1 C_bb650 + 1 wcet_bb650_bb653 = -10; /*Phase_0., DAH BB 653 Line L_478(1*(11-1))*/
-1 wcet_bb650_bb653 + 1 wcet_bb650 >= 0; /*Phase_0.*/
-1 wcet_bb662 + -1 C_bb654 + 1 wcet_bb654_bb662 = 2; /*Phase_0.*/
-1 wcet_bb654_bb662 + 1 wcet_bb654 >= 0; /*Phase_0.*/
-1 wcet_bb661 + -1 C_bb654 + 1 wcet_bb654_bb661 = 0; /*Phase_0.*/
-1 wcet_bb654_bb661 + 1 wcet_bb654 >= 0; /*Phase_0.*/
-1 wcet_bb666 + -1 C_bb661 + 1 wcet_bb661_bb666 = 2; /*Phase_0.*/
-1 wcet_bb661_bb666 + 1 wcet_bb661 >= 0; /*Phase_0.*/
-10 L_483 + -1 wcet_bb665 + -1 C_bb661 + 1 wcet_bb661_bb665 = -10; /*Phase_0., DAH BB 665 Line L_483(1*(11-1))*/
-1 wcet_bb661_bb665 + 1 wcet_bb661 >= 0; /*Phase_0.*/
-1 wcet_bb666 + -1 C_bb665 + 1 wcet_bb665_bb666 = 2; /*Phase_0.*/
-1 wcet_bb665_bb666 + 1 wcet_bb665 >= 0; /*Phase_0.*/
-1 wcet_bb675 + -20 L_484 + -1 C_bb673 + -1 C_bb665 + 1 wcet_bb665_bb673 = -20; /*Phase_0., DAH BB 673 Line L_484(1*(11-1)), DAH BB 675 Line L_484(1*(11-1))*/
-1 wcet_bb665_bb673 + 1 wcet_bb665 >= 0; /*Phase_0.*/
-1 wcet_bb675 + -1 C_bb666 + 1 wcet_bb666_bb675 = 2; /*Phase_0.*/
-1 wcet_bb666_bb675 + 1 wcet_bb666 >= 0; /*Phase_0.*/
-10 L_49f + -1 wcet_bb674 + -1 C_bb666 + 1 wcet_bb666_bb674 = -10; /*Phase_0., DAH BB 674 Line L_49f(1*(11-1))*/
-1 wcet_bb666_bb674 + 1 wcet_bb666 >= 0; /*Phase_0.*/
-1 wcet_bb675 + -1 C_bb674 + 1 wcet_bb674_bb675 = 2; /*Phase_0.*/
-1 wcet_bb674_bb675 + 1 wcet_bb674 >= 0; /*Phase_0.*/
-10 L_484 + -1 wcet_bb675 + -1 C_bb673 + -10 L_4a1 + -1 C_bb681 + -1 C_bb674 + 1 wcet_bb674_bb681 = -18; /*Phase_0., DAH BB 681 Line L_4a1(1*(11-1)), DAH BB 675 Line L_484(1*(11-1))*/
-1 wcet_bb674_bb681 + 1 wcet_bb674 >= 0; /*Phase_0.*/
-1 wcet_bb663 + -1 C_bb675 + 1 wcet_bb675_bb663 = 2; /*Phase_0.*/
-1 wcet_bb675_bb663 + 1 wcet_bb675 >= 0; /*Phase_0.*/
-10 L_485 + -1 wcet_bb682 + -1 C_bb675 + 1 wcet_bb675_bb682 = -10; /*Phase_0., DAH BB 682 Line L_485(1*(11-1))*/
-1 wcet_bb675_bb682 + 1 wcet_bb675 >= 0; /*Phase_0.*/
-1 wcet_bb684 + -1 C_bb682 + 1 wcet_bb682_bb684 = 2; /*Phase_0.*/
-1 wcet_bb682_bb684 + 1 wcet_bb682 >= 0; /*Phase_0.*/
-10 L_486 + -1 wcet_bb683 + -1 C_bb682 + 1 wcet_bb682_bb683 = -10; /*Phase_0., DAH BB 683 Line L_486(1*(11-1))*/
-1 wcet_bb682_bb683 + 1 wcet_bb682 >= 0; /*Phase_0.*/
-1 wcet_bb686 + -1 C_bb684 + 1 wcet_bb684_bb686 = 2; /*Phase_0.*/
-1 wcet_bb684_bb686 + 1 wcet_bb684 >= 0; /*Phase_0.*/
-10 L_497 + -1 wcet_bb685 + -1 C_bb684 + 1 wcet_bb684_bb685 = -10; /*Phase_0., DAH BB 685 Line L_497(1*(11-1))*/
-1 wcet_bb684_bb685 + 1 wcet_bb684 >= 0; /*Phase_0.*/
-1 C_bb649 + -1 C_bb679 + -1 C_bb690 + -1 C_bb686 + 1 wcet_bb686_bb690 = 6; /*Phase_0.*/
-1 wcet_bb686_bb690 + 1 wcet_bb686 >= 0; /*Phase_0.*/
-1 C_bb649 + -10 L_49c + -1 C_bb689 + -1 C_bb686 + 1 wcet_bb686_bb689 = -8; /*Phase_0., DAH BB 689 Line L_49c(1*(11-1))*/
-1 wcet_bb686_bb689 + 1 wcet_bb686 >= 0; /*Phase_0.*/
-1 C_bb649 + -1 C_bb688 + -1 C_bb685 + 1 wcet_bb685_bb688 = 4; /*Phase_0.*/
-1 wcet_bb685_bb688 + 1 wcet_bb685 >= 0; /*Phase_0.*/
-1 C_bb649 + -1 C_bb679 + -10 L_499 + -1 C_bb690 + -10 L_497 + -1 C_bb687 + -1 C_bb685 + 1 wcet_bb685_bb687 = -16; /*Phase_0., DAH BB 687 Line L_497(1*(11-1)), DAH BB 690 Line L_499(1*(11-1))*/
-1 wcet_bb685_bb687 + 1 wcet_bb685 >= 0; /*Phase_0.*/
-1 wcet_bb662 + -1 C_bb683 + 1 wcet_bb683_bb662 = 2; /*Phase_0.*/
-1 wcet_bb683_bb662 + 1 wcet_bb683 >= 0; /*Phase_0.*/
-10 L_486 + -1 wcet_bb664 + -1 C_bb683 + 1 wcet_bb683_bb664 = -10; /*Phase_0., DAH BB 664 Line L_486(1*(11-1))*/
-1 wcet_bb683_bb664 + 1 wcet_bb683 >= 0; /*Phase_0.*/
-1 wcet_bb668 + -1 C_bb662 + 1 wcet_bb662_bb668 = 2; /*Phase_0.*/
-1 wcet_bb662_bb668 + 1 wcet_bb662 >= 0; /*Phase_0.*/
-10 L_48a + -1 wcet_bb667 + -1 C_bb662 + 1 wcet_bb662_bb667 = -10; /*Phase_0., DAH BB 667 Line L_48a(1*(11-1))*/
-1 wcet_bb662_bb667 + 1 wcet_bb662 >= 0; /*Phase_0.*/
-1 C_bb649 + -1 C_bb678 + -1 C_bb668 + 1 wcet_bb668_bb678 = 4; /*Phase_0.*/
-1 wcet_bb668_bb678 + 1 wcet_bb668 >= 0; /*Phase_0.*/
-1 C_bb649 + -10 L_48f + -1 C_bb677 + -1 C_bb668 + 1 wcet_bb668_bb677 = -8; /*Phase_0., DAH BB 677 Line L_48f(1*(11-1))*/
-1 wcet_bb668_bb677 + 1 wcet_bb668 >= 0; /*Phase_0.*/
-1 C_bb649 + -1 C_bb656 + -1 C_bb667 + 1 wcet_bb667_bb656 = 4; /*Phase_0.*/
-1 wcet_bb667_bb656 + 1 wcet_bb667 >= 0; /*Phase_0.*/
-1 C_bb649 + -10 L_48c + -1 C_bb678 + -10 L_48a + -1 C_bb676 + -1 C_bb667 + 1 wcet_bb667_bb676 = -18; /*Phase_0., DAH BB 676 Line L_48a(1*(11-1)), DAH BB 678 Line L_48c(1*(11-1))*/
-1 wcet_bb667_bb676 + 1 wcet_bb667 >= 0; /*Phase_0.*/
-1 wcet_bb664 + -1 C_bb660 + -1 C_bb653 + 1 wcet_bb653_bb660 = 4; /*Phase_0.*/
-1 wcet_bb653_bb660 + 1 wcet_bb653 >= 0; /*Phase_0.*/
-10 L_47a + -1 wcet_bb663 + -10 L_479 + -1 C_bb659 + -1 C_bb653 + 1 wcet_bb653_bb659 = -20; /*Phase_0., DAH BB 659 Line L_479(1*(11-1)), DAH BB 663 Line L_47a(1*(11-1))*/
-1 wcet_bb653_bb659 + 1 wcet_bb653 >= 0; /*Phase_0.*/
-1 C_bb649 + -1 C_bb672 + -1 C_bb664 + 1 wcet_bb664_bb672 = 4; /*Phase_0.*/
-1 wcet_bb664_bb672 + 1 wcet_bb664 >= 0; /*Phase_0.*/
-10 L_486 + -1 wcet_bb671 + -1 C_bb664 + 1 wcet_bb664_bb671 = -10; /*Phase_0., DAH BB 671 Line L_486(1*(11-1))*/
-1 wcet_bb664_bb671 + 1 wcet_bb664 >= 0; /*Phase_0.*/
-1 C_bb649 + -1 C_bb671 + 1 wcet_bb671_bb649 = 2; /*Phase_0.*/
-1 wcet_bb671_bb649 + 1 wcet_bb671 >= 0; /*Phase_0.*/
-1 C_bb649 + -10 L_487 + -1 C_bb672 + -1 C_bb671 + 1 wcet_bb671_bb672 = -8; /*Phase_0., DAH BB 672 Line L_487(1*(11-1))*/
-1 wcet_bb671_bb672 + 1 wcet_bb671 >= 0; /*Phase_0.*/
-1 wcet_bb670 + -1 C_bb663 + 1 wcet_bb663_bb670 = 2; /*Phase_0.*/
-1 wcet_bb663_bb670 + 1 wcet_bb663 >= 0; /*Phase_0.*/
-1 C_bb649 + -1 C_bb679 + -10 L_47a + -1 C_bb669 + -1 C_bb663 + 1 wcet_bb663_bb669 = -8; /*Phase_0., DAH BB 669 Line L_47a(1*(11-1))*/
-1 wcet_bb663_bb669 + 1 wcet_bb663 >= 0; /*Phase_0.*/
-1 C_bb649 + -1 C_bb679 + -1 C_bb669 + -1 C_bb670 + 1 wcet_bb670_bb669 = 4; /*Phase_0.*/
-1 wcet_bb670_bb669 + 1 wcet_bb670 >= 0; /*Phase_0.*/
-1 C_bb649 + -1 C_bb679 + -10 L_491 + -1 C_bb680 + -1 C_bb670 + 1 wcet_bb670_bb680 = -6; /*Phase_0., DAH BB 680 Line L_491(1*(11-1))*/
-1 wcet_bb670_bb680 + 1 wcet_bb670 >= 0; /*Phase_0.*/
-1 wcet_bb646 + 1 Wcet_basicmath___cosf_bb646 = 2; /*Phase_0.*/
-10 L_450_Pbb640 + -1 C_bb643 + -2 C_bb640 + 1 wcet_bb640_bb643 = -8; /*Phase_640., DAH BB 643 Line L_450_Pbb640(1*(11-1))*/
-1 wcet_bb640_bb643 + 1 wcetloop_640 >= 0; /*Phase_640.*/
-1 C_bb636 + -1 C_bb634 + 1 wcet_bb634_bb636 = 2; /*Phase_0.*/
-1 wcet_bb634_bb636 + 1 wcet_bb634 >= 0; /*Phase_0.*/
-10 L_44b + -1 wcet_bb635 + -1 C_bb634 + 1 wcet_bb634_bb635 = -10; /*Phase_0., DAH BB 635 Line L_44b(1*(11-1))*/
-1 wcet_bb634_bb635 + 1 wcet_bb634 >= 0; /*Phase_0.*/
-1 C_bb636 + -1 C_bb638 + -1 C_bb635 + 1 wcet_bb635_bb638 = 4; /*Phase_0.*/
-1 wcet_bb635_bb638 + 1 wcet_bb635 >= 0; /*Phase_0.*/
-10 L_44b + -1 wcet_bb637 + -1 C_bb635 + 1 wcet_bb635_bb637 = -10; /*Phase_0., DAH BB 637 Line L_44b(1*(11-1))*/
-1 wcet_bb635_bb637 + 1 wcet_bb635 >= 0; /*Phase_0.*/
-1 C_bb636 + -20 L_44f + -1 C_bb645 + -10 L_44d_Pbb644 + -26 C_bb644 + -1 C_bb641 + -10 L_450 + -1 C_bb642 + -10 L_450_Pbb640 + -1 wcetloop_640 + -1 C_bb637 + 1 wcet_bb637_bb640 = 4; /*Phase_0., DFM BB 640 Line L_450_Pbb640(1*(11-1)), DAH BB 642 Line L_450(1*(11-1)), DFH BB 644 Line L_44d_Pbb644(1* (11-1)), DAH BB 645 Line L_44f(1*(11-1)), DAH BB 636 Line L_44f(1*(11-1))*/
-1 wcet_bb637_bb640 + 1 wcet_bb637 >= 0; /*Phase_0.*/
-1 C_bb636 + -20 L_44f + -1 C_bb645 + -10 L_44d_Pbb644 + -26 C_bb644 + -10 L_44c + -1 C_bb641 + -1 C_bb639 + -1 C_bb637 + 1 wcet_bb637_bb639 = 10; /*Phase_0., DAH BB 641 Line L_44c(1*(11-1)), DFH BB 644 Line L_44d_Pbb644(1* (11-1)), DAH BB 645 Line L_44f(1*(11-1)), DAH BB 636 Line L_44f(1*(11-1))*/
-1 wcet_bb637_bb639 + 1 wcet_bb637 >= 0; /*Phase_0.*/
-1 wcet_bb634 + 1 Wcet_basicmath___ieee754_sqrtf_bb634 = 2; /*Phase_0.*/
-1 wcet_bb591 + -1 C_bb589 + 1 wcet_bb589_bb591 = 2; /*Phase_0.*/
-1 wcet_bb589_bb591 + 1 wcet_bb589 >= 0; /*Phase_0.*/
-10 L_473 + -1 wcet_bb590 + -1 C_bb589 + 1 wcet_bb589_bb590 = -10; /*Phase_0., DAH BB 590 Line L_473(1*(11-1))*/
-1 wcet_bb589_bb590 + 1 wcet_bb589 >= 0; /*Phase_0.*/
-1 wcet_bb595 + -1 C_bb591 + 1 wcet_bb591_bb595 = 2; /*Phase_0.*/
-1 wcet_bb591_bb595 + 1 wcet_bb591 >= 0; /*Phase_0.*/
-10 L_474 + -1 wcet_bb594 + -1 C_bb591 + 1 wcet_bb591_bb594 = -10; /*Phase_0., DAH BB 594 Line L_474(1*(11-1))*/
-1 wcet_bb591_bb594 + 1 wcet_bb591 >= 0; /*Phase_0.*/
-1 C_bb601 + -1 C_bb595 + 1 wcet_bb595_bb601 = 2; /*Phase_0.*/
-1 wcet_bb595_bb601 + 1 wcet_bb595 >= 0; /*Phase_0.*/
-10 L_47f + -1 C_bb600 + -1 C_bb595 + 1 wcet_bb595_bb600 = -10; /*Phase_0., DAH BB 600 Line L_47f(1*(11-1))*/
-1 wcet_bb595_bb600 + 1 wcet_bb595 >= 0; /*Phase_0.*/
-1 C_bb592 + -1 C_bb599 + -1 C_bb594 + 1 wcet_bb594_bb599 = 4; /*Phase_0.*/
-1 wcet_bb594_bb599 + 1 wcet_bb594 >= 0; /*Phase_0.*/
-1 C_bb601 + -10 L_475 + -1 C_bb598 + -1 C_bb594 + 1 wcet_bb594_bb598 = -10; /*Phase_0., DAH BB 598 Line L_475(1*(11-1))*/
-1 wcet_bb594_bb598 + 1 wcet_bb594 >= 0; /*Phase_0.*/
-1 wcet_bb593 + -1 C_bb590 + 1 wcet_bb590_bb593 = 2; /*Phase_0.*/
-1 wcet_bb590_bb593 + 1 wcet_bb590 >= 0; /*Phase_0.*/
-10 L_474 + -1 C_bb592 + -1 C_bb590 + 1 wcet_bb590_bb592 = -10; /*Phase_0., DAH BB 592 Line L_474(1*(11-1))*/
-1 wcet_bb590_bb592 + 1 wcet_bb590 >= 0; /*Phase_0.*/
-1 wcet_bb597 + -1 C_bb593 + 1 wcet_bb593_bb597 = 2; /*Phase_0.*/
-1 wcet_bb593_bb597 + 1 wcet_bb593 >= 0; /*Phase_0.*/
-10 L_478 + -1 wcet_bb596 + -1 C_bb593 + 1 wcet_bb593_bb596 = -10; /*Phase_0., DAH BB 596 Line L_478(1*(11-1))*/
-1 wcet_bb593_bb596 + 1 wcet_bb593 >= 0; /*Phase_0.*/
-1 wcet_bb605 + -1 C_bb597 + 1 wcet_bb597_bb605 = 2; /*Phase_0.*/
-1 wcet_bb597_bb605 + 1 wcet_bb597 >= 0; /*Phase_0.*/
-1 wcet_bb604 + -1 C_bb597 + 1 wcet_bb597_bb604 = 0; /*Phase_0.*/
-1 wcet_bb597_bb604 + 1 wcet_bb597 >= 0; /*Phase_0.*/
-1 wcet_bb609 + -1 C_bb604 + 1 wcet_bb604_bb609 = 2; /*Phase_0.*/
-1 wcet_bb604_bb609 + 1 wcet_bb604 >= 0; /*Phase_0.*/
-10 L_483 + -1 wcet_bb608 + -1 C_bb604 + 1 wcet_bb604_bb608 = -10; /*Phase_0., DAH BB 608 Line L_483(1*(11-1))*/
-1 wcet_bb604_bb608 + 1 wcet_bb604 >= 0; /*Phase_0.*/
-1 wcet_bb609 + -1 C_bb608 + 1 wcet_bb608_bb609 = 2; /*Phase_0.*/
-1 wcet_bb608_bb609 + 1 wcet_bb608 >= 0; /*Phase_0.*/
-1 wcet_bb618 + -20 L_484 + -1 C_bb616 + -1 C_bb608 + 1 wcet_bb608_bb616 = -20; /*Phase_0., DAH BB 616 Line L_484(1*(11-1)), DAH BB 618 Line L_484(1*(11-1))*/
-1 wcet_bb608_bb616 + 1 wcet_bb608 >= 0; /*Phase_0.*/
-1 wcet_bb618 + -1 C_bb609 + 1 wcet_bb609_bb618 = 2; /*Phase_0.*/
-1 wcet_bb609_bb618 + 1 wcet_bb609 >= 0; /*Phase_0.*/
-10 L_49f + -1 wcet_bb617 + -1 C_bb609 + 1 wcet_bb609_bb617 = -10; /*Phase_0., DAH BB 617 Line L_49f(1*(11-1))*/
-1 wcet_bb609_bb617 + 1 wcet_bb609 >= 0; /*Phase_0.*/
-1 wcet_bb618 + -1 C_bb617 + 1 wcet_bb617_bb618 = 2; /*Phase_0.*/
-1 wcet_bb617_bb618 + 1 wcet_bb617 >= 0; /*Phase_0.*/
-10 L_484 + -1 wcet_bb618 + -1 C_bb616 + -10 L_4a1 + -1 C_bb624 + -1 C_bb617 + 1 wcet_bb617_bb624 = -18; /*Phase_0., DAH BB 624 Line L_4a1(1*(11-1)), DAH BB 618 Line L_484(1*(11-1))*/
-1 wcet_bb617_bb624 + 1 wcet_bb617 >= 0; /*Phase_0.*/
-1 wcet_bb606 + -1 C_bb618 + 1 wcet_bb618_bb606 = 2; /*Phase_0.*/
-1 wcet_bb618_bb606 + 1 wcet_bb618 >= 0; /*Phase_0.*/
-10 L_485 + -1 wcet_bb625 + -1 C_bb618 + 1 wcet_bb618_bb625 = -10; /*Phase_0., DAH BB 625 Line L_485(1*(11-1))*/
-1 wcet_bb618_bb625 + 1 wcet_bb618 >= 0; /*Phase_0.*/
-1 wcet_bb627 + -1 C_bb625 + 1 wcet_bb625_bb627 = 2; /*Phase_0.*/
-1 wcet_bb625_bb627 + 1 wcet_bb625 >= 0; /*Phase_0.*/
-10 L_486 + -1 wcet_bb626 + -1 C_bb625 + 1 wcet_bb625_bb626 = -10; /*Phase_0., DAH BB 626 Line L_486(1*(11-1))*/
-1 wcet_bb625_bb626 + 1 wcet_bb625 >= 0; /*Phase_0.*/
-1 wcet_bb629 + -1 C_bb627 + 1 wcet_bb627_bb629 = 2; /*Phase_0.*/
-1 wcet_bb627_bb629 + 1 wcet_bb627 >= 0; /*Phase_0.*/
-10 L_497 + -1 wcet_bb628 + -1 C_bb627 + 1 wcet_bb627_bb628 = -10; /*Phase_0., DAH BB 628 Line L_497(1*(11-1))*/
-1 wcet_bb627_bb628 + 1 wcet_bb627 >= 0; /*Phase_0.*/
-1 C_bb592 + -1 C_bb622 + -1 C_bb633 + -1 C_bb629 + 1 wcet_bb629_bb633 = 6; /*Phase_0.*/
-1 wcet_bb629_bb633 + 1 wcet_bb629 >= 0; /*Phase_0.*/
-1 C_bb592 + -10 L_49c + -1 C_bb632 + -1 C_bb629 + 1 wcet_bb629_bb632 = -8; /*Phase_0., DAH BB 632 Line L_49c(1*(11-1))*/
-1 wcet_bb629_bb632 + 1 wcet_bb629 >= 0; /*Phase_0.*/
-1 C_bb592 + -1 C_bb631 + -1 C_bb628 + 1 wcet_bb628_bb631 = 4; /*Phase_0.*/
-1 wcet_bb628_bb631 + 1 wcet_bb628 >= 0; /*Phase_0.*/
-1 C_bb592 + -1 C_bb622 + -10 L_499 + -1 C_bb633 + -10 L_497 + -1 C_bb630 + -1 C_bb628 + 1 wcet_bb628_bb630 = -16; /*Phase_0., DAH BB 630 Line L_497(1*(11-1)), DAH BB 633 Line L_499(1*(11-1))*/
-1 wcet_bb628_bb630 + 1 wcet_bb628 >= 0; /*Phase_0.*/
-1 wcet_bb605 + -1 C_bb626 + 1 wcet_bb626_bb605 = 2; /*Phase_0.*/
-1 wcet_bb626_bb605 + 1 wcet_bb626 >= 0; /*Phase_0.*/
-10 L_486 + -1 wcet_bb607 + -1 C_bb626 + 1 wcet_bb626_bb607 = -10; /*Phase_0., DAH BB 607 Line L_486(1*(11-1))*/
-1 wcet_bb626_bb607 + 1 wcet_bb626 >= 0; /*Phase_0.*/
-1 wcet_bb611 + -1 C_bb605 + 1 wcet_bb605_bb611 = 2; /*Phase_0.*/
-1 wcet_bb605_bb611 + 1 wcet_bb605 >= 0; /*Phase_0.*/
-10 L_48a + -1 wcet_bb610 + -1 C_bb605 + 1 wcet_bb605_bb610 = -10; /*Phase_0., DAH BB 610 Line L_48a(1*(11-1))*/
-1 wcet_bb605_bb610 + 1 wcet_bb605 >= 0; /*Phase_0.*/
-1 C_bb592 + -1 C_bb621 + -1 C_bb611 + 1 wcet_bb611_bb621 = 4; /*Phase_0.*/
-1 wcet_bb611_bb621 + 1 wcet_bb611 >= 0; /*Phase_0.*/
-1 C_bb592 + -10 L_48f + -1 C_bb620 + -1 C_bb611 + 1 wcet_bb611_bb620 = -8; /*Phase_0., DAH BB 620 Line L_48f(1*(11-1))*/
-1 wcet_bb611_bb620 + 1 wcet_bb611 >= 0; /*Phase_0.*/
-1 C_bb592 + -1 C_bb599 + -1 C_bb610 + 1 wcet_bb610_bb599 = 4; /*Phase_0.*/
-1 wcet_bb610_bb599 + 1 wcet_bb610 >= 0; /*Phase_0.*/
-1 C_bb592 + -10 L_48c + -1 C_bb621 + -10 L_48a + -1 C_bb619 + -1 C_bb610 + 1 wcet_bb610_bb619 = -18; /*Phase_0., DAH BB 619 Line L_48a(1*(11-1)), DAH BB 621 Line L_48c(1*(11-1))*/
-1 wcet_bb610_bb619 + 1 wcet_bb610 >= 0; /*Phase_0.*/
-1 wcet_bb607 + -1 C_bb603 + -1 C_bb596 + 1 wcet_bb596_bb603 = 4; /*Phase_0.*/
-1 wcet_bb596_bb603 + 1 wcet_bb596 >= 0; /*Phase_0.*/
-10 L_47a + -1 wcet_bb606 + -10 L_479 + -1 C_bb602 + -1 C_bb596 + 1 wcet_bb596_bb602 = -20; /*Phase_0., DAH BB 602 Line L_479(1*(11-1)), DAH BB 606 Line L_47a(1*(11-1))*/
-1 wcet_bb596_bb602 + 1 wcet_bb596 >= 0; /*Phase_0.*/
-1 C_bb592 + -1 C_bb615 + -1 C_bb607 + 1 wcet_bb607_bb615 = 4; /*Phase_0.*/
-1 wcet_bb607_bb615 + 1 wcet_bb607 >= 0; /*Phase_0.*/
-10 L_486 + -1 wcet_bb614 + -1 C_bb607 + 1 wcet_bb607_bb614 = -10; /*Phase_0., DAH BB 614 Line L_486(1*(11-1))*/
-1 wcet_bb607_bb614 + 1 wcet_bb607 >= 0; /*Phase_0.*/
-1 C_bb592 + -1 C_bb614 + 1 wcet_bb614_bb592 = 2; /*Phase_0.*/
-1 wcet_bb614_bb592 + 1 wcet_bb614 >= 0; /*Phase_0.*/
-1 C_bb592 + -10 L_487 + -1 C_bb615 + -1 C_bb614 + 1 wcet_bb614_bb615 = -8; /*Phase_0., DAH BB 615 Line L_487(1*(11-1))*/
-1 wcet_bb614_bb615 + 1 wcet_bb614 >= 0; /*Phase_0.*/
-1 wcet_bb613 + -1 C_bb606 + 1 wcet_bb606_bb613 = 2; /*Phase_0.*/
-1 wcet_bb606_bb613 + 1 wcet_bb606 >= 0; /*Phase_0.*/
-1 C_bb592 + -1 C_bb622 + -10 L_47a + -1 C_bb612 + -1 C_bb606 + 1 wcet_bb606_bb612 = -8; /*Phase_0., DAH BB 612 Line L_47a(1*(11-1))*/
-1 wcet_bb606_bb612 + 1 wcet_bb606 >= 0; /*Phase_0.*/
-1 C_bb592 + -1 C_bb622 + -1 C_bb612 + -1 C_bb613 + 1 wcet_bb613_bb612 = 4; /*Phase_0.*/
-1 wcet_bb613_bb612 + 1 wcet_bb613 >= 0; /*Phase_0.*/
-1 C_bb592 + -1 C_bb622 + -10 L_491 + -1 C_bb623 + -1 C_bb613 + 1 wcet_bb613_bb623 = -6; /*Phase_0., DAH BB 623 Line L_491(1*(11-1))*/
-1 wcet_bb613_bb623 + 1 wcet_bb613 >= 0; /*Phase_0.*/
-1 wcet_bb589 + 1 Wcet_basicmath___cosf_bb589 = 2; /*Phase_0.*/
-10 L_450_Pbb583 + -1 C_bb586 + -2 C_bb583 + 1 wcet_bb583_bb586 = -8; /*Phase_583., DAH BB 586 Line L_450_Pbb583(1*(11-1))*/
-1 wcet_bb583_bb586 + 1 wcetloop_583 >= 0; /*Phase_583.*/
-1 C_bb579 + -1 C_bb577 + 1 wcet_bb577_bb579 = 2; /*Phase_0.*/
-1 wcet_bb577_bb579 + 1 wcet_bb577 >= 0; /*Phase_0.*/
-10 L_44b + -1 wcet_bb578 + -1 C_bb577 + 1 wcet_bb577_bb578 = -10; /*Phase_0., DAH BB 578 Line L_44b(1*(11-1))*/
-1 wcet_bb577_bb578 + 1 wcet_bb577 >= 0; /*Phase_0.*/
-1 C_bb579 + -1 C_bb581 + -1 C_bb578 + 1 wcet_bb578_bb581 = 4; /*Phase_0.*/
-1 wcet_bb578_bb581 + 1 wcet_bb578 >= 0; /*Phase_0.*/
-10 L_44b + -1 wcet_bb580 + -1 C_bb578 + 1 wcet_bb578_bb580 = -10; /*Phase_0., DAH BB 580 Line L_44b(1*(11-1))*/
-1 wcet_bb578_bb580 + 1 wcet_bb578 >= 0; /*Phase_0.*/
-1 C_bb579 + -20 L_44f + -1 C_bb588 + -10 L_44d_Pbb587 + -26 C_bb587 + -1 C_bb584 + -10 L_450 + -1 C_bb585 + -10 L_450_Pbb583 + -1 wcetloop_583 + -1 C_bb580 + 1 wcet_bb580_bb583 = 4; /*Phase_0., DFM BB 583 Line L_450_Pbb583(1*(11-1)), DAH BB 585 Line L_450(1*(11-1)), DFH BB 587 Line L_44d_Pbb587(1* (11-1)), DAH BB 588 Line L_44f(1*(11-1)), DAH BB 579 Line L_44f(1*(11-1))*/
-1 wcet_bb580_bb583 + 1 wcet_bb580 >= 0; /*Phase_0.*/
-1 C_bb579 + -20 L_44f + -1 C_bb588 + -10 L_44d_Pbb587 + -26 C_bb587 + -10 L_44c + -1 C_bb584 + -1 C_bb582 + -1 C_bb580 + 1 wcet_bb580_bb582 = 10; /*Phase_0., DAH BB 584 Line L_44c(1*(11-1)), DFH BB 587 Line L_44d_Pbb587(1* (11-1)), DAH BB 588 Line L_44f(1*(11-1)), DAH BB 579 Line L_44f(1*(11-1))*/
-1 wcet_bb580_bb582 + 1 wcet_bb580 >= 0; /*Phase_0.*/
-1 wcet_bb577 + 1 Wcet_basicmath___ieee754_sqrtf_bb577 = 2; /*Phase_0.*/
-1 wcet_bb534 + -1 C_bb532 + 1 wcet_bb532_bb534 = 2; /*Phase_0.*/
-1 wcet_bb532_bb534 + 1 wcet_bb532 >= 0; /*Phase_0.*/
-10 L_473 + -1 wcet_bb533 + -1 C_bb532 + 1 wcet_bb532_bb533 = -10; /*Phase_0., DAH BB 533 Line L_473(1*(11-1))*/
-1 wcet_bb532_bb533 + 1 wcet_bb532 >= 0; /*Phase_0.*/
-1 wcet_bb538 + -1 C_bb534 + 1 wcet_bb534_bb538 = 2; /*Phase_0.*/
-1 wcet_bb534_bb538 + 1 wcet_bb534 >= 0; /*Phase_0.*/
-10 L_474 + -1 wcet_bb537 + -1 C_bb534 + 1 wcet_bb534_bb537 = -10; /*Phase_0., DAH BB 537 Line L_474(1*(11-1))*/
-1 wcet_bb534_bb537 + 1 wcet_bb534 >= 0; /*Phase_0.*/
-1 C_bb544 + -1 C_bb538 + 1 wcet_bb538_bb544 = 2; /*Phase_0.*/
-1 wcet_bb538_bb544 + 1 wcet_bb538 >= 0; /*Phase_0.*/
-10 L_47f + -1 C_bb543 + -1 C_bb538 + 1 wcet_bb538_bb543 = -10; /*Phase_0., DAH BB 543 Line L_47f(1*(11-1))*/
-1 wcet_bb538_bb543 + 1 wcet_bb538 >= 0; /*Phase_0.*/
-1 C_bb535 + -1 C_bb542 + -1 C_bb537 + 1 wcet_bb537_bb542 = 4; /*Phase_0.*/
-1 wcet_bb537_bb542 + 1 wcet_bb537 >= 0; /*Phase_0.*/
-1 C_bb544 + -10 L_475 + -1 C_bb541 + -1 C_bb537 + 1 wcet_bb537_bb541 = -10; /*Phase_0., DAH BB 541 Line L_475(1*(11-1))*/
-1 wcet_bb537_bb541 + 1 wcet_bb537 >= 0; /*Phase_0.*/
-1 wcet_bb536 + -1 C_bb533 + 1 wcet_bb533_bb536 = 2; /*Phase_0.*/
-1 wcet_bb533_bb536 + 1 wcet_bb533 >= 0; /*Phase_0.*/
-10 L_474 + -1 C_bb535 + -1 C_bb533 + 1 wcet_bb533_bb535 = -10; /*Phase_0., DAH BB 535 Line L_474(1*(11-1))*/
-1 wcet_bb533_bb535 + 1 wcet_bb533 >= 0; /*Phase_0.*/
-1 wcet_bb540 + -1 C_bb536 + 1 wcet_bb536_bb540 = 2; /*Phase_0.*/
-1 wcet_bb536_bb540 + 1 wcet_bb536 >= 0; /*Phase_0.*/
-10 L_478 + -1 wcet_bb539 + -1 C_bb536 + 1 wcet_bb536_bb539 = -10; /*Phase_0., DAH BB 539 Line L_478(1*(11-1))*/
-1 wcet_bb536_bb539 + 1 wcet_bb536 >= 0; /*Phase_0.*/
-1 wcet_bb548 + -1 C_bb540 + 1 wcet_bb540_bb548 = 2; /*Phase_0.*/
-1 wcet_bb540_bb548 + 1 wcet_bb540 >= 0; /*Phase_0.*/
-1 wcet_bb547 + -1 C_bb540 + 1 wcet_bb540_bb547 = 0; /*Phase_0.*/
-1 wcet_bb540_bb547 + 1 wcet_bb540 >= 0; /*Phase_0.*/
-1 wcet_bb552 + -1 C_bb547 + 1 wcet_bb547_bb552 = 2; /*Phase_0.*/
-1 wcet_bb547_bb552 + 1 wcet_bb547 >= 0; /*Phase_0.*/
-10 L_483 + -1 wcet_bb551 + -1 C_bb547 + 1 wcet_bb547_bb551 = -10; /*Phase_0., DAH BB 551 Line L_483(1*(11-1))*/
-1 wcet_bb547_bb551 + 1 wcet_bb547 >= 0; /*Phase_0.*/
-1 wcet_bb552 + -1 C_bb551 + 1 wcet_bb551_bb552 = 2; /*Phase_0.*/
-1 wcet_bb551_bb552 + 1 wcet_bb551 >= 0; /*Phase_0.*/
-1 wcet_bb561 + -20 L_484 + -1 C_bb559 + -1 C_bb551 + 1 wcet_bb551_bb559 = -20; /*Phase_0., DAH BB 559 Line L_484(1*(11-1)), DAH BB 561 Line L_484(1*(11-1))*/
-1 wcet_bb551_bb559 + 1 wcet_bb551 >= 0; /*Phase_0.*/
-1 wcet_bb561 + -1 C_bb552 + 1 wcet_bb552_bb561 = 2; /*Phase_0.*/
-1 wcet_bb552_bb561 + 1 wcet_bb552 >= 0; /*Phase_0.*/
-10 L_49f + -1 wcet_bb560 + -1 C_bb552 + 1 wcet_bb552_bb560 = -10; /*Phase_0., DAH BB 560 Line L_49f(1*(11-1))*/
-1 wcet_bb552_bb560 + 1 wcet_bb552 >= 0; /*Phase_0.*/
-1 wcet_bb561 + -1 C_bb560 + 1 wcet_bb560_bb561 = 2; /*Phase_0.*/
-1 wcet_bb560_bb561 + 1 wcet_bb560 >= 0; /*Phase_0.*/
-10 L_484 + -1 wcet_bb561 + -1 C_bb559 + -10 L_4a1 + -1 C_bb567 + -1 C_bb560 + 1 wcet_bb560_bb567 = -18; /*Phase_0., DAH BB 567 Line L_4a1(1*(11-1)), DAH BB 561 Line L_484(1*(11-1))*/
-1 wcet_bb560_bb567 + 1 wcet_bb560 >= 0; /*Phase_0.*/
-1 wcet_bb549 + -1 C_bb561 + 1 wcet_bb561_bb549 = 2; /*Phase_0.*/
-1 wcet_bb561_bb549 + 1 wcet_bb561 >= 0; /*Phase_0.*/
-10 L_485 + -1 wcet_bb568 + -1 C_bb561 + 1 wcet_bb561_bb568 = -10; /*Phase_0., DAH BB 568 Line L_485(1*(11-1))*/
-1 wcet_bb561_bb568 + 1 wcet_bb561 >= 0; /*Phase_0.*/
-1 wcet_bb570 + -1 C_bb568 + 1 wcet_bb568_bb570 = 2; /*Phase_0.*/
-1 wcet_bb568_bb570 + 1 wcet_bb568 >= 0; /*Phase_0.*/
-10 L_486 + -1 wcet_bb569 + -1 C_bb568 + 1 wcet_bb568_bb569 = -10; /*Phase_0., DAH BB 569 Line L_486(1*(11-1))*/
-1 wcet_bb568_bb569 + 1 wcet_bb568 >= 0; /*Phase_0.*/
-1 wcet_bb572 + -1 C_bb570 + 1 wcet_bb570_bb572 = 2; /*Phase_0.*/
-1 wcet_bb570_bb572 + 1 wcet_bb570 >= 0; /*Phase_0.*/
-10 L_497 + -1 wcet_bb571 + -1 C_bb570 + 1 wcet_bb570_bb571 = -10; /*Phase_0., DAH BB 571 Line L_497(1*(11-1))*/
-1 wcet_bb570_bb571 + 1 wcet_bb570 >= 0; /*Phase_0.*/
-1 C_bb535 + -1 C_bb565 + -1 C_bb576 + -1 C_bb572 + 1 wcet_bb572_bb576 = 6; /*Phase_0.*/
-1 wcet_bb572_bb576 + 1 wcet_bb572 >= 0; /*Phase_0.*/
-1 C_bb535 + -10 L_49c + -1 C_bb575 + -1 C_bb572 + 1 wcet_bb572_bb575 = -8; /*Phase_0., DAH BB 575 Line L_49c(1*(11-1))*/
-1 wcet_bb572_bb575 + 1 wcet_bb572 >= 0; /*Phase_0.*/
-1 C_bb535 + -1 C_bb574 + -1 C_bb571 + 1 wcet_bb571_bb574 = 4; /*Phase_0.*/
-1 wcet_bb571_bb574 + 1 wcet_bb571 >= 0; /*Phase_0.*/
-1 C_bb535 + -1 C_bb565 + -10 L_499 + -1 C_bb576 + -10 L_497 + -1 C_bb573 + -1 C_bb571 + 1 wcet_bb571_bb573 = -16; /*Phase_0., DAH BB 573 Line L_497(1*(11-1)), DAH BB 576 Line L_499(1*(11-1))*/
-1 wcet_bb571_bb573 + 1 wcet_bb571 >= 0; /*Phase_0.*/
-1 wcet_bb548 + -1 C_bb569 + 1 wcet_bb569_bb548 = 2; /*Phase_0.*/
-1 wcet_bb569_bb548 + 1 wcet_bb569 >= 0; /*Phase_0.*/
-10 L_486 + -1 wcet_bb550 + -1 C_bb569 + 1 wcet_bb569_bb550 = -10; /*Phase_0., DAH BB 550 Line L_486(1*(11-1))*/
-1 wcet_bb569_bb550 + 1 wcet_bb569 >= 0; /*Phase_0.*/
-1 wcet_bb554 + -1 C_bb548 + 1 wcet_bb548_bb554 = 2; /*Phase_0.*/
-1 wcet_bb548_bb554 + 1 wcet_bb548 >= 0; /*Phase_0.*/
-10 L_48a + -1 wcet_bb553 + -1 C_bb548 + 1 wcet_bb548_bb553 = -10; /*Phase_0., DAH BB 553 Line L_48a(1*(11-1))*/
-1 wcet_bb548_bb553 + 1 wcet_bb548 >= 0; /*Phase_0.*/
-1 C_bb535 + -1 C_bb564 + -1 C_bb554 + 1 wcet_bb554_bb564 = 4; /*Phase_0.*/
-1 wcet_bb554_bb564 + 1 wcet_bb554 >= 0; /*Phase_0.*/
-1 C_bb535 + -10 L_48f + -1 C_bb563 + -1 C_bb554 + 1 wcet_bb554_bb563 = -8; /*Phase_0., DAH BB 563 Line L_48f(1*(11-1))*/
-1 wcet_bb554_bb563 + 1 wcet_bb554 >= 0; /*Phase_0.*/
-1 C_bb535 + -1 C_bb542 + -1 C_bb553 + 1 wcet_bb553_bb542 = 4; /*Phase_0.*/
-1 wcet_bb553_bb542 + 1 wcet_bb553 >= 0; /*Phase_0.*/
-1 C_bb535 + -10 L_48c + -1 C_bb564 + -10 L_48a + -1 C_bb562 + -1 C_bb553 + 1 wcet_bb553_bb562 = -18; /*Phase_0., DAH BB 562 Line L_48a(1*(11-1)), DAH BB 564 Line L_48c(1*(11-1))*/
-1 wcet_bb553_bb562 + 1 wcet_bb553 >= 0; /*Phase_0.*/
-1 wcet_bb550 + -1 C_bb546 + -1 C_bb539 + 1 wcet_bb539_bb546 = 4; /*Phase_0.*/
-1 wcet_bb539_bb546 + 1 wcet_bb539 >= 0; /*Phase_0.*/
-10 L_47a + -1 wcet_bb549 + -10 L_479 + -1 C_bb545 + -1 C_bb539 + 1 wcet_bb539_bb545 = -20; /*Phase_0., DAH BB 545 Line L_479(1*(11-1)), DAH BB 549 Line L_47a(1*(11-1))*/
-1 wcet_bb539_bb545 + 1 wcet_bb539 >= 0; /*Phase_0.*/
-1 C_bb535 + -1 C_bb558 + -1 C_bb550 + 1 wcet_bb550_bb558 = 4; /*Phase_0.*/
-1 wcet_bb550_bb558 + 1 wcet_bb550 >= 0; /*Phase_0.*/
-10 L_486 + -1 wcet_bb557 + -1 C_bb550 + 1 wcet_bb550_bb557 = -10; /*Phase_0., DAH BB 557 Line L_486(1*(11-1))*/
-1 wcet_bb550_bb557 + 1 wcet_bb550 >= 0; /*Phase_0.*/
-1 C_bb535 + -1 C_bb557 + 1 wcet_bb557_bb535 = 2; /*Phase_0.*/
-1 wcet_bb557_bb535 + 1 wcet_bb557 >= 0; /*Phase_0.*/
-1 C_bb535 + -10 L_487 + -1 C_bb558 + -1 C_bb557 + 1 wcet_bb557_bb558 = -8; /*Phase_0., DAH BB 558 Line L_487(1*(11-1))*/
-1 wcet_bb557_bb558 + 1 wcet_bb557 >= 0; /*Phase_0.*/
-1 wcet_bb556 + -1 C_bb549 + 1 wcet_bb549_bb556 = 2; /*Phase_0.*/
-1 wcet_bb549_bb556 + 1 wcet_bb549 >= 0; /*Phase_0.*/
-1 C_bb535 + -1 C_bb565 + -10 L_47a + -1 C_bb555 + -1 C_bb549 + 1 wcet_bb549_bb555 = -8; /*Phase_0., DAH BB 555 Line L_47a(1*(11-1))*/
-1 wcet_bb549_bb555 + 1 wcet_bb549 >= 0; /*Phase_0.*/
-1 C_bb535 + -1 C_bb565 + -1 C_bb555 + -1 C_bb556 + 1 wcet_bb556_bb555 = 4; /*Phase_0.*/
-1 wcet_bb556_bb555 + 1 wcet_bb556 >= 0; /*Phase_0.*/
-1 C_bb535 + -1 C_bb565 + -10 L_491 + -1 C_bb566 + -1 C_bb556 + 1 wcet_bb556_bb566 = -6; /*Phase_0., DAH BB 566 Line L_491(1*(11-1))*/
-1 wcet_bb556_bb566 + 1 wcet_bb556 >= 0; /*Phase_0.*/
-1 wcet_bb532 + 1 Wcet_basicmath___cosf_bb532 = 2; /*Phase_0.*/
-10 L_450_Pbb526 + -1 C_bb529 + -2 C_bb526 + 1 wcet_bb526_bb529 = -8; /*Phase_526., DAH BB 529 Line L_450_Pbb526(1*(11-1))*/
-1 wcet_bb526_bb529 + 1 wcetloop_526 >= 0; /*Phase_526.*/
-1 C_bb522 + -1 C_bb520 + 1 wcet_bb520_bb522 = 2; /*Phase_0.*/
-1 wcet_bb520_bb522 + 1 wcet_bb520 >= 0; /*Phase_0.*/
-10 L_44b + -1 wcet_bb521 + -1 C_bb520 + 1 wcet_bb520_bb521 = -10; /*Phase_0., DAH BB 521 Line L_44b(1*(11-1))*/
-1 wcet_bb520_bb521 + 1 wcet_bb520 >= 0; /*Phase_0.*/
-1 C_bb522 + -1 C_bb524 + -1 C_bb521 + 1 wcet_bb521_bb524 = 4; /*Phase_0.*/
-1 wcet_bb521_bb524 + 1 wcet_bb521 >= 0; /*Phase_0.*/
-10 L_44b + -1 wcet_bb523 + -1 C_bb521 + 1 wcet_bb521_bb523 = -10; /*Phase_0., DAH BB 523 Line L_44b(1*(11-1))*/
-1 wcet_bb521_bb523 + 1 wcet_bb521 >= 0; /*Phase_0.*/
-1 C_bb522 + -20 L_44f + -1 C_bb531 + -10 L_44d_Pbb530 + -26 C_bb530 + -1 C_bb527 + -10 L_450 + -1 C_bb528 + -10 L_450_Pbb526 + -1 wcetloop_526 + -1 C_bb523 + 1 wcet_bb523_bb526 = 4; /*Phase_0., DFM BB 526 Line L_450_Pbb526(1*(11-1)), DAH BB 528 Line L_450(1*(11-1)), DFH BB 530 Line L_44d_Pbb530(1* (11-1)), DAH BB 531 Line L_44f(1*(11-1)), DAH BB 522 Line L_44f(1*(11-1))*/
-1 wcet_bb523_bb526 + 1 wcet_bb523 >= 0; /*Phase_0.*/
-1 C_bb522 + -20 L_44f + -1 C_bb531 + -10 L_44d_Pbb530 + -26 C_bb530 + -10 L_44c + -1 C_bb527 + -1 C_bb525 + -1 C_bb523 + 1 wcet_bb523_bb525 = 10; /*Phase_0., DAH BB 527 Line L_44c(1*(11-1)), DFH BB 530 Line L_44d_Pbb530(1* (11-1)), DAH BB 531 Line L_44f(1*(11-1)), DAH BB 522 Line L_44f(1*(11-1))*/
-1 wcet_bb523_bb525 + 1 wcet_bb523 >= 0; /*Phase_0.*/
-1 wcet_bb520 + 1 Wcet_basicmath___ieee754_sqrtf_bb520 = 2; /*Phase_0.*/
-1 C_bb434 + -1 C_bb432 + 1 wcet_bb432_bb434 = 2; /*Phase_0.*/
-1 wcet_bb432_bb434 + 1 wcet_bb432 >= 0; /*Phase_0.*/
-10 L_4af + -1 wcet_bb433 + -1 C_bb432 + 1 wcet_bb432_bb433 = -10; /*Phase_0., DAH BB 433 Line L_4af(1*(11-1))*/
-1 wcet_bb432_bb433 + 1 wcet_bb432 >= 0; /*Phase_0.*/
-1 wcet_bb436 + -1 C_bb433 + 1 wcet_bb433_bb436 = 2; /*Phase_0.*/
-1 wcet_bb433_bb436 + 1 wcet_bb433 >= 0; /*Phase_0.*/
-1 wcet_bb435 + -1 C_bb433 + 1 wcet_bb433_bb435 = 0; /*Phase_0.*/
-1 wcet_bb433_bb435 + 1 wcet_bb433 >= 0; /*Phase_0.*/
-1 C_bb434 + -1 C_bb436 + 1 wcet_bb436_bb434 = 2; /*Phase_0.*/
-1 wcet_bb436_bb434 + 1 wcet_bb436 >= 0; /*Phase_0.*/
-10 L_4b6 + -1 wcet_bb439 + -1 C_bb436 + 1 wcet_bb436_bb439 = -10; /*Phase_0., DAH BB 439 Line L_4b6(1*(11-1))*/
-1 wcet_bb436_bb439 + 1 wcet_bb436 >= 0; /*Phase_0.*/
-1 wcet_bb441 + -1 C_bb439 + 1 wcet_bb439_bb441 = 2; /*Phase_0.*/
-1 wcet_bb439_bb441 + 1 wcet_bb439 >= 0; /*Phase_0.*/
-1 C_bb438 + -1 C_bb439 + 1 wcet_bb439_bb438 = 0; /*Phase_0.*/
-1 wcet_bb439_bb438 + 1 wcet_bb439 >= 0; /*Phase_0.*/
-1 C_bb438 + -1 C_bb435 + 1 wcet_bb435_bb438 = 2; /*Phase_0.*/
-1 wcet_bb435_bb438 + 1 wcet_bb435 >= 0; /*Phase_0.*/
-10 L_4b1 + -1 wcet_bb437 + -1 C_bb435 + 1 wcet_bb435_bb437 = -10; /*Phase_0., DAH BB 437 Line L_4b1(1*(11-1))*/
-1 wcet_bb435_bb437 + 1 wcet_bb435 >= 0; /*Phase_0.*/
-1 wcet_bb441 + -1 C_bb437 + 1 wcet_bb437_bb441 = 2; /*Phase_0.*/
-1 wcet_bb437_bb441 + 1 wcet_bb437 >= 0; /*Phase_0.*/
-10 L_4b1 + -1 wcet_bb440 + -1 C_bb437 + 1 wcet_bb437_bb440 = -10; /*Phase_0., DAH BB 440 Line L_4b1(1*(11-1))*/
-1 wcet_bb437_bb440 + 1 wcet_bb437 >= 0; /*Phase_0.*/
-1 wcet_bb440 + -1 C_bb445 + -1 C_bb441 + 1 wcet_bb441_bb445 = 4; /*Phase_0.*/
-1 wcet_bb441_bb445 + 1 wcet_bb441 >= 0; /*Phase_0.*/
-10 L_4bb + -1 wcet_bb444 + -1 C_bb441 + 1 wcet_bb441_bb444 = -10; /*Phase_0., DAH BB 444 Line L_4bb(1*(11-1))*/
-1 wcet_bb441_bb444 + 1 wcet_bb441 >= 0; /*Phase_0.*/
-1 wcet_bb442 + -1 C_bb451 + -1 C_bb444 + 1 wcet_bb444_bb451 = 4; /*Phase_0.*/
-1 wcet_bb444_bb451 + 1 wcet_bb444 >= 0; /*Phase_0.*/
-10 L_4bb + -1 wcet_bb450 + -1 C_bb444 + 1 wcet_bb444_bb450 = -10; /*Phase_0., DAH BB 450 Line L_4bb(1*(11-1))*/
-1 wcet_bb444_bb450 + 1 wcet_bb444 >= 0; /*Phase_0.*/
-1 wcet_bb442 + -1 C_bb450 + 1 wcet_bb450_bb442 = 2; /*Phase_0.*/
-1 wcet_bb450_bb442 + 1 wcet_bb450 >= 0; /*Phase_0.*/
-1 wcet_bb442 + -10 L_4bc + -1 C_bb451 + -1 C_bb450 + 1 wcet_bb450_bb451 = -8; /*Phase_0., DAH BB 451 Line L_4bc(1*(11-1))*/
-1 wcet_bb450_bb451 + 1 wcet_bb450 >= 0; /*Phase_0.*/
-1 wcet_bb443 + -1 C_bb440 + 1 wcet_bb440_bb443 = 2; /*Phase_0.*/
-1 wcet_bb440_bb443 + 1 wcet_bb440 >= 0; /*Phase_0.*/
-10 L_4b1 + -1 wcet_bb442 + -1 C_bb440 + 1 wcet_bb440_bb442 = -10; /*Phase_0., DAH BB 442 Line L_4b1(1*(11-1))*/
-1 wcet_bb440_bb442 + 1 wcet_bb440 >= 0; /*Phase_0.*/
-1 C_bb434 + -1 C_bb449 + -1 C_bb443 + 1 wcet_bb443_bb449 = 4; /*Phase_0.*/
-1 wcet_bb443_bb449 + 1 wcet_bb443 >= 0; /*Phase_0.*/
-10 L_4b7 + -1 wcet_bb448 + -1 C_bb443 + 1 wcet_bb443_bb448 = -10; /*Phase_0., DAH BB 448 Line L_4b7(1*(11-1))*/
-1 wcet_bb443_bb448 + 1 wcet_bb443 >= 0; /*Phase_0.*/
-1 wcet_bb454 + -1 C_bb448 + 1 wcet_bb448_bb454 = 2; /*Phase_0.*/
-1 wcet_bb448_bb454 + 1 wcet_bb448 >= 0; /*Phase_0.*/
-1 C_bb434 + -1 C_bb453 + -1 C_bb448 + 1 wcet_bb448_bb453 = 2; /*Phase_0.*/
-1 wcet_bb448_bb453 + 1 wcet_bb448 >= 0; /*Phase_0.*/
-10 L_4b5 + -1 C_bb434 + -1 C_bb458 + -1 C_bb454 + 1 wcet_bb454_bb458 = -8; /*Phase_0., DAH BB 434 Line L_4b5(1*(11-1))*/
-1 wcet_bb454_bb458 + 1 wcet_bb454 >= 0; /*Phase_0.*/
-1 C_bb434 + -10 L_4bd + -1 C_bb457 + -1 C_bb454 + 1 wcet_bb454_bb457 = -8; /*Phase_0., DAH BB 457 Line L_4bd(1*(11-1))*/
-1 wcet_bb454_bb457 + 1 wcet_bb454 >= 0; /*Phase_0.*/
-1 C_bb434 + -1 C_bb447 + -1 C_bb442 + 1 wcet_bb442_bb447 = 4; /*Phase_0.*/
-1 wcet_bb442_bb447 + 1 wcet_bb442 >= 0; /*Phase_0.*/
-1 wcet_bb446 + -1 C_bb442 + 1 wcet_bb442_bb446 = 0; /*Phase_0.*/
-1 wcet_bb442_bb446 + 1 wcet_bb442 >= 0; /*Phase_0.*/
-1 C_bb434 + -1 C_bb446 + 1 wcet_bb446_bb434 = 2; /*Phase_0.*/
-1 wcet_bb446_bb434 + 1 wcet_bb446 >= 0; /*Phase_0.*/
-10 L_4b2 + -1 wcet_bb452 + -1 C_bb446 + 1 wcet_bb446_bb452 = -10; /*Phase_0., DAH BB 452 Line L_4b2(1*(11-1))*/
-1 wcet_bb446_bb452 + 1 wcet_bb446 >= 0; /*Phase_0.*/
-1 Wcet_basicmath___ieee754_sqrtf_bb494 + -1 C_bb456 + -1 C_bb452 + 1 wcet_bb452_bb456 = 2; /*Phase_0.*/
-1 wcet_bb452_bb456 + 1 wcet_bb452 >= 0; /*Phase_0.*/
-10 L_4b2 + -1 wcet_bb455 + -1 C_bb452 + 1 wcet_bb452_bb455 = -10; /*Phase_0., DAH BB 455 Line L_4b2(1*(11-1))*/
-1 wcet_bb452_bb455 + 1 wcet_bb452 >= 0; /*Phase_0.*/
-1 wcet_bb460 + -1 C_bb455 + 1 wcet_bb455_bb460 = 2; /*Phase_0.*/
-1 wcet_bb455_bb460 + 1 wcet_bb455 >= 0; /*Phase_0.*/
-10 L_4b3 + -1 wcet_bb459 + -1 C_bb455 + 1 wcet_bb455_bb459 = -10; /*Phase_0., DAH BB 459 Line L_4b3(1*(11-1))*/
-1 wcet_bb455_bb459 + 1 wcet_bb455 >= 0; /*Phase_0.*/
-1 C_bb434 + -1 C_bb460 + 1 wcet_bb460_bb434 = 2; /*Phase_0.*/
-1 wcet_bb460_bb434 + 1 wcet_bb460 >= 0; /*Phase_0.*/
-10 L_4b9 + -1 wcet_bb463 + -1 C_bb460 + 1 wcet_bb460_bb463 = -10; /*Phase_0., DAH BB 463 Line L_4b9(1*(11-1))*/
-1 wcet_bb460_bb463 + 1 wcet_bb460 >= 0; /*Phase_0.*/
-1 C_bb434 + -1 C_bb467 + -1 C_bb463 + 1 wcet_bb463_bb467 = 4; /*Phase_0.*/
-1 wcet_bb463_bb467 + 1 wcet_bb463 >= 0; /*Phase_0.*/
-1 C_bb434 + -10 L_4b9 + -1 C_bb466 + -1 C_bb463 + 1 wcet_bb463_bb466 = -8; /*Phase_0., DAH BB 466 Line L_4b9(1*(11-1))*/
-1 wcet_bb463_bb466 + 1 wcet_bb463 >= 0; /*Phase_0.*/
-1 C_bb434 + -1 C_bb462 + -1 C_bb459 + 1 wcet_bb459_bb462 = 4; /*Phase_0.*/
-1 wcet_bb459_bb462 + 1 wcet_bb459 >= 0; /*Phase_0.*/
-10 L_4b4 + -1 wcet_bb461 + -1 C_bb459 + 1 wcet_bb459_bb461 = -10; /*Phase_0., DAH BB 461 Line L_4b4(1*(11-1))*/
-1 wcet_bb459_bb461 + 1 wcet_bb459 >= 0; /*Phase_0.*/
-1 wcet_bb465 + -1 C_bb461 + 1 wcet_bb461_bb465 = 2; /*Phase_0.*/
-1 wcet_bb461_bb465 + 1 wcet_bb461 >= 0; /*Phase_0.*/
-10 L_4b4 + -1 wcet_bb464 + -1 C_bb461 + 1 wcet_bb461_bb464 = -10; /*Phase_0., DAH BB 464 Line L_4b4(1*(11-1))*/
-1 wcet_bb461_bb464 + 1 wcet_bb461 >= 0; /*Phase_0.*/
-10 L_4d0 + -1 wcet_bb478 + -1 C_bb477 + -1 C_bb471 + -1 C_bb465 + 1 wcet_bb465_bb471 = -6; /*Phase_0., DAH BB 478 Line L_4d0(1*(11-1))*/
-1 wcet_bb465_bb471 + 1 wcet_bb465 >= 0; /*Phase_0.*/
-10 L_4c5 + -1 wcet_bb470 + -1 C_bb465 + 1 wcet_bb465_bb470 = -10; /*Phase_0., DAH BB 470 Line L_4c5(1*(11-1))*/
-1 wcet_bb465_bb470 + 1 wcet_bb465 >= 0; /*Phase_0.*/
-10 L_4d0 + -1 wcet_bb478 + -1 C_bb477 + -1 C_bb476 + -1 C_bb470 + 1 wcet_bb470_bb476 = -6; /*Phase_0., DAH BB 478 Line L_4d0(1*(11-1))*/
-1 wcet_bb470_bb476 + 1 wcet_bb470 >= 0; /*Phase_0.*/
-10 L_4d0 + -1 wcet_bb478 + -1 C_bb477 + -10 L_4c6 + -1 C_bb475 + -1 C_bb470 + 1 wcet_bb470_bb475 = -20; /*Phase_0., DAH BB 475 Line L_4c6(1*(11-1)), DAH BB 478 Line L_4d0(1*(11-1))*/
-1 wcet_bb470_bb475 + 1 wcet_bb470 >= 0; /*Phase_0.*/
-1 wcet_bb469 + -1 C_bb464 + 1 wcet_bb464_bb469 = 2; /*Phase_0.*/
-1 wcet_bb464_bb469 + 1 wcet_bb464 >= 0; /*Phase_0.*/
-10 L_4b4 + -1 wcet_bb468 + -1 C_bb464 + 1 wcet_bb464_bb468 = -10; /*Phase_0., DAH BB 468 Line L_4b4(1*(11-1))*/
-1 wcet_bb464_bb468 + 1 wcet_bb464 >= 0; /*Phase_0.*/
-1 wcet_bb478 + -1 C_bb474 + -1 C_bb469 + 1 wcet_bb469_bb474 = 4; /*Phase_0.*/
-1 wcet_bb469_bb474 + 1 wcet_bb469 >= 0; /*Phase_0.*/
-10 L_4dc + -1 wcet_bb473 + -1 C_bb469 + 1 wcet_bb469_bb473 = -10; /*Phase_0., DAH BB 473 Line L_4dc(1*(11-1))*/
-1 wcet_bb469_bb473 + 1 wcet_bb469 >= 0; /*Phase_0.*/
-1 C_bb434 + -1 C_bb480 + -1 C_bb478 + 1 wcet_bb478_bb480 = 4; /*Phase_0.*/
-1 wcet_bb478_bb480 + 1 wcet_bb478 >= 0; /*Phase_0.*/
-10 L_4d3 + -1 wcet_bb479 + -1 C_bb478 + 1 wcet_bb478_bb479 = -10; /*Phase_0., DAH BB 479 Line L_4d3(1*(11-1))*/
-1 wcet_bb478_bb479 + 1 wcet_bb478 >= 0; /*Phase_0.*/
-1 wcet_bb482 + -1 C_bb479 + 1 wcet_bb479_bb482 = 2; /*Phase_0.*/
-1 wcet_bb479_bb482 + 1 wcet_bb479 >= 0; /*Phase_0.*/
-10 L_4d3 + -1 wcet_bb481 + -1 C_bb479 + 1 wcet_bb479_bb481 = -10; /*Phase_0., DAH BB 481 Line L_4d3(1*(11-1))*/
-1 wcet_bb479_bb481 + 1 wcet_bb479 >= 0; /*Phase_0.*/
-1 C_bb434 + -1 C_bb480 + -1 C_bb482 + 1 wcet_bb482_bb480 = 4; /*Phase_0.*/
-1 wcet_bb482_bb480 + 1 wcet_bb482 >= 0; /*Phase_0.*/
-1 wcet_bb488 + -1 C_bb487 + -20 L_4e1 + -1 C_bb484 + -1 C_bb482 + 1 wcet_bb482_bb484 = -18; /*Phase_0., DAH BB 484 Line L_4e1(1*(11-1)), DAH BB 487 Line L_4e1(1*(11-1))*/
-1 wcet_bb482_bb484 + 1 wcet_bb482 >= 0; /*Phase_0.*/
-1 C_bb434 + -1 C_bb481 + 1 wcet_bb481_bb434 = 2; /*Phase_0.*/
-1 wcet_bb481_bb434 + 1 wcet_bb481 >= 0; /*Phase_0.*/
-10 L_4d4 + -1 wcet_bb483 + -1 C_bb481 + 1 wcet_bb481_bb483 = -10; /*Phase_0., DAH BB 483 Line L_4d4(1*(11-1))*/
-1 wcet_bb481_bb483 + 1 wcet_bb481 >= 0; /*Phase_0.*/
-1 wcet_bb486 + -1 C_bb483 + 1 wcet_bb483_bb486 = 2; /*Phase_0.*/
-1 wcet_bb483_bb486 + 1 wcet_bb483 >= 0; /*Phase_0.*/
-10 L_4d4 + -1 wcet_bb485 + -1 C_bb483 + 1 wcet_bb483_bb485 = -10; /*Phase_0., DAH BB 485 Line L_4d4(1*(11-1))*/
-1 wcet_bb483_bb485 + 1 wcet_bb483 >= 0; /*Phase_0.*/
-1 wcet_bb488 + -10 L_4e1 + -1 C_bb487 + -1 C_bb484 + -1 C_bb486 + 1 wcet_bb486_bb484 = -6; /*Phase_0., DAH BB 487 Line L_4e1(1*(11-1))*/
-1 wcet_bb486_bb484 + 1 wcet_bb486 >= 0; /*Phase_0.*/
-1 C_bb434 + -10 L_4e4 + -1 C_bb490 + -1 C_bb486 + 1 wcet_bb486_bb490 = -8; /*Phase_0., DAH BB 490 Line L_4e4(1*(11-1))*/
-1 wcet_bb486_bb490 + 1 wcet_bb486 >= 0; /*Phase_0.*/
-1 wcet_bb488 + -1 C_bb487 + -1 C_bb489 + -1 C_bb485 + 1 wcet_bb485_bb489 = 6; /*Phase_0.*/
-1 wcet_bb485_bb489 + 1 wcet_bb485 >= 0; /*Phase_0.*/
-1 wcet_bb488 + -1 C_bb485 + 1 wcet_bb485_bb488 = 0; /*Phase_0.*/
-1 wcet_bb485_bb488 + 1 wcet_bb485 >= 0; /*Phase_0.*/
-1 C_bb434 + -1 C_bb491 + -1 C_bb493 + -1 Wcet_basicmath___scalbnf_bb506 + -1 C_bb492 + -1 C_bb488 + 1 wcet_bb488_bb492 = 8; /*Phase_0.*/
-1 wcet_bb488_bb492 + 1 wcet_bb488 >= 0; /*Phase_0.*/
-1 C_bb434 + -10 L_4da + -1 C_bb491 + -1 C_bb488 + 1 wcet_bb488_bb491 = -8; /*Phase_0., DAH BB 491 Line L_4da(1*(11-1))*/
-1 wcet_bb488_bb491 + 1 wcet_bb488 >= 0; /*Phase_0.*/
-10 L_4b5 + -1 C_bb434 + -1 C_bb458 + -1 C_bb473 + 1 wcet_bb473_bb458 = -8; /*Phase_0., DAH BB 434 Line L_4b5(1*(11-1))*/
-1 wcet_bb473_bb458 + 1 wcet_bb473 >= 0; /*Phase_0.*/
-1 C_bb434 + -10 L_4dc + -1 C_bb472 + -1 C_bb473 + 1 wcet_bb473_bb472 = -8; /*Phase_0., DAH BB 472 Line L_4dc(1*(11-1))*/
-1 wcet_bb473_bb472 + 1 wcet_bb473 >= 0; /*Phase_0.*/
-1 C_bb434 + -1 C_bb472 + -1 C_bb468 + 1 wcet_bb468_bb472 = 4; /*Phase_0.*/
-1 wcet_bb468_bb472 + 1 wcet_bb468 >= 0; /*Phase_0.*/
-10 L_4b5 + -1 C_bb434 + -1 C_bb458 + -1 C_bb468 + 1 wcet_bb468_bb458 = -10; /*Phase_0., DAH BB 434 Line L_4b5(1*(11-1))*/
-1 wcet_bb468_bb458 + 1 wcet_bb468 >= 0; /*Phase_0.*/
-1 wcet_bb432 + 1 Wcet_basicmath___ieee754_powf_bb432 = 2; /*Phase_0.*/
-1 C_bb397 + -1 C_bb395 + 1 wcet_bb395_bb397 = 2; /*Phase_0.*/
-1 wcet_bb395_bb397 + 1 wcet_bb395 >= 0; /*Phase_0.*/
-10 L_452 + -1 wcet_bb396 + -1 C_bb395 + 1 wcet_bb395_bb396 = -10; /*Phase_0., DAH BB 396 Line L_452(1*(11-1))*/
-1 wcet_bb395_bb396 + 1 wcet_bb395 >= 0; /*Phase_0.*/
-1 C_bb399 + -1 C_bb396 + 1 wcet_bb396_bb399 = 2; /*Phase_0.*/
-1 wcet_bb396_bb399 + 1 wcet_bb396 >= 0; /*Phase_0.*/
-1 wcet_bb398 + -1 C_bb396 + 1 wcet_bb396_bb398 = 0; /*Phase_0.*/
-1 wcet_bb396_bb398 + 1 wcet_bb396 >= 0; /*Phase_0.*/
-1 wcet_bb401 + -1 C_bb398 + 1 wcet_bb398_bb401 = 2; /*Phase_0.*/
-1 wcet_bb398_bb401 + 1 wcet_bb398 >= 0; /*Phase_0.*/
-10 L_453 + -1 wcet_bb400 + -1 C_bb398 + 1 wcet_bb398_bb400 = -10; /*Phase_0., DAH BB 400 Line L_453(1*(11-1))*/
-1 wcet_bb398_bb400 + 1 wcet_bb398 >= 0; /*Phase_0.*/
-1 C_bb407 + -1 Wcet_basicmath___ieee754_sqrtf_bb420 + -1 C_bb405 + -1 C_bb401 + 1 wcet_bb401_bb405 = 4; /*Phase_0.*/
-1 wcet_bb401_bb405 + 1 wcet_bb401 >= 0; /*Phase_0.*/
-1 C_bb406 + -10 L_455 + -1 Wcet_basicmath___ieee754_sqrtf_bb408 + -1 C_bb404 + -1 C_bb401 + 1 wcet_bb401_bb404 = -8; /*Phase_0., DAH BB 404 Line L_455(1*(11-1))*/
-1 wcet_bb401_bb404 + 1 wcet_bb401 >= 0; /*Phase_0.*/
-1 C_bb403 + -1 C_bb400 + 1 wcet_bb400_bb403 = 2; /*Phase_0.*/
-1 wcet_bb400_bb403 + 1 wcet_bb400 >= 0; /*Phase_0.*/
-10 L_453 + -1 C_bb402 + -1 C_bb400 + 1 wcet_bb400_bb402 = -10; /*Phase_0., DAH BB 402 Line L_453(1*(11-1))*/
-1 wcet_bb400_bb402 + 1 wcet_bb400 >= 0; /*Phase_0.*/
-1 wcet_bb395 + 1 Wcet_basicmath___ieee754_acosf_bb395 = 2; /*Phase_0.*/
-1 C_bb394 + 1 Wcet_basicmath___fabsf_bb394 = 2; /*Phase_0.*/
-10 L_450_Pbb388 + -1 C_bb391 + -2 C_bb388 + 1 wcet_bb388_bb391 = -8; /*Phase_388., DAH BB 391 Line L_450_Pbb388(1*(11-1))*/
-1 wcet_bb388_bb391 + 1 wcetloop_388 >= 0; /*Phase_388.*/
-1 C_bb384 + -1 C_bb382 + 1 wcet_bb382_bb384 = 2; /*Phase_0.*/
-1 wcet_bb382_bb384 + 1 wcet_bb382 >= 0; /*Phase_0.*/
-10 L_44b + -1 wcet_bb383 + -1 C_bb382 + 1 wcet_bb382_bb383 = -10; /*Phase_0., DAH BB 383 Line L_44b(1*(11-1))*/
-1 wcet_bb382_bb383 + 1 wcet_bb382 >= 0; /*Phase_0.*/
-1 C_bb384 + -1 C_bb386 + -1 C_bb383 + 1 wcet_bb383_bb386 = 4; /*Phase_0.*/
-1 wcet_bb383_bb386 + 1 wcet_bb383 >= 0; /*Phase_0.*/
-10 L_44b + -1 wcet_bb385 + -1 C_bb383 + 1 wcet_bb383_bb385 = -10; /*Phase_0., DAH BB 385 Line L_44b(1*(11-1))*/
-1 wcet_bb383_bb385 + 1 wcet_bb383 >= 0; /*Phase_0.*/
-1 C_bb384 + -20 L_44f + -1 C_bb393 + -10 L_44d_Pbb392 + -26 C_bb392 + -1 C_bb389 + -10 L_450 + -1 C_bb390 + -10 L_450_Pbb388 + -1 wcetloop_388 + -1 C_bb385 + 1 wcet_bb385_bb388 = 4; /*Phase_0., DFM BB 388 Line L_450_Pbb388(1*(11-1)), DAH BB 390 Line L_450(1*(11-1)), DFH BB 392 Line L_44d_Pbb392(1* (11-1)), DAH BB 393 Line L_44f(1*(11-1)), DAH BB 384 Line L_44f(1*(11-1))*/
-1 wcet_bb385_bb388 + 1 wcet_bb385 >= 0; /*Phase_0.*/
-1 C_bb384 + -20 L_44f + -1 C_bb393 + -10 L_44d_Pbb392 + -26 C_bb392 + -10 L_44c + -1 C_bb389 + -1 C_bb387 + -1 C_bb385 + 1 wcet_bb385_bb387 = 10; /*Phase_0., DAH BB 389 Line L_44c(1*(11-1)), DFH BB 392 Line L_44d_Pbb392(1* (11-1)), DAH BB 393 Line L_44f(1*(11-1)), DAH BB 384 Line L_44f(1*(11-1))*/
-1 wcet_bb385_bb387 + 1 wcet_bb385 >= 0; /*Phase_0.*/
-1 wcet_bb382 + 1 Wcet_basicmath___ieee754_sqrtf_bb382 = 2; /*Phase_0.*/
-10 L_450_Pbb376 + -1 C_bb379 + -2 C_bb376 + 1 wcet_bb376_bb379 = -8; /*Phase_376., DAH BB 379 Line L_450_Pbb376(1*(11-1))*/
-1 wcet_bb376_bb379 + 1 wcetloop_376 >= 0; /*Phase_376.*/
-1 C_bb372 + -1 C_bb370 + 1 wcet_bb370_bb372 = 2; /*Phase_0.*/
-1 wcet_bb370_bb372 + 1 wcet_bb370 >= 0; /*Phase_0.*/
-10 L_44b + -1 wcet_bb371 + -1 C_bb370 + 1 wcet_bb370_bb371 = -10; /*Phase_0., DAH BB 371 Line L_44b(1*(11-1))*/
-1 wcet_bb370_bb371 + 1 wcet_bb370 >= 0; /*Phase_0.*/
-1 C_bb372 + -1 C_bb374 + -1 C_bb371 + 1 wcet_bb371_bb374 = 4; /*Phase_0.*/
-1 wcet_bb371_bb374 + 1 wcet_bb371 >= 0; /*Phase_0.*/
-10 L_44b + -1 wcet_bb373 + -1 C_bb371 + 1 wcet_bb371_bb373 = -10; /*Phase_0., DAH BB 373 Line L_44b(1*(11-1))*/
-1 wcet_bb371_bb373 + 1 wcet_bb371 >= 0; /*Phase_0.*/
-1 C_bb372 + -20 L_44f + -1 C_bb381 + -10 L_44d_Pbb380 + -26 C_bb380 + -1 C_bb377 + -10 L_450 + -1 C_bb378 + -10 L_450_Pbb376 + -1 wcetloop_376 + -1 C_bb373 + 1 wcet_bb373_bb376 = 4; /*Phase_0., DFM BB 376 Line L_450_Pbb376(1*(11-1)), DAH BB 378 Line L_450(1*(11-1)), DFH BB 380 Line L_44d_Pbb380(1* (11-1)), DAH BB 381 Line L_44f(1*(11-1)), DAH BB 372 Line L_44f(1*(11-1))*/
-1 wcet_bb373_bb376 + 1 wcet_bb373 >= 0; /*Phase_0.*/
-1 C_bb372 + -20 L_44f + -1 C_bb381 + -10 L_44d_Pbb380 + -26 C_bb380 + -10 L_44c + -1 C_bb377 + -1 C_bb375 + -1 C_bb373 + 1 wcet_bb373_bb375 = 10; /*Phase_0., DAH BB 377 Line L_44c(1*(11-1)), DFH BB 380 Line L_44d_Pbb380(1* (11-1)), DAH BB 381 Line L_44f(1*(11-1)), DAH BB 372 Line L_44f(1*(11-1))*/
-1 wcet_bb373_bb375 + 1 wcet_bb373 >= 0; /*Phase_0.*/
-1 wcet_bb370 + 1 Wcet_basicmath___ieee754_sqrtf_bb370 = 2; /*Phase_0.*/
-1 wcet_bb313 + -1 C_bb311 + 1 wcet_bb311_bb313 = 2; /*Phase_0.*/
-1 wcet_bb311_bb313 + 1 wcet_bb311 >= 0; /*Phase_0.*/
-10 L_473 + -1 wcet_bb312 + -1 C_bb311 + 1 wcet_bb311_bb312 = -10; /*Phase_0., DAH BB 312 Line L_473(1*(11-1))*/
-1 wcet_bb311_bb312 + 1 wcet_bb311 >= 0; /*Phase_0.*/
-1 wcet_bb317 + -1 C_bb313 + 1 wcet_bb313_bb317 = 2; /*Phase_0.*/
-1 wcet_bb313_bb317 + 1 wcet_bb313 >= 0; /*Phase_0.*/
-10 L_474 + -1 wcet_bb316 + -1 C_bb313 + 1 wcet_bb313_bb316 = -10; /*Phase_0., DAH BB 316 Line L_474(1*(11-1))*/
-1 wcet_bb313_bb316 + 1 wcet_bb313 >= 0; /*Phase_0.*/
-1 C_bb323 + -1 C_bb317 + 1 wcet_bb317_bb323 = 2; /*Phase_0.*/
-1 wcet_bb317_bb323 + 1 wcet_bb317 >= 0; /*Phase_0.*/
-10 L_47f + -1 C_bb322 + -1 C_bb317 + 1 wcet_bb317_bb322 = -10; /*Phase_0., DAH BB 322 Line L_47f(1*(11-1))*/
-1 wcet_bb317_bb322 + 1 wcet_bb317 >= 0; /*Phase_0.*/
-1 C_bb314 + -1 C_bb321 + -1 C_bb316 + 1 wcet_bb316_bb321 = 4; /*Phase_0.*/
-1 wcet_bb316_bb321 + 1 wcet_bb316 >= 0; /*Phase_0.*/
-1 C_bb323 + -10 L_475 + -1 C_bb320 + -1 C_bb316 + 1 wcet_bb316_bb320 = -10; /*Phase_0., DAH BB 320 Line L_475(1*(11-1))*/
-1 wcet_bb316_bb320 + 1 wcet_bb316 >= 0; /*Phase_0.*/
-1 wcet_bb315 + -1 C_bb312 + 1 wcet_bb312_bb315 = 2; /*Phase_0.*/
-1 wcet_bb312_bb315 + 1 wcet_bb312 >= 0; /*Phase_0.*/
-10 L_474 + -1 C_bb314 + -1 C_bb312 + 1 wcet_bb312_bb314 = -10; /*Phase_0., DAH BB 314 Line L_474(1*(11-1))*/
-1 wcet_bb312_bb314 + 1 wcet_bb312 >= 0; /*Phase_0.*/
-1 wcet_bb319 + -1 C_bb315 + 1 wcet_bb315_bb319 = 2; /*Phase_0.*/
-1 wcet_bb315_bb319 + 1 wcet_bb315 >= 0; /*Phase_0.*/
-10 L_478 + -1 wcet_bb318 + -1 C_bb315 + 1 wcet_bb315_bb318 = -10; /*Phase_0., DAH BB 318 Line L_478(1*(11-1))*/
-1 wcet_bb315_bb318 + 1 wcet_bb315 >= 0; /*Phase_0.*/
-1 wcet_bb327 + -1 C_bb319 + 1 wcet_bb319_bb327 = 2; /*Phase_0.*/
-1 wcet_bb319_bb327 + 1 wcet_bb319 >= 0; /*Phase_0.*/
-1 wcet_bb326 + -1 C_bb319 + 1 wcet_bb319_bb326 = 0; /*Phase_0.*/
-1 wcet_bb319_bb326 + 1 wcet_bb319 >= 0; /*Phase_0.*/
-1 wcet_bb331 + -1 C_bb326 + 1 wcet_bb326_bb331 = 2; /*Phase_0.*/
-1 wcet_bb326_bb331 + 1 wcet_bb326 >= 0; /*Phase_0.*/
-10 L_483 + -1 wcet_bb330 + -1 C_bb326 + 1 wcet_bb326_bb330 = -10; /*Phase_0., DAH BB 330 Line L_483(1*(11-1))*/
-1 wcet_bb326_bb330 + 1 wcet_bb326 >= 0; /*Phase_0.*/
-1 wcet_bb331 + -1 C_bb330 + 1 wcet_bb330_bb331 = 2; /*Phase_0.*/
-1 wcet_bb330_bb331 + 1 wcet_bb330 >= 0; /*Phase_0.*/
-1 wcet_bb340 + -20 L_484 + -1 C_bb338 + -1 C_bb330 + 1 wcet_bb330_bb338 = -20; /*Phase_0., DAH BB 338 Line L_484(1*(11-1)), DAH BB 340 Line L_484(1*(11-1))*/
-1 wcet_bb330_bb338 + 1 wcet_bb330 >= 0; /*Phase_0.*/
-1 wcet_bb340 + -1 C_bb331 + 1 wcet_bb331_bb340 = 2; /*Phase_0.*/
-1 wcet_bb331_bb340 + 1 wcet_bb331 >= 0; /*Phase_0.*/
-10 L_49f + -1 wcet_bb339 + -1 C_bb331 + 1 wcet_bb331_bb339 = -10; /*Phase_0., DAH BB 339 Line L_49f(1*(11-1))*/
-1 wcet_bb331_bb339 + 1 wcet_bb331 >= 0; /*Phase_0.*/
-1 wcet_bb340 + -1 C_bb339 + 1 wcet_bb339_bb340 = 2; /*Phase_0.*/
-1 wcet_bb339_bb340 + 1 wcet_bb339 >= 0; /*Phase_0.*/
-10 L_484 + -1 wcet_bb340 + -1 C_bb338 + -10 L_4a1 + -1 C_bb346 + -1 C_bb339 + 1 wcet_bb339_bb346 = -18; /*Phase_0., DAH BB 346 Line L_4a1(1*(11-1)), DAH BB 340 Line L_484(1*(11-1))*/
-1 wcet_bb339_bb346 + 1 wcet_bb339 >= 0; /*Phase_0.*/
-1 wcet_bb328 + -1 C_bb340 + 1 wcet_bb340_bb328 = 2; /*Phase_0.*/
-1 wcet_bb340_bb328 + 1 wcet_bb340 >= 0; /*Phase_0.*/
-10 L_485 + -1 wcet_bb347 + -1 C_bb340 + 1 wcet_bb340_bb347 = -10; /*Phase_0., DAH BB 347 Line L_485(1*(11-1))*/
-1 wcet_bb340_bb347 + 1 wcet_bb340 >= 0; /*Phase_0.*/
-1 wcet_bb349 + -1 C_bb347 + 1 wcet_bb347_bb349 = 2; /*Phase_0.*/
-1 wcet_bb347_bb349 + 1 wcet_bb347 >= 0; /*Phase_0.*/
-10 L_486 + -1 wcet_bb348 + -1 C_bb347 + 1 wcet_bb347_bb348 = -10; /*Phase_0., DAH BB 348 Line L_486(1*(11-1))*/
-1 wcet_bb347_bb348 + 1 wcet_bb347 >= 0; /*Phase_0.*/
-1 wcet_bb351 + -1 C_bb349 + 1 wcet_bb349_bb351 = 2; /*Phase_0.*/
-1 wcet_bb349_bb351 + 1 wcet_bb349 >= 0; /*Phase_0.*/
-10 L_497 + -1 wcet_bb350 + -1 C_bb349 + 1 wcet_bb349_bb350 = -10; /*Phase_0., DAH BB 350 Line L_497(1*(11-1))*/
-1 wcet_bb349_bb350 + 1 wcet_bb349 >= 0; /*Phase_0.*/
-1 C_bb314 + -1 C_bb344 + -1 C_bb355 + -1 C_bb351 + 1 wcet_bb351_bb355 = 6; /*Phase_0.*/
-1 wcet_bb351_bb355 + 1 wcet_bb351 >= 0; /*Phase_0.*/
-1 C_bb314 + -10 L_49c + -1 C_bb354 + -1 C_bb351 + 1 wcet_bb351_bb354 = -8; /*Phase_0., DAH BB 354 Line L_49c(1*(11-1))*/
-1 wcet_bb351_bb354 + 1 wcet_bb351 >= 0; /*Phase_0.*/
-1 C_bb314 + -1 C_bb353 + -1 C_bb350 + 1 wcet_bb350_bb353 = 4; /*Phase_0.*/
-1 wcet_bb350_bb353 + 1 wcet_bb350 >= 0; /*Phase_0.*/
-1 C_bb314 + -1 C_bb344 + -10 L_499 + -1 C_bb355 + -10 L_497 + -1 C_bb352 + -1 C_bb350 + 1 wcet_bb350_bb352 = -16; /*Phase_0., DAH BB 352 Line L_497(1*(11-1)), DAH BB 355 Line L_499(1*(11-1))*/
-1 wcet_bb350_bb352 + 1 wcet_bb350 >= 0; /*Phase_0.*/
-1 wcet_bb327 + -1 C_bb348 + 1 wcet_bb348_bb327 = 2; /*Phase_0.*/
-1 wcet_bb348_bb327 + 1 wcet_bb348 >= 0; /*Phase_0.*/
-10 L_486 + -1 wcet_bb329 + -1 C_bb348 + 1 wcet_bb348_bb329 = -10; /*Phase_0., DAH BB 329 Line L_486(1*(11-1))*/
-1 wcet_bb348_bb329 + 1 wcet_bb348 >= 0; /*Phase_0.*/
-1 wcet_bb333 + -1 C_bb327 + 1 wcet_bb327_bb333 = 2; /*Phase_0.*/
-1 wcet_bb327_bb333 + 1 wcet_bb327 >= 0; /*Phase_0.*/
-10 L_48a + -1 wcet_bb332 + -1 C_bb327 + 1 wcet_bb327_bb332 = -10; /*Phase_0., DAH BB 332 Line L_48a(1*(11-1))*/
-1 wcet_bb327_bb332 + 1 wcet_bb327 >= 0; /*Phase_0.*/
-1 C_bb314 + -1 C_bb343 + -1 C_bb333 + 1 wcet_bb333_bb343 = 4; /*Phase_0.*/
-1 wcet_bb333_bb343 + 1 wcet_bb333 >= 0; /*Phase_0.*/
-1 C_bb314 + -10 L_48f + -1 C_bb342 + -1 C_bb333 + 1 wcet_bb333_bb342 = -8; /*Phase_0., DAH BB 342 Line L_48f(1*(11-1))*/
-1 wcet_bb333_bb342 + 1 wcet_bb333 >= 0; /*Phase_0.*/
-1 C_bb314 + -1 C_bb321 + -1 C_bb332 + 1 wcet_bb332_bb321 = 4; /*Phase_0.*/
-1 wcet_bb332_bb321 + 1 wcet_bb332 >= 0; /*Phase_0.*/
-1 C_bb314 + -10 L_48c + -1 C_bb343 + -10 L_48a + -1 C_bb341 + -1 C_bb332 + 1 wcet_bb332_bb341 = -18; /*Phase_0., DAH BB 341 Line L_48a(1*(11-1)), DAH BB 343 Line L_48c(1*(11-1))*/
-1 wcet_bb332_bb341 + 1 wcet_bb332 >= 0; /*Phase_0.*/
-1 wcet_bb329 + -1 C_bb325 + -1 C_bb318 + 1 wcet_bb318_bb325 = 4; /*Phase_0.*/
-1 wcet_bb318_bb325 + 1 wcet_bb318 >= 0; /*Phase_0.*/
-10 L_47a + -1 wcet_bb328 + -10 L_479 + -1 C_bb324 + -1 C_bb318 + 1 wcet_bb318_bb324 = -20; /*Phase_0., DAH BB 324 Line L_479(1*(11-1)), DAH BB 328 Line L_47a(1*(11-1))*/
-1 wcet_bb318_bb324 + 1 wcet_bb318 >= 0; /*Phase_0.*/
-1 C_bb314 + -1 C_bb337 + -1 C_bb329 + 1 wcet_bb329_bb337 = 4; /*Phase_0.*/
-1 wcet_bb329_bb337 + 1 wcet_bb329 >= 0; /*Phase_0.*/
-10 L_486 + -1 wcet_bb336 + -1 C_bb329 + 1 wcet_bb329_bb336 = -10; /*Phase_0., DAH BB 336 Line L_486(1*(11-1))*/
-1 wcet_bb329_bb336 + 1 wcet_bb329 >= 0; /*Phase_0.*/
-1 C_bb314 + -1 C_bb336 + 1 wcet_bb336_bb314 = 2; /*Phase_0.*/
-1 wcet_bb336_bb314 + 1 wcet_bb336 >= 0; /*Phase_0.*/
-1 C_bb314 + -10 L_487 + -1 C_bb337 + -1 C_bb336 + 1 wcet_bb336_bb337 = -8; /*Phase_0., DAH BB 337 Line L_487(1*(11-1))*/
-1 wcet_bb336_bb337 + 1 wcet_bb336 >= 0; /*Phase_0.*/
-1 wcet_bb335 + -1 C_bb328 + 1 wcet_bb328_bb335 = 2; /*Phase_0.*/
-1 wcet_bb328_bb335 + 1 wcet_bb328 >= 0; /*Phase_0.*/
-1 C_bb314 + -1 C_bb344 + -10 L_47a + -1 C_bb334 + -1 C_bb328 + 1 wcet_bb328_bb334 = -8; /*Phase_0., DAH BB 334 Line L_47a(1*(11-1))*/
-1 wcet_bb328_bb334 + 1 wcet_bb328 >= 0; /*Phase_0.*/
-1 C_bb314 + -1 C_bb344 + -1 C_bb334 + -1 C_bb335 + 1 wcet_bb335_bb334 = 4; /*Phase_0.*/
-1 wcet_bb335_bb334 + 1 wcet_bb335 >= 0; /*Phase_0.*/
-1 C_bb314 + -1 C_bb344 + -10 L_491 + -1 C_bb345 + -1 C_bb335 + 1 wcet_bb335_bb345 = -6; /*Phase_0., DAH BB 345 Line L_491(1*(11-1))*/
-1 wcet_bb335_bb345 + 1 wcet_bb335 >= 0; /*Phase_0.*/
-1 wcet_bb311 + 1 Wcet_basicmath___cosf_bb311 = 2; /*Phase_0.*/
-10 L_450_Pbb305 + -1 C_bb308 + -2 C_bb305 + 1 wcet_bb305_bb308 = -8; /*Phase_305., DAH BB 308 Line L_450_Pbb305(1*(11-1))*/
-1 wcet_bb305_bb308 + 1 wcetloop_305 >= 0; /*Phase_305.*/
-1 C_bb301 + -1 C_bb299 + 1 wcet_bb299_bb301 = 2; /*Phase_0.*/
-1 wcet_bb299_bb301 + 1 wcet_bb299 >= 0; /*Phase_0.*/
-10 L_44b + -1 wcet_bb300 + -1 C_bb299 + 1 wcet_bb299_bb300 = -10; /*Phase_0., DAH BB 300 Line L_44b(1*(11-1))*/
-1 wcet_bb299_bb300 + 1 wcet_bb299 >= 0; /*Phase_0.*/
-1 C_bb301 + -1 C_bb303 + -1 C_bb300 + 1 wcet_bb300_bb303 = 4; /*Phase_0.*/
-1 wcet_bb300_bb303 + 1 wcet_bb300 >= 0; /*Phase_0.*/
-10 L_44b + -1 wcet_bb302 + -1 C_bb300 + 1 wcet_bb300_bb302 = -10; /*Phase_0., DAH BB 302 Line L_44b(1*(11-1))*/
-1 wcet_bb300_bb302 + 1 wcet_bb300 >= 0; /*Phase_0.*/
-1 C_bb301 + -20 L_44f + -1 C_bb310 + -10 L_44d_Pbb309 + -26 C_bb309 + -1 C_bb306 + -10 L_450 + -1 C_bb307 + -10 L_450_Pbb305 + -1 wcetloop_305 + -1 C_bb302 + 1 wcet_bb302_bb305 = 4; /*Phase_0., DFM BB 305 Line L_450_Pbb305(1*(11-1)), DAH BB 307 Line L_450(1*(11-1)), DFH BB 309 Line L_44d_Pbb309(1* (11-1)), DAH BB 310 Line L_44f(1*(11-1)), DAH BB 301 Line L_44f(1*(11-1))*/
-1 wcet_bb302_bb305 + 1 wcet_bb302 >= 0; /*Phase_0.*/
-1 C_bb301 + -20 L_44f + -1 C_bb310 + -10 L_44d_Pbb309 + -26 C_bb309 + -10 L_44c + -1 C_bb306 + -1 C_bb304 + -1 C_bb302 + 1 wcet_bb302_bb304 = 10; /*Phase_0., DAH BB 306 Line L_44c(1*(11-1)), DFH BB 309 Line L_44d_Pbb309(1* (11-1)), DAH BB 310 Line L_44f(1*(11-1)), DAH BB 301 Line L_44f(1*(11-1))*/
-1 wcet_bb302_bb304 + 1 wcet_bb302 >= 0; /*Phase_0.*/
-1 wcet_bb299 + 1 Wcet_basicmath___ieee754_sqrtf_bb299 = 2; /*Phase_0.*/
-1 wcet_bb256 + -1 C_bb254 + 1 wcet_bb254_bb256 = 2; /*Phase_0.*/
-1 wcet_bb254_bb256 + 1 wcet_bb254 >= 0; /*Phase_0.*/
-10 L_473 + -1 wcet_bb255 + -1 C_bb254 + 1 wcet_bb254_bb255 = -10; /*Phase_0., DAH BB 255 Line L_473(1*(11-1))*/
-1 wcet_bb254_bb255 + 1 wcet_bb254 >= 0; /*Phase_0.*/
-1 wcet_bb260 + -1 C_bb256 + 1 wcet_bb256_bb260 = 2; /*Phase_0.*/
-1 wcet_bb256_bb260 + 1 wcet_bb256 >= 0; /*Phase_0.*/
-10 L_474 + -1 wcet_bb259 + -1 C_bb256 + 1 wcet_bb256_bb259 = -10; /*Phase_0., DAH BB 259 Line L_474(1*(11-1))*/
-1 wcet_bb256_bb259 + 1 wcet_bb256 >= 0; /*Phase_0.*/
-1 C_bb266 + -1 C_bb260 + 1 wcet_bb260_bb266 = 2; /*Phase_0.*/
-1 wcet_bb260_bb266 + 1 wcet_bb260 >= 0; /*Phase_0.*/
-10 L_47f + -1 C_bb265 + -1 C_bb260 + 1 wcet_bb260_bb265 = -10; /*Phase_0., DAH BB 265 Line L_47f(1*(11-1))*/
-1 wcet_bb260_bb265 + 1 wcet_bb260 >= 0; /*Phase_0.*/
-1 C_bb257 + -1 C_bb264 + -1 C_bb259 + 1 wcet_bb259_bb264 = 4; /*Phase_0.*/
-1 wcet_bb259_bb264 + 1 wcet_bb259 >= 0; /*Phase_0.*/
-1 C_bb266 + -10 L_475 + -1 C_bb263 + -1 C_bb259 + 1 wcet_bb259_bb263 = -10; /*Phase_0., DAH BB 263 Line L_475(1*(11-1))*/
-1 wcet_bb259_bb263 + 1 wcet_bb259 >= 0; /*Phase_0.*/
-1 wcet_bb258 + -1 C_bb255 + 1 wcet_bb255_bb258 = 2; /*Phase_0.*/
-1 wcet_bb255_bb258 + 1 wcet_bb255 >= 0; /*Phase_0.*/
-10 L_474 + -1 C_bb257 + -1 C_bb255 + 1 wcet_bb255_bb257 = -10; /*Phase_0., DAH BB 257 Line L_474(1*(11-1))*/
-1 wcet_bb255_bb257 + 1 wcet_bb255 >= 0; /*Phase_0.*/
-1 wcet_bb262 + -1 C_bb258 + 1 wcet_bb258_bb262 = 2; /*Phase_0.*/
-1 wcet_bb258_bb262 + 1 wcet_bb258 >= 0; /*Phase_0.*/
-10 L_478 + -1 wcet_bb261 + -1 C_bb258 + 1 wcet_bb258_bb261 = -10; /*Phase_0., DAH BB 261 Line L_478(1*(11-1))*/
-1 wcet_bb258_bb261 + 1 wcet_bb258 >= 0; /*Phase_0.*/
-1 wcet_bb270 + -1 C_bb262 + 1 wcet_bb262_bb270 = 2; /*Phase_0.*/
-1 wcet_bb262_bb270 + 1 wcet_bb262 >= 0; /*Phase_0.*/
-1 wcet_bb269 + -1 C_bb262 + 1 wcet_bb262_bb269 = 0; /*Phase_0.*/
-1 wcet_bb262_bb269 + 1 wcet_bb262 >= 0; /*Phase_0.*/
-1 wcet_bb274 + -1 C_bb269 + 1 wcet_bb269_bb274 = 2; /*Phase_0.*/
-1 wcet_bb269_bb274 + 1 wcet_bb269 >= 0; /*Phase_0.*/
-10 L_483 + -1 wcet_bb273 + -1 C_bb269 + 1 wcet_bb269_bb273 = -10; /*Phase_0., DAH BB 273 Line L_483(1*(11-1))*/
-1 wcet_bb269_bb273 + 1 wcet_bb269 >= 0; /*Phase_0.*/
-1 wcet_bb274 + -1 C_bb273 + 1 wcet_bb273_bb274 = 2; /*Phase_0.*/
-1 wcet_bb273_bb274 + 1 wcet_bb273 >= 0; /*Phase_0.*/
-1 wcet_bb283 + -20 L_484 + -1 C_bb281 + -1 C_bb273 + 1 wcet_bb273_bb281 = -20; /*Phase_0., DAH BB 281 Line L_484(1*(11-1)), DAH BB 283 Line L_484(1*(11-1))*/
-1 wcet_bb273_bb281 + 1 wcet_bb273 >= 0; /*Phase_0.*/
-1 wcet_bb283 + -1 C_bb274 + 1 wcet_bb274_bb283 = 2; /*Phase_0.*/
-1 wcet_bb274_bb283 + 1 wcet_bb274 >= 0; /*Phase_0.*/
-10 L_49f + -1 wcet_bb282 + -1 C_bb274 + 1 wcet_bb274_bb282 = -10; /*Phase_0., DAH BB 282 Line L_49f(1*(11-1))*/
-1 wcet_bb274_bb282 + 1 wcet_bb274 >= 0; /*Phase_0.*/
-1 wcet_bb283 + -1 C_bb282 + 1 wcet_bb282_bb283 = 2; /*Phase_0.*/
-1 wcet_bb282_bb283 + 1 wcet_bb282 >= 0; /*Phase_0.*/
-10 L_484 + -1 wcet_bb283 + -1 C_bb281 + -10 L_4a1 + -1 C_bb289 + -1 C_bb282 + 1 wcet_bb282_bb289 = -18; /*Phase_0., DAH BB 289 Line L_4a1(1*(11-1)), DAH BB 283 Line L_484(1*(11-1))*/
-1 wcet_bb282_bb289 + 1 wcet_bb282 >= 0; /*Phase_0.*/
-1 wcet_bb271 + -1 C_bb283 + 1 wcet_bb283_bb271 = 2; /*Phase_0.*/
-1 wcet_bb283_bb271 + 1 wcet_bb283 >= 0; /*Phase_0.*/
-10 L_485 + -1 wcet_bb290 + -1 C_bb283 + 1 wcet_bb283_bb290 = -10; /*Phase_0., DAH BB 290 Line L_485(1*(11-1))*/
-1 wcet_bb283_bb290 + 1 wcet_bb283 >= 0; /*Phase_0.*/
-1 wcet_bb292 + -1 C_bb290 + 1 wcet_bb290_bb292 = 2; /*Phase_0.*/
-1 wcet_bb290_bb292 + 1 wcet_bb290 >= 0; /*Phase_0.*/
-10 L_486 + -1 wcet_bb291 + -1 C_bb290 + 1 wcet_bb290_bb291 = -10; /*Phase_0., DAH BB 291 Line L_486(1*(11-1))*/
-1 wcet_bb290_bb291 + 1 wcet_bb290 >= 0; /*Phase_0.*/
-1 wcet_bb294 + -1 C_bb292 + 1 wcet_bb292_bb294 = 2; /*Phase_0.*/
-1 wcet_bb292_bb294 + 1 wcet_bb292 >= 0; /*Phase_0.*/
-10 L_497 + -1 wcet_bb293 + -1 C_bb292 + 1 wcet_bb292_bb293 = -10; /*Phase_0., DAH BB 293 Line L_497(1*(11-1))*/
-1 wcet_bb292_bb293 + 1 wcet_bb292 >= 0; /*Phase_0.*/
-1 C_bb257 + -1 C_bb287 + -1 C_bb298 + -1 C_bb294 + 1 wcet_bb294_bb298 = 6; /*Phase_0.*/
-1 wcet_bb294_bb298 + 1 wcet_bb294 >= 0; /*Phase_0.*/
-1 C_bb257 + -10 L_49c + -1 C_bb297 + -1 C_bb294 + 1 wcet_bb294_bb297 = -8; /*Phase_0., DAH BB 297 Line L_49c(1*(11-1))*/
-1 wcet_bb294_bb297 + 1 wcet_bb294 >= 0; /*Phase_0.*/
-1 C_bb257 + -1 C_bb296 + -1 C_bb293 + 1 wcet_bb293_bb296 = 4; /*Phase_0.*/
-1 wcet_bb293_bb296 + 1 wcet_bb293 >= 0; /*Phase_0.*/
-1 C_bb257 + -1 C_bb287 + -10 L_499 + -1 C_bb298 + -10 L_497 + -1 C_bb295 + -1 C_bb293 + 1 wcet_bb293_bb295 = -16; /*Phase_0., DAH BB 295 Line L_497(1*(11-1)), DAH BB 298 Line L_499(1*(11-1))*/
-1 wcet_bb293_bb295 + 1 wcet_bb293 >= 0; /*Phase_0.*/
-1 wcet_bb270 + -1 C_bb291 + 1 wcet_bb291_bb270 = 2; /*Phase_0.*/
-1 wcet_bb291_bb270 + 1 wcet_bb291 >= 0; /*Phase_0.*/
-10 L_486 + -1 wcet_bb272 + -1 C_bb291 + 1 wcet_bb291_bb272 = -10; /*Phase_0., DAH BB 272 Line L_486(1*(11-1))*/
-1 wcet_bb291_bb272 + 1 wcet_bb291 >= 0; /*Phase_0.*/
-1 wcet_bb276 + -1 C_bb270 + 1 wcet_bb270_bb276 = 2; /*Phase_0.*/
-1 wcet_bb270_bb276 + 1 wcet_bb270 >= 0; /*Phase_0.*/
-10 L_48a + -1 wcet_bb275 + -1 C_bb270 + 1 wcet_bb270_bb275 = -10; /*Phase_0., DAH BB 275 Line L_48a(1*(11-1))*/
-1 wcet_bb270_bb275 + 1 wcet_bb270 >= 0; /*Phase_0.*/
-1 C_bb257 + -1 C_bb286 + -1 C_bb276 + 1 wcet_bb276_bb286 = 4; /*Phase_0.*/
-1 wcet_bb276_bb286 + 1 wcet_bb276 >= 0; /*Phase_0.*/
-1 C_bb257 + -10 L_48f + -1 C_bb285 + -1 C_bb276 + 1 wcet_bb276_bb285 = -8; /*Phase_0., DAH BB 285 Line L_48f(1*(11-1))*/
-1 wcet_bb276_bb285 + 1 wcet_bb276 >= 0; /*Phase_0.*/
-1 C_bb257 + -1 C_bb264 + -1 C_bb275 + 1 wcet_bb275_bb264 = 4; /*Phase_0.*/
-1 wcet_bb275_bb264 + 1 wcet_bb275 >= 0; /*Phase_0.*/
-1 C_bb257 + -10 L_48c + -1 C_bb286 + -10 L_48a + -1 C_bb284 + -1 C_bb275 + 1 wcet_bb275_bb284 = -18; /*Phase_0., DAH BB 284 Line L_48a(1*(11-1)), DAH BB 286 Line L_48c(1*(11-1))*/
-1 wcet_bb275_bb284 + 1 wcet_bb275 >= 0; /*Phase_0.*/
-1 wcet_bb272 + -1 C_bb268 + -1 C_bb261 + 1 wcet_bb261_bb268 = 4; /*Phase_0.*/
-1 wcet_bb261_bb268 + 1 wcet_bb261 >= 0; /*Phase_0.*/
-10 L_47a + -1 wcet_bb271 + -10 L_479 + -1 C_bb267 + -1 C_bb261 + 1 wcet_bb261_bb267 = -20; /*Phase_0., DAH BB 267 Line L_479(1*(11-1)), DAH BB 271 Line L_47a(1*(11-1))*/
-1 wcet_bb261_bb267 + 1 wcet_bb261 >= 0; /*Phase_0.*/
-1 C_bb257 + -1 C_bb280 + -1 C_bb272 + 1 wcet_bb272_bb280 = 4; /*Phase_0.*/
-1 wcet_bb272_bb280 + 1 wcet_bb272 >= 0; /*Phase_0.*/
-10 L_486 + -1 wcet_bb279 + -1 C_bb272 + 1 wcet_bb272_bb279 = -10; /*Phase_0., DAH BB 279 Line L_486(1*(11-1))*/
-1 wcet_bb272_bb279 + 1 wcet_bb272 >= 0; /*Phase_0.*/
-1 C_bb257 + -1 C_bb279 + 1 wcet_bb279_bb257 = 2; /*Phase_0.*/
-1 wcet_bb279_bb257 + 1 wcet_bb279 >= 0; /*Phase_0.*/
-1 C_bb257 + -10 L_487 + -1 C_bb280 + -1 C_bb279 + 1 wcet_bb279_bb280 = -8; /*Phase_0., DAH BB 280 Line L_487(1*(11-1))*/
-1 wcet_bb279_bb280 + 1 wcet_bb279 >= 0; /*Phase_0.*/
-1 wcet_bb278 + -1 C_bb271 + 1 wcet_bb271_bb278 = 2; /*Phase_0.*/
-1 wcet_bb271_bb278 + 1 wcet_bb271 >= 0; /*Phase_0.*/
-1 C_bb257 + -1 C_bb287 + -10 L_47a + -1 C_bb277 + -1 C_bb271 + 1 wcet_bb271_bb277 = -8; /*Phase_0., DAH BB 277 Line L_47a(1*(11-1))*/
-1 wcet_bb271_bb277 + 1 wcet_bb271 >= 0; /*Phase_0.*/
-1 C_bb257 + -1 C_bb287 + -1 C_bb277 + -1 C_bb278 + 1 wcet_bb278_bb277 = 4; /*Phase_0.*/
-1 wcet_bb278_bb277 + 1 wcet_bb278 >= 0; /*Phase_0.*/
-1 C_bb257 + -1 C_bb287 + -10 L_491 + -1 C_bb288 + -1 C_bb278 + 1 wcet_bb278_bb288 = -6; /*Phase_0., DAH BB 288 Line L_491(1*(11-1))*/
-1 wcet_bb278_bb288 + 1 wcet_bb278 >= 0; /*Phase_0.*/
-1 wcet_bb254 + 1 Wcet_basicmath___cosf_bb254 = 2; /*Phase_0.*/
-10 L_450_Pbb248 + -1 C_bb251 + -2 C_bb248 + 1 wcet_bb248_bb251 = -8; /*Phase_248., DAH BB 251 Line L_450_Pbb248(1*(11-1))*/
-1 wcet_bb248_bb251 + 1 wcetloop_248 >= 0; /*Phase_248.*/
-1 C_bb244 + -1 C_bb242 + 1 wcet_bb242_bb244 = 2; /*Phase_0.*/
-1 wcet_bb242_bb244 + 1 wcet_bb242 >= 0; /*Phase_0.*/
-10 L_44b + -1 wcet_bb243 + -1 C_bb242 + 1 wcet_bb242_bb243 = -10; /*Phase_0., DAH BB 243 Line L_44b(1*(11-1))*/
-1 wcet_bb242_bb243 + 1 wcet_bb242 >= 0; /*Phase_0.*/
-1 C_bb244 + -1 C_bb246 + -1 C_bb243 + 1 wcet_bb243_bb246 = 4; /*Phase_0.*/
-1 wcet_bb243_bb246 + 1 wcet_bb243 >= 0; /*Phase_0.*/
-10 L_44b + -1 wcet_bb245 + -1 C_bb243 + 1 wcet_bb243_bb245 = -10; /*Phase_0., DAH BB 245 Line L_44b(1*(11-1))*/
-1 wcet_bb243_bb245 + 1 wcet_bb243 >= 0; /*Phase_0.*/
-1 C_bb244 + -20 L_44f + -1 C_bb253 + -10 L_44d_Pbb252 + -26 C_bb252 + -1 C_bb249 + -10 L_450 + -1 C_bb250 + -10 L_450_Pbb248 + -1 wcetloop_248 + -1 C_bb245 + 1 wcet_bb245_bb248 = 4; /*Phase_0., DFM BB 248 Line L_450_Pbb248(1*(11-1)), DAH BB 250 Line L_450(1*(11-1)), DFH BB 252 Line L_44d_Pbb252(1* (11-1)), DAH BB 253 Line L_44f(1*(11-1)), DAH BB 244 Line L_44f(1*(11-1))*/
-1 wcet_bb245_bb248 + 1 wcet_bb245 >= 0; /*Phase_0.*/
-1 C_bb244 + -20 L_44f + -1 C_bb253 + -10 L_44d_Pbb252 + -26 C_bb252 + -10 L_44c + -1 C_bb249 + -1 C_bb247 + -1 C_bb245 + 1 wcet_bb245_bb247 = 10; /*Phase_0., DAH BB 249 Line L_44c(1*(11-1)), DFH BB 252 Line L_44d_Pbb252(1* (11-1)), DAH BB 253 Line L_44f(1*(11-1)), DAH BB 244 Line L_44f(1*(11-1))*/
-1 wcet_bb245_bb247 + 1 wcet_bb245 >= 0; /*Phase_0.*/
-1 wcet_bb242 + 1 Wcet_basicmath___ieee754_sqrtf_bb242 = 2; /*Phase_0.*/
-1 wcet_bb199 + -1 C_bb197 + 1 wcet_bb197_bb199 = 2; /*Phase_0.*/
-1 wcet_bb197_bb199 + 1 wcet_bb197 >= 0; /*Phase_0.*/
-10 L_473 + -1 wcet_bb198 + -1 C_bb197 + 1 wcet_bb197_bb198 = -10; /*Phase_0., DAH BB 198 Line L_473(1*(11-1))*/
-1 wcet_bb197_bb198 + 1 wcet_bb197 >= 0; /*Phase_0.*/
-1 wcet_bb203 + -1 C_bb199 + 1 wcet_bb199_bb203 = 2; /*Phase_0.*/
-1 wcet_bb199_bb203 + 1 wcet_bb199 >= 0; /*Phase_0.*/
-10 L_474 + -1 wcet_bb202 + -1 C_bb199 + 1 wcet_bb199_bb202 = -10; /*Phase_0., DAH BB 202 Line L_474(1*(11-1))*/
-1 wcet_bb199_bb202 + 1 wcet_bb199 >= 0; /*Phase_0.*/
-1 C_bb209 + -1 C_bb203 + 1 wcet_bb203_bb209 = 2; /*Phase_0.*/
-1 wcet_bb203_bb209 + 1 wcet_bb203 >= 0; /*Phase_0.*/
-10 L_47f + -1 C_bb208 + -1 C_bb203 + 1 wcet_bb203_bb208 = -10; /*Phase_0., DAH BB 208 Line L_47f(1*(11-1))*/
-1 wcet_bb203_bb208 + 1 wcet_bb203 >= 0; /*Phase_0.*/
-1 C_bb200 + -1 C_bb207 + -1 C_bb202 + 1 wcet_bb202_bb207 = 4; /*Phase_0.*/
-1 wcet_bb202_bb207 + 1 wcet_bb202 >= 0; /*Phase_0.*/
-1 C_bb209 + -10 L_475 + -1 C_bb206 + -1 C_bb202 + 1 wcet_bb202_bb206 = -10; /*Phase_0., DAH BB 206 Line L_475(1*(11-1))*/
-1 wcet_bb202_bb206 + 1 wcet_bb202 >= 0; /*Phase_0.*/
-1 wcet_bb201 + -1 C_bb198 + 1 wcet_bb198_bb201 = 2; /*Phase_0.*/
-1 wcet_bb198_bb201 + 1 wcet_bb198 >= 0; /*Phase_0.*/
-10 L_474 + -1 C_bb200 + -1 C_bb198 + 1 wcet_bb198_bb200 = -10; /*Phase_0., DAH BB 200 Line L_474(1*(11-1))*/
-1 wcet_bb198_bb200 + 1 wcet_bb198 >= 0; /*Phase_0.*/
-1 wcet_bb205 + -1 C_bb201 + 1 wcet_bb201_bb205 = 2; /*Phase_0.*/
-1 wcet_bb201_bb205 + 1 wcet_bb201 >= 0; /*Phase_0.*/
-10 L_478 + -1 wcet_bb204 + -1 C_bb201 + 1 wcet_bb201_bb204 = -10; /*Phase_0., DAH BB 204 Line L_478(1*(11-1))*/
-1 wcet_bb201_bb204 + 1 wcet_bb201 >= 0; /*Phase_0.*/
-1 wcet_bb213 + -1 C_bb205 + 1 wcet_bb205_bb213 = 2; /*Phase_0.*/
-1 wcet_bb205_bb213 + 1 wcet_bb205 >= 0; /*Phase_0.*/
-1 wcet_bb212 + -1 C_bb205 + 1 wcet_bb205_bb212 = 0; /*Phase_0.*/
-1 wcet_bb205_bb212 + 1 wcet_bb205 >= 0; /*Phase_0.*/
-1 wcet_bb217 + -1 C_bb212 + 1 wcet_bb212_bb217 = 2; /*Phase_0.*/
-1 wcet_bb212_bb217 + 1 wcet_bb212 >= 0; /*Phase_0.*/
-10 L_483 + -1 wcet_bb216 + -1 C_bb212 + 1 wcet_bb212_bb216 = -10; /*Phase_0., DAH BB 216 Line L_483(1*(11-1))*/
-1 wcet_bb212_bb216 + 1 wcet_bb212 >= 0; /*Phase_0.*/
-1 wcet_bb217 + -1 C_bb216 + 1 wcet_bb216_bb217 = 2; /*Phase_0.*/
-1 wcet_bb216_bb217 + 1 wcet_bb216 >= 0; /*Phase_0.*/
-1 wcet_bb226 + -20 L_484 + -1 C_bb224 + -1 C_bb216 + 1 wcet_bb216_bb224 = -20; /*Phase_0., DAH BB 224 Line L_484(1*(11-1)), DAH BB 226 Line L_484(1*(11-1))*/
-1 wcet_bb216_bb224 + 1 wcet_bb216 >= 0; /*Phase_0.*/
-1 wcet_bb226 + -1 C_bb217 + 1 wcet_bb217_bb226 = 2; /*Phase_0.*/
-1 wcet_bb217_bb226 + 1 wcet_bb217 >= 0; /*Phase_0.*/
-10 L_49f + -1 wcet_bb225 + -1 C_bb217 + 1 wcet_bb217_bb225 = -10; /*Phase_0., DAH BB 225 Line L_49f(1*(11-1))*/
-1 wcet_bb217_bb225 + 1 wcet_bb217 >= 0; /*Phase_0.*/
-1 wcet_bb226 + -1 C_bb225 + 1 wcet_bb225_bb226 = 2; /*Phase_0.*/
-1 wcet_bb225_bb226 + 1 wcet_bb225 >= 0; /*Phase_0.*/
-10 L_484 + -1 wcet_bb226 + -1 C_bb224 + -10 L_4a1 + -1 C_bb232 + -1 C_bb225 + 1 wcet_bb225_bb232 = -18; /*Phase_0., DAH BB 232 Line L_4a1(1*(11-1)), DAH BB 226 Line L_484(1*(11-1))*/
-1 wcet_bb225_bb232 + 1 wcet_bb225 >= 0; /*Phase_0.*/
-1 wcet_bb214 + -1 C_bb226 + 1 wcet_bb226_bb214 = 2; /*Phase_0.*/
-1 wcet_bb226_bb214 + 1 wcet_bb226 >= 0; /*Phase_0.*/
-10 L_485 + -1 wcet_bb233 + -1 C_bb226 + 1 wcet_bb226_bb233 = -10; /*Phase_0., DAH BB 233 Line L_485(1*(11-1))*/
-1 wcet_bb226_bb233 + 1 wcet_bb226 >= 0; /*Phase_0.*/
-1 wcet_bb235 + -1 C_bb233 + 1 wcet_bb233_bb235 = 2; /*Phase_0.*/
-1 wcet_bb233_bb235 + 1 wcet_bb233 >= 0; /*Phase_0.*/
-10 L_486 + -1 wcet_bb234 + -1 C_bb233 + 1 wcet_bb233_bb234 = -10; /*Phase_0., DAH BB 234 Line L_486(1*(11-1))*/
-1 wcet_bb233_bb234 + 1 wcet_bb233 >= 0; /*Phase_0.*/
-1 wcet_bb237 + -1 C_bb235 + 1 wcet_bb235_bb237 = 2; /*Phase_0.*/
-1 wcet_bb235_bb237 + 1 wcet_bb235 >= 0; /*Phase_0.*/
-10 L_497 + -1 wcet_bb236 + -1 C_bb235 + 1 wcet_bb235_bb236 = -10; /*Phase_0., DAH BB 236 Line L_497(1*(11-1))*/
-1 wcet_bb235_bb236 + 1 wcet_bb235 >= 0; /*Phase_0.*/
-1 C_bb200 + -1 C_bb230 + -1 C_bb241 + -1 C_bb237 + 1 wcet_bb237_bb241 = 6; /*Phase_0.*/
-1 wcet_bb237_bb241 + 1 wcet_bb237 >= 0; /*Phase_0.*/
-1 C_bb200 + -10 L_49c + -1 C_bb240 + -1 C_bb237 + 1 wcet_bb237_bb240 = -8; /*Phase_0., DAH BB 240 Line L_49c(1*(11-1))*/
-1 wcet_bb237_bb240 + 1 wcet_bb237 >= 0; /*Phase_0.*/
-1 C_bb200 + -1 C_bb239 + -1 C_bb236 + 1 wcet_bb236_bb239 = 4; /*Phase_0.*/
-1 wcet_bb236_bb239 + 1 wcet_bb236 >= 0; /*Phase_0.*/
-1 C_bb200 + -1 C_bb230 + -10 L_499 + -1 C_bb241 + -10 L_497 + -1 C_bb238 + -1 C_bb236 + 1 wcet_bb236_bb238 = -16; /*Phase_0., DAH BB 238 Line L_497(1*(11-1)), DAH BB 241 Line L_499(1*(11-1))*/
-1 wcet_bb236_bb238 + 1 wcet_bb236 >= 0; /*Phase_0.*/
-1 wcet_bb213 + -1 C_bb234 + 1 wcet_bb234_bb213 = 2; /*Phase_0.*/
-1 wcet_bb234_bb213 + 1 wcet_bb234 >= 0; /*Phase_0.*/
-10 L_486 + -1 wcet_bb215 + -1 C_bb234 + 1 wcet_bb234_bb215 = -10; /*Phase_0., DAH BB 215 Line L_486(1*(11-1))*/
-1 wcet_bb234_bb215 + 1 wcet_bb234 >= 0; /*Phase_0.*/
-1 wcet_bb219 + -1 C_bb213 + 1 wcet_bb213_bb219 = 2; /*Phase_0.*/
-1 wcet_bb213_bb219 + 1 wcet_bb213 >= 0; /*Phase_0.*/
-10 L_48a + -1 wcet_bb218 + -1 C_bb213 + 1 wcet_bb213_bb218 = -10; /*Phase_0., DAH BB 218 Line L_48a(1*(11-1))*/
-1 wcet_bb213_bb218 + 1 wcet_bb213 >= 0; /*Phase_0.*/
-1 C_bb200 + -1 C_bb229 + -1 C_bb219 + 1 wcet_bb219_bb229 = 4; /*Phase_0.*/
-1 wcet_bb219_bb229 + 1 wcet_bb219 >= 0; /*Phase_0.*/
-1 C_bb200 + -10 L_48f + -1 C_bb228 + -1 C_bb219 + 1 wcet_bb219_bb228 = -8; /*Phase_0., DAH BB 228 Line L_48f(1*(11-1))*/
-1 wcet_bb219_bb228 + 1 wcet_bb219 >= 0; /*Phase_0.*/
-1 C_bb200 + -1 C_bb207 + -1 C_bb218 + 1 wcet_bb218_bb207 = 4; /*Phase_0.*/
-1 wcet_bb218_bb207 + 1 wcet_bb218 >= 0; /*Phase_0.*/
-1 C_bb200 + -10 L_48c + -1 C_bb229 + -10 L_48a + -1 C_bb227 + -1 C_bb218 + 1 wcet_bb218_bb227 = -18; /*Phase_0., DAH BB 227 Line L_48a(1*(11-1)), DAH BB 229 Line L_48c(1*(11-1))*/
-1 wcet_bb218_bb227 + 1 wcet_bb218 >= 0; /*Phase_0.*/
-1 wcet_bb215 + -1 C_bb211 + -1 C_bb204 + 1 wcet_bb204_bb211 = 4; /*Phase_0.*/
-1 wcet_bb204_bb211 + 1 wcet_bb204 >= 0; /*Phase_0.*/
-10 L_47a + -1 wcet_bb214 + -10 L_479 + -1 C_bb210 + -1 C_bb204 + 1 wcet_bb204_bb210 = -20; /*Phase_0., DAH BB 210 Line L_479(1*(11-1)), DAH BB 214 Line L_47a(1*(11-1))*/
-1 wcet_bb204_bb210 + 1 wcet_bb204 >= 0; /*Phase_0.*/
-1 C_bb200 + -1 C_bb223 + -1 C_bb215 + 1 wcet_bb215_bb223 = 4; /*Phase_0.*/
-1 wcet_bb215_bb223 + 1 wcet_bb215 >= 0; /*Phase_0.*/
-10 L_486 + -1 wcet_bb222 + -1 C_bb215 + 1 wcet_bb215_bb222 = -10; /*Phase_0., DAH BB 222 Line L_486(1*(11-1))*/
-1 wcet_bb215_bb222 + 1 wcet_bb215 >= 0; /*Phase_0.*/
-1 C_bb200 + -1 C_bb222 + 1 wcet_bb222_bb200 = 2; /*Phase_0.*/
-1 wcet_bb222_bb200 + 1 wcet_bb222 >= 0; /*Phase_0.*/
-1 C_bb200 + -10 L_487 + -1 C_bb223 + -1 C_bb222 + 1 wcet_bb222_bb223 = -8; /*Phase_0., DAH BB 223 Line L_487(1*(11-1))*/
-1 wcet_bb222_bb223 + 1 wcet_bb222 >= 0; /*Phase_0.*/
-1 wcet_bb221 + -1 C_bb214 + 1 wcet_bb214_bb221 = 2; /*Phase_0.*/
-1 wcet_bb214_bb221 + 1 wcet_bb214 >= 0; /*Phase_0.*/
-1 C_bb200 + -1 C_bb230 + -10 L_47a + -1 C_bb220 + -1 C_bb214 + 1 wcet_bb214_bb220 = -8; /*Phase_0., DAH BB 220 Line L_47a(1*(11-1))*/
-1 wcet_bb214_bb220 + 1 wcet_bb214 >= 0; /*Phase_0.*/
-1 C_bb200 + -1 C_bb230 + -1 C_bb220 + -1 C_bb221 + 1 wcet_bb221_bb220 = 4; /*Phase_0.*/
-1 wcet_bb221_bb220 + 1 wcet_bb221 >= 0; /*Phase_0.*/
-1 C_bb200 + -1 C_bb230 + -10 L_491 + -1 C_bb231 + -1 C_bb221 + 1 wcet_bb221_bb231 = -6; /*Phase_0., DAH BB 231 Line L_491(1*(11-1))*/
-1 wcet_bb221_bb231 + 1 wcet_bb221 >= 0; /*Phase_0.*/
-1 wcet_bb197 + 1 Wcet_basicmath___cosf_bb197 = 2; /*Phase_0.*/
-10 L_450_Pbb191 + -1 C_bb194 + -2 C_bb191 + 1 wcet_bb191_bb194 = -8; /*Phase_191., DAH BB 194 Line L_450_Pbb191(1*(11-1))*/
-1 wcet_bb191_bb194 + 1 wcetloop_191 >= 0; /*Phase_191.*/
-1 C_bb187 + -1 C_bb185 + 1 wcet_bb185_bb187 = 2; /*Phase_0.*/
-1 wcet_bb185_bb187 + 1 wcet_bb185 >= 0; /*Phase_0.*/
-10 L_44b + -1 wcet_bb186 + -1 C_bb185 + 1 wcet_bb185_bb186 = -10; /*Phase_0., DAH BB 186 Line L_44b(1*(11-1))*/
-1 wcet_bb185_bb186 + 1 wcet_bb185 >= 0; /*Phase_0.*/
-1 C_bb187 + -1 C_bb189 + -1 C_bb186 + 1 wcet_bb186_bb189 = 4; /*Phase_0.*/
-1 wcet_bb186_bb189 + 1 wcet_bb186 >= 0; /*Phase_0.*/
-10 L_44b + -1 wcet_bb188 + -1 C_bb186 + 1 wcet_bb186_bb188 = -10; /*Phase_0., DAH BB 188 Line L_44b(1*(11-1))*/
-1 wcet_bb186_bb188 + 1 wcet_bb186 >= 0; /*Phase_0.*/
-1 C_bb187 + -20 L_44f + -1 C_bb196 + -10 L_44d_Pbb195 + -26 C_bb195 + -1 C_bb192 + -10 L_450 + -1 C_bb193 + -10 L_450_Pbb191 + -1 wcetloop_191 + -1 C_bb188 + 1 wcet_bb188_bb191 = 4; /*Phase_0., DFM BB 191 Line L_450_Pbb191(1*(11-1)), DAH BB 193 Line L_450(1*(11-1)), DFH BB 195 Line L_44d_Pbb195(1* (11-1)), DAH BB 196 Line L_44f(1*(11-1)), DAH BB 187 Line L_44f(1*(11-1))*/
-1 wcet_bb188_bb191 + 1 wcet_bb188 >= 0; /*Phase_0.*/
-1 C_bb187 + -20 L_44f + -1 C_bb196 + -10 L_44d_Pbb195 + -26 C_bb195 + -10 L_44c + -1 C_bb192 + -1 C_bb190 + -1 C_bb188 + 1 wcet_bb188_bb190 = 10; /*Phase_0., DAH BB 192 Line L_44c(1*(11-1)), DFH BB 195 Line L_44d_Pbb195(1* (11-1)), DAH BB 196 Line L_44f(1*(11-1)), DAH BB 187 Line L_44f(1*(11-1))*/
-1 wcet_bb188_bb190 + 1 wcet_bb188 >= 0; /*Phase_0.*/
-1 wcet_bb185 + 1 Wcet_basicmath___ieee754_sqrtf_bb185 = 2; /*Phase_0.*/
-1 C_bb99 + -1 C_bb97 + 1 wcet_bb97_bb99 = 2; /*Phase_0.*/
-1 wcet_bb97_bb99 + 1 wcet_bb97 >= 0; /*Phase_0.*/
-10 L_4af + -1 wcet_bb98 + -1 C_bb97 + 1 wcet_bb97_bb98 = -10; /*Phase_0., DAH BB 98 Line L_4af(1*(11-1))*/
-1 wcet_bb97_bb98 + 1 wcet_bb97 >= 0; /*Phase_0.*/
-1 wcet_bb101 + -1 C_bb98 + 1 wcet_bb98_bb101 = 2; /*Phase_0.*/
-1 wcet_bb98_bb101 + 1 wcet_bb98 >= 0; /*Phase_0.*/
-1 wcet_bb100 + -1 C_bb98 + 1 wcet_bb98_bb100 = 0; /*Phase_0.*/
-1 wcet_bb98_bb100 + 1 wcet_bb98 >= 0; /*Phase_0.*/
-1 C_bb99 + -1 C_bb101 + 1 wcet_bb101_bb99 = 2; /*Phase_0.*/
-1 wcet_bb101_bb99 + 1 wcet_bb101 >= 0; /*Phase_0.*/
-10 L_4b6 + -1 wcet_bb104 + -1 C_bb101 + 1 wcet_bb101_bb104 = -10; /*Phase_0., DAH BB 104 Line L_4b6(1*(11-1))*/
-1 wcet_bb101_bb104 + 1 wcet_bb101 >= 0; /*Phase_0.*/
-1 wcet_bb106 + -1 C_bb104 + 1 wcet_bb104_bb106 = 2; /*Phase_0.*/
-1 wcet_bb104_bb106 + 1 wcet_bb104 >= 0; /*Phase_0.*/
-1 C_bb103 + -1 C_bb104 + 1 wcet_bb104_bb103 = 0; /*Phase_0.*/
-1 wcet_bb104_bb103 + 1 wcet_bb104 >= 0; /*Phase_0.*/
-1 C_bb103 + -1 C_bb100 + 1 wcet_bb100_bb103 = 2; /*Phase_0.*/
-1 wcet_bb100_bb103 + 1 wcet_bb100 >= 0; /*Phase_0.*/
-10 L_4b1 + -1 wcet_bb102 + -1 C_bb100 + 1 wcet_bb100_bb102 = -10; /*Phase_0., DAH BB 102 Line L_4b1(1*(11-1))*/
-1 wcet_bb100_bb102 + 1 wcet_bb100 >= 0; /*Phase_0.*/
-1 wcet_bb106 + -1 C_bb102 + 1 wcet_bb102_bb106 = 2; /*Phase_0.*/
-1 wcet_bb102_bb106 + 1 wcet_bb102 >= 0; /*Phase_0.*/
-10 L_4b1 + -1 wcet_bb105 + -1 C_bb102 + 1 wcet_bb102_bb105 = -10; /*Phase_0., DAH BB 105 Line L_4b1(1*(11-1))*/
-1 wcet_bb102_bb105 + 1 wcet_bb102 >= 0; /*Phase_0.*/
-1 wcet_bb105 + -1 C_bb110 + -1 C_bb106 + 1 wcet_bb106_bb110 = 4; /*Phase_0.*/
-1 wcet_bb106_bb110 + 1 wcet_bb106 >= 0; /*Phase_0.*/
-10 L_4bb + -1 wcet_bb109 + -1 C_bb106 + 1 wcet_bb106_bb109 = -10; /*Phase_0., DAH BB 109 Line L_4bb(1*(11-1))*/
-1 wcet_bb106_bb109 + 1 wcet_bb106 >= 0; /*Phase_0.*/
-1 wcet_bb107 + -1 C_bb116 + -1 C_bb109 + 1 wcet_bb109_bb116 = 4; /*Phase_0.*/
-1 wcet_bb109_bb116 + 1 wcet_bb109 >= 0; /*Phase_0.*/
-10 L_4bb + -1 wcet_bb115 + -1 C_bb109 + 1 wcet_bb109_bb115 = -10; /*Phase_0., DAH BB 115 Line L_4bb(1*(11-1))*/
-1 wcet_bb109_bb115 + 1 wcet_bb109 >= 0; /*Phase_0.*/
-1 wcet_bb107 + -1 C_bb115 + 1 wcet_bb115_bb107 = 2; /*Phase_0.*/
-1 wcet_bb115_bb107 + 1 wcet_bb115 >= 0; /*Phase_0.*/
-1 wcet_bb107 + -10 L_4bc + -1 C_bb116 + -1 C_bb115 + 1 wcet_bb115_bb116 = -8; /*Phase_0., DAH BB 116 Line L_4bc(1*(11-1))*/
-1 wcet_bb115_bb116 + 1 wcet_bb115 >= 0; /*Phase_0.*/
-1 wcet_bb108 + -1 C_bb105 + 1 wcet_bb105_bb108 = 2; /*Phase_0.*/
-1 wcet_bb105_bb108 + 1 wcet_bb105 >= 0; /*Phase_0.*/
-10 L_4b1 + -1 wcet_bb107 + -1 C_bb105 + 1 wcet_bb105_bb107 = -10; /*Phase_0., DAH BB 107 Line L_4b1(1*(11-1))*/
-1 wcet_bb105_bb107 + 1 wcet_bb105 >= 0; /*Phase_0.*/
-1 C_bb99 + -1 C_bb114 + -1 C_bb108 + 1 wcet_bb108_bb114 = 4; /*Phase_0.*/
-1 wcet_bb108_bb114 + 1 wcet_bb108 >= 0; /*Phase_0.*/
-10 L_4b7 + -1 wcet_bb113 + -1 C_bb108 + 1 wcet_bb108_bb113 = -10; /*Phase_0., DAH BB 113 Line L_4b7(1*(11-1))*/
-1 wcet_bb108_bb113 + 1 wcet_bb108 >= 0; /*Phase_0.*/
-1 wcet_bb119 + -1 C_bb113 + 1 wcet_bb113_bb119 = 2; /*Phase_0.*/
-1 wcet_bb113_bb119 + 1 wcet_bb113 >= 0; /*Phase_0.*/
-1 C_bb99 + -1 C_bb118 + -1 C_bb113 + 1 wcet_bb113_bb118 = 2; /*Phase_0.*/
-1 wcet_bb113_bb118 + 1 wcet_bb113 >= 0; /*Phase_0.*/
-10 L_4b5 + -1 C_bb99 + -1 C_bb123 + -1 C_bb119 + 1 wcet_bb119_bb123 = -8; /*Phase_0., DAH BB 99 Line L_4b5(1*(11-1))*/
-1 wcet_bb119_bb123 + 1 wcet_bb119 >= 0; /*Phase_0.*/
-1 C_bb99 + -10 L_4bd + -1 C_bb122 + -1 C_bb119 + 1 wcet_bb119_bb122 = -8; /*Phase_0., DAH BB 122 Line L_4bd(1*(11-1))*/
-1 wcet_bb119_bb122 + 1 wcet_bb119 >= 0; /*Phase_0.*/
-1 C_bb99 + -1 C_bb112 + -1 C_bb107 + 1 wcet_bb107_bb112 = 4; /*Phase_0.*/
-1 wcet_bb107_bb112 + 1 wcet_bb107 >= 0; /*Phase_0.*/
-1 wcet_bb111 + -1 C_bb107 + 1 wcet_bb107_bb111 = 0; /*Phase_0.*/
-1 wcet_bb107_bb111 + 1 wcet_bb107 >= 0; /*Phase_0.*/
-1 C_bb99 + -1 C_bb111 + 1 wcet_bb111_bb99 = 2; /*Phase_0.*/
-1 wcet_bb111_bb99 + 1 wcet_bb111 >= 0; /*Phase_0.*/
-10 L_4b2 + -1 wcet_bb117 + -1 C_bb111 + 1 wcet_bb111_bb117 = -10; /*Phase_0., DAH BB 117 Line L_4b2(1*(11-1))*/
-1 wcet_bb111_bb117 + 1 wcet_bb111 >= 0; /*Phase_0.*/
-1 Wcet_basicmath___ieee754_sqrtf_bb159 + -1 C_bb121 + -1 C_bb117 + 1 wcet_bb117_bb121 = 2; /*Phase_0.*/
-1 wcet_bb117_bb121 + 1 wcet_bb117 >= 0; /*Phase_0.*/
-10 L_4b2 + -1 wcet_bb120 + -1 C_bb117 + 1 wcet_bb117_bb120 = -10; /*Phase_0., DAH BB 120 Line L_4b2(1*(11-1))*/
-1 wcet_bb117_bb120 + 1 wcet_bb117 >= 0; /*Phase_0.*/
-1 wcet_bb125 + -1 C_bb120 + 1 wcet_bb120_bb125 = 2; /*Phase_0.*/
-1 wcet_bb120_bb125 + 1 wcet_bb120 >= 0; /*Phase_0.*/
-10 L_4b3 + -1 wcet_bb124 + -1 C_bb120 + 1 wcet_bb120_bb124 = -10; /*Phase_0., DAH BB 124 Line L_4b3(1*(11-1))*/
-1 wcet_bb120_bb124 + 1 wcet_bb120 >= 0; /*Phase_0.*/
-1 C_bb99 + -1 C_bb125 + 1 wcet_bb125_bb99 = 2; /*Phase_0.*/
-1 wcet_bb125_bb99 + 1 wcet_bb125 >= 0; /*Phase_0.*/
-10 L_4b9 + -1 wcet_bb128 + -1 C_bb125 + 1 wcet_bb125_bb128 = -10; /*Phase_0., DAH BB 128 Line L_4b9(1*(11-1))*/
-1 wcet_bb125_bb128 + 1 wcet_bb125 >= 0; /*Phase_0.*/
-1 C_bb99 + -1 C_bb132 + -1 C_bb128 + 1 wcet_bb128_bb132 = 4; /*Phase_0.*/
-1 wcet_bb128_bb132 + 1 wcet_bb128 >= 0; /*Phase_0.*/
-1 C_bb99 + -10 L_4b9 + -1 C_bb131 + -1 C_bb128 + 1 wcet_bb128_bb131 = -8; /*Phase_0., DAH BB 131 Line L_4b9(1*(11-1))*/
-1 wcet_bb128_bb131 + 1 wcet_bb128 >= 0; /*Phase_0.*/
-1 C_bb99 + -1 C_bb127 + -1 C_bb124 + 1 wcet_bb124_bb127 = 4; /*Phase_0.*/
-1 wcet_bb124_bb127 + 1 wcet_bb124 >= 0; /*Phase_0.*/
-10 L_4b4 + -1 wcet_bb126 + -1 C_bb124 + 1 wcet_bb124_bb126 = -10; /*Phase_0., DAH BB 126 Line L_4b4(1*(11-1))*/
-1 wcet_bb124_bb126 + 1 wcet_bb124 >= 0; /*Phase_0.*/
-1 wcet_bb130 + -1 C_bb126 + 1 wcet_bb126_bb130 = 2; /*Phase_0.*/
-1 wcet_bb126_bb130 + 1 wcet_bb126 >= 0; /*Phase_0.*/
-10 L_4b4 + -1 wcet_bb129 + -1 C_bb126 + 1 wcet_bb126_bb129 = -10; /*Phase_0., DAH BB 129 Line L_4b4(1*(11-1))*/
-1 wcet_bb126_bb129 + 1 wcet_bb126 >= 0; /*Phase_0.*/
-10 L_4d0 + -1 wcet_bb143 + -1 C_bb142 + -1 C_bb136 + -1 C_bb130 + 1 wcet_bb130_bb136 = -6; /*Phase_0., DAH BB 143 Line L_4d0(1*(11-1))*/
-1 wcet_bb130_bb136 + 1 wcet_bb130 >= 0; /*Phase_0.*/
-10 L_4c5 + -1 wcet_bb135 + -1 C_bb130 + 1 wcet_bb130_bb135 = -10; /*Phase_0., DAH BB 135 Line L_4c5(1*(11-1))*/
-1 wcet_bb130_bb135 + 1 wcet_bb130 >= 0; /*Phase_0.*/
-10 L_4d0 + -1 wcet_bb143 + -1 C_bb142 + -1 C_bb141 + -1 C_bb135 + 1 wcet_bb135_bb141 = -6; /*Phase_0., DAH BB 143 Line L_4d0(1*(11-1))*/
-1 wcet_bb135_bb141 + 1 wcet_bb135 >= 0; /*Phase_0.*/
-10 L_4d0 + -1 wcet_bb143 + -1 C_bb142 + -10 L_4c6 + -1 C_bb140 + -1 C_bb135 + 1 wcet_bb135_bb140 = -20; /*Phase_0., DAH BB 140 Line L_4c6(1*(11-1)), DAH BB 143 Line L_4d0(1*(11-1))*/
-1 wcet_bb135_bb140 + 1 wcet_bb135 >= 0; /*Phase_0.*/
-1 wcet_bb134 + -1 C_bb129 + 1 wcet_bb129_bb134 = 2; /*Phase_0.*/
-1 wcet_bb129_bb134 + 1 wcet_bb129 >= 0; /*Phase_0.*/
-10 L_4b4 + -1 wcet_bb133 + -1 C_bb129 + 1 wcet_bb129_bb133 = -10; /*Phase_0., DAH BB 133 Line L_4b4(1*(11-1))*/
-1 wcet_bb129_bb133 + 1 wcet_bb129 >= 0; /*Phase_0.*/
-1 wcet_bb143 + -1 C_bb139 + -1 C_bb134 + 1 wcet_bb134_bb139 = 4; /*Phase_0.*/
-1 wcet_bb134_bb139 + 1 wcet_bb134 >= 0; /*Phase_0.*/
-10 L_4dc + -1 wcet_bb138 + -1 C_bb134 + 1 wcet_bb134_bb138 = -10; /*Phase_0., DAH BB 138 Line L_4dc(1*(11-1))*/
-1 wcet_bb134_bb138 + 1 wcet_bb134 >= 0; /*Phase_0.*/
-1 C_bb99 + -1 C_bb145 + -1 C_bb143 + 1 wcet_bb143_bb145 = 4; /*Phase_0.*/
-1 wcet_bb143_bb145 + 1 wcet_bb143 >= 0; /*Phase_0.*/
-10 L_4d3 + -1 wcet_bb144 + -1 C_bb143 + 1 wcet_bb143_bb144 = -10; /*Phase_0., DAH BB 144 Line L_4d3(1*(11-1))*/
-1 wcet_bb143_bb144 + 1 wcet_bb143 >= 0; /*Phase_0.*/
-1 wcet_bb147 + -1 C_bb144 + 1 wcet_bb144_bb147 = 2; /*Phase_0.*/
-1 wcet_bb144_bb147 + 1 wcet_bb144 >= 0; /*Phase_0.*/
-10 L_4d3 + -1 wcet_bb146 + -1 C_bb144 + 1 wcet_bb144_bb146 = -10; /*Phase_0., DAH BB 146 Line L_4d3(1*(11-1))*/
-1 wcet_bb144_bb146 + 1 wcet_bb144 >= 0; /*Phase_0.*/
-1 C_bb99 + -1 C_bb145 + -1 C_bb147 + 1 wcet_bb147_bb145 = 4; /*Phase_0.*/
-1 wcet_bb147_bb145 + 1 wcet_bb147 >= 0; /*Phase_0.*/
-1 wcet_bb153 + -1 C_bb152 + -20 L_4e1 + -1 C_bb149 + -1 C_bb147 + 1 wcet_bb147_bb149 = -18; /*Phase_0., DAH BB 149 Line L_4e1(1*(11-1)), DAH BB 152 Line L_4e1(1*(11-1))*/
-1 wcet_bb147_bb149 + 1 wcet_bb147 >= 0; /*Phase_0.*/
-1 C_bb99 + -1 C_bb146 + 1 wcet_bb146_bb99 = 2; /*Phase_0.*/
-1 wcet_bb146_bb99 + 1 wcet_bb146 >= 0; /*Phase_0.*/
-10 L_4d4 + -1 wcet_bb148 + -1 C_bb146 + 1 wcet_bb146_bb148 = -10; /*Phase_0., DAH BB 148 Line L_4d4(1*(11-1))*/
-1 wcet_bb146_bb148 + 1 wcet_bb146 >= 0; /*Phase_0.*/
-1 wcet_bb151 + -1 C_bb148 + 1 wcet_bb148_bb151 = 2; /*Phase_0.*/
-1 wcet_bb148_bb151 + 1 wcet_bb148 >= 0; /*Phase_0.*/
-10 L_4d4 + -1 wcet_bb150 + -1 C_bb148 + 1 wcet_bb148_bb150 = -10; /*Phase_0., DAH BB 150 Line L_4d4(1*(11-1))*/
-1 wcet_bb148_bb150 + 1 wcet_bb148 >= 0; /*Phase_0.*/
-1 wcet_bb153 + -10 L_4e1 + -1 C_bb152 + -1 C_bb149 + -1 C_bb151 + 1 wcet_bb151_bb149 = -6; /*Phase_0., DAH BB 152 Line L_4e1(1*(11-1))*/
-1 wcet_bb151_bb149 + 1 wcet_bb151 >= 0; /*Phase_0.*/
-1 C_bb99 + -10 L_4e4 + -1 C_bb155 + -1 C_bb151 + 1 wcet_bb151_bb155 = -8; /*Phase_0., DAH BB 155 Line L_4e4(1*(11-1))*/
-1 wcet_bb151_bb155 + 1 wcet_bb151 >= 0; /*Phase_0.*/
-1 wcet_bb153 + -1 C_bb152 + -1 C_bb154 + -1 C_bb150 + 1 wcet_bb150_bb154 = 6; /*Phase_0.*/
-1 wcet_bb150_bb154 + 1 wcet_bb150 >= 0; /*Phase_0.*/
-1 wcet_bb153 + -1 C_bb150 + 1 wcet_bb150_bb153 = 0; /*Phase_0.*/
-1 wcet_bb150_bb153 + 1 wcet_bb150 >= 0; /*Phase_0.*/
-1 C_bb99 + -1 C_bb156 + -1 C_bb158 + -1 Wcet_basicmath___scalbnf_bb171 + -1 C_bb157 + -1 C_bb153 + 1 wcet_bb153_bb157 = 8; /*Phase_0.*/
-1 wcet_bb153_bb157 + 1 wcet_bb153 >= 0; /*Phase_0.*/
-1 C_bb99 + -10 L_4da + -1 C_bb156 + -1 C_bb153 + 1 wcet_bb153_bb156 = -8; /*Phase_0., DAH BB 156 Line L_4da(1*(11-1))*/
-1 wcet_bb153_bb156 + 1 wcet_bb153 >= 0; /*Phase_0.*/
-10 L_4b5 + -1 C_bb99 + -1 C_bb123 + -1 C_bb138 + 1 wcet_bb138_bb123 = -8; /*Phase_0., DAH BB 99 Line L_4b5(1*(11-1))*/
-1 wcet_bb138_bb123 + 1 wcet_bb138 >= 0; /*Phase_0.*/
-1 C_bb99 + -10 L_4dc + -1 C_bb137 + -1 C_bb138 + 1 wcet_bb138_bb137 = -8; /*Phase_0., DAH BB 137 Line L_4dc(1*(11-1))*/
-1 wcet_bb138_bb137 + 1 wcet_bb138 >= 0; /*Phase_0.*/
-1 C_bb99 + -1 C_bb137 + -1 C_bb133 + 1 wcet_bb133_bb137 = 4; /*Phase_0.*/
-1 wcet_bb133_bb137 + 1 wcet_bb133 >= 0; /*Phase_0.*/
-10 L_4b5 + -1 C_bb99 + -1 C_bb123 + -1 C_bb133 + 1 wcet_bb133_bb123 = -10; /*Phase_0., DAH BB 99 Line L_4b5(1*(11-1))*/
-1 wcet_bb133_bb123 + 1 wcet_bb133 >= 0; /*Phase_0.*/
-1 wcet_bb97 + 1 Wcet_basicmath___ieee754_powf_bb97 = 2; /*Phase_0.*/
-1 C_bb62 + -1 C_bb60 + 1 wcet_bb60_bb62 = 2; /*Phase_0.*/
-1 wcet_bb60_bb62 + 1 wcet_bb60 >= 0; /*Phase_0.*/
-10 L_452 + -1 wcet_bb61 + -1 C_bb60 + 1 wcet_bb60_bb61 = -10; /*Phase_0., DAH BB 61 Line L_452(1*(11-1))*/
-1 wcet_bb60_bb61 + 1 wcet_bb60 >= 0; /*Phase_0.*/
-1 C_bb64 + -1 C_bb61 + 1 wcet_bb61_bb64 = 2; /*Phase_0.*/
-1 wcet_bb61_bb64 + 1 wcet_bb61 >= 0; /*Phase_0.*/
-1 wcet_bb63 + -1 C_bb61 + 1 wcet_bb61_bb63 = 0; /*Phase_0.*/
-1 wcet_bb61_bb63 + 1 wcet_bb61 >= 0; /*Phase_0.*/
-1 wcet_bb66 + -1 C_bb63 + 1 wcet_bb63_bb66 = 2; /*Phase_0.*/
-1 wcet_bb63_bb66 + 1 wcet_bb63 >= 0; /*Phase_0.*/
-10 L_453 + -1 wcet_bb65 + -1 C_bb63 + 1 wcet_bb63_bb65 = -10; /*Phase_0., DAH BB 65 Line L_453(1*(11-1))*/
-1 wcet_bb63_bb65 + 1 wcet_bb63 >= 0; /*Phase_0.*/
-1 C_bb72 + -1 Wcet_basicmath___ieee754_sqrtf_bb85 + -1 C_bb70 + -1 C_bb66 + 1 wcet_bb66_bb70 = 4; /*Phase_0.*/
-1 wcet_bb66_bb70 + 1 wcet_bb66 >= 0; /*Phase_0.*/
-1 C_bb71 + -10 L_455 + -1 Wcet_basicmath___ieee754_sqrtf_bb73 + -1 C_bb69 + -1 C_bb66 + 1 wcet_bb66_bb69 = -8; /*Phase_0., DAH BB 69 Line L_455(1*(11-1))*/
-1 wcet_bb66_bb69 + 1 wcet_bb66 >= 0; /*Phase_0.*/
-1 C_bb68 + -1 C_bb65 + 1 wcet_bb65_bb68 = 2; /*Phase_0.*/
-1 wcet_bb65_bb68 + 1 wcet_bb65 >= 0; /*Phase_0.*/
-10 L_453 + -1 C_bb67 + -1 C_bb65 + 1 wcet_bb65_bb67 = -10; /*Phase_0., DAH BB 67 Line L_453(1*(11-1))*/
-1 wcet_bb65_bb67 + 1 wcet_bb65 >= 0; /*Phase_0.*/
-1 wcet_bb60 + 1 Wcet_basicmath___ieee754_acosf_bb60 = 2; /*Phase_0.*/
-1 C_bb59 + 1 Wcet_basicmath___fabsf_bb59 = 2; /*Phase_0.*/
-10 L_450_Pbb53 + -1 C_bb56 + -2 C_bb53 + 1 wcet_bb53_bb56 = -8; /*Phase_53., DAH BB 56 Line L_450_Pbb53(1*(11-1))*/
-1 wcet_bb53_bb56 + 1 wcetloop_53 >= 0; /*Phase_53.*/
-1 C_bb49 + -1 C_bb47 + 1 wcet_bb47_bb49 = 2; /*Phase_0.*/
-1 wcet_bb47_bb49 + 1 wcet_bb47 >= 0; /*Phase_0.*/
-10 L_44b + -1 wcet_bb48 + -1 C_bb47 + 1 wcet_bb47_bb48 = -10; /*Phase_0., DAH BB 48 Line L_44b(1*(11-1))*/
-1 wcet_bb47_bb48 + 1 wcet_bb47 >= 0; /*Phase_0.*/
-1 C_bb49 + -1 C_bb51 + -1 C_bb48 + 1 wcet_bb48_bb51 = 4; /*Phase_0.*/
-1 wcet_bb48_bb51 + 1 wcet_bb48 >= 0; /*Phase_0.*/
-10 L_44b + -1 wcet_bb50 + -1 C_bb48 + 1 wcet_bb48_bb50 = -10; /*Phase_0., DAH BB 50 Line L_44b(1*(11-1))*/
-1 wcet_bb48_bb50 + 1 wcet_bb48 >= 0; /*Phase_0.*/
-1 C_bb49 + -20 L_44f + -1 C_bb58 + -10 L_44d_Pbb57 + -26 C_bb57 + -1 C_bb54 + -10 L_450 + -1 C_bb55 + -10 L_450_Pbb53 + -1 wcetloop_53 + -1 C_bb50 + 1 wcet_bb50_bb53 = 4; /*Phase_0., DFM BB 53 Line L_450_Pbb53(1*(11-1)), DAH BB 55 Line L_450(1*(11-1)), DFH BB 57 Line L_44d_Pbb57(1* (11-1)), DAH BB 58 Line L_44f(1*(11-1)), DAH BB 49 Line L_44f(1*(11-1))*/
-1 wcet_bb50_bb53 + 1 wcet_bb50 >= 0; /*Phase_0.*/
-1 C_bb49 + -20 L_44f + -1 C_bb58 + -10 L_44d_Pbb57 + -26 C_bb57 + -10 L_44c + -1 C_bb54 + -1 C_bb52 + -1 C_bb50 + 1 wcet_bb50_bb52 = 10; /*Phase_0., DAH BB 54 Line L_44c(1*(11-1)), DFH BB 57 Line L_44d_Pbb57(1* (11-1)), DAH BB 58 Line L_44f(1*(11-1)), DAH BB 49 Line L_44f(1*(11-1))*/
-1 wcet_bb50_bb52 + 1 wcet_bb50 >= 0; /*Phase_0.*/
-1 wcet_bb47 + 1 Wcet_basicmath___ieee754_sqrtf_bb47 = 2; /*Phase_0.*/
-10 L_450_Pbb41 + -1 C_bb44 + -2 C_bb41 + 1 wcet_bb41_bb44 = -8; /*Phase_41., DAH BB 44 Line L_450_Pbb41(1*(11-1))*/
-1 wcet_bb41_bb44 + 1 wcetloop_41 >= 0; /*Phase_41.*/
-1 C_bb37 + -1 C_bb35 + 1 wcet_bb35_bb37 = 2; /*Phase_0.*/
-1 wcet_bb35_bb37 + 1 wcet_bb35 >= 0; /*Phase_0.*/
-10 L_44b + -1 wcet_bb36 + -1 C_bb35 + 1 wcet_bb35_bb36 = -10; /*Phase_0., DAH BB 36 Line L_44b(1*(11-1))*/
-1 wcet_bb35_bb36 + 1 wcet_bb35 >= 0; /*Phase_0.*/
-1 C_bb37 + -1 C_bb39 + -1 C_bb36 + 1 wcet_bb36_bb39 = 4; /*Phase_0.*/
-1 wcet_bb36_bb39 + 1 wcet_bb36 >= 0; /*Phase_0.*/
-10 L_44b + -1 wcet_bb38 + -1 C_bb36 + 1 wcet_bb36_bb38 = -10; /*Phase_0., DAH BB 38 Line L_44b(1*(11-1))*/
-1 wcet_bb36_bb38 + 1 wcet_bb36 >= 0; /*Phase_0.*/
-1 C_bb37 + -20 L_44f + -1 C_bb46 + -10 L_44d_Pbb45 + -26 C_bb45 + -1 C_bb42 + -10 L_450 + -1 C_bb43 + -10 L_450_Pbb41 + -1 wcetloop_41 + -1 C_bb38 + 1 wcet_bb38_bb41 = 4; /*Phase_0., DFM BB 41 Line L_450_Pbb41(1*(11-1)), DAH BB 43 Line L_450(1*(11-1)), DFH BB 45 Line L_44d_Pbb45(1* (11-1)), DAH BB 46 Line L_44f(1*(11-1)), DAH BB 37 Line L_44f(1*(11-1))*/
-1 wcet_bb38_bb41 + 1 wcet_bb38 >= 0; /*Phase_0.*/
-1 C_bb37 + -20 L_44f + -1 C_bb46 + -10 L_44d_Pbb45 + -26 C_bb45 + -10 L_44c + -1 C_bb42 + -1 C_bb40 + -1 C_bb38 + 1 wcet_bb38_bb40 = 10; /*Phase_0., DAH BB 42 Line L_44c(1*(11-1)), DFH BB 45 Line L_44d_Pbb45(1* (11-1)), DAH BB 46 Line L_44f(1*(11-1)), DAH BB 37 Line L_44f(1*(11-1))*/
-1 wcet_bb38_bb40 + 1 wcet_bb38 >= 0; /*Phase_0.*/
-1 wcet_bb35 + 1 Wcet_basicmath___ieee754_sqrtf_bb35 = 2; /*Phase_0.*/
-1 wcet_bb1513 + -875 C_bb1511 + 1 wcet_bb1511_bb1513 = 1750; /*Phase_8.*/
-1 wcet_bb1511_bb1513 + 1 wcet_bb1511 >= 0; /*Phase_8.*/
-1 wcet_bb1512 + -875 C_bb1511 + 1 wcet_bb1511_bb1512 = 0; /*Phase_8.*/
-1 wcet_bb1511_bb1512 + 1 wcet_bb1511 >= 0; /*Phase_8.*/
-1 wcet_bb1517 + -875 C_bb1513 + 1 wcet_bb1513_bb1517 = 1750; /*Phase_8.*/
-1 wcet_bb1513_bb1517 + 1 wcet_bb1513 >= 0; /*Phase_8.*/
-875 C_bb1515 + -8750 L_4a9_Pbb8 + -875 C_bb1516 + -875 C_bb1513 + 1 wcet_bb1513_bb1516 = -7000; /*Phase_8., DAH BB 1516 Line L_4a9_Pbb8(875*(11-1))*/
-1 wcet_bb1513_bb1516 + 1 wcet_bb1513 >= 0; /*Phase_8.*/
-875 C_bb1515 + -875 C_bb1512 + 1 wcet_bb1512_bb1515 = 1750; /*Phase_8.*/
-1 wcet_bb1512_bb1515 + 1 wcet_bb1512 >= 0; /*Phase_8.*/
-1 wcet_bb1517 + -8750 L_4a6_Pbb8 + -875 C_bb1514 + -875 C_bb1512 + 1 wcet_bb1512_bb1514 = -8750; /*Phase_8., DAH BB 1514 Line L_4a6_Pbb8(875*(11-1))*/
-1 wcet_bb1512_bb1514 + 1 wcet_bb1512 >= 0; /*Phase_8.*/
-875 C_bb1519 + -875 C_bb1517 + 1 wcet_bb1517_bb1519 = 1750; /*Phase_8.*/
-1 wcet_bb1517_bb1519 + 1 wcet_bb1517 >= 0; /*Phase_8.*/
-8750 L_4a7_Pbb8 + -1 wcet_bb1518 + -875 C_bb1517 + 1 wcet_bb1517_bb1518 = -8750; /*Phase_8., DAH BB 1518 Line L_4a7_Pbb8(875*(11-1))*/
-1 wcet_bb1517_bb1518 + 1 wcet_bb1517 >= 0; /*Phase_8.*/
-875 C_bb1521 + -875 C_bb1518 + 1 wcet_bb1518_bb1521 = 1750; /*Phase_8.*/
-1 wcet_bb1518_bb1521 + 1 wcet_bb1518 >= 0; /*Phase_8.*/
-1 wcet_bb1520 + -875 C_bb1518 + 1 wcet_bb1518_bb1520 = 0; /*Phase_8.*/
-1 wcet_bb1518_bb1520 + 1 wcet_bb1518 >= 0; /*Phase_8.*/
-1 wcet_bb1523 + -875 C_bb1520 + 1 wcet_bb1520_bb1523 = 1750; /*Phase_8.*/
-1 wcet_bb1520_bb1523 + 1 wcet_bb1520 >= 0; /*Phase_8.*/
-875 C_bb1515 + -17500 L_4a8_Pbb8 + -875 C_bb1522 + -875 C_bb1520 + 1 wcet_bb1520_bb1522 = -17500; /*Phase_8., DAH BB 1522 Line L_4a8_Pbb8(875*(11-1)), DAH BB 1515 Line L_4a8_Pbb8(875*(11-1))*/
-1 wcet_bb1520_bb1522 + 1 wcet_bb1520 >= 0; /*Phase_8.*/
-875 C_bb1521 + -875 C_bb1523 + 1 wcet_bb1523_bb1521 = 1750; /*Phase_8.*/
-1 wcet_bb1523_bb1521 + 1 wcet_bb1523 >= 0; /*Phase_8.*/
-875 C_bb1515 + -8750 L_4aa_Pbb8 + -875 C_bb1524 + -875 C_bb1523 + 1 wcet_bb1523_bb1524 = -7000; /*Phase_8., DAH BB 1524 Line L_4aa_Pbb8(875*(11-1))*/
-1 wcet_bb1523_bb1524 + 1 wcet_bb1523 >= 0; /*Phase_8.*/
-1 wcet_bb1511 + 1 Wcet_basicmath___scalbnf_bb1511 = 1750; /*Phase_8.*/
-8750 L_450_Pbb8 + -875 C_bb1508 + -1750 C_bb1505 + 1 wcet_bb1505_bb1508 = -7000; /*Phase_8., DAH BB 1508 Line L_450_Pbb8(875*(11-1))*/
-1 wcet_bb1505_bb1508 + 1 wcetloop_1505 >= 0; /*Phase_8.*/
-875 C_bb1501 + -875 C_bb1499 + 1 wcet_bb1499_bb1501 = 1750; /*Phase_8.*/
-1 wcet_bb1499_bb1501 + 1 wcet_bb1499 >= 0; /*Phase_8.*/
-8750 L_44b_Pbb8 + -1 wcet_bb1500 + -875 C_bb1499 + 1 wcet_bb1499_bb1500 = -8750; /*Phase_8., DAH BB 1500 Line L_44b_Pbb8(875*(11-1))*/
-1 wcet_bb1499_bb1500 + 1 wcet_bb1499 >= 0; /*Phase_8.*/
-875 C_bb1501 + -875 C_bb1503 + -875 C_bb1500 + 1 wcet_bb1500_bb1503 = 3500; /*Phase_8.*/
-1 wcet_bb1500_bb1503 + 1 wcet_bb1500 >= 0; /*Phase_8.*/
-8750 L_44b_Pbb8 + -1 wcet_bb1502 + -875 C_bb1500 + 1 wcet_bb1500_bb1502 = -8750; /*Phase_8., DAH BB 1502 Line L_44b_Pbb8(875*(11-1))*/
-1 wcet_bb1500_bb1502 + 1 wcet_bb1500 >= 0; /*Phase_8.*/
-875 C_bb1501 + -17500 L_44f_Pbb8 + -875 C_bb1510 + -8750 L_44d_Pbb8 + -22750 C_bb1509 + -875 C_bb1506 + -875 C_bb1507 + -17500 L_450_Pbb8 + -1 wcetloop_1505 + -875 C_bb1502 + 1 wcet_bb1502_bb1505 = 3430; /*Phase_8., DFM BB 1505 Line L_450_Pbb8(875*(11-1)), DAH BB 1507 Line L_450_Pbb8(875*(11-1)), DFH BB 1509 Line L_44d_Pbb8(875* (11-1)), DAH BB 1510 Line L_44f_Pbb8(875*(11-1)), DAH BB 1501 Line L_44f_Pbb8(875*(11-1))*/
-1 wcet_bb1502_bb1505 + 1 wcet_bb1502 >= 0; /*Phase_8.*/
-875 C_bb1501 + -17500 L_44f_Pbb8 + -875 C_bb1510 + -8750 L_44d_Pbb8 + -22750 C_bb1509 + -8750 L_44c_Pbb8 + -875 C_bb1506 + -875 C_bb1504 + -875 C_bb1502 + 1 wcet_bb1502_bb1504 = 8680; /*Phase_8., DAH BB 1506 Line L_44c_Pbb8(875*(11-1)), DFH BB 1509 Line L_44d_Pbb8(875* (11-1)), DAH BB 1510 Line L_44f_Pbb8(875*(11-1)), DAH BB 1501 Line L_44f_Pbb8(875*(11-1))*/
-1 wcet_bb1502_bb1504 + 1 wcet_bb1502 >= 0; /*Phase_8.*/
-1 wcet_bb1499 + 1 Wcet_basicmath___ieee754_sqrtf_bb1499 = 1750; /*Phase_8.*/
-8750 L_450_Pbb8 + -875 C_bb1434 + -1750 C_bb1431 + 1 wcet_bb1431_bb1434 = -7000; /*Phase_8., DAH BB 1434 Line L_450_Pbb8(875*(11-1))*/
-1 wcet_bb1431_bb1434 + 1 wcetloop_1431 >= 0; /*Phase_8.*/
-875 C_bb1427 + -875 C_bb1425 + 1 wcet_bb1425_bb1427 = 1750; /*Phase_8.*/
-1 wcet_bb1425_bb1427 + 1 wcet_bb1425 >= 0; /*Phase_8.*/
-8750 L_44b_Pbb8 + -1 wcet_bb1426 + -875 C_bb1425 + 1 wcet_bb1425_bb1426 = -8750; /*Phase_8., DAH BB 1426 Line L_44b_Pbb8(875*(11-1))*/
-1 wcet_bb1425_bb1426 + 1 wcet_bb1425 >= 0; /*Phase_8.*/
-875 C_bb1427 + -875 C_bb1429 + -875 C_bb1426 + 1 wcet_bb1426_bb1429 = 3500; /*Phase_8.*/
-1 wcet_bb1426_bb1429 + 1 wcet_bb1426 >= 0; /*Phase_8.*/
-8750 L_44b_Pbb8 + -1 wcet_bb1428 + -875 C_bb1426 + 1 wcet_bb1426_bb1428 = -8750; /*Phase_8., DAH BB 1428 Line L_44b_Pbb8(875*(11-1))*/
-1 wcet_bb1426_bb1428 + 1 wcet_bb1426 >= 0; /*Phase_8.*/
-875 C_bb1427 + -17500 L_44f_Pbb8 + -875 C_bb1436 + -8750 L_44d_Pbb8 + -22750 C_bb1435 + -875 C_bb1432 + -875 C_bb1433 + -17500 L_450_Pbb8 + -1 wcetloop_1431 + -875 C_bb1428 + 1 wcet_bb1428_bb1431 = 3430; /*Phase_8., DFM BB 1431 Line L_450_Pbb8(875*(11-1)), DAH BB 1433 Line L_450_Pbb8(875*(11-1)), DFH BB 1435 Line L_44d_Pbb8(875* (11-1)), DAH BB 1436 Line L_44f_Pbb8(875*(11-1)), DAH BB 1427 Line L_44f_Pbb8(875*(11-1))*/
-1 wcet_bb1428_bb1431 + 1 wcet_bb1428 >= 0; /*Phase_8.*/
-875 C_bb1427 + -17500 L_44f_Pbb8 + -875 C_bb1436 + -8750 L_44d_Pbb8 + -22750 C_bb1435 + -8750 L_44c_Pbb8 + -875 C_bb1432 + -875 C_bb1430 + -875 C_bb1428 + 1 wcet_bb1428_bb1430 = 8680; /*Phase_8., DAH BB 1432 Line L_44c_Pbb8(875*(11-1)), DFH BB 1435 Line L_44d_Pbb8(875* (11-1)), DAH BB 1436 Line L_44f_Pbb8(875*(11-1)), DAH BB 1427 Line L_44f_Pbb8(875*(11-1))*/
-1 wcet_bb1428_bb1430 + 1 wcet_bb1428 >= 0; /*Phase_8.*/
-1 wcet_bb1425 + 1 Wcet_basicmath___ieee754_sqrtf_bb1425 = 1750; /*Phase_8.*/
-8750 L_450_Pbb8 + -875 C_bb1422 + -1750 C_bb1419 + 1 wcet_bb1419_bb1422 = -7000; /*Phase_8., DAH BB 1422 Line L_450_Pbb8(875*(11-1))*/
-1 wcet_bb1419_bb1422 + 1 wcetloop_1419 >= 0; /*Phase_8.*/
-875 C_bb1415 + -875 C_bb1413 + 1 wcet_bb1413_bb1415 = 1750; /*Phase_8.*/
-1 wcet_bb1413_bb1415 + 1 wcet_bb1413 >= 0; /*Phase_8.*/
-8750 L_44b_Pbb8 + -1 wcet_bb1414 + -875 C_bb1413 + 1 wcet_bb1413_bb1414 = -8750; /*Phase_8., DAH BB 1414 Line L_44b_Pbb8(875*(11-1))*/
-1 wcet_bb1413_bb1414 + 1 wcet_bb1413 >= 0; /*Phase_8.*/
-875 C_bb1415 + -875 C_bb1417 + -875 C_bb1414 + 1 wcet_bb1414_bb1417 = 3500; /*Phase_8.*/
-1 wcet_bb1414_bb1417 + 1 wcet_bb1414 >= 0; /*Phase_8.*/
-8750 L_44b_Pbb8 + -1 wcet_bb1416 + -875 C_bb1414 + 1 wcet_bb1414_bb1416 = -8750; /*Phase_8., DAH BB 1416 Line L_44b_Pbb8(875*(11-1))*/
-1 wcet_bb1414_bb1416 + 1 wcet_bb1414 >= 0; /*Phase_8.*/
-875 C_bb1415 + -17500 L_44f_Pbb8 + -875 C_bb1424 + -8750 L_44d_Pbb8 + -22750 C_bb1423 + -875 C_bb1420 + -875 C_bb1421 + -17500 L_450_Pbb8 + -1 wcetloop_1419 + -875 C_bb1416 + 1 wcet_bb1416_bb1419 = 3430; /*Phase_8., DFM BB 1419 Line L_450_Pbb8(875*(11-1)), DAH BB 1421 Line L_450_Pbb8(875*(11-1)), DFH BB 1423 Line L_44d_Pbb8(875* (11-1)), DAH BB 1424 Line L_44f_Pbb8(875*(11-1)), DAH BB 1415 Line L_44f_Pbb8(875*(11-1))*/
-1 wcet_bb1416_bb1419 + 1 wcet_bb1416 >= 0; /*Phase_8.*/
-875 C_bb1415 + -17500 L_44f_Pbb8 + -875 C_bb1424 + -8750 L_44d_Pbb8 + -22750 C_bb1423 + -8750 L_44c_Pbb8 + -875 C_bb1420 + -875 C_bb1418 + -875 C_bb1416 + 1 wcet_bb1416_bb1418 = 8680; /*Phase_8., DAH BB 1420 Line L_44c_Pbb8(875*(11-1)), DFH BB 1423 Line L_44d_Pbb8(875* (11-1)), DAH BB 1424 Line L_44f_Pbb8(875*(11-1)), DAH BB 1415 Line L_44f_Pbb8(875*(11-1))*/
-1 wcet_bb1416_bb1418 + 1 wcet_bb1416 >= 0; /*Phase_8.*/
-1 wcet_bb1413 + 1 Wcet_basicmath___ieee754_sqrtf_bb1413 = 1750; /*Phase_8.*/
-1 wcet_bb1178 + -1 C_bb1176 + 1 wcet_bb1176_bb1178 = 2; /*Phase_0.*/
-1 wcet_bb1176_bb1178 + 1 wcet_bb1176 >= 0; /*Phase_0.*/
-1 wcet_bb1177 + -1 C_bb1176 + 1 wcet_bb1176_bb1177 = 0; /*Phase_0.*/
-1 wcet_bb1176_bb1177 + 1 wcet_bb1176 >= 0; /*Phase_0.*/
-1 wcet_bb1182 + -1 C_bb1178 + 1 wcet_bb1178_bb1182 = 2; /*Phase_0.*/
-1 wcet_bb1178_bb1182 + 1 wcet_bb1178 >= 0; /*Phase_0.*/
-1 C_bb1180 + -10 L_4a9 + -1 C_bb1181 + -1 C_bb1178 + 1 wcet_bb1178_bb1181 = -8; /*Phase_0., DAH BB 1181 Line L_4a9(1*(11-1))*/
-1 wcet_bb1178_bb1181 + 1 wcet_bb1178 >= 0; /*Phase_0.*/
-1 C_bb1180 + -1 C_bb1177 + 1 wcet_bb1177_bb1180 = 2; /*Phase_0.*/
-1 wcet_bb1177_bb1180 + 1 wcet_bb1177 >= 0; /*Phase_0.*/
-1 wcet_bb1182 + -10 L_4a6 + -1 C_bb1179 + -1 C_bb1177 + 1 wcet_bb1177_bb1179 = -10; /*Phase_0., DAH BB 1179 Line L_4a6(1*(11-1))*/
-1 wcet_bb1177_bb1179 + 1 wcet_bb1177 >= 0; /*Phase_0.*/
-1 C_bb1184 + -1 C_bb1182 + 1 wcet_bb1182_bb1184 = 2; /*Phase_0.*/
-1 wcet_bb1182_bb1184 + 1 wcet_bb1182 >= 0; /*Phase_0.*/
-10 L_4a7 + -1 wcet_bb1183 + -1 C_bb1182 + 1 wcet_bb1182_bb1183 = -10; /*Phase_0., DAH BB 1183 Line L_4a7(1*(11-1))*/
-1 wcet_bb1182_bb1183 + 1 wcet_bb1182 >= 0; /*Phase_0.*/
-1 C_bb1186 + -1 C_bb1183 + 1 wcet_bb1183_bb1186 = 2; /*Phase_0.*/
-1 wcet_bb1183_bb1186 + 1 wcet_bb1183 >= 0; /*Phase_0.*/
-1 wcet_bb1185 + -1 C_bb1183 + 1 wcet_bb1183_bb1185 = 0; /*Phase_0.*/
-1 wcet_bb1183_bb1185 + 1 wcet_bb1183 >= 0; /*Phase_0.*/
-1 wcet_bb1188 + -1 C_bb1185 + 1 wcet_bb1185_bb1188 = 2; /*Phase_0.*/
-1 wcet_bb1185_bb1188 + 1 wcet_bb1185 >= 0; /*Phase_0.*/
-1 C_bb1180 + -20 L_4a8 + -1 C_bb1187 + -1 C_bb1185 + 1 wcet_bb1185_bb1187 = -20; /*Phase_0., DAH BB 1187 Line L_4a8(1*(11-1)), DAH BB 1180 Line L_4a8(1*(11-1))*/
-1 wcet_bb1185_bb1187 + 1 wcet_bb1185 >= 0; /*Phase_0.*/
-1 C_bb1186 + -1 C_bb1188 + 1 wcet_bb1188_bb1186 = 2; /*Phase_0.*/
-1 wcet_bb1188_bb1186 + 1 wcet_bb1188 >= 0; /*Phase_0.*/
-1 C_bb1180 + -10 L_4aa + -1 C_bb1189 + -1 C_bb1188 + 1 wcet_bb1188_bb1189 = -8; /*Phase_0., DAH BB 1189 Line L_4aa(1*(11-1))*/
-1 wcet_bb1188_bb1189 + 1 wcet_bb1188 >= 0; /*Phase_0.*/
-1 wcet_bb1176 + 1 Wcet_basicmath___scalbnf_bb1176 = 2; /*Phase_0.*/
-10 L_450_Pbb1170 + -1 C_bb1173 + -2 C_bb1170 + 1 wcet_bb1170_bb1173 = -8; /*Phase_1170., DAH BB 1173 Line L_450_Pbb1170(1*(11-1))*/
-1 wcet_bb1170_bb1173 + 1 wcetloop_1170 >= 0; /*Phase_1170.*/
-1 C_bb1166 + -1 C_bb1164 + 1 wcet_bb1164_bb1166 = 2; /*Phase_0.*/
-1 wcet_bb1164_bb1166 + 1 wcet_bb1164 >= 0; /*Phase_0.*/
-10 L_44b + -1 wcet_bb1165 + -1 C_bb1164 + 1 wcet_bb1164_bb1165 = -10; /*Phase_0., DAH BB 1165 Line L_44b(1*(11-1))*/
-1 wcet_bb1164_bb1165 + 1 wcet_bb1164 >= 0; /*Phase_0.*/
-1 C_bb1166 + -1 C_bb1168 + -1 C_bb1165 + 1 wcet_bb1165_bb1168 = 4; /*Phase_0.*/
-1 wcet_bb1165_bb1168 + 1 wcet_bb1165 >= 0; /*Phase_0.*/
-10 L_44b + -1 wcet_bb1167 + -1 C_bb1165 + 1 wcet_bb1165_bb1167 = -10; /*Phase_0., DAH BB 1167 Line L_44b(1*(11-1))*/
-1 wcet_bb1165_bb1167 + 1 wcet_bb1165 >= 0; /*Phase_0.*/
-1 C_bb1166 + -20 L_44f + -1 C_bb1175 + -10 L_44d_Pbb1174 + -26 C_bb1174 + -1 C_bb1171 + -10 L_450 + -1 C_bb1172 + -10 L_450_Pbb1170 + -1 wcetloop_1170 + -1 C_bb1167 + 1 wcet_bb1167_bb1170 = 4; /*Phase_0., DFM BB 1170 Line L_450_Pbb1170(1*(11-1)), DAH BB 1172 Line L_450(1*(11-1)), DFH BB 1174 Line L_44d_Pbb1174(1* (11-1)), DAH BB 1175 Line L_44f(1*(11-1)), DAH BB 1166 Line L_44f(1*(11-1))*/
-1 wcet_bb1167_bb1170 + 1 wcet_bb1167 >= 0; /*Phase_0.*/
-1 C_bb1166 + -20 L_44f + -1 C_bb1175 + -10 L_44d_Pbb1174 + -26 C_bb1174 + -10 L_44c + -1 C_bb1171 + -1 C_bb1169 + -1 C_bb1167 + 1 wcet_bb1167_bb1169 = 10; /*Phase_0., DAH BB 1171 Line L_44c(1*(11-1)), DFH BB 1174 Line L_44d_Pbb1174(1* (11-1)), DAH BB 1175 Line L_44f(1*(11-1)), DAH BB 1166 Line L_44f(1*(11-1))*/
-1 wcet_bb1167_bb1169 + 1 wcet_bb1167 >= 0; /*Phase_0.*/
-1 wcet_bb1164 + 1 Wcet_basicmath___ieee754_sqrtf_bb1164 = 2; /*Phase_0.*/
-10 L_450_Pbb1096 + -1 C_bb1099 + -2 C_bb1096 + 1 wcet_bb1096_bb1099 = -8; /*Phase_1096., DAH BB 1099 Line L_450_Pbb1096(1*(11-1))*/
-1 wcet_bb1096_bb1099 + 1 wcetloop_1096 >= 0; /*Phase_1096.*/
-1 C_bb1092 + -1 C_bb1090 + 1 wcet_bb1090_bb1092 = 2; /*Phase_0.*/
-1 wcet_bb1090_bb1092 + 1 wcet_bb1090 >= 0; /*Phase_0.*/
-10 L_44b + -1 wcet_bb1091 + -1 C_bb1090 + 1 wcet_bb1090_bb1091 = -10; /*Phase_0., DAH BB 1091 Line L_44b(1*(11-1))*/
-1 wcet_bb1090_bb1091 + 1 wcet_bb1090 >= 0; /*Phase_0.*/
-1 C_bb1092 + -1 C_bb1094 + -1 C_bb1091 + 1 wcet_bb1091_bb1094 = 4; /*Phase_0.*/
-1 wcet_bb1091_bb1094 + 1 wcet_bb1091 >= 0; /*Phase_0.*/
-10 L_44b + -1 wcet_bb1093 + -1 C_bb1091 + 1 wcet_bb1091_bb1093 = -10; /*Phase_0., DAH BB 1093 Line L_44b(1*(11-1))*/
-1 wcet_bb1091_bb1093 + 1 wcet_bb1091 >= 0; /*Phase_0.*/
-1 C_bb1092 + -20 L_44f + -1 C_bb1101 + -10 L_44d_Pbb1100 + -26 C_bb1100 + -1 C_bb1097 + -10 L_450 + -1 C_bb1098 + -10 L_450_Pbb1096 + -1 wcetloop_1096 + -1 C_bb1093 + 1 wcet_bb1093_bb1096 = 4; /*Phase_0., DFM BB 1096 Line L_450_Pbb1096(1*(11-1)), DAH BB 1098 Line L_450(1*(11-1)), DFH BB 1100 Line L_44d_Pbb1100(1* (11-1)), DAH BB 1101 Line L_44f(1*(11-1)), DAH BB 1092 Line L_44f(1*(11-1))*/
-1 wcet_bb1093_bb1096 + 1 wcet_bb1093 >= 0; /*Phase_0.*/
-1 C_bb1092 + -20 L_44f + -1 C_bb1101 + -10 L_44d_Pbb1100 + -26 C_bb1100 + -10 L_44c + -1 C_bb1097 + -1 C_bb1095 + -1 C_bb1093 + 1 wcet_bb1093_bb1095 = 10; /*Phase_0., DAH BB 1097 Line L_44c(1*(11-1)), DFH BB 1100 Line L_44d_Pbb1100(1* (11-1)), DAH BB 1101 Line L_44f(1*(11-1)), DAH BB 1092 Line L_44f(1*(11-1))*/
-1 wcet_bb1093_bb1095 + 1 wcet_bb1093 >= 0; /*Phase_0.*/
-1 wcet_bb1090 + 1 Wcet_basicmath___ieee754_sqrtf_bb1090 = 2; /*Phase_0.*/
-10 L_450_Pbb1084 + -1 C_bb1087 + -2 C_bb1084 + 1 wcet_bb1084_bb1087 = -8; /*Phase_1084., DAH BB 1087 Line L_450_Pbb1084(1*(11-1))*/
-1 wcet_bb1084_bb1087 + 1 wcetloop_1084 >= 0; /*Phase_1084.*/
-1 C_bb1080 + -1 C_bb1078 + 1 wcet_bb1078_bb1080 = 2; /*Phase_0.*/
-1 wcet_bb1078_bb1080 + 1 wcet_bb1078 >= 0; /*Phase_0.*/
-10 L_44b + -1 wcet_bb1079 + -1 C_bb1078 + 1 wcet_bb1078_bb1079 = -10; /*Phase_0., DAH BB 1079 Line L_44b(1*(11-1))*/
-1 wcet_bb1078_bb1079 + 1 wcet_bb1078 >= 0; /*Phase_0.*/
-1 C_bb1080 + -1 C_bb1082 + -1 C_bb1079 + 1 wcet_bb1079_bb1082 = 4; /*Phase_0.*/
-1 wcet_bb1079_bb1082 + 1 wcet_bb1079 >= 0; /*Phase_0.*/
-10 L_44b + -1 wcet_bb1081 + -1 C_bb1079 + 1 wcet_bb1079_bb1081 = -10; /*Phase_0., DAH BB 1081 Line L_44b(1*(11-1))*/
-1 wcet_bb1079_bb1081 + 1 wcet_bb1079 >= 0; /*Phase_0.*/
-1 C_bb1080 + -20 L_44f + -1 C_bb1089 + -10 L_44d_Pbb1088 + -26 C_bb1088 + -1 C_bb1085 + -10 L_450 + -1 C_bb1086 + -10 L_450_Pbb1084 + -1 wcetloop_1084 + -1 C_bb1081 + 1 wcet_bb1081_bb1084 = 4; /*Phase_0., DFM BB 1084 Line L_450_Pbb1084(1*(11-1)), DAH BB 1086 Line L_450(1*(11-1)), DFH BB 1088 Line L_44d_Pbb1088(1* (11-1)), DAH BB 1089 Line L_44f(1*(11-1)), DAH BB 1080 Line L_44f(1*(11-1))*/
-1 wcet_bb1081_bb1084 + 1 wcet_bb1081 >= 0; /*Phase_0.*/
-1 C_bb1080 + -20 L_44f + -1 C_bb1089 + -10 L_44d_Pbb1088 + -26 C_bb1088 + -10 L_44c + -1 C_bb1085 + -1 C_bb1083 + -1 C_bb1081 + 1 wcet_bb1081_bb1083 = 10; /*Phase_0., DAH BB 1085 Line L_44c(1*(11-1)), DFH BB 1088 Line L_44d_Pbb1088(1* (11-1)), DAH BB 1089 Line L_44f(1*(11-1)), DAH BB 1080 Line L_44f(1*(11-1))*/
-1 wcet_bb1081_bb1083 + 1 wcet_bb1081 >= 0; /*Phase_0.*/
-1 wcet_bb1078 + 1 Wcet_basicmath___ieee754_sqrtf_bb1078 = 2; /*Phase_0.*/
-1 wcet_bb843 + -1 C_bb841 + 1 wcet_bb841_bb843 = 2; /*Phase_0.*/
-1 wcet_bb841_bb843 + 1 wcet_bb841 >= 0; /*Phase_0.*/
-1 wcet_bb842 + -1 C_bb841 + 1 wcet_bb841_bb842 = 0; /*Phase_0.*/
-1 wcet_bb841_bb842 + 1 wcet_bb841 >= 0; /*Phase_0.*/
-1 wcet_bb847 + -1 C_bb843 + 1 wcet_bb843_bb847 = 2; /*Phase_0.*/
-1 wcet_bb843_bb847 + 1 wcet_bb843 >= 0; /*Phase_0.*/
-1 C_bb845 + -10 L_4a9 + -1 C_bb846 + -1 C_bb843 + 1 wcet_bb843_bb846 = -8; /*Phase_0., DAH BB 846 Line L_4a9(1*(11-1))*/
-1 wcet_bb843_bb846 + 1 wcet_bb843 >= 0; /*Phase_0.*/
-1 C_bb845 + -1 C_bb842 + 1 wcet_bb842_bb845 = 2; /*Phase_0.*/
-1 wcet_bb842_bb845 + 1 wcet_bb842 >= 0; /*Phase_0.*/
-1 wcet_bb847 + -10 L_4a6 + -1 C_bb844 + -1 C_bb842 + 1 wcet_bb842_bb844 = -10; /*Phase_0., DAH BB 844 Line L_4a6(1*(11-1))*/
-1 wcet_bb842_bb844 + 1 wcet_bb842 >= 0; /*Phase_0.*/
-1 C_bb849 + -1 C_bb847 + 1 wcet_bb847_bb849 = 2; /*Phase_0.*/
-1 wcet_bb847_bb849 + 1 wcet_bb847 >= 0; /*Phase_0.*/
-10 L_4a7 + -1 wcet_bb848 + -1 C_bb847 + 1 wcet_bb847_bb848 = -10; /*Phase_0., DAH BB 848 Line L_4a7(1*(11-1))*/
-1 wcet_bb847_bb848 + 1 wcet_bb847 >= 0; /*Phase_0.*/
-1 C_bb851 + -1 C_bb848 + 1 wcet_bb848_bb851 = 2; /*Phase_0.*/
-1 wcet_bb848_bb851 + 1 wcet_bb848 >= 0; /*Phase_0.*/
-1 wcet_bb850 + -1 C_bb848 + 1 wcet_bb848_bb850 = 0; /*Phase_0.*/
-1 wcet_bb848_bb850 + 1 wcet_bb848 >= 0; /*Phase_0.*/
-1 wcet_bb853 + -1 C_bb850 + 1 wcet_bb850_bb853 = 2; /*Phase_0.*/
-1 wcet_bb850_bb853 + 1 wcet_bb850 >= 0; /*Phase_0.*/
-1 C_bb845 + -20 L_4a8 + -1 C_bb852 + -1 C_bb850 + 1 wcet_bb850_bb852 = -20; /*Phase_0., DAH BB 852 Line L_4a8(1*(11-1)), DAH BB 845 Line L_4a8(1*(11-1))*/
-1 wcet_bb850_bb852 + 1 wcet_bb850 >= 0; /*Phase_0.*/
-1 C_bb851 + -1 C_bb853 + 1 wcet_bb853_bb851 = 2; /*Phase_0.*/
-1 wcet_bb853_bb851 + 1 wcet_bb853 >= 0; /*Phase_0.*/
-1 C_bb845 + -10 L_4aa + -1 C_bb854 + -1 C_bb853 + 1 wcet_bb853_bb854 = -8; /*Phase_0., DAH BB 854 Line L_4aa(1*(11-1))*/
-1 wcet_bb853_bb854 + 1 wcet_bb853 >= 0; /*Phase_0.*/
-1 wcet_bb841 + 1 Wcet_basicmath___scalbnf_bb841 = 2; /*Phase_0.*/
-10 L_450_Pbb835 + -1 C_bb838 + -2 C_bb835 + 1 wcet_bb835_bb838 = -8; /*Phase_835., DAH BB 838 Line L_450_Pbb835(1*(11-1))*/
-1 wcet_bb835_bb838 + 1 wcetloop_835 >= 0; /*Phase_835.*/
-1 C_bb831 + -1 C_bb829 + 1 wcet_bb829_bb831 = 2; /*Phase_0.*/
-1 wcet_bb829_bb831 + 1 wcet_bb829 >= 0; /*Phase_0.*/
-10 L_44b + -1 wcet_bb830 + -1 C_bb829 + 1 wcet_bb829_bb830 = -10; /*Phase_0., DAH BB 830 Line L_44b(1*(11-1))*/
-1 wcet_bb829_bb830 + 1 wcet_bb829 >= 0; /*Phase_0.*/
-1 C_bb831 + -1 C_bb833 + -1 C_bb830 + 1 wcet_bb830_bb833 = 4; /*Phase_0.*/
-1 wcet_bb830_bb833 + 1 wcet_bb830 >= 0; /*Phase_0.*/
-10 L_44b + -1 wcet_bb832 + -1 C_bb830 + 1 wcet_bb830_bb832 = -10; /*Phase_0., DAH BB 832 Line L_44b(1*(11-1))*/
-1 wcet_bb830_bb832 + 1 wcet_bb830 >= 0; /*Phase_0.*/
-1 C_bb831 + -20 L_44f + -1 C_bb840 + -10 L_44d_Pbb839 + -26 C_bb839 + -1 C_bb836 + -10 L_450 + -1 C_bb837 + -10 L_450_Pbb835 + -1 wcetloop_835 + -1 C_bb832 + 1 wcet_bb832_bb835 = 4; /*Phase_0., DFM BB 835 Line L_450_Pbb835(1*(11-1)), DAH BB 837 Line L_450(1*(11-1)), DFH BB 839 Line L_44d_Pbb839(1* (11-1)), DAH BB 840 Line L_44f(1*(11-1)), DAH BB 831 Line L_44f(1*(11-1))*/
-1 wcet_bb832_bb835 + 1 wcet_bb832 >= 0; /*Phase_0.*/
-1 C_bb831 + -20 L_44f + -1 C_bb840 + -10 L_44d_Pbb839 + -26 C_bb839 + -10 L_44c + -1 C_bb836 + -1 C_bb834 + -1 C_bb832 + 1 wcet_bb832_bb834 = 10; /*Phase_0., DAH BB 836 Line L_44c(1*(11-1)), DFH BB 839 Line L_44d_Pbb839(1* (11-1)), DAH BB 840 Line L_44f(1*(11-1)), DAH BB 831 Line L_44f(1*(11-1))*/
-1 wcet_bb832_bb834 + 1 wcet_bb832 >= 0; /*Phase_0.*/
-1 wcet_bb829 + 1 Wcet_basicmath___ieee754_sqrtf_bb829 = 2; /*Phase_0.*/
-10 L_450_Pbb761 + -1 C_bb764 + -2 C_bb761 + 1 wcet_bb761_bb764 = -8; /*Phase_761., DAH BB 764 Line L_450_Pbb761(1*(11-1))*/
-1 wcet_bb761_bb764 + 1 wcetloop_761 >= 0; /*Phase_761.*/
-1 C_bb757 + -1 C_bb755 + 1 wcet_bb755_bb757 = 2; /*Phase_0.*/
-1 wcet_bb755_bb757 + 1 wcet_bb755 >= 0; /*Phase_0.*/
-10 L_44b + -1 wcet_bb756 + -1 C_bb755 + 1 wcet_bb755_bb756 = -10; /*Phase_0., DAH BB 756 Line L_44b(1*(11-1))*/
-1 wcet_bb755_bb756 + 1 wcet_bb755 >= 0; /*Phase_0.*/
-1 C_bb757 + -1 C_bb759 + -1 C_bb756 + 1 wcet_bb756_bb759 = 4; /*Phase_0.*/
-1 wcet_bb756_bb759 + 1 wcet_bb756 >= 0; /*Phase_0.*/
-10 L_44b + -1 wcet_bb758 + -1 C_bb756 + 1 wcet_bb756_bb758 = -10; /*Phase_0., DAH BB 758 Line L_44b(1*(11-1))*/
-1 wcet_bb756_bb758 + 1 wcet_bb756 >= 0; /*Phase_0.*/
-1 C_bb757 + -20 L_44f + -1 C_bb766 + -10 L_44d_Pbb765 + -26 C_bb765 + -1 C_bb762 + -10 L_450 + -1 C_bb763 + -10 L_450_Pbb761 + -1 wcetloop_761 + -1 C_bb758 + 1 wcet_bb758_bb761 = 4; /*Phase_0., DFM BB 761 Line L_450_Pbb761(1*(11-1)), DAH BB 763 Line L_450(1*(11-1)), DFH BB 765 Line L_44d_Pbb765(1* (11-1)), DAH BB 766 Line L_44f(1*(11-1)), DAH BB 757 Line L_44f(1*(11-1))*/
-1 wcet_bb758_bb761 + 1 wcet_bb758 >= 0; /*Phase_0.*/
-1 C_bb757 + -20 L_44f + -1 C_bb766 + -10 L_44d_Pbb765 + -26 C_bb765 + -10 L_44c + -1 C_bb762 + -1 C_bb760 + -1 C_bb758 + 1 wcet_bb758_bb760 = 10; /*Phase_0., DAH BB 762 Line L_44c(1*(11-1)), DFH BB 765 Line L_44d_Pbb765(1* (11-1)), DAH BB 766 Line L_44f(1*(11-1)), DAH BB 757 Line L_44f(1*(11-1))*/
-1 wcet_bb758_bb760 + 1 wcet_bb758 >= 0; /*Phase_0.*/
-1 wcet_bb755 + 1 Wcet_basicmath___ieee754_sqrtf_bb755 = 2; /*Phase_0.*/
-10 L_450_Pbb749 + -1 C_bb752 + -2 C_bb749 + 1 wcet_bb749_bb752 = -8; /*Phase_749., DAH BB 752 Line L_450_Pbb749(1*(11-1))*/
-1 wcet_bb749_bb752 + 1 wcetloop_749 >= 0; /*Phase_749.*/
-1 C_bb745 + -1 C_bb743 + 1 wcet_bb743_bb745 = 2; /*Phase_0.*/
-1 wcet_bb743_bb745 + 1 wcet_bb743 >= 0; /*Phase_0.*/
-10 L_44b + -1 wcet_bb744 + -1 C_bb743 + 1 wcet_bb743_bb744 = -10; /*Phase_0., DAH BB 744 Line L_44b(1*(11-1))*/
-1 wcet_bb743_bb744 + 1 wcet_bb743 >= 0; /*Phase_0.*/
-1 C_bb745 + -1 C_bb747 + -1 C_bb744 + 1 wcet_bb744_bb747 = 4; /*Phase_0.*/
-1 wcet_bb744_bb747 + 1 wcet_bb744 >= 0; /*Phase_0.*/
-10 L_44b + -1 wcet_bb746 + -1 C_bb744 + 1 wcet_bb744_bb746 = -10; /*Phase_0., DAH BB 746 Line L_44b(1*(11-1))*/
-1 wcet_bb744_bb746 + 1 wcet_bb744 >= 0; /*Phase_0.*/
-1 C_bb745 + -20 L_44f + -1 C_bb754 + -10 L_44d_Pbb753 + -26 C_bb753 + -1 C_bb750 + -10 L_450 + -1 C_bb751 + -10 L_450_Pbb749 + -1 wcetloop_749 + -1 C_bb746 + 1 wcet_bb746_bb749 = 4; /*Phase_0., DFM BB 749 Line L_450_Pbb749(1*(11-1)), DAH BB 751 Line L_450(1*(11-1)), DFH BB 753 Line L_44d_Pbb753(1* (11-1)), DAH BB 754 Line L_44f(1*(11-1)), DAH BB 745 Line L_44f(1*(11-1))*/
-1 wcet_bb746_bb749 + 1 wcet_bb746 >= 0; /*Phase_0.*/
-1 C_bb745 + -20 L_44f + -1 C_bb754 + -10 L_44d_Pbb753 + -26 C_bb753 + -10 L_44c + -1 C_bb750 + -1 C_bb748 + -1 C_bb746 + 1 wcet_bb746_bb748 = 10; /*Phase_0., DAH BB 750 Line L_44c(1*(11-1)), DFH BB 753 Line L_44d_Pbb753(1* (11-1)), DAH BB 754 Line L_44f(1*(11-1)), DAH BB 745 Line L_44f(1*(11-1))*/
-1 wcet_bb746_bb748 + 1 wcet_bb746 >= 0; /*Phase_0.*/
-1 wcet_bb743 + 1 Wcet_basicmath___ieee754_sqrtf_bb743 = 2; /*Phase_0.*/
-1 wcet_bb508 + -1 C_bb506 + 1 wcet_bb506_bb508 = 2; /*Phase_0.*/
-1 wcet_bb506_bb508 + 1 wcet_bb506 >= 0; /*Phase_0.*/
-1 wcet_bb507 + -1 C_bb506 + 1 wcet_bb506_bb507 = 0; /*Phase_0.*/
-1 wcet_bb506_bb507 + 1 wcet_bb506 >= 0; /*Phase_0.*/
-1 wcet_bb512 + -1 C_bb508 + 1 wcet_bb508_bb512 = 2; /*Phase_0.*/
-1 wcet_bb508_bb512 + 1 wcet_bb508 >= 0; /*Phase_0.*/
-1 C_bb510 + -10 L_4a9 + -1 C_bb511 + -1 C_bb508 + 1 wcet_bb508_bb511 = -8; /*Phase_0., DAH BB 511 Line L_4a9(1*(11-1))*/
-1 wcet_bb508_bb511 + 1 wcet_bb508 >= 0; /*Phase_0.*/
-1 C_bb510 + -1 C_bb507 + 1 wcet_bb507_bb510 = 2; /*Phase_0.*/
-1 wcet_bb507_bb510 + 1 wcet_bb507 >= 0; /*Phase_0.*/
-1 wcet_bb512 + -10 L_4a6 + -1 C_bb509 + -1 C_bb507 + 1 wcet_bb507_bb509 = -10; /*Phase_0., DAH BB 509 Line L_4a6(1*(11-1))*/
-1 wcet_bb507_bb509 + 1 wcet_bb507 >= 0; /*Phase_0.*/
-1 C_bb514 + -1 C_bb512 + 1 wcet_bb512_bb514 = 2; /*Phase_0.*/
-1 wcet_bb512_bb514 + 1 wcet_bb512 >= 0; /*Phase_0.*/
-10 L_4a7 + -1 wcet_bb513 + -1 C_bb512 + 1 wcet_bb512_bb513 = -10; /*Phase_0., DAH BB 513 Line L_4a7(1*(11-1))*/
-1 wcet_bb512_bb513 + 1 wcet_bb512 >= 0; /*Phase_0.*/
-1 C_bb516 + -1 C_bb513 + 1 wcet_bb513_bb516 = 2; /*Phase_0.*/
-1 wcet_bb513_bb516 + 1 wcet_bb513 >= 0; /*Phase_0.*/
-1 wcet_bb515 + -1 C_bb513 + 1 wcet_bb513_bb515 = 0; /*Phase_0.*/
-1 wcet_bb513_bb515 + 1 wcet_bb513 >= 0; /*Phase_0.*/
-1 wcet_bb518 + -1 C_bb515 + 1 wcet_bb515_bb518 = 2; /*Phase_0.*/
-1 wcet_bb515_bb518 + 1 wcet_bb515 >= 0; /*Phase_0.*/
-1 C_bb510 + -20 L_4a8 + -1 C_bb517 + -1 C_bb515 + 1 wcet_bb515_bb517 = -20; /*Phase_0., DAH BB 517 Line L_4a8(1*(11-1)), DAH BB 510 Line L_4a8(1*(11-1))*/
-1 wcet_bb515_bb517 + 1 wcet_bb515 >= 0; /*Phase_0.*/
-1 C_bb516 + -1 C_bb518 + 1 wcet_bb518_bb516 = 2; /*Phase_0.*/
-1 wcet_bb518_bb516 + 1 wcet_bb518 >= 0; /*Phase_0.*/
-1 C_bb510 + -10 L_4aa + -1 C_bb519 + -1 C_bb518 + 1 wcet_bb518_bb519 = -8; /*Phase_0., DAH BB 519 Line L_4aa(1*(11-1))*/
-1 wcet_bb518_bb519 + 1 wcet_bb518 >= 0; /*Phase_0.*/
-1 wcet_bb506 + 1 Wcet_basicmath___scalbnf_bb506 = 2; /*Phase_0.*/
-10 L_450_Pbb500 + -1 C_bb503 + -2 C_bb500 + 1 wcet_bb500_bb503 = -8; /*Phase_500., DAH BB 503 Line L_450_Pbb500(1*(11-1))*/
-1 wcet_bb500_bb503 + 1 wcetloop_500 >= 0; /*Phase_500.*/
-1 C_bb496 + -1 C_bb494 + 1 wcet_bb494_bb496 = 2; /*Phase_0.*/
-1 wcet_bb494_bb496 + 1 wcet_bb494 >= 0; /*Phase_0.*/
-10 L_44b + -1 wcet_bb495 + -1 C_bb494 + 1 wcet_bb494_bb495 = -10; /*Phase_0., DAH BB 495 Line L_44b(1*(11-1))*/
-1 wcet_bb494_bb495 + 1 wcet_bb494 >= 0; /*Phase_0.*/
-1 C_bb496 + -1 C_bb498 + -1 C_bb495 + 1 wcet_bb495_bb498 = 4; /*Phase_0.*/
-1 wcet_bb495_bb498 + 1 wcet_bb495 >= 0; /*Phase_0.*/
-10 L_44b + -1 wcet_bb497 + -1 C_bb495 + 1 wcet_bb495_bb497 = -10; /*Phase_0., DAH BB 497 Line L_44b(1*(11-1))*/
-1 wcet_bb495_bb497 + 1 wcet_bb495 >= 0; /*Phase_0.*/
-1 C_bb496 + -20 L_44f + -1 C_bb505 + -10 L_44d_Pbb504 + -26 C_bb504 + -1 C_bb501 + -10 L_450 + -1 C_bb502 + -10 L_450_Pbb500 + -1 wcetloop_500 + -1 C_bb497 + 1 wcet_bb497_bb500 = 4; /*Phase_0., DFM BB 500 Line L_450_Pbb500(1*(11-1)), DAH BB 502 Line L_450(1*(11-1)), DFH BB 504 Line L_44d_Pbb504(1* (11-1)), DAH BB 505 Line L_44f(1*(11-1)), DAH BB 496 Line L_44f(1*(11-1))*/
-1 wcet_bb497_bb500 + 1 wcet_bb497 >= 0; /*Phase_0.*/
-1 C_bb496 + -20 L_44f + -1 C_bb505 + -10 L_44d_Pbb504 + -26 C_bb504 + -10 L_44c + -1 C_bb501 + -1 C_bb499 + -1 C_bb497 + 1 wcet_bb497_bb499 = 10; /*Phase_0., DAH BB 501 Line L_44c(1*(11-1)), DFH BB 504 Line L_44d_Pbb504(1* (11-1)), DAH BB 505 Line L_44f(1*(11-1)), DAH BB 496 Line L_44f(1*(11-1))*/
-1 wcet_bb497_bb499 + 1 wcet_bb497 >= 0; /*Phase_0.*/
-1 wcet_bb494 + 1 Wcet_basicmath___ieee754_sqrtf_bb494 = 2; /*Phase_0.*/
-10 L_450_Pbb426 + -1 C_bb429 + -2 C_bb426 + 1 wcet_bb426_bb429 = -8; /*Phase_426., DAH BB 429 Line L_450_Pbb426(1*(11-1))*/
-1 wcet_bb426_bb429 + 1 wcetloop_426 >= 0; /*Phase_426.*/
-1 C_bb422 + -1 C_bb420 + 1 wcet_bb420_bb422 = 2; /*Phase_0.*/
-1 wcet_bb420_bb422 + 1 wcet_bb420 >= 0; /*Phase_0.*/
-10 L_44b + -1 wcet_bb421 + -1 C_bb420 + 1 wcet_bb420_bb421 = -10; /*Phase_0., DAH BB 421 Line L_44b(1*(11-1))*/
-1 wcet_bb420_bb421 + 1 wcet_bb420 >= 0; /*Phase_0.*/
-1 C_bb422 + -1 C_bb424 + -1 C_bb421 + 1 wcet_bb421_bb424 = 4; /*Phase_0.*/
-1 wcet_bb421_bb424 + 1 wcet_bb421 >= 0; /*Phase_0.*/
-10 L_44b + -1 wcet_bb423 + -1 C_bb421 + 1 wcet_bb421_bb423 = -10; /*Phase_0., DAH BB 423 Line L_44b(1*(11-1))*/
-1 wcet_bb421_bb423 + 1 wcet_bb421 >= 0; /*Phase_0.*/
-1 C_bb422 + -20 L_44f + -1 C_bb431 + -10 L_44d_Pbb430 + -26 C_bb430 + -1 C_bb427 + -10 L_450 + -1 C_bb428 + -10 L_450_Pbb426 + -1 wcetloop_426 + -1 C_bb423 + 1 wcet_bb423_bb426 = 4; /*Phase_0., DFM BB 426 Line L_450_Pbb426(1*(11-1)), DAH BB 428 Line L_450(1*(11-1)), DFH BB 430 Line L_44d_Pbb430(1* (11-1)), DAH BB 431 Line L_44f(1*(11-1)), DAH BB 422 Line L_44f(1*(11-1))*/
-1 wcet_bb423_bb426 + 1 wcet_bb423 >= 0; /*Phase_0.*/
-1 C_bb422 + -20 L_44f + -1 C_bb431 + -10 L_44d_Pbb430 + -26 C_bb430 + -10 L_44c + -1 C_bb427 + -1 C_bb425 + -1 C_bb423 + 1 wcet_bb423_bb425 = 10; /*Phase_0., DAH BB 427 Line L_44c(1*(11-1)), DFH BB 430 Line L_44d_Pbb430(1* (11-1)), DAH BB 431 Line L_44f(1*(11-1)), DAH BB 422 Line L_44f(1*(11-1))*/
-1 wcet_bb423_bb425 + 1 wcet_bb423 >= 0; /*Phase_0.*/
-1 wcet_bb420 + 1 Wcet_basicmath___ieee754_sqrtf_bb420 = 2; /*Phase_0.*/
-10 L_450_Pbb414 + -1 C_bb417 + -2 C_bb414 + 1 wcet_bb414_bb417 = -8; /*Phase_414., DAH BB 417 Line L_450_Pbb414(1*(11-1))*/
-1 wcet_bb414_bb417 + 1 wcetloop_414 >= 0; /*Phase_414.*/
-1 C_bb410 + -1 C_bb408 + 1 wcet_bb408_bb410 = 2; /*Phase_0.*/
-1 wcet_bb408_bb410 + 1 wcet_bb408 >= 0; /*Phase_0.*/
-10 L_44b + -1 wcet_bb409 + -1 C_bb408 + 1 wcet_bb408_bb409 = -10; /*Phase_0., DAH BB 409 Line L_44b(1*(11-1))*/
-1 wcet_bb408_bb409 + 1 wcet_bb408 >= 0; /*Phase_0.*/
-1 C_bb410 + -1 C_bb412 + -1 C_bb409 + 1 wcet_bb409_bb412 = 4; /*Phase_0.*/
-1 wcet_bb409_bb412 + 1 wcet_bb409 >= 0; /*Phase_0.*/
-10 L_44b + -1 wcet_bb411 + -1 C_bb409 + 1 wcet_bb409_bb411 = -10; /*Phase_0., DAH BB 411 Line L_44b(1*(11-1))*/
-1 wcet_bb409_bb411 + 1 wcet_bb409 >= 0; /*Phase_0.*/
-1 C_bb410 + -20 L_44f + -1 C_bb419 + -10 L_44d_Pbb418 + -26 C_bb418 + -1 C_bb415 + -10 L_450 + -1 C_bb416 + -10 L_450_Pbb414 + -1 wcetloop_414 + -1 C_bb411 + 1 wcet_bb411_bb414 = 4; /*Phase_0., DFM BB 414 Line L_450_Pbb414(1*(11-1)), DAH BB 416 Line L_450(1*(11-1)), DFH BB 418 Line L_44d_Pbb418(1* (11-1)), DAH BB 419 Line L_44f(1*(11-1)), DAH BB 410 Line L_44f(1*(11-1))*/
-1 wcet_bb411_bb414 + 1 wcet_bb411 >= 0; /*Phase_0.*/
-1 C_bb410 + -20 L_44f + -1 C_bb419 + -10 L_44d_Pbb418 + -26 C_bb418 + -10 L_44c + -1 C_bb415 + -1 C_bb413 + -1 C_bb411 + 1 wcet_bb411_bb413 = 10; /*Phase_0., DAH BB 415 Line L_44c(1*(11-1)), DFH BB 418 Line L_44d_Pbb418(1* (11-1)), DAH BB 419 Line L_44f(1*(11-1)), DAH BB 410 Line L_44f(1*(11-1))*/
-1 wcet_bb411_bb413 + 1 wcet_bb411 >= 0; /*Phase_0.*/
-1 wcet_bb408 + 1 Wcet_basicmath___ieee754_sqrtf_bb408 = 2; /*Phase_0.*/
-1 wcet_bb173 + -1 C_bb171 + 1 wcet_bb171_bb173 = 2; /*Phase_0.*/
-1 wcet_bb171_bb173 + 1 wcet_bb171 >= 0; /*Phase_0.*/
-1 wcet_bb172 + -1 C_bb171 + 1 wcet_bb171_bb172 = 0; /*Phase_0.*/
-1 wcet_bb171_bb172 + 1 wcet_bb171 >= 0; /*Phase_0.*/
-1 wcet_bb177 + -1 C_bb173 + 1 wcet_bb173_bb177 = 2; /*Phase_0.*/
-1 wcet_bb173_bb177 + 1 wcet_bb173 >= 0; /*Phase_0.*/
-1 C_bb175 + -10 L_4a9 + -1 C_bb176 + -1 C_bb173 + 1 wcet_bb173_bb176 = -8; /*Phase_0., DAH BB 176 Line L_4a9(1*(11-1))*/
-1 wcet_bb173_bb176 + 1 wcet_bb173 >= 0; /*Phase_0.*/
-1 C_bb175 + -1 C_bb172 + 1 wcet_bb172_bb175 = 2; /*Phase_0.*/
-1 wcet_bb172_bb175 + 1 wcet_bb172 >= 0; /*Phase_0.*/
-1 wcet_bb177 + -10 L_4a6 + -1 C_bb174 + -1 C_bb172 + 1 wcet_bb172_bb174 = -10; /*Phase_0., DAH BB 174 Line L_4a6(1*(11-1))*/
-1 wcet_bb172_bb174 + 1 wcet_bb172 >= 0; /*Phase_0.*/
-1 C_bb179 + -1 C_bb177 + 1 wcet_bb177_bb179 = 2; /*Phase_0.*/
-1 wcet_bb177_bb179 + 1 wcet_bb177 >= 0; /*Phase_0.*/
-10 L_4a7 + -1 wcet_bb178 + -1 C_bb177 + 1 wcet_bb177_bb178 = -10; /*Phase_0., DAH BB 178 Line L_4a7(1*(11-1))*/
-1 wcet_bb177_bb178 + 1 wcet_bb177 >= 0; /*Phase_0.*/
-1 C_bb181 + -1 C_bb178 + 1 wcet_bb178_bb181 = 2; /*Phase_0.*/
-1 wcet_bb178_bb181 + 1 wcet_bb178 >= 0; /*Phase_0.*/
-1 wcet_bb180 + -1 C_bb178 + 1 wcet_bb178_bb180 = 0; /*Phase_0.*/
-1 wcet_bb178_bb180 + 1 wcet_bb178 >= 0; /*Phase_0.*/
-1 wcet_bb183 + -1 C_bb180 + 1 wcet_bb180_bb183 = 2; /*Phase_0.*/
-1 wcet_bb180_bb183 + 1 wcet_bb180 >= 0; /*Phase_0.*/
-1 C_bb175 + -20 L_4a8 + -1 C_bb182 + -1 C_bb180 + 1 wcet_bb180_bb182 = -20; /*Phase_0., DAH BB 182 Line L_4a8(1*(11-1)), DAH BB 175 Line L_4a8(1*(11-1))*/
-1 wcet_bb180_bb182 + 1 wcet_bb180 >= 0; /*Phase_0.*/
-1 C_bb181 + -1 C_bb183 + 1 wcet_bb183_bb181 = 2; /*Phase_0.*/
-1 wcet_bb183_bb181 + 1 wcet_bb183 >= 0; /*Phase_0.*/
-1 C_bb175 + -10 L_4aa + -1 C_bb184 + -1 C_bb183 + 1 wcet_bb183_bb184 = -8; /*Phase_0., DAH BB 184 Line L_4aa(1*(11-1))*/
-1 wcet_bb183_bb184 + 1 wcet_bb183 >= 0; /*Phase_0.*/
-1 wcet_bb171 + 1 Wcet_basicmath___scalbnf_bb171 = 2; /*Phase_0.*/
-10 L_450_Pbb165 + -1 C_bb168 + -2 C_bb165 + 1 wcet_bb165_bb168 = -8; /*Phase_165., DAH BB 168 Line L_450_Pbb165(1*(11-1))*/
-1 wcet_bb165_bb168 + 1 wcetloop_165 >= 0; /*Phase_165.*/
-1 C_bb161 + -1 C_bb159 + 1 wcet_bb159_bb161 = 2; /*Phase_0.*/
-1 wcet_bb159_bb161 + 1 wcet_bb159 >= 0; /*Phase_0.*/
-10 L_44b + -1 wcet_bb160 + -1 C_bb159 + 1 wcet_bb159_bb160 = -10; /*Phase_0., DAH BB 160 Line L_44b(1*(11-1))*/
-1 wcet_bb159_bb160 + 1 wcet_bb159 >= 0; /*Phase_0.*/
-1 C_bb161 + -1 C_bb163 + -1 C_bb160 + 1 wcet_bb160_bb163 = 4; /*Phase_0.*/
-1 wcet_bb160_bb163 + 1 wcet_bb160 >= 0; /*Phase_0.*/
-10 L_44b + -1 wcet_bb162 + -1 C_bb160 + 1 wcet_bb160_bb162 = -10; /*Phase_0., DAH BB 162 Line L_44b(1*(11-1))*/
-1 wcet_bb160_bb162 + 1 wcet_bb160 >= 0; /*Phase_0.*/
-1 C_bb161 + -20 L_44f + -1 C_bb170 + -10 L_44d_Pbb169 + -26 C_bb169 + -1 C_bb166 + -10 L_450 + -1 C_bb167 + -10 L_450_Pbb165 + -1 wcetloop_165 + -1 C_bb162 + 1 wcet_bb162_bb165 = 4; /*Phase_0., DFM BB 165 Line L_450_Pbb165(1*(11-1)), DAH BB 167 Line L_450(1*(11-1)), DFH BB 169 Line L_44d_Pbb169(1* (11-1)), DAH BB 170 Line L_44f(1*(11-1)), DAH BB 161 Line L_44f(1*(11-1))*/
-1 wcet_bb162_bb165 + 1 wcet_bb162 >= 0; /*Phase_0.*/
-1 C_bb161 + -20 L_44f + -1 C_bb170 + -10 L_44d_Pbb169 + -26 C_bb169 + -10 L_44c + -1 C_bb166 + -1 C_bb164 + -1 C_bb162 + 1 wcet_bb162_bb164 = 10; /*Phase_0., DAH BB 166 Line L_44c(1*(11-1)), DFH BB 169 Line L_44d_Pbb169(1* (11-1)), DAH BB 170 Line L_44f(1*(11-1)), DAH BB 161 Line L_44f(1*(11-1))*/
-1 wcet_bb162_bb164 + 1 wcet_bb162 >= 0; /*Phase_0.*/
-1 wcet_bb159 + 1 Wcet_basicmath___ieee754_sqrtf_bb159 = 2; /*Phase_0.*/
-10 L_450_Pbb91 + -1 C_bb94 + -2 C_bb91 + 1 wcet_bb91_bb94 = -8; /*Phase_91., DAH BB 94 Line L_450_Pbb91(1*(11-1))*/
-1 wcet_bb91_bb94 + 1 wcetloop_91 >= 0; /*Phase_91.*/
-1 C_bb87 + -1 C_bb85 + 1 wcet_bb85_bb87 = 2; /*Phase_0.*/
-1 wcet_bb85_bb87 + 1 wcet_bb85 >= 0; /*Phase_0.*/
-10 L_44b + -1 wcet_bb86 + -1 C_bb85 + 1 wcet_bb85_bb86 = -10; /*Phase_0., DAH BB 86 Line L_44b(1*(11-1))*/
-1 wcet_bb85_bb86 + 1 wcet_bb85 >= 0; /*Phase_0.*/
-1 C_bb87 + -1 C_bb89 + -1 C_bb86 + 1 wcet_bb86_bb89 = 4; /*Phase_0.*/
-1 wcet_bb86_bb89 + 1 wcet_bb86 >= 0; /*Phase_0.*/
-10 L_44b + -1 wcet_bb88 + -1 C_bb86 + 1 wcet_bb86_bb88 = -10; /*Phase_0., DAH BB 88 Line L_44b(1*(11-1))*/
-1 wcet_bb86_bb88 + 1 wcet_bb86 >= 0; /*Phase_0.*/
-1 C_bb87 + -20 L_44f + -1 C_bb96 + -10 L_44d_Pbb95 + -26 C_bb95 + -1 C_bb92 + -10 L_450 + -1 C_bb93 + -10 L_450_Pbb91 + -1 wcetloop_91 + -1 C_bb88 + 1 wcet_bb88_bb91 = 4; /*Phase_0., DFM BB 91 Line L_450_Pbb91(1*(11-1)), DAH BB 93 Line L_450(1*(11-1)), DFH BB 95 Line L_44d_Pbb95(1* (11-1)), DAH BB 96 Line L_44f(1*(11-1)), DAH BB 87 Line L_44f(1*(11-1))*/
-1 wcet_bb88_bb91 + 1 wcet_bb88 >= 0; /*Phase_0.*/
-1 C_bb87 + -20 L_44f + -1 C_bb96 + -10 L_44d_Pbb95 + -26 C_bb95 + -10 L_44c + -1 C_bb92 + -1 C_bb90 + -1 C_bb88 + 1 wcet_bb88_bb90 = 10; /*Phase_0., DAH BB 92 Line L_44c(1*(11-1)), DFH BB 95 Line L_44d_Pbb95(1* (11-1)), DAH BB 96 Line L_44f(1*(11-1)), DAH BB 87 Line L_44f(1*(11-1))*/
-1 wcet_bb88_bb90 + 1 wcet_bb88 >= 0; /*Phase_0.*/
-1 wcet_bb85 + 1 Wcet_basicmath___ieee754_sqrtf_bb85 = 2; /*Phase_0.*/
-10 L_450_Pbb79 + -1 C_bb82 + -2 C_bb79 + 1 wcet_bb79_bb82 = -8; /*Phase_79., DAH BB 82 Line L_450_Pbb79(1*(11-1))*/
-1 wcet_bb79_bb82 + 1 wcetloop_79 >= 0; /*Phase_79.*/
-1 C_bb75 + -1 C_bb73 + 1 wcet_bb73_bb75 = 2; /*Phase_0.*/
-1 wcet_bb73_bb75 + 1 wcet_bb73 >= 0; /*Phase_0.*/
-10 L_44b + -1 wcet_bb74 + -1 C_bb73 + 1 wcet_bb73_bb74 = -10; /*Phase_0., DAH BB 74 Line L_44b(1*(11-1))*/
-1 wcet_bb73_bb74 + 1 wcet_bb73 >= 0; /*Phase_0.*/
-1 C_bb75 + -1 C_bb77 + -1 C_bb74 + 1 wcet_bb74_bb77 = 4; /*Phase_0.*/
-1 wcet_bb74_bb77 + 1 wcet_bb74 >= 0; /*Phase_0.*/
-10 L_44b + -1 wcet_bb76 + -1 C_bb74 + 1 wcet_bb74_bb76 = -10; /*Phase_0., DAH BB 76 Line L_44b(1*(11-1))*/
-1 wcet_bb74_bb76 + 1 wcet_bb74 >= 0; /*Phase_0.*/
-1 C_bb75 + -20 L_44f + -1 C_bb84 + -10 L_44d_Pbb83 + -26 C_bb83 + -1 C_bb80 + -10 L_450 + -1 C_bb81 + -10 L_450_Pbb79 + -1 wcetloop_79 + -1 C_bb76 + 1 wcet_bb76_bb79 = 4; /*Phase_0., DFM BB 79 Line L_450_Pbb79(1*(11-1)), DAH BB 81 Line L_450(1*(11-1)), DFH BB 83 Line L_44d_Pbb83(1* (11-1)), DAH BB 84 Line L_44f(1*(11-1)), DAH BB 75 Line L_44f(1*(11-1))*/
-1 wcet_bb76_bb79 + 1 wcet_bb76 >= 0; /*Phase_0.*/
-1 C_bb75 + -20 L_44f + -1 C_bb84 + -10 L_44d_Pbb83 + -26 C_bb83 + -10 L_44c + -1 C_bb80 + -1 C_bb78 + -1 C_bb76 + 1 wcet_bb76_bb78 = 10; /*Phase_0., DAH BB 80 Line L_44c(1*(11-1)), DFH BB 83 Line L_44d_Pbb83(1* (11-1)), DAH BB 84 Line L_44f(1*(11-1)), DAH BB 75 Line L_44f(1*(11-1))*/
-1 wcet_bb76_bb78 + 1 wcet_bb76 >= 0; /*Phase_0.*/
-1 wcet_bb73 + 1 Wcet_basicmath___ieee754_sqrtf_bb73 = 2; /*Phase_0.*/
-1 C_bb1728 = 0; /*Phase_0.*/
-10 L_427 + -1 C_bb1727 = -11; /*Phase_0.1 Inst in Line 427; */
-10 L_426 + -1 C_bb1726 = -13; /*Phase_0.3 Inst in Line 426; */
-10 L_425 + -1 C_bb1725 = -15; /*Phase_0.5 Inst in Line 425; */
-10 L_425 + -10 L_424 + -1 C_bb1724 = -25; /*Phase_0.2 Inst in Line 424; 3 Inst in Line 425; */
-10 L_427 + -1 C_bb1723 = -11; /*Phase_0.1 Inst in Line 427; */
-10 L_424 + -1 C_bb1722 = -14; /*Phase_0.4 Inst in Line 424; */
-10 L_427_Pbb1721 + -10 L_426_Pbb1721 + -1 C_bb1721 = -24; /*Phase_1721.2 Inst in Line 426; 2 Inst in Line 427; */
-10 L_424_Pbb1720 + -10 L_423_Pbb1720 + -1 C_bb1720 = -25; /*Phase_1720.3 Inst in Line 423; 2 Inst in Line 424; */
-10 L_426 + -1 C_bb1719 = -13; /*Phase_0.3 Inst in Line 426; */
-10 L_423 + -10 L_422 + -1 C_bb1718 = -28; /*Phase_0.3 Inst in Line 422; 5 Inst in Line 423; */
-10 L_422 + -10 L_421 + -10 L_420 + -1 C_bb1717 = -45; /*Phase_0.2 Inst in Line 420; 8 Inst in Line 421; 5 Inst in Line 422; */
-10 L_420 + -1 C_bb1716 = -12; /*Phase_0.2 Inst in Line 420; */
-10 L_438 + -10 L_437 + -1 C_bb1715 = -22; /*Phase_0.1 Inst in Line 437; 1 Inst in Line 438; */
-10 L_437 + -1 C_bb1714 = -16; /*Phase_0.6 Inst in Line 437; */
-10 L_437_Pbb1713 + -10 L_436_Pbb1713 + -10 L_435_Pbb1713 + -1 C_bb1713 = -43; /*Phase_1713.4 Inst in Line 435; 8 Inst in Line 436; 1 Inst in Line 437; */
-10 L_435 + -10 L_434 + -1 C_bb1712 = -25; /*Phase_0.1 Inst in Line 434; 4 Inst in Line 435; */
-10 L_427_Pbb17 + -1 C_bb1711 = -11; /*Phase_17.1 Inst in Line 427; */
-10 L_426_Pbb17 + -1 C_bb1710 = -13; /*Phase_17.3 Inst in Line 426; */
-10 L_425_Pbb17 + -1 C_bb1709 = -15; /*Phase_17.5 Inst in Line 425; */
-10 L_425_Pbb17 + -10 L_424_Pbb17 + -1 C_bb1708 = -25; /*Phase_17.2 Inst in Line 424; 3 Inst in Line 425; */
-10 L_427_Pbb17 + -1 C_bb1707 = -11; /*Phase_17.1 Inst in Line 427; */
-10 L_424_Pbb17 + -1 C_bb1706 = -14; /*Phase_17.4 Inst in Line 424; */
-10 L_427_Pbb17 + -10 L_426_Pbb17 + -1 C_bb1705 = -24; /*Phase_17.2 Inst in Line 426; 2 Inst in Line 427; */
-10 L_424_Pbb17 + -10 L_423_Pbb17 + -1 C_bb1704 = -25; /*Phase_17.3 Inst in Line 423; 2 Inst in Line 424; */
-10 L_426_Pbb17 + -1 C_bb1703 = -13; /*Phase_17.3 Inst in Line 426; */
-10 L_423_Pbb17 + -10 L_422_Pbb17 + -1 C_bb1702 = -28; /*Phase_17.3 Inst in Line 422; 5 Inst in Line 423; */
-10 L_422_Pbb17 + -10 L_421_Pbb17 + -10 L_420_Pbb17 + -1 C_bb1701 = -45; /*Phase_17.2 Inst in Line 420; 8 Inst in Line 421; 5 Inst in Line 422; */
-10 L_420_Pbb17 + -1 C_bb1700 = -12; /*Phase_17.2 Inst in Line 420; */
-10 L_438_Pbb17 + -10 L_437_Pbb17 + -1 C_bb1699 = -22; /*Phase_17.1 Inst in Line 437; 1 Inst in Line 438; */
-10 L_437_Pbb17 + -1 C_bb1698 = -16; /*Phase_17.6 Inst in Line 437; */
-10 L_437_Pbb17 + -10 L_436_Pbb17 + -10 L_435_Pbb17 + -1 C_bb1697 = -43; /*Phase_17.4 Inst in Line 435; 8 Inst in Line 436; 1 Inst in Line 437; */
-10 L_435_Pbb17 + -10 L_434_Pbb17 + -1 C_bb1696 = -25; /*Phase_17.1 Inst in Line 434; 4 Inst in Line 435; */
-10 L_49a_Pbb8 + -10 L_499_Pbb8 + -1 C_bb1695 = -27; /*Phase_8.6 Inst in Line 499; 1 Inst in Line 49a; */
-10 L_49e_Pbb8 + -10 L_49d_Pbb8 + -10 L_49c_Pbb8 + -1 C_bb1694 = -46; /*Phase_8.7 Inst in Line 49c; 8 Inst in Line 49d; 1 Inst in Line 49e; */
-10 L_4a3_Pbb8 + -1 C_bb1693 = -12; /*Phase_8.2 Inst in Line 4a3; */
-10 L_499_Pbb8 + -10 L_498_Pbb8 + -10 L_497_Pbb8 + -1 C_bb1692 = -43; /*Phase_8.3 Inst in Line 497; 8 Inst in Line 498; 2 Inst in Line 499; */
-10 L_49c_Pbb8 + -10 L_49b_Pbb8 + -10 L_49a_Pbb8 + -1 C_bb1691 = -46; /*Phase_8.7 Inst in Line 49a; 8 Inst in Line 49b; 1 Inst in Line 49c; */
-10 L_497_Pbb8 + -1 C_bb1690 = -14; /*Phase_8.4 Inst in Line 497; */
-10 L_497_Pbb8 + -10 L_496_Pbb8 + -1 C_bb1689 = -24; /*Phase_8.3 Inst in Line 496; 1 Inst in Line 497; */
-10 L_486_Pbb8 + -1 C_bb1688 = -12; /*Phase_8.2 Inst in Line 486; */
-10 L_486_Pbb8 + -10 L_485_Pbb8 + -1 C_bb1687 = -22; /*Phase_8.1 Inst in Line 485; 1 Inst in Line 486; */
-10 L_4a2_Pbb8 + -10 L_4a1_Pbb8 + -1 C_bb1686 = -29; /*Phase_8.7 Inst in Line 4a1; 2 Inst in Line 4a2; */
-10 L_491_Pbb8 + -1 C_bb1685 = -11; /*Phase_8.1 Inst in Line 491; */
-10 L_47d_Pbb8 + -1 C_bb1684 = -12; /*Phase_8.2 Inst in Line 47d; */
-10 L_48d_Pbb8 + -10 L_48c_Pbb8 + -1 C_bb1683 = -27; /*Phase_8.5 Inst in Line 48c; 2 Inst in Line 48d; */
-10 L_491_Pbb8 + -10 L_490_Pbb8 + -10 L_48f_Pbb8 + -1 C_bb1682 = -45; /*Phase_8.6 Inst in Line 48f; 8 Inst in Line 490; 1 Inst in Line 491; */
-10 L_48c_Pbb8 + -10 L_48b_Pbb8 + -10 L_48a_Pbb8 + -1 C_bb1681 = -43; /*Phase_8.2 Inst in Line 48a; 8 Inst in Line 48b; 3 Inst in Line 48c; */
-10 L_485_Pbb8 + -10 L_484_Pbb8 + -1 C_bb1680 = -29; /*Phase_8.2 Inst in Line 484; 7 Inst in Line 485; */
-10 L_4a1_Pbb8 + -10 L_4a0_Pbb8 + -10 L_49f_Pbb8 + -1 C_bb1679 = -46; /*Phase_8.7 Inst in Line 49f; 8 Inst in Line 4a0; 1 Inst in Line 4a1; */
-10 L_484_Pbb8 + -1 C_bb1678 = -11; /*Phase_8.1 Inst in Line 484; */
-10 L_489_Pbb8 + -10 L_488_Pbb8 + -10 L_487_Pbb8 + -1 C_bb1677 = -49; /*Phase_8.5 Inst in Line 487; 8 Inst in Line 488; 6 Inst in Line 489; */
-10 L_487_Pbb8 + -10 L_486_Pbb8 + -1 C_bb1676 = -24; /*Phase_8.1 Inst in Line 486; 3 Inst in Line 487; */
-10 L_491_Pbb8 + -1 C_bb1675 = -14; /*Phase_8.4 Inst in Line 491; */
-10 L_47c_Pbb8 + -10 L_47b_Pbb8 + -10 L_47a_Pbb8 + -1 C_bb1674 = -48; /*Phase_8.2 Inst in Line 47a; 8 Inst in Line 47b; 8 Inst in Line 47c; */
-10 L_48f_Pbb8 + -10 L_48e_Pbb8 + -10 L_48d_Pbb8 + -1 C_bb1673 = -46; /*Phase_8.6 Inst in Line 48d; 8 Inst in Line 48e; 2 Inst in Line 48f; */
-10 L_48a_Pbb8 + -1 C_bb1672 = -14; /*Phase_8.4 Inst in Line 48a; */
-10 L_49f_Pbb8 + -10 L_49e_Pbb8 + -1 C_bb1671 = -28; /*Phase_8.7 Inst in Line 49e; 1 Inst in Line 49f; */
-10 L_484_Pbb8 + -10 L_483_Pbb8 + -1 C_bb1670 = -27; /*Phase_8.2 Inst in Line 483; 5 Inst in Line 484; */
-10 L_486_Pbb8 + -1 C_bb1669 = -14; /*Phase_8.4 Inst in Line 486; */
-10 L_47a_Pbb8 + -1 C_bb1668 = -14; /*Phase_8.4 Inst in Line 47a; */
-10 L_48a_Pbb8 + -10 L_489_Pbb8 + -1 C_bb1667 = -24; /*Phase_8.2 Inst in Line 489; 2 Inst in Line 48a; */
-10 L_483_Pbb8 + -10 L_482_Pbb8 + -1 C_bb1666 = -34; /*Phase_8.8 Inst in Line 482; 6 Inst in Line 483; */
-10 L_4a3_Pbb8 + -10 L_4a2_Pbb8 + -1 C_bb1665 = -30; /*Phase_8.6 Inst in Line 4a2; 4 Inst in Line 4a3; */
-10 L_47a_Pbb8 + -10 L_479_Pbb8 + -1 C_bb1664 = -29; /*Phase_8.7 Inst in Line 479; 2 Inst in Line 47a; */
-10 L_478_Pbb8 + -10 L_477_Pbb8 + -1 C_bb1663 = -29; /*Phase_8.8 Inst in Line 477; 1 Inst in Line 478; */
-10 L_481_Pbb8 + -10 L_480_Pbb8 + -10 L_47f_Pbb8 + -1 C_bb1662 = -47; /*Phase_8.6 Inst in Line 47f; 8 Inst in Line 480; 3 Inst in Line 481; */
-10 L_481_Pbb8 + -1 C_bb1661 = -12; /*Phase_8.2 Inst in Line 481; */
-10 L_476_Pbb8 + -10 L_475_Pbb8 + -1 C_bb1660 = -33; /*Phase_8.5 Inst in Line 475; 8 Inst in Line 476; */
-10 L_481_Pbb8 + -1 C_bb1659 = -13; /*Phase_8.3 Inst in Line 481; */
-10 L_479_Pbb8 + -10 L_478_Pbb8 + -1 C_bb1658 = -25; /*Phase_8.4 Inst in Line 478; 1 Inst in Line 479; */
-10 L_47f_Pbb8 + -10 L_47e_Pbb8 + -10 L_47d_Pbb8 + -1 C_bb1657 = -46; /*Phase_8.6 Inst in Line 47d; 8 Inst in Line 47e; 2 Inst in Line 47f; */
-10 L_475_Pbb8 + -10 L_474_Pbb8 + -1 C_bb1656 = -24; /*Phase_8.1 Inst in Line 474; 3 Inst in Line 475; */
-10 L_478_Pbb8 + -1 C_bb1655 = -13; /*Phase_8.3 Inst in Line 478; */
-10 L_474_Pbb8 + -1 C_bb1654 = -12; /*Phase_8.2 Inst in Line 474; */
-10 L_474_Pbb8 + -1 C_bb1653 = -12; /*Phase_8.2 Inst in Line 474; */
-10 L_474_Pbb8 + -10 L_473_Pbb8 + -1 C_bb1652 = -24; /*Phase_8.1 Inst in Line 473; 3 Inst in Line 474; */
-10 L_473_Pbb8 + -1 C_bb1651 = -15; /*Phase_8.5 Inst in Line 473; */
-10 L_44f_Pbb8 + -1 C_bb1650 = -15; /*Phase_8.5 Inst in Line 44f; */
-10 L_44f_Pbb8 + -10 L_44e_Pbb8 + -10 L_44d_Pbb8 + -1 C_bb1649 = -41; /*Phase_8.2 Inst in Line 44d; 8 Inst in Line 44e; 1 Inst in Line 44f; */
-10 L_450_Pbb8 + -1 C_bb1648 = -11; /*Phase_8.1 Inst in Line 450; */
-10 L_451_Pbb8 + -10 L_450_Pbb8 + -1 C_bb1647 = -26; /*Phase_8.2 Inst in Line 450; 4 Inst in Line 451; */
-10 L_44d_Pbb8 + -10 L_44c_Pbb8 + -1 C_bb1646 = -30; /*Phase_8.4 Inst in Line 44c; 6 Inst in Line 44d; */
-10 L_450_Pbb8 + -1 C_bb1645 = -14; /*Phase_8.4 Inst in Line 450; */
-10 L_44c_Pbb8 + -1 C_bb1644 = -14; /*Phase_8.4 Inst in Line 44c; */
-10 L_452_Pbb8 + -10 L_451_Pbb8 + -1 C_bb1643 = -26; /*Phase_8.4 Inst in Line 451; 2 Inst in Line 452; */
-10 L_44b_Pbb8 + -1 C_bb1642 = -12; /*Phase_8.2 Inst in Line 44b; */
-10 L_450_Pbb8 + -10 L_44f_Pbb8 + -1 C_bb1641 = -23; /*Phase_8.2 Inst in Line 44f; 1 Inst in Line 450; */
-10 L_44b_Pbb8 + -1 C_bb1640 = -12; /*Phase_8.2 Inst in Line 44b; */
-10 L_44b_Pbb8 + -10 L_44a_Pbb8 + -1 C_bb1639 = -30; /*Phase_8.6 Inst in Line 44a; 4 Inst in Line 44b; */
-10 L_49a_Pbb8 + -10 L_499_Pbb8 + -1 C_bb1638 = -27; /*Phase_8.6 Inst in Line 499; 1 Inst in Line 49a; */
-10 L_49e_Pbb8 + -10 L_49d_Pbb8 + -10 L_49c_Pbb8 + -1 C_bb1637 = -46; /*Phase_8.7 Inst in Line 49c; 8 Inst in Line 49d; 1 Inst in Line 49e; */
-10 L_4a3_Pbb8 + -1 C_bb1636 = -12; /*Phase_8.2 Inst in Line 4a3; */
-10 L_499_Pbb8 + -10 L_498_Pbb8 + -10 L_497_Pbb8 + -1 C_bb1635 = -43; /*Phase_8.3 Inst in Line 497; 8 Inst in Line 498; 2 Inst in Line 499; */
-10 L_49c_Pbb8 + -10 L_49b_Pbb8 + -10 L_49a_Pbb8 + -1 C_bb1634 = -46; /*Phase_8.7 Inst in Line 49a; 8 Inst in Line 49b; 1 Inst in Line 49c; */
-10 L_497_Pbb8 + -1 C_bb1633 = -14; /*Phase_8.4 Inst in Line 497; */
-10 L_497_Pbb8 + -10 L_496_Pbb8 + -1 C_bb1632 = -24; /*Phase_8.3 Inst in Line 496; 1 Inst in Line 497; */
-10 L_486_Pbb8 + -1 C_bb1631 = -12; /*Phase_8.2 Inst in Line 486; */
-10 L_486_Pbb8 + -10 L_485_Pbb8 + -1 C_bb1630 = -22; /*Phase_8.1 Inst in Line 485; 1 Inst in Line 486; */
-10 L_4a2_Pbb8 + -10 L_4a1_Pbb8 + -1 C_bb1629 = -29; /*Phase_8.7 Inst in Line 4a1; 2 Inst in Line 4a2; */
-10 L_491_Pbb8 + -1 C_bb1628 = -11; /*Phase_8.1 Inst in Line 491; */
-10 L_47d_Pbb8 + -1 C_bb1627 = -12; /*Phase_8.2 Inst in Line 47d; */
-10 L_48d_Pbb8 + -10 L_48c_Pbb8 + -1 C_bb1626 = -27; /*Phase_8.5 Inst in Line 48c; 2 Inst in Line 48d; */
-10 L_491_Pbb8 + -10 L_490_Pbb8 + -10 L_48f_Pbb8 + -1 C_bb1625 = -45; /*Phase_8.6 Inst in Line 48f; 8 Inst in Line 490; 1 Inst in Line 491; */
-10 L_48c_Pbb8 + -10 L_48b_Pbb8 + -10 L_48a_Pbb8 + -1 C_bb1624 = -43; /*Phase_8.2 Inst in Line 48a; 8 Inst in Line 48b; 3 Inst in Line 48c; */
-10 L_485_Pbb8 + -10 L_484_Pbb8 + -1 C_bb1623 = -29; /*Phase_8.2 Inst in Line 484; 7 Inst in Line 485; */
-10 L_4a1_Pbb8 + -10 L_4a0_Pbb8 + -10 L_49f_Pbb8 + -1 C_bb1622 = -46; /*Phase_8.7 Inst in Line 49f; 8 Inst in Line 4a0; 1 Inst in Line 4a1; */
-10 L_484_Pbb8 + -1 C_bb1621 = -11; /*Phase_8.1 Inst in Line 484; */
-10 L_489_Pbb8 + -10 L_488_Pbb8 + -10 L_487_Pbb8 + -1 C_bb1620 = -49; /*Phase_8.5 Inst in Line 487; 8 Inst in Line 488; 6 Inst in Line 489; */
-10 L_487_Pbb8 + -10 L_486_Pbb8 + -1 C_bb1619 = -24; /*Phase_8.1 Inst in Line 486; 3 Inst in Line 487; */
-10 L_491_Pbb8 + -1 C_bb1618 = -14; /*Phase_8.4 Inst in Line 491; */
-10 L_47c_Pbb8 + -10 L_47b_Pbb8 + -10 L_47a_Pbb8 + -1 C_bb1617 = -48; /*Phase_8.2 Inst in Line 47a; 8 Inst in Line 47b; 8 Inst in Line 47c; */
-10 L_48f_Pbb8 + -10 L_48e_Pbb8 + -10 L_48d_Pbb8 + -1 C_bb1616 = -46; /*Phase_8.6 Inst in Line 48d; 8 Inst in Line 48e; 2 Inst in Line 48f; */
-10 L_48a_Pbb8 + -1 C_bb1615 = -14; /*Phase_8.4 Inst in Line 48a; */
-10 L_49f_Pbb8 + -10 L_49e_Pbb8 + -1 C_bb1614 = -28; /*Phase_8.7 Inst in Line 49e; 1 Inst in Line 49f; */
-10 L_484_Pbb8 + -10 L_483_Pbb8 + -1 C_bb1613 = -27; /*Phase_8.2 Inst in Line 483; 5 Inst in Line 484; */
-10 L_486_Pbb8 + -1 C_bb1612 = -14; /*Phase_8.4 Inst in Line 486; */
-10 L_47a_Pbb8 + -1 C_bb1611 = -14; /*Phase_8.4 Inst in Line 47a; */
-10 L_48a_Pbb8 + -10 L_489_Pbb8 + -1 C_bb1610 = -24; /*Phase_8.2 Inst in Line 489; 2 Inst in Line 48a; */
-10 L_483_Pbb8 + -10 L_482_Pbb8 + -1 C_bb1609 = -34; /*Phase_8.8 Inst in Line 482; 6 Inst in Line 483; */
-10 L_4a3_Pbb8 + -10 L_4a2_Pbb8 + -1 C_bb1608 = -30; /*Phase_8.6 Inst in Line 4a2; 4 Inst in Line 4a3; */
-10 L_47a_Pbb8 + -10 L_479_Pbb8 + -1 C_bb1607 = -29; /*Phase_8.7 Inst in Line 479; 2 Inst in Line 47a; */
-10 L_478_Pbb8 + -10 L_477_Pbb8 + -1 C_bb1606 = -29; /*Phase_8.8 Inst in Line 477; 1 Inst in Line 478; */
-10 L_481_Pbb8 + -10 L_480_Pbb8 + -10 L_47f_Pbb8 + -1 C_bb1605 = -47; /*Phase_8.6 Inst in Line 47f; 8 Inst in Line 480; 3 Inst in Line 481; */
-10 L_481_Pbb8 + -1 C_bb1604 = -12; /*Phase_8.2 Inst in Line 481; */
-10 L_476_Pbb8 + -10 L_475_Pbb8 + -1 C_bb1603 = -33; /*Phase_8.5 Inst in Line 475; 8 Inst in Line 476; */
-10 L_481_Pbb8 + -1 C_bb1602 = -13; /*Phase_8.3 Inst in Line 481; */
-10 L_479_Pbb8 + -10 L_478_Pbb8 + -1 C_bb1601 = -25; /*Phase_8.4 Inst in Line 478; 1 Inst in Line 479; */
-10 L_47f_Pbb8 + -10 L_47e_Pbb8 + -10 L_47d_Pbb8 + -1 C_bb1600 = -46; /*Phase_8.6 Inst in Line 47d; 8 Inst in Line 47e; 2 Inst in Line 47f; */
-10 L_475_Pbb8 + -10 L_474_Pbb8 + -1 C_bb1599 = -24; /*Phase_8.1 Inst in Line 474; 3 Inst in Line 475; */
-10 L_478_Pbb8 + -1 C_bb1598 = -13; /*Phase_8.3 Inst in Line 478; */
-10 L_474_Pbb8 + -1 C_bb1597 = -12; /*Phase_8.2 Inst in Line 474; */
-10 L_474_Pbb8 + -1 C_bb1596 = -12; /*Phase_8.2 Inst in Line 474; */
-10 L_474_Pbb8 + -10 L_473_Pbb8 + -1 C_bb1595 = -24; /*Phase_8.1 Inst in Line 473; 3 Inst in Line 474; */
-10 L_473_Pbb8 + -1 C_bb1594 = -15; /*Phase_8.5 Inst in Line 473; */
-10 L_44f_Pbb8 + -1 C_bb1593 = -15; /*Phase_8.5 Inst in Line 44f; */
-10 L_44f_Pbb8 + -10 L_44e_Pbb8 + -10 L_44d_Pbb8 + -1 C_bb1592 = -41; /*Phase_8.2 Inst in Line 44d; 8 Inst in Line 44e; 1 Inst in Line 44f; */
-10 L_450_Pbb8 + -1 C_bb1591 = -11; /*Phase_8.1 Inst in Line 450; */
-10 L_451_Pbb8 + -10 L_450_Pbb8 + -1 C_bb1590 = -26; /*Phase_8.2 Inst in Line 450; 4 Inst in Line 451; */
-10 L_44d_Pbb8 + -10 L_44c_Pbb8 + -1 C_bb1589 = -30; /*Phase_8.4 Inst in Line 44c; 6 Inst in Line 44d; */
-10 L_450_Pbb8 + -1 C_bb1588 = -14; /*Phase_8.4 Inst in Line 450; */
-10 L_44c_Pbb8 + -1 C_bb1587 = -14; /*Phase_8.4 Inst in Line 44c; */
-10 L_452_Pbb8 + -10 L_451_Pbb8 + -1 C_bb1586 = -26; /*Phase_8.4 Inst in Line 451; 2 Inst in Line 452; */
-10 L_44b_Pbb8 + -1 C_bb1585 = -12; /*Phase_8.2 Inst in Line 44b; */
-10 L_450_Pbb8 + -10 L_44f_Pbb8 + -1 C_bb1584 = -23; /*Phase_8.2 Inst in Line 44f; 1 Inst in Line 450; */
-10 L_44b_Pbb8 + -1 C_bb1583 = -12; /*Phase_8.2 Inst in Line 44b; */
-10 L_44b_Pbb8 + -10 L_44a_Pbb8 + -1 C_bb1582 = -30; /*Phase_8.6 Inst in Line 44a; 4 Inst in Line 44b; */
-10 L_49a_Pbb8 + -10 L_499_Pbb8 + -1 C_bb1581 = -27; /*Phase_8.6 Inst in Line 499; 1 Inst in Line 49a; */
-10 L_49e_Pbb8 + -10 L_49d_Pbb8 + -10 L_49c_Pbb8 + -1 C_bb1580 = -46; /*Phase_8.7 Inst in Line 49c; 8 Inst in Line 49d; 1 Inst in Line 49e; */
-10 L_4a3_Pbb8 + -1 C_bb1579 = -12; /*Phase_8.2 Inst in Line 4a3; */
-10 L_499_Pbb8 + -10 L_498_Pbb8 + -10 L_497_Pbb8 + -1 C_bb1578 = -43; /*Phase_8.3 Inst in Line 497; 8 Inst in Line 498; 2 Inst in Line 499; */
-10 L_49c_Pbb8 + -10 L_49b_Pbb8 + -10 L_49a_Pbb8 + -1 C_bb1577 = -46; /*Phase_8.7 Inst in Line 49a; 8 Inst in Line 49b; 1 Inst in Line 49c; */
-10 L_497_Pbb8 + -1 C_bb1576 = -14; /*Phase_8.4 Inst in Line 497; */
-10 L_497_Pbb8 + -10 L_496_Pbb8 + -1 C_bb1575 = -24; /*Phase_8.3 Inst in Line 496; 1 Inst in Line 497; */
-10 L_486_Pbb8 + -1 C_bb1574 = -12; /*Phase_8.2 Inst in Line 486; */
-10 L_486_Pbb8 + -10 L_485_Pbb8 + -1 C_bb1573 = -22; /*Phase_8.1 Inst in Line 485; 1 Inst in Line 486; */
-10 L_4a2_Pbb8 + -10 L_4a1_Pbb8 + -1 C_bb1572 = -29; /*Phase_8.7 Inst in Line 4a1; 2 Inst in Line 4a2; */
-10 L_491_Pbb8 + -1 C_bb1571 = -11; /*Phase_8.1 Inst in Line 491; */
-10 L_47d_Pbb8 + -1 C_bb1570 = -12; /*Phase_8.2 Inst in Line 47d; */
-10 L_48d_Pbb8 + -10 L_48c_Pbb8 + -1 C_bb1569 = -27; /*Phase_8.5 Inst in Line 48c; 2 Inst in Line 48d; */
-10 L_491_Pbb8 + -10 L_490_Pbb8 + -10 L_48f_Pbb8 + -1 C_bb1568 = -45; /*Phase_8.6 Inst in Line 48f; 8 Inst in Line 490; 1 Inst in Line 491; */
-10 L_48c_Pbb8 + -10 L_48b_Pbb8 + -10 L_48a_Pbb8 + -1 C_bb1567 = -43; /*Phase_8.2 Inst in Line 48a; 8 Inst in Line 48b; 3 Inst in Line 48c; */
-10 L_485_Pbb8 + -10 L_484_Pbb8 + -1 C_bb1566 = -29; /*Phase_8.2 Inst in Line 484; 7 Inst in Line 485; */
-10 L_4a1_Pbb8 + -10 L_4a0_Pbb8 + -10 L_49f_Pbb8 + -1 C_bb1565 = -46; /*Phase_8.7 Inst in Line 49f; 8 Inst in Line 4a0; 1 Inst in Line 4a1; */
-10 L_484_Pbb8 + -1 C_bb1564 = -11; /*Phase_8.1 Inst in Line 484; */
-10 L_489_Pbb8 + -10 L_488_Pbb8 + -10 L_487_Pbb8 + -1 C_bb1563 = -49; /*Phase_8.5 Inst in Line 487; 8 Inst in Line 488; 6 Inst in Line 489; */
-10 L_487_Pbb8 + -10 L_486_Pbb8 + -1 C_bb1562 = -24; /*Phase_8.1 Inst in Line 486; 3 Inst in Line 487; */
-10 L_491_Pbb8 + -1 C_bb1561 = -14; /*Phase_8.4 Inst in Line 491; */
-10 L_47c_Pbb8 + -10 L_47b_Pbb8 + -10 L_47a_Pbb8 + -1 C_bb1560 = -48; /*Phase_8.2 Inst in Line 47a; 8 Inst in Line 47b; 8 Inst in Line 47c; */
-10 L_48f_Pbb8 + -10 L_48e_Pbb8 + -10 L_48d_Pbb8 + -1 C_bb1559 = -46; /*Phase_8.6 Inst in Line 48d; 8 Inst in Line 48e; 2 Inst in Line 48f; */
-10 L_48a_Pbb8 + -1 C_bb1558 = -14; /*Phase_8.4 Inst in Line 48a; */
-10 L_49f_Pbb8 + -10 L_49e_Pbb8 + -1 C_bb1557 = -28; /*Phase_8.7 Inst in Line 49e; 1 Inst in Line 49f; */
-10 L_484_Pbb8 + -10 L_483_Pbb8 + -1 C_bb1556 = -27; /*Phase_8.2 Inst in Line 483; 5 Inst in Line 484; */
-10 L_486_Pbb8 + -1 C_bb1555 = -14; /*Phase_8.4 Inst in Line 486; */
-10 L_47a_Pbb8 + -1 C_bb1554 = -14; /*Phase_8.4 Inst in Line 47a; */
-10 L_48a_Pbb8 + -10 L_489_Pbb8 + -1 C_bb1553 = -24; /*Phase_8.2 Inst in Line 489; 2 Inst in Line 48a; */
-10 L_483_Pbb8 + -10 L_482_Pbb8 + -1 C_bb1552 = -34; /*Phase_8.8 Inst in Line 482; 6 Inst in Line 483; */
-10 L_4a3_Pbb8 + -10 L_4a2_Pbb8 + -1 C_bb1551 = -30; /*Phase_8.6 Inst in Line 4a2; 4 Inst in Line 4a3; */
-10 L_47a_Pbb8 + -10 L_479_Pbb8 + -1 C_bb1550 = -29; /*Phase_8.7 Inst in Line 479; 2 Inst in Line 47a; */
-10 L_478_Pbb8 + -10 L_477_Pbb8 + -1 C_bb1549 = -29; /*Phase_8.8 Inst in Line 477; 1 Inst in Line 478; */
-10 L_481_Pbb8 + -10 L_480_Pbb8 + -10 L_47f_Pbb8 + -1 C_bb1548 = -47; /*Phase_8.6 Inst in Line 47f; 8 Inst in Line 480; 3 Inst in Line 481; */
-10 L_481_Pbb8 + -1 C_bb1547 = -12; /*Phase_8.2 Inst in Line 481; */
-10 L_476_Pbb8 + -10 L_475_Pbb8 + -1 C_bb1546 = -33; /*Phase_8.5 Inst in Line 475; 8 Inst in Line 476; */
-10 L_481_Pbb8 + -1 C_bb1545 = -13; /*Phase_8.3 Inst in Line 481; */
-10 L_479_Pbb8 + -10 L_478_Pbb8 + -1 C_bb1544 = -25; /*Phase_8.4 Inst in Line 478; 1 Inst in Line 479; */
-10 L_47f_Pbb8 + -10 L_47e_Pbb8 + -10 L_47d_Pbb8 + -1 C_bb1543 = -46; /*Phase_8.6 Inst in Line 47d; 8 Inst in Line 47e; 2 Inst in Line 47f; */
-10 L_475_Pbb8 + -10 L_474_Pbb8 + -1 C_bb1542 = -24; /*Phase_8.1 Inst in Line 474; 3 Inst in Line 475; */
-10 L_478_Pbb8 + -1 C_bb1541 = -13; /*Phase_8.3 Inst in Line 478; */
-10 L_474_Pbb8 + -1 C_bb1540 = -12; /*Phase_8.2 Inst in Line 474; */
-10 L_474_Pbb8 + -1 C_bb1539 = -12; /*Phase_8.2 Inst in Line 474; */
-10 L_474_Pbb8 + -10 L_473_Pbb8 + -1 C_bb1538 = -24; /*Phase_8.1 Inst in Line 473; 3 Inst in Line 474; */
-10 L_473_Pbb8 + -1 C_bb1537 = -15; /*Phase_8.5 Inst in Line 473; */
-10 L_44f_Pbb8 + -1 C_bb1536 = -15; /*Phase_8.5 Inst in Line 44f; */
-10 L_44f_Pbb8 + -10 L_44e_Pbb8 + -10 L_44d_Pbb8 + -1 C_bb1535 = -41; /*Phase_8.2 Inst in Line 44d; 8 Inst in Line 44e; 1 Inst in Line 44f; */
-10 L_450_Pbb8 + -1 C_bb1534 = -11; /*Phase_8.1 Inst in Line 450; */
-10 L_451_Pbb8 + -10 L_450_Pbb8 + -1 C_bb1533 = -26; /*Phase_8.2 Inst in Line 450; 4 Inst in Line 451; */
-10 L_44d_Pbb8 + -10 L_44c_Pbb8 + -1 C_bb1532 = -30; /*Phase_8.4 Inst in Line 44c; 6 Inst in Line 44d; */
-10 L_450_Pbb8 + -1 C_bb1531 = -14; /*Phase_8.4 Inst in Line 450; */
-10 L_44c_Pbb8 + -1 C_bb1530 = -14; /*Phase_8.4 Inst in Line 44c; */
-10 L_452_Pbb8 + -10 L_451_Pbb8 + -1 C_bb1529 = -26; /*Phase_8.4 Inst in Line 451; 2 Inst in Line 452; */
-10 L_44b_Pbb8 + -1 C_bb1528 = -12; /*Phase_8.2 Inst in Line 44b; */
-10 L_450_Pbb8 + -10 L_44f_Pbb8 + -1 C_bb1527 = -23; /*Phase_8.2 Inst in Line 44f; 1 Inst in Line 450; */
-10 L_44b_Pbb8 + -1 C_bb1526 = -12; /*Phase_8.2 Inst in Line 44b; */
-10 L_44b_Pbb8 + -10 L_44a_Pbb8 + -1 C_bb1525 = -30; /*Phase_8.6 Inst in Line 44a; 4 Inst in Line 44b; */
-10 L_4ab_Pbb8 + -10 L_4aa_Pbb8 + -1 C_bb1524 = -28; /*Phase_8.1 Inst in Line 4aa; 7 Inst in Line 4ab; */
-10 L_4aa_Pbb8 + -1 C_bb1523 = -12; /*Phase_8.2 Inst in Line 4aa; */
-10 L_4a8_Pbb8 + -1 C_bb1522 = -14; /*Phase_8.4 Inst in Line 4a8; */
-10 L_4ac_Pbb8 + -10 L_4ab_Pbb8 + -1 C_bb1521 = -28; /*Phase_8.1 Inst in Line 4ab; 7 Inst in Line 4ac; */
-10 L_4a8_Pbb8 + -1 C_bb1520 = -12; /*Phase_8.2 Inst in Line 4a8; */
-10 L_4aa_Pbb8 + -10 L_4a9_Pbb8 + -1 C_bb1519 = -28; /*Phase_8.3 Inst in Line 4a9; 5 Inst in Line 4aa; */
-10 L_4a7_Pbb8 + -1 C_bb1518 = -13; /*Phase_8.3 Inst in Line 4a7; */
-10 L_4a7_Pbb8 + -1 C_bb1517 = -15; /*Phase_8.5 Inst in Line 4a7; */
-10 L_4a9_Pbb8 + -1 C_bb1516 = -11; /*Phase_8.1 Inst in Line 4a9; */
-10 L_4a8_Pbb8 + -1 C_bb1515 = -12; /*Phase_8.2 Inst in Line 4a8; */
-10 L_4a6_Pbb8 + -1 C_bb1514 = -16; /*Phase_8.6 Inst in Line 4a6; */
-10 L_4a9_Pbb8 + -1 C_bb1513 = -14; /*Phase_8.4 Inst in Line 4a9; */
-10 L_4a6_Pbb8 + -1 C_bb1512 = -12; /*Phase_8.2 Inst in Line 4a6; */
-10 L_4a5_Pbb8 + -1 C_bb1511 = -16; /*Phase_8.6 Inst in Line 4a5; */
-10 L_44f_Pbb8 + -1 C_bb1510 = -15; /*Phase_8.5 Inst in Line 44f; */
-10 L_44f_Pbb8 + -10 L_44e_Pbb8 + -10 L_44d_Pbb8 + -1 C_bb1509 = -41; /*Phase_8.2 Inst in Line 44d; 8 Inst in Line 44e; 1 Inst in Line 44f; */
-10 L_450_Pbb8 + -1 C_bb1508 = -11; /*Phase_8.1 Inst in Line 450; */
-10 L_451_Pbb8 + -10 L_450_Pbb8 + -1 C_bb1507 = -26; /*Phase_8.2 Inst in Line 450; 4 Inst in Line 451; */
-10 L_44d_Pbb8 + -10 L_44c_Pbb8 + -1 C_bb1506 = -30; /*Phase_8.4 Inst in Line 44c; 6 Inst in Line 44d; */
-10 L_450_Pbb8 + -1 C_bb1505 = -14; /*Phase_8.4 Inst in Line 450; */
-10 L_44c_Pbb8 + -1 C_bb1504 = -14; /*Phase_8.4 Inst in Line 44c; */
-10 L_452_Pbb8 + -10 L_451_Pbb8 + -1 C_bb1503 = -26; /*Phase_8.4 Inst in Line 451; 2 Inst in Line 452; */
-10 L_44b_Pbb8 + -1 C_bb1502 = -12; /*Phase_8.2 Inst in Line 44b; */
-10 L_450_Pbb8 + -10 L_44f_Pbb8 + -1 C_bb1501 = -23; /*Phase_8.2 Inst in Line 44f; 1 Inst in Line 450; */
-10 L_44b_Pbb8 + -1 C_bb1500 = -12; /*Phase_8.2 Inst in Line 44b; */
-10 L_44b_Pbb8 + -10 L_44a_Pbb8 + -1 C_bb1499 = -30; /*Phase_8.6 Inst in Line 44a; 4 Inst in Line 44b; */
-10 L_4e4_Pbb8 + -1 C_bb1498 = -11; /*Phase_8.1 Inst in Line 4e4; */
-10 L_4e4_Pbb8 + -1 C_bb1497 = -11; /*Phase_8.1 Inst in Line 4e4; */
-10 L_4da_Pbb8 + -1 C_bb1496 = -12; /*Phase_8.2 Inst in Line 4da; */
-10 L_4e4_Pbb8 + -1 C_bb1495 = -11; /*Phase_8.1 Inst in Line 4e4; */
-10 L_4e5_Pbb8 + -10 L_4e4_Pbb8 + -1 C_bb1494 = -22; /*Phase_8.1 Inst in Line 4e4; 1 Inst in Line 4e5; */
-10 L_4da_Pbb8 + -10 L_4d9_Pbb8 + -10 L_4d8_Pbb8 + -10 L_4d7_Pbb8 + -10 L_4d6_Pbb8 + -10 L_4d5_Pbb8 + -1 C_bb1493 = -104; /*Phase_8.8 Inst in Line 4d5; 8 Inst in Line 4d6; 8 Inst in Line 4d7; 8 Inst in Line 4d8; 8 Inst in Line 4d9; 4 Inst in Line 4da; */
-10 L_4e3_Pbb8 + -10 L_4e2_Pbb8 + -10 L_4e1_Pbb8 + -1 C_bb1492 = -50; /*Phase_8.4 Inst in Line 4e1; 8 Inst in Line 4e2; 8 Inst in Line 4e3; */
-10 L_4e4_Pbb8 + -1 C_bb1491 = -14; /*Phase_8.4 Inst in Line 4e4; */
-10 L_4d4_Pbb8 + -1 C_bb1490 = -14; /*Phase_8.4 Inst in Line 4d4; */
-10 L_4e1_Pbb8 + -1 C_bb1489 = -12; /*Phase_8.2 Inst in Line 4e1; */
-10 L_4d4_Pbb8 + -1 C_bb1488 = -13; /*Phase_8.3 Inst in Line 4d4; */
-10 L_4e1_Pbb8 + -10 L_4e0_Pbb8 + -1 C_bb1487 = -26; /*Phase_8.4 Inst in Line 4e0; 2 Inst in Line 4e1; */
-10 L_4d4_Pbb8 + -10 L_4d3_Pbb8 + -1 C_bb1486 = -24; /*Phase_8.3 Inst in Line 4d3; 1 Inst in Line 4d4; */
-10 L_4db_Pbb8 + -1 C_bb1485 = -12; /*Phase_8.2 Inst in Line 4db; */
-10 L_4d3_Pbb8 + -1 C_bb1484 = -11; /*Phase_8.1 Inst in Line 4d3; */
-10 L_4d3_Pbb8 + -10 L_4d2_Pbb8 + -10 L_4d1_Pbb8 + -10 L_4d0_Pbb8 + -1 C_bb1483 = -65; /*Phase_8.5 Inst in Line 4d0; 8 Inst in Line 4d1; 8 Inst in Line 4d2; 4 Inst in Line 4d3; */
-10 L_4d0_Pbb8 + -10 L_4cf_Pbb8 + -10 L_4ce_Pbb8 + -10 L_4cd_Pbb8 + -10 L_4cc_Pbb8 + -10 L_4cb_Pbb8 + -10 L_4ca_Pbb8 + -10 L_4c9_Pbb8 + -10 L_4c8_Pbb8 + -10 L_4c7_Pbb8 + -1 C_bb1482 = -175; /*Phase_8.8 Inst in Line 4c7; 8 Inst in Line 4c8; 8 Inst in Line 4c9; 8 Inst in Line 4ca; 8 Inst in Line 4cb; 8 Inst in Line 4cc; 8 Inst in Line 4cd; 8 Inst in Line 4ce; 8 Inst in Line 4cf; 3 Inst in Line 4d0; */
-10 L_4dd_Pbb8 + -1 C_bb1481 = -15; /*Phase_8.5 Inst in Line 4dd; */
-10 L_4c6_Pbb8 + -1 C_bb1480 = -16; /*Phase_8.6 Inst in Line 4c6; */
-10 L_4e0_Pbb8 + -10 L_4df_Pbb8 + -10 L_4de_Pbb8 + -10 L_4dd_Pbb8 + -1 C_bb1479 = -63; /*Phase_8.3 Inst in Line 4dd; 8 Inst in Line 4de; 8 Inst in Line 4df; 4 Inst in Line 4e0; */
-10 L_4dc_Pbb8 + -1 C_bb1478 = -12; /*Phase_8.2 Inst in Line 4dc; */
-10 L_4dc_Pbb8 + -1 C_bb1477 = -13; /*Phase_8.3 Inst in Line 4dc; */
-10 L_4db_Pbb8 + -1 C_bb1476 = -15; /*Phase_8.5 Inst in Line 4db; */
-10 L_4c6_Pbb8 + -10 L_4c5_Pbb8 + -1 C_bb1475 = -23; /*Phase_8.1 Inst in Line 4c5; 2 Inst in Line 4c6; */
-10 L_4dc_Pbb8 + -1 C_bb1474 = -13; /*Phase_8.3 Inst in Line 4dc; */
-10 L_4b4_Pbb8 + -1 C_bb1473 = -12; /*Phase_8.2 Inst in Line 4b4; */
-10 L_4db_Pbb8 + -10 L_4da_Pbb8 + -1 C_bb1472 = -23; /*Phase_8.2 Inst in Line 4da; 1 Inst in Line 4db; */
-10 L_4ba_Pbb8 + -10 L_4b9_Pbb8 + -1 C_bb1471 = -23; /*Phase_8.1 Inst in Line 4b9; 2 Inst in Line 4ba; */
-10 L_4c5_Pbb8 + -10 L_4c4_Pbb8 + -1 C_bb1470 = -34; /*Phase_8.7 Inst in Line 4c4; 7 Inst in Line 4c5; */
-10 L_4b4_Pbb8 + -1 C_bb1469 = -13; /*Phase_8.3 Inst in Line 4b4; */
-10 L_4b9_Pbb8 + -1 C_bb1468 = -13; /*Phase_8.3 Inst in Line 4b9; */
-10 L_4be_Pbb8 + -1 C_bb1467 = -13; /*Phase_8.3 Inst in Line 4be; */
-10 L_4b4_Pbb8 + -1 C_bb1466 = -12; /*Phase_8.2 Inst in Line 4b4; */
-10 L_4b9_Pbb8 + -10 L_4b8_Pbb8 + -1 C_bb1465 = -26; /*Phase_8.2 Inst in Line 4b8; 4 Inst in Line 4b9; */
-10 L_4b4_Pbb8 + -10 L_4b3_Pbb8 + -1 C_bb1464 = -24; /*Phase_8.3 Inst in Line 4b3; 1 Inst in Line 4b4; */
-10 L_4b5_Pbb8 + -1 C_bb1463 = -11; /*Phase_8.1 Inst in Line 4b5; */
-10 L_4be_Pbb8 + -10 L_4bd_Pbb8 + -1 C_bb1462 = -23; /*Phase_8.1 Inst in Line 4bd; 2 Inst in Line 4be; */
-10 L_4ba_Pbb8 + -1 C_bb1461 = -13; /*Phase_8.3 Inst in Line 4ba; */
-10 L_4b3_Pbb8 + -10 L_4b2_Pbb8 + -1 C_bb1460 = -27; /*Phase_8.2 Inst in Line 4b2; 5 Inst in Line 4b3; */
-10 L_4bd_Pbb8 + -1 C_bb1459 = -12; /*Phase_8.2 Inst in Line 4bd; */
-10 L_4b8_Pbb8 + -1 C_bb1458 = -16; /*Phase_8.6 Inst in Line 4b8; */
-10 L_4b2_Pbb8 + -1 C_bb1457 = -13; /*Phase_8.3 Inst in Line 4b2; */
-10 L_4bc_Pbb8 + -1 C_bb1456 = -12; /*Phase_8.2 Inst in Line 4bc; */
-10 L_4bc_Pbb8 + -10 L_4bb_Pbb8 + -1 C_bb1455 = -27; /*Phase_8.3 Inst in Line 4bb; 4 Inst in Line 4bc; */
-10 L_4ba_Pbb8 + -1 C_bb1454 = -13; /*Phase_8.3 Inst in Line 4ba; */
-10 L_4b7_Pbb8 + -1 C_bb1453 = -11; /*Phase_8.1 Inst in Line 4b7; */
-10 L_4bd_Pbb8 + -10 L_4bc_Pbb8 + -1 C_bb1452 = -25; /*Phase_8.2 Inst in Line 4bc; 3 Inst in Line 4bd; */
-10 L_4b2_Pbb8 + -1 C_bb1451 = -13; /*Phase_8.3 Inst in Line 4b2; */
-10 L_4bd_Pbb8 + -1 C_bb1450 = -12; /*Phase_8.2 Inst in Line 4bd; */
-10 L_4bb_Pbb8 + -1 C_bb1449 = -12; /*Phase_8.2 Inst in Line 4bb; */
-10 L_4b7_Pbb8 + -1 C_bb1448 = -12; /*Phase_8.2 Inst in Line 4b7; */
-10 L_4b1_Pbb8 + -1 C_bb1447 = -12; /*Phase_8.2 Inst in Line 4b1; */
-10 L_4bb_Pbb8 + -1 C_bb1446 = -13; /*Phase_8.3 Inst in Line 4bb; */
-10 L_4b1_Pbb8 + -1 C_bb1445 = -13; /*Phase_8.3 Inst in Line 4b1; */
-10 L_4b6_Pbb8 + -1 C_bb1444 = -16; /*Phase_8.6 Inst in Line 4b6; */
-10 L_4b7_Pbb8 + -1 C_bb1443 = -15; /*Phase_8.5 Inst in Line 4b7; */
-10 L_4b1_Pbb8 + -1 C_bb1442 = -12; /*Phase_8.2 Inst in Line 4b1; */
-10 L_4b6_Pbb8 + -10 L_4b5_Pbb8 + -1 C_bb1441 = -26; /*Phase_8.4 Inst in Line 4b5; 2 Inst in Line 4b6; */
-10 L_4b1_Pbb8 + -10 L_4b0_Pbb8 + -1 C_bb1440 = -29; /*Phase_8.8 Inst in Line 4b0; 1 Inst in Line 4b1; */
-10 L_4b5_Pbb8 + -1 C_bb1439 = -13; /*Phase_8.3 Inst in Line 4b5; */
-10 L_4af_Pbb8 + -1 C_bb1438 = -14; /*Phase_8.4 Inst in Line 4af; */
-10 L_4af_Pbb8 + -10 L_4ae_Pbb8 + -10 L_4ad_Pbb8 + -1 C_bb1437 = -43; /*Phase_8.1 Inst in Line 4ad; 8 Inst in Line 4ae; 4 Inst in Line 4af; */
-10 L_44f_Pbb8 + -1 C_bb1436 = -15; /*Phase_8.5 Inst in Line 44f; */
-10 L_44f_Pbb8 + -10 L_44e_Pbb8 + -10 L_44d_Pbb8 + -1 C_bb1435 = -41; /*Phase_8.2 Inst in Line 44d; 8 Inst in Line 44e; 1 Inst in Line 44f; */
-10 L_450_Pbb8 + -1 C_bb1434 = -11; /*Phase_8.1 Inst in Line 450; */
-10 L_451_Pbb8 + -10 L_450_Pbb8 + -1 C_bb1433 = -26; /*Phase_8.2 Inst in Line 450; 4 Inst in Line 451; */
-10 L_44d_Pbb8 + -10 L_44c_Pbb8 + -1 C_bb1432 = -30; /*Phase_8.4 Inst in Line 44c; 6 Inst in Line 44d; */
-10 L_450_Pbb8 + -1 C_bb1431 = -14; /*Phase_8.4 Inst in Line 450; */
-10 L_44c_Pbb8 + -1 C_bb1430 = -14; /*Phase_8.4 Inst in Line 44c; */
-10 L_452_Pbb8 + -10 L_451_Pbb8 + -1 C_bb1429 = -26; /*Phase_8.4 Inst in Line 451; 2 Inst in Line 452; */
-10 L_44b_Pbb8 + -1 C_bb1428 = -12; /*Phase_8.2 Inst in Line 44b; */
-10 L_450_Pbb8 + -10 L_44f_Pbb8 + -1 C_bb1427 = -23; /*Phase_8.2 Inst in Line 44f; 1 Inst in Line 450; */
-10 L_44b_Pbb8 + -1 C_bb1426 = -12; /*Phase_8.2 Inst in Line 44b; */
-10 L_44b_Pbb8 + -10 L_44a_Pbb8 + -1 C_bb1425 = -30; /*Phase_8.6 Inst in Line 44a; 4 Inst in Line 44b; */
-10 L_44f_Pbb8 + -1 C_bb1424 = -15; /*Phase_8.5 Inst in Line 44f; */
-10 L_44f_Pbb8 + -10 L_44e_Pbb8 + -10 L_44d_Pbb8 + -1 C_bb1423 = -41; /*Phase_8.2 Inst in Line 44d; 8 Inst in Line 44e; 1 Inst in Line 44f; */
-10 L_450_Pbb8 + -1 C_bb1422 = -11; /*Phase_8.1 Inst in Line 450; */
-10 L_451_Pbb8 + -10 L_450_Pbb8 + -1 C_bb1421 = -26; /*Phase_8.2 Inst in Line 450; 4 Inst in Line 451; */
-10 L_44d_Pbb8 + -10 L_44c_Pbb8 + -1 C_bb1420 = -30; /*Phase_8.4 Inst in Line 44c; 6 Inst in Line 44d; */
-10 L_450_Pbb8 + -1 C_bb1419 = -14; /*Phase_8.4 Inst in Line 450; */
-10 L_44c_Pbb8 + -1 C_bb1418 = -14; /*Phase_8.4 Inst in Line 44c; */
-10 L_452_Pbb8 + -10 L_451_Pbb8 + -1 C_bb1417 = -26; /*Phase_8.4 Inst in Line 451; 2 Inst in Line 452; */
-10 L_44b_Pbb8 + -1 C_bb1416 = -12; /*Phase_8.2 Inst in Line 44b; */
-10 L_450_Pbb8 + -10 L_44f_Pbb8 + -1 C_bb1415 = -23; /*Phase_8.2 Inst in Line 44f; 1 Inst in Line 450; */
-10 L_44b_Pbb8 + -1 C_bb1414 = -12; /*Phase_8.2 Inst in Line 44b; */
-10 L_44b_Pbb8 + -10 L_44a_Pbb8 + -1 C_bb1413 = -30; /*Phase_8.6 Inst in Line 44a; 4 Inst in Line 44b; */
-10 L_461_Pbb8 + -10 L_460_Pbb8 + -1 C_bb1412 = -36; /*Phase_8.8 Inst in Line 460; 8 Inst in Line 461; */
-10 L_459_Pbb8 + -10 L_458_Pbb8 + -10 L_457_Pbb8 + -10 L_456_Pbb8 + -10 L_455_Pbb8 + -1 C_bb1411 = -83; /*Phase_8.1 Inst in Line 455; 8 Inst in Line 456; 8 Inst in Line 457; 8 Inst in Line 458; 8 Inst in Line 459; */
-10 L_45f_Pbb8 + -10 L_45e_Pbb8 + -10 L_45d_Pbb8 + -1 C_bb1410 = -48; /*Phase_8.2 Inst in Line 45d; 8 Inst in Line 45e; 8 Inst in Line 45f; */
-10 L_455_Pbb8 + -1 C_bb1409 = -16; /*Phase_8.6 Inst in Line 455; */
-10 L_45d_Pbb8 + -10 L_45c_Pbb8 + -10 L_45b_Pbb8 + -10 L_45a_Pbb8 + -1 C_bb1408 = -70; /*Phase_8.8 Inst in Line 45a; 8 Inst in Line 45b; 8 Inst in Line 45c; 6 Inst in Line 45d; */
-10 L_453_Pbb8 + -1 C_bb1407 = -12; /*Phase_8.2 Inst in Line 453; */
-10 L_455_Pbb8 + -10 L_454_Pbb8 + -1 C_bb1406 = -23; /*Phase_8.2 Inst in Line 454; 1 Inst in Line 455; */
-10 L_453_Pbb8 + -1 C_bb1405 = -12; /*Phase_8.2 Inst in Line 453; */
-10 L_454_Pbb8 + -10 L_453_Pbb8 + -1 C_bb1404 = -23; /*Phase_8.2 Inst in Line 453; 1 Inst in Line 454; */
-10 L_453_Pbb8 + -1 C_bb1403 = -12; /*Phase_8.2 Inst in Line 453; */
-10 L_454_Pbb8 + -1 C_bb1402 = -15; /*Phase_8.5 Inst in Line 454; */
-10 L_452_Pbb8 + -1 C_bb1401 = -11; /*Phase_8.1 Inst in Line 452; */
-10 L_452_Pbb8 + -1 C_bb1400 = -14; /*Phase_8.4 Inst in Line 452; */
-10 L_4a4_Pbb8 + -10 L_4a3_Pbb8 + -1 C_bb1399 = -24; /*Phase_8.2 Inst in Line 4a3; 2 Inst in Line 4a4; */
-10 L_44f_Pbb8 + -1 C_bb1398 = -15; /*Phase_8.5 Inst in Line 44f; */
-10 L_44f_Pbb8 + -10 L_44e_Pbb8 + -10 L_44d_Pbb8 + -1 C_bb1397 = -41; /*Phase_8.2 Inst in Line 44d; 8 Inst in Line 44e; 1 Inst in Line 44f; */
-10 L_450_Pbb8 + -1 C_bb1396 = -11; /*Phase_8.1 Inst in Line 450; */
-10 L_451_Pbb8 + -10 L_450_Pbb8 + -1 C_bb1395 = -26; /*Phase_8.2 Inst in Line 450; 4 Inst in Line 451; */
-10 L_44d_Pbb8 + -10 L_44c_Pbb8 + -1 C_bb1394 = -30; /*Phase_8.4 Inst in Line 44c; 6 Inst in Line 44d; */
-10 L_450_Pbb8 + -1 C_bb1393 = -14; /*Phase_8.4 Inst in Line 450; */
-10 L_44c_Pbb8 + -1 C_bb1392 = -14; /*Phase_8.4 Inst in Line 44c; */
-10 L_452_Pbb8 + -10 L_451_Pbb8 + -1 C_bb1391 = -26; /*Phase_8.4 Inst in Line 451; 2 Inst in Line 452; */
-10 L_44b_Pbb8 + -1 C_bb1390 = -12; /*Phase_8.2 Inst in Line 44b; */
-10 L_450_Pbb8 + -10 L_44f_Pbb8 + -1 C_bb1389 = -23; /*Phase_8.2 Inst in Line 44f; 1 Inst in Line 450; */
-10 L_44b_Pbb8 + -1 C_bb1388 = -12; /*Phase_8.2 Inst in Line 44b; */
-10 L_44b_Pbb8 + -10 L_44a_Pbb8 + -1 C_bb1387 = -30; /*Phase_8.6 Inst in Line 44a; 4 Inst in Line 44b; */
-10 L_44f_Pbb8 + -1 C_bb1386 = -15; /*Phase_8.5 Inst in Line 44f; */
-10 L_44f_Pbb8 + -10 L_44e_Pbb8 + -10 L_44d_Pbb8 + -1 C_bb1385 = -41; /*Phase_8.2 Inst in Line 44d; 8 Inst in Line 44e; 1 Inst in Line 44f; */
-10 L_450_Pbb8 + -1 C_bb1384 = -11; /*Phase_8.1 Inst in Line 450; */
-10 L_451_Pbb8 + -10 L_450_Pbb8 + -1 C_bb1383 = -26; /*Phase_8.2 Inst in Line 450; 4 Inst in Line 451; */
-10 L_44d_Pbb8 + -10 L_44c_Pbb8 + -1 C_bb1382 = -30; /*Phase_8.4 Inst in Line 44c; 6 Inst in Line 44d; */
-10 L_450_Pbb8 + -1 C_bb1381 = -14; /*Phase_8.4 Inst in Line 450; */
-10 L_44c_Pbb8 + -1 C_bb1380 = -14; /*Phase_8.4 Inst in Line 44c; */
-10 L_452_Pbb8 + -10 L_451_Pbb8 + -1 C_bb1379 = -26; /*Phase_8.4 Inst in Line 451; 2 Inst in Line 452; */
-10 L_44b_Pbb8 + -1 C_bb1378 = -12; /*Phase_8.2 Inst in Line 44b; */
-10 L_450_Pbb8 + -10 L_44f_Pbb8 + -1 C_bb1377 = -23; /*Phase_8.2 Inst in Line 44f; 1 Inst in Line 450; */
-10 L_44b_Pbb8 + -1 C_bb1376 = -12; /*Phase_8.2 Inst in Line 44b; */
-10 L_44b_Pbb8 + -10 L_44a_Pbb8 + -1 C_bb1375 = -30; /*Phase_8.6 Inst in Line 44a; 4 Inst in Line 44b; */
-10 L_433_Pbb8 + -10 L_432_Pbb8 + -1 C_bb1374 = -25; /*Phase_8.1 Inst in Line 432; 4 Inst in Line 433; */
-10 L_432_Pbb8 + -1 C_bb1373 = -16; /*Phase_8.6 Inst in Line 432; */
-10 L_432_Pbb8 + -10 L_431_Pbb8 + -1 C_bb1372 = -26; /*Phase_8.5 Inst in Line 431; 1 Inst in Line 432; */
-10 L_431_Pbb8 + -10 L_430_Pbb8 + -1 C_bb1371 = -26; /*Phase_8.3 Inst in Line 430; 3 Inst in Line 431; */
-10 L_430_Pbb8 + -10 L_42f_Pbb8 + -1 C_bb1370 = -28; /*Phase_8.3 Inst in Line 42f; 5 Inst in Line 430; */
-10 L_42f_Pbb8 + -1 C_bb1369 = -13; /*Phase_8.3 Inst in Line 42f; */
-10 L_42d_Pbb8 + -10 L_42c_Pbb8 + -1 C_bb1368 = -32; /*Phase_8.4 Inst in Line 42c; 8 Inst in Line 42d; */
-10 L_42f_Pbb8 + -10 L_42e_Pbb8 + -1 C_bb1367 = -23; /*Phase_8.1 Inst in Line 42e; 2 Inst in Line 42f; */
-10 L_42c_Pbb8 + -1 C_bb1366 = -13; /*Phase_8.3 Inst in Line 42c; */
-10 L_42e_Pbb8 + -1 C_bb1365 = -13; /*Phase_8.3 Inst in Line 42e; */
-10 L_42c_Pbb8 + -10 L_42b_Pbb8 + -1 C_bb1364 = -23; /*Phase_8.2 Inst in Line 42b; 1 Inst in Line 42c; */
-10 L_42e_Pbb8 + -1 C_bb1363 = -14; /*Phase_8.4 Inst in Line 42e; */
-10 L_42b_Pbb8 + -1 C_bb1362 = -13; /*Phase_8.3 Inst in Line 42b; */
-10 L_42b_Pbb8 + -10 L_42a_Pbb8 + -10 L_429_Pbb8 + -10 L_428_Pbb8 + -10 L_427_Pbb8 + -1 C_bb1361 = -81; /*Phase_8.4 Inst in Line 427; 8 Inst in Line 428; 8 Inst in Line 429; 8 Inst in Line 42a; 3 Inst in Line 42b; */
-10 L_49a + -10 L_499 + -1 C_bb1360 = -27; /*Phase_0.6 Inst in Line 499; 1 Inst in Line 49a; */
-10 L_49e + -10 L_49d + -10 L_49c + -1 C_bb1359 = -46; /*Phase_0.7 Inst in Line 49c; 8 Inst in Line 49d; 1 Inst in Line 49e; */
-10 L_4a3 + -1 C_bb1358 = -12; /*Phase_0.2 Inst in Line 4a3; */
-10 L_499 + -10 L_498 + -10 L_497 + -1 C_bb1357 = -43; /*Phase_0.3 Inst in Line 497; 8 Inst in Line 498; 2 Inst in Line 499; */
-10 L_49c + -10 L_49b + -10 L_49a + -1 C_bb1356 = -46; /*Phase_0.7 Inst in Line 49a; 8 Inst in Line 49b; 1 Inst in Line 49c; */
-10 L_497 + -1 C_bb1355 = -14; /*Phase_0.4 Inst in Line 497; */
-10 L_497 + -10 L_496 + -1 C_bb1354 = -24; /*Phase_0.3 Inst in Line 496; 1 Inst in Line 497; */
-10 L_486 + -1 C_bb1353 = -12; /*Phase_0.2 Inst in Line 486; */
-10 L_486 + -10 L_485 + -1 C_bb1352 = -22; /*Phase_0.1 Inst in Line 485; 1 Inst in Line 486; */
-10 L_4a2 + -10 L_4a1 + -1 C_bb1351 = -29; /*Phase_0.7 Inst in Line 4a1; 2 Inst in Line 4a2; */
-10 L_491 + -1 C_bb1350 = -11; /*Phase_0.1 Inst in Line 491; */
-10 L_47d + -1 C_bb1349 = -12; /*Phase_0.2 Inst in Line 47d; */
-10 L_48d + -10 L_48c + -1 C_bb1348 = -27; /*Phase_0.5 Inst in Line 48c; 2 Inst in Line 48d; */
-10 L_491 + -10 L_490 + -10 L_48f + -1 C_bb1347 = -45; /*Phase_0.6 Inst in Line 48f; 8 Inst in Line 490; 1 Inst in Line 491; */
-10 L_48c + -10 L_48b + -10 L_48a + -1 C_bb1346 = -43; /*Phase_0.2 Inst in Line 48a; 8 Inst in Line 48b; 3 Inst in Line 48c; */
-10 L_485 + -10 L_484 + -1 C_bb1345 = -29; /*Phase_0.2 Inst in Line 484; 7 Inst in Line 485; */
-10 L_4a1 + -10 L_4a0 + -10 L_49f + -1 C_bb1344 = -46; /*Phase_0.7 Inst in Line 49f; 8 Inst in Line 4a0; 1 Inst in Line 4a1; */
-10 L_484 + -1 C_bb1343 = -11; /*Phase_0.1 Inst in Line 484; */
-10 L_489 + -10 L_488 + -10 L_487 + -1 C_bb1342 = -49; /*Phase_0.5 Inst in Line 487; 8 Inst in Line 488; 6 Inst in Line 489; */
-10 L_487 + -10 L_486 + -1 C_bb1341 = -24; /*Phase_0.1 Inst in Line 486; 3 Inst in Line 487; */
-10 L_491 + -1 C_bb1340 = -14; /*Phase_0.4 Inst in Line 491; */
-10 L_47c + -10 L_47b + -10 L_47a + -1 C_bb1339 = -48; /*Phase_0.2 Inst in Line 47a; 8 Inst in Line 47b; 8 Inst in Line 47c; */
-10 L_48f + -10 L_48e + -10 L_48d + -1 C_bb1338 = -46; /*Phase_0.6 Inst in Line 48d; 8 Inst in Line 48e; 2 Inst in Line 48f; */
-10 L_48a + -1 C_bb1337 = -14; /*Phase_0.4 Inst in Line 48a; */
-10 L_49f + -10 L_49e + -1 C_bb1336 = -28; /*Phase_0.7 Inst in Line 49e; 1 Inst in Line 49f; */
-10 L_484 + -10 L_483 + -1 C_bb1335 = -27; /*Phase_0.2 Inst in Line 483; 5 Inst in Line 484; */
-10 L_486 + -1 C_bb1334 = -14; /*Phase_0.4 Inst in Line 486; */
-10 L_47a + -1 C_bb1333 = -14; /*Phase_0.4 Inst in Line 47a; */
-10 L_48a + -10 L_489 + -1 C_bb1332 = -24; /*Phase_0.2 Inst in Line 489; 2 Inst in Line 48a; */
-10 L_483 + -10 L_482 + -1 C_bb1331 = -34; /*Phase_0.8 Inst in Line 482; 6 Inst in Line 483; */
-10 L_4a3 + -10 L_4a2 + -1 C_bb1330 = -30; /*Phase_0.6 Inst in Line 4a2; 4 Inst in Line 4a3; */
-10 L_47a + -10 L_479 + -1 C_bb1329 = -29; /*Phase_0.7 Inst in Line 479; 2 Inst in Line 47a; */
-10 L_478 + -10 L_477 + -1 C_bb1328 = -29; /*Phase_0.8 Inst in Line 477; 1 Inst in Line 478; */
-10 L_481 + -10 L_480 + -10 L_47f + -1 C_bb1327 = -47; /*Phase_0.6 Inst in Line 47f; 8 Inst in Line 480; 3 Inst in Line 481; */
-10 L_481 + -1 C_bb1326 = -12; /*Phase_0.2 Inst in Line 481; */
-10 L_476 + -10 L_475 + -1 C_bb1325 = -33; /*Phase_0.5 Inst in Line 475; 8 Inst in Line 476; */
-10 L_481 + -1 C_bb1324 = -13; /*Phase_0.3 Inst in Line 481; */
-10 L_479 + -10 L_478 + -1 C_bb1323 = -25; /*Phase_0.4 Inst in Line 478; 1 Inst in Line 479; */
-10 L_47f + -10 L_47e + -10 L_47d + -1 C_bb1322 = -46; /*Phase_0.6 Inst in Line 47d; 8 Inst in Line 47e; 2 Inst in Line 47f; */
-10 L_475 + -10 L_474 + -1 C_bb1321 = -24; /*Phase_0.1 Inst in Line 474; 3 Inst in Line 475; */
-10 L_478 + -1 C_bb1320 = -13; /*Phase_0.3 Inst in Line 478; */
-10 L_474 + -1 C_bb1319 = -12; /*Phase_0.2 Inst in Line 474; */
-10 L_474 + -1 C_bb1318 = -12; /*Phase_0.2 Inst in Line 474; */
-10 L_474 + -10 L_473 + -1 C_bb1317 = -24; /*Phase_0.1 Inst in Line 473; 3 Inst in Line 474; */
-10 L_473 + -1 C_bb1316 = -15; /*Phase_0.5 Inst in Line 473; */
-10 L_44f + -1 C_bb1315 = -15; /*Phase_0.5 Inst in Line 44f; */
-10 L_44f_Pbb1314 + -10 L_44e_Pbb1314 + -10 L_44d_Pbb1314 + -1 C_bb1314 = -41; /*Phase_1314.2 Inst in Line 44d; 8 Inst in Line 44e; 1 Inst in Line 44f; */
-10 L_450_Pbb1310 + -1 C_bb1313 = -11; /*Phase_1310.1 Inst in Line 450; */
-10 L_451 + -10 L_450 + -1 C_bb1312 = -26; /*Phase_0.2 Inst in Line 450; 4 Inst in Line 451; */
-10 L_44d + -10 L_44c + -1 C_bb1311 = -30; /*Phase_0.4 Inst in Line 44c; 6 Inst in Line 44d; */
-10 L_450_Pbb1310 + -1 C_bb1310 = -14; /*Phase_1310.4 Inst in Line 450; */
-10 L_44c + -1 C_bb1309 = -14; /*Phase_0.4 Inst in Line 44c; */
-10 L_452 + -10 L_451 + -1 C_bb1308 = -26; /*Phase_0.4 Inst in Line 451; 2 Inst in Line 452; */
-10 L_44b + -1 C_bb1307 = -12; /*Phase_0.2 Inst in Line 44b; */
-10 L_450 + -10 L_44f + -1 C_bb1306 = -23; /*Phase_0.2 Inst in Line 44f; 1 Inst in Line 450; */
-10 L_44b + -1 C_bb1305 = -12; /*Phase_0.2 Inst in Line 44b; */
-10 L_44b + -10 L_44a + -1 C_bb1304 = -30; /*Phase_0.6 Inst in Line 44a; 4 Inst in Line 44b; */
-10 L_49a + -10 L_499 + -1 C_bb1303 = -27; /*Phase_0.6 Inst in Line 499; 1 Inst in Line 49a; */
-10 L_49e + -10 L_49d + -10 L_49c + -1 C_bb1302 = -46; /*Phase_0.7 Inst in Line 49c; 8 Inst in Line 49d; 1 Inst in Line 49e; */
-10 L_4a3 + -1 C_bb1301 = -12; /*Phase_0.2 Inst in Line 4a3; */
-10 L_499 + -10 L_498 + -10 L_497 + -1 C_bb1300 = -43; /*Phase_0.3 Inst in Line 497; 8 Inst in Line 498; 2 Inst in Line 499; */
-10 L_49c + -10 L_49b + -10 L_49a + -1 C_bb1299 = -46; /*Phase_0.7 Inst in Line 49a; 8 Inst in Line 49b; 1 Inst in Line 49c; */
-10 L_497 + -1 C_bb1298 = -14; /*Phase_0.4 Inst in Line 497; */
-10 L_497 + -10 L_496 + -1 C_bb1297 = -24; /*Phase_0.3 Inst in Line 496; 1 Inst in Line 497; */
-10 L_486 + -1 C_bb1296 = -12; /*Phase_0.2 Inst in Line 486; */
-10 L_486 + -10 L_485 + -1 C_bb1295 = -22; /*Phase_0.1 Inst in Line 485; 1 Inst in Line 486; */
-10 L_4a2 + -10 L_4a1 + -1 C_bb1294 = -29; /*Phase_0.7 Inst in Line 4a1; 2 Inst in Line 4a2; */
-10 L_491 + -1 C_bb1293 = -11; /*Phase_0.1 Inst in Line 491; */
-10 L_47d + -1 C_bb1292 = -12; /*Phase_0.2 Inst in Line 47d; */
-10 L_48d + -10 L_48c + -1 C_bb1291 = -27; /*Phase_0.5 Inst in Line 48c; 2 Inst in Line 48d; */
-10 L_491 + -10 L_490 + -10 L_48f + -1 C_bb1290 = -45; /*Phase_0.6 Inst in Line 48f; 8 Inst in Line 490; 1 Inst in Line 491; */
-10 L_48c + -10 L_48b + -10 L_48a + -1 C_bb1289 = -43; /*Phase_0.2 Inst in Line 48a; 8 Inst in Line 48b; 3 Inst in Line 48c; */
-10 L_485 + -10 L_484 + -1 C_bb1288 = -29; /*Phase_0.2 Inst in Line 484; 7 Inst in Line 485; */
-10 L_4a1 + -10 L_4a0 + -10 L_49f + -1 C_bb1287 = -46; /*Phase_0.7 Inst in Line 49f; 8 Inst in Line 4a0; 1 Inst in Line 4a1; */
-10 L_484 + -1 C_bb1286 = -11; /*Phase_0.1 Inst in Line 484; */
-10 L_489 + -10 L_488 + -10 L_487 + -1 C_bb1285 = -49; /*Phase_0.5 Inst in Line 487; 8 Inst in Line 488; 6 Inst in Line 489; */
-10 L_487 + -10 L_486 + -1 C_bb1284 = -24; /*Phase_0.1 Inst in Line 486; 3 Inst in Line 487; */
-10 L_491 + -1 C_bb1283 = -14; /*Phase_0.4 Inst in Line 491; */
-10 L_47c + -10 L_47b + -10 L_47a + -1 C_bb1282 = -48; /*Phase_0.2 Inst in Line 47a; 8 Inst in Line 47b; 8 Inst in Line 47c; */
-10 L_48f + -10 L_48e + -10 L_48d + -1 C_bb1281 = -46; /*Phase_0.6 Inst in Line 48d; 8 Inst in Line 48e; 2 Inst in Line 48f; */
-10 L_48a + -1 C_bb1280 = -14; /*Phase_0.4 Inst in Line 48a; */
-10 L_49f + -10 L_49e + -1 C_bb1279 = -28; /*Phase_0.7 Inst in Line 49e; 1 Inst in Line 49f; */
-10 L_484 + -10 L_483 + -1 C_bb1278 = -27; /*Phase_0.2 Inst in Line 483; 5 Inst in Line 484; */
-10 L_486 + -1 C_bb1277 = -14; /*Phase_0.4 Inst in Line 486; */
-10 L_47a + -1 C_bb1276 = -14; /*Phase_0.4 Inst in Line 47a; */
-10 L_48a + -10 L_489 + -1 C_bb1275 = -24; /*Phase_0.2 Inst in Line 489; 2 Inst in Line 48a; */
-10 L_483 + -10 L_482 + -1 C_bb1274 = -34; /*Phase_0.8 Inst in Line 482; 6 Inst in Line 483; */
-10 L_4a3 + -10 L_4a2 + -1 C_bb1273 = -30; /*Phase_0.6 Inst in Line 4a2; 4 Inst in Line 4a3; */
-10 L_47a + -10 L_479 + -1 C_bb1272 = -29; /*Phase_0.7 Inst in Line 479; 2 Inst in Line 47a; */
-10 L_478 + -10 L_477 + -1 C_bb1271 = -29; /*Phase_0.8 Inst in Line 477; 1 Inst in Line 478; */
-10 L_481 + -10 L_480 + -10 L_47f + -1 C_bb1270 = -47; /*Phase_0.6 Inst in Line 47f; 8 Inst in Line 480; 3 Inst in Line 481; */
-10 L_481 + -1 C_bb1269 = -12; /*Phase_0.2 Inst in Line 481; */
-10 L_476 + -10 L_475 + -1 C_bb1268 = -33; /*Phase_0.5 Inst in Line 475; 8 Inst in Line 476; */
-10 L_481 + -1 C_bb1267 = -13; /*Phase_0.3 Inst in Line 481; */
-10 L_479 + -10 L_478 + -1 C_bb1266 = -25; /*Phase_0.4 Inst in Line 478; 1 Inst in Line 479; */
-10 L_47f + -10 L_47e + -10 L_47d + -1 C_bb1265 = -46; /*Phase_0.6 Inst in Line 47d; 8 Inst in Line 47e; 2 Inst in Line 47f; */
-10 L_475 + -10 L_474 + -1 C_bb1264 = -24; /*Phase_0.1 Inst in Line 474; 3 Inst in Line 475; */
-10 L_478 + -1 C_bb1263 = -13; /*Phase_0.3 Inst in Line 478; */
-10 L_474 + -1 C_bb1262 = -12; /*Phase_0.2 Inst in Line 474; */
-10 L_474 + -1 C_bb1261 = -12; /*Phase_0.2 Inst in Line 474; */
-10 L_474 + -10 L_473 + -1 C_bb1260 = -24; /*Phase_0.1 Inst in Line 473; 3 Inst in Line 474; */
-10 L_473 + -1 C_bb1259 = -15; /*Phase_0.5 Inst in Line 473; */
-10 L_44f + -1 C_bb1258 = -15; /*Phase_0.5 Inst in Line 44f; */
-10 L_44f_Pbb1257 + -10 L_44e_Pbb1257 + -10 L_44d_Pbb1257 + -1 C_bb1257 = -41; /*Phase_1257.2 Inst in Line 44d; 8 Inst in Line 44e; 1 Inst in Line 44f; */
-10 L_450_Pbb1253 + -1 C_bb1256 = -11; /*Phase_1253.1 Inst in Line 450; */
-10 L_451 + -10 L_450 + -1 C_bb1255 = -26; /*Phase_0.2 Inst in Line 450; 4 Inst in Line 451; */
-10 L_44d + -10 L_44c + -1 C_bb1254 = -30; /*Phase_0.4 Inst in Line 44c; 6 Inst in Line 44d; */
-10 L_450_Pbb1253 + -1 C_bb1253 = -14; /*Phase_1253.4 Inst in Line 450; */
-10 L_44c + -1 C_bb1252 = -14; /*Phase_0.4 Inst in Line 44c; */
-10 L_452 + -10 L_451 + -1 C_bb1251 = -26; /*Phase_0.4 Inst in Line 451; 2 Inst in Line 452; */
-10 L_44b + -1 C_bb1250 = -12; /*Phase_0.2 Inst in Line 44b; */
-10 L_450 + -10 L_44f + -1 C_bb1249 = -23; /*Phase_0.2 Inst in Line 44f; 1 Inst in Line 450; */
-10 L_44b + -1 C_bb1248 = -12; /*Phase_0.2 Inst in Line 44b; */
-10 L_44b + -10 L_44a + -1 C_bb1247 = -30; /*Phase_0.6 Inst in Line 44a; 4 Inst in Line 44b; */
-10 L_49a + -10 L_499 + -1 C_bb1246 = -27; /*Phase_0.6 Inst in Line 499; 1 Inst in Line 49a; */
-10 L_49e + -10 L_49d + -10 L_49c + -1 C_bb1245 = -46; /*Phase_0.7 Inst in Line 49c; 8 Inst in Line 49d; 1 Inst in Line 49e; */
-10 L_4a3 + -1 C_bb1244 = -12; /*Phase_0.2 Inst in Line 4a3; */
-10 L_499 + -10 L_498 + -10 L_497 + -1 C_bb1243 = -43; /*Phase_0.3 Inst in Line 497; 8 Inst in Line 498; 2 Inst in Line 499; */
-10 L_49c + -10 L_49b + -10 L_49a + -1 C_bb1242 = -46; /*Phase_0.7 Inst in Line 49a; 8 Inst in Line 49b; 1 Inst in Line 49c; */
-10 L_497 + -1 C_bb1241 = -14; /*Phase_0.4 Inst in Line 497; */
-10 L_497 + -10 L_496 + -1 C_bb1240 = -24; /*Phase_0.3 Inst in Line 496; 1 Inst in Line 497; */
-10 L_486 + -1 C_bb1239 = -12; /*Phase_0.2 Inst in Line 486; */
-10 L_486 + -10 L_485 + -1 C_bb1238 = -22; /*Phase_0.1 Inst in Line 485; 1 Inst in Line 486; */
-10 L_4a2 + -10 L_4a1 + -1 C_bb1237 = -29; /*Phase_0.7 Inst in Line 4a1; 2 Inst in Line 4a2; */
-10 L_491 + -1 C_bb1236 = -11; /*Phase_0.1 Inst in Line 491; */
-10 L_47d + -1 C_bb1235 = -12; /*Phase_0.2 Inst in Line 47d; */
-10 L_48d + -10 L_48c + -1 C_bb1234 = -27; /*Phase_0.5 Inst in Line 48c; 2 Inst in Line 48d; */
-10 L_491 + -10 L_490 + -10 L_48f + -1 C_bb1233 = -45; /*Phase_0.6 Inst in Line 48f; 8 Inst in Line 490; 1 Inst in Line 491; */
-10 L_48c + -10 L_48b + -10 L_48a + -1 C_bb1232 = -43; /*Phase_0.2 Inst in Line 48a; 8 Inst in Line 48b; 3 Inst in Line 48c; */
-10 L_485 + -10 L_484 + -1 C_bb1231 = -29; /*Phase_0.2 Inst in Line 484; 7 Inst in Line 485; */
-10 L_4a1 + -10 L_4a0 + -10 L_49f + -1 C_bb1230 = -46; /*Phase_0.7 Inst in Line 49f; 8 Inst in Line 4a0; 1 Inst in Line 4a1; */
-10 L_484 + -1 C_bb1229 = -11; /*Phase_0.1 Inst in Line 484; */
-10 L_489 + -10 L_488 + -10 L_487 + -1 C_bb1228 = -49; /*Phase_0.5 Inst in Line 487; 8 Inst in Line 488; 6 Inst in Line 489; */
-10 L_487 + -10 L_486 + -1 C_bb1227 = -24; /*Phase_0.1 Inst in Line 486; 3 Inst in Line 487; */
-10 L_491 + -1 C_bb1226 = -14; /*Phase_0.4 Inst in Line 491; */
-10 L_47c + -10 L_47b + -10 L_47a + -1 C_bb1225 = -48; /*Phase_0.2 Inst in Line 47a; 8 Inst in Line 47b; 8 Inst in Line 47c; */
-10 L_48f + -10 L_48e + -10 L_48d + -1 C_bb1224 = -46; /*Phase_0.6 Inst in Line 48d; 8 Inst in Line 48e; 2 Inst in Line 48f; */
-10 L_48a + -1 C_bb1223 = -14; /*Phase_0.4 Inst in Line 48a; */
-10 L_49f + -10 L_49e + -1 C_bb1222 = -28; /*Phase_0.7 Inst in Line 49e; 1 Inst in Line 49f; */
-10 L_484 + -10 L_483 + -1 C_bb1221 = -27; /*Phase_0.2 Inst in Line 483; 5 Inst in Line 484; */
-10 L_486 + -1 C_bb1220 = -14; /*Phase_0.4 Inst in Line 486; */
-10 L_47a + -1 C_bb1219 = -14; /*Phase_0.4 Inst in Line 47a; */
-10 L_48a + -10 L_489 + -1 C_bb1218 = -24; /*Phase_0.2 Inst in Line 489; 2 Inst in Line 48a; */
-10 L_483 + -10 L_482 + -1 C_bb1217 = -34; /*Phase_0.8 Inst in Line 482; 6 Inst in Line 483; */
-10 L_4a3 + -10 L_4a2 + -1 C_bb1216 = -30; /*Phase_0.6 Inst in Line 4a2; 4 Inst in Line 4a3; */
-10 L_47a + -10 L_479 + -1 C_bb1215 = -29; /*Phase_0.7 Inst in Line 479; 2 Inst in Line 47a; */
-10 L_478 + -10 L_477 + -1 C_bb1214 = -29; /*Phase_0.8 Inst in Line 477; 1 Inst in Line 478; */
-10 L_481 + -10 L_480 + -10 L_47f + -1 C_bb1213 = -47; /*Phase_0.6 Inst in Line 47f; 8 Inst in Line 480; 3 Inst in Line 481; */
-10 L_481 + -1 C_bb1212 = -12; /*Phase_0.2 Inst in Line 481; */
-10 L_476 + -10 L_475 + -1 C_bb1211 = -33; /*Phase_0.5 Inst in Line 475; 8 Inst in Line 476; */
-10 L_481 + -1 C_bb1210 = -13; /*Phase_0.3 Inst in Line 481; */
-10 L_479 + -10 L_478 + -1 C_bb1209 = -25; /*Phase_0.4 Inst in Line 478; 1 Inst in Line 479; */
-10 L_47f + -10 L_47e + -10 L_47d + -1 C_bb1208 = -46; /*Phase_0.6 Inst in Line 47d; 8 Inst in Line 47e; 2 Inst in Line 47f; */
-10 L_475 + -10 L_474 + -1 C_bb1207 = -24; /*Phase_0.1 Inst in Line 474; 3 Inst in Line 475; */
-10 L_478 + -1 C_bb1206 = -13; /*Phase_0.3 Inst in Line 478; */
-10 L_474 + -1 C_bb1205 = -12; /*Phase_0.2 Inst in Line 474; */
-10 L_474 + -1 C_bb1204 = -12; /*Phase_0.2 Inst in Line 474; */
-10 L_474 + -10 L_473 + -1 C_bb1203 = -24; /*Phase_0.1 Inst in Line 473; 3 Inst in Line 474; */
-10 L_473 + -1 C_bb1202 = -15; /*Phase_0.5 Inst in Line 473; */
-10 L_44f + -1 C_bb1201 = -15; /*Phase_0.5 Inst in Line 44f; */
-10 L_44f_Pbb1200 + -10 L_44e_Pbb1200 + -10 L_44d_Pbb1200 + -1 C_bb1200 = -41; /*Phase_1200.2 Inst in Line 44d; 8 Inst in Line 44e; 1 Inst in Line 44f; */
-10 L_450_Pbb1196 + -1 C_bb1199 = -11; /*Phase_1196.1 Inst in Line 450; */
-10 L_451 + -10 L_450 + -1 C_bb1198 = -26; /*Phase_0.2 Inst in Line 450; 4 Inst in Line 451; */
-10 L_44d + -10 L_44c + -1 C_bb1197 = -30; /*Phase_0.4 Inst in Line 44c; 6 Inst in Line 44d; */
-10 L_450_Pbb1196 + -1 C_bb1196 = -14; /*Phase_1196.4 Inst in Line 450; */
-10 L_44c + -1 C_bb1195 = -14; /*Phase_0.4 Inst in Line 44c; */
-10 L_452 + -10 L_451 + -1 C_bb1194 = -26; /*Phase_0.4 Inst in Line 451; 2 Inst in Line 452; */
-10 L_44b + -1 C_bb1193 = -12; /*Phase_0.2 Inst in Line 44b; */
-10 L_450 + -10 L_44f + -1 C_bb1192 = -23; /*Phase_0.2 Inst in Line 44f; 1 Inst in Line 450; */
-10 L_44b + -1 C_bb1191 = -12; /*Phase_0.2 Inst in Line 44b; */
-10 L_44b + -10 L_44a + -1 C_bb1190 = -30; /*Phase_0.6 Inst in Line 44a; 4 Inst in Line 44b; */
-10 L_4ab + -10 L_4aa + -1 C_bb1189 = -28; /*Phase_0.1 Inst in Line 4aa; 7 Inst in Line 4ab; */
-10 L_4aa + -1 C_bb1188 = -12; /*Phase_0.2 Inst in Line 4aa; */
-10 L_4a8 + -1 C_bb1187 = -14; /*Phase_0.4 Inst in Line 4a8; */
-10 L_4ac + -10 L_4ab + -1 C_bb1186 = -28; /*Phase_0.1 Inst in Line 4ab; 7 Inst in Line 4ac; */
-10 L_4a8 + -1 C_bb1185 = -12; /*Phase_0.2 Inst in Line 4a8; */
-10 L_4aa + -10 L_4a9 + -1 C_bb1184 = -28; /*Phase_0.3 Inst in Line 4a9; 5 Inst in Line 4aa; */
-10 L_4a7 + -1 C_bb1183 = -13; /*Phase_0.3 Inst in Line 4a7; */
-10 L_4a7 + -1 C_bb1182 = -15; /*Phase_0.5 Inst in Line 4a7; */
-10 L_4a9 + -1 C_bb1181 = -11; /*Phase_0.1 Inst in Line 4a9; */
-10 L_4a8 + -1 C_bb1180 = -12; /*Phase_0.2 Inst in Line 4a8; */
-10 L_4a6 + -1 C_bb1179 = -16; /*Phase_0.6 Inst in Line 4a6; */
-10 L_4a9 + -1 C_bb1178 = -14; /*Phase_0.4 Inst in Line 4a9; */
-10 L_4a6 + -1 C_bb1177 = -12; /*Phase_0.2 Inst in Line 4a6; */
-10 L_4a5 + -1 C_bb1176 = -16; /*Phase_0.6 Inst in Line 4a5; */
-10 L_44f + -1 C_bb1175 = -15; /*Phase_0.5 Inst in Line 44f; */
-10 L_44f_Pbb1174 + -10 L_44e_Pbb1174 + -10 L_44d_Pbb1174 + -1 C_bb1174 = -41; /*Phase_1174.2 Inst in Line 44d; 8 Inst in Line 44e; 1 Inst in Line 44f; */
-10 L_450_Pbb1170 + -1 C_bb1173 = -11; /*Phase_1170.1 Inst in Line 450; */
-10 L_451 + -10 L_450 + -1 C_bb1172 = -26; /*Phase_0.2 Inst in Line 450; 4 Inst in Line 451; */
-10 L_44d + -10 L_44c + -1 C_bb1171 = -30; /*Phase_0.4 Inst in Line 44c; 6 Inst in Line 44d; */
-10 L_450_Pbb1170 + -1 C_bb1170 = -14; /*Phase_1170.4 Inst in Line 450; */
-10 L_44c + -1 C_bb1169 = -14; /*Phase_0.4 Inst in Line 44c; */
-10 L_452 + -10 L_451 + -1 C_bb1168 = -26; /*Phase_0.4 Inst in Line 451; 2 Inst in Line 452; */
-10 L_44b + -1 C_bb1167 = -12; /*Phase_0.2 Inst in Line 44b; */
-10 L_450 + -10 L_44f + -1 C_bb1166 = -23; /*Phase_0.2 Inst in Line 44f; 1 Inst in Line 450; */
-10 L_44b + -1 C_bb1165 = -12; /*Phase_0.2 Inst in Line 44b; */
-10 L_44b + -10 L_44a + -1 C_bb1164 = -30; /*Phase_0.6 Inst in Line 44a; 4 Inst in Line 44b; */
-10 L_4e4 + -1 C_bb1163 = -11; /*Phase_0.1 Inst in Line 4e4; */
-10 L_4e4 + -1 C_bb1162 = -11; /*Phase_0.1 Inst in Line 4e4; */
-10 L_4da + -1 C_bb1161 = -12; /*Phase_0.2 Inst in Line 4da; */
-10 L_4e4 + -1 C_bb1160 = -11; /*Phase_0.1 Inst in Line 4e4; */
-10 L_4e5 + -10 L_4e4 + -1 C_bb1159 = -22; /*Phase_0.1 Inst in Line 4e4; 1 Inst in Line 4e5; */
-10 L_4da + -10 L_4d9 + -10 L_4d8 + -10 L_4d7 + -10 L_4d6 + -10 L_4d5 + -1 C_bb1158 = -104; /*Phase_0.8 Inst in Line 4d5; 8 Inst in Line 4d6; 8 Inst in Line 4d7; 8 Inst in Line 4d8; 8 Inst in Line 4d9; 4 Inst in Line 4da; */
-10 L_4e3 + -10 L_4e2 + -10 L_4e1 + -1 C_bb1157 = -50; /*Phase_0.4 Inst in Line 4e1; 8 Inst in Line 4e2; 8 Inst in Line 4e3; */
-10 L_4e4 + -1 C_bb1156 = -14; /*Phase_0.4 Inst in Line 4e4; */
-10 L_4d4 + -1 C_bb1155 = -14; /*Phase_0.4 Inst in Line 4d4; */
-10 L_4e1 + -1 C_bb1154 = -12; /*Phase_0.2 Inst in Line 4e1; */
-10 L_4d4 + -1 C_bb1153 = -13; /*Phase_0.3 Inst in Line 4d4; */
-10 L_4e1 + -10 L_4e0 + -1 C_bb1152 = -26; /*Phase_0.4 Inst in Line 4e0; 2 Inst in Line 4e1; */
-10 L_4d4 + -10 L_4d3 + -1 C_bb1151 = -24; /*Phase_0.3 Inst in Line 4d3; 1 Inst in Line 4d4; */
-10 L_4db + -1 C_bb1150 = -12; /*Phase_0.2 Inst in Line 4db; */
-10 L_4d3 + -1 C_bb1149 = -11; /*Phase_0.1 Inst in Line 4d3; */
-10 L_4d3 + -10 L_4d2 + -10 L_4d1 + -10 L_4d0 + -1 C_bb1148 = -65; /*Phase_0.5 Inst in Line 4d0; 8 Inst in Line 4d1; 8 Inst in Line 4d2; 4 Inst in Line 4d3; */
-10 L_4d0 + -10 L_4cf + -10 L_4ce + -10 L_4cd + -10 L_4cc + -10 L_4cb + -10 L_4ca + -10 L_4c9 + -10 L_4c8 + -10 L_4c7 + -1 C_bb1147 = -175; /*Phase_0.8 Inst in Line 4c7; 8 Inst in Line 4c8; 8 Inst in Line 4c9; 8 Inst in Line 4ca; 8 Inst in Line 4cb; 8 Inst in Line 4cc; 8 Inst in Line 4cd; 8 Inst in Line 4ce; 8 Inst in Line 4cf; 3 Inst in Line 4d0; */
-10 L_4dd + -1 C_bb1146 = -15; /*Phase_0.5 Inst in Line 4dd; */
-10 L_4c6 + -1 C_bb1145 = -16; /*Phase_0.6 Inst in Line 4c6; */
-10 L_4e0 + -10 L_4df + -10 L_4de + -10 L_4dd + -1 C_bb1144 = -63; /*Phase_0.3 Inst in Line 4dd; 8 Inst in Line 4de; 8 Inst in Line 4df; 4 Inst in Line 4e0; */
-10 L_4dc + -1 C_bb1143 = -12; /*Phase_0.2 Inst in Line 4dc; */
-10 L_4dc + -1 C_bb1142 = -13; /*Phase_0.3 Inst in Line 4dc; */
-10 L_4db + -1 C_bb1141 = -15; /*Phase_0.5 Inst in Line 4db; */
-10 L_4c6 + -10 L_4c5 + -1 C_bb1140 = -23; /*Phase_0.1 Inst in Line 4c5; 2 Inst in Line 4c6; */
-10 L_4dc + -1 C_bb1139 = -13; /*Phase_0.3 Inst in Line 4dc; */
-10 L_4b4 + -1 C_bb1138 = -12; /*Phase_0.2 Inst in Line 4b4; */
-10 L_4db + -10 L_4da + -1 C_bb1137 = -23; /*Phase_0.2 Inst in Line 4da; 1 Inst in Line 4db; */
-10 L_4ba + -10 L_4b9 + -1 C_bb1136 = -23; /*Phase_0.1 Inst in Line 4b9; 2 Inst in Line 4ba; */
-10 L_4c5 + -10 L_4c4 + -1 C_bb1135 = -34; /*Phase_0.7 Inst in Line 4c4; 7 Inst in Line 4c5; */
-10 L_4b4 + -1 C_bb1134 = -13; /*Phase_0.3 Inst in Line 4b4; */
-10 L_4b9 + -1 C_bb1133 = -13; /*Phase_0.3 Inst in Line 4b9; */
-10 L_4be + -1 C_bb1132 = -13; /*Phase_0.3 Inst in Line 4be; */
-10 L_4b4 + -1 C_bb1131 = -12; /*Phase_0.2 Inst in Line 4b4; */
-10 L_4b9 + -10 L_4b8 + -1 C_bb1130 = -26; /*Phase_0.2 Inst in Line 4b8; 4 Inst in Line 4b9; */
-10 L_4b4 + -10 L_4b3 + -1 C_bb1129 = -24; /*Phase_0.3 Inst in Line 4b3; 1 Inst in Line 4b4; */
-10 L_4b5 + -1 C_bb1128 = -11; /*Phase_0.1 Inst in Line 4b5; */
-10 L_4be + -10 L_4bd + -1 C_bb1127 = -23; /*Phase_0.1 Inst in Line 4bd; 2 Inst in Line 4be; */
-10 L_4ba + -1 C_bb1126 = -13; /*Phase_0.3 Inst in Line 4ba; */
-10 L_4b3 + -10 L_4b2 + -1 C_bb1125 = -27; /*Phase_0.2 Inst in Line 4b2; 5 Inst in Line 4b3; */
-10 L_4bd + -1 C_bb1124 = -12; /*Phase_0.2 Inst in Line 4bd; */
-10 L_4b8 + -1 C_bb1123 = -16; /*Phase_0.6 Inst in Line 4b8; */
-10 L_4b2 + -1 C_bb1122 = -13; /*Phase_0.3 Inst in Line 4b2; */
-10 L_4bc + -1 C_bb1121 = -12; /*Phase_0.2 Inst in Line 4bc; */
-10 L_4bc + -10 L_4bb + -1 C_bb1120 = -27; /*Phase_0.3 Inst in Line 4bb; 4 Inst in Line 4bc; */
-10 L_4ba + -1 C_bb1119 = -13; /*Phase_0.3 Inst in Line 4ba; */
-10 L_4b7 + -1 C_bb1118 = -11; /*Phase_0.1 Inst in Line 4b7; */
-10 L_4bd + -10 L_4bc + -1 C_bb1117 = -25; /*Phase_0.2 Inst in Line 4bc; 3 Inst in Line 4bd; */
-10 L_4b2 + -1 C_bb1116 = -13; /*Phase_0.3 Inst in Line 4b2; */
-10 L_4bd + -1 C_bb1115 = -12; /*Phase_0.2 Inst in Line 4bd; */
-10 L_4bb + -1 C_bb1114 = -12; /*Phase_0.2 Inst in Line 4bb; */
-10 L_4b7 + -1 C_bb1113 = -12; /*Phase_0.2 Inst in Line 4b7; */
-10 L_4b1 + -1 C_bb1112 = -12; /*Phase_0.2 Inst in Line 4b1; */
-10 L_4bb + -1 C_bb1111 = -13; /*Phase_0.3 Inst in Line 4bb; */
-10 L_4b1 + -1 C_bb1110 = -13; /*Phase_0.3 Inst in Line 4b1; */
-10 L_4b6 + -1 C_bb1109 = -16; /*Phase_0.6 Inst in Line 4b6; */
-10 L_4b7 + -1 C_bb1108 = -15; /*Phase_0.5 Inst in Line 4b7; */
-10 L_4b1 + -1 C_bb1107 = -12; /*Phase_0.2 Inst in Line 4b1; */
-10 L_4b6 + -10 L_4b5 + -1 C_bb1106 = -26; /*Phase_0.4 Inst in Line 4b5; 2 Inst in Line 4b6; */
-10 L_4b1 + -10 L_4b0 + -1 C_bb1105 = -29; /*Phase_0.8 Inst in Line 4b0; 1 Inst in Line 4b1; */
-10 L_4b5 + -1 C_bb1104 = -13; /*Phase_0.3 Inst in Line 4b5; */
-10 L_4af + -1 C_bb1103 = -14; /*Phase_0.4 Inst in Line 4af; */
-10 L_4af + -10 L_4ae + -10 L_4ad + -1 C_bb1102 = -43; /*Phase_0.1 Inst in Line 4ad; 8 Inst in Line 4ae; 4 Inst in Line 4af; */
-10 L_44f + -1 C_bb1101 = -15; /*Phase_0.5 Inst in Line 44f; */
-10 L_44f_Pbb1100 + -10 L_44e_Pbb1100 + -10 L_44d_Pbb1100 + -1 C_bb1100 = -41; /*Phase_1100.2 Inst in Line 44d; 8 Inst in Line 44e; 1 Inst in Line 44f; */
-10 L_450_Pbb1096 + -1 C_bb1099 = -11; /*Phase_1096.1 Inst in Line 450; */
-10 L_451 + -10 L_450 + -1 C_bb1098 = -26; /*Phase_0.2 Inst in Line 450; 4 Inst in Line 451; */
-10 L_44d + -10 L_44c + -1 C_bb1097 = -30; /*Phase_0.4 Inst in Line 44c; 6 Inst in Line 44d; */
-10 L_450_Pbb1096 + -1 C_bb1096 = -14; /*Phase_1096.4 Inst in Line 450; */
-10 L_44c + -1 C_bb1095 = -14; /*Phase_0.4 Inst in Line 44c; */
-10 L_452 + -10 L_451 + -1 C_bb1094 = -26; /*Phase_0.4 Inst in Line 451; 2 Inst in Line 452; */
-10 L_44b + -1 C_bb1093 = -12; /*Phase_0.2 Inst in Line 44b; */
-10 L_450 + -10 L_44f + -1 C_bb1092 = -23; /*Phase_0.2 Inst in Line 44f; 1 Inst in Line 450; */
-10 L_44b + -1 C_bb1091 = -12; /*Phase_0.2 Inst in Line 44b; */
-10 L_44b + -10 L_44a + -1 C_bb1090 = -30; /*Phase_0.6 Inst in Line 44a; 4 Inst in Line 44b; */
-10 L_44f + -1 C_bb1089 = -15; /*Phase_0.5 Inst in Line 44f; */
-10 L_44f_Pbb1088 + -10 L_44e_Pbb1088 + -10 L_44d_Pbb1088 + -1 C_bb1088 = -41; /*Phase_1088.2 Inst in Line 44d; 8 Inst in Line 44e; 1 Inst in Line 44f; */
-10 L_450_Pbb1084 + -1 C_bb1087 = -11; /*Phase_1084.1 Inst in Line 450; */
-10 L_451 + -10 L_450 + -1 C_bb1086 = -26; /*Phase_0.2 Inst in Line 450; 4 Inst in Line 451; */
-10 L_44d + -10 L_44c + -1 C_bb1085 = -30; /*Phase_0.4 Inst in Line 44c; 6 Inst in Line 44d; */
-10 L_450_Pbb1084 + -1 C_bb1084 = -14; /*Phase_1084.4 Inst in Line 450; */
-10 L_44c + -1 C_bb1083 = -14; /*Phase_0.4 Inst in Line 44c; */
-10 L_452 + -10 L_451 + -1 C_bb1082 = -26; /*Phase_0.4 Inst in Line 451; 2 Inst in Line 452; */
-10 L_44b + -1 C_bb1081 = -12; /*Phase_0.2 Inst in Line 44b; */
-10 L_450 + -10 L_44f + -1 C_bb1080 = -23; /*Phase_0.2 Inst in Line 44f; 1 Inst in Line 450; */
-10 L_44b + -1 C_bb1079 = -12; /*Phase_0.2 Inst in Line 44b; */
-10 L_44b + -10 L_44a + -1 C_bb1078 = -30; /*Phase_0.6 Inst in Line 44a; 4 Inst in Line 44b; */
-10 L_461 + -10 L_460 + -1 C_bb1077 = -36; /*Phase_0.8 Inst in Line 460; 8 Inst in Line 461; */
-10 L_459 + -10 L_458 + -10 L_457 + -10 L_456 + -10 L_455 + -1 C_bb1076 = -83; /*Phase_0.1 Inst in Line 455; 8 Inst in Line 456; 8 Inst in Line 457; 8 Inst in Line 458; 8 Inst in Line 459; */
-10 L_45f + -10 L_45e + -10 L_45d + -1 C_bb1075 = -48; /*Phase_0.2 Inst in Line 45d; 8 Inst in Line 45e; 8 Inst in Line 45f; */
-10 L_455 + -1 C_bb1074 = -16; /*Phase_0.6 Inst in Line 455; */
-10 L_45d + -10 L_45c + -10 L_45b + -10 L_45a + -1 C_bb1073 = -70; /*Phase_0.8 Inst in Line 45a; 8 Inst in Line 45b; 8 Inst in Line 45c; 6 Inst in Line 45d; */
-10 L_453 + -1 C_bb1072 = -12; /*Phase_0.2 Inst in Line 453; */
-10 L_455 + -10 L_454 + -1 C_bb1071 = -23; /*Phase_0.2 Inst in Line 454; 1 Inst in Line 455; */
-10 L_453 + -1 C_bb1070 = -12; /*Phase_0.2 Inst in Line 453; */
-10 L_454 + -10 L_453 + -1 C_bb1069 = -23; /*Phase_0.2 Inst in Line 453; 1 Inst in Line 454; */
-10 L_453 + -1 C_bb1068 = -12; /*Phase_0.2 Inst in Line 453; */
-10 L_454 + -1 C_bb1067 = -15; /*Phase_0.5 Inst in Line 454; */
-10 L_452 + -1 C_bb1066 = -11; /*Phase_0.1 Inst in Line 452; */
-10 L_452 + -1 C_bb1065 = -14; /*Phase_0.4 Inst in Line 452; */
-10 L_4a4 + -10 L_4a3 + -1 C_bb1064 = -24; /*Phase_0.2 Inst in Line 4a3; 2 Inst in Line 4a4; */
-10 L_44f + -1 C_bb1063 = -15; /*Phase_0.5 Inst in Line 44f; */
-10 L_44f_Pbb1062 + -10 L_44e_Pbb1062 + -10 L_44d_Pbb1062 + -1 C_bb1062 = -41; /*Phase_1062.2 Inst in Line 44d; 8 Inst in Line 44e; 1 Inst in Line 44f; */
-10 L_450_Pbb1058 + -1 C_bb1061 = -11; /*Phase_1058.1 Inst in Line 450; */
-10 L_451 + -10 L_450 + -1 C_bb1060 = -26; /*Phase_0.2 Inst in Line 450; 4 Inst in Line 451; */
-10 L_44d + -10 L_44c + -1 C_bb1059 = -30; /*Phase_0.4 Inst in Line 44c; 6 Inst in Line 44d; */
-10 L_450_Pbb1058 + -1 C_bb1058 = -14; /*Phase_1058.4 Inst in Line 450; */
-10 L_44c + -1 C_bb1057 = -14; /*Phase_0.4 Inst in Line 44c; */
-10 L_452 + -10 L_451 + -1 C_bb1056 = -26; /*Phase_0.4 Inst in Line 451; 2 Inst in Line 452; */
-10 L_44b + -1 C_bb1055 = -12; /*Phase_0.2 Inst in Line 44b; */
-10 L_450 + -10 L_44f + -1 C_bb1054 = -23; /*Phase_0.2 Inst in Line 44f; 1 Inst in Line 450; */
-10 L_44b + -1 C_bb1053 = -12; /*Phase_0.2 Inst in Line 44b; */
-10 L_44b + -10 L_44a + -1 C_bb1052 = -30; /*Phase_0.6 Inst in Line 44a; 4 Inst in Line 44b; */
-10 L_44f + -1 C_bb1051 = -15; /*Phase_0.5 Inst in Line 44f; */
-10 L_44f_Pbb1050 + -10 L_44e_Pbb1050 + -10 L_44d_Pbb1050 + -1 C_bb1050 = -41; /*Phase_1050.2 Inst in Line 44d; 8 Inst in Line 44e; 1 Inst in Line 44f; */
-10 L_450_Pbb1046 + -1 C_bb1049 = -11; /*Phase_1046.1 Inst in Line 450; */
-10 L_451 + -10 L_450 + -1 C_bb1048 = -26; /*Phase_0.2 Inst in Line 450; 4 Inst in Line 451; */
-10 L_44d + -10 L_44c + -1 C_bb1047 = -30; /*Phase_0.4 Inst in Line 44c; 6 Inst in Line 44d; */
-10 L_450_Pbb1046 + -1 C_bb1046 = -14; /*Phase_1046.4 Inst in Line 450; */
-10 L_44c + -1 C_bb1045 = -14; /*Phase_0.4 Inst in Line 44c; */
-10 L_452 + -10 L_451 + -1 C_bb1044 = -26; /*Phase_0.4 Inst in Line 451; 2 Inst in Line 452; */
-10 L_44b + -1 C_bb1043 = -12; /*Phase_0.2 Inst in Line 44b; */
-10 L_450 + -10 L_44f + -1 C_bb1042 = -23; /*Phase_0.2 Inst in Line 44f; 1 Inst in Line 450; */
-10 L_44b + -1 C_bb1041 = -12; /*Phase_0.2 Inst in Line 44b; */
-10 L_44b + -10 L_44a + -1 C_bb1040 = -30; /*Phase_0.6 Inst in Line 44a; 4 Inst in Line 44b; */
-10 L_433 + -10 L_432 + -1 C_bb1039 = -25; /*Phase_0.1 Inst in Line 432; 4 Inst in Line 433; */
-10 L_432 + -1 C_bb1038 = -16; /*Phase_0.6 Inst in Line 432; */
-10 L_432 + -10 L_431 + -1 C_bb1037 = -26; /*Phase_0.5 Inst in Line 431; 1 Inst in Line 432; */
-10 L_431 + -10 L_430 + -1 C_bb1036 = -26; /*Phase_0.3 Inst in Line 430; 3 Inst in Line 431; */
-10 L_430 + -10 L_42f + -1 C_bb1035 = -28; /*Phase_0.3 Inst in Line 42f; 5 Inst in Line 430; */
-10 L_42f + -1 C_bb1034 = -13; /*Phase_0.3 Inst in Line 42f; */
-10 L_42d + -10 L_42c + -1 C_bb1033 = -32; /*Phase_0.4 Inst in Line 42c; 8 Inst in Line 42d; */
-10 L_42f + -10 L_42e + -1 C_bb1032 = -23; /*Phase_0.1 Inst in Line 42e; 2 Inst in Line 42f; */
-10 L_42c + -1 C_bb1031 = -13; /*Phase_0.3 Inst in Line 42c; */
-10 L_42e + -1 C_bb1030 = -13; /*Phase_0.3 Inst in Line 42e; */
-10 L_42c + -10 L_42b + -1 C_bb1029 = -23; /*Phase_0.2 Inst in Line 42b; 1 Inst in Line 42c; */
-10 L_42e + -1 C_bb1028 = -14; /*Phase_0.4 Inst in Line 42e; */
-10 L_42b + -1 C_bb1027 = -13; /*Phase_0.3 Inst in Line 42b; */
-10 L_42b + -10 L_42a + -10 L_429 + -10 L_428 + -10 L_427 + -1 C_bb1026 = -81; /*Phase_0.4 Inst in Line 427; 8 Inst in Line 428; 8 Inst in Line 429; 8 Inst in Line 42a; 3 Inst in Line 42b; */
-10 L_49a + -10 L_499 + -1 C_bb1025 = -27; /*Phase_0.6 Inst in Line 499; 1 Inst in Line 49a; */
-10 L_49e + -10 L_49d + -10 L_49c + -1 C_bb1024 = -46; /*Phase_0.7 Inst in Line 49c; 8 Inst in Line 49d; 1 Inst in Line 49e; */
-10 L_4a3 + -1 C_bb1023 = -12; /*Phase_0.2 Inst in Line 4a3; */
-10 L_499 + -10 L_498 + -10 L_497 + -1 C_bb1022 = -43; /*Phase_0.3 Inst in Line 497; 8 Inst in Line 498; 2 Inst in Line 499; */
-10 L_49c + -10 L_49b + -10 L_49a + -1 C_bb1021 = -46; /*Phase_0.7 Inst in Line 49a; 8 Inst in Line 49b; 1 Inst in Line 49c; */
-10 L_497 + -1 C_bb1020 = -14; /*Phase_0.4 Inst in Line 497; */
-10 L_497 + -10 L_496 + -1 C_bb1019 = -24; /*Phase_0.3 Inst in Line 496; 1 Inst in Line 497; */
-10 L_486 + -1 C_bb1018 = -12; /*Phase_0.2 Inst in Line 486; */
-10 L_486 + -10 L_485 + -1 C_bb1017 = -22; /*Phase_0.1 Inst in Line 485; 1 Inst in Line 486; */
-10 L_4a2 + -10 L_4a1 + -1 C_bb1016 = -29; /*Phase_0.7 Inst in Line 4a1; 2 Inst in Line 4a2; */
-10 L_491 + -1 C_bb1015 = -11; /*Phase_0.1 Inst in Line 491; */
-10 L_47d + -1 C_bb1014 = -12; /*Phase_0.2 Inst in Line 47d; */
-10 L_48d + -10 L_48c + -1 C_bb1013 = -27; /*Phase_0.5 Inst in Line 48c; 2 Inst in Line 48d; */
-10 L_491 + -10 L_490 + -10 L_48f + -1 C_bb1012 = -45; /*Phase_0.6 Inst in Line 48f; 8 Inst in Line 490; 1 Inst in Line 491; */
-10 L_48c + -10 L_48b + -10 L_48a + -1 C_bb1011 = -43; /*Phase_0.2 Inst in Line 48a; 8 Inst in Line 48b; 3 Inst in Line 48c; */
-10 L_485 + -10 L_484 + -1 C_bb1010 = -29; /*Phase_0.2 Inst in Line 484; 7 Inst in Line 485; */
-10 L_4a1 + -10 L_4a0 + -10 L_49f + -1 C_bb1009 = -46; /*Phase_0.7 Inst in Line 49f; 8 Inst in Line 4a0; 1 Inst in Line 4a1; */
-10 L_484 + -1 C_bb1008 = -11; /*Phase_0.1 Inst in Line 484; */
-10 L_489 + -10 L_488 + -10 L_487 + -1 C_bb1007 = -49; /*Phase_0.5 Inst in Line 487; 8 Inst in Line 488; 6 Inst in Line 489; */
-10 L_487 + -10 L_486 + -1 C_bb1006 = -24; /*Phase_0.1 Inst in Line 486; 3 Inst in Line 487; */
-10 L_491 + -1 C_bb1005 = -14; /*Phase_0.4 Inst in Line 491; */
-10 L_47c + -10 L_47b + -10 L_47a + -1 C_bb1004 = -48; /*Phase_0.2 Inst in Line 47a; 8 Inst in Line 47b; 8 Inst in Line 47c; */
-10 L_48f + -10 L_48e + -10 L_48d + -1 C_bb1003 = -46; /*Phase_0.6 Inst in Line 48d; 8 Inst in Line 48e; 2 Inst in Line 48f; */
-10 L_48a + -1 C_bb1002 = -14; /*Phase_0.4 Inst in Line 48a; */
-10 L_49f + -10 L_49e + -1 C_bb1001 = -28; /*Phase_0.7 Inst in Line 49e; 1 Inst in Line 49f; */
-10 L_484 + -10 L_483 + -1 C_bb1000 = -27; /*Phase_0.2 Inst in Line 483; 5 Inst in Line 484; */
-10 L_486 + -1 C_bb999 = -14; /*Phase_0.4 Inst in Line 486; */
-10 L_47a + -1 C_bb998 = -14; /*Phase_0.4 Inst in Line 47a; */
-10 L_48a + -10 L_489 + -1 C_bb997 = -24; /*Phase_0.2 Inst in Line 489; 2 Inst in Line 48a; */
-10 L_483 + -10 L_482 + -1 C_bb996 = -34; /*Phase_0.8 Inst in Line 482; 6 Inst in Line 483; */
-10 L_4a3 + -10 L_4a2 + -1 C_bb995 = -30; /*Phase_0.6 Inst in Line 4a2; 4 Inst in Line 4a3; */
-10 L_47a + -10 L_479 + -1 C_bb994 = -29; /*Phase_0.7 Inst in Line 479; 2 Inst in Line 47a; */
-10 L_478 + -10 L_477 + -1 C_bb993 = -29; /*Phase_0.8 Inst in Line 477; 1 Inst in Line 478; */
-10 L_481 + -10 L_480 + -10 L_47f + -1 C_bb992 = -47; /*Phase_0.6 Inst in Line 47f; 8 Inst in Line 480; 3 Inst in Line 481; */
-10 L_481 + -1 C_bb991 = -12; /*Phase_0.2 Inst in Line 481; */
-10 L_476 + -10 L_475 + -1 C_bb990 = -33; /*Phase_0.5 Inst in Line 475; 8 Inst in Line 476; */
-10 L_481 + -1 C_bb989 = -13; /*Phase_0.3 Inst in Line 481; */
-10 L_479 + -10 L_478 + -1 C_bb988 = -25; /*Phase_0.4 Inst in Line 478; 1 Inst in Line 479; */
-10 L_47f + -10 L_47e + -10 L_47d + -1 C_bb987 = -46; /*Phase_0.6 Inst in Line 47d; 8 Inst in Line 47e; 2 Inst in Line 47f; */
-10 L_475 + -10 L_474 + -1 C_bb986 = -24; /*Phase_0.1 Inst in Line 474; 3 Inst in Line 475; */
-10 L_478 + -1 C_bb985 = -13; /*Phase_0.3 Inst in Line 478; */
-10 L_474 + -1 C_bb984 = -12; /*Phase_0.2 Inst in Line 474; */
-10 L_474 + -1 C_bb983 = -12; /*Phase_0.2 Inst in Line 474; */
-10 L_474 + -10 L_473 + -1 C_bb982 = -24; /*Phase_0.1 Inst in Line 473; 3 Inst in Line 474; */
-10 L_473 + -1 C_bb981 = -15; /*Phase_0.5 Inst in Line 473; */
-10 L_44f + -1 C_bb980 = -15; /*Phase_0.5 Inst in Line 44f; */
-10 L_44f_Pbb979 + -10 L_44e_Pbb979 + -10 L_44d_Pbb979 + -1 C_bb979 = -41; /*Phase_979.2 Inst in Line 44d; 8 Inst in Line 44e; 1 Inst in Line 44f; */
-10 L_450_Pbb975 + -1 C_bb978 = -11; /*Phase_975.1 Inst in Line 450; */
-10 L_451 + -10 L_450 + -1 C_bb977 = -26; /*Phase_0.2 Inst in Line 450; 4 Inst in Line 451; */
-10 L_44d + -10 L_44c + -1 C_bb976 = -30; /*Phase_0.4 Inst in Line 44c; 6 Inst in Line 44d; */
-10 L_450_Pbb975 + -1 C_bb975 = -14; /*Phase_975.4 Inst in Line 450; */
-10 L_44c + -1 C_bb974 = -14; /*Phase_0.4 Inst in Line 44c; */
-10 L_452 + -10 L_451 + -1 C_bb973 = -26; /*Phase_0.4 Inst in Line 451; 2 Inst in Line 452; */
-10 L_44b + -1 C_bb972 = -12; /*Phase_0.2 Inst in Line 44b; */
-10 L_450 + -10 L_44f + -1 C_bb971 = -23; /*Phase_0.2 Inst in Line 44f; 1 Inst in Line 450; */
-10 L_44b + -1 C_bb970 = -12; /*Phase_0.2 Inst in Line 44b; */
-10 L_44b + -10 L_44a + -1 C_bb969 = -30; /*Phase_0.6 Inst in Line 44a; 4 Inst in Line 44b; */
-10 L_49a + -10 L_499 + -1 C_bb968 = -27; /*Phase_0.6 Inst in Line 499; 1 Inst in Line 49a; */
-10 L_49e + -10 L_49d + -10 L_49c + -1 C_bb967 = -46; /*Phase_0.7 Inst in Line 49c; 8 Inst in Line 49d; 1 Inst in Line 49e; */
-10 L_4a3 + -1 C_bb966 = -12; /*Phase_0.2 Inst in Line 4a3; */
-10 L_499 + -10 L_498 + -10 L_497 + -1 C_bb965 = -43; /*Phase_0.3 Inst in Line 497; 8 Inst in Line 498; 2 Inst in Line 499; */
-10 L_49c + -10 L_49b + -10 L_49a + -1 C_bb964 = -46; /*Phase_0.7 Inst in Line 49a; 8 Inst in Line 49b; 1 Inst in Line 49c; */
-10 L_497 + -1 C_bb963 = -14; /*Phase_0.4 Inst in Line 497; */
-10 L_497 + -10 L_496 + -1 C_bb962 = -24; /*Phase_0.3 Inst in Line 496; 1 Inst in Line 497; */
-10 L_486 + -1 C_bb961 = -12; /*Phase_0.2 Inst in Line 486; */
-10 L_486 + -10 L_485 + -1 C_bb960 = -22; /*Phase_0.1 Inst in Line 485; 1 Inst in Line 486; */
-10 L_4a2 + -10 L_4a1 + -1 C_bb959 = -29; /*Phase_0.7 Inst in Line 4a1; 2 Inst in Line 4a2; */
-10 L_491 + -1 C_bb958 = -11; /*Phase_0.1 Inst in Line 491; */
-10 L_47d + -1 C_bb957 = -12; /*Phase_0.2 Inst in Line 47d; */
-10 L_48d + -10 L_48c + -1 C_bb956 = -27; /*Phase_0.5 Inst in Line 48c; 2 Inst in Line 48d; */
-10 L_491 + -10 L_490 + -10 L_48f + -1 C_bb955 = -45; /*Phase_0.6 Inst in Line 48f; 8 Inst in Line 490; 1 Inst in Line 491; */
-10 L_48c + -10 L_48b + -10 L_48a + -1 C_bb954 = -43; /*Phase_0.2 Inst in Line 48a; 8 Inst in Line 48b; 3 Inst in Line 48c; */
-10 L_485 + -10 L_484 + -1 C_bb953 = -29; /*Phase_0.2 Inst in Line 484; 7 Inst in Line 485; */
-10 L_4a1 + -10 L_4a0 + -10 L_49f + -1 C_bb952 = -46; /*Phase_0.7 Inst in Line 49f; 8 Inst in Line 4a0; 1 Inst in Line 4a1; */
-10 L_484 + -1 C_bb951 = -11; /*Phase_0.1 Inst in Line 484; */
-10 L_489 + -10 L_488 + -10 L_487 + -1 C_bb950 = -49; /*Phase_0.5 Inst in Line 487; 8 Inst in Line 488; 6 Inst in Line 489; */
-10 L_487 + -10 L_486 + -1 C_bb949 = -24; /*Phase_0.1 Inst in Line 486; 3 Inst in Line 487; */
-10 L_491 + -1 C_bb948 = -14; /*Phase_0.4 Inst in Line 491; */
-10 L_47c + -10 L_47b + -10 L_47a + -1 C_bb947 = -48; /*Phase_0.2 Inst in Line 47a; 8 Inst in Line 47b; 8 Inst in Line 47c; */
-10 L_48f + -10 L_48e + -10 L_48d + -1 C_bb946 = -46; /*Phase_0.6 Inst in Line 48d; 8 Inst in Line 48e; 2 Inst in Line 48f; */
-10 L_48a + -1 C_bb945 = -14; /*Phase_0.4 Inst in Line 48a; */
-10 L_49f + -10 L_49e + -1 C_bb944 = -28; /*Phase_0.7 Inst in Line 49e; 1 Inst in Line 49f; */
-10 L_484 + -10 L_483 + -1 C_bb943 = -27; /*Phase_0.2 Inst in Line 483; 5 Inst in Line 484; */
-10 L_486 + -1 C_bb942 = -14; /*Phase_0.4 Inst in Line 486; */
-10 L_47a + -1 C_bb941 = -14; /*Phase_0.4 Inst in Line 47a; */
-10 L_48a + -10 L_489 + -1 C_bb940 = -24; /*Phase_0.2 Inst in Line 489; 2 Inst in Line 48a; */
-10 L_483 + -10 L_482 + -1 C_bb939 = -34; /*Phase_0.8 Inst in Line 482; 6 Inst in Line 483; */
-10 L_4a3 + -10 L_4a2 + -1 C_bb938 = -30; /*Phase_0.6 Inst in Line 4a2; 4 Inst in Line 4a3; */
-10 L_47a + -10 L_479 + -1 C_bb937 = -29; /*Phase_0.7 Inst in Line 479; 2 Inst in Line 47a; */
-10 L_478 + -10 L_477 + -1 C_bb936 = -29; /*Phase_0.8 Inst in Line 477; 1 Inst in Line 478; */
-10 L_481 + -10 L_480 + -10 L_47f + -1 C_bb935 = -47; /*Phase_0.6 Inst in Line 47f; 8 Inst in Line 480; 3 Inst in Line 481; */
-10 L_481 + -1 C_bb934 = -12; /*Phase_0.2 Inst in Line 481; */
-10 L_476 + -10 L_475 + -1 C_bb933 = -33; /*Phase_0.5 Inst in Line 475; 8 Inst in Line 476; */
-10 L_481 + -1 C_bb932 = -13; /*Phase_0.3 Inst in Line 481; */
-10 L_479 + -10 L_478 + -1 C_bb931 = -25; /*Phase_0.4 Inst in Line 478; 1 Inst in Line 479; */
-10 L_47f + -10 L_47e + -10 L_47d + -1 C_bb930 = -46; /*Phase_0.6 Inst in Line 47d; 8 Inst in Line 47e; 2 Inst in Line 47f; */
-10 L_475 + -10 L_474 + -1 C_bb929 = -24; /*Phase_0.1 Inst in Line 474; 3 Inst in Line 475; */
-10 L_478 + -1 C_bb928 = -13; /*Phase_0.3 Inst in Line 478; */
-10 L_474 + -1 C_bb927 = -12; /*Phase_0.2 Inst in Line 474; */
-10 L_474 + -1 C_bb926 = -12; /*Phase_0.2 Inst in Line 474; */
-10 L_474 + -10 L_473 + -1 C_bb925 = -24; /*Phase_0.1 Inst in Line 473; 3 Inst in Line 474; */
-10 L_473 + -1 C_bb924 = -15; /*Phase_0.5 Inst in Line 473; */
-10 L_44f + -1 C_bb923 = -15; /*Phase_0.5 Inst in Line 44f; */
-10 L_44f_Pbb922 + -10 L_44e_Pbb922 + -10 L_44d_Pbb922 + -1 C_bb922 = -41; /*Phase_922.2 Inst in Line 44d; 8 Inst in Line 44e; 1 Inst in Line 44f; */
-10 L_450_Pbb918 + -1 C_bb921 = -11; /*Phase_918.1 Inst in Line 450; */
-10 L_451 + -10 L_450 + -1 C_bb920 = -26; /*Phase_0.2 Inst in Line 450; 4 Inst in Line 451; */
-10 L_44d + -10 L_44c + -1 C_bb919 = -30; /*Phase_0.4 Inst in Line 44c; 6 Inst in Line 44d; */
-10 L_450_Pbb918 + -1 C_bb918 = -14; /*Phase_918.4 Inst in Line 450; */
-10 L_44c + -1 C_bb917 = -14; /*Phase_0.4 Inst in Line 44c; */
-10 L_452 + -10 L_451 + -1 C_bb916 = -26; /*Phase_0.4 Inst in Line 451; 2 Inst in Line 452; */
-10 L_44b + -1 C_bb915 = -12; /*Phase_0.2 Inst in Line 44b; */
-10 L_450 + -10 L_44f + -1 C_bb914 = -23; /*Phase_0.2 Inst in Line 44f; 1 Inst in Line 450; */
-10 L_44b + -1 C_bb913 = -12; /*Phase_0.2 Inst in Line 44b; */
-10 L_44b + -10 L_44a + -1 C_bb912 = -30; /*Phase_0.6 Inst in Line 44a; 4 Inst in Line 44b; */
-10 L_49a + -10 L_499 + -1 C_bb911 = -27; /*Phase_0.6 Inst in Line 499; 1 Inst in Line 49a; */
-10 L_49e + -10 L_49d + -10 L_49c + -1 C_bb910 = -46; /*Phase_0.7 Inst in Line 49c; 8 Inst in Line 49d; 1 Inst in Line 49e; */
-10 L_4a3 + -1 C_bb909 = -12; /*Phase_0.2 Inst in Line 4a3; */
-10 L_499 + -10 L_498 + -10 L_497 + -1 C_bb908 = -43; /*Phase_0.3 Inst in Line 497; 8 Inst in Line 498; 2 Inst in Line 499; */
-10 L_49c + -10 L_49b + -10 L_49a + -1 C_bb907 = -46; /*Phase_0.7 Inst in Line 49a; 8 Inst in Line 49b; 1 Inst in Line 49c; */
-10 L_497 + -1 C_bb906 = -14; /*Phase_0.4 Inst in Line 497; */
-10 L_497 + -10 L_496 + -1 C_bb905 = -24; /*Phase_0.3 Inst in Line 496; 1 Inst in Line 497; */
-10 L_486 + -1 C_bb904 = -12; /*Phase_0.2 Inst in Line 486; */
-10 L_486 + -10 L_485 + -1 C_bb903 = -22; /*Phase_0.1 Inst in Line 485; 1 Inst in Line 486; */
-10 L_4a2 + -10 L_4a1 + -1 C_bb902 = -29; /*Phase_0.7 Inst in Line 4a1; 2 Inst in Line 4a2; */
-10 L_491 + -1 C_bb901 = -11; /*Phase_0.1 Inst in Line 491; */
-10 L_47d + -1 C_bb900 = -12; /*Phase_0.2 Inst in Line 47d; */
-10 L_48d + -10 L_48c + -1 C_bb899 = -27; /*Phase_0.5 Inst in Line 48c; 2 Inst in Line 48d; */
-10 L_491 + -10 L_490 + -10 L_48f + -1 C_bb898 = -45; /*Phase_0.6 Inst in Line 48f; 8 Inst in Line 490; 1 Inst in Line 491; */
-10 L_48c + -10 L_48b + -10 L_48a + -1 C_bb897 = -43; /*Phase_0.2 Inst in Line 48a; 8 Inst in Line 48b; 3 Inst in Line 48c; */
-10 L_485 + -10 L_484 + -1 C_bb896 = -29; /*Phase_0.2 Inst in Line 484; 7 Inst in Line 485; */
-10 L_4a1 + -10 L_4a0 + -10 L_49f + -1 C_bb895 = -46; /*Phase_0.7 Inst in Line 49f; 8 Inst in Line 4a0; 1 Inst in Line 4a1; */
-10 L_484 + -1 C_bb894 = -11; /*Phase_0.1 Inst in Line 484; */
-10 L_489 + -10 L_488 + -10 L_487 + -1 C_bb893 = -49; /*Phase_0.5 Inst in Line 487; 8 Inst in Line 488; 6 Inst in Line 489; */
-10 L_487 + -10 L_486 + -1 C_bb892 = -24; /*Phase_0.1 Inst in Line 486; 3 Inst in Line 487; */
-10 L_491 + -1 C_bb891 = -14; /*Phase_0.4 Inst in Line 491; */
-10 L_47c + -10 L_47b + -10 L_47a + -1 C_bb890 = -48; /*Phase_0.2 Inst in Line 47a; 8 Inst in Line 47b; 8 Inst in Line 47c; */
-10 L_48f + -10 L_48e + -10 L_48d + -1 C_bb889 = -46; /*Phase_0.6 Inst in Line 48d; 8 Inst in Line 48e; 2 Inst in Line 48f; */
-10 L_48a + -1 C_bb888 = -14; /*Phase_0.4 Inst in Line 48a; */
-10 L_49f + -10 L_49e + -1 C_bb887 = -28; /*Phase_0.7 Inst in Line 49e; 1 Inst in Line 49f; */
-10 L_484 + -10 L_483 + -1 C_bb886 = -27; /*Phase_0.2 Inst in Line 483; 5 Inst in Line 484; */
-10 L_486 + -1 C_bb885 = -14; /*Phase_0.4 Inst in Line 486; */
-10 L_47a + -1 C_bb884 = -14; /*Phase_0.4 Inst in Line 47a; */
-10 L_48a + -10 L_489 + -1 C_bb883 = -24; /*Phase_0.2 Inst in Line 489; 2 Inst in Line 48a; */
-10 L_483 + -10 L_482 + -1 C_bb882 = -34; /*Phase_0.8 Inst in Line 482; 6 Inst in Line 483; */
-10 L_4a3 + -10 L_4a2 + -1 C_bb881 = -30; /*Phase_0.6 Inst in Line 4a2; 4 Inst in Line 4a3; */
-10 L_47a + -10 L_479 + -1 C_bb880 = -29; /*Phase_0.7 Inst in Line 479; 2 Inst in Line 47a; */
-10 L_478 + -10 L_477 + -1 C_bb879 = -29; /*Phase_0.8 Inst in Line 477; 1 Inst in Line 478; */
-10 L_481 + -10 L_480 + -10 L_47f + -1 C_bb878 = -47; /*Phase_0.6 Inst in Line 47f; 8 Inst in Line 480; 3 Inst in Line 481; */
-10 L_481 + -1 C_bb877 = -12; /*Phase_0.2 Inst in Line 481; */
-10 L_476 + -10 L_475 + -1 C_bb876 = -33; /*Phase_0.5 Inst in Line 475; 8 Inst in Line 476; */
-10 L_481 + -1 C_bb875 = -13; /*Phase_0.3 Inst in Line 481; */
-10 L_479 + -10 L_478 + -1 C_bb874 = -25; /*Phase_0.4 Inst in Line 478; 1 Inst in Line 479; */
-10 L_47f + -10 L_47e + -10 L_47d + -1 C_bb873 = -46; /*Phase_0.6 Inst in Line 47d; 8 Inst in Line 47e; 2 Inst in Line 47f; */
-10 L_475 + -10 L_474 + -1 C_bb872 = -24; /*Phase_0.1 Inst in Line 474; 3 Inst in Line 475; */
-10 L_478 + -1 C_bb871 = -13; /*Phase_0.3 Inst in Line 478; */
-10 L_474 + -1 C_bb870 = -12; /*Phase_0.2 Inst in Line 474; */
-10 L_474 + -1 C_bb869 = -12; /*Phase_0.2 Inst in Line 474; */
-10 L_474 + -10 L_473 + -1 C_bb868 = -24; /*Phase_0.1 Inst in Line 473; 3 Inst in Line 474; */
-10 L_473 + -1 C_bb867 = -15; /*Phase_0.5 Inst in Line 473; */
-10 L_44f + -1 C_bb866 = -15; /*Phase_0.5 Inst in Line 44f; */
-10 L_44f_Pbb865 + -10 L_44e_Pbb865 + -10 L_44d_Pbb865 + -1 C_bb865 = -41; /*Phase_865.2 Inst in Line 44d; 8 Inst in Line 44e; 1 Inst in Line 44f; */
-10 L_450_Pbb861 + -1 C_bb864 = -11; /*Phase_861.1 Inst in Line 450; */
-10 L_451 + -10 L_450 + -1 C_bb863 = -26; /*Phase_0.2 Inst in Line 450; 4 Inst in Line 451; */
-10 L_44d + -10 L_44c + -1 C_bb862 = -30; /*Phase_0.4 Inst in Line 44c; 6 Inst in Line 44d; */
-10 L_450_Pbb861 + -1 C_bb861 = -14; /*Phase_861.4 Inst in Line 450; */
-10 L_44c + -1 C_bb860 = -14; /*Phase_0.4 Inst in Line 44c; */
-10 L_452 + -10 L_451 + -1 C_bb859 = -26; /*Phase_0.4 Inst in Line 451; 2 Inst in Line 452; */
-10 L_44b + -1 C_bb858 = -12; /*Phase_0.2 Inst in Line 44b; */
-10 L_450 + -10 L_44f + -1 C_bb857 = -23; /*Phase_0.2 Inst in Line 44f; 1 Inst in Line 450; */
-10 L_44b + -1 C_bb856 = -12; /*Phase_0.2 Inst in Line 44b; */
-10 L_44b + -10 L_44a + -1 C_bb855 = -30; /*Phase_0.6 Inst in Line 44a; 4 Inst in Line 44b; */
-10 L_4ab + -10 L_4aa + -1 C_bb854 = -28; /*Phase_0.1 Inst in Line 4aa; 7 Inst in Line 4ab; */
-10 L_4aa + -1 C_bb853 = -12; /*Phase_0.2 Inst in Line 4aa; */
-10 L_4a8 + -1 C_bb852 = -14; /*Phase_0.4 Inst in Line 4a8; */
-10 L_4ac + -10 L_4ab + -1 C_bb851 = -28; /*Phase_0.1 Inst in Line 4ab; 7 Inst in Line 4ac; */
-10 L_4a8 + -1 C_bb850 = -12; /*Phase_0.2 Inst in Line 4a8; */
-10 L_4aa + -10 L_4a9 + -1 C_bb849 = -28; /*Phase_0.3 Inst in Line 4a9; 5 Inst in Line 4aa; */
-10 L_4a7 + -1 C_bb848 = -13; /*Phase_0.3 Inst in Line 4a7; */
-10 L_4a7 + -1 C_bb847 = -15; /*Phase_0.5 Inst in Line 4a7; */
-10 L_4a9 + -1 C_bb846 = -11; /*Phase_0.1 Inst in Line 4a9; */
-10 L_4a8 + -1 C_bb845 = -12; /*Phase_0.2 Inst in Line 4a8; */
-10 L_4a6 + -1 C_bb844 = -16; /*Phase_0.6 Inst in Line 4a6; */
-10 L_4a9 + -1 C_bb843 = -14; /*Phase_0.4 Inst in Line 4a9; */
-10 L_4a6 + -1 C_bb842 = -12; /*Phase_0.2 Inst in Line 4a6; */
-10 L_4a5 + -1 C_bb841 = -16; /*Phase_0.6 Inst in Line 4a5; */
-10 L_44f + -1 C_bb840 = -15; /*Phase_0.5 Inst in Line 44f; */
-10 L_44f_Pbb839 + -10 L_44e_Pbb839 + -10 L_44d_Pbb839 + -1 C_bb839 = -41; /*Phase_839.2 Inst in Line 44d; 8 Inst in Line 44e; 1 Inst in Line 44f; */
-10 L_450_Pbb835 + -1 C_bb838 = -11; /*Phase_835.1 Inst in Line 450; */
-10 L_451 + -10 L_450 + -1 C_bb837 = -26; /*Phase_0.2 Inst in Line 450; 4 Inst in Line 451; */
-10 L_44d + -10 L_44c + -1 C_bb836 = -30; /*Phase_0.4 Inst in Line 44c; 6 Inst in Line 44d; */
-10 L_450_Pbb835 + -1 C_bb835 = -14; /*Phase_835.4 Inst in Line 450; */
-10 L_44c + -1 C_bb834 = -14; /*Phase_0.4 Inst in Line 44c; */
-10 L_452 + -10 L_451 + -1 C_bb833 = -26; /*Phase_0.4 Inst in Line 451; 2 Inst in Line 452; */
-10 L_44b + -1 C_bb832 = -12; /*Phase_0.2 Inst in Line 44b; */
-10 L_450 + -10 L_44f + -1 C_bb831 = -23; /*Phase_0.2 Inst in Line 44f; 1 Inst in Line 450; */
-10 L_44b + -1 C_bb830 = -12; /*Phase_0.2 Inst in Line 44b; */
-10 L_44b + -10 L_44a + -1 C_bb829 = -30; /*Phase_0.6 Inst in Line 44a; 4 Inst in Line 44b; */
-10 L_4e4 + -1 C_bb828 = -11; /*Phase_0.1 Inst in Line 4e4; */
-10 L_4e4 + -1 C_bb827 = -11; /*Phase_0.1 Inst in Line 4e4; */
-10 L_4da + -1 C_bb826 = -12; /*Phase_0.2 Inst in Line 4da; */
-10 L_4e4 + -1 C_bb825 = -11; /*Phase_0.1 Inst in Line 4e4; */
-10 L_4e5 + -10 L_4e4 + -1 C_bb824 = -22; /*Phase_0.1 Inst in Line 4e4; 1 Inst in Line 4e5; */
-10 L_4da + -10 L_4d9 + -10 L_4d8 + -10 L_4d7 + -10 L_4d6 + -10 L_4d5 + -1 C_bb823 = -104; /*Phase_0.8 Inst in Line 4d5; 8 Inst in Line 4d6; 8 Inst in Line 4d7; 8 Inst in Line 4d8; 8 Inst in Line 4d9; 4 Inst in Line 4da; */
-10 L_4e3 + -10 L_4e2 + -10 L_4e1 + -1 C_bb822 = -50; /*Phase_0.4 Inst in Line 4e1; 8 Inst in Line 4e2; 8 Inst in Line 4e3; */
-10 L_4e4 + -1 C_bb821 = -14; /*Phase_0.4 Inst in Line 4e4; */
-10 L_4d4 + -1 C_bb820 = -14; /*Phase_0.4 Inst in Line 4d4; */
-10 L_4e1 + -1 C_bb819 = -12; /*Phase_0.2 Inst in Line 4e1; */
-10 L_4d4 + -1 C_bb818 = -13; /*Phase_0.3 Inst in Line 4d4; */
-10 L_4e1 + -10 L_4e0 + -1 C_bb817 = -26; /*Phase_0.4 Inst in Line 4e0; 2 Inst in Line 4e1; */
-10 L_4d4 + -10 L_4d3 + -1 C_bb816 = -24; /*Phase_0.3 Inst in Line 4d3; 1 Inst in Line 4d4; */
-10 L_4db + -1 C_bb815 = -12; /*Phase_0.2 Inst in Line 4db; */
-10 L_4d3 + -1 C_bb814 = -11; /*Phase_0.1 Inst in Line 4d3; */
-10 L_4d3 + -10 L_4d2 + -10 L_4d1 + -10 L_4d0 + -1 C_bb813 = -65; /*Phase_0.5 Inst in Line 4d0; 8 Inst in Line 4d1; 8 Inst in Line 4d2; 4 Inst in Line 4d3; */
-10 L_4d0 + -10 L_4cf + -10 L_4ce + -10 L_4cd + -10 L_4cc + -10 L_4cb + -10 L_4ca + -10 L_4c9 + -10 L_4c8 + -10 L_4c7 + -1 C_bb812 = -175; /*Phase_0.8 Inst in Line 4c7; 8 Inst in Line 4c8; 8 Inst in Line 4c9; 8 Inst in Line 4ca; 8 Inst in Line 4cb; 8 Inst in Line 4cc; 8 Inst in Line 4cd; 8 Inst in Line 4ce; 8 Inst in Line 4cf; 3 Inst in Line 4d0; */
-10 L_4dd + -1 C_bb811 = -15; /*Phase_0.5 Inst in Line 4dd; */
-10 L_4c6 + -1 C_bb810 = -16; /*Phase_0.6 Inst in Line 4c6; */
-10 L_4e0 + -10 L_4df + -10 L_4de + -10 L_4dd + -1 C_bb809 = -63; /*Phase_0.3 Inst in Line 4dd; 8 Inst in Line 4de; 8 Inst in Line 4df; 4 Inst in Line 4e0; */
-10 L_4dc + -1 C_bb808 = -12; /*Phase_0.2 Inst in Line 4dc; */
-10 L_4dc + -1 C_bb807 = -13; /*Phase_0.3 Inst in Line 4dc; */
-10 L_4db + -1 C_bb806 = -15; /*Phase_0.5 Inst in Line 4db; */
-10 L_4c6 + -10 L_4c5 + -1 C_bb805 = -23; /*Phase_0.1 Inst in Line 4c5; 2 Inst in Line 4c6; */
-10 L_4dc + -1 C_bb804 = -13; /*Phase_0.3 Inst in Line 4dc; */
-10 L_4b4 + -1 C_bb803 = -12; /*Phase_0.2 Inst in Line 4b4; */
-10 L_4db + -10 L_4da + -1 C_bb802 = -23; /*Phase_0.2 Inst in Line 4da; 1 Inst in Line 4db; */
-10 L_4ba + -10 L_4b9 + -1 C_bb801 = -23; /*Phase_0.1 Inst in Line 4b9; 2 Inst in Line 4ba; */
-10 L_4c5 + -10 L_4c4 + -1 C_bb800 = -34; /*Phase_0.7 Inst in Line 4c4; 7 Inst in Line 4c5; */
-10 L_4b4 + -1 C_bb799 = -13; /*Phase_0.3 Inst in Line 4b4; */
-10 L_4b9 + -1 C_bb798 = -13; /*Phase_0.3 Inst in Line 4b9; */
-10 L_4be + -1 C_bb797 = -13; /*Phase_0.3 Inst in Line 4be; */
-10 L_4b4 + -1 C_bb796 = -12; /*Phase_0.2 Inst in Line 4b4; */
-10 L_4b9 + -10 L_4b8 + -1 C_bb795 = -26; /*Phase_0.2 Inst in Line 4b8; 4 Inst in Line 4b9; */
-10 L_4b4 + -10 L_4b3 + -1 C_bb794 = -24; /*Phase_0.3 Inst in Line 4b3; 1 Inst in Line 4b4; */
-10 L_4b5 + -1 C_bb793 = -11; /*Phase_0.1 Inst in Line 4b5; */
-10 L_4be + -10 L_4bd + -1 C_bb792 = -23; /*Phase_0.1 Inst in Line 4bd; 2 Inst in Line 4be; */
-10 L_4ba + -1 C_bb791 = -13; /*Phase_0.3 Inst in Line 4ba; */
-10 L_4b3 + -10 L_4b2 + -1 C_bb790 = -27; /*Phase_0.2 Inst in Line 4b2; 5 Inst in Line 4b3; */
-10 L_4bd + -1 C_bb789 = -12; /*Phase_0.2 Inst in Line 4bd; */
-10 L_4b8 + -1 C_bb788 = -16; /*Phase_0.6 Inst in Line 4b8; */
-10 L_4b2 + -1 C_bb787 = -13; /*Phase_0.3 Inst in Line 4b2; */
-10 L_4bc + -1 C_bb786 = -12; /*Phase_0.2 Inst in Line 4bc; */
-10 L_4bc + -10 L_4bb + -1 C_bb785 = -27; /*Phase_0.3 Inst in Line 4bb; 4 Inst in Line 4bc; */
-10 L_4ba + -1 C_bb784 = -13; /*Phase_0.3 Inst in Line 4ba; */
-10 L_4b7 + -1 C_bb783 = -11; /*Phase_0.1 Inst in Line 4b7; */
-10 L_4bd + -10 L_4bc + -1 C_bb782 = -25; /*Phase_0.2 Inst in Line 4bc; 3 Inst in Line 4bd; */
-10 L_4b2 + -1 C_bb781 = -13; /*Phase_0.3 Inst in Line 4b2; */
-10 L_4bd + -1 C_bb780 = -12; /*Phase_0.2 Inst in Line 4bd; */
-10 L_4bb + -1 C_bb779 = -12; /*Phase_0.2 Inst in Line 4bb; */
-10 L_4b7 + -1 C_bb778 = -12; /*Phase_0.2 Inst in Line 4b7; */
-10 L_4b1 + -1 C_bb777 = -12; /*Phase_0.2 Inst in Line 4b1; */
-10 L_4bb + -1 C_bb776 = -13; /*Phase_0.3 Inst in Line 4bb; */
-10 L_4b1 + -1 C_bb775 = -13; /*Phase_0.3 Inst in Line 4b1; */
-10 L_4b6 + -1 C_bb774 = -16; /*Phase_0.6 Inst in Line 4b6; */
-10 L_4b7 + -1 C_bb773 = -15; /*Phase_0.5 Inst in Line 4b7; */
-10 L_4b1 + -1 C_bb772 = -12; /*Phase_0.2 Inst in Line 4b1; */
-10 L_4b6 + -10 L_4b5 + -1 C_bb771 = -26; /*Phase_0.4 Inst in Line 4b5; 2 Inst in Line 4b6; */
-10 L_4b1 + -10 L_4b0 + -1 C_bb770 = -29; /*Phase_0.8 Inst in Line 4b0; 1 Inst in Line 4b1; */
-10 L_4b5 + -1 C_bb769 = -13; /*Phase_0.3 Inst in Line 4b5; */
-10 L_4af + -1 C_bb768 = -14; /*Phase_0.4 Inst in Line 4af; */
-10 L_4af + -10 L_4ae + -10 L_4ad + -1 C_bb767 = -43; /*Phase_0.1 Inst in Line 4ad; 8 Inst in Line 4ae; 4 Inst in Line 4af; */
-10 L_44f + -1 C_bb766 = -15; /*Phase_0.5 Inst in Line 44f; */
-10 L_44f_Pbb765 + -10 L_44e_Pbb765 + -10 L_44d_Pbb765 + -1 C_bb765 = -41; /*Phase_765.2 Inst in Line 44d; 8 Inst in Line 44e; 1 Inst in Line 44f; */
-10 L_450_Pbb761 + -1 C_bb764 = -11; /*Phase_761.1 Inst in Line 450; */
-10 L_451 + -10 L_450 + -1 C_bb763 = -26; /*Phase_0.2 Inst in Line 450; 4 Inst in Line 451; */
-10 L_44d + -10 L_44c + -1 C_bb762 = -30; /*Phase_0.4 Inst in Line 44c; 6 Inst in Line 44d; */
-10 L_450_Pbb761 + -1 C_bb761 = -14; /*Phase_761.4 Inst in Line 450; */
-10 L_44c + -1 C_bb760 = -14; /*Phase_0.4 Inst in Line 44c; */
-10 L_452 + -10 L_451 + -1 C_bb759 = -26; /*Phase_0.4 Inst in Line 451; 2 Inst in Line 452; */
-10 L_44b + -1 C_bb758 = -12; /*Phase_0.2 Inst in Line 44b; */
-10 L_450 + -10 L_44f + -1 C_bb757 = -23; /*Phase_0.2 Inst in Line 44f; 1 Inst in Line 450; */
-10 L_44b + -1 C_bb756 = -12; /*Phase_0.2 Inst in Line 44b; */
-10 L_44b + -10 L_44a + -1 C_bb755 = -30; /*Phase_0.6 Inst in Line 44a; 4 Inst in Line 44b; */
-10 L_44f + -1 C_bb754 = -15; /*Phase_0.5 Inst in Line 44f; */
-10 L_44f_Pbb753 + -10 L_44e_Pbb753 + -10 L_44d_Pbb753 + -1 C_bb753 = -41; /*Phase_753.2 Inst in Line 44d; 8 Inst in Line 44e; 1 Inst in Line 44f; */
-10 L_450_Pbb749 + -1 C_bb752 = -11; /*Phase_749.1 Inst in Line 450; */
-10 L_451 + -10 L_450 + -1 C_bb751 = -26; /*Phase_0.2 Inst in Line 450; 4 Inst in Line 451; */
-10 L_44d + -10 L_44c + -1 C_bb750 = -30; /*Phase_0.4 Inst in Line 44c; 6 Inst in Line 44d; */
-10 L_450_Pbb749 + -1 C_bb749 = -14; /*Phase_749.4 Inst in Line 450; */
-10 L_44c + -1 C_bb748 = -14; /*Phase_0.4 Inst in Line 44c; */
-10 L_452 + -10 L_451 + -1 C_bb747 = -26; /*Phase_0.4 Inst in Line 451; 2 Inst in Line 452; */
-10 L_44b + -1 C_bb746 = -12; /*Phase_0.2 Inst in Line 44b; */
-10 L_450 + -10 L_44f + -1 C_bb745 = -23; /*Phase_0.2 Inst in Line 44f; 1 Inst in Line 450; */
-10 L_44b + -1 C_bb744 = -12; /*Phase_0.2 Inst in Line 44b; */
-10 L_44b + -10 L_44a + -1 C_bb743 = -30; /*Phase_0.6 Inst in Line 44a; 4 Inst in Line 44b; */
-10 L_461 + -10 L_460 + -1 C_bb742 = -36; /*Phase_0.8 Inst in Line 460; 8 Inst in Line 461; */
-10 L_459 + -10 L_458 + -10 L_457 + -10 L_456 + -10 L_455 + -1 C_bb741 = -83; /*Phase_0.1 Inst in Line 455; 8 Inst in Line 456; 8 Inst in Line 457; 8 Inst in Line 458; 8 Inst in Line 459; */
-10 L_45f + -10 L_45e + -10 L_45d + -1 C_bb740 = -48; /*Phase_0.2 Inst in Line 45d; 8 Inst in Line 45e; 8 Inst in Line 45f; */
-10 L_455 + -1 C_bb739 = -16; /*Phase_0.6 Inst in Line 455; */
-10 L_45d + -10 L_45c + -10 L_45b + -10 L_45a + -1 C_bb738 = -70; /*Phase_0.8 Inst in Line 45a; 8 Inst in Line 45b; 8 Inst in Line 45c; 6 Inst in Line 45d; */
-10 L_453 + -1 C_bb737 = -12; /*Phase_0.2 Inst in Line 453; */
-10 L_455 + -10 L_454 + -1 C_bb736 = -23; /*Phase_0.2 Inst in Line 454; 1 Inst in Line 455; */
-10 L_453 + -1 C_bb735 = -12; /*Phase_0.2 Inst in Line 453; */
-10 L_454 + -10 L_453 + -1 C_bb734 = -23; /*Phase_0.2 Inst in Line 453; 1 Inst in Line 454; */
-10 L_453 + -1 C_bb733 = -12; /*Phase_0.2 Inst in Line 453; */
-10 L_454 + -1 C_bb732 = -15; /*Phase_0.5 Inst in Line 454; */
-10 L_452 + -1 C_bb731 = -11; /*Phase_0.1 Inst in Line 452; */
-10 L_452 + -1 C_bb730 = -14; /*Phase_0.4 Inst in Line 452; */
-10 L_4a4 + -10 L_4a3 + -1 C_bb729 = -24; /*Phase_0.2 Inst in Line 4a3; 2 Inst in Line 4a4; */
-10 L_44f + -1 C_bb728 = -15; /*Phase_0.5 Inst in Line 44f; */
-10 L_44f_Pbb727 + -10 L_44e_Pbb727 + -10 L_44d_Pbb727 + -1 C_bb727 = -41; /*Phase_727.2 Inst in Line 44d; 8 Inst in Line 44e; 1 Inst in Line 44f; */
-10 L_450_Pbb723 + -1 C_bb726 = -11; /*Phase_723.1 Inst in Line 450; */
-10 L_451 + -10 L_450 + -1 C_bb725 = -26; /*Phase_0.2 Inst in Line 450; 4 Inst in Line 451; */
-10 L_44d + -10 L_44c + -1 C_bb724 = -30; /*Phase_0.4 Inst in Line 44c; 6 Inst in Line 44d; */
-10 L_450_Pbb723 + -1 C_bb723 = -14; /*Phase_723.4 Inst in Line 450; */
-10 L_44c + -1 C_bb722 = -14; /*Phase_0.4 Inst in Line 44c; */
-10 L_452 + -10 L_451 + -1 C_bb721 = -26; /*Phase_0.4 Inst in Line 451; 2 Inst in Line 452; */
-10 L_44b + -1 C_bb720 = -12; /*Phase_0.2 Inst in Line 44b; */
-10 L_450 + -10 L_44f + -1 C_bb719 = -23; /*Phase_0.2 Inst in Line 44f; 1 Inst in Line 450; */
-10 L_44b + -1 C_bb718 = -12; /*Phase_0.2 Inst in Line 44b; */
-10 L_44b + -10 L_44a + -1 C_bb717 = -30; /*Phase_0.6 Inst in Line 44a; 4 Inst in Line 44b; */
-10 L_44f + -1 C_bb716 = -15; /*Phase_0.5 Inst in Line 44f; */
-10 L_44f_Pbb715 + -10 L_44e_Pbb715 + -10 L_44d_Pbb715 + -1 C_bb715 = -41; /*Phase_715.2 Inst in Line 44d; 8 Inst in Line 44e; 1 Inst in Line 44f; */
-10 L_450_Pbb711 + -1 C_bb714 = -11; /*Phase_711.1 Inst in Line 450; */
-10 L_451 + -10 L_450 + -1 C_bb713 = -26; /*Phase_0.2 Inst in Line 450; 4 Inst in Line 451; */
-10 L_44d + -10 L_44c + -1 C_bb712 = -30; /*Phase_0.4 Inst in Line 44c; 6 Inst in Line 44d; */
-10 L_450_Pbb711 + -1 C_bb711 = -14; /*Phase_711.4 Inst in Line 450; */
-10 L_44c + -1 C_bb710 = -14; /*Phase_0.4 Inst in Line 44c; */
-10 L_452 + -10 L_451 + -1 C_bb709 = -26; /*Phase_0.4 Inst in Line 451; 2 Inst in Line 452; */
-10 L_44b + -1 C_bb708 = -12; /*Phase_0.2 Inst in Line 44b; */
-10 L_450 + -10 L_44f + -1 C_bb707 = -23; /*Phase_0.2 Inst in Line 44f; 1 Inst in Line 450; */
-10 L_44b + -1 C_bb706 = -12; /*Phase_0.2 Inst in Line 44b; */
-10 L_44b + -10 L_44a + -1 C_bb705 = -30; /*Phase_0.6 Inst in Line 44a; 4 Inst in Line 44b; */
-10 L_433 + -10 L_432 + -1 C_bb704 = -25; /*Phase_0.1 Inst in Line 432; 4 Inst in Line 433; */
-10 L_432 + -1 C_bb703 = -16; /*Phase_0.6 Inst in Line 432; */
-10 L_432 + -10 L_431 + -1 C_bb702 = -26; /*Phase_0.5 Inst in Line 431; 1 Inst in Line 432; */
-10 L_431 + -10 L_430 + -1 C_bb701 = -26; /*Phase_0.3 Inst in Line 430; 3 Inst in Line 431; */
-10 L_430 + -10 L_42f + -1 C_bb700 = -28; /*Phase_0.3 Inst in Line 42f; 5 Inst in Line 430; */
-10 L_42f + -1 C_bb699 = -13; /*Phase_0.3 Inst in Line 42f; */
-10 L_42d + -10 L_42c + -1 C_bb698 = -32; /*Phase_0.4 Inst in Line 42c; 8 Inst in Line 42d; */
-10 L_42f + -10 L_42e + -1 C_bb697 = -23; /*Phase_0.1 Inst in Line 42e; 2 Inst in Line 42f; */
-10 L_42c + -1 C_bb696 = -13; /*Phase_0.3 Inst in Line 42c; */
-10 L_42e + -1 C_bb695 = -13; /*Phase_0.3 Inst in Line 42e; */
-10 L_42c + -10 L_42b + -1 C_bb694 = -23; /*Phase_0.2 Inst in Line 42b; 1 Inst in Line 42c; */
-10 L_42e + -1 C_bb693 = -14; /*Phase_0.4 Inst in Line 42e; */
-10 L_42b + -1 C_bb692 = -13; /*Phase_0.3 Inst in Line 42b; */
-10 L_42b + -10 L_42a + -10 L_429 + -10 L_428 + -10 L_427 + -1 C_bb691 = -81; /*Phase_0.4 Inst in Line 427; 8 Inst in Line 428; 8 Inst in Line 429; 8 Inst in Line 42a; 3 Inst in Line 42b; */
-10 L_49a + -10 L_499 + -1 C_bb690 = -27; /*Phase_0.6 Inst in Line 499; 1 Inst in Line 49a; */
-10 L_49e + -10 L_49d + -10 L_49c + -1 C_bb689 = -46; /*Phase_0.7 Inst in Line 49c; 8 Inst in Line 49d; 1 Inst in Line 49e; */
-10 L_4a3 + -1 C_bb688 = -12; /*Phase_0.2 Inst in Line 4a3; */
-10 L_499 + -10 L_498 + -10 L_497 + -1 C_bb687 = -43; /*Phase_0.3 Inst in Line 497; 8 Inst in Line 498; 2 Inst in Line 499; */
-10 L_49c + -10 L_49b + -10 L_49a + -1 C_bb686 = -46; /*Phase_0.7 Inst in Line 49a; 8 Inst in Line 49b; 1 Inst in Line 49c; */
-10 L_497 + -1 C_bb685 = -14; /*Phase_0.4 Inst in Line 497; */
-10 L_497 + -10 L_496 + -1 C_bb684 = -24; /*Phase_0.3 Inst in Line 496; 1 Inst in Line 497; */
-10 L_486 + -1 C_bb683 = -12; /*Phase_0.2 Inst in Line 486; */
-10 L_486 + -10 L_485 + -1 C_bb682 = -22; /*Phase_0.1 Inst in Line 485; 1 Inst in Line 486; */
-10 L_4a2 + -10 L_4a1 + -1 C_bb681 = -29; /*Phase_0.7 Inst in Line 4a1; 2 Inst in Line 4a2; */
-10 L_491 + -1 C_bb680 = -11; /*Phase_0.1 Inst in Line 491; */
-10 L_47d + -1 C_bb679 = -12; /*Phase_0.2 Inst in Line 47d; */
-10 L_48d + -10 L_48c + -1 C_bb678 = -27; /*Phase_0.5 Inst in Line 48c; 2 Inst in Line 48d; */
-10 L_491 + -10 L_490 + -10 L_48f + -1 C_bb677 = -45; /*Phase_0.6 Inst in Line 48f; 8 Inst in Line 490; 1 Inst in Line 491; */
-10 L_48c + -10 L_48b + -10 L_48a + -1 C_bb676 = -43; /*Phase_0.2 Inst in Line 48a; 8 Inst in Line 48b; 3 Inst in Line 48c; */
-10 L_485 + -10 L_484 + -1 C_bb675 = -29; /*Phase_0.2 Inst in Line 484; 7 Inst in Line 485; */
-10 L_4a1 + -10 L_4a0 + -10 L_49f + -1 C_bb674 = -46; /*Phase_0.7 Inst in Line 49f; 8 Inst in Line 4a0; 1 Inst in Line 4a1; */
-10 L_484 + -1 C_bb673 = -11; /*Phase_0.1 Inst in Line 484; */
-10 L_489 + -10 L_488 + -10 L_487 + -1 C_bb672 = -49; /*Phase_0.5 Inst in Line 487; 8 Inst in Line 488; 6 Inst in Line 489; */
-10 L_487 + -10 L_486 + -1 C_bb671 = -24; /*Phase_0.1 Inst in Line 486; 3 Inst in Line 487; */
-10 L_491 + -1 C_bb670 = -14; /*Phase_0.4 Inst in Line 491; */
-10 L_47c + -10 L_47b + -10 L_47a + -1 C_bb669 = -48; /*Phase_0.2 Inst in Line 47a; 8 Inst in Line 47b; 8 Inst in Line 47c; */
-10 L_48f + -10 L_48e + -10 L_48d + -1 C_bb668 = -46; /*Phase_0.6 Inst in Line 48d; 8 Inst in Line 48e; 2 Inst in Line 48f; */
-10 L_48a + -1 C_bb667 = -14; /*Phase_0.4 Inst in Line 48a; */
-10 L_49f + -10 L_49e + -1 C_bb666 = -28; /*Phase_0.7 Inst in Line 49e; 1 Inst in Line 49f; */
-10 L_484 + -10 L_483 + -1 C_bb665 = -27; /*Phase_0.2 Inst in Line 483; 5 Inst in Line 484; */
-10 L_486 + -1 C_bb664 = -14; /*Phase_0.4 Inst in Line 486; */
-10 L_47a + -1 C_bb663 = -14; /*Phase_0.4 Inst in Line 47a; */
-10 L_48a + -10 L_489 + -1 C_bb662 = -24; /*Phase_0.2 Inst in Line 489; 2 Inst in Line 48a; */
-10 L_483 + -10 L_482 + -1 C_bb661 = -34; /*Phase_0.8 Inst in Line 482; 6 Inst in Line 483; */
-10 L_4a3 + -10 L_4a2 + -1 C_bb660 = -30; /*Phase_0.6 Inst in Line 4a2; 4 Inst in Line 4a3; */
-10 L_47a + -10 L_479 + -1 C_bb659 = -29; /*Phase_0.7 Inst in Line 479; 2 Inst in Line 47a; */
-10 L_478 + -10 L_477 + -1 C_bb658 = -29; /*Phase_0.8 Inst in Line 477; 1 Inst in Line 478; */
-10 L_481 + -10 L_480 + -10 L_47f + -1 C_bb657 = -47; /*Phase_0.6 Inst in Line 47f; 8 Inst in Line 480; 3 Inst in Line 481; */
-10 L_481 + -1 C_bb656 = -12; /*Phase_0.2 Inst in Line 481; */
-10 L_476 + -10 L_475 + -1 C_bb655 = -33; /*Phase_0.5 Inst in Line 475; 8 Inst in Line 476; */
-10 L_481 + -1 C_bb654 = -13; /*Phase_0.3 Inst in Line 481; */
-10 L_479 + -10 L_478 + -1 C_bb653 = -25; /*Phase_0.4 Inst in Line 478; 1 Inst in Line 479; */
-10 L_47f + -10 L_47e + -10 L_47d + -1 C_bb652 = -46; /*Phase_0.6 Inst in Line 47d; 8 Inst in Line 47e; 2 Inst in Line 47f; */
-10 L_475 + -10 L_474 + -1 C_bb651 = -24; /*Phase_0.1 Inst in Line 474; 3 Inst in Line 475; */
-10 L_478 + -1 C_bb650 = -13; /*Phase_0.3 Inst in Line 478; */
-10 L_474 + -1 C_bb649 = -12; /*Phase_0.2 Inst in Line 474; */
-10 L_474 + -1 C_bb648 = -12; /*Phase_0.2 Inst in Line 474; */
-10 L_474 + -10 L_473 + -1 C_bb647 = -24; /*Phase_0.1 Inst in Line 473; 3 Inst in Line 474; */
-10 L_473 + -1 C_bb646 = -15; /*Phase_0.5 Inst in Line 473; */
-10 L_44f + -1 C_bb645 = -15; /*Phase_0.5 Inst in Line 44f; */
-10 L_44f_Pbb644 + -10 L_44e_Pbb644 + -10 L_44d_Pbb644 + -1 C_bb644 = -41; /*Phase_644.2 Inst in Line 44d; 8 Inst in Line 44e; 1 Inst in Line 44f; */
-10 L_450_Pbb640 + -1 C_bb643 = -11; /*Phase_640.1 Inst in Line 450; */
-10 L_451 + -10 L_450 + -1 C_bb642 = -26; /*Phase_0.2 Inst in Line 450; 4 Inst in Line 451; */
-10 L_44d + -10 L_44c + -1 C_bb641 = -30; /*Phase_0.4 Inst in Line 44c; 6 Inst in Line 44d; */
-10 L_450_Pbb640 + -1 C_bb640 = -14; /*Phase_640.4 Inst in Line 450; */
-10 L_44c + -1 C_bb639 = -14; /*Phase_0.4 Inst in Line 44c; */
-10 L_452 + -10 L_451 + -1 C_bb638 = -26; /*Phase_0.4 Inst in Line 451; 2 Inst in Line 452; */
-10 L_44b + -1 C_bb637 = -12; /*Phase_0.2 Inst in Line 44b; */
-10 L_450 + -10 L_44f + -1 C_bb636 = -23; /*Phase_0.2 Inst in Line 44f; 1 Inst in Line 450; */
-10 L_44b + -1 C_bb635 = -12; /*Phase_0.2 Inst in Line 44b; */
-10 L_44b + -10 L_44a + -1 C_bb634 = -30; /*Phase_0.6 Inst in Line 44a; 4 Inst in Line 44b; */
-10 L_49a + -10 L_499 + -1 C_bb633 = -27; /*Phase_0.6 Inst in Line 499; 1 Inst in Line 49a; */
-10 L_49e + -10 L_49d + -10 L_49c + -1 C_bb632 = -46; /*Phase_0.7 Inst in Line 49c; 8 Inst in Line 49d; 1 Inst in Line 49e; */
-10 L_4a3 + -1 C_bb631 = -12; /*Phase_0.2 Inst in Line 4a3; */
-10 L_499 + -10 L_498 + -10 L_497 + -1 C_bb630 = -43; /*Phase_0.3 Inst in Line 497; 8 Inst in Line 498; 2 Inst in Line 499; */
-10 L_49c + -10 L_49b + -10 L_49a + -1 C_bb629 = -46; /*Phase_0.7 Inst in Line 49a; 8 Inst in Line 49b; 1 Inst in Line 49c; */
-10 L_497 + -1 C_bb628 = -14; /*Phase_0.4 Inst in Line 497; */
-10 L_497 + -10 L_496 + -1 C_bb627 = -24; /*Phase_0.3 Inst in Line 496; 1 Inst in Line 497; */
-10 L_486 + -1 C_bb626 = -12; /*Phase_0.2 Inst in Line 486; */
-10 L_486 + -10 L_485 + -1 C_bb625 = -22; /*Phase_0.1 Inst in Line 485; 1 Inst in Line 486; */
-10 L_4a2 + -10 L_4a1 + -1 C_bb624 = -29; /*Phase_0.7 Inst in Line 4a1; 2 Inst in Line 4a2; */
-10 L_491 + -1 C_bb623 = -11; /*Phase_0.1 Inst in Line 491; */
-10 L_47d + -1 C_bb622 = -12; /*Phase_0.2 Inst in Line 47d; */
-10 L_48d + -10 L_48c + -1 C_bb621 = -27; /*Phase_0.5 Inst in Line 48c; 2 Inst in Line 48d; */
-10 L_491 + -10 L_490 + -10 L_48f + -1 C_bb620 = -45; /*Phase_0.6 Inst in Line 48f; 8 Inst in Line 490; 1 Inst in Line 491; */
-10 L_48c + -10 L_48b + -10 L_48a + -1 C_bb619 = -43; /*Phase_0.2 Inst in Line 48a; 8 Inst in Line 48b; 3 Inst in Line 48c; */
-10 L_485 + -10 L_484 + -1 C_bb618 = -29; /*Phase_0.2 Inst in Line 484; 7 Inst in Line 485; */
-10 L_4a1 + -10 L_4a0 + -10 L_49f + -1 C_bb617 = -46; /*Phase_0.7 Inst in Line 49f; 8 Inst in Line 4a0; 1 Inst in Line 4a1; */
-10 L_484 + -1 C_bb616 = -11; /*Phase_0.1 Inst in Line 484; */
-10 L_489 + -10 L_488 + -10 L_487 + -1 C_bb615 = -49; /*Phase_0.5 Inst in Line 487; 8 Inst in Line 488; 6 Inst in Line 489; */
-10 L_487 + -10 L_486 + -1 C_bb614 = -24; /*Phase_0.1 Inst in Line 486; 3 Inst in Line 487; */
-10 L_491 + -1 C_bb613 = -14; /*Phase_0.4 Inst in Line 491; */
-10 L_47c + -10 L_47b + -10 L_47a + -1 C_bb612 = -48; /*Phase_0.2 Inst in Line 47a; 8 Inst in Line 47b; 8 Inst in Line 47c; */
-10 L_48f + -10 L_48e + -10 L_48d + -1 C_bb611 = -46; /*Phase_0.6 Inst in Line 48d; 8 Inst in Line 48e; 2 Inst in Line 48f; */
-10 L_48a + -1 C_bb610 = -14; /*Phase_0.4 Inst in Line 48a; */
-10 L_49f + -10 L_49e + -1 C_bb609 = -28; /*Phase_0.7 Inst in Line 49e; 1 Inst in Line 49f; */
-10 L_484 + -10 L_483 + -1 C_bb608 = -27; /*Phase_0.2 Inst in Line 483; 5 Inst in Line 484; */
-10 L_486 + -1 C_bb607 = -14; /*Phase_0.4 Inst in Line 486; */
-10 L_47a + -1 C_bb606 = -14; /*Phase_0.4 Inst in Line 47a; */
-10 L_48a + -10 L_489 + -1 C_bb605 = -24; /*Phase_0.2 Inst in Line 489; 2 Inst in Line 48a; */
-10 L_483 + -10 L_482 + -1 C_bb604 = -34; /*Phase_0.8 Inst in Line 482; 6 Inst in Line 483; */
-10 L_4a3 + -10 L_4a2 + -1 C_bb603 = -30; /*Phase_0.6 Inst in Line 4a2; 4 Inst in Line 4a3; */
-10 L_47a + -10 L_479 + -1 C_bb602 = -29; /*Phase_0.7 Inst in Line 479; 2 Inst in Line 47a; */
-10 L_478 + -10 L_477 + -1 C_bb601 = -29; /*Phase_0.8 Inst in Line 477; 1 Inst in Line 478; */
-10 L_481 + -10 L_480 + -10 L_47f + -1 C_bb600 = -47; /*Phase_0.6 Inst in Line 47f; 8 Inst in Line 480; 3 Inst in Line 481; */
-10 L_481 + -1 C_bb599 = -12; /*Phase_0.2 Inst in Line 481; */
-10 L_476 + -10 L_475 + -1 C_bb598 = -33; /*Phase_0.5 Inst in Line 475; 8 Inst in Line 476; */
-10 L_481 + -1 C_bb597 = -13; /*Phase_0.3 Inst in Line 481; */
-10 L_479 + -10 L_478 + -1 C_bb596 = -25; /*Phase_0.4 Inst in Line 478; 1 Inst in Line 479; */
-10 L_47f + -10 L_47e + -10 L_47d + -1 C_bb595 = -46; /*Phase_0.6 Inst in Line 47d; 8 Inst in Line 47e; 2 Inst in Line 47f; */
-10 L_475 + -10 L_474 + -1 C_bb594 = -24; /*Phase_0.1 Inst in Line 474; 3 Inst in Line 475; */
-10 L_478 + -1 C_bb593 = -13; /*Phase_0.3 Inst in Line 478; */
-10 L_474 + -1 C_bb592 = -12; /*Phase_0.2 Inst in Line 474; */
-10 L_474 + -1 C_bb591 = -12; /*Phase_0.2 Inst in Line 474; */
-10 L_474 + -10 L_473 + -1 C_bb590 = -24; /*Phase_0.1 Inst in Line 473; 3 Inst in Line 474; */
-10 L_473 + -1 C_bb589 = -15; /*Phase_0.5 Inst in Line 473; */
-10 L_44f + -1 C_bb588 = -15; /*Phase_0.5 Inst in Line 44f; */
-10 L_44f_Pbb587 + -10 L_44e_Pbb587 + -10 L_44d_Pbb587 + -1 C_bb587 = -41; /*Phase_587.2 Inst in Line 44d; 8 Inst in Line 44e; 1 Inst in Line 44f; */
-10 L_450_Pbb583 + -1 C_bb586 = -11; /*Phase_583.1 Inst in Line 450; */
-10 L_451 + -10 L_450 + -1 C_bb585 = -26; /*Phase_0.2 Inst in Line 450; 4 Inst in Line 451; */
-10 L_44d + -10 L_44c + -1 C_bb584 = -30; /*Phase_0.4 Inst in Line 44c; 6 Inst in Line 44d; */
-10 L_450_Pbb583 + -1 C_bb583 = -14; /*Phase_583.4 Inst in Line 450; */
-10 L_44c + -1 C_bb582 = -14; /*Phase_0.4 Inst in Line 44c; */
-10 L_452 + -10 L_451 + -1 C_bb581 = -26; /*Phase_0.4 Inst in Line 451; 2 Inst in Line 452; */
-10 L_44b + -1 C_bb580 = -12; /*Phase_0.2 Inst in Line 44b; */
-10 L_450 + -10 L_44f + -1 C_bb579 = -23; /*Phase_0.2 Inst in Line 44f; 1 Inst in Line 450; */
-10 L_44b + -1 C_bb578 = -12; /*Phase_0.2 Inst in Line 44b; */
-10 L_44b + -10 L_44a + -1 C_bb577 = -30; /*Phase_0.6 Inst in Line 44a; 4 Inst in Line 44b; */
-10 L_49a + -10 L_499 + -1 C_bb576 = -27; /*Phase_0.6 Inst in Line 499; 1 Inst in Line 49a; */
-10 L_49e + -10 L_49d + -10 L_49c + -1 C_bb575 = -46; /*Phase_0.7 Inst in Line 49c; 8 Inst in Line 49d; 1 Inst in Line 49e; */
-10 L_4a3 + -1 C_bb574 = -12; /*Phase_0.2 Inst in Line 4a3; */
-10 L_499 + -10 L_498 + -10 L_497 + -1 C_bb573 = -43; /*Phase_0.3 Inst in Line 497; 8 Inst in Line 498; 2 Inst in Line 499; */
-10 L_49c + -10 L_49b + -10 L_49a + -1 C_bb572 = -46; /*Phase_0.7 Inst in Line 49a; 8 Inst in Line 49b; 1 Inst in Line 49c; */
-10 L_497 + -1 C_bb571 = -14; /*Phase_0.4 Inst in Line 497; */
-10 L_497 + -10 L_496 + -1 C_bb570 = -24; /*Phase_0.3 Inst in Line 496; 1 Inst in Line 497; */
-10 L_486 + -1 C_bb569 = -12; /*Phase_0.2 Inst in Line 486; */
-10 L_486 + -10 L_485 + -1 C_bb568 = -22; /*Phase_0.1 Inst in Line 485; 1 Inst in Line 486; */
-10 L_4a2 + -10 L_4a1 + -1 C_bb567 = -29; /*Phase_0.7 Inst in Line 4a1; 2 Inst in Line 4a2; */
-10 L_491 + -1 C_bb566 = -11; /*Phase_0.1 Inst in Line 491; */
-10 L_47d + -1 C_bb565 = -12; /*Phase_0.2 Inst in Line 47d; */
-10 L_48d + -10 L_48c + -1 C_bb564 = -27; /*Phase_0.5 Inst in Line 48c; 2 Inst in Line 48d; */
-10 L_491 + -10 L_490 + -10 L_48f + -1 C_bb563 = -45; /*Phase_0.6 Inst in Line 48f; 8 Inst in Line 490; 1 Inst in Line 491; */
-10 L_48c + -10 L_48b + -10 L_48a + -1 C_bb562 = -43; /*Phase_0.2 Inst in Line 48a; 8 Inst in Line 48b; 3 Inst in Line 48c; */
-10 L_485 + -10 L_484 + -1 C_bb561 = -29; /*Phase_0.2 Inst in Line 484; 7 Inst in Line 485; */
-10 L_4a1 + -10 L_4a0 + -10 L_49f + -1 C_bb560 = -46; /*Phase_0.7 Inst in Line 49f; 8 Inst in Line 4a0; 1 Inst in Line 4a1; */
-10 L_484 + -1 C_bb559 = -11; /*Phase_0.1 Inst in Line 484; */
-10 L_489 + -10 L_488 + -10 L_487 + -1 C_bb558 = -49; /*Phase_0.5 Inst in Line 487; 8 Inst in Line 488; 6 Inst in Line 489; */
-10 L_487 + -10 L_486 + -1 C_bb557 = -24; /*Phase_0.1 Inst in Line 486; 3 Inst in Line 487; */
-10 L_491 + -1 C_bb556 = -14; /*Phase_0.4 Inst in Line 491; */
-10 L_47c + -10 L_47b + -10 L_47a + -1 C_bb555 = -48; /*Phase_0.2 Inst in Line 47a; 8 Inst in Line 47b; 8 Inst in Line 47c; */
-10 L_48f + -10 L_48e + -10 L_48d + -1 C_bb554 = -46; /*Phase_0.6 Inst in Line 48d; 8 Inst in Line 48e; 2 Inst in Line 48f; */
-10 L_48a + -1 C_bb553 = -14; /*Phase_0.4 Inst in Line 48a; */
-10 L_49f + -10 L_49e + -1 C_bb552 = -28; /*Phase_0.7 Inst in Line 49e; 1 Inst in Line 49f; */
-10 L_484 + -10 L_483 + -1 C_bb551 = -27; /*Phase_0.2 Inst in Line 483; 5 Inst in Line 484; */
-10 L_486 + -1 C_bb550 = -14; /*Phase_0.4 Inst in Line 486; */
-10 L_47a + -1 C_bb549 = -14; /*Phase_0.4 Inst in Line 47a; */
-10 L_48a + -10 L_489 + -1 C_bb548 = -24; /*Phase_0.2 Inst in Line 489; 2 Inst in Line 48a; */
-10 L_483 + -10 L_482 + -1 C_bb547 = -34; /*Phase_0.8 Inst in Line 482; 6 Inst in Line 483; */
-10 L_4a3 + -10 L_4a2 + -1 C_bb546 = -30; /*Phase_0.6 Inst in Line 4a2; 4 Inst in Line 4a3; */
-10 L_47a + -10 L_479 + -1 C_bb545 = -29; /*Phase_0.7 Inst in Line 479; 2 Inst in Line 47a; */
-10 L_478 + -10 L_477 + -1 C_bb544 = -29; /*Phase_0.8 Inst in Line 477; 1 Inst in Line 478; */
-10 L_481 + -10 L_480 + -10 L_47f + -1 C_bb543 = -47; /*Phase_0.6 Inst in Line 47f; 8 Inst in Line 480; 3 Inst in Line 481; */
-10 L_481 + -1 C_bb542 = -12; /*Phase_0.2 Inst in Line 481; */
-10 L_476 + -10 L_475 + -1 C_bb541 = -33; /*Phase_0.5 Inst in Line 475; 8 Inst in Line 476; */
-10 L_481 + -1 C_bb540 = -13; /*Phase_0.3 Inst in Line 481; */
-10 L_479 + -10 L_478 + -1 C_bb539 = -25; /*Phase_0.4 Inst in Line 478; 1 Inst in Line 479; */
-10 L_47f + -10 L_47e + -10 L_47d + -1 C_bb538 = -46; /*Phase_0.6 Inst in Line 47d; 8 Inst in Line 47e; 2 Inst in Line 47f; */
-10 L_475 + -10 L_474 + -1 C_bb537 = -24; /*Phase_0.1 Inst in Line 474; 3 Inst in Line 475; */
-10 L_478 + -1 C_bb536 = -13; /*Phase_0.3 Inst in Line 478; */
-10 L_474 + -1 C_bb535 = -12; /*Phase_0.2 Inst in Line 474; */
-10 L_474 + -1 C_bb534 = -12; /*Phase_0.2 Inst in Line 474; */
-10 L_474 + -10 L_473 + -1 C_bb533 = -24; /*Phase_0.1 Inst in Line 473; 3 Inst in Line 474; */
-10 L_473 + -1 C_bb532 = -15; /*Phase_0.5 Inst in Line 473; */
-10 L_44f + -1 C_bb531 = -15; /*Phase_0.5 Inst in Line 44f; */
-10 L_44f_Pbb530 + -10 L_44e_Pbb530 + -10 L_44d_Pbb530 + -1 C_bb530 = -41; /*Phase_530.2 Inst in Line 44d; 8 Inst in Line 44e; 1 Inst in Line 44f; */
-10 L_450_Pbb526 + -1 C_bb529 = -11; /*Phase_526.1 Inst in Line 450; */
-10 L_451 + -10 L_450 + -1 C_bb528 = -26; /*Phase_0.2 Inst in Line 450; 4 Inst in Line 451; */
-10 L_44d + -10 L_44c + -1 C_bb527 = -30; /*Phase_0.4 Inst in Line 44c; 6 Inst in Line 44d; */
-10 L_450_Pbb526 + -1 C_bb526 = -14; /*Phase_526.4 Inst in Line 450; */
-10 L_44c + -1 C_bb525 = -14; /*Phase_0.4 Inst in Line 44c; */
-10 L_452 + -10 L_451 + -1 C_bb524 = -26; /*Phase_0.4 Inst in Line 451; 2 Inst in Line 452; */
-10 L_44b + -1 C_bb523 = -12; /*Phase_0.2 Inst in Line 44b; */
-10 L_450 + -10 L_44f + -1 C_bb522 = -23; /*Phase_0.2 Inst in Line 44f; 1 Inst in Line 450; */
-10 L_44b + -1 C_bb521 = -12; /*Phase_0.2 Inst in Line 44b; */
-10 L_44b + -10 L_44a + -1 C_bb520 = -30; /*Phase_0.6 Inst in Line 44a; 4 Inst in Line 44b; */
-10 L_4ab + -10 L_4aa + -1 C_bb519 = -28; /*Phase_0.1 Inst in Line 4aa; 7 Inst in Line 4ab; */
-10 L_4aa + -1 C_bb518 = -12; /*Phase_0.2 Inst in Line 4aa; */
-10 L_4a8 + -1 C_bb517 = -14; /*Phase_0.4 Inst in Line 4a8; */
-10 L_4ac + -10 L_4ab + -1 C_bb516 = -28; /*Phase_0.1 Inst in Line 4ab; 7 Inst in Line 4ac; */
-10 L_4a8 + -1 C_bb515 = -12; /*Phase_0.2 Inst in Line 4a8; */
-10 L_4aa + -10 L_4a9 + -1 C_bb514 = -28; /*Phase_0.3 Inst in Line 4a9; 5 Inst in Line 4aa; */
-10 L_4a7 + -1 C_bb513 = -13; /*Phase_0.3 Inst in Line 4a7; */
-10 L_4a7 + -1 C_bb512 = -15; /*Phase_0.5 Inst in Line 4a7; */
-10 L_4a9 + -1 C_bb511 = -11; /*Phase_0.1 Inst in Line 4a9; */
-10 L_4a8 + -1 C_bb510 = -12; /*Phase_0.2 Inst in Line 4a8; */
-10 L_4a6 + -1 C_bb509 = -16; /*Phase_0.6 Inst in Line 4a6; */
-10 L_4a9 + -1 C_bb508 = -14; /*Phase_0.4 Inst in Line 4a9; */
-10 L_4a6 + -1 C_bb507 = -12; /*Phase_0.2 Inst in Line 4a6; */
-10 L_4a5 + -1 C_bb506 = -16; /*Phase_0.6 Inst in Line 4a5; */
-10 L_44f + -1 C_bb505 = -15; /*Phase_0.5 Inst in Line 44f; */
-10 L_44f_Pbb504 + -10 L_44e_Pbb504 + -10 L_44d_Pbb504 + -1 C_bb504 = -41; /*Phase_504.2 Inst in Line 44d; 8 Inst in Line 44e; 1 Inst in Line 44f; */
-10 L_450_Pbb500 + -1 C_bb503 = -11; /*Phase_500.1 Inst in Line 450; */
-10 L_451 + -10 L_450 + -1 C_bb502 = -26; /*Phase_0.2 Inst in Line 450; 4 Inst in Line 451; */
-10 L_44d + -10 L_44c + -1 C_bb501 = -30; /*Phase_0.4 Inst in Line 44c; 6 Inst in Line 44d; */
-10 L_450_Pbb500 + -1 C_bb500 = -14; /*Phase_500.4 Inst in Line 450; */
-10 L_44c + -1 C_bb499 = -14; /*Phase_0.4 Inst in Line 44c; */
-10 L_452 + -10 L_451 + -1 C_bb498 = -26; /*Phase_0.4 Inst in Line 451; 2 Inst in Line 452; */
-10 L_44b + -1 C_bb497 = -12; /*Phase_0.2 Inst in Line 44b; */
-10 L_450 + -10 L_44f + -1 C_bb496 = -23; /*Phase_0.2 Inst in Line 44f; 1 Inst in Line 450; */
-10 L_44b + -1 C_bb495 = -12; /*Phase_0.2 Inst in Line 44b; */
-10 L_44b + -10 L_44a + -1 C_bb494 = -30; /*Phase_0.6 Inst in Line 44a; 4 Inst in Line 44b; */
-10 L_4e4 + -1 C_bb493 = -11; /*Phase_0.1 Inst in Line 4e4; */
-10 L_4e4 + -1 C_bb492 = -11; /*Phase_0.1 Inst in Line 4e4; */
-10 L_4da + -1 C_bb491 = -12; /*Phase_0.2 Inst in Line 4da; */
-10 L_4e4 + -1 C_bb490 = -11; /*Phase_0.1 Inst in Line 4e4; */
-10 L_4e5 + -10 L_4e4 + -1 C_bb489 = -22; /*Phase_0.1 Inst in Line 4e4; 1 Inst in Line 4e5; */
-10 L_4da + -10 L_4d9 + -10 L_4d8 + -10 L_4d7 + -10 L_4d6 + -10 L_4d5 + -1 C_bb488 = -104; /*Phase_0.8 Inst in Line 4d5; 8 Inst in Line 4d6; 8 Inst in Line 4d7; 8 Inst in Line 4d8; 8 Inst in Line 4d9; 4 Inst in Line 4da; */
-10 L_4e3 + -10 L_4e2 + -10 L_4e1 + -1 C_bb487 = -50; /*Phase_0.4 Inst in Line 4e1; 8 Inst in Line 4e2; 8 Inst in Line 4e3; */
-10 L_4e4 + -1 C_bb486 = -14; /*Phase_0.4 Inst in Line 4e4; */
-10 L_4d4 + -1 C_bb485 = -14; /*Phase_0.4 Inst in Line 4d4; */
-10 L_4e1 + -1 C_bb484 = -12; /*Phase_0.2 Inst in Line 4e1; */
-10 L_4d4 + -1 C_bb483 = -13; /*Phase_0.3 Inst in Line 4d4; */
-10 L_4e1 + -10 L_4e0 + -1 C_bb482 = -26; /*Phase_0.4 Inst in Line 4e0; 2 Inst in Line 4e1; */
-10 L_4d4 + -10 L_4d3 + -1 C_bb481 = -24; /*Phase_0.3 Inst in Line 4d3; 1 Inst in Line 4d4; */
-10 L_4db + -1 C_bb480 = -12; /*Phase_0.2 Inst in Line 4db; */
-10 L_4d3 + -1 C_bb479 = -11; /*Phase_0.1 Inst in Line 4d3; */
-10 L_4d3 + -10 L_4d2 + -10 L_4d1 + -10 L_4d0 + -1 C_bb478 = -65; /*Phase_0.5 Inst in Line 4d0; 8 Inst in Line 4d1; 8 Inst in Line 4d2; 4 Inst in Line 4d3; */
-10 L_4d0 + -10 L_4cf + -10 L_4ce + -10 L_4cd + -10 L_4cc + -10 L_4cb + -10 L_4ca + -10 L_4c9 + -10 L_4c8 + -10 L_4c7 + -1 C_bb477 = -175; /*Phase_0.8 Inst in Line 4c7; 8 Inst in Line 4c8; 8 Inst in Line 4c9; 8 Inst in Line 4ca; 8 Inst in Line 4cb; 8 Inst in Line 4cc; 8 Inst in Line 4cd; 8 Inst in Line 4ce; 8 Inst in Line 4cf; 3 Inst in Line 4d0; */
-10 L_4dd + -1 C_bb476 = -15; /*Phase_0.5 Inst in Line 4dd; */
-10 L_4c6 + -1 C_bb475 = -16; /*Phase_0.6 Inst in Line 4c6; */
-10 L_4e0 + -10 L_4df + -10 L_4de + -10 L_4dd + -1 C_bb474 = -63; /*Phase_0.3 Inst in Line 4dd; 8 Inst in Line 4de; 8 Inst in Line 4df; 4 Inst in Line 4e0; */
-10 L_4dc + -1 C_bb473 = -12; /*Phase_0.2 Inst in Line 4dc; */
-10 L_4dc + -1 C_bb472 = -13; /*Phase_0.3 Inst in Line 4dc; */
-10 L_4db + -1 C_bb471 = -15; /*Phase_0.5 Inst in Line 4db; */
-10 L_4c6 + -10 L_4c5 + -1 C_bb470 = -23; /*Phase_0.1 Inst in Line 4c5; 2 Inst in Line 4c6; */
-10 L_4dc + -1 C_bb469 = -13; /*Phase_0.3 Inst in Line 4dc; */
-10 L_4b4 + -1 C_bb468 = -12; /*Phase_0.2 Inst in Line 4b4; */
-10 L_4db + -10 L_4da + -1 C_bb467 = -23; /*Phase_0.2 Inst in Line 4da; 1 Inst in Line 4db; */
-10 L_4ba + -10 L_4b9 + -1 C_bb466 = -23; /*Phase_0.1 Inst in Line 4b9; 2 Inst in Line 4ba; */
-10 L_4c5 + -10 L_4c4 + -1 C_bb465 = -34; /*Phase_0.7 Inst in Line 4c4; 7 Inst in Line 4c5; */
-10 L_4b4 + -1 C_bb464 = -13; /*Phase_0.3 Inst in Line 4b4; */
-10 L_4b9 + -1 C_bb463 = -13; /*Phase_0.3 Inst in Line 4b9; */
-10 L_4be + -1 C_bb462 = -13; /*Phase_0.3 Inst in Line 4be; */
-10 L_4b4 + -1 C_bb461 = -12; /*Phase_0.2 Inst in Line 4b4; */
-10 L_4b9 + -10 L_4b8 + -1 C_bb460 = -26; /*Phase_0.2 Inst in Line 4b8; 4 Inst in Line 4b9; */
-10 L_4b4 + -10 L_4b3 + -1 C_bb459 = -24; /*Phase_0.3 Inst in Line 4b3; 1 Inst in Line 4b4; */
-10 L_4b5 + -1 C_bb458 = -11; /*Phase_0.1 Inst in Line 4b5; */
-10 L_4be + -10 L_4bd + -1 C_bb457 = -23; /*Phase_0.1 Inst in Line 4bd; 2 Inst in Line 4be; */
-10 L_4ba + -1 C_bb456 = -13; /*Phase_0.3 Inst in Line 4ba; */
-10 L_4b3 + -10 L_4b2 + -1 C_bb455 = -27; /*Phase_0.2 Inst in Line 4b2; 5 Inst in Line 4b3; */
-10 L_4bd + -1 C_bb454 = -12; /*Phase_0.2 Inst in Line 4bd; */
-10 L_4b8 + -1 C_bb453 = -16; /*Phase_0.6 Inst in Line 4b8; */
-10 L_4b2 + -1 C_bb452 = -13; /*Phase_0.3 Inst in Line 4b2; */
-10 L_4bc + -1 C_bb451 = -12; /*Phase_0.2 Inst in Line 4bc; */
-10 L_4bc + -10 L_4bb + -1 C_bb450 = -27; /*Phase_0.3 Inst in Line 4bb; 4 Inst in Line 4bc; */
-10 L_4ba + -1 C_bb449 = -13; /*Phase_0.3 Inst in Line 4ba; */
-10 L_4b7 + -1 C_bb448 = -11; /*Phase_0.1 Inst in Line 4b7; */
-10 L_4bd + -10 L_4bc + -1 C_bb447 = -25; /*Phase_0.2 Inst in Line 4bc; 3 Inst in Line 4bd; */
-10 L_4b2 + -1 C_bb446 = -13; /*Phase_0.3 Inst in Line 4b2; */
-10 L_4bd + -1 C_bb445 = -12; /*Phase_0.2 Inst in Line 4bd; */
-10 L_4bb + -1 C_bb444 = -12; /*Phase_0.2 Inst in Line 4bb; */
-10 L_4b7 + -1 C_bb443 = -12; /*Phase_0.2 Inst in Line 4b7; */
-10 L_4b1 + -1 C_bb442 = -12; /*Phase_0.2 Inst in Line 4b1; */
-10 L_4bb + -1 C_bb441 = -13; /*Phase_0.3 Inst in Line 4bb; */
-10 L_4b1 + -1 C_bb440 = -13; /*Phase_0.3 Inst in Line 4b1; */
-10 L_4b6 + -1 C_bb439 = -16; /*Phase_0.6 Inst in Line 4b6; */
-10 L_4b7 + -1 C_bb438 = -15; /*Phase_0.5 Inst in Line 4b7; */
-10 L_4b1 + -1 C_bb437 = -12; /*Phase_0.2 Inst in Line 4b1; */
-10 L_4b6 + -10 L_4b5 + -1 C_bb436 = -26; /*Phase_0.4 Inst in Line 4b5; 2 Inst in Line 4b6; */
-10 L_4b1 + -10 L_4b0 + -1 C_bb435 = -29; /*Phase_0.8 Inst in Line 4b0; 1 Inst in Line 4b1; */
-10 L_4b5 + -1 C_bb434 = -13; /*Phase_0.3 Inst in Line 4b5; */
-10 L_4af + -1 C_bb433 = -14; /*Phase_0.4 Inst in Line 4af; */
-10 L_4af + -10 L_4ae + -10 L_4ad + -1 C_bb432 = -43; /*Phase_0.1 Inst in Line 4ad; 8 Inst in Line 4ae; 4 Inst in Line 4af; */
-10 L_44f + -1 C_bb431 = -15; /*Phase_0.5 Inst in Line 44f; */
-10 L_44f_Pbb430 + -10 L_44e_Pbb430 + -10 L_44d_Pbb430 + -1 C_bb430 = -41; /*Phase_430.2 Inst in Line 44d; 8 Inst in Line 44e; 1 Inst in Line 44f; */
-10 L_450_Pbb426 + -1 C_bb429 = -11; /*Phase_426.1 Inst in Line 450; */
-10 L_451 + -10 L_450 + -1 C_bb428 = -26; /*Phase_0.2 Inst in Line 450; 4 Inst in Line 451; */
-10 L_44d + -10 L_44c + -1 C_bb427 = -30; /*Phase_0.4 Inst in Line 44c; 6 Inst in Line 44d; */
-10 L_450_Pbb426 + -1 C_bb426 = -14; /*Phase_426.4 Inst in Line 450; */
-10 L_44c + -1 C_bb425 = -14; /*Phase_0.4 Inst in Line 44c; */
-10 L_452 + -10 L_451 + -1 C_bb424 = -26; /*Phase_0.4 Inst in Line 451; 2 Inst in Line 452; */
-10 L_44b + -1 C_bb423 = -12; /*Phase_0.2 Inst in Line 44b; */
-10 L_450 + -10 L_44f + -1 C_bb422 = -23; /*Phase_0.2 Inst in Line 44f; 1 Inst in Line 450; */
-10 L_44b + -1 C_bb421 = -12; /*Phase_0.2 Inst in Line 44b; */
-10 L_44b + -10 L_44a + -1 C_bb420 = -30; /*Phase_0.6 Inst in Line 44a; 4 Inst in Line 44b; */
-10 L_44f + -1 C_bb419 = -15; /*Phase_0.5 Inst in Line 44f; */
-10 L_44f_Pbb418 + -10 L_44e_Pbb418 + -10 L_44d_Pbb418 + -1 C_bb418 = -41; /*Phase_418.2 Inst in Line 44d; 8 Inst in Line 44e; 1 Inst in Line 44f; */
-10 L_450_Pbb414 + -1 C_bb417 = -11; /*Phase_414.1 Inst in Line 450; */
-10 L_451 + -10 L_450 + -1 C_bb416 = -26; /*Phase_0.2 Inst in Line 450; 4 Inst in Line 451; */
-10 L_44d + -10 L_44c + -1 C_bb415 = -30; /*Phase_0.4 Inst in Line 44c; 6 Inst in Line 44d; */
-10 L_450_Pbb414 + -1 C_bb414 = -14; /*Phase_414.4 Inst in Line 450; */
-10 L_44c + -1 C_bb413 = -14; /*Phase_0.4 Inst in Line 44c; */
-10 L_452 + -10 L_451 + -1 C_bb412 = -26; /*Phase_0.4 Inst in Line 451; 2 Inst in Line 452; */
-10 L_44b + -1 C_bb411 = -12; /*Phase_0.2 Inst in Line 44b; */
-10 L_450 + -10 L_44f + -1 C_bb410 = -23; /*Phase_0.2 Inst in Line 44f; 1 Inst in Line 450; */
-10 L_44b + -1 C_bb409 = -12; /*Phase_0.2 Inst in Line 44b; */
-10 L_44b + -10 L_44a + -1 C_bb408 = -30; /*Phase_0.6 Inst in Line 44a; 4 Inst in Line 44b; */
-10 L_461 + -10 L_460 + -1 C_bb407 = -36; /*Phase_0.8 Inst in Line 460; 8 Inst in Line 461; */
-10 L_459 + -10 L_458 + -10 L_457 + -10 L_456 + -10 L_455 + -1 C_bb406 = -83; /*Phase_0.1 Inst in Line 455; 8 Inst in Line 456; 8 Inst in Line 457; 8 Inst in Line 458; 8 Inst in Line 459; */
-10 L_45f + -10 L_45e + -10 L_45d + -1 C_bb405 = -48; /*Phase_0.2 Inst in Line 45d; 8 Inst in Line 45e; 8 Inst in Line 45f; */
-10 L_455 + -1 C_bb404 = -16; /*Phase_0.6 Inst in Line 455; */
-10 L_45d + -10 L_45c + -10 L_45b + -10 L_45a + -1 C_bb403 = -70; /*Phase_0.8 Inst in Line 45a; 8 Inst in Line 45b; 8 Inst in Line 45c; 6 Inst in Line 45d; */
-10 L_453 + -1 C_bb402 = -12; /*Phase_0.2 Inst in Line 453; */
-10 L_455 + -10 L_454 + -1 C_bb401 = -23; /*Phase_0.2 Inst in Line 454; 1 Inst in Line 455; */
-10 L_453 + -1 C_bb400 = -12; /*Phase_0.2 Inst in Line 453; */
-10 L_454 + -10 L_453 + -1 C_bb399 = -23; /*Phase_0.2 Inst in Line 453; 1 Inst in Line 454; */
-10 L_453 + -1 C_bb398 = -12; /*Phase_0.2 Inst in Line 453; */
-10 L_454 + -1 C_bb397 = -15; /*Phase_0.5 Inst in Line 454; */
-10 L_452 + -1 C_bb396 = -11; /*Phase_0.1 Inst in Line 452; */
-10 L_452 + -1 C_bb395 = -14; /*Phase_0.4 Inst in Line 452; */
-10 L_4a4 + -10 L_4a3 + -1 C_bb394 = -24; /*Phase_0.2 Inst in Line 4a3; 2 Inst in Line 4a4; */
-10 L_44f + -1 C_bb393 = -15; /*Phase_0.5 Inst in Line 44f; */
-10 L_44f_Pbb392 + -10 L_44e_Pbb392 + -10 L_44d_Pbb392 + -1 C_bb392 = -41; /*Phase_392.2 Inst in Line 44d; 8 Inst in Line 44e; 1 Inst in Line 44f; */
-10 L_450_Pbb388 + -1 C_bb391 = -11; /*Phase_388.1 Inst in Line 450; */
-10 L_451 + -10 L_450 + -1 C_bb390 = -26; /*Phase_0.2 Inst in Line 450; 4 Inst in Line 451; */
-10 L_44d + -10 L_44c + -1 C_bb389 = -30; /*Phase_0.4 Inst in Line 44c; 6 Inst in Line 44d; */
-10 L_450_Pbb388 + -1 C_bb388 = -14; /*Phase_388.4 Inst in Line 450; */
-10 L_44c + -1 C_bb387 = -14; /*Phase_0.4 Inst in Line 44c; */
-10 L_452 + -10 L_451 + -1 C_bb386 = -26; /*Phase_0.4 Inst in Line 451; 2 Inst in Line 452; */
-10 L_44b + -1 C_bb385 = -12; /*Phase_0.2 Inst in Line 44b; */
-10 L_450 + -10 L_44f + -1 C_bb384 = -23; /*Phase_0.2 Inst in Line 44f; 1 Inst in Line 450; */
-10 L_44b + -1 C_bb383 = -12; /*Phase_0.2 Inst in Line 44b; */
-10 L_44b + -10 L_44a + -1 C_bb382 = -30; /*Phase_0.6 Inst in Line 44a; 4 Inst in Line 44b; */
-10 L_44f + -1 C_bb381 = -15; /*Phase_0.5 Inst in Line 44f; */
-10 L_44f_Pbb380 + -10 L_44e_Pbb380 + -10 L_44d_Pbb380 + -1 C_bb380 = -41; /*Phase_380.2 Inst in Line 44d; 8 Inst in Line 44e; 1 Inst in Line 44f; */
-10 L_450_Pbb376 + -1 C_bb379 = -11; /*Phase_376.1 Inst in Line 450; */
-10 L_451 + -10 L_450 + -1 C_bb378 = -26; /*Phase_0.2 Inst in Line 450; 4 Inst in Line 451; */
-10 L_44d + -10 L_44c + -1 C_bb377 = -30; /*Phase_0.4 Inst in Line 44c; 6 Inst in Line 44d; */
-10 L_450_Pbb376 + -1 C_bb376 = -14; /*Phase_376.4 Inst in Line 450; */
-10 L_44c + -1 C_bb375 = -14; /*Phase_0.4 Inst in Line 44c; */
-10 L_452 + -10 L_451 + -1 C_bb374 = -26; /*Phase_0.4 Inst in Line 451; 2 Inst in Line 452; */
-10 L_44b + -1 C_bb373 = -12; /*Phase_0.2 Inst in Line 44b; */
-10 L_450 + -10 L_44f + -1 C_bb372 = -23; /*Phase_0.2 Inst in Line 44f; 1 Inst in Line 450; */
-10 L_44b + -1 C_bb371 = -12; /*Phase_0.2 Inst in Line 44b; */
-10 L_44b + -10 L_44a + -1 C_bb370 = -30; /*Phase_0.6 Inst in Line 44a; 4 Inst in Line 44b; */
-10 L_433 + -10 L_432 + -1 C_bb369 = -25; /*Phase_0.1 Inst in Line 432; 4 Inst in Line 433; */
-10 L_432 + -1 C_bb368 = -16; /*Phase_0.6 Inst in Line 432; */
-10 L_432 + -10 L_431 + -1 C_bb367 = -26; /*Phase_0.5 Inst in Line 431; 1 Inst in Line 432; */
-10 L_431 + -10 L_430 + -1 C_bb366 = -26; /*Phase_0.3 Inst in Line 430; 3 Inst in Line 431; */
-10 L_430 + -10 L_42f + -1 C_bb365 = -28; /*Phase_0.3 Inst in Line 42f; 5 Inst in Line 430; */
-10 L_42f + -1 C_bb364 = -13; /*Phase_0.3 Inst in Line 42f; */
[truncated: 209,250 more chars]
