# Supplementary material for: Reducing the WCET and analysis time of systems with simple lockable instruction caches
Source: PLoS One. 2020 Mar 19;15(3):e0229980. doi: 10.1371/journal.pone.0229980 (PMC7082033; doi:10.1371/journal.pone.0229980)
Supplement: S1 File — (ZIP) [file pone.0229980.s001.zip › ILPS/binarysearch_O0_L32_C0_A0_CM10_NM_compact.ilp]

/* IPET system */
max:  -1 wcet_fin;
-1 C_bb4 + -1 Wcet_binarysearch_return + -1 C_bb3 + -1 Wcet_binarysearch_main + -1 C_bb2 + -1 Wcet_binarysearch_init + -1 C_bb1 + 1 Wcet_main = 8; /**/
-1 C_bb25 + 1 Wcet_binarysearch_return = 2; /**/
-1 C_bb16 + -1 Wcet_binarysearch_binary_search + -1 C_bb15 + 1 Wcet_binarysearch_main = 4; /**/
-15 C_bb11 + -15 C_bb10 + -2 Wcet_binarysearch_randomInteger + -15 C_bb9 + -16 C_bb7 + 1 wcet_bb7_bb9 = 90; /**/
-1 wcet_bb7_bb9 + 1 wcetloop_7 >= 0; /**/
-1 C_bb8 + -150 L_41c + -1 wcetloop_7 + -1 C_bb6 + -1 Wcet_binarysearch_initSeed + -1 C_bb5 + 1 Wcet_binarysearch_init = -144; /*, DFM BB 7 Line L_41c(15*(11-1))*/
-1 wcet_bb20 + -5 C_bb18 + 1 wcet_bb18_bb20 = 8; /**/
-1 wcet_bb18_bb20 + 1 wcetloop_18 >= 8; /**/
-1 wcet_bb22 + -4 C_bb20 + 1 wcet_bb20_bb22 = 8; /**/
-1 wcet_bb20_bb22 + 1 wcet_bb20 >= 0; /**/
-40 L_421 + -4 C_bb21 + -4 C_bb20 + 1 wcet_bb20_bb21 = -40; /*, DAH BB 21 Line L_421(4*(11-1))*/
-1 wcet_bb20_bb21 + 1 wcet_bb20 >= 0; /**/
-40 L_423 + -4 C_bb24 + -4 C_bb22 + 1 wcet_bb22_bb24 = -32; /*, DAH BB 24 Line L_423(4*(11-1))*/
-1 wcet_bb22_bb24 + 1 wcet_bb22 >= 0; /**/
-40 L_423 + -4 C_bb23 + -4 C_bb22 + 1 wcet_bb22_bb23 = -40; /*, DAH BB 23 Line L_423(4*(11-1))*/
-1 wcet_bb22_bb23 + 1 wcet_bb22 >= 0; /**/
-10 L_424 + -1 C_bb19 + -1 wcetloop_18 + -1 C_bb17 + 1 Wcet_binarysearch_binary_search = -6; /*, DAH BB 19 Line L_424(1*(11-1))*/
-15 C_bb13 + 1 Wcet_binarysearch_randomInteger = 30; /**/
-1 C_bb12 + 1 Wcet_binarysearch_initSeed = 2; /**/
-1 C_bb26 = 0; /**/
-10 L_41e + -10 L_41d + -1 C_bb25 = -28; /*4 Inst in Line 41d; 4 Inst in Line 41e; */
-10 L_424 + -10 L_423 + -1 C_bb24 = -23; /*1 Inst in Line 423; 2 Inst in Line 424; */
-10 L_423 + -1 C_bb23 = -14; /*4 Inst in Line 423; */
-10 L_423 + -10 L_422 + -1 C_bb22 = -26; /*3 Inst in Line 422; 3 Inst in Line 423; */
-10 L_422 + -10 L_421 + -1 C_bb21 = -30; /*5 Inst in Line 421; 5 Inst in Line 422; */
-10 L_421 + -10 L_420 + -1 C_bb20 = -31; /*8 Inst in Line 420; 3 Inst in Line 421; */
-10 L_425 + -10 L_424 + -1 C_bb19 = -25; /*2 Inst in Line 424; 3 Inst in Line 425; */
-10 L_424 + -1 C_bb18 = -14; /*4 Inst in Line 424; */
-10 L_41f + -10 L_41e + -1 C_bb17 = -31; /*3 Inst in Line 41e; 8 Inst in Line 41f; */
-10 L_426 + -1 C_bb16 = -15; /*5 Inst in Line 426; */
-10 L_425 + -1 C_bb15 = -14; /*4 Inst in Line 425; */
-10 L_419 + -10 L_418 + -10 L_417 + -10 L_416 + -10 L_415 + -1 C_bb14 = -81; /*2 Inst in Line 415; 8 Inst in Line 416; 8 Inst in Line 417; 8 Inst in Line 418; 5 Inst in Line 419; */
-10 L_419 + -10 L_418 + -10 L_417 + -10 L_416 + -10 L_415 + -1 C_bb13 = -81; /*2 Inst in Line 415; 8 Inst in Line 416; 8 Inst in Line 417; 8 Inst in Line 418; 5 Inst in Line 419; */
-10 L_415 + -10 L_414 + -1 C_bb12 = -29; /*4 Inst in Line 414; 5 Inst in Line 415; */
-10 L_41c + -10 L_41b + -1 C_bb11 = -29; /*4 Inst in Line 41b; 5 Inst in Line 41c; */
-10 L_41b + -10 L_41a + -1 C_bb10 = -25; /*1 Inst in Line 41a; 4 Inst in Line 41b; */
-10 L_41a + -1 C_bb9 = -11; /*1 Inst in Line 41a; */
-10 L_41d + -1 C_bb8 = -13; /*3 Inst in Line 41d; */
-10 L_41c + -1 C_bb7 = -13; /*3 Inst in Line 41c; */
-10 L_41a + -1 C_bb6 = -13; /*3 Inst in Line 41a; */
-10 L_41a + -10 L_419 + -1 C_bb5 = -24; /*1 Inst in Line 419; 3 Inst in Line 41a; */
-10 L_428 + -10 L_427 + -1 C_bb4 = -27; /*5 Inst in Line 427; 2 Inst in Line 428; */
-10 L_427 + -1 C_bb3 = -11; /*1 Inst in Line 427; */
-10 L_427 + -1 C_bb2 = -11; /*1 Inst in Line 427; */
-10 L_427 + -10 L_426 + -1 C_bb1 = -23; /*2 Inst in Line 426; 1 Inst in Line 427; */
-1 C_bb0 = 0; /**/
1 Wcet_main + -1 wcet <= 0; /**/
1 wcet + -1 wcet_fin = 0; /**/
1 L_423 = 0; /**/
1 L_422 = 0; /**/
1 L_421 = 0; /**/
1 L_420 = 0; /**/
1 L_424 = 0; /**/
1 L_41f = 0; /**/
1 L_41e = 0; /**/
1 L_425 = 0; /**/
1 L_418 = 0; /**/
1 L_417 = 0; /**/
1 L_416 = 0; /**/
1 L_415 = 0; /**/
1 L_414 = 0; /**/
1 L_41b = 0; /**/
1 L_41d = 0; /**/
1 L_41c = 0; /**/
1 L_41a = 0; /**/
1 L_419 = 0; /**/
1 L_428 = 0; /**/
1 L_427 = 0; /**/
1 L_426 = 0; /**/
-1 numlines = 0; /**/
int Wcet_main;
int Wcet_binarysearch_return;
int Wcet_binarysearch_main;
int wcet_bb7_bb9;
int Wcet_binarysearch_init;
int wcet_bb18_bb20;
int wcet_bb20_bb22;
int wcet_bb20_bb21;
int wcet_bb20;
int wcet_bb22_bb24;
int wcet_bb22_bb23;
int wcet_bb22;
int Wcet_binarysearch_binary_search;
int Wcet_binarysearch_randomInteger;
int Wcet_binarysearch_initSeed;
int C_bb26;
int C_bb25;
int C_bb24;
int C_bb23;
int C_bb22;
int C_bb21;
int C_bb20;
int C_bb19;
int wcetloop_18;
int C_bb18;
int C_bb17;
int C_bb16;
int C_bb15;
int C_bb14;
int C_bb13;
int C_bb12;
int C_bb11;
int C_bb10;
int C_bb9;
int C_bb8;
int wcetloop_7;
int C_bb7;
int C_bb6;
int C_bb5;
int C_bb4;
int C_bb3;
int C_bb2;
int C_bb1;
int C_bb0;
int wcet;
int wcet_fin;
int numlines;
int L_423;
int L_422;
int L_421;
int L_420;
int L_424;
int L_41f;
int L_41e;
int L_425;
int L_418;
int L_417;
int L_416;
int L_415;
int L_414;
int L_41b;
int L_41d;
int L_41c;
int L_41a;
int L_419;
int L_428;
int L_427;
int L_426;
