# Supplementary material for: Reducing the WCET and analysis time of systems with simple lockable instruction caches
Source: PLoS One. 2020 Mar 19;15(3):e0229980. doi: 10.1371/journal.pone.0229980 (PMC7082033; doi:10.1371/journal.pone.0229980)
Supplement: S1 File — (ZIP) [file pone.0229980.s001.zip › ILPS/binarysearch_O0_L32_C1024_A1_CM10_NM_phases.ilp]

/* IPET system */
max:  -1 wcet_fin;
1 wcetloop_18 + 11 numlines_Phase_18 + -1 wcet_Phase_18 = 0; /*Phase_18.*/
1 wcetloop_7 + 11 numlines_Phase_7 + -1 wcet_Phase_7 = 0; /*Phase_7.*/
-1 C_bb4 + -1 Wcet_binarysearch_return_bb25 + -1 C_bb3 + -1 Wcet_binarysearch_main_bb15 + -1 C_bb2 + -1 Wcet_binarysearch_init_bb5 + -1 C_bb1 + 1 Wcet_main_bb1 = 8; /*Phase_0.Phase_0.*/
-1 C_bb25 + 1 Wcet_binarysearch_return_bb25 = 2; /*Phase_0.*/
-1 C_bb16 + -1 Wcet_binarysearch_binary_search_bb17 + -1 C_bb15 + 1 Wcet_binarysearch_main_bb15 = 4; /*Phase_0.Phase_0.*/
-15 C_bb11 + -1 Wcet_binarysearch_randomInteger_bb14 + -15 C_bb10 + -1 Wcet_binarysearch_randomInteger_bb13 + -15 C_bb9 + -16 C_bb7 + 1 wcet_bb7_bb9 = 90; /*Phase_7.*/
-1 wcet_bb7_bb9 + 1 wcetloop_7 >= 0; /*Phase_7.*/
-1 C_bb8 + -150 L_41c_Pbb7 + -1 wcetloop_7 + -1 C_bb6 + -1 Wcet_binarysearch_initSeed_bb12 + -1 C_bb5 + 1 Wcet_binarysearch_init_bb5 = -144; /*Phase_0.Phase_0., DFM BB 7 Line L_41c_Pbb7(15*(11-1))*/
-1 wcet_bb20 + -5 C_bb18 + 1 wcet_bb18_bb20 = 8; /*Phase_18.*/
-1 wcet_bb18_bb20 + 1 wcetloop_18 >= 8; /*Phase_18.*/
-1 wcet_bb22 + -4 C_bb20 + 1 wcet_bb20_bb22 = 8; /*Phase_18.*/
-1 wcet_bb20_bb22 + 1 wcet_bb20 >= 0; /*Phase_18.*/
-40 L_421_Pbb18 + -4 C_bb21 + -4 C_bb20 + 1 wcet_bb20_bb21 = -40; /*Phase_18., DAH BB 21 Line L_421_Pbb18(4*(11-1))*/
-1 wcet_bb20_bb21 + 1 wcet_bb20 >= 0; /*Phase_18.*/
-40 L_423_Pbb18 + -4 C_bb24 + -4 C_bb22 + 1 wcet_bb22_bb24 = -32; /*Phase_18., DAH BB 24 Line L_423_Pbb18(4*(11-1))*/
-1 wcet_bb22_bb24 + 1 wcet_bb22 >= 0; /*Phase_18.*/
-40 L_423_Pbb18 + -4 C_bb23 + -4 C_bb22 + 1 wcet_bb22_bb23 = -40; /*Phase_18., DAH BB 23 Line L_423_Pbb18(4*(11-1))*/
-1 wcet_bb22_bb23 + 1 wcet_bb22 >= 0; /*Phase_18.*/
-10 L_424 + -1 C_bb19 + -1 wcetloop_18 + -1 C_bb17 + 1 Wcet_binarysearch_binary_search_bb17 = -6; /*Phase_0.Phase_0., DAH BB 19 Line L_424(1*(11-1))*/
-15 C_bb14 + 1 Wcet_binarysearch_randomInteger_bb14 = 30; /*Phase_7.*/
-15 C_bb13 + 1 Wcet_binarysearch_randomInteger_bb13 = 30; /*Phase_7.*/
-1 C_bb12 + 1 Wcet_binarysearch_initSeed_bb12 = 2; /*Phase_0.*/
-1 C_bb26 = 0; /*Phase_0.*/
-10 L_41e + -10 L_41d + -1 C_bb25 = -28; /*Phase_0.4 Inst in Line 41d; 4 Inst in Line 41e; */
-10 L_424_Pbb18 + -10 L_423_Pbb18 + -1 C_bb24 = -23; /*Phase_18.1 Inst in Line 423; 2 Inst in Line 424; */
-10 L_423_Pbb18 + -1 C_bb23 = -14; /*Phase_18.4 Inst in Line 423; */
-10 L_423_Pbb18 + -10 L_422_Pbb18 + -1 C_bb22 = -26; /*Phase_18.3 Inst in Line 422; 3 Inst in Line 423; */
-10 L_422_Pbb18 + -10 L_421_Pbb18 + -1 C_bb21 = -30; /*Phase_18.5 Inst in Line 421; 5 Inst in Line 422; */
-10 L_421_Pbb18 + -10 L_420_Pbb18 + -1 C_bb20 = -31; /*Phase_18.8 Inst in Line 420; 3 Inst in Line 421; */
-10 L_425 + -10 L_424 + -1 C_bb19 = -25; /*Phase_0.2 Inst in Line 424; 3 Inst in Line 425; */
-10 L_424_Pbb18 + -1 C_bb18 = -14; /*Phase_18.4 Inst in Line 424; */
-10 L_41f + -10 L_41e + -1 C_bb17 = -31; /*Phase_0.3 Inst in Line 41e; 8 Inst in Line 41f; */
-10 L_426 + -1 C_bb16 = -15; /*Phase_0.5 Inst in Line 426; */
-10 L_425 + -1 C_bb15 = -14; /*Phase_0.4 Inst in Line 425; */
-10 L_419_Pbb7 + -10 L_418_Pbb7 + -10 L_417_Pbb7 + -10 L_416_Pbb7 + -10 L_415_Pbb7 + -1 C_bb14 = -81; /*Phase_7.2 Inst in Line 415; 8 Inst in Line 416; 8 Inst in Line 417; 8 Inst in Line 418; 5 Inst in Line 419; */
-10 L_419_Pbb7 + -10 L_418_Pbb7 + -10 L_417_Pbb7 + -10 L_416_Pbb7 + -10 L_415_Pbb7 + -1 C_bb13 = -81; /*Phase_7.2 Inst in Line 415; 8 Inst in Line 416; 8 Inst in Line 417; 8 Inst in Line 418; 5 Inst in Line 419; */
-10 L_415 + -10 L_414 + -1 C_bb12 = -29; /*Phase_0.4 Inst in Line 414; 5 Inst in Line 415; */
-10 L_41c_Pbb7 + -10 L_41b_Pbb7 + -1 C_bb11 = -29; /*Phase_7.4 Inst in Line 41b; 5 Inst in Line 41c; */
-10 L_41b_Pbb7 + -10 L_41a_Pbb7 + -1 C_bb10 = -25; /*Phase_7.1 Inst in Line 41a; 4 Inst in Line 41b; */
-10 L_41a_Pbb7 + -1 C_bb9 = -11; /*Phase_7.1 Inst in Line 41a; */
-10 L_41d + -1 C_bb8 = -13; /*Phase_0.3 Inst in Line 41d; */
-10 L_41c_Pbb7 + -1 C_bb7 = -13; /*Phase_7.3 Inst in Line 41c; */
-10 L_41a + -1 C_bb6 = -13; /*Phase_0.3 Inst in Line 41a; */
-10 L_41a + -10 L_419 + -1 C_bb5 = -24; /*Phase_0.1 Inst in Line 419; 3 Inst in Line 41a; */
-10 L_428 + -10 L_427 + -1 C_bb4 = -27; /*Phase_0.5 Inst in Line 427; 2 Inst in Line 428; */
-10 L_427 + -1 C_bb3 = -11; /*Phase_0.1 Inst in Line 427; */
-10 L_427 + -1 C_bb2 = -11; /*Phase_0.1 Inst in Line 427; */
-10 L_427 + -10 L_426 + -1 C_bb1 = -23; /*Phase_0.2 Inst in Line 426; 1 Inst in Line 427; */
-1 C_bb0 = 0; /*Phase_0.*/
1 Wcet_main_bb1 + -1 wcet_Phase_0 <= 0; /*Phase_0.*/
1 wcet_Phase_0 + -1 wcet_fin = 0; /**/
1 L_423_Pbb18 >= 0; /*Phase_18.*/
1 L_423_Pbb18 <= 1; /*Phase_18.*/
1 L_422_Pbb18 >= 0; /*Phase_18.*/
1 L_422_Pbb18 <= 1; /*Phase_18.*/
1 L_421_Pbb18 >= 0; /*Phase_18.*/
1 L_421_Pbb18 <= 1; /*Phase_18.*/
1 L_420_Pbb18 >= 0; /*Phase_18.*/
1 L_420_Pbb18 <= 1; /*Phase_18.*/
1 L_424 >= 0; /*Phase_0.*/
1 L_424 <= 0; /*Phase_0.*/
1 L_424_Pbb18 >= 0; /*Phase_18.*/
1 L_424_Pbb18 <= 1; /*Phase_18.*/
1 L_41f >= 0; /*Phase_0.*/
1 L_41f <= 0; /*Phase_0.*/
1 L_41e >= 0; /*Phase_0.*/
1 L_41e <= 0; /*Phase_0.*/
1 L_425 >= 0; /*Phase_0.*/
1 L_425 <= 0; /*Phase_0.*/
1 L_419_Pbb7 >= 0; /*Phase_7.*/
1 L_419_Pbb7 <= 1; /*Phase_7.*/
1 L_418_Pbb7 >= 0; /*Phase_7.*/
1 L_418_Pbb7 <= 1; /*Phase_7.*/
1 L_417_Pbb7 >= 0; /*Phase_7.*/
1 L_417_Pbb7 <= 1; /*Phase_7.*/
1 L_416_Pbb7 >= 0; /*Phase_7.*/
1 L_416_Pbb7 <= 1; /*Phase_7.*/
1 L_415_Pbb7 >= 0; /*Phase_7.*/
1 L_415_Pbb7 <= 1; /*Phase_7.*/
1 L_415 >= 0; /*Phase_0.*/
1 L_415 <= 0; /*Phase_0.*/
1 L_414 >= 0; /*Phase_0.*/
1 L_414 <= 0; /*Phase_0.*/
1 L_41b_Pbb7 >= 0; /*Phase_7.*/
1 L_41b_Pbb7 <= 1; /*Phase_7.*/
1 L_41a_Pbb7 >= 0; /*Phase_7.*/
1 L_41a_Pbb7 <= 1; /*Phase_7.*/
1 L_41d >= 0; /*Phase_0.*/
1 L_41d <= 0; /*Phase_0.*/
1 L_41c_Pbb7 >= 0; /*Phase_7.*/
1 L_41c_Pbb7 <= 1; /*Phase_7.*/
1 L_41a >= 0; /*Phase_0.*/
1 L_41a <= 0; /*Phase_0.*/
1 L_419 >= 0; /*Phase_0.*/
1 L_419 <= 0; /*Phase_0.*/
1 L_428 >= 0; /*Phase_0.*/
1 L_428 <= 0; /*Phase_0.*/
1 L_427 >= 0; /*Phase_0.*/
1 L_427 <= 0; /*Phase_0.*/
1 L_426 >= 0; /*Phase_0.*/
1 L_426 <= 0; /*Phase_0.*/
-1 p_bb18_set31 = 0; /*Phase_18.*/
1 p_bb18_set31 <= 1; /*Phase_18.*/
-1 p_bb18_set30 = 0; /*Phase_18.*/
1 p_bb18_set30 <= 1; /*Phase_18.*/
-1 p_bb18_set29 = 0; /*Phase_18.*/
1 p_bb18_set29 <= 1; /*Phase_18.*/
-1 p_bb18_set28 = 0; /*Phase_18.*/
1 p_bb18_set28 <= 1; /*Phase_18.*/
-1 p_bb18_set27 = 0; /*Phase_18.*/
1 p_bb18_set27 <= 1; /*Phase_18.*/
-1 p_bb18_set26 = 0; /*Phase_18.*/
1 p_bb18_set26 <= 1; /*Phase_18.*/
-1 p_bb18_set25 = 0; /*Phase_18.*/
1 p_bb18_set25 <= 1; /*Phase_18.*/
-1 p_bb18_set24 = 0; /*Phase_18.*/
1 p_bb18_set24 <= 1; /*Phase_18.*/
-1 p_bb18_set23 = 0; /*Phase_18.*/
1 p_bb18_set23 <= 1; /*Phase_18.*/
-1 p_bb18_set22 = 0; /*Phase_18.*/
1 p_bb18_set22 <= 1; /*Phase_18.*/
-1 p_bb18_set21 = 0; /*Phase_18.*/
1 p_bb18_set21 <= 1; /*Phase_18.*/
-1 p_bb18_set20 = 0; /*Phase_18.*/
1 p_bb18_set20 <= 1; /*Phase_18.*/
-1 p_bb18_set19 = 0; /*Phase_18.*/
1 p_bb18_set19 <= 1; /*Phase_18.*/
-1 p_bb18_set18 = 0; /*Phase_18.*/
1 p_bb18_set18 <= 1; /*Phase_18.*/
-1 p_bb18_set17 = 0; /*Phase_18.*/
1 p_bb18_set17 <= 1; /*Phase_18.*/
-1 p_bb18_set16 = 0; /*Phase_18.*/
1 p_bb18_set16 <= 1; /*Phase_18.*/
-1 p_bb18_set15 = 0; /*Phase_18.*/
1 p_bb18_set15 <= 1; /*Phase_18.*/
-1 p_bb18_set14 = 0; /*Phase_18.*/
1 p_bb18_set14 <= 1; /*Phase_18.*/
-1 p_bb18_set13 = 0; /*Phase_18.*/
1 p_bb18_set13 <= 1; /*Phase_18.*/
-1 p_bb18_set12 = 0; /*Phase_18.*/
1 p_bb18_set12 <= 1; /*Phase_18.*/
-1 p_bb18_set11 = 0; /*Phase_18.*/
1 p_bb18_set11 <= 1; /*Phase_18.*/
-1 p_bb18_set10 = 0; /*Phase_18.*/
1 p_bb18_set10 <= 1; /*Phase_18.*/
-1 p_bb18_set9 = 0; /*Phase_18.*/
1 p_bb18_set9 <= 1; /*Phase_18.*/
-1 p_bb18_set8 = 0; /*Phase_18.*/
1 p_bb18_set8 <= 1; /*Phase_18.*/
-1 p_bb18_set7 = 0; /*Phase_18.*/
1 p_bb18_set7 <= 1; /*Phase_18.*/
-1 p_bb18_set6 = 0; /*Phase_18.*/
1 p_bb18_set6 <= 1; /*Phase_18.*/
-1 p_bb18_set5 = 0; /*Phase_18.*/
1 p_bb18_set5 <= 1; /*Phase_18.*/
1 L_424_Pbb18 + -1 p_bb18_set4 = 0; /*Phase_18.*/
1 p_bb18_set4 <= 1; /*Phase_18.*/
1 L_423_Pbb18 + -1 p_bb18_set3 = 0; /*Phase_18.*/
1 p_bb18_set3 <= 1; /*Phase_18.*/
1 L_422_Pbb18 + -1 p_bb18_set2 = 0; /*Phase_18.*/
1 p_bb18_set2 <= 1; /*Phase_18.*/
1 L_421_Pbb18 + -1 p_bb18_set1 = 0; /*Phase_18.*/
1 p_bb18_set1 <= 1; /*Phase_18.*/
1 L_420_Pbb18 + -1 p_bb18_set0 = 0; /*Phase_18.*/
1 p_bb18_set0 <= 1; /*Phase_18.*/
1 L_424_Pbb18 + 1 L_423_Pbb18 + 1 L_422_Pbb18 + 1 L_421_Pbb18 + 1 L_420_Pbb18 + -1 numlines_Phase_18 = 0; /*Phase_18.*/
-1 p_bb7_set31 = 0; /*Phase_7.*/
1 p_bb7_set31 <= 1; /*Phase_7.*/
-1 p_bb7_set30 = 0; /*Phase_7.*/
1 p_bb7_set30 <= 1; /*Phase_7.*/
-1 p_bb7_set29 = 0; /*Phase_7.*/
1 p_bb7_set29 <= 1; /*Phase_7.*/
1 L_41c_Pbb7 + -1 p_bb7_set28 = 0; /*Phase_7.*/
1 p_bb7_set28 <= 1; /*Phase_7.*/
1 L_41b_Pbb7 + -1 p_bb7_set27 = 0; /*Phase_7.*/
1 p_bb7_set27 <= 1; /*Phase_7.*/
1 L_41a_Pbb7 + -1 p_bb7_set26 = 0; /*Phase_7.*/
1 p_bb7_set26 <= 1; /*Phase_7.*/
1 L_419_Pbb7 + -1 p_bb7_set25 = 0; /*Phase_7.*/
1 p_bb7_set25 <= 1; /*Phase_7.*/
1 L_418_Pbb7 + -1 p_bb7_set24 = 0; /*Phase_7.*/
1 p_bb7_set24 <= 1; /*Phase_7.*/
1 L_417_Pbb7 + -1 p_bb7_set23 = 0; /*Phase_7.*/
1 p_bb7_set23 <= 1; /*Phase_7.*/
1 L_416_Pbb7 + -1 p_bb7_set22 = 0; /*Phase_7.*/
1 p_bb7_set22 <= 1; /*Phase_7.*/
1 L_415_Pbb7 + -1 p_bb7_set21 = 0; /*Phase_7.*/
1 p_bb7_set21 <= 1; /*Phase_7.*/
-1 p_bb7_set20 = 0; /*Phase_7.*/
1 p_bb7_set20 <= 1; /*Phase_7.*/
-1 p_bb7_set19 = 0; /*Phase_7.*/
1 p_bb7_set19 <= 1; /*Phase_7.*/
-1 p_bb7_set18 = 0; /*Phase_7.*/
1 p_bb7_set18 <= 1; /*Phase_7.*/
-1 p_bb7_set17 = 0; /*Phase_7.*/
1 p_bb7_set17 <= 1; /*Phase_7.*/
-1 p_bb7_set16 = 0; /*Phase_7.*/
1 p_bb7_set16 <= 1; /*Phase_7.*/
-1 p_bb7_set15 = 0; /*Phase_7.*/
1 p_bb7_set15 <= 1; /*Phase_7.*/
-1 p_bb7_set14 = 0; /*Phase_7.*/
1 p_bb7_set14 <= 1; /*Phase_7.*/
-1 p_bb7_set13 = 0; /*Phase_7.*/
1 p_bb7_set13 <= 1; /*Phase_7.*/
-1 p_bb7_set12 = 0; /*Phase_7.*/
1 p_bb7_set12 <= 1; /*Phase_7.*/
-1 p_bb7_set11 = 0; /*Phase_7.*/
1 p_bb7_set11 <= 1; /*Phase_7.*/
-1 p_bb7_set10 = 0; /*Phase_7.*/
1 p_bb7_set10 <= 1; /*Phase_7.*/
-1 p_bb7_set9 = 0; /*Phase_7.*/
1 p_bb7_set9 <= 1; /*Phase_7.*/
-1 p_bb7_set8 = 0; /*Phase_7.*/
1 p_bb7_set8 <= 1; /*Phase_7.*/
-1 p_bb7_set7 = 0; /*Phase_7.*/
1 p_bb7_set7 <= 1; /*Phase_7.*/
-1 p_bb7_set6 = 0; /*Phase_7.*/
1 p_bb7_set6 <= 1; /*Phase_7.*/
-1 p_bb7_set5 = 0; /*Phase_7.*/
1 p_bb7_set5 <= 1; /*Phase_7.*/
-1 p_bb7_set4 = 0; /*Phase_7.*/
1 p_bb7_set4 <= 1; /*Phase_7.*/
-1 p_bb7_set3 = 0; /*Phase_7.*/
1 p_bb7_set3 <= 1; /*Phase_7.*/
-1 p_bb7_set2 = 0; /*Phase_7.*/
1 p_bb7_set2 <= 1; /*Phase_7.*/
-1 p_bb7_set1 = 0; /*Phase_7.*/
1 p_bb7_set1 <= 1; /*Phase_7.*/
-1 p_bb7_set0 = 0; /*Phase_7.*/
1 p_bb7_set0 <= 1; /*Phase_7.*/
1 L_41c_Pbb7 + 1 L_41b_Pbb7 + 1 L_41a_Pbb7 + 1 L_419_Pbb7 + 1 L_418_Pbb7 + 1 L_417_Pbb7 + 1 L_416_Pbb7 + 1 L_415_Pbb7 + -1 numlines_Phase_7 = 0; /*Phase_7.*/
1 numlines_Phase_18 + 1 numlines_Phase_7 + -1 numlines = 0; /*Phase_0*/
int wcet_Phase_18;
int wcet_Phase_7;
int Wcet_main_bb1;
int Wcet_binarysearch_return_bb25;
int Wcet_binarysearch_main_bb15;
int wcet_bb7_bb9;
int Wcet_binarysearch_init_bb5;
int wcet_bb18_bb20;
int wcet_bb20_bb22;
int wcet_bb20_bb21;
int wcet_bb20;
int wcet_bb22_bb24;
int wcet_bb22_bb23;
int wcet_bb22;
int Wcet_binarysearch_binary_search_bb17;
int Wcet_binarysearch_randomInteger_bb14;
int Wcet_binarysearch_randomInteger_bb13;
int Wcet_binarysearch_initSeed_bb12;
int C_bb26;
int C_bb25;
int C_bb24;
int C_bb23;
int C_bb22;
int C_bb21;
int C_bb20;
int C_bb19;
int wcetloop_18;
int C_bb18;
int C_bb17;
int C_bb16;
int C_bb15;
int C_bb14;
int C_bb13;
int C_bb12;
int C_bb11;
int C_bb10;
int C_bb9;
int C_bb8;
int wcetloop_7;
int C_bb7;
int C_bb6;
int C_bb5;
int C_bb4;
int C_bb3;
int C_bb2;
int C_bb1;
int C_bb0;
int wcet_Phase_0;
int wcet_fin;
int p_bb18_set31;
int p_bb18_set30;
int p_bb18_set29;
int p_bb18_set28;
int p_bb18_set27;
int p_bb18_set26;
int p_bb18_set25;
int p_bb18_set24;
int p_bb18_set23;
int p_bb18_set22;
int p_bb18_set21;
int p_bb18_set20;
int p_bb18_set19;
int p_bb18_set18;
int p_bb18_set17;
int p_bb18_set16;
int p_bb18_set15;
int p_bb18_set14;
int p_bb18_set13;
int p_bb18_set12;
int p_bb18_set11;
int p_bb18_set10;
int p_bb18_set9;
int p_bb18_set8;
int p_bb18_set7;
int p_bb18_set6;
int p_bb18_set5;
int p_bb18_set4;
int p_bb18_set3;
int p_bb18_set2;
int p_bb18_set1;
int p_bb18_set0;
int numlines_Phase_18;
int p_bb7_set31;
int p_bb7_set30;
int p_bb7_set29;
int p_bb7_set28;
int p_bb7_set27;
int p_bb7_set26;
int p_bb7_set25;
int p_bb7_set24;
int p_bb7_set23;
int p_bb7_set22;
int p_bb7_set21;
int p_bb7_set20;
int p_bb7_set19;
int p_bb7_set18;
int p_bb7_set17;
int p_bb7_set16;
int p_bb7_set15;
int p_bb7_set14;
int p_bb7_set13;
int p_bb7_set12;
int p_bb7_set11;
int p_bb7_set10;
int p_bb7_set9;
int p_bb7_set8;
int p_bb7_set7;
int p_bb7_set6;
int p_bb7_set5;
int p_bb7_set4;
int p_bb7_set3;
int p_bb7_set2;
int p_bb7_set1;
int p_bb7_set0;
int numlines_Phase_7;
int numlines;
int L_423_Pbb18;
int L_422_Pbb18;
int L_421_Pbb18;
int L_420_Pbb18;
int L_424;
int L_424_Pbb18;
int L_41f;
int L_41e;
int L_425;
int L_419_Pbb7;
int L_418_Pbb7;
int L_417_Pbb7;
int L_416_Pbb7;
int L_415_Pbb7;
int L_415;
int L_414;
int L_41b_Pbb7;
int L_41a_Pbb7;
int L_41d;
int L_41c_Pbb7;
int L_41a;
int L_419;
int L_428;
int L_427;
int L_426;
