# Supplementary material for: Reducing the WCET and analysis time of systems with simple lockable instruction caches
Source: PLoS One. 2020 Mar 19;15(3):e0229980. doi: 10.1371/journal.pone.0229980 (PMC7082033; doi:10.1371/journal.pone.0229980)
Supplement: S1 File — (ZIP) [file pone.0229980.s001.zip › ILPS/binarysearch_O1_L32_C1024_A2_CM10_NM_compact.ilp]

/* IPET system */
max:  -1 wcet_fin;
-1 C_bb3 + -1 Wcet_binarysearch_main + -1 C_bb2 + -1 Wcet_binarysearch_init + -1 C_bb1 + 1 Wcet_main = 6; /**/
-1 C_bb12 + -1 Wcet_binarysearch_binary_search + -1 C_bb11 + 1 Wcet_binarysearch_main = 4; /**/
-15 C_bb7 + -15 C_bb6 + -2 Wcet_binarysearch_randomInteger + -15 C_bb5 + 1 wcet_bb5_bb6 = 60; /**/
-1 wcet_bb5_bb6 + 1 wcetloop_5 >= 0; /**/
-1 C_bb8 + -150 L_418 + -1 wcetloop_5 + -1 C_bb4 + 1 Wcet_binarysearch_init = -148; /*, DAH BB 5 Line L_418(15*(11-1))*/
-4 C_bb17 + -4 C_bb16 + -4 C_bb14 + 1 wcet_bb14_bb16 = 8; /**/
-1 wcet_bb14_bb16 + 1 wcetloop_14 >= 0; /**/
-4 C_bb17 + -40 L_41b + -4 C_bb15 + -4 C_bb14 + 1 wcet_bb14_bb15 = -32; /*, DAH BB 15 Line L_41b(4*(11-1))*/
-1 wcet_bb14_bb15 + 1 wcetloop_14 >= 0; /**/
-1 C_bb18 + -30 L_41b + -1 wcetloop_14 + -1 C_bb13 + 1 Wcet_binarysearch_binary_search = -24; /*, DFM BB 14 Line L_41b(3*(11-1))*/
-15 C_bb9 + 1 Wcet_binarysearch_randomInteger = 30; /**/
-1 C_bb19 = 0; /**/
-10 L_41c + -1 C_bb18 = -12; /*2 Inst in Line 41c; */
-10 L_41b + -1 C_bb17 = -12; /*2 Inst in Line 41b; */
-10 L_41a + -1 C_bb16 = -13; /*3 Inst in Line 41a; */
-10 L_41c + -10 L_41b + -1 C_bb15 = -24; /*1 Inst in Line 41b; 3 Inst in Line 41c; */
-10 L_41b + -1 C_bb14 = -15; /*5 Inst in Line 41b; */
-10 L_41a + -10 L_419 + -1 C_bb13 = -26; /*1 Inst in Line 419; 5 Inst in Line 41a; */
-10 L_41d + -1 C_bb12 = -13; /*3 Inst in Line 41d; */
-10 L_41d + -10 L_41c + -1 C_bb11 = -23; /*2 Inst in Line 41c; 1 Inst in Line 41d; */
-10 L_417 + -10 L_416 + -10 L_415 + -1 C_bb10 = -46; /*7 Inst in Line 415; 8 Inst in Line 416; 1 Inst in Line 417; */
-10 L_417 + -10 L_416 + -10 L_415 + -1 C_bb9 = -46; /*7 Inst in Line 415; 8 Inst in Line 416; 1 Inst in Line 417; */
-10 L_419 + -1 C_bb8 = -11; /*1 Inst in Line 419; */
-10 L_418 + -1 C_bb7 = -14; /*4 Inst in Line 418; */
-10 L_418 + -1 C_bb6 = -12; /*2 Inst in Line 418; */
-10 L_418 + -1 C_bb5 = -11; /*1 Inst in Line 418; */
-10 L_418 + -10 L_417 + -1 C_bb4 = -26; /*5 Inst in Line 417; 1 Inst in Line 418; */
-10 L_41e + -1 C_bb3 = -15; /*5 Inst in Line 41e; */
-10 L_41d + -1 C_bb2 = -11; /*1 Inst in Line 41d; */
-10 L_41d + -1 C_bb1 = -12; /*2 Inst in Line 41d; */
-1 C_bb0 = 0; /**/
1 Wcet_main + -1 wcet <= 0; /**/
1 wcet + -1 wcet_fin = 0; /**/
1 L_41b >= 0; /**/
1 L_41b <= 1; /**/
1 L_41a >= 0; /**/
1 L_41a <= 1; /**/
1 L_41c >= 0; /**/
1 L_41c <= 1; /**/
1 L_416 >= 0; /**/
1 L_416 <= 1; /**/
1 L_415 >= 0; /**/
1 L_415 <= 1; /**/
1 L_419 >= 0; /**/
1 L_419 <= 1; /**/
1 L_418 >= 0; /**/
1 L_418 <= 1; /**/
1 L_417 >= 0; /**/
1 L_417 <= 1; /**/
1 L_41e >= 0; /**/
1 L_41e <= 1; /**/
1 L_41d >= 0; /**/
1 L_41d <= 1; /**/
1 L_41b + 1 L_41a + 1 L_41c + 1 L_416 + 1 L_415 + 1 L_419 + 1 L_418 + 1 L_417 + 1 L_41e + 1 L_41d + -1 numlines = 0; /**/
1 set_15 <= 2; /**/
-1 set_15 = 0; /*Set 15*/
1 set_14 <= 2; /**/
1 L_41e + -1 set_14 = 0; /*Set 14*/
1 set_13 <= 2; /**/
1 L_41d + -1 set_13 = 0; /*Set 13*/
1 set_12 <= 2; /**/
1 L_41c + -1 set_12 = 0; /*Set 12*/
1 set_11 <= 2; /**/
1 L_41b + -1 set_11 = 0; /*Set 11*/
1 set_10 <= 2; /**/
1 L_41a + -1 set_10 = 0; /*Set 10*/
1 set_9 <= 2; /**/
1 L_419 + -1 set_9 = 0; /*Set 9*/
1 set_8 <= 2; /**/
1 L_418 + -1 set_8 = 0; /*Set 8*/
1 set_7 <= 2; /**/
1 L_417 + -1 set_7 = 0; /*Set 7*/
1 set_6 <= 2; /**/
1 L_416 + -1 set_6 = 0; /*Set 6*/
1 set_5 <= 2; /**/
1 L_415 + -1 set_5 = 0; /*Set 5*/
1 set_4 <= 2; /**/
-1 set_4 = 0; /*Set 4*/
1 set_3 <= 2; /**/
-1 set_3 = 0; /*Set 3*/
1 set_2 <= 2; /**/
-1 set_2 = 0; /*Set 2*/
1 set_1 <= 2; /**/
-1 set_1 = 0; /*Set 1*/
1 set_0 <= 2; /**/
-1 set_0 = 0; /*Set 0*/
int Wcet_main;
int Wcet_binarysearch_main;
int wcet_bb5_bb6;
int Wcet_binarysearch_init;
int wcet_bb14_bb16;
int wcet_bb14_bb15;
int Wcet_binarysearch_binary_search;
int Wcet_binarysearch_randomInteger;
int C_bb19;
int C_bb18;
int C_bb17;
int C_bb16;
int C_bb15;
int wcetloop_14;
int C_bb14;
int C_bb13;
int C_bb12;
int C_bb11;
int C_bb10;
int C_bb9;
int C_bb8;
int C_bb7;
int C_bb6;
int wcetloop_5;
int C_bb5;
int C_bb4;
int C_bb3;
int C_bb2;
int C_bb1;
int C_bb0;
int wcet;
int wcet_fin;
int numlines;
int set_15;
int set_14;
int set_13;
int set_12;
int set_11;
int set_10;
int set_9;
int set_8;
int set_7;
int set_6;
int set_5;
int set_4;
int set_3;
int set_2;
int set_1;
int set_0;
int L_41b;
int L_41a;
int L_41c;
int L_416;
int L_415;
int L_419;
int L_418;
int L_417;
int L_41e;
int L_41d;
