# Supplementary material for: Reducing the WCET and analysis time of systems with simple lockable instruction caches
Source: PLoS One. 2020 Mar 19;15(3):e0229980. doi: 10.1371/journal.pone.0229980 (PMC7082033; doi:10.1371/journal.pone.0229980)
Supplement: S1 File — (ZIP) [file pone.0229980.s001.zip › ILPS/binarysearch_O1_L32_Cideal_A0_CM0_NM_phases.ilp]

/* IPET system */
max:  -1 wcet_fin;
1 wcetloop_14 + 1 numlines_Phase_14 + -1 wcet_Phase_14 = 0; /*Phase_14.*/
1 wcetloop_5 + 1 numlines_Phase_5 + -1 wcet_Phase_5 = 0; /*Phase_5.*/
-1 C_bb3 + -1 Wcet_binarysearch_main_bb11 + -1 C_bb2 + -1 Wcet_binarysearch_init_bb4 + -1 C_bb1 + 1 Wcet_main_bb1 = 6; /*Phase_0.Phase_0.*/
-1 C_bb12 + -1 Wcet_binarysearch_binary_search_bb13 + -1 C_bb11 + 1 Wcet_binarysearch_main_bb11 = 4; /*Phase_0.Phase_0.*/
-15 C_bb7 + -1 Wcet_binarysearch_randomInteger_bb10 + -15 C_bb6 + -1 Wcet_binarysearch_randomInteger_bb9 + -15 C_bb5 + 1 wcet_bb5_bb6 = 60; /*Phase_5.*/
-1 wcet_bb5_bb6 + 1 wcetloop_5 >= 0; /*Phase_5.*/
-1 C_bb8 + 0 L_418_Pbb5 + -1 wcetloop_5 + -1 C_bb4 + 1 Wcet_binarysearch_init_bb4 = 2; /*Phase_0.Phase_0., DAH BB 5 Line L_418_Pbb5(15*(1-1))*/
-4 C_bb17 + -4 C_bb16 + -4 C_bb14 + 1 wcet_bb14_bb16 = 8; /*Phase_14.*/
-1 wcet_bb14_bb16 + 1 wcetloop_14 >= 0; /*Phase_14.*/
-4 C_bb17 + 0 L_41b_Pbb14 + -4 C_bb15 + -4 C_bb14 + 1 wcet_bb14_bb15 = 8; /*Phase_14., DAH BB 15 Line L_41b_Pbb14(4*(1-1))*/
-1 wcet_bb14_bb15 + 1 wcetloop_14 >= 0; /*Phase_14.*/
-1 C_bb18 + 0 L_41b_Pbb14 + -1 wcetloop_14 + -1 C_bb13 + 1 Wcet_binarysearch_binary_search_bb13 = 6; /*Phase_0.Phase_0., DFM BB 14 Line L_41b_Pbb14(3*(1-1))*/
-15 C_bb10 + 1 Wcet_binarysearch_randomInteger_bb10 = 30; /*Phase_5.*/
-15 C_bb9 + 1 Wcet_binarysearch_randomInteger_bb9 = 30; /*Phase_5.*/
-1 C_bb19 = 0; /*Phase_0.*/
0 L_41c + -1 C_bb18 = -2; /*Phase_0.2 Inst in Line 41c; */
0 L_41b_Pbb14 + -1 C_bb17 = -2; /*Phase_14.2 Inst in Line 41b; */
0 L_41a_Pbb14 + -1 C_bb16 = -3; /*Phase_14.3 Inst in Line 41a; */
0 L_41c_Pbb14 + 0 L_41b_Pbb14 + -1 C_bb15 = -4; /*Phase_14.1 Inst in Line 41b; 3 Inst in Line 41c; */
0 L_41b_Pbb14 + -1 C_bb14 = -5; /*Phase_14.5 Inst in Line 41b; */
0 L_41a + 0 L_419 + -1 C_bb13 = -6; /*Phase_0.1 Inst in Line 419; 5 Inst in Line 41a; */
0 L_41d + -1 C_bb12 = -3; /*Phase_0.3 Inst in Line 41d; */
0 L_41d + 0 L_41c + -1 C_bb11 = -3; /*Phase_0.2 Inst in Line 41c; 1 Inst in Line 41d; */
0 L_417_Pbb5 + 0 L_416_Pbb5 + 0 L_415_Pbb5 + -1 C_bb10 = -16; /*Phase_5.7 Inst in Line 415; 8 Inst in Line 416; 1 Inst in Line 417; */
0 L_417_Pbb5 + 0 L_416_Pbb5 + 0 L_415_Pbb5 + -1 C_bb9 = -16; /*Phase_5.7 Inst in Line 415; 8 Inst in Line 416; 1 Inst in Line 417; */
0 L_419 + -1 C_bb8 = -1; /*Phase_0.1 Inst in Line 419; */
0 L_418_Pbb5 + -1 C_bb7 = -4; /*Phase_5.4 Inst in Line 418; */
0 L_418_Pbb5 + -1 C_bb6 = -2; /*Phase_5.2 Inst in Line 418; */
0 L_418_Pbb5 + -1 C_bb5 = -1; /*Phase_5.1 Inst in Line 418; */
0 L_418 + 0 L_417 + -1 C_bb4 = -6; /*Phase_0.5 Inst in Line 417; 1 Inst in Line 418; */
0 L_41e + -1 C_bb3 = -5; /*Phase_0.5 Inst in Line 41e; */
0 L_41d + -1 C_bb2 = -1; /*Phase_0.1 Inst in Line 41d; */
0 L_41d + -1 C_bb1 = -2; /*Phase_0.2 Inst in Line 41d; */
-1 C_bb0 = 0; /*Phase_0.*/
1 Wcet_main_bb1 + -1 wcet_Phase_0 <= 0; /*Phase_0.*/
1 wcet_Phase_0 + -1 wcet_fin = 0; /**/
1 L_41a_Pbb14 = 0; /*Phase_14.*/
1 L_41c_Pbb14 = 0; /*Phase_14.*/
1 L_41b_Pbb14 = 0; /*Phase_14.*/
1 L_41a = 0; /*Phase_0.*/
1 L_41c = 0; /*Phase_0.*/
1 L_417_Pbb5 = 0; /*Phase_5.*/
1 L_416_Pbb5 = 0; /*Phase_5.*/
1 L_415_Pbb5 = 0; /*Phase_5.*/
1 L_419 = 0; /*Phase_0.*/
1 L_418_Pbb5 = 0; /*Phase_5.*/
1 L_418 = 0; /*Phase_0.*/
1 L_417 = 0; /*Phase_0.*/
1 L_41e = 0; /*Phase_0.*/
1 L_41d = 0; /*Phase_0.*/
-1 numlines_Phase_14 = 0; /*Phase_14.*/
-1 numlines_Phase_5 = 0; /*Phase_5.*/
1 numlines_Phase_14 + 1 numlines_Phase_5 + -1 numlines = 0; /*Phase_0*/
int wcet_Phase_14;
int wcet_Phase_5;
int Wcet_main_bb1;
int Wcet_binarysearch_main_bb11;
int wcet_bb5_bb6;
int Wcet_binarysearch_init_bb4;
int wcet_bb14_bb16;
int wcet_bb14_bb15;
int Wcet_binarysearch_binary_search_bb13;
int Wcet_binarysearch_randomInteger_bb10;
int Wcet_binarysearch_randomInteger_bb9;
int C_bb19;
int C_bb18;
int C_bb17;
int C_bb16;
int C_bb15;
int wcetloop_14;
int C_bb14;
int C_bb13;
int C_bb12;
int C_bb11;
int C_bb10;
int C_bb9;
int C_bb8;
int C_bb7;
int C_bb6;
int wcetloop_5;
int C_bb5;
int C_bb4;
int C_bb3;
int C_bb2;
int C_bb1;
int C_bb0;
int wcet_Phase_0;
int wcet_fin;
int numlines_Phase_14;
int numlines_Phase_5;
int numlines;
int L_41a_Pbb14;
int L_41c_Pbb14;
int L_41b_Pbb14;
int L_41a;
int L_41c;
int L_417_Pbb5;
int L_416_Pbb5;
int L_415_Pbb5;
int L_419;
int L_418_Pbb5;
int L_418;
int L_417;
int L_41e;
int L_41d;
